# Supplementary material for: Maximum likelihood-based estimation of diffusion coefficient is quick and reliable method for analyzing estradiol actions on surface receptor movements
Source: Front Neuroinform. 2023 Mar 8;17:1005936. doi: 10.3389/fninf.2023.1005936 (PMC10031098; doi:10.3389/fninf.2023.1005936)
Supplement: Supplementary file 1 [file Data_Sheet_1.ZIP]

Archive with 12 entries (10 files):
- code/
- code/DEstimation/
- code/DEstimation/Main.m
- code/DEstimation/Mobility_Crawled_area_calculation.m
- code/DEstimation/Mobility_inputsdlg.m
- code/DEstimation/Mobility_lhFunction.m
- code/DEstimation/Mobility_lhFunctionFisher.m
- code/DEstimation/Mobility_MaxDistance.m
- code/DEstimation/Mobility_MSDFunction.m
- code/DEstimation/Mobility_path.m
- code/DEstimation/Mobility_rdir.m
- code/DEstimation/params.mat
