# Supplementary material for: Maximum likelihood-based estimation of diffusion coefficient is quick and reliable method for analyzing estradiol actions on surface receptor movements
Source: Front Neuroinform. 2023 Mar 8;17:1005936. doi: 10.3389/fninf.2023.1005936 (PMC10031098; doi:10.3389/fninf.2023.1005936)
Supplement: Supplementary file 1 [file Data_Sheet_1.ZIP › code/DEstimation/Mobility_Crawled_area_calculation.m]

function [area] = Mobility_Crawled_area_calculation(struct)
	if(struct.numoflines>2)
		k = boundary(transpose(struct.x_withnulls),transpose(struct.y_withnulls),0);
		area = polyarea(struct.x_withnulls(k),struct.y_withnulls(k));
	else
		area = 0;
	end
end
