# Supplementary material for: Maximum likelihood-based estimation of diffusion coefficient is quick and reliable method for analyzing estradiol actions on surface receptor movements
Source: Front Neuroinform. 2023 Mar 8;17:1005936. doi: 10.3389/fninf.2023.1005936 (PMC10031098; doi:10.3389/fninf.2023.1005936)
Supplement: Supplementary file 1 [file Data_Sheet_1.ZIP › code/DEstimation/Mobility_lhFunction.m]

function output = Mobility_lhFunction(parameters,R,framelength,dx,dy,varargin)
	if(parameters(1)<0 || parameters(2)<0)
		output=Inf;
	else
		Deltax=dx;
		Deltay=dy;
		D=parameters(1);
		sigma=parameters(2);
		squared_sigma=sigma^2;
		
		data_nr=length(Deltax);
		time_points=(1:data_nr)*framelength;
        
        
        same=2*D*framelength-2*(R*2*D*framelength-squared_sigma);
        neighbour=R*2*D*framelength-squared_sigma;
		%Correction to avoid zero determinant (multiple covariance matrix by a factor)
        factor=1.0/same;    
       
        same_vector(1:data_nr,1)=same;
        neighbour_vector(1:data_nr-1,1)=neighbour;
        covariance=(zeros(data_nr,data_nr)+diag(same_vector)+diag(neighbour_vector,1)+diag(neighbour_vector,-1))*factor;
        inverse=inv(covariance);
        determinant=det(covariance);
            
        if (determinant>0)
            logdet=log(determinant)-data_nr*log(factor);
            x_square_perCov=Deltax*inverse*transpose(Deltax)*factor;
            y_square_perCov=Deltay*inverse*transpose(Deltay)*factor;
            if (x_square_perCov<0 || y_square_perCov<0)
                output=Inf;
            else
                output=(2*logdet+x_square_perCov+y_square_perCov);
            end
		else
			output=Inf;
        end
	end
end
