# Supplementary material for: Maximum likelihood-based estimation of diffusion coefficient is quick and reliable method for analyzing estradiol actions on surface receptor movements
Source: Front Neuroinform. 2023 Mar 8;17:1005936. doi: 10.3389/fninf.2023.1005936 (PMC10031098; doi:10.3389/fninf.2023.1005936)
Supplement: Supplementary file 2 [file Data_Sheet_2.ZIP › 00-D-error_sensitivity/D015_s0/Traj_N=500_D=0.15_Error=0_MotionBlur _No.000.dat]

001 0.635 0.362
002 1.579 0.890
003 0.960 0.997
004 -0.043 1.035
005 -0.668 0.403
006 -1.109 -0.163
007 -1.045 0.812
008 -1.696 0.595
009 -1.520 1.034
010 -1.559 1.129
011 -2.120 1.123
012 -2.099 0.623
013 -2.107 0.892
014 -1.819 0.355
015 -1.197 0.056
016 -0.606 -0.202
017 -0.218 -0.121
018 -0.432 -0.676
019 0.185 -0.360
020 0.778 -0.683
021 0.510 -1.175
022 -0.886 -1.184
023 -0.941 0.161
024 -1.434 0.347
025 -1.592 -0.533
026 -1.852 -0.342
027 -2.228 -1.154
028 -2.362 -2.042
029 -2.473 -2.481
030 -2.594 -2.878
031 -2.598 -1.716
032 -2.954 -1.180
033 -3.333 -1.547
034 -3.858 -1.855
035 -5.217 -1.765
036 -6.232 -1.877
037 -6.301 -2.675
038 -6.151 -2.339
039 -5.785 -2.795
040 -5.367 -2.200
041 -5.724 -1.893
042 -5.677 -2.226
043 -5.574 -1.953
044 -5.444 -2.482
045 -5.749 -2.447
046 -6.357 -2.619
047 -5.977 -2.571
048 -5.542 -3.228
049 -5.733 -3.639
050 -5.132 -3.769
051 -5.158 -3.795
052 -4.677 -3.339
053 -5.822 -3.441
054 -6.067 -3.195
055 -7.258 -1.819
056 -7.715 -1.855
057 -8.750 -2.219
058 -9.685 -2.992
059 -10.323 -3.862
060 -11.402 -3.817
061 -12.215 -4.706
062 -12.843 -5.831
063 -13.866 -6.048
064 -14.569 -5.737
065 -14.965 -6.019
066 -14.823 -5.787
067 -14.602 -6.137
068 -14.091 -6.044
069 -14.275 -6.263
070 -14.884 -5.659
071 -14.449 -4.896
072 -14.614 -4.148
073 -14.704 -4.083
074 -14.933 -3.722
075 -14.398 -4.130
076 -15.545 -4.781
077 -15.488 -4.546
078 -14.897 -5.216
079 -15.638 -5.364
080 -15.679 -6.180
081 -15.379 -5.789
082 -15.844 -6.416
083 -15.852 -6.822
084 -15.141 -6.378
085 -14.625 -6.416
086 -14.704 -6.304
087 -15.223 -5.776
088 -15.918 -5.510
089 -16.182 -4.422
090 -15.487 -3.419
091 -15.918 -2.604
092 -16.112 -3.165
093 -16.512 -2.825
094 -16.550 -2.334
095 -16.744 -1.331
096 -16.325 -2.025
097 -15.997 -2.004
098 -16.344 -1.389
099 -16.534 -1.077
100 -16.498 -2.392
101 -16.111 -2.662
102 -15.986 -2.813
103 -16.814 -2.054
104 -17.038 -2.240
105 -17.426 -2.534
106 -17.463 -2.691
107 -17.317 -1.881
108 -16.965 -2.336
109 -16.857 -2.772
110 -16.686 -2.762
111 -16.473 -1.744
112 -16.843 -1.152
113 -17.253 -0.345
114 -16.706 -0.285
115 -16.956 -0.527
116 -16.969 -0.002
117 -17.127 0.491
118 -17.060 0.724
119 -16.993 1.308
120 -17.254 1.089
121 -16.859 0.717
122 -16.144 1.139
123 -16.311 1.671
124 -16.599 2.421
125 -15.961 2.435
126 -16.589 3.028
127 -16.705 3.462
128 -16.779 3.945
129 -16.335 3.557
130 -16.679 3.473
131 -16.163 3.294
132 -15.713 3.495
133 -15.743 2.770
134 -16.276 2.146
135 -15.435 2.383
136 -14.393 2.634
137 -15.163 2.680
138 -15.347 2.795
139 -15.307 2.873
140 -16.204 3.245
141 -16.054 2.666
142 -16.127 2.234
143 -15.902 2.185
144 -16.773 2.492
145 -17.102 2.695
146 -16.569 2.547
147 -16.774 2.519
148 -16.829 2.240
149 -16.621 3.099
150 -17.060 3.981
151 -16.966 3.983
152 -17.674 3.499
153 -17.703 2.919
154 -17.850 3.001
155 -18.496 3.188
156 -18.847 3.531
157 -19.355 3.605
158 -20.308 3.302
159 -21.118 3.278
160 -21.624 3.073
161 -21.118 3.223
162 -21.220 3.255
163 -20.846 3.378
164 -20.554 3.409
165 -20.505 3.969
166 -20.161 3.528
167 -21.042 3.253
168 -21.438 2.665
169 -20.398 2.606
170 -20.151 2.448
171 -20.263 2.505
172 -20.271 2.764
173 -21.444 2.403
174 -20.912 1.331
175 -21.467 1.420
176 -21.450 1.802
177 -20.981 1.284
178 -21.764 0.911
179 -21.366 0.542
180 -20.936 0.485
181 -20.660 0.858
182 -21.476 2.178
183 -21.486 2.880
184 -21.406 3.901
185 -21.380 3.785
186 -21.732 3.656
187 -21.197 3.299
188 -21.608 3.043
189 -21.537 3.328
190 -21.023 3.773
191 -20.505 3.407
192 -20.650 4.840
193 -20.515 5.803
194 -19.600 5.994
195 -18.760 5.611
196 -19.097 5.730
197 -18.995 5.270
198 -19.240 5.437
199 -18.736 5.273
200 -18.828 4.582
201 -19.349 5.354
202 -20.171 5.472
203 -20.115 6.242
204 -20.196 6.484
205 -20.254 5.271
206 -20.842 5.337
207 -21.377 5.989
208 -21.840 6.854
209 -21.427 7.338
210 -20.653 8.568
211 -20.334 9.378
212 -20.345 9.856
213 -20.532 10.180
214 -21.107 10.368
215 -21.936 9.873
216 -23.201 9.527
217 -22.848 9.822
218 -22.959 9.536
219 -22.841 8.217
220 -22.697 7.768
221 -21.997 7.056
222 -21.501 7.722
223 -21.218 8.001
224 -21.736 8.238
225 -21.779 8.063
226 -21.477 9.032
227 -22.001 9.284
228 -22.056 9.369
229 -22.370 8.889
230 -22.261 8.779
231 -22.289 7.541
232 -21.979 6.193
233 -21.826 6.037
234 -22.045 6.441
235 -22.038 7.148
236 -21.631 7.133
237 -21.351 7.366
238 -21.668 7.458
239 -22.387 7.595
240 -22.607 7.627
241 -22.729 8.158
242 -23.331 8.849
243 -23.636 8.292
244 -23.692 8.886
245 -24.022 8.693
246 -24.142 8.673
247 -24.276 8.869
248 -25.334 8.899
249 -24.867 9.022
250 -24.472 9.827
251 -23.468 10.486
252 -23.226 11.637
253 -22.652 13.096
254 -22.833 13.117
255 -23.577 11.908
256 -24.088 11.367
257 -24.591 11.639
258 -25.054 10.914
259 -25.399 10.780
260 -24.722 10.373
261 -24.007 10.649
262 -23.854 10.433
263 -23.762 10.303
264 -24.180 10.027
265 -24.920 9.634
266 -24.957 9.788
267 -24.088 10.406
268 -23.651 10.538
269 -23.345 10.014
270 -23.009 10.892
271 -22.263 11.812
272 -22.018 11.946
273 -21.909 13.053
274 -21.439 13.192
275 -20.249 12.922
276 -19.659 13.753
277 -20.269 13.973
278 -20.798 13.850
279 -20.633 14.099
280 -20.901 14.229
281 -20.876 14.328
282 -21.092 13.598
283 -21.712 13.371
284 -21.809 12.978
285 -22.218 13.912
286 -21.599 14.710
287 -20.603 14.644
288 -19.987 14.580
289 -20.316 15.216
290 -20.169 15.719
291 -20.279 15.500
292 -20.162 15.520
293 -19.760 15.911
294 -20.173 16.077
295 -20.630 16.773
296 -21.062 17.210
297 -21.603 17.606
298 -21.491 17.300
299 -21.977 17.358
300 -22.231 16.394
301 -22.523 15.901
302 -22.029 15.786
303 -21.577 15.729
304 -21.468 15.595
305 -22.353 16.293
306 -22.735 16.957
307 -22.451 16.746
308 -22.142 16.227
309 -22.242 15.743
310 -22.249 15.978
311 -22.093 16.822
312 -21.672 17.261
313 -21.835 17.266
314 -21.686 16.436
315 -20.999 16.601
316 -21.055 16.144
317 -21.324 15.870
318 -21.411 15.766
319 -21.388 15.350
320 -22.786 15.491
321 -23.915 16.034
322 -24.991 15.962
323 -25.779 15.401
324 -26.299 15.258
325 -27.213 15.197
326 -28.030 14.925
327 -27.974 14.835
328 -27.662 15.728
329 -27.477 15.520
330 -27.070 15.898
331 -26.823 16.486
332 -25.359 16.593
333 -24.251 16.203
334 -24.203 15.427
335 -23.507 15.531
336 -24.194 15.663
337 -24.335 15.476
338 -24.375 15.557
339 -24.838 15.198
340 -25.377 14.366
341 -26.292 13.498
342 -26.749 13.232
343 -27.852 13.854
344 -28.687 14.269
345 -27.994 14.839
346 -28.003 15.165
347 -27.159 14.324
348 -27.341 13.618
349 -27.969 12.537
350 -28.305 12.237
351 -29.329 12.637
352 -29.820 12.649
353 -29.934 11.676
354 -30.134 11.716
355 -30.778 11.439
356 -30.875 12.466
357 -31.280 12.659
358 -31.560 13.266
359 -32.580 13.057
360 -33.056 13.352
361 -33.327 13.564
362 -32.535 13.145
363 -32.333 12.660
364 -32.218 12.652
365 -31.576 13.132
366 -32.237 13.154
367 -31.386 13.001
368 -31.086 13.020
369 -31.016 13.434
370 -31.272 13.019
371 -32.000 13.373
372 -32.038 13.755
373 -31.738 14.121
374 -32.918 12.924
375 -33.365 12.813
376 -33.703 12.842
377 -34.814 13.474
378 -35.377 13.484
379 -35.719 12.978
380 -35.348 13.093
381 -34.832 13.459
382 -35.159 13.958
383 -35.052 13.942
384 -34.770 14.073
385 -35.171 14.338
386 -35.351 14.964
387 -36.104 15.146
388 -35.834 14.451
389 -35.346 13.629
390 -35.519 13.896
391 -35.619 14.069
392 -35.712 13.173
393 -36.318 12.884
394 -36.863 13.005
395 -36.387 13.528
396 -36.185 13.697
397 -36.812 13.144
398 -36.006 13.455
399 -35.802 13.977
400 -35.747 13.862
401 -36.172 14.280
402 -35.575 15.211
403 -34.501 15.278
404 -34.266 14.777
405 -34.310 15.496
406 -32.669 15.632
407 -32.293 15.245
408 -33.583 14.847
409 -33.752 14.595
410 -33.410 14.653
411 -33.414 15.208
412 -32.735 16.112
413 -32.300 16.836
414 -32.592 16.307
415 -32.638 16.599
416 -32.146 16.171
417 -31.628 16.501
418 -31.737 16.782
419 -31.386 16.613
420 -31.898 16.495
421 -32.391 15.891
422 -31.703 16.362
423 -31.347 15.600
424 -31.264 15.341
425 -30.702 14.948
426 -30.785 14.542
427 -31.629 13.981
428 -33.243 14.376
429 -33.275 14.853
430 -32.315 14.805
431 -32.089 14.711
432 -32.393 15.165
433 -32.946 14.761
434 -32.986 14.710
435 -32.785 14.812
436 -33.686 15.640
437 -34.246 16.121
438 -35.042 16.197
439 -35.350 16.269
440 -35.660 16.915
441 -35.668 17.003
442 -36.119 17.152
443 -36.933 17.313
444 -37.885 17.599
445 -39.112 18.421
446 -39.531 18.704
447 -40.001 19.217
448 -39.933 19.910
449 -39.885 19.924
450 -39.720 20.126
451 -39.995 20.205
452 -39.625 20.049
453 -38.667 19.803
454 -39.028 18.246
455 -38.561 18.258
456 -38.267 18.053
457 -37.346 17.849
458 -37.005 17.718
459 -36.866 17.091
460 -36.623 17.048
461 -37.535 17.947
462 -38.256 17.109
463 -37.770 16.043
464 -37.297 16.713
465 -37.611 16.379
466 -37.877 15.590
467 -38.120 14.348
468 -38.843 13.688
469 -38.950 13.962
470 -39.337 13.641
471 -38.992 13.277
472 -38.994 13.696
473 -39.226 14.317
474 -39.331 14.325
475 -39.485 14.033
476 -39.084 14.056
477 -38.848 13.350
478 -38.210 12.731
479 -37.710 12.748
480 -37.015 13.633
481 -36.578 14.235
482 -37.163 13.537
483 -38.007 13.031
484 -37.398 13.800
485 -36.167 14.020
486 -36.727 13.631
487 -37.118 14.240
488 -36.634 14.333
489 -36.733 14.179
490 -36.392 14.281
491 -36.001 14.729
492 -36.160 14.527
493 -35.965 15.155
494 -35.489 16.539
495 -34.921 17.277
496 -35.031 17.198
497 -35.596 16.663
498 -35.464 16.333
499 -35.743 15.911
500 -34.950 15.887
501 -35.004 16.103
