# Supplementary material for: Maximum likelihood-based estimation of diffusion coefficient is quick and reliable method for analyzing estradiol actions on surface receptor movements
Source: Front Neuroinform. 2023 Mar 8;17:1005936. doi: 10.3389/fninf.2023.1005936 (PMC10031098; doi:10.3389/fninf.2023.1005936)
Supplement: Supplementary file 2 [file Data_Sheet_2.ZIP › 00-D-error_sensitivity/D015_s0/Traj_N=500_D=0.15_Error=0_MotionBlur _No.001.dat]

001 0.337 -0.050
002 0.094 0.557
003 -0.208 1.234
004 -0.286 0.173
005 -0.006 -0.027
006 0.276 -0.618
007 -0.287 -1.719
008 -0.165 -1.396
009 -0.080 -2.148
010 -0.252 -1.402
011 -0.859 -0.865
012 -1.287 -0.294
013 -1.202 0.617
014 -0.519 1.449
015 -1.133 1.300
016 -1.249 0.903
017 -0.769 0.594
018 -1.359 0.342
019 -1.304 0.286
020 -2.430 0.809
021 -2.481 0.262
022 -1.671 -1.089
023 -1.299 -1.059
024 -1.325 -0.897
025 -1.927 -0.670
026 -2.037 -0.761
027 -1.817 -0.572
028 -1.931 -0.114
029 -2.010 -0.130
030 -2.176 -0.253
031 -2.421 0.344
032 -2.157 0.356
033 -2.482 0.853
034 -3.040 1.189
035 -3.219 0.880
036 -3.134 -0.468
037 -2.544 -1.815
038 -2.593 -2.067
039 -2.511 -2.831
040 -1.044 -2.872
041 -0.229 -2.218
042 0.132 -1.883
043 0.779 -1.332
044 1.000 -1.053
045 1.983 -1.901
046 2.472 -2.111
047 2.456 -1.030
048 1.645 -1.192
049 2.029 -1.249
050 2.165 -1.355
051 2.578 -1.378
052 2.796 -0.766
053 2.666 -0.115
054 2.319 0.382
055 3.258 0.236
056 4.238 0.958
057 4.337 0.742
058 3.976 1.174
059 2.940 0.961
060 2.421 1.110
061 1.704 0.767
062 1.345 1.514
063 1.107 1.434
064 0.117 1.094
065 0.403 1.277
066 0.979 1.890
067 1.339 2.108
068 1.092 2.426
069 1.271 2.693
070 1.327 2.950
071 2.196 2.561
072 2.900 2.989
073 2.440 2.569
074 2.512 1.642
075 2.748 0.010
076 2.697 0.324
077 2.745 0.412
078 3.207 1.549
079 2.778 1.925
080 2.474 2.334
081 2.321 2.489
082 2.132 2.541
083 2.350 2.614
084 1.293 2.548
085 0.840 2.415
086 1.365 3.398
087 2.006 4.053
088 2.331 3.324
089 2.729 3.209
090 3.439 2.828
091 3.647 3.392
092 4.049 4.043
093 4.199 3.597
094 4.593 3.215
095 5.188 3.835
096 6.164 4.000
097 6.068 4.820
098 5.319 5.076
099 5.144 4.796
100 4.431 4.786
101 4.401 4.919
102 3.923 4.168
103 3.908 4.706
104 4.827 5.322
105 4.544 5.040
106 4.832 5.175
107 3.866 5.985
108 3.702 5.821
109 3.960 5.534
110 4.305 5.250
111 4.860 5.318
112 5.028 5.375
113 5.064 4.600
114 5.016 4.939
115 5.114 4.759
116 6.449 4.755
117 7.551 4.554
118 7.696 4.629
119 7.446 4.332
120 7.158 3.719
121 7.323 3.910
122 7.688 3.350
123 7.042 3.625
124 6.628 3.511
125 7.449 3.840
126 7.506 3.942
127 7.590 3.648
128 8.436 4.453
129 8.717 5.607
130 9.532 5.521
131 9.447 5.757
132 9.085 5.985
133 8.988 5.942
134 8.668 6.445
135 8.409 6.720
136 7.372 6.335
137 7.796 6.496
138 8.844 5.890
139 7.812 6.152
140 8.029 5.863
141 8.905 6.444
142 8.715 6.183
143 9.570 5.641
144 9.444 5.659
145 8.844 6.243
146 8.763 6.754
147 8.642 7.084
148 8.534 7.440
149 8.095 7.171
150 8.758 7.251
151 9.074 7.520
152 9.126 8.205
153 8.678 8.789
154 9.290 9.448
155 9.563 9.651
156 9.431 9.859
157 8.596 9.673
158 8.881 9.638
159 9.720 9.321
160 9.837 9.961
161 10.129 10.320
162 10.313 10.935
163 9.953 11.661
164 9.634 11.754
165 10.325 11.030
166 9.982 10.353
167 9.412 10.209
168 8.674 11.232
169 8.559 10.969
170 8.676 11.181
171 8.171 10.553
172 8.507 10.855
173 7.617 10.903
174 7.258 9.227
175 7.576 9.421
176 8.327 9.327
177 8.495 8.832
178 7.650 8.460
179 8.133 8.363
180 8.407 7.663
181 8.855 7.812
182 8.253 8.131
183 8.813 7.674
184 8.826 8.092
185 8.212 8.476
186 7.964 8.498
187 7.768 7.754
188 7.625 6.859
189 7.939 7.047
190 7.790 6.770
191 7.908 6.651
192 8.066 7.185
193 8.068 7.558
194 7.268 8.143
195 5.843 8.410
196 4.713 8.141
197 3.767 8.296
198 3.756 8.381
199 4.673 8.978
200 5.638 8.748
201 5.294 7.937
202 5.226 7.997
203 4.983 8.733
204 4.788 7.685
205 4.537 7.062
206 4.126 7.309
207 4.425 7.364
208 5.208 7.370
209 5.524 7.988
210 6.133 7.457
211 7.067 7.302
212 7.902 7.890
213 7.877 7.602
214 7.953 7.378
215 8.963 7.574
216 8.744 7.051
217 8.707 6.259
218 9.750 6.347
219 9.278 6.336
220 8.515 6.323
221 7.890 5.663
222 8.333 5.268
223 8.170 5.011
224 8.309 5.814
225 7.988 6.035
226 7.627 5.915
227 7.991 5.659
228 8.183 5.391
229 8.235 5.561
230 8.752 5.642
231 8.922 6.261
232 8.822 7.144
233 9.384 7.753
234 9.538 8.198
235 9.981 8.515
236 9.339 8.858
237 9.986 7.930
238 9.425 7.193
239 8.960 6.634
240 8.365 5.803
241 8.897 5.213
242 8.250 4.827
243 8.457 5.751
244 8.911 6.560
245 9.442 6.679
246 9.097 5.578
247 9.419 6.444
248 8.895 6.766
249 9.111 6.506
250 9.499 7.107
251 9.042 7.500
252 9.001 6.711
253 8.690 6.816
254 8.423 7.273
255 9.019 7.539
256 8.974 7.448
257 9.030 6.679
258 9.103 5.889
259 8.612 5.716
260 8.874 5.311
261 9.343 4.941
262 9.464 4.116
263 9.052 4.540
264 8.333 4.423
265 8.336 4.343
266 7.813 3.678
267 8.073 2.771
268 7.836 2.254
269 8.191 2.239
270 7.847 1.953
271 7.087 1.723
272 6.880 2.056
273 6.896 1.885
274 7.061 1.664
275 7.378 1.000
276 7.620 0.796
277 7.384 0.274
278 6.249 -0.265
279 6.534 -0.111
280 6.238 1.078
281 6.699 0.964
282 6.975 0.272
283 7.258 -0.171
284 7.002 -0.970
285 7.307 -0.900
286 7.629 -0.020
287 7.538 0.414
288 7.282 1.052
289 7.567 0.956
290 6.982 0.493
291 7.981 -0.264
292 8.714 0.264
293 9.001 0.499
294 8.525 0.989
295 9.221 -0.141
296 10.360 -0.666
297 9.894 -0.263
298 9.244 0.077
299 10.230 -0.261
300 10.333 0.073
301 10.932 0.312
302 11.718 -0.347
303 11.780 -0.275
304 11.844 0.018
305 11.688 0.358
306 11.042 0.097
307 10.203 -0.587
308 10.002 -0.978
309 9.623 0.184
310 8.996 0.171
311 8.869 0.533
312 9.025 0.629
313 9.189 1.188
314 8.492 0.875
315 7.841 1.398
316 7.331 1.168
317 7.498 0.936
318 7.528 0.417
319 7.902 -0.037
320 8.384 -0.419
321 7.591 -0.347
322 7.150 -0.924
323 7.533 -0.833
324 7.720 -1.544
325 7.787 -0.750
326 7.821 -0.406
327 7.858 -0.091
328 7.123 0.732
329 6.289 1.115
330 6.034 1.058
331 5.232 1.178
332 5.368 1.531
333 5.520 1.731
334 5.608 2.053
335 6.067 1.962
336 5.705 2.454
337 4.676 2.669
338 4.785 3.613
339 5.275 3.647
340 5.551 3.836
341 5.527 3.443
342 5.686 3.184
343 6.288 3.985
344 6.891 3.257
345 7.678 3.280
346 7.625 3.328
347 6.988 3.669
348 6.667 3.631
349 6.392 4.266
350 6.048 4.290
351 5.920 4.901
352 6.245 4.912
353 5.866 4.974
354 4.911 4.075
355 4.099 3.595
356 4.363 3.157
357 4.867 3.354
358 4.856 3.095
359 4.822 3.241
360 5.061 3.075
361 5.399 2.421
362 6.244 1.729
363 5.669 0.797
364 5.804 0.482
365 6.232 0.493
366 6.207 0.062
367 6.882 0.035
368 6.748 0.284
369 6.724 0.569
370 8.029 0.893
371 7.553 0.615
372 7.697 0.979
373 7.393 0.183
374 6.064 -0.970
375 5.221 -0.845
376 5.370 -1.562
377 6.051 -2.733
378 6.402 -2.824
379 6.339 -2.148
380 7.138 -1.738
381 7.854 -0.840
382 7.858 -1.257
383 7.142 -1.408
384 6.877 -1.357
385 6.378 -0.298
386 7.231 0.186
387 7.383 0.725
388 7.450 0.914
389 7.743 0.789
390 7.924 0.363
391 7.327 -0.657
392 7.128 -0.307
393 7.285 0.416
394 8.001 0.917
395 7.375 1.316
396 7.621 0.737
397 7.643 0.682
398 7.454 1.104
399 7.120 -0.287
400 6.499 -1.483
401 6.449 -2.110
402 6.947 -2.626
403 6.797 -2.310
404 6.802 -2.391
405 6.589 -2.725
406 7.001 -3.185
407 7.335 -2.579
408 7.510 -2.009
409 7.469 -2.065
410 7.917 -1.984
411 8.403 -2.457
412 8.386 -1.865
413 8.275 -1.569
414 8.993 -1.743
415 10.152 -1.608
416 11.463 -1.245
417 12.133 -0.031
418 12.330 0.054
419 12.315 -0.758
420 12.543 -0.253
421 13.607 0.359
422 13.272 0.236
423 13.010 1.323
424 13.297 1.758
425 13.249 1.330
426 13.943 1.297
427 14.241 0.998
428 14.770 0.405
429 14.626 0.152
430 14.467 0.122
431 14.355 0.051
432 15.140 -0.124
433 15.555 -0.619
434 14.959 -0.144
435 14.922 0.242
436 15.617 0.627
437 16.146 0.903
438 16.680 0.599
439 16.549 -0.302
440 16.303 -0.409
441 16.370 0.223
442 16.097 -0.253
443 15.670 -0.166
444 15.029 -0.445
445 14.896 0.731
446 14.697 1.645
447 14.341 0.988
448 13.984 0.446
449 14.210 0.187
450 14.307 0.256
451 14.729 -0.215
452 15.131 0.139
453 15.410 -0.151
454 14.924 -0.436
455 15.016 -0.574
456 15.617 -0.719
457 15.784 -0.357
458 15.983 -0.354
459 16.459 -1.281
460 17.553 -1.743
461 17.772 -1.953
462 17.622 -1.471
463 17.536 -1.657
464 17.805 -0.814
465 18.028 -0.914
466 18.892 -1.401
467 19.663 -2.287
468 19.250 -1.865
469 18.127 -1.368
470 17.569 -0.372
471 17.306 0.019
472 16.431 0.742
473 16.175 0.951
474 15.534 1.126
475 14.519 1.509
476 14.428 1.504
477 14.593 0.817
478 14.389 0.658
479 14.938 0.543
480 15.683 1.214
481 16.158 1.132
482 17.159 2.151
483 16.929 2.429
484 16.694 2.209
485 17.243 0.955
486 16.911 1.255
487 17.072 1.652
488 16.337 2.334
489 15.676 3.137
490 15.256 3.836
491 16.825 3.741
492 16.973 3.440
493 16.957 3.230
494 15.855 2.760
495 15.051 3.336
496 14.816 3.877
497 14.275 4.045
498 13.869 3.401
499 12.907 2.995
500 12.003 3.392
501 12.939 3.358
