# Supplementary material for: Maximum likelihood-based estimation of diffusion coefficient is quick and reliable method for analyzing estradiol actions on surface receptor movements
Source: Front Neuroinform. 2023 Mar 8;17:1005936. doi: 10.3389/fninf.2023.1005936 (PMC10031098; doi:10.3389/fninf.2023.1005936)
Supplement: Supplementary file 2 [file Data_Sheet_2.ZIP › 00-D-error_sensitivity/D015_s0/Traj_N=500_D=0.15_Error=0_MotionBlur _No.002.dat]

001 0.004 -0.218
002 -0.056 -1.236
003 0.226 -1.584
004 0.565 -0.757
005 0.403 -1.627
006 -0.854 -1.894
007 -1.031 -1.640
008 -0.583 -1.929
009 -0.021 -1.723
010 -1.060 -1.871
011 -1.077 -1.242
012 -1.102 -1.290
013 -0.629 -2.121
014 -0.172 -2.784
015 0.070 -2.654
016 0.524 -1.865
017 -0.130 -2.226
018 0.700 -3.159
019 0.210 -3.891
020 0.064 -4.447
021 -0.041 -4.718
022 -1.068 -3.639
023 -1.326 -3.433
024 -2.051 -4.125
025 -3.050 -4.419
026 -3.668 -4.151
027 -3.694 -3.774
028 -2.873 -3.209
029 -2.698 -2.439
030 -2.312 -3.180
031 -2.494 -4.044
032 -2.391 -4.185
033 -2.830 -4.397
034 -2.550 -4.608
035 -2.959 -4.436
036 -3.057 -4.187
037 -3.196 -4.453
038 -3.541 -4.487
039 -3.389 -5.634
040 -3.599 -6.294
041 -4.301 -6.630
042 -5.143 -6.313
043 -6.048 -6.469
044 -6.165 -6.661
045 -5.665 -6.821
046 -5.453 -7.560
047 -4.449 -7.624
048 -4.211 -8.536
049 -4.358 -9.099
050 -4.568 -8.627
051 -5.006 -8.680
052 -4.689 -9.065
053 -4.653 -9.699
054 -5.311 -10.382
055 -5.857 -10.798
056 -5.952 -10.231
057 -5.668 -10.287
058 -5.483 -11.368
059 -5.860 -12.633
060 -6.345 -12.906
061 -5.584 -12.835
062 -5.369 -12.644
063 -5.375 -12.521
064 -5.630 -12.728
065 -5.398 -13.059
066 -5.520 -13.414
067 -5.456 -13.599
068 -6.143 -13.770
069 -6.221 -13.523
070 -6.058 -14.674
071 -6.309 -15.221
072 -6.015 -15.623
073 -6.119 -15.678
074 -6.727 -15.833
075 -6.832 -15.333
076 -7.113 -14.926
077 -6.324 -15.546
078 -5.880 -15.681
079 -6.347 -15.916
080 -6.596 -15.803
081 -6.915 -15.605
082 -7.100 -14.428
083 -7.624 -13.598
084 -7.455 -12.685
085 -7.558 -11.815
086 -7.392 -12.202
087 -6.624 -10.780
088 -6.356 -10.088
089 -6.621 -11.051
090 -7.228 -11.897
091 -6.007 -11.301
092 -5.337 -11.663
093 -5.657 -12.681
094 -5.727 -13.253
095 -5.998 -12.150
096 -6.280 -11.792
097 -6.168 -12.388
098 -5.381 -12.590
099 -5.119 -12.331
100 -4.738 -12.038
101 -5.616 -11.473
102 -5.750 -11.201
103 -5.488 -11.403
104 -5.413 -11.298
105 -5.913 -10.734
106 -5.954 -10.944
107 -6.737 -9.982
108 -7.216 -9.635
109 -7.375 -9.813
110 -6.609 -10.358
111 -6.252 -10.393
112 -5.569 -10.374
113 -5.905 -10.467
114 -4.901 -10.842
115 -4.482 -10.959
116 -4.607 -10.926
117 -5.433 -10.874
118 -6.256 -11.746
119 -6.780 -12.607
120 -7.415 -12.876
121 -7.668 -13.674
122 -7.731 -13.824
123 -7.168 -13.524
124 -7.136 -12.774
125 -6.781 -12.995
126 -7.120 -12.527
127 -7.899 -12.443
128 -8.300 -11.943
129 -7.750 -11.776
130 -7.371 -11.930
131 -7.214 -11.981
132 -7.628 -11.951
133 -7.916 -12.530
134 -7.601 -12.476
135 -8.481 -12.586
136 -8.367 -12.499
137 -7.668 -11.867
138 -7.593 -13.133
139 -7.680 -12.481
140 -7.525 -12.106
141 -7.504 -11.329
142 -6.279 -11.081
143 -6.146 -11.429
144 -6.296 -11.297
145 -6.758 -11.001
146 -6.242 -11.357
147 -5.239 -11.577
148 -4.746 -11.209
149 -4.068 -10.789
150 -4.386 -10.649
151 -4.016 -10.745
152 -4.207 -10.300
153 -4.478 -10.616
154 -3.914 -11.094
155 -3.867 -11.118
156 -2.421 -11.912
157 -1.859 -12.079
158 -2.294 -12.229
159 -2.314 -12.185
160 -3.781 -11.973
161 -4.764 -10.938
162 -4.660 -10.448
163 -4.635 -10.650
164 -3.651 -10.843
165 -3.966 -10.646
166 -4.623 -10.717
167 -4.471 -10.601
168 -4.345 -10.221
169 -4.106 -9.730
170 -4.448 -9.930
171 -4.619 -9.464
172 -4.683 -9.411
173 -5.484 -9.763
174 -7.107 -10.201
175 -6.796 -10.737
176 -6.566 -10.836
177 -6.091 -10.695
178 -6.062 -11.013
179 -6.688 -10.891
180 -6.375 -10.256
181 -6.178 -9.323
182 -6.138 -8.464
183 -6.591 -7.945
184 -6.633 -6.971
185 -5.928 -7.125
186 -6.627 -7.002
187 -6.664 -7.210
188 -5.843 -8.082
189 -6.276 -7.828
190 -6.625 -7.675
191 -6.550 -7.560
192 -6.523 -7.848
193 -6.388 -7.214
194 -6.751 -6.047
195 -7.341 -6.044
196 -7.044 -4.891
197 -6.084 -4.275
198 -5.336 -4.446
199 -4.370 -4.278
200 -3.914 -4.100
201 -3.897 -4.144
202 -3.565 -4.913
203 -3.411 -5.144
204 -3.726 -5.544
205 -4.241 -5.600
206 -4.190 -6.135
207 -3.829 -5.499
208 -3.153 -4.593
209 -2.456 -5.338
210 -1.888 -6.535
211 -0.951 -7.624
212 -0.187 -7.233
213 -0.618 -7.098
214 -0.868 -7.159
215 -0.731 -6.800
216 -0.737 -6.339
217 -1.035 -6.760
218 -1.178 -7.068
219 -0.767 -6.716
220 -0.999 -6.956
221 -0.939 -6.860
222 -0.839 -6.554
223 -0.499 -6.200
224 -0.242 -7.465
225 -0.673 -8.255
226 -1.004 -8.463
227 -0.749 -8.439
228 -1.210 -8.636
229 -1.259 -8.708
230 -1.666 -8.626
231 -1.438 -9.619
232 -2.016 -9.514
233 -2.369 -7.939
234 -1.862 -7.586
235 -1.881 -6.444
236 -1.631 -6.143
237 -1.716 -5.339
238 -1.960 -5.053
239 -2.393 -5.414
240 -1.864 -5.923
241 -1.192 -6.374
242 -0.848 -6.218
243 -1.752 -5.810
244 -2.751 -5.999
245 -3.147 -6.007
246 -2.638 -6.171
247 -2.323 -6.052
248 -2.912 -5.513
249 -3.290 -5.121
250 -3.684 -4.731
251 -3.796 -4.500
252 -3.268 -5.224
253 -2.975 -5.490
254 -2.843 -5.276
255 -2.921 -5.534
256 -2.262 -5.871
257 -2.832 -5.567
258 -3.294 -5.267
259 -3.236 -5.121
260 -3.565 -5.400
261 -3.715 -5.411
262 -3.108 -6.158
263 -3.179 -6.230
264 -3.222 -6.106
265 -3.033 -5.803
266 -2.831 -4.577
267 -2.184 -4.229
268 -1.271 -4.337
269 -1.372 -3.975
270 -1.808 -4.241
271 -1.856 -5.245
272 -1.978 -5.663
273 -2.970 -5.432
274 -3.128 -4.417
275 -3.646 -4.956
276 -3.589 -4.755
277 -4.022 -4.765
278 -4.052 -5.179
279 -3.829 -4.770
280 -3.728 -4.335
281 -3.250 -3.120
282 -3.368 -2.944
283 -4.115 -2.919
284 -3.882 -3.288
285 -4.285 -2.939
286 -4.326 -2.781
287 -3.297 -2.032
288 -3.203 -2.305
289 -2.431 -2.572
290 -1.950 -2.410
291 -2.171 -3.016
292 -2.658 -3.043
293 -3.364 -2.907
294 -3.839 -2.305
295 -4.176 -2.637
296 -3.850 -2.023
297 -3.404 -2.512
298 -4.033 -3.191
299 -4.469 -3.519
300 -5.449 -3.657
301 -6.013 -3.366
302 -6.849 -2.451
303 -6.363 -2.036
304 -5.488 -2.359
305 -5.174 -2.663
306 -4.728 -2.802
307 -4.184 -3.118
308 -3.667 -3.338
309 -3.771 -3.864
310 -4.652 -5.225
311 -4.372 -5.361
312 -4.383 -5.335
313 -5.312 -5.204
314 -5.119 -4.855
315 -4.273 -5.218
316 -3.496 -5.132
317 -3.387 -5.299
318 -3.423 -5.072
319 -2.908 -5.054
320 -2.410 -4.226
321 -2.799 -3.768
322 -2.999 -3.828
323 -3.275 -3.892
324 -3.158 -3.429
325 -2.591 -2.893
326 -2.046 -2.315
327 -1.635 -0.890
328 -1.991 -0.805
329 -1.670 -0.574
330 -1.475 -0.874
331 -1.917 -0.128
332 -2.581 -0.767
333 -2.917 -0.554
334 -3.513 -0.333
335 -3.665 -0.449
336 -2.930 -0.031
337 -2.752 -0.100
338 -2.309 -0.444
339 -2.111 -0.930
340 -2.393 -1.801
341 -2.827 -1.177
342 -3.302 -0.552
343 -3.274 0.319
344 -3.720 0.875
345 -3.474 0.211
346 -4.644 -0.098
347 -4.684 -0.108
348 -5.622 -0.121
349 -5.437 -0.593
350 -4.790 -0.606
351 -5.063 -0.813
352 -4.087 -0.951
353 -4.029 -1.164
354 -3.364 -0.900
355 -2.234 -0.994
356 -1.788 0.076
357 -0.830 -0.014
358 -0.065 -0.060
359 0.760 -0.228
360 0.992 -0.596
361 0.630 -0.757
362 0.645 -1.338
363 0.932 -1.964
364 0.207 -1.999
365 0.947 -1.875
366 1.551 -2.371
367 2.210 -1.844
368 1.767 -1.679
369 2.485 -2.101
370 2.472 -2.118
371 2.855 -2.981
372 3.933 -3.686
373 5.207 -4.293
374 5.706 -3.810
375 5.255 -3.989
376 4.299 -4.250
377 3.566 -4.440
378 2.312 -4.145
379 1.523 -4.152
380 0.655 -4.196
381 -0.574 -4.407
382 -0.674 -5.555
383 -0.836 -6.153
384 -0.172 -6.392
385 -0.662 -7.120
386 -0.507 -7.206
387 -1.410 -8.037
388 -0.931 -8.434
389 -1.001 -7.831
390 -0.918 -8.259
391 -1.487 -8.678
392 -1.079 -8.370
393 -0.754 -8.298
394 -0.395 -8.306
395 -0.597 -8.899
396 -0.554 -9.511
397 -0.758 -9.822
398 -0.524 -8.958
399 -0.260 -9.676
400 -0.476 -8.901
401 -0.591 -9.783
402 -0.289 -9.485
403 0.490 -10.577
404 0.777 -11.227
405 1.378 -11.380
406 2.137 -11.147
407 1.598 -11.317
408 1.494 -11.823
409 2.116 -11.360
410 2.125 -11.129
411 1.997 -11.627
412 2.482 -12.197
413 3.017 -11.979
414 2.694 -10.992
415 3.122 -10.777
416 4.064 -10.525
417 3.733 -9.801
418 3.860 -10.776
419 3.475 -10.224
420 3.159 -9.550
421 3.101 -10.321
422 2.980 -11.667
423 2.924 -11.995
424 3.283 -11.857
425 3.795 -11.245
426 3.550 -9.989
427 4.139 -10.219
428 5.124 -10.573
429 4.859 -10.527
430 4.685 -10.354
431 5.076 -9.436
432 4.895 -10.457
433 4.434 -10.568
434 3.975 -10.489
435 3.865 -9.764
436 3.526 -9.340
437 3.241 -8.664
438 3.235 -8.354
439 2.940 -8.434
440 2.453 -8.600
441 3.479 -8.773
442 4.254 -9.287
443 4.286 -9.371
444 3.660 -8.845
445 3.554 -8.515
446 3.087 -8.130
447 2.852 -8.283
448 2.149 -7.821
449 1.845 -7.425
450 1.510 -6.448
451 0.879 -6.048
452 1.177 -6.573
453 1.995 -6.893
454 2.235 -7.401
455 2.323 -7.072
456 2.055 -7.923
457 1.921 -7.860
458 2.795 -8.260
459 2.701 -8.532
460 2.232 -8.751
461 2.147 -9.733
462 1.425 -9.542
463 1.215 -9.401
464 1.596 -8.712
465 2.537 -7.543
466 2.899 -7.486
467 3.276 -6.887
468 2.770 -7.183
469 3.064 -6.746
470 3.134 -6.493
471 2.702 -6.157
472 2.164 -5.616
473 2.882 -5.968
474 2.838 -7.087
475 2.979 -7.287
476 2.375 -7.572
477 1.564 -7.521
478 1.787 -7.156
479 1.895 -7.265
480 2.303 -7.732
481 2.351 -7.767
482 1.732 -8.888
483 0.385 -9.099
484 0.159 -9.241
485 0.692 -9.106
486 1.256 -7.919
487 1.261 -8.734
488 0.119 -9.183
489 0.286 -10.104
490 0.767 -10.799
491 0.272 -10.540
492 0.800 -10.173
493 1.052 -9.887
494 0.695 -9.524
495 1.170 -9.339
496 0.973 -9.515
497 0.655 -9.035
498 0.224 -9.061
499 1.015 -9.038
500 2.282 -8.186
501 2.674 -7.550
