# Supplementary material for: Maximum likelihood-based estimation of diffusion coefficient is quick and reliable method for analyzing estradiol actions on surface receptor movements
Source: Front Neuroinform. 2023 Mar 8;17:1005936. doi: 10.3389/fninf.2023.1005936 (PMC10031098; doi:10.3389/fninf.2023.1005936)
Supplement: Supplementary file 2 [file Data_Sheet_2.ZIP › 00-D-error_sensitivity/D015_s0/Traj_N=500_D=0.15_Error=0_MotionBlur _No.003.dat]

001 -0.292 0.461
002 -0.224 0.262
003 0.499 0.528
004 0.637 -0.404
005 0.557 -0.335
006 1.303 -0.463
007 1.431 -0.296
008 2.426 0.209
009 2.920 0.476
010 3.120 1.127
011 2.993 1.136
012 2.369 0.705
013 2.292 0.337
014 1.888 0.105
015 1.567 -0.174
016 1.655 0.662
017 2.163 1.310
018 1.491 0.939
019 1.042 1.203
020 0.734 0.672
021 0.372 0.256
022 1.070 0.217
023 1.850 0.480
024 2.073 1.081
025 1.375 1.970
026 1.035 2.628
027 1.414 2.638
028 1.376 2.849
029 1.084 2.951
030 0.228 2.880
031 -0.172 2.272
032 -0.538 2.844
033 -0.294 3.132
034 0.059 3.165
035 -0.064 2.157
036 0.462 2.523
037 -0.088 2.744
038 0.000 2.998
039 0.753 3.458
040 0.963 3.142
041 0.906 2.958
042 0.462 3.043
043 0.707 3.049
044 0.860 2.342
045 1.284 1.782
046 2.260 2.646
047 2.522 4.176
048 3.207 3.927
049 3.275 3.724
050 3.903 3.487
051 4.461 3.008
052 3.959 4.179
053 3.382 5.239
054 3.442 5.282
055 3.772 5.157
056 2.951 5.289
057 2.974 5.769
058 3.584 5.432
059 3.474 4.273
060 3.598 4.041
061 3.369 4.015
062 3.308 4.376
063 3.362 3.726
064 2.333 3.161
065 2.479 2.661
066 3.033 2.501
067 3.285 2.409
068 3.166 1.900
069 2.319 2.247
070 2.554 2.496
071 2.387 1.959
072 1.958 1.709
073 1.469 1.200
074 1.609 1.481
075 2.164 1.379
076 2.758 0.160
077 3.669 0.191
078 3.898 0.370
079 3.948 0.874
080 3.554 1.649
081 3.186 2.512
082 2.880 2.373
083 2.593 2.991
084 2.943 3.991
085 3.113 4.033
086 3.073 4.021
087 2.970 4.280
088 3.039 4.574
089 2.478 4.692
090 2.329 4.176
091 2.869 3.476
092 2.961 2.480
093 1.712 3.424
094 0.236 3.281
095 0.499 2.234
096 0.624 1.785
097 0.263 1.581
098 0.129 2.575
099 -0.034 3.377
100 -0.541 2.548
101 -1.126 2.656
102 -1.398 1.865
103 -0.775 1.482
104 -1.118 1.304
105 -2.504 1.341
106 -2.611 1.479
107 -1.869 2.217
108 -2.135 1.967
109 -2.207 1.979
110 -2.574 1.679
111 -2.676 0.939
112 -3.021 -0.139
113 -3.548 0.669
114 -3.972 1.202
115 -3.864 2.117
116 -3.927 1.172
117 -3.788 2.099
118 -4.178 2.623
119 -4.435 2.288
120 -4.845 2.384
121 -5.148 3.303
122 -5.527 3.429
123 -5.148 3.201
124 -5.493 3.673
125 -4.784 3.692
126 -4.051 3.816
127 -4.430 4.174
128 -2.899 3.487
129 -2.192 2.397
130 -2.039 1.744
131 -1.963 1.602
132 -1.913 1.075
133 -2.051 0.353
134 -1.096 -0.159
135 0.414 0.127
136 1.042 1.025
137 0.519 2.131
138 0.497 2.100
139 0.376 3.051
140 0.855 2.991
141 1.183 3.222
142 1.721 3.116
143 1.454 3.695
144 0.954 3.996
145 0.618 3.673
146 0.424 3.181
147 0.342 2.980
148 0.403 3.426
149 0.507 2.879
150 -0.631 3.059
151 -1.771 3.073
152 -2.083 2.880
153 -1.731 3.000
154 -1.717 2.288
155 -1.643 2.033
156 -0.850 1.926
157 -0.768 2.010
158 -1.714 1.066
159 -2.289 0.368
160 -2.248 0.252
161 -2.100 -0.283
162 -1.353 -0.667
163 -1.187 -0.037
164 -0.978 -0.125
165 -1.004 -0.081
166 -1.094 -0.285
167 -1.093 -0.056
168 -1.591 0.080
169 -1.492 0.262
170 -1.616 0.184
171 -1.854 1.069
172 -2.139 1.672
173 -2.497 1.211
174 -3.066 1.358
175 -2.916 1.476
176 -3.372 2.187
177 -3.362 2.578
178 -3.986 1.913
179 -4.308 1.736
180 -4.252 2.452
181 -3.909 3.022
182 -2.980 2.610
183 -2.361 3.622
184 -2.664 4.043
185 -3.440 3.629
186 -3.491 3.469
187 -3.545 3.006
188 -4.310 2.975
189 -4.467 3.243
190 -4.323 3.660
191 -3.801 4.223
192 -4.486 4.012
193 -4.698 3.443
194 -4.057 3.170
195 -3.903 3.771
196 -4.299 4.708
197 -4.346 5.320
198 -4.212 5.829
199 -4.468 5.549
200 -5.142 6.379
201 -5.877 7.004
202 -5.962 7.043
203 -6.008 7.371
204 -6.720 8.046
205 -7.673 7.936
206 -8.168 8.599
207 -8.509 8.967
208 -7.654 8.730
209 -7.217 8.435
210 -7.682 8.206
211 -6.613 8.239
212 -5.957 8.604
213 -5.903 8.533
214 -6.628 8.228
215 -6.292 8.818
216 -6.393 9.929
217 -6.031 10.324
218 -5.265 10.305
219 -4.746 10.957
220 -3.630 11.522
221 -3.220 11.307
222 -3.876 11.075
223 -3.512 11.703
224 -4.248 12.986
225 -4.412 12.879
226 -3.739 12.267
227 -3.071 12.318
228 -1.859 13.320
229 -1.749 13.445
230 -1.889 13.536
231 -2.821 12.831
232 -2.914 12.867
233 -2.838 12.826
234 -2.325 12.561
235 -2.079 13.018
236 -2.139 12.859
237 -1.624 12.372
238 -0.413 11.859
239 0.012 11.770
240 0.127 11.307
241 0.417 10.853
242 1.091 10.916
243 0.218 12.522
244 -0.650 12.546
245 -2.051 12.793
246 -1.831 12.829
247 -1.272 13.145
248 -1.904 13.029
249 -2.557 13.064
250 -2.851 13.768
251 -3.805 13.622
252 -4.438 12.829
253 -4.037 12.473
254 -3.545 12.479
255 -4.173 12.665
256 -4.831 12.737
257 -4.589 13.307
258 -3.938 12.554
259 -4.682 12.105
260 -4.700 11.339
261 -3.740 11.105
262 -2.636 11.066
263 -2.663 11.273
264 -2.163 11.424
265 -1.787 11.741
266 -1.754 11.657
267 -1.333 12.298
268 -1.076 12.320
269 -1.522 11.922
270 -1.832 11.477
271 -2.284 11.546
272 -1.892 12.052
273 -1.397 13.123
274 -1.727 12.747
275 -2.987 12.246
276 -2.888 12.542
277 -2.900 12.860
278 -3.436 12.631
279 -4.979 12.296
280 -5.680 12.113
281 -5.939 12.517
282 -5.870 12.482
283 -6.098 12.105
284 -6.446 12.095
285 -6.224 11.830
286 -5.924 12.442
287 -6.622 12.878
288 -7.023 12.533
289 -7.420 11.576
290 -6.976 11.821
291 -7.759 12.117
292 -7.548 11.805
293 -7.508 12.281
294 -6.788 11.696
295 -6.092 11.850
296 -6.147 12.951
297 -6.252 12.844
298 -6.354 12.324
299 -6.374 11.762
300 -6.400 10.893
301 -6.024 10.576
302 -5.808 10.275
303 -4.982 10.213
304 -5.971 10.218
305 -6.962 10.547
306 -7.093 9.987
307 -6.931 10.048
308 -6.861 10.305
309 -6.392 10.449
310 -5.651 9.969
311 -5.490 10.258
312 -5.434 8.543
313 -5.731 7.829
314 -5.494 7.819
315 -5.616 7.978
316 -6.231 7.508
317 -6.368 7.854
318 -5.915 7.899
319 -5.611 8.160
320 -5.505 7.940
321 -5.295 7.330
322 -4.345 6.773
323 -4.058 6.134
324 -3.994 5.702
325 -5.221 5.426
326 -5.527 5.348
327 -6.068 5.664
328 -5.335 5.701
329 -4.980 4.604
330 -5.737 4.165
331 -5.979 3.755
332 -5.431 3.366
333 -6.404 3.193
334 -6.723 2.697
335 -6.606 2.791
336 -5.899 2.576
337 -5.245 3.183
338 -5.097 3.959
339 -5.419 3.688
340 -5.462 4.073
341 -5.009 4.947
342 -4.903 5.079
343 -5.188 4.763
344 -4.367 4.358
345 -3.836 4.208
346 -4.327 4.069
347 -3.751 3.847
348 -3.118 3.263
349 -3.409 2.617
350 -3.553 1.783
351 -2.737 0.831
352 -2.665 0.302
353 -3.521 -0.268
354 -4.041 -0.156
355 -4.407 0.867
356 -3.914 1.552
357 -3.498 1.808
358 -2.989 2.067
359 -1.990 1.722
360 -3.073 1.749
361 -3.853 1.852
362 -4.224 1.303
363 -3.516 1.558
364 -3.474 1.464
365 -3.406 1.501
366 -3.549 1.365
367 -4.212 1.154
368 -4.719 1.540
369 -5.193 0.992
370 -5.497 1.062
371 -4.735 1.577
372 -4.875 2.066
373 -5.281 2.374
374 -5.075 2.273
375 -5.325 2.431
376 -5.962 1.653
377 -6.195 0.864
378 -6.319 0.149
379 -5.913 -0.164
380 -6.193 -0.442
381 -6.581 -1.000
382 -5.785 -2.392
383 -4.946 -1.977
384 -5.181 -1.598
385 -4.506 -1.978
386 -4.569 -2.307
387 -5.282 -2.623
388 -5.094 -2.866
389 -4.903 -2.135
390 -3.843 -2.035
391 -2.895 -2.153
392 -2.729 -1.423
393 -3.608 -2.171
394 -4.034 -2.965
395 -4.588 -2.690
396 -3.792 -2.106
397 -3.909 -1.605
398 -4.237 -1.679
399 -4.526 -1.199
400 -4.165 -0.680
401 -3.830 0.202
402 -3.504 0.590
403 -3.299 1.142
404 -2.786 0.947
405 -2.981 0.920
406 -2.424 1.047
407 -1.727 1.044
408 -0.306 0.906
409 0.933 0.968
410 1.980 0.456
411 2.580 -0.337
412 2.377 -0.733
413 2.190 -0.240
414 1.723 0.059
415 1.514 0.538
416 2.081 1.254
417 2.678 1.005
418 2.683 1.541
419 2.415 1.241
420 1.629 1.153
421 1.844 0.313
422 1.515 0.141
423 1.779 1.021
424 2.853 1.599
425 3.266 1.983
426 3.244 2.284
427 3.161 2.563
428 3.128 2.543
429 3.237 2.021
430 3.445 1.773
431 3.150 1.501
432 3.233 1.420
433 3.213 1.952
434 3.018 2.317
435 3.680 2.011
436 3.492 1.941
437 3.306 1.515
438 3.702 0.734
439 3.790 0.641
440 4.016 1.343
441 3.541 1.814
442 3.684 1.596
443 3.789 1.355
444 3.404 0.843
445 2.584 0.011
446 2.611 0.139
447 2.503 0.836
448 2.724 1.480
449 2.856 1.756
450 2.638 1.292
451 2.327 0.673
452 2.736 0.617
453 2.749 0.873
454 2.568 0.632
455 3.285 -0.480
456 3.122 -1.260
457 3.408 -1.109
458 3.039 -0.066
459 2.879 -0.437
460 2.718 -0.768
461 2.467 -0.870
462 2.339 -0.599
463 2.073 -0.829
464 2.380 -1.136
465 2.846 -0.504
466 3.008 0.137
467 2.701 0.671
468 1.785 1.246
469 1.049 1.509
470 -0.330 1.111
471 -0.369 1.545
472 0.727 1.125
473 -0.132 1.215
474 -0.770 1.742
475 -0.318 1.150
476 -0.250 0.747
477 -0.604 0.054
478 -0.341 0.843
479 0.005 1.318
480 0.551 1.540
481 0.581 2.032
482 0.004 2.372
483 -0.134 3.470
484 -0.029 2.860
485 -0.080 3.126
486 0.084 3.551
487 -1.348 2.954
488 -0.814 3.348
489 0.393 3.079
490 0.235 3.614
491 -0.642 3.332
492 -1.656 2.592
493 -1.078 1.951
494 -0.664 1.662
495 -0.519 0.577
496 -0.739 0.316
497 -1.293 0.011
498 -1.523 -0.646
499 -1.612 -1.152
500 -2.284 -0.913
501 -2.526 -1.143
