# Supplementary material for: Maximum likelihood-based estimation of diffusion coefficient is quick and reliable method for analyzing estradiol actions on surface receptor movements
Source: Front Neuroinform. 2023 Mar 8;17:1005936. doi: 10.3389/fninf.2023.1005936 (PMC10031098; doi:10.3389/fninf.2023.1005936)
Supplement: Supplementary file 2 [file Data_Sheet_2.ZIP › 00-D-error_sensitivity/D015_s0/Traj_N=500_D=0.15_Error=0_MotionBlur _No.004.dat]

001 -0.095 -0.739
002 -0.611 -1.521
003 -1.583 -2.320
004 -1.946 -3.222
005 -1.738 -3.221
006 -2.667 -3.128
007 -3.840 -3.621
008 -4.198 -3.250
009 -2.971 -3.386
010 -3.133 -3.449
011 -3.188 -3.206
012 -3.299 -3.880
013 -2.561 -4.101
014 -2.739 -4.053
015 -3.155 -4.435
016 -2.151 -4.838
017 -2.238 -5.032
018 -2.309 -4.918
019 -2.021 -4.897
020 -1.955 -4.357
021 -2.715 -4.377
022 -2.948 -4.238
023 -3.834 -3.937
024 -3.412 -3.564
025 -2.631 -3.653
026 -2.531 -3.030
027 -2.233 -2.723
028 -2.684 -2.998
029 -2.079 -3.135
030 -1.455 -4.055
031 -2.624 -4.514
032 -3.406 -4.170
033 -3.571 -3.928
034 -3.397 -3.396
035 -3.997 -2.941
036 -4.258 -2.440
037 -4.288 -2.265
038 -3.869 -1.435
039 -3.678 -0.918
040 -2.782 -0.433
041 -2.053 -0.718
042 -1.327 0.122
043 -1.230 -1.004
044 -0.609 -0.621
045 -0.705 -1.140
046 -0.526 -1.307
047 -0.985 -0.069
048 -0.367 0.131
049 0.892 -0.582
050 2.021 0.102
051 2.162 0.658
052 1.704 0.314
053 1.410 0.382
054 1.471 0.420
055 0.809 0.111
056 0.283 0.457
057 0.138 0.003
058 0.651 0.177
059 1.031 0.063
060 0.677 0.224
061 0.674 -0.186
062 0.407 0.252
063 -0.748 0.412
064 -1.149 0.518
065 -0.678 0.299
066 -0.631 0.471
067 -1.297 0.076
068 -0.534 -0.081
069 0.374 -0.304
070 0.564 -0.745
071 0.579 -0.811
072 0.687 0.040
073 0.220 0.641
074 0.271 0.290
075 -0.944 -0.287
076 -0.717 -0.931
077 -0.703 -0.073
078 -0.088 -0.259
079 0.364 -0.974
080 0.659 -0.863
081 0.606 -0.498
082 0.808 -0.442
083 0.583 -0.684
084 1.044 -0.024
085 1.012 0.216
086 1.907 0.208
087 2.783 0.165
088 2.332 0.317
089 1.481 -0.067
090 0.868 -0.847
091 1.031 -0.781
092 0.773 -0.804
093 1.398 -0.662
094 1.938 -1.010
095 2.121 -2.059
096 2.293 -2.863
097 2.128 -3.607
098 2.305 -3.044
099 2.724 -2.673
100 3.586 -1.776
101 3.692 -1.382
102 3.518 -2.136
103 2.935 -2.623
104 3.653 -2.714
105 3.974 -2.950
106 4.223 -2.692
107 5.318 -2.509
108 5.601 -2.584
109 6.285 -2.799
110 6.216 -3.019
111 5.123 -3.401
112 5.568 -4.206
113 6.355 -3.780
114 5.826 -3.879
115 5.879 -3.821
116 6.639 -4.410
117 6.870 -4.856
118 7.066 -4.442
119 7.836 -4.199
120 7.587 -4.308
121 7.465 -4.847
122 7.091 -5.784
123 6.196 -6.684
124 6.325 -6.951
125 6.335 -7.006
126 6.912 -7.329
127 7.069 -6.908
128 6.992 -6.785
129 6.117 -6.509
130 5.736 -6.701
131 4.949 -6.986
132 4.496 -6.278
133 4.633 -5.749
134 4.295 -5.630
135 4.245 -5.441
136 3.875 -4.275
137 4.411 -4.134
138 4.181 -4.049
139 3.754 -2.777
140 3.615 -2.736
141 3.108 -3.089
142 3.028 -3.551
143 2.935 -4.302
144 3.511 -4.958
145 4.054 -5.330
146 4.068 -5.519
147 4.595 -5.552
148 4.761 -5.653
149 4.994 -6.121
150 4.880 -5.780
151 4.829 -6.110
152 4.793 -6.217
153 5.407 -6.145
154 6.387 -5.967
155 6.329 -6.657
156 6.025 -6.173
157 5.275 -5.852
158 5.575 -5.429
159 6.172 -4.917
160 6.969 -5.329
161 7.273 -5.956
162 8.014 -6.065
163 8.273 -6.006
164 8.126 -5.811
165 8.450 -5.837
166 8.896 -6.474
167 9.607 -7.058
168 9.679 -6.821
169 10.026 -5.934
170 9.539 -5.543
171 9.396 -5.077
172 9.284 -5.108
173 9.212 -4.592
174 9.652 -4.740
175 9.969 -4.704
176 9.779 -4.776
177 10.002 -4.994
178 9.971 -4.663
179 10.279 -4.592
180 10.525 -4.820
181 9.941 -4.165
182 10.464 -3.590
183 10.867 -3.271
184 12.148 -3.254
185 12.471 -2.809
186 12.636 -2.952
187 13.335 -2.731
188 13.797 -2.891
189 14.224 -2.862
190 14.651 -3.629
191 14.622 -3.570
192 14.687 -4.899
193 13.756 -4.594
194 13.558 -4.674
195 14.028 -5.251
196 13.698 -5.516
197 13.929 -5.703
198 14.432 -6.335
199 14.578 -7.068
200 14.992 -6.574
201 15.283 -7.269
202 15.327 -7.777
203 15.504 -7.999
204 16.413 -7.625
205 16.451 -7.220
206 16.904 -6.885
207 16.326 -7.527
208 15.728 -8.035
209 15.640 -7.681
210 16.583 -8.174
211 17.443 -8.736
212 17.343 -9.271
213 17.395 -9.309
214 16.930 -8.816
215 15.849 -9.114
216 15.706 -8.926
217 15.548 -8.050
218 15.701 -7.937
219 15.607 -7.787
220 16.506 -7.207
221 16.677 -7.382
222 16.016 -7.933
223 15.407 -8.078
224 15.994 -8.893
225 16.086 -9.024
226 16.501 -8.742
227 16.219 -8.959
228 15.327 -8.931
229 15.701 -8.543
230 15.122 -9.606
231 14.853 -9.492
232 14.289 -9.803
233 14.801 -10.575
234 14.596 -10.675
235 14.907 -10.699
236 14.934 -11.358
237 15.667 -10.534
238 16.738 -9.297
239 16.801 -8.918
240 17.006 -8.366
241 17.025 -7.582
242 17.458 -6.439
243 17.774 -6.062
244 17.702 -7.539
245 18.688 -7.108
246 19.108 -6.601
247 18.575 -7.158
248 17.837 -7.374
249 17.621 -7.393
250 16.454 -7.703
251 15.418 -7.334
252 15.496 -7.204
253 15.053 -7.399
254 14.560 -6.614
255 14.352 -6.614
256 15.015 -7.404
257 15.582 -7.293
258 16.338 -7.605
259 16.484 -8.722
260 15.921 -9.065
261 16.343 -8.895
262 16.350 -9.807
263 16.746 -9.903
264 17.057 -9.815
265 16.882 -9.938
266 16.147 -10.741
267 16.251 -10.743
268 16.206 -10.006
269 16.170 -10.584
270 16.291 -11.427
271 16.089 -12.684
272 16.219 -12.538
273 16.431 -12.482
274 16.805 -13.496
275 16.467 -14.340
276 16.581 -13.661
277 16.375 -13.682
278 16.976 -13.543
279 17.368 -14.541
280 17.515 -15.192
281 17.295 -15.295
282 17.110 -15.607
283 17.275 -15.611
284 17.828 -16.026
285 18.521 -17.072
286 19.662 -17.961
287 19.893 -18.029
288 19.815 -17.648
289 19.821 -17.289
290 19.636 -17.421
291 19.503 -18.067
292 20.098 -18.385
293 19.708 -19.024
294 19.478 -19.695
295 19.158 -20.317
296 18.746 -21.843
297 18.769 -21.593
298 19.263 -21.226
299 19.401 -20.753
300 19.365 -20.644
301 19.126 -20.278
302 19.388 -19.974
303 19.262 -19.162
304 18.903 -18.914
305 18.685 -18.603
306 18.947 -18.653
307 18.867 -18.903
308 18.436 -19.455
309 18.581 -19.559
310 18.819 -19.630
311 19.486 -19.464
312 19.939 -19.327
313 20.147 -18.400
314 19.435 -18.294
315 18.062 -18.362
316 17.482 -18.087
317 17.291 -17.895
318 16.905 -17.794
319 17.037 -18.233
320 16.222 -18.761
321 16.084 -18.850
322 15.686 -18.732
323 15.832 -18.481
324 15.459 -18.811
325 15.559 -19.123
326 16.099 -19.347
327 16.121 -18.906
328 16.395 -18.400
329 15.891 -18.376
330 15.538 -19.156
331 15.920 -19.517
332 15.342 -20.493
333 14.810 -21.080
334 13.732 -21.134
335 12.856 -20.712
336 12.326 -21.295
337 12.107 -21.738
338 12.703 -21.188
339 13.324 -21.170
340 13.778 -21.030
341 14.042 -21.810
342 15.096 -21.309
343 15.521 -21.525
344 15.993 -21.462
345 17.480 -22.023
346 17.567 -21.934
347 17.546 -22.172
348 17.249 -23.438
349 16.463 -22.474
350 16.912 -21.402
351 17.566 -21.350
352 17.480 -22.033
353 16.740 -22.920
354 16.537 -23.665
355 15.959 -23.707
356 15.952 -23.993
357 16.419 -24.207
358 16.200 -23.479
359 16.048 -23.332
360 15.647 -23.878
361 15.102 -24.924
362 15.449 -25.635
363 15.653 -26.422
364 15.654 -26.987
365 14.752 -27.599
366 14.910 -28.089
367 15.282 -28.081
368 14.834 -28.328
369 14.883 -27.792
370 14.359 -28.216
371 14.257 -28.876
372 13.832 -29.024
373 13.149 -29.475
374 13.148 -29.367
375 12.426 -29.153
376 11.459 -29.004
377 11.893 -29.669
378 12.085 -29.400
379 12.031 -29.415
380 12.424 -29.918
381 13.557 -29.927
382 14.032 -30.123
383 14.973 -30.550
384 14.531 -30.949
385 14.659 -30.884
386 14.405 -31.418
387 14.739 -31.613
388 14.374 -31.239
389 13.765 -31.095
390 13.500 -30.940
391 13.318 -31.224
392 13.154 -31.055
393 13.081 -30.735
394 12.396 -30.400
395 12.326 -30.122
396 12.428 -29.348
397 11.720 -29.125
398 11.915 -28.238
399 11.749 -28.536
400 11.392 -28.836
401 11.195 -28.663
402 11.190 -28.916
403 10.829 -28.174
404 10.878 -28.191
405 10.832 -28.752
406 10.746 -29.938
407 10.630 -30.728
408 10.849 -31.125
409 11.564 -31.438
410 12.102 -30.887
411 11.858 -31.157
412 12.025 -31.638
413 12.980 -32.016
414 13.045 -31.507
415 13.534 -31.107
416 13.652 -30.955
417 13.718 -31.157
418 13.348 -31.458
419 12.889 -31.347
420 12.623 -31.275
421 12.034 -31.880
422 11.911 -32.840
423 12.164 -32.488
424 12.409 -31.989
425 11.706 -32.701
426 12.026 -32.519
427 12.450 -32.491
428 12.243 -32.184
429 12.311 -32.170
430 13.524 -32.573
431 13.457 -33.384
432 12.993 -33.613
433 13.435 -33.047
434 13.148 -32.444
435 14.058 -32.316
436 14.577 -31.926
437 14.047 -31.625
438 13.367 -32.114
439 13.313 -32.008
440 13.683 -32.203
441 13.889 -32.478
442 13.668 -33.012
443 13.880 -32.786
444 13.578 -32.758
445 12.909 -32.048
446 12.013 -31.528
447 12.310 -31.838
448 11.749 -31.499
449 11.570 -32.026
450 11.834 -32.514
451 12.415 -32.264
452 13.510 -31.697
453 13.946 -30.828
454 13.705 -30.363
455 13.813 -30.135
456 12.645 -30.256
457 11.899 -29.935
458 10.840 -30.715
459 9.920 -30.728
460 9.936 -30.274
461 9.488 -30.207
462 8.584 -29.995
463 8.332 -29.801
464 9.100 -30.014
465 9.697 -29.343
466 10.331 -28.971
467 10.657 -28.847
468 11.231 -28.266
469 9.750 -28.068
470 10.162 -27.949
471 10.290 -28.400
472 10.399 -27.590
473 9.920 -27.563
474 9.485 -29.136
475 9.354 -29.011
476 10.566 -28.582
477 10.980 -28.084
478 10.883 -27.805
479 11.320 -27.836
480 11.843 -28.477
481 12.091 -29.496
482 12.606 -30.975
483 12.876 -30.967
484 14.018 -30.818
485 14.636 -30.875
486 14.467 -31.353
487 14.410 -31.474
488 14.236 -31.580
489 14.301 -31.573
490 13.917 -31.871
491 13.503 -31.931
492 14.080 -31.258
493 13.900 -31.074
494 12.950 -30.837
495 13.408 -30.283
496 12.943 -30.367
497 13.048 -30.495
498 13.169 -30.986
499 13.251 -31.207
500 12.953 -31.152
501 12.475 -31.029
