# Supplementary material for: Maximum likelihood-based estimation of diffusion coefficient is quick and reliable method for analyzing estradiol actions on surface receptor movements
Source: Front Neuroinform. 2023 Mar 8;17:1005936. doi: 10.3389/fninf.2023.1005936 (PMC10031098; doi:10.3389/fninf.2023.1005936)
Supplement: Supplementary file 2 [file Data_Sheet_2.ZIP › 00-D-error_sensitivity/D015_s0/Traj_N=500_D=0.15_Error=0_MotionBlur _No.005.dat]

001 0.397 0.574
002 0.072 0.699
003 -0.218 0.331
004 -0.211 0.082
005 -0.355 0.064
006 -0.010 -0.105
007 -0.113 -0.709
008 -0.484 -0.973
009 -0.622 -1.220
010 -0.367 -0.848
011 -0.042 -0.706
012 -0.516 0.498
013 0.003 1.653
014 0.031 1.651
015 -0.388 1.578
016 -1.028 0.978
017 -1.206 1.185
018 -1.013 0.472
019 -1.734 -0.052
020 -2.075 -0.602
021 -1.744 -0.555
022 -1.562 -0.325
023 -1.651 0.429
024 -1.618 0.088
025 -0.788 0.390
026 -0.066 0.221
027 0.907 0.031
028 1.423 -0.139
029 1.080 -0.024
030 0.920 -0.325
031 1.316 -0.674
032 1.980 -0.415
033 2.137 -0.127
034 2.139 -0.254
035 1.932 0.241
036 2.592 0.165
037 2.085 0.110
038 1.248 0.262
039 0.142 0.492
040 0.533 0.503
041 1.023 0.732
042 1.185 0.486
043 1.528 -0.348
044 1.140 -0.699
045 1.270 -0.475
046 0.538 -0.902
047 0.207 -1.216
048 0.247 -1.586
049 -0.777 -1.961
050 -1.174 -2.215
051 -0.103 -2.800
052 0.019 -2.321
053 0.232 -1.603
054 -0.217 -0.744
055 -0.835 -1.294
056 -0.946 -1.986
057 -1.396 -2.493
058 -2.343 -1.882
059 -2.738 -0.700
060 -3.708 -0.067
061 -4.746 -0.386
062 -4.281 -0.646
063 -4.895 -0.565
064 -3.965 -0.261
065 -2.312 -0.816
066 -2.229 -1.054
067 -1.206 -1.820
068 -0.950 -0.731
069 -1.710 0.044
070 -1.833 -0.454
071 -2.003 -1.465
072 -2.274 -2.445
073 -1.969 -2.498
074 -1.693 -2.109
075 -1.916 -2.055
076 -1.264 -2.055
077 -0.521 -2.757
078 0.077 -3.027
079 0.097 -3.845
080 -0.211 -4.040
081 0.027 -3.213
082 0.137 -2.662
083 -0.524 -2.889
084 0.191 -2.859
085 0.089 -1.970
086 -0.271 -1.864
087 -0.612 -2.086
088 -0.950 -1.539
089 -0.667 -1.574
090 -0.566 -1.719
091 -1.232 -1.330
092 -2.091 -1.474
093 -2.364 -2.092
094 -1.697 -1.983
095 -2.380 -1.549
096 -2.740 -1.525
097 -2.564 -1.080
098 -2.959 -1.435
099 -4.122 -1.277
100 -3.592 -0.524
101 -3.114 0.063
102 -3.615 0.037
103 -4.540 -0.290
104 -4.085 -0.562
105 -4.691 -0.364
106 -3.717 -0.269
107 -2.480 -0.176
108 -2.993 -0.402
109 -2.461 0.316
110 -2.340 0.061
111 -1.898 -0.301
112 -1.670 0.341
113 -1.385 0.190
114 -2.295 0.011
115 -2.906 0.401
116 -2.709 0.680
117 -2.763 0.149
118 -3.133 0.653
119 -4.148 0.766
120 -4.257 0.973
121 -5.170 0.279
122 -5.782 0.130
123 -6.213 0.209
124 -6.690 -0.120
125 -6.155 -0.283
126 -5.818 -0.313
127 -5.941 -0.416
128 -6.369 -0.224
129 -6.076 0.813
130 -6.819 0.394
131 -7.961 0.303
132 -8.996 -0.105
133 -9.814 0.171
134 -9.116 0.693
135 -8.739 1.590
136 -8.425 1.699
137 -8.995 2.093
138 -9.363 2.062
139 -8.382 2.794
140 -8.995 3.275
141 -8.759 2.930
142 -8.917 3.375
143 -8.676 3.223
144 -8.135 3.675
145 -8.350 3.956
146 -8.102 3.236
147 -8.595 1.833
148 -7.880 2.130
149 -7.635 2.126
150 -7.407 2.798
151 -8.299 2.084
152 -9.116 1.712
153 -9.692 1.998
154 -9.552 2.061
155 -9.441 1.375
156 -8.804 0.550
157 -9.340 0.749
158 -9.801 -0.251
159 -10.107 -0.472
160 -9.939 -0.806
161 -10.279 -0.597
162 -10.223 -0.419
163 -10.000 -0.553
164 -10.681 0.132
165 -11.565 0.487
166 -11.823 0.385
167 -12.851 0.648
168 -13.767 0.824
169 -13.838 1.215
170 -13.584 0.457
171 -13.632 -0.197
172 -13.089 -0.417
173 -13.306 -0.709
174 -13.915 -1.547
175 -14.259 -1.816
176 -14.434 -1.733
177 -15.200 -2.137
178 -15.246 -1.821
179 -15.132 -1.550
180 -14.215 -0.511
181 -13.099 -1.009
182 -12.953 -1.158
183 -13.194 -1.562
184 -13.645 -0.863
185 -13.936 -0.500
186 -13.902 -0.734
187 -13.581 -0.473
188 -13.041 -1.232
189 -12.867 -1.231
190 -12.575 -1.420
191 -12.203 -1.556
192 -12.263 -1.240
193 -12.828 -1.101
194 -13.505 -0.810
195 -14.338 -0.008
196 -14.493 -1.109
197 -14.153 -1.224
198 -14.146 -0.282
199 -14.548 -0.458
200 -14.223 -0.803
201 -13.496 -1.424
202 -12.758 -1.775
203 -12.249 -1.654
204 -11.739 -1.408
205 -10.964 -0.716
206 -11.182 0.012
207 -11.547 -0.207
208 -10.754 -1.044
209 -10.916 -1.407
210 -11.786 -1.187
211 -11.905 -1.381
212 -12.440 -0.954
213 -12.081 -0.777
214 -11.322 -0.428
215 -11.809 -0.631
216 -11.976 -1.001
217 -11.676 -0.247
218 -11.866 -0.176
219 -11.633 0.567
220 -11.843 1.107
221 -11.655 1.208
222 -11.609 0.184
223 -11.679 -0.405
224 -11.602 -0.288
225 -11.996 -0.315
226 -12.359 -0.264
227 -11.850 0.185
228 -12.620 0.370
229 -12.730 0.866
230 -12.183 1.421
231 -11.810 0.168
232 -12.175 0.702
233 -12.599 0.447
234 -13.485 -0.341
235 -13.964 -0.429
236 -14.714 0.695
237 -15.333 1.464
238 -15.923 0.732
239 -16.673 0.359
240 -16.858 0.599
241 -17.759 1.257
242 -18.033 1.272
243 -17.930 0.965
244 -17.941 0.992
245 -17.617 1.054
246 -17.307 -0.370
247 -16.828 -1.442
248 -16.941 -1.649
249 -17.889 -1.754
250 -17.331 -2.237
251 -17.259 -1.410
252 -16.844 -0.734
253 -17.232 -0.724
254 -18.057 -1.133
255 -18.432 -1.574
256 -17.551 -1.298
257 -17.701 -1.465
258 -17.842 -1.623
259 -19.201 -2.677
260 -18.817 -3.105
261 -18.009 -3.426
262 -17.297 -3.114
263 -16.694 -3.049
264 -16.619 -3.019
265 -16.785 -2.768
266 -16.012 -3.590
267 -15.751 -3.871
268 -15.573 -3.551
269 -14.832 -3.015
270 -14.803 -3.695
271 -14.479 -4.995
272 -14.585 -5.409
273 -13.955 -5.872
274 -13.900 -6.341
275 -14.086 -6.478
276 -14.401 -6.887
277 -14.756 -6.969
278 -14.667 -7.536
279 -15.176 -7.552
280 -16.005 -6.826
281 -16.557 -6.795
282 -17.499 -6.998
283 -17.284 -7.437
284 -16.680 -7.544
285 -15.858 -7.370
286 -14.913 -8.033
287 -15.329 -8.171
288 -15.020 -7.956
289 -16.100 -8.243
290 -16.848 -8.027
291 -17.353 -7.860
292 -16.396 -7.712
293 -14.633 -8.796
294 -14.142 -9.000
295 -14.795 -9.096
296 -15.936 -9.424
297 -16.361 -9.164
298 -16.304 -8.365
299 -16.251 -7.629
300 -15.797 -7.572
301 -15.331 -7.270
302 -15.296 -6.672
303 -15.395 -6.706
304 -15.970 -6.923
305 -16.402 -6.777
306 -17.633 -6.821
307 -18.449 -6.813
308 -19.123 -6.776
309 -20.008 -7.264
310 -20.147 -7.593
311 -20.022 -8.155
312 -19.354 -7.477
313 -18.677 -7.762
314 -18.039 -8.114
315 -18.610 -8.591
316 -18.483 -8.705
317 -18.081 -8.993
318 -17.146 -9.497
319 -16.287 -9.395
320 -15.763 -9.396
321 -16.498 -9.424
322 -17.449 -9.446
323 -17.395 -9.204
324 -17.938 -8.600
325 -18.899 -8.048
326 -18.586 -8.324
327 -17.913 -7.638
328 -17.487 -7.543
329 -17.173 -7.287
330 -17.132 -7.360
331 -16.970 -7.288
332 -16.842 -7.429
333 -17.450 -7.072
334 -17.710 -5.910
335 -17.942 -5.604
336 -18.064 -5.649
337 -18.441 -6.451
338 -18.336 -6.066
339 -18.774 -5.523
340 -18.321 -4.842
341 -17.678 -6.320
342 -17.177 -6.960
343 -17.305 -6.866
344 -17.455 -7.355
345 -17.771 -8.096
346 -17.429 -8.078
347 -17.277 -8.796
348 -16.505 -8.691
349 -16.289 -8.449
350 -15.865 -9.029
351 -15.446 -8.867
352 -14.562 -9.222
353 -13.922 -9.409
354 -13.500 -8.457
355 -13.954 -8.492
356 -12.860 -9.111
357 -12.552 -9.250
358 -12.448 -9.046
359 -13.254 -8.882
360 -13.971 -8.020
361 -14.280 -7.690
362 -14.106 -8.137
363 -15.047 -8.461
364 -14.661 -8.759
365 -14.080 -8.553
366 -14.520 -8.508
367 -14.991 -9.050
368 -14.234 -8.051
369 -13.929 -7.641
370 -13.060 -7.215
371 -12.829 -7.179
372 -13.536 -7.559
373 -14.459 -7.891
374 -14.821 -7.853
375 -14.450 -6.638
376 -14.906 -6.692
377 -15.215 -7.139
378 -15.542 -7.232
379 -16.067 -7.169
380 -16.074 -6.998
381 -16.559 -7.187
382 -17.314 -8.045
383 -16.592 -8.754
384 -16.143 -8.266
385 -16.299 -8.529
386 -17.016 -8.146
387 -17.430 -8.346
388 -17.371 -8.849
389 -17.602 -9.292
390 -17.686 -9.365
391 -17.776 -9.528
392 -18.268 -10.109
393 -18.921 -10.139
394 -18.150 -9.615
395 -17.138 -10.568
396 -17.514 -10.059
397 -17.680 -9.250
398 -17.635 -9.055
399 -18.025 -9.296
400 -18.450 -9.379
401 -19.021 -9.292
402 -18.742 -8.800
403 -18.828 -8.823
404 -19.508 -9.035
405 -20.172 -9.070
406 -20.155 -9.298
407 -19.008 -10.055
408 -19.007 -9.909
409 -18.784 -10.213
410 -19.213 -10.560
411 -19.490 -10.330
412 -19.379 -9.937
413 -18.507 -9.959
414 -18.101 -9.713
415 -17.750 -10.387
416 -18.403 -10.558
417 -18.192 -10.435
418 -18.567 -11.312
419 -19.247 -11.446
420 -19.388 -12.064
421 -18.824 -12.145
422 -18.495 -13.155
423 -18.434 -13.014
424 -17.850 -13.368
425 -17.227 -13.409
426 -17.951 -13.106
427 -17.698 -13.226
428 -18.236 -12.814
429 -17.963 -12.142
430 -17.275 -11.680
431 -16.932 -11.995
432 -16.870 -12.873
433 -16.507 -13.163
434 -15.337 -13.314
435 -15.120 -13.989
436 -15.289 -13.405
437 -14.938 -13.557
438 -14.741 -13.280
439 -14.754 -13.071
440 -14.547 -12.730
441 -14.817 -12.521
442 -15.380 -11.647
443 -15.882 -11.313
444 -16.273 -11.934
445 -16.536 -11.769
446 -16.716 -12.615
447 -16.761 -12.927
448 -16.704 -12.918
449 -16.773 -12.991
450 -16.665 -13.574
451 -18.050 -14.584
452 -18.833 -14.718
453 -19.158 -14.662
454 -18.856 -14.391
455 -19.480 -14.613
456 -20.271 -14.570
457 -20.419 -15.447
458 -20.499 -15.517
459 -20.301 -15.774
460 -20.151 -15.451
461 -20.477 -16.486
462 -20.197 -16.360
463 -20.620 -16.772
464 -20.817 -16.608
465 -21.245 -16.262
466 -22.410 -16.628
467 -22.815 -16.366
468 -22.876 -16.224
469 -23.232 -16.845
470 -23.597 -17.074
471 -23.469 -17.014
472 -24.487 -16.477
473 -24.460 -15.483
474 -24.783 -15.647
475 -24.760 -15.917
476 -25.497 -16.214
477 -25.977 -16.548
478 -26.219 -15.644
479 -25.695 -15.617
480 -26.096 -14.726
481 -27.272 -14.047
482 -26.825 -14.138
483 -27.057 -14.773
484 -27.552 -15.286
485 -27.552 -15.468
486 -27.969 -14.999
487 -27.837 -15.649
488 -28.296 -15.214
489 -28.921 -14.846
490 -28.606 -14.758
491 -27.527 -14.211
492 -27.678 -14.404
493 -26.723 -15.380
494 -25.981 -15.394
495 -25.701 -15.329
496 -25.925 -15.439
497 -26.067 -16.236
498 -25.906 -17.209
499 -26.113 -16.962
500 -25.014 -15.662
501 -24.548 -16.269
