# Supplementary material for: Maximum likelihood-based estimation of diffusion coefficient is quick and reliable method for analyzing estradiol actions on surface receptor movements
Source: Front Neuroinform. 2023 Mar 8;17:1005936. doi: 10.3389/fninf.2023.1005936 (PMC10031098; doi:10.3389/fninf.2023.1005936)
Supplement: Supplementary file 2 [file Data_Sheet_2.ZIP › 00-D-error_sensitivity/D015_s0/Traj_N=500_D=0.15_Error=0_MotionBlur _No.006.dat]

001 -0.153 -0.152
002 -0.882 0.039
003 -0.813 0.657
004 -0.363 0.499
005 0.140 -0.095
006 0.274 -0.397
007 0.597 -0.219
008 0.452 0.505
009 1.432 1.374
010 1.024 1.175
011 1.698 1.220
012 1.644 1.705
013 1.277 1.820
014 1.547 1.067
015 0.529 1.264
016 0.954 1.231
017 0.667 1.847
018 0.864 1.863
019 0.707 2.171
020 0.367 2.135
021 0.263 2.008
022 1.001 1.493
023 0.927 1.499
024 0.661 1.655
025 1.174 1.877
026 2.246 2.211
027 2.303 2.332
028 2.174 1.835
029 2.806 1.966
030 3.520 2.140
031 4.110 2.203
032 4.116 1.977
033 3.755 2.830
034 3.353 2.436
035 3.707 1.964
036 3.677 2.289
037 4.072 2.533
038 4.989 2.777
039 5.555 2.744
040 6.458 3.605
041 6.851 3.840
042 7.755 4.038
043 7.975 4.170
044 8.061 4.224
045 8.825 3.896
046 8.894 3.668
047 9.843 3.251
048 10.086 2.439
049 9.716 3.105
050 8.805 3.586
051 8.818 3.275
052 9.774 3.260
053 10.316 3.801
054 10.038 3.862
055 9.719 3.573
056 9.690 3.687
057 9.226 3.929
058 8.632 4.942
059 8.342 4.801
060 7.728 4.365
061 7.909 4.347
062 8.433 4.142
063 9.317 3.999
064 9.734 4.089
065 9.342 4.562
066 8.828 4.998
067 9.079 4.817
068 9.375 4.801
069 9.399 5.395
070 8.730 5.144
071 8.494 3.958
072 9.282 3.419
073 9.171 2.243
074 9.596 2.645
075 9.710 2.907
076 10.070 2.226
077 10.214 2.528
078 10.733 2.628
079 11.283 3.487
080 11.514 3.875
081 11.569 3.712
082 11.815 4.184
083 11.849 4.489
084 11.530 4.614
085 10.307 3.844
086 9.556 2.922
087 8.178 2.293
088 8.518 1.935
089 8.904 2.325
090 10.374 2.562
091 10.937 3.163
092 12.515 3.210
093 13.184 3.746
094 14.140 4.415
095 14.087 4.834
096 14.835 5.525
097 14.792 6.165
098 14.512 6.571
099 13.352 7.463
100 13.371 7.665
101 13.925 7.748
102 13.745 7.918
103 14.173 8.269
104 14.271 8.418
105 14.910 8.459
106 15.591 8.901
107 15.373 9.089
108 15.576 8.934
109 15.980 8.725
110 15.132 7.983
111 14.443 7.849
112 13.988 7.268
113 14.732 6.860
114 15.708 6.743
115 16.339 6.820
116 16.156 7.385
117 15.676 7.931
118 15.810 8.716
119 14.871 8.401
120 15.070 8.238
121 14.968 7.504
122 14.680 7.497
123 14.533 7.628
124 13.982 8.429
125 13.584 9.450
126 14.295 9.729
127 14.794 9.660
128 13.882 9.171
129 13.834 8.201
130 13.712 8.315
131 12.835 8.257
132 12.203 8.732
133 11.825 9.571
134 11.872 10.002
135 12.139 10.782
136 11.135 10.815
137 10.414 9.899
138 10.543 9.719
139 10.558 10.145
140 10.488 10.020
141 10.742 10.154
142 10.848 10.704
143 10.985 10.582
144 11.003 9.841
145 10.053 9.853
146 9.645 10.311
147 9.429 9.856
148 8.862 9.793
149 8.761 9.886
150 8.627 10.140
151 8.517 10.129
152 8.900 10.022
153 8.976 9.694
154 9.076 9.217
155 9.803 9.119
156 9.226 10.148
157 8.493 10.665
158 9.025 9.871
159 9.253 10.865
160 9.383 11.691
161 10.129 11.588
162 10.970 11.810
163 10.991 11.211
164 10.122 10.922
165 9.025 10.898
166 9.641 10.604
167 10.217 10.353
168 10.087 9.942
169 9.047 9.523
170 8.546 9.610
171 8.897 8.483
172 9.108 8.002
173 9.206 8.437
174 9.619 8.926
175 9.785 8.831
176 10.298 9.075
177 10.506 9.046
178 10.963 8.712
179 10.807 8.343
180 10.334 8.902
181 10.629 9.140
182 11.093 8.141
183 10.573 7.701
184 10.266 7.143
185 10.884 7.850
186 10.995 8.568
187 11.575 8.490
188 11.937 8.895
189 13.447 8.597
190 14.619 8.166
191 14.925 8.737
192 14.976 8.565
193 14.773 8.455
194 15.730 8.698
195 15.827 7.968
196 16.110 7.433
197 16.569 7.687
198 16.450 8.009
199 16.391 7.830
200 16.910 8.082
201 16.798 7.342
202 16.182 6.926
203 15.392 7.186
204 15.146 6.559
205 15.166 6.188
206 16.026 6.032
207 16.478 6.036
208 16.565 5.955
209 17.304 5.848
210 17.401 6.935
211 17.508 7.057
212 17.599 7.276
213 17.480 7.799
214 18.199 7.485
215 18.670 7.935
216 18.762 8.372
217 18.289 9.507
218 18.745 10.110
219 18.201 10.213
220 18.298 11.295
221 18.432 11.201
222 19.233 11.652
223 19.526 12.223
224 18.930 12.147
225 18.398 12.391
226 17.674 12.657
227 17.886 11.792
228 17.882 11.634
229 17.373 12.540
230 17.402 13.058
231 17.170 13.419
232 17.484 14.044
233 17.178 13.941
234 17.408 13.732
235 17.509 13.550
236 17.320 13.886
237 16.265 14.272
238 16.422 15.297
239 16.007 15.588
240 16.428 15.580
241 17.112 15.276
242 17.527 15.987
243 17.644 17.296
244 17.713 18.129
245 17.706 18.007
246 17.953 19.083
247 17.123 20.123
248 16.761 19.214
249 17.028 19.442
250 16.779 19.376
251 16.431 20.106
252 15.664 19.582
253 15.372 19.781
254 15.261 20.068
255 15.129 20.405
256 14.646 21.566
257 14.722 22.119
258 15.546 22.467
259 15.772 22.538
260 15.735 22.475
261 15.986 22.570
262 16.155 21.632
263 16.288 20.991
264 15.925 19.968
265 16.165 19.495
266 15.095 19.324
267 14.772 18.857
268 14.164 18.864
269 13.993 19.680
270 14.200 20.035
271 13.928 19.907
272 14.415 19.791
273 14.700 19.955
274 14.820 19.887
275 15.291 19.755
276 15.192 19.664
277 15.153 19.122
278 14.795 18.510
279 14.098 19.227
280 13.558 19.856
281 13.648 19.967
282 13.836 19.954
283 14.540 20.142
284 14.720 20.535
285 15.922 20.897
286 16.617 21.359
287 18.193 21.928
288 18.212 21.300
289 17.810 21.749
290 17.489 21.495
291 17.152 21.629
292 16.692 22.429
293 16.985 22.477
294 17.346 22.067
295 16.932 21.716
296 16.701 21.836
297 17.033 21.604
298 17.711 21.550
299 17.360 21.937
300 17.432 22.479
301 17.170 23.476
302 17.254 23.192
303 17.641 22.287
304 18.003 22.449
305 18.110 23.048
306 17.215 23.680
307 16.874 23.254
308 17.108 23.200
309 17.888 22.988
310 17.317 22.512
311 17.055 22.472
312 16.900 22.261
313 16.685 22.453
314 16.187 22.057
315 15.781 21.004
316 15.268 20.498
317 15.086 20.757
318 14.695 21.542
319 14.328 21.391
320 14.762 21.021
321 15.488 20.654
322 14.335 19.990
323 14.463 19.302
324 14.699 18.677
325 14.841 18.501
326 13.806 18.450
327 13.939 18.395
328 13.215 18.370
329 13.590 18.756
330 14.296 18.027
331 13.792 17.995
332 13.587 17.873
333 13.443 16.831
334 13.139 16.686
335 13.101 17.315
336 13.173 17.589
337 13.103 17.600
338 12.863 19.207
339 13.004 19.282
340 12.399 20.102
341 11.959 20.681
342 11.977 20.782
343 11.089 19.556
344 11.587 18.906
345 11.409 18.830
346 11.141 18.488
347 11.363 17.948
348 11.706 17.980
349 12.442 18.264
350 12.839 17.548
351 13.213 17.680
352 13.769 18.010
353 14.199 17.285
354 13.778 16.023
355 13.707 15.285
356 14.335 14.861
357 14.131 13.432
358 13.522 12.936
359 13.962 12.006
360 14.782 12.003
361 14.818 12.530
362 14.579 12.873
363 14.321 12.324
364 14.411 12.369
365 14.732 12.468
366 15.143 12.533
367 15.234 12.641
368 14.901 12.359
369 14.426 12.047
370 14.441 11.831
371 13.930 11.870
372 13.970 11.968
373 14.571 12.212
374 15.006 12.015
375 15.147 11.945
376 14.646 11.880
377 14.027 11.645
378 13.845 11.269
379 13.856 11.582
380 13.687 11.336
381 13.780 11.785
382 14.299 12.097
383 14.531 11.467
384 14.165 10.893
385 14.003 11.367
386 14.130 11.939
387 13.707 12.522
388 13.151 12.652
389 13.030 11.609
390 13.135 10.954
391 13.052 11.668
392 13.853 12.161
393 14.098 12.333
394 14.252 11.035
395 14.617 11.292
396 15.035 11.553
397 15.178 11.604
398 15.879 11.250
399 16.292 11.244
400 16.233 10.709
401 15.666 9.834
402 14.196 9.382
403 13.703 9.671
404 14.202 9.741
405 14.317 10.122
406 14.753 9.544
407 14.974 9.464
408 15.150 9.272
409 15.167 8.592
410 15.368 8.617
411 15.234 8.812
412 14.656 8.361
413 14.507 8.223
414 14.883 8.997
415 14.715 9.852
416 14.357 9.825
417 13.338 10.401
418 14.040 9.616
419 14.475 8.913
420 14.716 8.338
421 14.035 8.045
422 13.922 8.195
423 14.418 8.348
424 14.269 7.922
425 14.234 7.754
426 13.896 7.610
427 13.766 7.589
428 13.481 7.808
429 13.209 8.251
430 12.791 7.638
431 13.398 7.652
432 13.693 8.355
433 13.410 8.976
434 13.014 8.705
435 13.529 8.704
436 12.943 9.083
437 12.359 9.548
438 12.206 9.692
439 13.145 10.094
440 13.528 10.654
441 14.137 11.611
442 13.620 12.339
443 12.657 12.918
444 12.778 13.382
445 11.858 13.433
446 11.061 13.002
447 10.389 13.451
448 10.784 13.837
449 11.417 13.455
450 11.709 13.427
451 11.991 13.477
452 11.709 12.918
453 11.377 13.069
454 10.667 12.445
455 10.349 12.306
456 9.547 12.875
457 10.263 12.824
458 10.327 13.146
459 10.469 12.986
460 10.429 13.301
461 9.888 13.598
462 9.695 13.498
463 9.636 13.474
464 9.049 14.021
465 8.430 14.160
466 7.874 14.913
467 6.570 15.037
468 6.340 14.364
469 6.649 14.285
470 6.726 15.497
471 7.445 16.159
472 7.975 16.406
473 9.006 16.398
474 8.806 16.100
475 8.377 15.782
476 8.321 15.690
477 7.614 16.088
478 6.705 15.999
479 7.015 15.861
480 6.614 15.596
481 6.305 14.103
482 6.072 13.911
483 5.322 13.420
484 5.290 13.284
485 4.892 11.808
486 4.371 11.815
487 5.064 12.131
488 5.844 12.127
489 5.675 12.042
490 5.363 12.052
491 5.191 12.111
492 5.059 11.667
493 4.555 12.489
494 4.861 13.156
495 4.721 13.201
496 4.828 12.844
497 4.885 13.450
498 5.150 14.117
499 5.355 14.610
500 5.806 14.719
501 5.187 14.068
