# Supplementary material for: Maximum likelihood-based estimation of diffusion coefficient is quick and reliable method for analyzing estradiol actions on surface receptor movements
Source: Front Neuroinform. 2023 Mar 8;17:1005936. doi: 10.3389/fninf.2023.1005936 (PMC10031098; doi:10.3389/fninf.2023.1005936)
Supplement: Supplementary file 2 [file Data_Sheet_2.ZIP › 00-D-error_sensitivity/D015_s0/Traj_N=500_D=0.15_Error=0_MotionBlur _No.007.dat]

001 0.496 0.132
002 0.336 0.407
003 0.367 0.528
004 0.022 0.305
005 -0.921 -0.240
006 -0.675 0.112
007 0.150 0.658
008 -0.738 -0.172
009 -1.425 -1.157
010 -2.003 -0.787
011 -2.150 0.400
012 -2.028 0.987
013 -1.747 1.060
014 -2.026 0.917
015 -2.390 0.923
016 -1.475 0.626
017 -1.559 0.270
018 -0.775 -0.233
019 -0.496 -0.374
020 -0.216 -0.090
021 0.190 0.166
022 -0.019 0.425
023 -0.542 -0.102
024 -0.608 -0.665
025 -0.077 -0.523
026 -0.587 -0.223
027 -0.703 0.245
028 -0.844 -0.157
029 -0.802 -0.622
030 -1.659 -1.213
031 -2.093 -2.350
032 -2.555 -2.362
033 -2.663 -2.667
034 -2.631 -2.955
035 -2.448 -3.626
036 -2.070 -3.133
037 -1.108 -3.172
038 -1.793 -3.969
039 -1.989 -4.338
040 -2.307 -4.705
041 -1.680 -5.240
042 -1.101 -5.345
043 -0.435 -5.095
044 -0.722 -5.472
045 0.045 -5.598
046 -0.069 -5.288
047 -0.130 -5.124
048 -0.282 -5.600
049 0.145 -5.861
050 0.559 -5.245
051 0.599 -5.040
052 0.977 -4.912
053 1.625 -4.933
054 1.496 -4.998
055 1.274 -5.581
056 1.540 -5.990
057 1.710 -6.344
058 1.621 -7.321
059 1.207 -7.113
060 0.476 -6.751
061 -0.191 -6.565
062 -0.428 -6.969
063 -2.034 -6.698
064 -2.740 -6.129
065 -3.248 -5.942
066 -4.122 -6.093
067 -4.282 -6.152
068 -3.668 -6.118
069 -4.035 -5.312
070 -4.988 -5.109
071 -4.800 -5.020
072 -4.937 -5.504
073 -5.082 -6.123
074 -4.381 -6.692
075 -5.442 -6.600
076 -5.065 -6.718
077 -5.089 -6.423
078 -4.474 -6.443
079 -4.088 -7.038
080 -3.616 -7.545
081 -3.289 -7.548
082 -2.799 -7.505
083 -2.599 -7.681
084 -2.798 -8.174
085 -3.037 -8.012
086 -3.461 -8.731
087 -2.761 -8.767
088 -2.354 -9.221
089 -2.508 -9.638
090 -2.770 -9.116
091 -2.815 -8.706
092 -3.233 -9.145
093 -3.371 -9.672
094 -3.707 -9.237
095 -3.911 -9.583
096 -4.042 -9.957
097 -3.451 -10.235
098 -3.653 -10.284
099 -2.916 -9.689
100 -2.445 -9.812
101 -1.441 -10.237
102 -0.591 -11.453
103 -0.216 -11.685
104 0.683 -11.422
105 0.745 -11.234
106 0.482 -11.205
107 0.917 -10.698
108 1.269 -10.708
109 1.828 -10.707
110 2.226 -10.726
111 2.004 -10.729
112 2.431 -10.918
113 2.477 -11.625
114 2.701 -12.455
115 1.768 -12.262
116 1.846 -12.426
117 1.783 -12.310
118 1.063 -12.677
119 0.785 -13.556
120 0.383 -13.542
121 -0.086 -13.277
122 -0.394 -13.388
123 -0.062 -13.158
124 -0.358 -13.198
125 -0.906 -13.136
126 -0.432 -12.868
127 -0.771 -13.015
128 -0.954 -13.826
129 0.080 -13.436
130 -0.197 -13.054
131 -0.736 -12.480
132 -0.736 -13.558
133 -1.160 -14.058
134 -1.785 -13.956
135 -1.666 -13.389
136 -1.696 -12.968
137 -1.689 -12.419
138 -1.433 -12.126
139 -1.708 -11.718
140 -1.058 -12.366
141 -1.331 -12.669
142 -0.887 -12.120
143 -0.246 -11.780
144 0.046 -12.450
145 0.095 -12.557
146 0.163 -12.091
147 0.188 -13.112
148 -0.827 -12.849
149 -0.593 -12.150
150 -0.920 -11.783
151 -0.565 -11.414
152 -0.613 -11.023
153 -0.284 -9.984
154 -0.845 -9.704
155 -1.561 -9.267
156 -0.933 -9.135
157 -1.060 -8.673
158 -1.419 -8.917
159 -1.073 -8.866
160 -0.947 -8.684
161 -1.029 -8.942
162 -0.970 -8.954
163 -1.337 -8.327
164 -1.381 -7.713
165 -1.624 -7.514
166 -1.002 -7.778
167 -0.197 -7.613
168 -0.270 -8.033
169 -0.071 -8.572
170 -0.254 -9.102
171 0.300 -9.051
172 -0.410 -8.906
173 -0.640 -8.779
174 -0.493 -8.919
175 -0.854 -9.639
176 -0.966 -9.942
177 -0.601 -9.577
178 0.090 -9.987
179 1.022 -10.268
180 0.992 -10.112
181 1.143 -9.575
182 0.426 -10.139
183 0.537 -9.643
184 -0.045 -9.591
185 -0.713 -8.986
186 -1.710 -8.942
187 -2.129 -9.044
188 -1.798 -9.285
189 -1.926 -10.341
190 -1.835 -11.202
191 -1.720 -11.432
192 -0.222 -11.129
193 0.963 -11.082
194 0.892 -11.326
195 0.783 -11.228
196 0.001 -11.046
197 -1.564 -11.125
198 -1.939 -10.643
199 -1.670 -10.509
200 -1.431 -9.987
201 -0.793 -9.894
202 0.381 -9.856
203 -0.464 -9.272
204 -0.748 -9.845
205 -0.284 -9.638
206 -0.709 -9.636
207 -1.456 -10.162
208 -1.703 -10.634
209 -1.512 -10.507
210 -1.079 -10.361
211 -1.318 -10.186
212 -1.411 -10.762
213 -1.511 -11.768
214 -2.370 -11.275
215 -2.675 -12.343
216 -3.032 -12.982
217 -3.419 -12.948
218 -3.460 -13.206
219 -3.508 -13.124
220 -4.163 -12.381
221 -4.659 -12.108
222 -4.519 -11.313
223 -5.678 -10.914
224 -5.766 -11.449
225 -5.336 -11.285
226 -4.767 -10.434
227 -4.819 -9.943
228 -5.720 -9.260
229 -6.629 -9.614
230 -6.802 -10.136
231 -7.368 -11.162
232 -7.400 -11.192
233 -7.215 -11.301
234 -7.729 -12.043
235 -8.177 -12.391
236 -6.663 -13.282
237 -6.768 -13.069
238 -7.228 -12.621
239 -7.135 -12.740
240 -7.423 -12.546
241 -7.329 -12.868
242 -7.227 -13.278
243 -7.981 -12.635
244 -8.121 -11.621
245 -7.080 -11.908
246 -6.230 -12.196
247 -6.085 -11.772
248 -6.741 -11.658
249 -6.844 -11.753
250 -6.931 -12.047
251 -6.521 -12.078
252 -5.848 -11.923
253 -5.774 -11.588
254 -6.355 -11.343
255 -6.558 -11.020
256 -6.175 -11.224
257 -7.198 -10.678
258 -7.861 -10.697
259 -7.813 -10.803
260 -7.274 -11.140
261 -8.120 -11.167
262 -7.786 -11.604
263 -7.536 -12.073
264 -8.558 -12.656
265 -8.508 -13.520
266 -8.372 -13.492
267 -8.544 -13.844
268 -8.590 -14.024
269 -8.835 -14.982
270 -8.864 -16.300
271 -8.173 -15.870
272 -8.358 -16.137
273 -8.055 -16.864
274 -7.120 -17.510
275 -6.819 -16.939
276 -5.723 -17.513
277 -5.317 -18.719
278 -4.646 -18.271
279 -4.568 -17.810
280 -4.546 -17.656
281 -4.252 -17.474
282 -3.873 -17.637
283 -4.232 -17.525
284 -4.120 -17.835
285 -4.205 -18.136
286 -4.972 -18.281
287 -5.988 -18.029
288 -6.592 -17.904
289 -7.769 -18.369
290 -8.179 -17.946
291 -8.207 -17.164
292 -8.062 -16.853
293 -8.567 -16.176
294 -8.606 -16.006
295 -7.569 -15.317
296 -6.971 -15.473
297 -7.311 -14.707
298 -7.562 -14.077
299 -7.004 -14.219
300 -6.193 -14.213
301 -6.013 -13.380
302 -6.747 -13.069
303 -7.878 -13.630
304 -7.947 -13.327
305 -8.098 -14.063
306 -8.094 -14.501
307 -8.628 -15.152
308 -8.849 -15.136
309 -9.499 -14.425
310 -10.300 -13.891
311 -10.324 -12.662
312 -9.757 -12.396
313 -9.443 -12.375
314 -8.490 -12.026
315 -8.767 -11.674
316 -9.001 -12.119
317 -8.260 -13.111
318 -8.975 -13.301
319 -9.430 -14.316
320 -9.502 -14.754
321 -9.122 -14.628
322 -8.723 -15.567
323 -9.407 -16.093
324 -9.334 -15.944
325 -9.361 -15.311
326 -9.758 -15.095
327 -9.696 -15.479
328 -9.249 -15.555
329 -9.232 -15.520
330 -9.070 -15.305
331 -9.419 -14.466
332 -9.117 -14.159
333 -9.316 -15.178
334 -10.078 -16.072
335 -10.240 -15.968
336 -9.757 -15.706
337 -9.903 -16.404
338 -10.320 -16.030
339 -10.297 -15.706
340 -10.568 -15.951
341 -11.228 -16.348
342 -11.694 -16.465
343 -12.137 -17.131
344 -11.842 -17.575
345 -11.149 -17.776
346 -10.873 -17.582
347 -11.619 -17.082
348 -11.942 -16.636
349 -11.664 -16.584
350 -11.514 -16.708
351 -11.660 -17.895
352 -11.263 -17.479
353 -11.089 -17.440
354 -11.673 -16.685
355 -12.487 -16.984
356 -12.559 -17.020
357 -13.126 -16.493
358 -14.092 -16.373
359 -14.036 -16.407
360 -13.437 -17.279
361 -13.101 -17.459
362 -12.225 -16.962
363 -12.644 -16.847
364 -12.347 -17.529
365 -11.498 -18.421
366 -11.715 -19.352
367 -11.303 -19.551
368 -10.852 -19.485
369 -10.564 -18.505
370 -11.146 -18.370
371 -11.509 -18.656
372 -11.583 -19.019
373 -11.755 -19.175
374 -11.254 -19.030
375 -10.568 -19.101
376 -10.647 -18.899
377 -9.973 -19.857
378 -10.045 -19.763
379 -10.292 -19.629
380 -10.665 -19.911
381 -11.064 -19.553
382 -11.056 -19.421
383 -11.586 -19.907
384 -12.162 -20.015
385 -11.392 -18.994
386 -12.063 -20.120
387 -12.197 -20.498
388 -12.098 -20.829
389 -12.034 -21.321
390 -12.634 -20.600
391 -12.867 -19.687
392 -13.330 -19.411
393 -13.521 -19.404
394 -14.134 -19.286
395 -14.042 -19.047
396 -14.565 -18.968
397 -14.097 -19.708
398 -13.158 -19.681
399 -13.585 -19.659
400 -14.362 -19.665
401 -15.087 -19.501
402 -14.813 -19.266
403 -14.968 -19.452
404 -15.354 -18.108
405 -15.101 -17.093
406 -14.635 -16.687
407 -15.006 -17.058
408 -15.218 -16.925
409 -15.314 -16.318
410 -15.046 -15.343
411 -16.213 -15.793
412 -16.740 -15.621
413 -16.783 -14.774
414 -17.220 -14.285
415 -17.769 -14.507
416 -17.422 -14.637
417 -16.768 -13.856
418 -16.314 -13.923
419 -17.472 -13.656
420 -17.156 -13.145
421 -17.212 -12.399
422 -17.035 -13.206
423 -16.560 -13.350
424 -16.482 -13.350
425 -16.737 -13.625
426 -17.970 -13.777
427 -18.398 -13.970
428 -18.801 -14.133
429 -18.897 -14.643
430 -19.238 -14.927
431 -19.386 -14.638
432 -19.693 -14.440
433 -20.126 -14.932
434 -19.858 -14.675
435 -19.241 -14.334
436 -19.551 -14.457
437 -18.881 -15.125
438 -19.446 -15.316
439 -19.233 -16.442
440 -19.163 -16.887
441 -19.496 -17.383
442 -19.939 -17.939
443 -21.067 -17.474
444 -21.912 -17.755
445 -23.074 -18.692
446 -23.059 -19.838
447 -23.068 -19.943
448 -23.169 -20.109
449 -23.186 -19.935
450 -23.226 -20.065
451 -22.723 -19.948
452 -22.301 -20.710
453 -22.285 -21.009
454 -22.164 -20.339
455 -21.940 -20.783
456 -21.116 -20.489
457 -20.734 -20.438
458 -20.385 -20.198
459 -21.182 -20.989
460 -20.960 -21.457
461 -21.474 -22.099
462 -21.273 -22.657
463 -20.459 -23.127
464 -19.691 -23.511
465 -19.165 -23.825
466 -18.747 -23.230
467 -18.664 -23.488
468 -18.960 -23.920
469 -18.217 -23.295
470 -17.962 -23.113
471 -17.774 -22.564
472 -18.412 -22.498
473 -18.100 -22.661
474 -18.768 -21.987
475 -18.381 -22.306
476 -18.308 -22.205
477 -18.215 -21.631
478 -18.827 -21.320
479 -19.055 -21.505
480 -18.984 -21.436
481 -18.937 -21.560
482 -18.319 -22.586
483 -17.906 -22.458
484 -17.538 -23.219
485 -17.347 -23.877
486 -17.349 -23.403
487 -17.634 -22.785
488 -17.688 -22.469
489 -17.993 -22.887
490 -17.592 -23.171
491 -17.850 -23.231
492 -18.318 -22.877
493 -17.650 -23.055
494 -17.261 -22.663
495 -17.895 -22.992
496 -17.408 -22.722
497 -17.248 -23.097
498 -17.343 -23.035
499 -17.777 -23.755
500 -17.886 -24.378
501 -18.188 -25.111
