# Supplementary material for: Maximum likelihood-based estimation of diffusion coefficient is quick and reliable method for analyzing estradiol actions on surface receptor movements
Source: Front Neuroinform. 2023 Mar 8;17:1005936. doi: 10.3389/fninf.2023.1005936 (PMC10031098; doi:10.3389/fninf.2023.1005936)
Supplement: Supplementary file 2 [file Data_Sheet_2.ZIP › 00-D-error_sensitivity/D015_s0/Traj_N=500_D=0.15_Error=0_MotionBlur _No.008.dat]

001 0.096 0.217
002 0.223 1.004
003 0.289 1.087
004 0.267 0.770
005 0.576 0.892
006 0.252 0.761
007 0.154 1.134
008 0.157 1.128
009 0.219 1.761
010 -0.325 2.305
011 -0.613 2.533
012 -0.980 2.663
013 -1.539 2.161
014 -1.850 1.431
015 -2.110 1.521
016 -1.202 1.082
017 -1.417 0.489
018 -1.477 1.102
019 -2.007 1.351
020 -2.044 1.582
021 -2.819 1.121
022 -2.318 1.048
023 -2.768 0.947
024 -3.440 0.931
025 -3.373 0.406
026 -3.405 0.121
027 -2.439 -0.290
028 -2.272 0.463
029 -1.927 -0.410
030 -1.501 -0.650
031 -2.106 -0.526
032 -2.373 -0.340
033 -2.332 -0.930
034 -2.898 -1.044
035 -3.850 -1.553
036 -4.613 -0.412
037 -4.949 0.692
038 -4.803 0.110
039 -5.000 -0.742
040 -4.379 -0.563
041 -3.839 -0.239
042 -3.342 -0.606
043 -2.683 -0.886
044 -1.733 -1.232
045 -0.410 -1.957
046 -0.363 -2.490
047 -1.221 -2.956
048 -1.365 -2.478
049 -2.174 -2.483
050 -2.884 -3.118
051 -2.856 -4.502
052 -2.589 -4.984
053 -2.890 -4.840
054 -3.411 -4.092
055 -3.706 -3.311
056 -3.611 -2.188
057 -4.546 -1.899
058 -4.216 -1.054
059 -3.162 -1.469
060 -3.420 -1.760
061 -3.813 -2.399
062 -4.801 -2.885
063 -4.499 -2.282
064 -4.365 -1.931
065 -4.957 -1.571
066 -5.321 -1.886
067 -5.508 -2.220
068 -6.005 -2.774
069 -6.546 -2.423
070 -7.193 -1.863
071 -7.891 -1.704
072 -7.973 -0.915
073 -8.444 -0.500
074 -7.937 -0.341
075 -8.101 -0.021
076 -8.016 0.222
077 -7.709 0.872
078 -8.164 2.095
079 -8.115 2.786
080 -8.600 3.015
081 -8.271 2.942
082 -7.875 3.274
083 -7.194 3.124
084 -6.986 2.939
085 -6.770 2.998
086 -7.597 3.594
087 -7.810 4.172
088 -8.283 4.081
089 -8.950 3.848
090 -9.090 4.252
091 -8.385 3.980
092 -7.803 4.145
093 -8.660 4.525
094 -9.150 5.167
095 -9.138 5.020
096 -9.053 5.133
097 -9.741 5.185
098 -9.302 5.295
099 -10.233 5.326
100 -10.268 5.526
101 -10.439 6.013
102 -9.868 6.112
103 -9.679 5.536
104 -9.168 4.491
105 -9.133 4.143
106 -8.964 3.736
107 -8.963 3.627
108 -8.063 3.512
109 -8.110 3.617
110 -7.591 4.423
111 -7.575 5.002
112 -7.974 4.984
113 -8.215 5.180
114 -9.375 5.399
115 -10.245 5.892
116 -9.794 6.109
117 -9.605 6.801
118 -10.204 6.978
119 -9.831 6.430
120 -10.077 6.704
121 -9.535 6.762
122 -9.241 7.092
123 -8.954 7.022
124 -8.455 7.537
125 -8.052 7.238
126 -8.334 7.364
127 -8.604 7.600
128 -9.168 7.127
129 -9.582 7.614
130 -9.061 7.217
131 -9.810 7.298
132 -9.805 7.407
133 -9.606 8.336
134 -8.838 8.472
135 -9.005 9.138
136 -8.803 10.307
137 -8.334 10.916
138 -7.694 12.008
139 -7.750 12.181
140 -8.012 10.929
141 -8.327 11.223
142 -8.599 11.373
143 -8.774 11.521
144 -8.086 11.305
145 -7.191 12.231
146 -6.464 12.435
147 -6.698 13.118
148 -6.814 12.842
149 -6.264 12.952
150 -7.175 12.051
151 -8.042 11.954
152 -8.425 12.470
153 -8.712 13.216
154 -8.829 13.240
155 -9.017 13.134
156 -9.192 13.033
157 -8.549 11.726
158 -9.122 10.939
159 -10.066 10.519
160 -10.357 9.872
161 -11.359 9.960
162 -11.973 10.751
163 -11.730 11.623
164 -12.263 11.614
165 -12.163 11.359
166 -11.613 11.742
167 -11.656 12.216
168 -11.954 12.546
169 -12.040 13.160
170 -11.805 12.811
171 -11.174 11.943
172 -11.450 11.527
173 -10.969 11.441
174 -11.010 11.839
175 -10.391 11.084
176 -10.343 11.603
177 -10.993 11.423
178 -10.688 11.718
179 -10.609 11.121
180 -10.993 10.969
181 -11.207 11.365
182 -11.725 11.905
183 -11.591 11.907
184 -11.046 11.547
185 -10.994 12.187
186 -10.968 12.237
187 -10.804 13.167
188 -11.597 12.944
189 -11.775 12.417
190 -11.994 12.211
191 -12.522 12.025
192 -13.050 12.781
193 -13.145 13.514
194 -13.336 13.614
195 -13.214 13.280
196 -13.390 13.234
197 -14.162 13.247
198 -13.278 13.690
199 -12.885 14.344
200 -12.974 14.061
201 -13.438 13.576
202 -13.708 13.729
203 -13.732 13.770
204 -13.028 13.552
205 -12.548 12.445
206 -12.620 11.963
207 -13.315 11.263
208 -12.879 10.773
209 -12.584 10.970
210 -13.252 10.636
211 -13.404 10.356
212 -12.525 8.911
213 -12.124 8.986
214 -12.137 8.945
215 -12.121 8.296
216 -11.756 8.232
217 -11.566 8.617
218 -11.607 8.430
219 -12.159 7.792
220 -12.392 8.375
221 -12.100 8.458
222 -11.850 8.144
223 -11.710 8.354
224 -11.270 7.617
225 -11.738 8.081
226 -11.664 8.071
227 -11.767 7.416
228 -11.976 6.532
229 -12.706 6.274
230 -12.587 6.290
231 -12.244 6.514
232 -11.771 6.344
233 -12.171 6.437
234 -13.139 7.492
235 -13.759 8.626
236 -13.401 8.685
237 -13.254 9.112
238 -13.851 9.240
239 -13.625 9.539
240 -12.561 9.561
241 -12.662 9.696
242 -12.804 10.305
243 -13.332 10.425
244 -14.371 10.180
245 -14.205 10.150
246 -14.577 9.982
247 -13.775 10.543
248 -13.358 10.598
249 -14.073 10.299
250 -14.215 9.908
251 -15.412 10.001
252 -16.272 10.838
253 -16.145 12.041
254 -16.123 12.264
255 -16.224 11.703
256 -16.429 11.213
257 -15.374 11.154
258 -15.536 12.223
259 -15.313 13.933
260 -16.303 14.952
261 -16.560 14.699
262 -16.740 14.042
263 -16.077 14.038
264 -15.802 13.275
265 -16.123 13.649
266 -17.197 13.369
267 -18.168 14.081
268 -19.330 14.516
269 -19.284 14.770
270 -18.645 13.738
271 -18.365 13.561
272 -17.728 13.654
273 -17.415 13.406
274 -17.255 13.609
275 -17.530 14.204
276 -17.710 14.005
277 -16.406 14.057
278 -15.706 14.317
279 -15.713 14.178
280 -15.825 13.424
281 -15.551 13.868
282 -15.462 13.857
283 -15.599 13.128
284 -15.410 12.217
285 -14.903 12.032
286 -14.939 13.129
287 -14.957 12.136
288 -14.054 11.761
289 -13.753 12.016
290 -15.462 12.029
291 -15.538 11.609
292 -15.586 12.418
293 -15.288 12.403
294 -15.439 12.350
295 -15.456 13.082
296 -15.073 14.215
297 -15.335 14.430
298 -14.766 16.054
299 -14.204 16.638
300 -14.016 16.883
301 -13.797 17.792
302 -13.326 18.110
303 -12.524 18.126
304 -12.449 17.567
305 -12.689 17.293
306 -12.787 17.890
307 -12.334 18.027
308 -11.932 17.598
309 -11.858 17.547
310 -11.680 17.095
311 -11.981 17.309
312 -12.383 17.734
313 -13.029 17.588
314 -13.404 17.651
315 -13.314 18.099
316 -13.489 18.798
317 -13.490 18.697
318 -13.404 18.834
319 -13.234 18.556
320 -12.966 17.791
321 -12.455 16.953
322 -11.476 17.187
323 -11.363 17.404
324 -11.153 16.289
325 -11.631 15.739
326 -12.118 16.331
327 -12.146 15.941
328 -12.331 15.027
329 -11.876 14.795
330 -11.610 14.583
331 -11.308 15.374
332 -11.162 16.160
333 -10.453 16.680
334 -10.202 17.421
335 -10.242 17.460
336 -9.586 18.204
337 -8.568 19.119
338 -8.577 18.408
339 -8.907 18.591
340 -9.590 18.324
341 -8.921 17.829
342 -8.482 17.515
343 -8.509 16.878
344 -7.804 16.698
345 -7.427 16.803
346 -7.808 17.174
347 -7.970 16.324
348 -8.304 15.713
349 -8.165 16.495
350 -8.183 16.991
351 -8.269 17.017
352 -7.847 16.656
353 -7.618 16.627
354 -7.380 15.963
355 -6.920 16.107
356 -6.801 15.561
357 -8.188 15.400
358 -9.197 15.275
359 -9.945 14.700
360 -10.421 14.683
361 -10.338 15.911
362 -9.673 16.140
363 -10.195 15.656
364 -10.984 15.251
365 -10.952 15.856
366 -11.556 16.192
367 -11.599 16.009
368 -11.274 16.337
369 -11.190 15.991
370 -10.286 16.067
371 -9.922 16.725
372 -9.422 16.212
373 -8.479 16.280
374 -8.947 16.228
375 -9.596 15.638
376 -9.724 15.786
377 -9.348 15.951
378 -9.481 16.708
379 -9.168 16.287
380 -9.210 16.039
381 -9.297 16.225
382 -9.448 16.389
383 -9.312 16.120
384 -9.753 15.937
385 -9.887 15.603
386 -10.105 15.500
387 -9.529 15.597
388 -8.929 15.158
389 -9.504 15.850
390 -10.091 16.120
391 -10.248 16.417
392 -10.561 16.710
393 -11.141 17.054
394 -11.766 16.148
395 -12.019 16.164
396 -12.277 15.514
397 -12.336 14.773
398 -12.731 14.172
399 -13.190 14.047
400 -13.145 13.360
401 -13.304 12.818
402 -13.345 13.030
403 -13.533 12.853
404 -12.933 12.924
405 -12.978 12.457
406 -11.903 12.014
407 -10.475 12.703
408 -9.990 11.956
409 -10.156 12.000
410 -9.695 11.776
411 -8.865 11.404
412 -8.101 11.006
413 -8.657 11.754
414 -8.843 12.318
415 -10.121 12.384
416 -10.804 11.998
417 -11.253 11.122
418 -11.199 10.650
419 -11.149 11.208
420 -11.229 11.424
421 -10.670 10.881
422 -10.416 10.153
423 -9.914 10.132
424 -9.418 9.592
425 -9.326 9.015
426 -8.571 9.362
427 -7.777 9.352
428 -7.887 9.122
429 -8.409 8.547
430 -8.237 8.092
431 -7.750 8.133
432 -7.104 7.861
433 -7.540 7.167
434 -8.553 6.789
435 -8.454 6.315
436 -8.167 6.303
437 -8.029 6.605
438 -7.897 7.516
439 -8.597 7.771
440 -8.880 7.464
441 -8.703 6.818
442 -8.420 6.776
443 -7.377 7.063
444 -7.277 7.363
445 -6.979 7.704
446 -7.275 6.675
447 -6.752 6.598
448 -6.814 7.046
449 -6.897 7.765
450 -7.525 8.196
451 -7.732 8.464
452 -7.975 8.339
453 -7.426 7.322
454 -7.310 6.704
455 -7.833 6.691
456 -8.060 6.578
457 -7.950 7.013
458 -7.949 6.257
459 -7.433 6.066
460 -8.086 6.679
461 -7.870 7.336
462 -8.226 7.242
463 -8.143 6.528
464 -7.796 6.319
465 -7.030 5.954
466 -6.954 5.216
467 -7.271 4.665
468 -7.827 5.119
469 -7.900 5.219
470 -7.634 5.377
471 -7.959 5.672
472 -7.638 5.820
473 -7.187 6.352
474 -6.577 6.152
475 -6.361 6.456
476 -6.560 5.524
477 -6.480 5.533
478 -6.263 4.836
479 -7.143 5.456
480 -7.643 5.967
481 -7.946 6.836
482 -8.306 6.859
483 -8.384 7.451
484 -6.968 7.282
485 -6.208 7.644
486 -5.667 6.980
487 -5.597 6.594
488 -5.420 6.862
489 -5.539 7.120
490 -5.179 6.606
491 -5.372 6.082
492 -6.109 6.688
493 -5.561 8.086
494 -4.503 9.017
495 -4.671 9.576
496 -4.039 9.631
497 -4.101 9.335
498 -4.253 9.273
499 -3.993 8.640
500 -3.858 8.693
501 -3.807 8.199
