# Supplementary material for: Maximum likelihood-based estimation of diffusion coefficient is quick and reliable method for analyzing estradiol actions on surface receptor movements
Source: Front Neuroinform. 2023 Mar 8;17:1005936. doi: 10.3389/fninf.2023.1005936 (PMC10031098; doi:10.3389/fninf.2023.1005936)
Supplement: Supplementary file 2 [file Data_Sheet_2.ZIP › 00-D-error_sensitivity/D015_s0/Traj_N=500_D=0.15_Error=0_MotionBlur _No.009.dat]

001 -0.099 0.256
002 -0.010 -0.084
003 -0.318 0.031
004 -0.449 0.134
005 -0.233 0.133
006 -0.608 0.688
007 -1.710 1.139
008 -2.246 1.413
009 -1.550 0.977
010 -2.211 0.826
011 -2.895 0.102
012 -2.676 0.758
013 -3.222 1.206
014 -3.950 2.619
015 -3.771 3.432
016 -4.242 3.422
017 -4.659 3.438
018 -4.739 3.781
019 -4.637 4.371
020 -4.060 3.975
021 -3.203 4.064
022 -2.875 3.777
023 -3.243 3.803
024 -3.132 4.600
025 -3.499 4.958
026 -2.974 5.031
027 -3.196 5.062
028 -3.143 4.226
029 -2.990 3.773
030 -2.938 3.565
031 -3.582 4.432
032 -4.327 5.510
033 -4.877 5.138
034 -4.993 5.011
035 -4.432 5.839
036 -4.575 6.072
037 -5.653 6.255
038 -5.319 6.100
039 -5.010 6.586
040 -4.578 6.264
041 -4.979 6.072
042 -6.106 5.719
043 -6.216 4.954
044 -6.460 4.056
045 -6.291 4.646
046 -5.504 4.458
047 -5.443 4.020
048 -6.101 3.838
049 -6.394 4.183
050 -6.205 3.879
051 -6.016 4.043
052 -5.849 4.632
053 -5.667 5.905
054 -6.190 7.007
055 -5.650 7.621
056 -4.584 8.682
057 -4.320 9.652
058 -3.808 9.834
059 -3.887 9.245
060 -3.540 8.399
061 -3.964 8.700
062 -4.023 8.981
063 -3.849 8.265
064 -3.368 8.074
065 -2.393 8.385
066 -2.495 7.860
067 -2.400 7.821
068 -2.433 7.951
069 -2.317 7.271
070 -2.227 6.495
071 -1.800 6.354
072 -1.857 6.137
073 -2.369 6.668
074 -2.616 7.012
075 -2.398 7.273
076 -1.880 7.334
077 -2.302 7.275
078 -2.269 7.143
079 -2.798 7.352
080 -3.817 7.916
081 -3.443 8.059
082 -3.197 8.911
083 -3.559 9.365
084 -4.170 8.567
085 -3.942 8.536
086 -3.846 8.766
087 -4.337 8.631
088 -4.119 8.465
089 -4.380 8.471
090 -4.154 9.271
091 -3.878 9.301
092 -3.715 9.020
093 -3.739 9.216
094 -3.606 8.886
095 -4.146 9.552
096 -4.500 10.305
097 -4.187 10.582
098 -4.924 10.976
099 -4.887 11.151
100 -4.554 10.910
101 -5.105 9.847
102 -5.186 9.641
103 -5.529 10.692
104 -6.564 10.990
105 -6.883 10.989
106 -6.452 11.788
107 -5.562 11.530
108 -5.541 11.541
109 -6.410 11.817
110 -6.711 11.523
111 -7.361 12.107
112 -7.738 12.606
113 -8.907 12.449
114 -9.509 12.262
115 -9.475 11.937
116 -9.442 10.939
117 -9.806 10.504
118 -9.555 10.400
119 -9.935 10.341
120 -9.914 9.806
121 -9.906 9.218
122 -10.702 10.081
123 -10.464 10.318
124 -11.036 10.123
125 -11.780 10.777
126 -12.235 11.545
127 -11.665 11.152
128 -11.052 10.720
129 -10.841 10.463
130 -10.800 9.984
131 -11.625 9.726
132 -11.231 9.273
133 -11.280 8.618
134 -11.351 8.477
135 -11.968 8.338
136 -12.364 9.000
137 -11.982 9.073
138 -12.093 8.789
139 -11.593 9.947
140 -11.194 10.285
141 -12.093 10.685
142 -12.084 11.318
143 -11.389 11.197
144 -10.209 11.044
145 -10.133 11.493
146 -10.812 11.585
147 -9.850 12.206
148 -9.911 12.749
149 -10.266 13.260
150 -10.203 13.493
151 -10.098 12.510
152 -9.262 12.419
153 -9.650 12.483
154 -10.751 12.646
155 -10.676 13.023
156 -9.791 12.947
157 -9.568 12.159
158 -8.650 12.041
159 -7.835 11.915
160 -7.507 12.162
161 -8.036 12.301
162 -7.999 12.250
163 -6.968 12.755
164 -7.459 12.945
165 -7.790 13.228
166 -8.479 13.138
167 -9.170 12.715
168 -8.503 13.575
169 -8.329 13.656
170 -8.294 13.714
171 -8.085 14.255
172 -7.424 14.873
173 -7.369 15.577
174 -7.769 15.675
175 -8.027 16.827
176 -6.941 16.187
177 -5.798 15.188
178 -5.261 15.420
179 -5.870 15.554
180 -5.331 14.872
181 -5.412 14.702
182 -6.113 14.489
183 -6.343 14.482
184 -6.405 14.848
185 -8.099 15.092
186 -8.939 16.283
187 -9.710 17.204
188 -9.555 18.018
189 -8.876 18.426
190 -8.752 17.972
191 -8.618 18.104
192 -7.724 18.105
193 -7.251 19.415
194 -7.725 20.099
195 -9.058 19.997
196 -9.005 20.377
197 -7.991 20.888
198 -7.810 21.167
199 -8.142 20.675
200 -9.097 20.016
201 -8.756 19.823
202 -8.764 19.742
203 -8.968 19.985
204 -8.744 20.913
205 -8.621 21.105
206 -8.495 22.303
207 -8.138 22.540
208 -7.980 22.568
209 -8.089 23.436
210 -7.648 24.144
211 -7.474 24.883
212 -7.749 25.062
213 -7.750 25.371
214 -8.110 24.621
215 -8.095 24.564
216 -8.626 25.050
217 -9.733 25.032
218 -9.839 24.441
219 -9.868 24.127
220 -9.872 24.228
221 -10.614 23.857
222 -11.063 23.224
223 -11.392 22.699
224 -11.152 22.347
225 -11.120 22.967
226 -10.735 23.510
227 -10.812 23.658
228 -11.144 24.150
229 -11.023 24.895
230 -11.547 25.264
231 -11.356 26.852
232 -11.060 26.919
233 -11.282 26.737
234 -11.728 25.807
235 -12.256 25.795
236 -12.006 26.488
237 -11.968 25.892
238 -11.836 25.764
239 -11.730 25.203
240 -11.563 24.251
241 -11.673 24.568
242 -11.877 24.770
243 -12.206 24.514
244 -12.359 23.819
245 -13.391 23.328
246 -14.189 22.936
247 -14.924 22.846
248 -15.334 22.556
249 -14.449 22.129
250 -13.947 22.089
251 -14.072 21.438
252 -13.657 20.424
253 -13.989 20.617
254 -14.323 21.415
255 -14.423 21.510
256 -15.453 21.531
257 -15.362 21.134
258 -15.146 21.235
259 -14.280 20.965
260 -13.534 20.161
261 -13.400 20.134
262 -12.429 19.558
263 -12.569 19.552
264 -13.215 18.226
265 -14.056 17.164
266 -14.277 16.995
267 -13.969 16.584
268 -13.777 15.937
269 -13.922 15.181
270 -14.465 14.554
271 -14.315 14.688
272 -14.483 14.551
273 -14.689 14.699
274 -14.334 13.866
275 -14.128 12.948
276 -14.396 12.135
277 -13.827 11.149
278 -14.453 11.393
279 -15.008 11.914
280 -15.047 10.793
281 -14.722 9.360
282 -14.797 8.855
283 -15.129 8.390
284 -15.297 7.659
285 -14.898 7.719
286 -15.213 7.687
287 -15.308 7.920
288 -14.814 7.868
289 -14.605 7.175
290 -14.325 7.536
291 -14.402 7.564
292 -14.524 7.730
293 -14.848 7.592
294 -14.582 7.384
295 -14.644 7.876
296 -13.841 7.578
297 -13.039 7.516
298 -11.945 7.456
299 -11.624 8.389
300 -11.133 9.062
301 -10.851 8.434
302 -10.283 8.361
303 -10.357 9.067
304 -10.063 9.732
305 -9.358 9.534
306 -9.297 9.697
307 -9.608 9.508
308 -9.531 9.605
309 -8.792 9.179
310 -8.661 9.580
311 -8.983 8.270
312 -9.151 8.592
313 -8.477 9.267
314 -8.440 8.222
315 -8.716 7.236
316 -8.399 6.658
317 -8.339 6.851
318 -8.054 7.233
319 -8.354 6.891
320 -8.929 5.643
321 -9.031 5.512
322 -8.808 6.077
323 -8.061 6.087
324 -7.044 6.108
325 -6.321 5.638
326 -5.691 5.451
327 -6.427 5.085
328 -6.762 4.436
329 -6.709 4.517
330 -6.379 4.790
331 -5.637 4.877
332 -5.336 3.861
333 -5.311 3.598
334 -4.940 3.805
335 -4.893 4.539
336 -5.230 4.758
337 -5.448 4.106
338 -6.345 3.468
339 -6.241 3.913
340 -6.049 4.061
341 -5.331 4.172
342 -4.405 4.429
343 -3.736 4.463
344 -3.086 5.216
345 -3.512 6.220
346 -3.206 6.327
347 -2.967 5.513
348 -3.795 4.683
349 -3.819 4.518
350 -3.635 4.701
351 -3.808 5.154
352 -4.153 4.360
353 -4.040 3.981
354 -3.252 4.160
355 -2.667 4.022
356 -2.226 3.900
357 -1.902 3.996
358 -1.267 3.743
359 -1.382 4.442
360 -1.663 5.240
361 -2.194 5.260
362 -2.253 5.811
363 -2.774 5.577
364 -2.844 5.987
365 -3.291 5.107
366 -3.255 4.491
367 -3.001 4.757
368 -2.617 4.287
369 -2.356 3.759
370 -1.848 3.360
371 -1.176 3.576
372 -1.522 3.615
373 -1.585 3.972
374 -1.283 3.812
375 -0.862 4.324
376 -0.691 4.837
377 0.185 4.446
378 -0.652 4.258
379 -1.446 3.524
380 -1.664 3.194
381 -1.798 3.336
382 -0.828 3.175
383 -1.037 3.436
384 -1.124 3.408
385 -1.133 3.614
386 -1.271 3.403
387 -0.427 3.791
388 -0.085 4.066
389 0.310 3.883
390 1.964 3.731
391 1.989 3.358
392 2.049 3.217
393 2.689 3.305
394 2.838 3.572
395 2.232 3.837
396 2.741 4.290
397 2.762 4.697
398 2.253 4.155
399 1.768 4.268
400 1.787 4.185
401 1.898 3.832
402 2.906 3.356
403 2.846 1.668
404 3.018 1.281
405 4.015 0.704
406 3.757 0.309
407 4.031 1.299
408 3.801 1.985
409 3.158 1.957
410 3.077 1.916
411 3.765 1.500
412 4.333 1.877
413 4.253 2.554
414 4.392 2.841
415 4.892 2.470
416 4.993 2.015
417 4.469 1.987
418 4.435 2.014
419 3.986 1.387
420 4.066 1.411
421 4.591 2.029
422 5.283 1.686
423 5.046 1.882
424 5.579 1.713
425 5.625 1.932
426 5.925 1.442
427 5.773 2.051
428 6.331 1.726
429 6.304 0.499
430 6.730 -0.268
431 6.784 -0.647
432 6.015 0.738
433 5.785 0.955
434 5.072 0.343
435 5.686 1.048
436 5.371 1.113
437 5.400 2.115
438 5.735 1.377
439 5.851 0.281
440 5.299 0.230
441 5.125 -0.173
442 5.146 0.122
443 4.871 1.021
444 4.472 0.925
445 4.958 1.170
446 4.668 0.849
447 4.902 0.076
448 4.798 -0.564
449 3.784 -0.804
450 3.977 -0.864
451 4.534 -1.222
452 4.827 -1.447
453 4.611 -0.013
454 5.261 -0.147
455 5.105 -0.703
456 4.442 -0.110
457 4.197 -0.347
458 5.344 -0.289
459 5.350 -0.798
460 6.137 -0.647
461 6.653 -0.915
462 7.059 -1.810
463 7.031 -1.843
464 7.314 -1.812
465 8.153 -2.178
466 8.175 -2.062
467 8.145 -1.953
468 8.674 -1.309
469 8.990 -1.143
470 9.353 -0.380
471 9.357 -0.336
472 8.586 -0.488
473 8.458 -0.413
474 9.678 -0.569
475 9.909 -0.606
476 9.085 -1.057
477 8.978 -0.826
478 8.174 -1.352
479 8.036 -1.030
480 7.414 -0.569
481 7.140 0.175
482 6.384 -0.081
483 5.902 0.411
484 5.171 0.309
485 5.634 0.251
486 6.021 0.479
487 6.409 1.370
488 6.354 2.811
489 6.447 3.419
490 5.837 2.798
491 5.517 3.463
492 5.129 3.606
493 4.710 3.077
494 3.625 3.788
495 3.247 3.418
496 3.162 2.550
497 2.764 2.548
498 2.919 2.411
499 2.705 2.183
500 2.351 2.424
501 1.838 2.008
