# Supplementary material for: Maximum likelihood-based estimation of diffusion coefficient is quick and reliable method for analyzing estradiol actions on surface receptor movements
Source: Front Neuroinform. 2023 Mar 8;17:1005936. doi: 10.3389/fninf.2023.1005936 (PMC10031098; doi:10.3389/fninf.2023.1005936)
Supplement: Supplementary file 2 [file Data_Sheet_2.ZIP › 00-D-error_sensitivity/D015_s0/Traj_N=500_D=0.15_Error=0_MotionBlur _No.010.dat]

001 -0.160 0.004
002 0.300 -0.498
003 0.675 -0.792
004 0.699 -0.891
005 0.775 -0.079
006 1.613 -0.687
007 2.106 -0.275
008 1.542 -0.411
009 1.798 0.290
010 2.228 1.033
011 2.112 1.109
012 1.910 1.096
013 2.115 0.311
014 1.937 -0.047
015 1.786 0.762
016 1.983 1.346
017 2.538 1.845
018 2.540 1.927
019 2.825 1.706
020 3.325 1.281
021 3.582 1.377
022 3.339 1.514
023 3.562 1.076
024 3.210 1.122
025 2.540 1.998
026 0.919 1.655
027 0.169 1.353
028 -0.740 1.556
029 -1.431 1.385
030 -0.897 1.544
031 -0.363 1.318
032 -0.952 1.293
033 -0.369 1.028
034 -1.228 1.417
035 -0.673 1.317
036 0.252 1.024
037 0.745 1.753
038 1.107 1.178
039 1.433 0.829
040 0.446 0.654
041 0.776 0.786
042 1.207 0.431
043 1.382 1.185
044 1.247 2.056
045 0.751 3.070
046 -0.032 2.606
047 -0.245 1.633
048 -0.223 2.064
049 0.459 2.185
050 0.459 2.148
051 0.265 2.068
052 -0.140 0.929
053 0.432 0.170
054 0.536 -0.429
055 0.893 -0.680
056 0.971 -0.376
057 0.668 -0.172
058 0.851 -0.571
059 1.067 -0.932
060 1.833 -0.558
061 2.019 -1.112
062 1.509 -1.750
063 1.694 -2.362
064 1.542 -3.377
065 1.749 -4.106
066 2.551 -4.174
067 3.762 -4.064
068 4.449 -4.174
069 4.355 -4.009
070 3.247 -4.559
071 3.022 -4.749
072 2.643 -4.799
073 2.794 -3.937
074 3.122 -3.821
075 3.167 -4.421
076 3.348 -4.907
077 3.271 -4.906
078 3.648 -5.507
079 4.370 -5.969
080 4.643 -5.792
081 4.641 -6.582
082 4.363 -6.979
083 4.081 -7.004
084 3.836 -7.477
085 3.431 -7.369
086 3.168 -7.807
087 2.807 -7.680
088 2.237 -7.636
089 1.996 -7.628
090 2.054 -8.025
091 2.241 -8.452
092 1.442 -8.159
093 1.201 -8.083
094 0.294 -8.213
095 -0.563 -8.022
096 0.550 -7.921
097 0.942 -7.025
098 1.507 -7.603
099 2.317 -7.535
100 2.774 -6.360
101 2.217 -5.903
102 3.134 -6.262
103 2.174 -6.070
104 1.925 -5.472
105 1.488 -5.257
106 0.798 -5.868
107 0.706 -5.994
108 0.388 -6.822
109 -0.191 -7.428
110 -0.160 -7.144
111 -1.237 -6.240
112 -1.389 -5.651
113 -1.515 -5.365
114 -1.929 -6.073
115 -2.125 -6.670
116 -2.099 -6.967
117 -2.544 -7.339
118 -2.411 -7.065
119 -2.186 -6.509
120 -2.653 -5.591
121 -2.843 -5.248
122 -2.595 -5.178
123 -3.071 -4.824
124 -3.167 -4.561
125 -3.907 -4.108
126 -3.675 -4.521
127 -2.466 -4.436
128 -1.575 -5.135
129 -1.224 -5.272
130 -1.849 -5.373
131 -2.241 -5.835
132 -2.815 -5.361
133 -2.776 -4.840
134 -2.213 -4.380
135 -1.876 -5.083
136 -1.813 -4.975
137 -1.916 -4.504
138 -1.538 -5.147
139 -0.962 -5.208
140 -0.341 -5.275
141 1.000 -5.870
142 0.976 -5.562
143 0.713 -6.021
144 0.639 -5.328
145 1.130 -4.421
146 1.641 -3.794
147 0.858 -3.791
148 0.691 -3.923
149 0.949 -3.477
150 1.341 -2.975
151 1.454 -3.143
152 2.956 -3.872
153 3.341 -3.967
154 2.847 -4.800
155 2.451 -4.995
156 2.160 -5.185
157 2.172 -5.876
158 2.355 -6.184
159 2.355 -6.302
160 2.760 -5.743
161 2.589 -5.846
162 2.159 -6.109
163 2.262 -6.349
164 1.748 -5.667
165 1.196 -5.395
166 1.212 -4.866
167 1.515 -4.166
168 1.735 -3.499
169 1.825 -2.129
170 1.970 -1.738
171 1.581 -1.255
172 0.891 -1.378
173 1.073 -2.448
174 1.078 -3.769
175 0.710 -4.621
176 0.386 -4.943
177 -0.423 -5.237
178 -0.755 -5.367
179 0.192 -5.137
180 0.856 -3.657
181 1.330 -3.588
182 0.761 -3.823
183 1.630 -3.793
184 1.714 -3.333
185 0.945 -2.781
186 0.916 -2.008
187 1.907 -1.415
188 2.295 -0.393
189 1.992 0.194
190 1.810 -0.356
191 1.865 -0.900
192 1.451 -1.099
193 1.729 -1.057
194 2.478 -0.552
195 1.462 -0.774
196 0.884 -0.087
197 1.200 0.613
198 1.419 0.356
199 2.070 -0.089
200 2.228 0.510
201 1.812 0.434
202 1.872 1.306
203 1.749 2.043
204 1.725 2.507
205 1.566 2.715
206 2.134 2.752
207 2.359 2.902
208 2.349 2.626
209 3.193 2.614
210 3.160 2.153
211 3.489 2.850
212 3.604 3.441
213 3.834 3.868
214 4.641 4.000
215 3.807 3.040
216 3.326 2.304
217 2.541 2.619
218 2.409 1.906
219 2.131 2.409
220 2.062 2.705
221 2.386 2.958
222 2.416 3.346
223 2.103 3.895
224 1.804 4.090
225 1.139 4.037
226 1.531 4.127
227 1.292 4.339
228 1.006 4.517
229 -0.558 5.099
230 -0.802 5.300
231 -0.691 5.160
232 -0.605 5.942
233 -1.654 6.723
234 -1.394 6.838
235 -0.366 6.074
236 -0.283 5.261
237 0.290 5.182
238 0.074 5.985
239 0.537 6.282
240 0.622 6.895
241 -0.051 7.370
242 -0.532 7.207
243 -0.726 7.387
244 -0.835 7.602
245 -0.660 7.152
246 -0.757 6.094
247 -1.184 5.976
248 -1.069 6.757
249 -1.810 7.528
250 -1.648 7.768
251 -1.436 8.268
252 -1.650 8.593
253 -2.586 9.549
254 -2.397 10.340
255 -2.149 10.734
256 -1.485 11.459
257 -0.955 11.290
258 -1.169 11.679
259 -1.150 11.887
260 -0.667 12.206
261 -0.917 12.739
262 -0.286 12.099
263 -0.864 10.711
264 -1.725 10.568
265 -1.289 10.551
266 -0.892 9.893
267 -0.714 10.777
268 -1.273 11.553
269 -1.302 11.865
270 -1.088 11.914
271 -1.017 11.489
272 -0.021 10.740
273 -0.109 11.262
274 0.264 10.713
275 -0.456 9.517
276 -1.209 9.688
277 -0.676 9.708
278 -0.531 9.045
279 -0.653 9.509
280 0.064 9.695
281 -0.221 9.512
282 -0.534 9.464
283 0.229 9.316
284 0.079 8.853
285 -0.447 8.602
286 -0.987 9.739
287 -1.294 10.562
288 -1.773 11.024
289 -1.992 11.171
290 -1.478 11.069
291 -1.362 10.866
292 -2.073 10.692
293 -3.367 10.503
294 -3.786 9.689
295 -3.232 9.390
296 -2.919 9.560
297 -2.622 9.091
298 -2.869 9.578
299 -2.915 9.206
300 -3.425 8.198
301 -4.150 7.588
302 -4.357 7.425
303 -5.240 7.555
304 -6.294 7.632
305 -6.271 8.358
306 -6.233 9.719
307 -5.977 10.731
308 -5.579 10.261
309 -4.976 9.944
310 -4.459 9.748
311 -3.892 9.344
312 -3.202 9.677
313 -2.447 9.507
314 -1.835 9.985
315 -1.838 9.826
316 -1.483 9.573
317 -0.887 9.223
318 -0.666 9.289
319 -0.106 9.073
320 1.081 8.444
321 1.696 8.222
322 1.407 8.016
323 1.971 8.713
324 2.431 9.196
325 1.287 9.820
326 0.530 10.297
327 0.111 10.644
328 -0.087 11.121
329 -0.124 11.171
330 0.981 11.497
331 1.397 11.259
332 1.505 10.717
333 1.827 10.782
334 2.042 10.979
335 2.560 10.979
336 2.825 11.365
337 3.025 11.441
338 3.513 11.699
339 3.657 11.144
340 3.397 11.733
341 2.789 11.338
342 2.581 11.328
343 2.156 12.353
344 1.336 12.977
345 0.999 13.534
346 0.075 13.348
347 0.496 12.985
348 -0.069 12.461
349 0.003 12.654
350 -0.753 13.037
351 -1.189 13.714
352 -1.276 13.494
353 -0.898 12.575
354 -0.103 12.466
355 0.620 13.250
356 0.889 13.372
357 2.122 13.403
358 3.504 13.097
359 3.565 13.757
360 3.835 14.475
361 4.271 14.494
362 4.892 13.772
363 4.677 12.878
364 4.907 12.778
365 5.152 12.582
366 4.394 12.879
367 4.694 12.240
368 4.953 12.574
369 4.247 12.455
370 3.882 12.159
371 3.384 12.198
372 3.718 12.974
373 4.371 13.966
374 4.552 13.953
375 4.236 14.157
376 4.914 14.895
377 5.965 15.306
378 6.523 15.734
379 6.257 15.277
380 6.473 13.976
381 6.321 13.545
382 6.765 13.673
383 6.137 12.567
384 5.817 12.290
385 5.822 12.504
386 5.424 12.090
387 4.916 12.092
388 4.480 12.348
389 4.566 12.938
390 4.475 12.819
391 4.671 12.236
392 4.553 12.203
393 4.018 12.510
394 4.598 11.918
395 4.657 11.927
396 5.493 11.935
397 4.896 11.183
398 4.495 11.119
399 4.556 11.476
400 4.792 12.260
401 5.283 13.245
402 5.512 14.414
403 5.967 15.272
404 7.111 15.896
405 8.441 16.733
406 9.503 16.665
407 9.822 16.126
408 10.089 15.784
409 10.340 15.548
410 9.640 16.679
411 8.203 17.372
412 7.646 17.597
413 8.240 18.253
414 8.440 17.202
415 8.145 17.045
416 7.697 17.317
417 8.672 16.792
418 9.526 16.164
419 9.751 15.779
420 9.926 15.610
421 10.011 15.309
422 9.463 14.482
423 10.160 14.380
424 10.822 14.622
425 10.537 14.702
426 11.412 13.787
427 12.351 13.625
428 13.168 13.206
429 13.493 13.474
430 13.211 13.366
431 13.103 13.655
432 13.115 14.090
433 12.515 15.505
434 13.224 15.333
435 13.631 15.540
436 14.543 15.105
437 15.424 14.983
438 15.948 14.916
439 16.460 13.983
440 16.519 14.594
441 16.444 14.695
442 15.962 14.544
443 16.605 15.304
444 16.324 16.121
445 16.622 17.008
446 17.872 18.126
447 18.298 18.578
448 17.808 19.049
449 17.929 19.695
450 18.380 19.497
451 18.664 19.773
452 18.111 19.074
453 18.302 19.609
454 18.459 19.558
455 18.565 20.162
456 18.907 20.255
457 18.723 21.147
458 20.167 20.623
459 21.018 20.815
460 21.153 21.256
461 21.540 21.575
462 22.373 21.188
463 23.143 20.904
464 23.019 20.258
465 24.129 20.332
466 24.591 20.946
467 23.964 21.285
468 23.459 21.473
469 24.136 21.078
470 25.236 21.771
471 25.879 23.045
472 26.126 23.210
473 26.215 22.856
474 26.283 22.990
475 26.698 23.414
476 26.565 22.148
477 26.953 22.866
478 27.218 23.821
479 27.501 25.008
480 27.809 25.533
481 27.597 25.804
482 26.731 26.130
483 26.628 25.337
484 26.252 25.065
485 25.613 24.740
486 25.964 24.321
487 26.491 23.888
488 26.234 24.762
489 26.408 24.965
490 26.937 25.272
491 26.241 25.566
492 25.804 25.495
493 25.924 25.943
494 26.114 26.029
495 26.143 26.034
496 26.249 26.056
497 26.083 25.644
498 26.214 25.342
499 26.704 25.502
500 26.046 25.911
501 25.944 25.046
