# Supplementary material for: Maximum likelihood-based estimation of diffusion coefficient is quick and reliable method for analyzing estradiol actions on surface receptor movements
Source: Front Neuroinform. 2023 Mar 8;17:1005936. doi: 10.3389/fninf.2023.1005936 (PMC10031098; doi:10.3389/fninf.2023.1005936)
Supplement: Supplementary file 2 [file Data_Sheet_2.ZIP › 00-D-error_sensitivity/D015_s0/Traj_N=500_D=0.15_Error=0_MotionBlur _No.011.dat]

001 0.083 0.315
002 -0.160 0.290
003 -0.316 0.480
004 -0.460 0.149
005 -0.291 0.354
006 0.239 0.021
007 0.152 -0.149
008 0.629 -0.095
009 1.397 -0.067
010 1.361 0.057
011 1.309 -0.143
012 1.542 -0.526
013 2.077 -0.903
014 2.422 -1.440
015 1.897 -1.787
016 1.627 -1.954
017 1.980 -2.232
018 1.059 -2.429
019 0.475 -2.415
020 0.476 -2.715
021 0.669 -2.049
022 0.566 -2.526
023 0.399 -3.068
024 0.349 -3.687
025 0.257 -3.509
026 -0.430 -2.938
027 -0.868 -2.233
028 -0.792 -2.394
029 -0.840 -1.880
030 -0.623 -1.724
031 -0.952 -2.164
032 -1.168 -2.287
033 -1.511 -2.555
034 -1.691 -2.557
035 -3.010 -2.850
036 -3.847 -2.424
037 -3.909 -1.734
038 -3.605 -1.697
039 -3.502 -1.584
040 -3.843 -2.179
041 -4.196 -2.407
042 -3.928 -2.826
043 -4.062 -2.442
044 -4.221 -0.725
045 -4.515 -0.885
046 -4.496 -0.856
047 -4.616 -0.196
048 -3.589 -0.724
049 -3.543 -0.203
050 -3.832 -0.448
051 -3.689 -0.655
052 -3.427 -0.718
053 -2.736 0.196
054 -3.268 1.563
055 -2.987 1.919
056 -3.444 1.533
057 -2.917 1.904
058 -2.694 2.485
059 -2.496 3.178
060 -2.421 3.533
061 -2.259 3.569
062 -2.697 3.022
063 -2.888 2.358
064 -3.938 1.592
065 -4.684 1.892
066 -4.315 1.747
067 -5.540 2.124
068 -5.879 2.205
069 -5.869 2.283
070 -5.877 2.324
071 -5.776 3.081
072 -5.461 2.159
073 -5.545 1.842
074 -5.390 1.578
075 -5.239 2.046
076 -6.268 1.516
077 -5.927 1.490
078 -6.012 1.391
079 -6.337 1.007
080 -6.538 1.409
081 -6.393 1.677
082 -5.960 1.845
083 -5.804 1.084
084 -5.335 0.622
085 -5.723 0.647
086 -5.731 0.520
087 -5.449 -0.264
088 -5.895 -0.901
089 -5.242 -1.068
090 -4.434 -0.899
091 -5.190 -1.181
092 -5.354 -0.906
093 -5.137 -0.647
094 -4.974 -1.216
095 -4.150 -1.260
096 -4.576 -1.423
097 -4.923 -1.701
098 -4.712 -2.010
099 -4.078 -2.357
100 -3.863 -2.365
101 -2.573 -3.005
102 -3.109 -3.820
103 -3.002 -4.133
104 -2.281 -4.582
105 -2.391 -3.945
106 -2.534 -3.329
107 -1.187 -3.227
108 -1.327 -2.711
109 -1.634 -3.292
110 -1.728 -3.692
111 -2.013 -3.766
112 -2.195 -3.964
113 -1.600 -3.766
114 -1.134 -3.897
115 -1.046 -3.772
116 -0.497 -3.181
117 -0.694 -1.913
118 -1.863 -1.973
119 -3.380 -1.985
120 -3.652 -2.320
121 -3.075 -2.316
122 -3.131 -1.844
123 -3.698 -2.977
124 -3.476 -3.770
125 -3.574 -4.242
126 -3.353 -5.055
127 -3.272 -5.284
128 -2.905 -4.074
129 -2.642 -3.888
130 -3.335 -4.212
131 -3.531 -5.058
132 -3.787 -5.180
133 -3.502 -4.780
134 -3.940 -4.479
135 -3.480 -4.177
136 -3.829 -3.660
137 -3.775 -3.022
138 -4.057 -2.896
139 -4.009 -2.851
140 -3.427 -2.791
141 -3.330 -3.077
142 -3.776 -3.276
143 -3.170 -2.324
144 -3.726 -2.358
145 -3.152 -1.620
146 -3.056 -1.170
147 -3.465 -1.730
148 -3.540 -1.539
149 -3.985 -1.810
150 -3.222 -1.729
151 -2.444 -1.351
152 -3.160 -1.376
153 -3.798 -1.492
154 -4.156 -1.266
155 -3.467 -1.631
156 -2.892 -1.172
157 -2.830 -0.602
158 -2.983 0.021
159 -2.293 -0.151
160 -2.172 0.474
161 -2.485 0.348
162 -2.642 -0.083
163 -2.705 0.098
164 -3.102 -0.082
165 -3.445 0.066
166 -3.756 -0.694
167 -4.182 -0.986
168 -4.116 -1.158
169 -4.548 -1.541
170 -5.050 -2.028
171 -4.781 -2.564
172 -5.400 -1.888
173 -5.392 -1.160
174 -6.088 0.270
175 -6.861 0.344
176 -6.598 -0.126
177 -6.590 0.036
178 -6.691 0.273
179 -7.256 0.736
180 -7.138 0.191
181 -6.852 -0.333
182 -6.926 -1.485
183 -7.397 -1.309
184 -7.372 -1.325
185 -7.068 -0.778
186 -6.985 -0.394
187 -7.254 -0.422
188 -6.627 -0.692
189 -7.042 -1.110
190 -8.184 -0.763
191 -7.886 -1.118
192 -7.902 -1.037
193 -9.116 -0.830
194 -10.183 -1.242
195 -10.828 -0.790
196 -11.057 -0.124
197 -11.224 0.119
198 -12.112 0.399
199 -11.458 0.800
200 -11.680 0.491
201 -11.897 1.480
202 -11.817 1.573
203 -11.257 2.129
204 -11.305 2.303
205 -10.839 2.891
206 -9.770 3.646
207 -9.989 3.815
208 -10.128 3.453
209 -10.008 3.091
210 -10.034 2.784
211 -10.647 2.360
212 -10.632 1.870
213 -10.152 1.453
214 -10.261 0.980
215 -9.712 0.989
216 -9.076 0.417
217 -8.546 0.555
218 -8.810 1.003
219 -8.606 1.220
220 -7.383 1.771
221 -6.640 2.677
222 -5.596 2.385
223 -5.903 2.291
224 -7.072 1.369
225 -7.698 0.810
226 -8.233 0.209
227 -8.263 0.670
228 -8.779 1.376
229 -8.830 1.394
230 -9.600 1.547
231 -10.056 1.490
232 -10.560 1.830
233 -10.051 2.278
234 -9.186 2.725
235 -8.364 2.338
236 -7.963 2.139
237 -8.650 2.415
238 -8.526 2.128
239 -8.522 2.554
240 -9.132 3.017
241 -8.289 2.921
242 -8.036 2.864
243 -7.553 3.328
244 -7.531 3.664
245 -7.375 3.980
246 -6.969 4.384
247 -6.391 4.466
248 -6.278 4.649
249 -5.819 4.224
250 -5.247 4.480
251 -5.224 4.724
252 -5.224 4.148
253 -5.381 3.911
254 -6.004 3.336
255 -6.192 3.121
256 -5.426 3.880
257 -5.201 3.504
258 -6.247 2.203
259 -6.467 2.710
260 -6.503 2.714
261 -5.454 2.680
262 -6.206 3.178
263 -6.102 3.744
264 -6.109 4.181
265 -6.413 4.036
266 -6.803 4.279
267 -6.792 4.105
268 -6.576 3.833
269 -6.720 3.983
270 -6.316 3.865
271 -5.949 2.984
272 -6.511 3.748
273 -7.416 4.691
274 -6.856 4.976
275 -5.755 4.239
276 -5.758 4.291
277 -5.176 4.358
278 -5.745 4.357
279 -6.267 4.176
280 -5.980 3.416
281 -5.883 2.790
282 -6.242 2.649
283 -6.716 3.257
284 -6.971 3.327
285 -7.037 2.587
286 -6.945 2.239
287 -6.632 3.437
288 -7.315 3.199
289 -7.280 3.299
290 -6.937 3.831
291 -6.474 4.250
292 -6.822 3.170
293 -6.753 2.488
294 -6.931 2.545
295 -7.879 3.072
296 -8.328 3.228
297 -8.299 3.315
298 -8.163 3.461
299 -8.192 3.795
300 -8.299 3.213
301 -8.174 2.681
302 -8.445 1.774
303 -8.616 1.406
304 -8.159 1.001
305 -8.522 1.013
306 -8.653 0.978
307 -8.369 1.294
308 -8.499 1.998
309 -7.963 2.303
310 -7.440 1.879
311 -8.281 1.818
312 -8.194 2.274
313 -8.123 1.351
314 -7.635 1.397
315 -7.922 1.777
316 -8.847 2.662
317 -9.849 3.480
318 -10.468 4.408
319 -11.034 5.129
320 -10.611 5.348
321 -9.773 4.683
322 -9.688 4.189
323 -11.196 3.209
324 -11.674 3.498
325 -11.900 4.447
326 -11.305 4.667
327 -10.281 4.570
328 -10.374 5.011
329 -9.962 4.645
330 -9.972 3.752
331 -9.558 3.648
332 -9.463 3.296
333 -9.506 3.368
334 -8.918 3.018
335 -9.070 3.559
336 -9.392 3.560
337 -9.384 4.178
338 -9.888 4.674
339 -10.204 4.814
340 -10.886 5.133
341 -11.016 5.689
342 -10.623 6.131
343 -10.070 5.772
344 -9.747 5.697
345 -10.045 6.698
346 -9.359 6.756
347 -9.611 6.562
348 -9.728 6.473
349 -9.827 6.024
350 -9.520 5.682
351 -9.777 4.964
352 -9.653 5.394
353 -10.179 5.415
354 -10.317 6.290
355 -11.306 7.172
356 -11.649 7.556
357 -11.178 8.077
358 -11.153 8.525
359 -11.723 8.604
360 -12.307 8.882
361 -12.661 9.729
362 -13.206 9.719
363 -12.447 9.712
364 -11.494 9.869
365 -12.291 9.938
366 -12.422 10.030
367 -11.893 10.773
368 -11.733 11.869
369 -11.966 11.702
370 -12.222 11.963
371 -11.766 12.278
372 -12.115 12.663
373 -14.006 13.618
374 -14.347 14.573
375 -13.309 15.015
376 -13.778 15.408
377 -14.569 15.357
378 -14.508 15.667
379 -14.018 16.118
380 -13.232 15.951
381 -13.033 15.814
382 -13.636 15.508
383 -13.413 15.399
384 -13.851 15.790
385 -14.093 16.135
386 -14.555 15.333
387 -14.695 15.232
388 -15.197 14.780
389 -15.509 13.436
390 -14.837 13.071
391 -14.083 12.490
392 -13.737 12.876
393 -13.475 13.290
394 -13.556 13.242
395 -13.719 13.261
396 -13.997 12.951
397 -13.882 12.707
398 -14.634 12.342
399 -14.683 12.290
400 -14.562 12.723
401 -13.886 12.754
402 -13.137 12.843
403 -13.299 13.079
404 -13.479 13.478
405 -12.918 13.489
406 -13.060 13.116
407 -12.701 13.575
408 -12.211 13.541
409 -11.320 14.138
410 -11.305 15.011
411 -11.526 15.293
412 -11.633 15.090
413 -11.295 14.625
414 -11.328 14.519
415 -10.881 14.376
416 -10.911 14.165
417 -10.578 13.908
418 -10.465 13.449
419 -10.558 13.348
420 -10.812 13.993
421 -11.413 14.465
422 -11.728 15.160
423 -11.732 14.506
424 -12.086 14.174
425 -11.751 15.259
426 -11.952 15.730
427 -11.393 15.731
428 -11.316 14.939
429 -11.028 15.647
430 -11.358 16.236
431 -11.047 16.853
432 -11.021 17.439
433 -10.867 17.210
434 -10.854 17.581
435 -10.390 18.363
436 -10.030 19.160
437 -10.097 18.789
438 -10.286 17.868
439 -9.012 17.552
440 -9.322 17.272
441 -9.840 17.255
442 -9.634 16.974
443 -8.485 16.918
444 -7.722 17.626
445 -7.166 18.445
446 -6.701 18.122
447 -6.340 17.416
448 -6.359 17.497
449 -5.744 17.181
450 -6.607 17.252
451 -8.086 17.649
452 -9.297 19.081
453 -9.480 19.614
454 -10.268 20.220
455 -10.633 20.275
456 -10.555 19.101
457 -9.796 20.132
458 -9.850 20.223
459 -8.869 20.481
460 -8.313 20.154
461 -7.769 19.333
462 -8.568 19.240
463 -8.663 19.603
464 -9.046 19.816
465 -9.288 20.402
466 -8.753 20.691
467 -8.026 20.677
468 -7.342 20.791
469 -7.209 20.424
470 -6.941 20.130
471 -6.910 19.482
472 -6.710 19.685
473 -6.302 20.187
474 -6.034 21.303
475 -5.846 20.993
476 -5.717 20.476
477 -5.831 20.660
478 -6.120 20.299
479 -6.929 18.879
480 -7.044 18.088
481 -7.528 18.418
482 -7.705 18.984
483 -7.753 18.665
484 -7.867 18.718
485 -7.468 19.376
486 -8.057 19.612
487 -8.221 19.218
488 -8.639 20.383
489 -8.944 20.812
490 -9.113 20.182
491 -9.248 20.181
492 -8.880 19.827
493 -9.130 19.481
494 -9.115 18.850
495 -9.507 18.674
496 -9.571 19.317
497 -9.640 19.512
498 -9.317 19.786
499 -8.949 19.869
500 -9.180 20.058
501 -8.945 19.721
