# Supplementary material for: Maximum likelihood-based estimation of diffusion coefficient is quick and reliable method for analyzing estradiol actions on surface receptor movements
Source: Front Neuroinform. 2023 Mar 8;17:1005936. doi: 10.3389/fninf.2023.1005936 (PMC10031098; doi:10.3389/fninf.2023.1005936)
Supplement: Supplementary file 2 [file Data_Sheet_2.ZIP › 00-D-error_sensitivity/D015_s0/Traj_N=500_D=0.15_Error=0_MotionBlur _No.012.dat]

001 0.003 0.153
002 0.435 1.478
003 -0.004 1.619
004 0.146 1.748
005 0.226 2.221
006 -0.669 3.291
007 -1.672 3.277
008 -2.545 2.991
009 -2.786 2.542
010 -2.841 2.257
011 -3.710 3.028
012 -3.977 2.383
013 -2.836 2.129
014 -2.364 2.058
015 -2.402 1.970
016 -2.492 1.286
017 -2.057 1.189
018 -1.198 1.354
019 -1.446 1.324
020 -0.760 1.734
021 -1.064 1.208
022 -0.706 -0.119
023 -0.317 0.368
024 -0.513 0.930
025 0.026 0.129
026 0.076 -0.343
027 -0.575 -0.214
028 0.089 -0.041
029 -0.760 -0.047
030 -1.390 0.643
031 -1.627 1.413
032 -1.864 1.935
033 -1.854 2.879
034 -2.554 2.546
035 -2.229 2.368
036 -2.265 2.227
037 -1.700 2.789
038 -1.446 2.914
039 -1.738 2.393
040 -2.154 1.523
041 -0.951 1.347
042 -0.112 2.013
043 -0.017 2.785
044 0.562 2.770
045 0.766 1.818
046 1.378 1.658
047 1.311 2.179
048 1.475 2.164
049 1.443 2.096
050 1.257 2.571
051 0.963 2.358
052 -0.413 2.959
053 -1.069 2.762
054 -0.943 3.366
055 -0.425 3.278
056 0.051 3.258
057 0.310 2.858
058 0.805 2.867
059 0.751 2.814
060 0.290 2.332
061 -0.226 2.562
062 0.122 2.718
063 1.181 3.101
064 1.896 3.293
065 2.117 3.675
066 1.775 4.304
067 0.942 4.665
068 -0.146 4.768
069 -0.449 5.135
070 0.299 4.962
071 0.170 5.144
072 0.224 5.558
073 0.453 5.431
074 1.074 5.719
075 1.533 6.133
076 0.809 7.160
077 0.468 7.500
078 0.279 6.178
079 0.962 5.283
080 1.617 4.993
081 1.200 4.615
082 1.845 3.935
083 2.310 3.810
084 3.108 3.594
085 2.780 2.938
086 2.151 2.761
087 1.924 2.349
088 1.504 2.201
089 1.559 1.889
090 1.841 2.177
091 1.215 0.988
092 1.270 -0.127
093 1.852 0.292
094 1.738 0.500
095 1.684 0.413
096 1.373 -0.219
097 1.252 -0.107
098 1.446 -1.053
099 0.667 -1.194
100 1.067 -1.661
101 2.492 -1.584
102 2.420 -1.369
103 2.164 -0.732
104 1.973 -0.803
105 2.133 -1.037
106 1.401 -1.407
107 1.398 -0.818
108 1.289 -0.976
109 1.669 -1.810
110 2.017 -1.913
111 2.599 -2.458
112 3.305 -3.441
113 2.744 -4.461
114 2.090 -4.893
115 1.605 -5.049
116 1.138 -4.142
117 1.624 -4.222
118 2.745 -4.398
119 2.537 -4.687
120 2.244 -4.513
121 1.249 -4.129
122 1.357 -3.911
123 1.512 -4.142
124 0.804 -3.634
125 0.171 -3.633
126 0.424 -4.212
127 0.983 -3.716
128 1.084 -3.883
129 1.085 -3.713
130 1.709 -3.589
131 2.229 -4.099
132 1.785 -4.533
133 1.597 -5.059
134 2.329 -4.626
135 3.010 -4.627
136 3.824 -3.969
137 4.453 -4.282
138 4.823 -4.615
139 4.364 -5.206
140 4.756 -5.270
141 4.765 -6.159
142 5.223 -7.205
143 5.753 -7.800
144 5.495 -8.727
145 6.931 -8.489
146 7.734 -9.169
147 7.849 -10.268
148 8.846 -10.480
149 10.101 -10.361
150 9.985 -10.112
151 10.112 -9.763
152 10.210 -10.795
153 11.013 -10.446
154 10.913 -10.548
155 11.316 -11.175
156 11.696 -11.142
157 11.059 -10.741
158 10.646 -10.820
159 11.201 -10.128
160 10.972 -9.883
161 11.274 -9.711
162 11.260 -9.599
163 11.604 -9.443
164 11.459 -10.070
165 11.496 -10.777
166 11.615 -10.665
167 10.349 -9.941
168 9.740 -10.105
169 9.718 -10.047
170 9.281 -10.991
171 9.284 -11.454
172 9.032 -11.967
173 9.382 -12.352
174 9.416 -12.514
175 9.850 -12.552
176 9.380 -12.912
177 9.091 -12.696
178 8.894 -13.094
179 8.880 -13.460
180 9.724 -13.370
181 9.834 -13.232
182 9.486 -14.391
183 9.840 -14.698
184 9.470 -14.399
185 9.451 -14.802
186 9.123 -15.054
187 8.653 -14.687
188 7.596 -15.103
189 7.623 -15.721
190 7.580 -17.082
191 7.403 -17.034
192 7.310 -16.779
193 7.013 -17.545
194 6.578 -18.392
195 6.328 -19.107
196 5.960 -19.689
197 5.186 -19.857
198 4.671 -20.141
199 3.952 -19.334
200 3.686 -19.476
201 3.989 -19.637
202 4.894 -20.001
203 5.497 -20.234
204 5.480 -20.001
205 4.500 -20.501
206 4.005 -20.526
207 4.503 -20.656
208 4.644 -19.928
209 4.687 -20.641
210 4.116 -21.192
211 3.500 -22.065
212 3.843 -22.459
213 4.138 -23.214
214 4.575 -23.268
215 4.234 -23.371
216 3.467 -23.735
217 3.819 -23.836
218 4.953 -24.069
219 5.238 -23.079
220 5.364 -23.310
221 5.861 -24.085
222 6.091 -24.563
223 7.295 -25.391
224 7.053 -25.990
225 6.668 -25.870
226 5.720 -25.606
227 4.452 -25.465
228 3.828 -25.794
229 4.366 -25.891
230 3.105 -26.539
231 2.959 -27.021
232 3.944 -27.712
233 4.341 -28.612
234 4.773 -27.680
235 4.826 -26.838
236 5.037 -26.981
237 5.290 -27.360
238 4.558 -26.812
239 4.600 -26.319
240 3.885 -26.380
241 4.517 -26.170
242 5.062 -26.044
243 4.792 -26.510
244 5.225 -25.745
245 5.500 -25.989
246 5.449 -26.273
247 4.865 -26.193
248 3.777 -26.048
249 4.313 -25.538
250 4.757 -25.638
251 5.382 -24.481
252 6.308 -24.024
253 6.277 -23.764
254 6.629 -24.252
255 6.453 -23.653
256 6.394 -23.353
257 5.678 -22.318
258 5.924 -22.860
259 5.779 -23.749
260 6.297 -24.532
261 6.963 -24.525
262 7.131 -24.286
263 6.524 -24.256
264 6.390 -25.088
265 6.437 -25.559
266 7.188 -25.047
267 6.523 -25.184
268 6.641 -25.774
269 6.492 -26.153
270 6.271 -26.067
271 6.166 -26.637
272 6.352 -27.016
273 6.762 -26.540
274 6.306 -26.681
275 5.895 -26.588
276 5.053 -26.835
277 4.053 -26.737
278 4.155 -26.019
279 3.484 -25.922
280 2.573 -26.235
281 1.982 -26.717
282 1.557 -27.264
283 1.557 -27.994
284 0.486 -28.098
285 -0.374 -27.615
286 -1.047 -27.899
287 -0.983 -28.261
288 -0.058 -28.274
289 0.406 -27.277
290 -0.458 -27.735
291 0.090 -27.997
292 0.168 -28.456
293 -0.340 -28.248
294 -0.353 -27.770
295 -0.269 -27.584
296 -0.104 -26.595
297 -0.526 -26.285
298 0.094 -25.950
299 0.497 -26.833
300 -0.139 -26.640
301 0.082 -25.657
302 0.126 -25.815
303 0.541 -27.068
304 1.234 -27.116
305 1.518 -26.499
306 0.983 -26.391
307 1.392 -26.246
308 1.790 -25.225
309 2.917 -24.467
310 3.374 -24.354
311 3.856 -24.006
312 4.112 -22.866
313 3.496 -23.077
314 3.475 -23.951
315 2.974 -23.632
316 2.999 -23.866
317 2.492 -24.561
318 2.032 -25.174
319 2.863 -25.396
320 3.304 -24.696
321 4.316 -23.979
322 5.146 -23.547
323 4.790 -23.257
324 4.771 -22.457
325 4.730 -22.748
326 4.871 -22.597
327 5.641 -22.158
328 5.402 -22.117
329 5.670 -22.313
330 6.373 -21.436
331 5.567 -21.308
332 4.595 -22.098
333 3.032 -22.622
334 2.728 -22.453
335 3.512 -21.787
336 4.062 -21.674
337 3.616 -21.088
338 3.956 -20.234
339 4.145 -19.663
340 5.196 -20.409
341 5.668 -20.326
342 5.837 -20.978
343 5.633 -21.485
344 4.926 -21.421
345 4.578 -20.593
346 4.664 -20.961
347 4.418 -21.042
348 4.626 -20.884
349 4.546 -21.442
350 4.652 -21.359
351 4.569 -21.133
352 4.132 -20.682
353 2.898 -20.033
354 2.580 -20.538
355 2.928 -21.030
356 2.839 -21.151
357 2.266 -21.061
358 2.118 -20.660
359 2.368 -20.894
360 2.884 -20.353
361 2.942 -20.442
362 1.625 -20.917
363 0.933 -20.412
364 1.216 -20.577
365 2.942 -20.959
366 4.871 -20.550
367 4.884 -20.133
368 4.913 -19.581
369 5.681 -19.455
370 5.984 -19.414
371 5.568 -19.093
372 4.922 -18.172
373 5.247 -17.601
374 5.521 -17.174
375 5.615 -17.268
376 5.631 -17.513
377 6.213 -16.755
378 6.486 -16.225
379 5.690 -15.548
380 5.695 -14.905
381 5.231 -15.365
382 4.777 -15.936
383 4.585 -16.244
384 4.806 -16.190
385 5.127 -16.390
386 4.955 -16.187
387 4.661 -15.501
388 4.330 -14.830
389 3.620 -14.877
390 3.956 -14.074
391 4.575 -13.302
392 4.955 -13.293
393 4.979 -14.159
394 5.582 -14.245
395 6.234 -13.593
396 7.119 -13.447
397 8.164 -13.285
398 7.666 -13.294
399 7.506 -13.337
400 7.642 -13.525
401 7.175 -14.080
402 7.536 -13.897
403 8.369 -13.492
404 8.241 -13.897
405 8.209 -14.290
406 8.092 -14.618
407 8.657 -14.322
408 9.097 -14.316
409 8.273 -14.634
410 8.822 -14.327
411 8.724 -13.722
412 8.514 -13.815
413 7.961 -13.299
414 7.901 -13.470
415 8.525 -12.855
416 7.981 -12.503
417 7.490 -12.094
418 7.909 -11.420
419 8.261 -10.498
420 7.500 -10.280
421 7.076 -10.910
422 7.726 -10.215
423 7.566 -10.330
424 7.226 -10.673
425 7.119 -11.208
426 7.495 -11.620
427 7.379 -11.899
428 6.730 -11.513
429 5.967 -10.806
430 6.432 -10.771
431 5.882 -11.590
432 5.615 -11.846
433 5.258 -11.810
434 5.375 -10.960
435 5.897 -11.073
436 5.832 -11.401
437 6.155 -11.210
438 6.896 -11.413
439 7.682 -11.002
440 8.327 -10.709
441 9.310 -10.549
442 9.292 -11.101
443 9.340 -10.714
444 9.841 -10.175
445 9.668 -10.223
446 10.045 -10.057
447 9.955 -10.512
448 10.115 -10.733
449 10.181 -10.436
450 9.174 -11.050
451 9.065 -11.208
452 8.951 -11.491
453 8.777 -11.070
454 9.000 -11.021
455 9.295 -10.928
456 9.407 -11.286
457 8.867 -11.686
458 9.028 -11.305
459 8.425 -11.052
460 7.943 -11.605
461 8.089 -11.648
462 9.558 -12.322
463 9.992 -12.180
464 10.298 -12.185
465 10.449 -12.654
466 10.084 -12.353
467 10.188 -12.252
468 10.730 -12.646
469 10.409 -12.914
470 9.968 -12.464
471 10.393 -12.785
472 11.061 -13.531
473 10.372 -14.301
474 9.926 -15.735
475 9.305 -16.152
476 8.878 -17.319
477 8.089 -16.852
478 8.243 -17.116
479 8.213 -16.895
480 7.879 -16.951
481 7.781 -17.693
482 8.157 -17.698
483 7.774 -17.406
484 7.513 -16.656
485 8.452 -16.415
486 8.904 -16.929
487 8.665 -17.320
488 8.526 -17.234
489 8.437 -16.907
490 8.561 -17.595
491 8.205 -18.184
492 8.613 -18.543
493 7.678 -17.855
494 8.056 -17.555
495 7.782 -16.794
496 8.082 -15.794
497 7.385 -15.369
498 7.599 -14.174
499 7.601 -14.391
500 7.646 -14.484
501 7.172 -14.758
