# Supplementary material for: Maximum likelihood-based estimation of diffusion coefficient is quick and reliable method for analyzing estradiol actions on surface receptor movements
Source: Front Neuroinform. 2023 Mar 8;17:1005936. doi: 10.3389/fninf.2023.1005936 (PMC10031098; doi:10.3389/fninf.2023.1005936)
Supplement: Supplementary file 2 [file Data_Sheet_2.ZIP › 00-D-error_sensitivity/D015_s0/Traj_N=500_D=0.15_Error=0_MotionBlur _No.013.dat]

001 -0.155 -0.017
002 0.140 -0.013
003 0.115 -0.022
004 -0.094 0.402
005 -0.017 0.833
006 0.240 0.650
007 0.769 1.539
008 0.677 2.664
009 0.664 2.482
010 0.648 2.467
011 1.392 2.231
012 1.486 1.991
013 1.525 1.289
014 2.225 1.241
015 2.029 0.787
016 1.737 0.938
017 1.911 1.005
018 2.642 1.141
019 3.099 0.571
020 3.376 1.322
021 2.636 1.470
022 1.784 1.005
023 1.893 0.548
024 1.322 0.105
025 0.479 0.308
026 -0.658 0.165
027 -0.891 -0.740
028 -1.384 -1.496
029 -1.857 -2.033
030 -2.778 -1.471
031 -3.241 -1.716
032 -2.945 -0.793
033 -2.539 0.322
034 -2.404 0.435
035 -2.649 0.624
036 -2.833 0.400
037 -2.916 0.347
038 -2.266 -0.080
039 -3.018 0.547
040 -4.135 -0.594
041 -4.119 -0.961
042 -2.983 -1.941
043 -2.516 -1.897
044 -3.079 -1.652
045 -3.498 -1.877
046 -3.305 -2.250
047 -3.353 -2.130
048 -4.253 -2.555
049 -4.609 -2.122
050 -4.830 -1.588
051 -5.185 -0.849
052 -4.267 -0.370
053 -3.474 -0.538
054 -3.956 -0.917
055 -4.545 -0.137
056 -5.356 0.502
057 -6.303 0.438
058 -6.348 0.115
059 -7.114 -0.058
060 -7.221 1.094
061 -7.595 1.789
062 -8.197 1.254
063 -8.139 1.502
064 -7.677 2.606
065 -8.027 2.874
066 -8.124 2.363
067 -7.641 1.889
068 -7.661 1.957
069 -7.637 0.469
070 -7.952 -0.234
071 -7.869 -0.084
072 -8.577 -0.614
073 -8.511 -1.616
074 -8.457 -1.859
075 -9.283 -1.996
076 -9.598 -2.652
077 -10.033 -3.212
078 -9.488 -2.525
079 -9.495 -2.090
080 -8.737 -2.353
081 -8.429 -2.501
082 -8.034 -2.137
083 -7.429 -2.312
084 -7.432 -2.304
085 -8.424 -2.933
086 -8.108 -2.977
087 -8.123 -2.653
088 -7.187 -2.672
089 -7.844 -2.416
090 -7.389 -2.428
091 -7.351 -2.920
092 -7.385 -2.532
093 -7.359 -2.097
094 -7.642 -1.283
095 -8.333 -0.150
096 -8.943 0.175
097 -8.883 0.714
098 -9.169 1.218
099 -8.941 1.739
100 -9.474 1.952
101 -9.349 2.173
102 -9.570 2.270
103 -10.002 2.419
104 -9.801 2.467
105 -9.957 2.981
106 -9.809 3.247
107 -9.434 2.580
108 -8.486 3.165
109 -8.149 3.714
110 -9.131 3.808
111 -9.252 4.150
112 -9.038 3.792
113 -9.141 2.632
114 -8.230 2.196
115 -8.313 1.437
116 -8.509 1.144
117 -8.744 1.301
118 -9.279 1.786
119 -10.007 0.917
120 -9.550 0.845
121 -9.084 1.385
122 -10.083 1.294
123 -10.597 1.537
124 -10.502 2.060
125 -10.941 2.658
126 -12.391 2.961
127 -13.048 2.900
128 -12.860 3.237
129 -12.304 3.992
130 -12.077 3.548
131 -12.374 3.734
132 -12.229 2.496
133 -12.626 2.587
134 -13.162 2.295
135 -13.267 2.024
136 -13.412 1.892
137 -13.217 1.839
138 -13.285 1.310
139 -13.891 1.089
140 -14.006 1.156
141 -14.220 0.677
142 -14.017 0.677
143 -12.856 0.399
144 -12.601 0.472
145 -13.023 0.749
146 -13.398 1.185
147 -13.356 2.262
148 -12.750 2.768
149 -13.024 2.403
150 -12.407 2.920
151 -11.706 3.699
152 -12.100 4.505
153 -12.618 3.871
154 -12.568 3.639
155 -12.408 4.223
156 -12.083 5.121
157 -12.116 5.689
158 -12.940 5.361
159 -12.616 5.114
160 -12.229 5.525
161 -11.876 5.905
162 -11.707 6.128
163 -11.866 6.965
164 -11.788 7.463
165 -11.138 7.406
166 -11.513 7.221
167 -11.951 7.581
168 -11.666 7.621
169 -11.974 7.573
170 -12.136 7.565
171 -11.805 7.406
172 -10.921 7.455
173 -11.085 6.469
174 -10.362 5.677
175 -11.298 5.553
176 -11.487 4.980
177 -11.555 4.547
178 -11.570 4.493
179 -11.264 3.704
180 -10.491 4.208
181 -10.247 4.183
182 -11.078 3.496
183 -11.126 3.964
184 -11.274 3.762
185 -11.223 3.321
186 -10.853 3.569
187 -10.865 3.242
188 -11.888 3.497
189 -11.468 3.602
190 -11.239 3.649
191 -11.594 3.658
192 -13.157 4.101
193 -13.999 3.936
194 -14.071 3.400
195 -14.700 3.229
196 -14.617 3.345
197 -14.940 2.807
198 -15.611 3.142
199 -15.795 3.175
200 -15.540 2.971
201 -15.615 3.679
202 -16.294 4.341
203 -16.579 4.525
204 -17.159 4.021
205 -17.974 3.570
206 -18.335 4.020
207 -18.299 4.742
208 -18.230 5.037
209 -18.114 4.955
210 -18.198 4.508
211 -18.315 4.496
212 -18.841 4.580
213 -18.275 4.884
214 -17.820 4.418
215 -16.711 3.677
216 -16.222 3.864
217 -15.585 3.837
218 -14.690 4.153
219 -13.416 5.090
220 -12.950 5.527
221 -12.792 5.024
222 -13.040 5.068
223 -14.151 4.574
224 -14.316 4.584
225 -14.490 4.002
226 -14.444 2.795
227 -14.588 3.150
228 -14.364 3.550
229 -14.218 4.124
230 -15.317 3.974
231 -15.334 4.276
232 -14.963 4.152
233 -15.254 4.060
234 -15.726 3.580
235 -15.798 2.306
236 -15.527 1.410
237 -15.501 1.482
238 -15.358 2.001
239 -15.190 1.598
240 -15.082 0.618
241 -15.165 0.680
242 -15.847 0.412
243 -16.054 0.044
244 -16.478 -0.460
245 -16.119 -0.831
246 -15.581 -1.658
247 -16.287 -2.358
248 -17.279 -2.699
249 -17.903 -3.220
250 -17.468 -2.913
251 -17.343 -2.712
252 -16.380 -2.646
253 -15.641 -2.631
254 -15.409 -3.014
255 -16.165 -2.937
256 -15.927 -2.979
257 -15.737 -2.954
258 -16.077 -2.794
259 -16.272 -3.506
260 -15.889 -3.667
261 -15.149 -3.832
262 -16.254 -3.773
263 -16.948 -3.710
264 -16.431 -3.314
265 -15.770 -3.341
266 -15.663 -3.592
267 -15.934 -4.086
268 -16.468 -4.081
269 -16.566 -3.284
270 -16.191 -3.787
271 -15.265 -3.803
272 -14.468 -3.328
273 -14.712 -3.315
274 -15.691 -3.443
275 -16.470 -4.082
276 -15.795 -4.224
277 -16.232 -4.815
278 -17.229 -5.235
279 -19.161 -5.914
280 -20.193 -4.738
281 -20.087 -3.705
282 -20.406 -3.250
283 -20.585 -2.779
284 -20.652 -2.964
285 -21.472 -2.433
286 -21.111 -2.269
287 -21.054 -2.589
288 -21.889 -2.319
289 -21.082 -2.291
290 -19.942 -3.001
291 -19.493 -3.429
292 -19.149 -2.796
293 -19.397 -3.057
294 -19.075 -3.384
295 -19.117 -3.119
296 -19.568 -3.560
297 -20.050 -3.610
298 -20.461 -3.541
299 -20.610 -3.572
300 -20.584 -4.066
301 -20.903 -3.513
302 -20.299 -3.548
303 -19.633 -3.606
304 -19.487 -3.397
305 -19.813 -3.697
306 -19.011 -3.393
307 -18.840 -2.982
308 -19.263 -3.243
309 -18.747 -3.300
310 -19.613 -2.882
311 -19.753 -2.715
312 -20.505 -3.004
313 -20.733 -3.165
314 -20.648 -2.480
315 -20.329 -1.797
316 -19.755 -1.482
317 -19.919 -0.753
318 -19.639 -0.721
319 -20.391 -0.601
320 -20.561 -0.747
321 -19.908 -1.016
322 -19.723 -1.252
323 -19.655 -1.081
324 -19.136 -1.065
325 -18.892 -1.060
326 -19.093 -1.063
327 -19.219 -0.369
328 -19.513 -0.216
329 -19.458 0.104
330 -19.502 -0.671
331 -19.523 -1.048
332 -18.621 -0.401
333 -17.894 -0.761
334 -16.973 -0.655
335 -15.933 -1.125
336 -16.342 -0.518
337 -16.716 -0.199
338 -16.607 0.032
339 -16.553 0.067
340 -16.639 0.076
341 -16.129 0.455
342 -15.995 1.010
343 -15.477 0.525
344 -15.409 0.573
345 -14.936 0.830
346 -15.741 -0.101
347 -16.434 0.185
348 -16.021 0.184
349 -16.073 0.019
350 -16.865 -0.391
351 -17.353 -1.098
352 -18.187 -1.189
353 -18.295 -1.108
354 -17.853 -1.524
355 -17.846 -1.457
356 -17.418 -1.662
357 -17.259 -1.274
358 -17.257 -2.039
359 -17.670 -2.781
360 -17.616 -3.081
361 -17.214 -3.800
362 -17.659 -3.629
363 -16.684 -2.546
364 -16.777 -2.243
365 -16.656 -2.455
366 -15.954 -2.356
367 -15.610 -1.984
368 -16.065 -1.996
369 -16.078 -2.192
370 -15.530 -3.070
371 -15.723 -3.230
372 -15.655 -4.651
373 -15.969 -4.155
374 -15.029 -3.979
375 -14.313 -4.836
376 -14.489 -6.277
377 -14.700 -6.459
378 -15.032 -7.191
379 -15.904 -7.663
380 -16.641 -8.249
381 -16.899 -8.981
382 -16.358 -8.258
383 -15.279 -7.854
384 -15.460 -8.095
385 -15.614 -8.778
386 -15.237 -9.067
387 -14.304 -8.980
388 -13.593 -8.696
389 -13.170 -8.799
390 -13.457 -8.685
391 -14.532 -7.677
392 -16.102 -6.383
393 -15.612 -5.125
394 -15.848 -4.421
395 -16.126 -4.248
396 -16.578 -3.764
397 -16.072 -4.491
398 -16.147 -4.560
399 -15.927 -4.465
400 -16.101 -5.080
401 -16.469 -4.789
402 -16.744 -4.226
403 -15.695 -3.303
404 -14.847 -3.122
405 -14.785 -3.202
406 -14.324 -3.964
407 -14.031 -3.763
408 -14.006 -3.573
409 -13.737 -4.152
410 -13.556 -4.346
411 -13.466 -3.628
412 -13.081 -4.216
413 -12.525 -4.027
414 -12.322 -4.827
415 -11.979 -4.978
416 -12.156 -5.078
417 -12.378 -4.511
418 -12.359 -4.565
419 -12.585 -4.557
420 -12.688 -4.359
421 -13.140 -4.716
422 -12.679 -4.222
423 -12.646 -3.299
424 -12.980 -2.851
425 -13.822 -3.339
426 -13.635 -3.203
427 -13.514 -2.967
428 -12.988 -2.793
429 -13.366 -3.624
430 -14.074 -3.137
431 -14.773 -3.496
432 -16.555 -4.189
433 -16.570 -4.097
434 -16.207 -4.422
435 -15.929 -3.730
436 -16.110 -3.661
437 -16.284 -3.899
438 -15.421 -4.830
439 -15.393 -4.997
440 -15.339 -4.590
441 -15.513 -4.211
442 -16.315 -4.310
443 -15.965 -4.200
444 -15.282 -4.758
445 -14.848 -5.499
446 -15.168 -6.611
447 -15.172 -6.623
448 -14.619 -6.398
449 -14.775 -6.004
450 -14.742 -5.713
451 -14.524 -5.349
452 -14.046 -4.299
453 -13.961 -4.353
454 -14.157 -4.507
455 -14.167 -4.441
456 -14.742 -5.013
457 -15.140 -5.531
458 -15.925 -5.303
459 -15.618 -5.070
460 -15.525 -4.729
461 -15.617 -5.128
462 -15.142 -5.119
463 -15.430 -4.618
464 -15.655 -4.351
465 -16.070 -4.421
466 -16.472 -3.653
467 -16.800 -2.604
468 -15.612 -2.736
469 -15.986 -2.247
470 -16.450 -2.904
471 -17.217 -3.390
472 -17.344 -3.549
473 -16.958 -3.135
474 -16.624 -2.264
475 -16.802 -2.313
476 -16.810 -2.114
477 -16.953 -2.441
478 -17.126 -2.298
479 -17.292 -2.384
480 -17.619 -2.609
481 -17.259 -2.390
482 -16.676 -2.638
483 -16.537 -2.389
484 -16.239 -2.839
485 -15.933 -3.681
486 -16.819 -3.494
487 -17.656 -2.736
488 -17.101 -2.776
489 -16.545 -3.735
490 -16.743 -4.346
491 -17.147 -4.605
492 -17.080 -3.760
493 -16.963 -3.619
494 -16.659 -2.370
495 -16.865 -1.509
496 -16.988 -0.897
497 -16.434 -0.740
498 -15.929 -0.899
499 -14.906 -1.990
500 -15.915 -2.401
501 -16.708 -2.512
