# Supplementary material for: Maximum likelihood-based estimation of diffusion coefficient is quick and reliable method for analyzing estradiol actions on surface receptor movements
Source: Front Neuroinform. 2023 Mar 8;17:1005936. doi: 10.3389/fninf.2023.1005936 (PMC10031098; doi:10.3389/fninf.2023.1005936)
Supplement: Supplementary file 2 [file Data_Sheet_2.ZIP › 00-D-error_sensitivity/D015_s0/Traj_N=500_D=0.15_Error=0_MotionBlur _No.014.dat]

001 -0.233 -0.087
002 -0.589 -0.699
003 -0.391 0.073
004 -0.512 0.705
005 -1.410 1.889
006 -1.670 2.219
007 -2.086 1.934
008 -2.940 1.509
009 -3.149 2.491
010 -3.646 3.174
011 -3.994 2.998
012 -4.056 3.117
013 -3.319 3.580
014 -2.897 3.129
015 -3.056 3.466
016 -3.747 3.218
017 -3.754 3.124
018 -4.349 3.639
019 -4.006 4.008
020 -4.627 3.256
021 -4.872 3.451
022 -5.317 3.784
023 -4.922 3.213
024 -5.185 3.369
025 -5.514 3.567
026 -5.951 4.166
027 -6.521 3.901
028 -7.149 4.228
029 -7.484 4.880
030 -7.889 4.712
031 -8.171 4.288
032 -7.431 4.117
033 -7.921 4.668
034 -7.585 3.480
035 -6.703 2.777
036 -5.994 1.950
037 -6.364 1.665
038 -6.116 1.751
039 -6.527 2.095
040 -6.305 2.781
041 -6.691 2.219
042 -6.573 2.428
043 -6.821 2.834
044 -6.764 3.374
045 -7.529 3.524
046 -7.453 3.104
047 -7.594 2.928
048 -7.933 2.490
049 -7.604 3.097
050 -7.932 2.968
051 -7.449 3.582
052 -7.196 3.845
053 -6.918 3.497
054 -6.903 3.543
055 -6.298 3.715
056 -5.678 4.623
057 -5.610 5.570
058 -5.163 6.072
059 -4.411 6.249
060 -4.999 6.498
061 -4.059 6.400
062 -3.791 6.744
063 -3.332 7.395
064 -2.366 6.718
065 -2.248 5.329
066 -1.891 3.895
067 -1.982 4.786
068 -1.430 4.992
069 -1.348 4.703
070 -1.112 4.714
071 -0.473 4.873
072 0.224 4.859
073 -0.281 4.545
074 0.035 3.506
075 0.545 4.472
076 0.530 4.472
077 1.367 4.706
078 1.765 4.183
079 2.707 3.994
080 2.912 4.285
081 3.069 4.651
082 3.443 4.983
083 2.537 4.332
084 2.310 4.207
085 2.207 4.317
086 1.800 5.179
087 1.924 5.411
088 3.065 5.919
089 3.414 6.086
090 3.687 6.660
091 4.705 6.727
092 4.987 6.215
093 5.416 5.799
094 5.937 5.220
095 5.544 5.292
096 5.380 6.202
097 5.581 6.301
098 4.833 7.220
099 4.588 7.554
100 4.292 7.108
101 4.230 8.190
102 5.062 7.848
103 5.128 7.650
104 5.637 7.234
105 6.002 8.104
106 5.612 8.011
107 6.559 7.381
108 6.654 7.879
109 7.279 7.711
110 6.908 7.284
111 6.705 7.082
112 5.919 7.832
113 6.126 8.235
114 6.188 8.432
115 6.680 9.176
116 6.912 9.263
117 6.901 9.613
118 7.177 10.389
119 7.839 10.152
120 8.188 9.978
121 8.033 9.904
122 8.104 9.430
123 7.480 9.058
124 7.081 9.350
125 6.611 10.605
126 6.593 10.842
127 6.186 10.474
128 5.389 10.364
129 4.531 11.039
130 4.118 11.466
131 3.609 12.207
132 3.630 11.960
133 3.850 11.028
134 3.854 11.030
135 4.082 10.246
136 4.755 10.509
137 5.697 10.170
138 5.773 10.157
139 5.719 10.808
140 6.016 10.921
141 6.226 10.893
142 6.921 11.921
143 7.684 12.660
144 7.779 12.886
145 8.116 12.273
146 8.299 12.193
147 8.471 12.360
148 9.544 12.579
149 9.620 12.567
150 10.552 12.660
151 10.604 13.172
152 10.093 13.125
153 9.484 12.656
154 8.933 11.505
155 8.198 11.713
156 8.276 12.314
157 8.849 12.603
158 8.172 12.751
159 8.721 13.214
160 9.246 13.942
161 9.172 13.999
162 9.639 14.305
163 10.910 14.730
164 10.990 14.689
165 10.807 15.831
166 11.092 16.059
167 11.229 16.159
168 11.632 15.889
169 12.591 15.500
170 13.411 15.595
171 13.372 15.854
172 12.975 16.521
173 12.718 16.538
174 12.282 16.203
175 11.746 16.066
176 11.937 16.589
177 11.115 17.396
178 11.464 17.323
179 12.190 16.802
180 12.267 15.443
181 11.770 15.265
182 12.164 15.573
183 12.629 16.035
184 12.715 16.564
185 12.160 16.781
186 12.396 16.571
187 12.517 16.600
188 12.422 16.300
189 12.888 16.670
190 12.744 16.166
191 12.347 15.897
192 12.055 15.062
193 12.529 14.958
194 13.010 14.480
195 12.533 14.212
196 12.677 13.899
197 12.961 13.760
198 13.188 13.899
199 12.700 13.794
200 13.082 13.355
201 13.222 13.057
202 13.058 12.854
203 12.906 12.865
204 12.584 13.341
205 13.058 12.825
206 13.098 12.636
207 13.446 13.802
208 13.481 13.212
209 13.443 12.812
210 13.237 12.176
211 13.026 12.350
212 12.464 12.681
213 11.858 11.487
214 11.284 11.535
215 12.491 11.811
216 12.058 10.672
217 11.078 10.052
218 11.228 10.463
219 11.327 11.159
220 12.384 10.692
221 13.206 9.464
222 13.863 8.669
223 13.888 8.802
224 13.850 8.684
225 13.746 8.673
226 14.328 8.405
227 14.743 8.687
228 14.963 8.070
229 15.302 8.420
230 15.170 8.710
231 14.728 8.485
232 14.263 9.335
233 13.947 10.061
234 14.108 10.558
235 14.425 9.770
236 13.917 8.779
237 13.915 8.869
238 14.326 8.787
239 14.941 9.470
240 14.961 9.936
241 15.560 10.091
242 16.001 10.216
243 15.475 9.833
244 15.456 9.241
245 15.859 8.726
246 15.511 8.399
247 14.320 8.509
248 13.213 8.436
249 12.985 8.417
250 12.123 8.858
251 12.506 8.339
252 12.036 9.199
253 12.447 9.527
254 12.635 9.488
255 12.035 8.981
256 12.024 8.835
257 12.707 8.260
258 13.016 7.242
259 13.216 6.842
260 13.546 7.215
261 12.370 7.872
262 11.992 7.698
263 11.852 7.650
264 11.702 8.016
265 12.014 9.122
266 11.967 9.492
267 11.604 9.477
268 11.658 8.707
269 12.543 8.758
270 12.067 8.905
271 11.920 9.495
272 12.755 8.859
273 12.467 9.445
274 11.774 9.669
275 11.342 9.118
276 11.812 9.213
277 11.563 9.001
278 10.883 9.709
279 10.033 11.162
280 9.591 11.685
281 9.764 12.386
282 9.811 12.269
283 9.017 11.657
284 9.656 11.296
285 10.101 11.114
286 11.010 10.844
287 11.654 10.344
288 11.175 10.148
289 11.230 10.316
290 10.261 9.648
291 9.923 9.195
292 10.761 8.890
293 10.128 9.098
294 10.108 9.015
295 10.312 9.085
296 9.845 9.654
297 9.072 10.369
298 10.321 10.856
299 11.075 10.262
300 11.129 9.449
301 11.081 9.522
302 10.848 9.396
303 10.593 10.335
304 9.718 10.820
305 10.086 10.468
306 10.767 11.107
307 10.153 10.836
308 9.665 11.080
309 9.817 11.401
310 10.731 12.571
311 10.538 14.132
312 10.252 15.135
313 9.545 15.813
314 9.411 16.265
315 9.173 15.893
316 9.171 15.668
317 9.550 16.368
318 10.560 16.145
319 10.857 16.400
320 10.475 16.487
321 11.000 16.694
322 11.175 16.729
323 11.626 16.886
324 11.683 16.257
325 11.682 15.739
326 11.915 15.436
327 12.914 15.574
328 13.717 15.488
329 13.751 15.530
330 13.356 14.618
331 11.999 14.889
332 12.131 14.486
333 12.427 14.839
334 12.301 15.487
335 12.213 15.729
336 12.693 16.153
337 13.038 16.554
338 13.071 18.369
339 12.515 18.877
340 12.142 18.858
341 12.196 19.399
342 12.078 20.400
343 12.935 20.306
344 12.804 21.091
345 12.572 21.354
346 12.598 21.156
347 13.558 20.479
348 14.367 21.658
349 14.102 21.551
350 13.686 21.264
351 13.790 21.587
352 14.599 20.794
353 14.126 20.822
354 14.309 21.001
355 14.245 20.757
356 13.820 20.449
357 13.802 20.392
358 14.068 19.441
359 14.783 18.404
360 14.989 18.363
361 14.383 18.187
362 14.772 17.575
363 14.897 17.269
364 14.524 17.228
365 14.181 15.715
366 14.264 13.977
367 15.008 13.792
368 14.912 13.910
369 15.028 13.777
370 15.055 13.599
371 14.990 14.325
372 14.457 14.555
373 13.666 13.876
374 12.636 13.650
375 11.137 13.152
376 11.132 12.933
377 10.622 12.912
378 9.895 12.544
379 10.473 11.755
380 10.963 11.834
381 11.133 11.743
382 11.301 12.201
383 10.250 12.536
384 9.280 13.724
385 9.224 13.998
386 9.986 14.611
387 9.808 15.239
388 10.548 15.348
389 11.006 15.545
390 11.220 16.666
391 10.674 16.496
392 10.479 17.029
393 10.940 17.790
394 10.709 18.013
395 11.341 19.275
396 11.668 19.280
397 11.709 19.483
398 11.742 19.212
399 11.203 18.402
400 11.000 18.347
401 10.874 17.654
402 10.180 17.176
403 9.621 17.453
404 8.984 17.943
405 9.033 17.667
406 9.422 17.437
407 9.951 17.383
408 9.476 17.515
409 8.806 16.884
410 8.358 16.708
411 9.324 16.899
412 10.118 16.462
413 9.723 16.600
414 9.427 16.550
415 9.333 16.045
416 9.460 16.463
417 9.672 16.316
418 9.829 16.847
419 9.333 16.926
420 9.758 16.706
421 10.384 16.691
422 10.516 16.507
423 10.372 15.945
424 10.216 16.454
425 9.700 16.506
426 10.397 15.987
427 10.949 15.566
428 10.970 15.852
429 11.393 16.453
430 12.877 16.528
431 12.857 17.853
432 12.995 18.393
433 13.204 19.031
434 13.395 19.421
435 13.083 18.959
436 13.873 19.016
437 14.339 18.213
438 13.883 17.555
439 13.730 17.869
440 13.348 17.887
441 12.901 17.518
442 12.888 18.140
443 12.796 18.366
444 12.498 17.996
445 12.004 16.861
446 13.045 15.891
447 13.252 15.433
448 13.549 14.536
449 13.485 13.930
450 12.016 14.110
451 10.313 14.326
452 9.298 14.698
453 9.053 14.774
454 8.105 14.451
455 7.746 14.796
456 7.781 16.039
457 7.209 16.629
458 6.967 16.365
459 7.699 15.503
460 8.448 15.634
461 8.631 15.537
462 8.983 14.346
463 9.378 14.562
464 8.893 15.337
465 8.241 15.653
466 8.077 15.114
467 7.863 15.983
468 8.557 15.083
469 9.019 15.247
470 8.730 14.916
471 9.481 15.268
472 9.632 14.222
473 9.571 13.795
474 9.277 13.720
475 9.345 14.148
476 9.540 13.800
477 9.765 14.449
478 9.645 15.212
479 9.659 14.990
480 9.234 14.397
481 8.644 13.749
482 8.381 13.347
483 8.501 12.612
484 8.764 12.049
485 8.425 12.193
486 8.389 11.071
487 9.644 11.190
488 10.561 11.024
489 9.870 11.032
490 9.860 10.934
491 9.741 11.039
492 9.934 11.699
493 10.566 11.416
494 10.038 11.030
495 9.383 10.452
496 8.690 10.390
497 8.873 10.858
498 8.803 10.841
499 9.137 10.581
500 9.823 10.435
501 9.925 10.451
