# Supplementary material for: Maximum likelihood-based estimation of diffusion coefficient is quick and reliable method for analyzing estradiol actions on surface receptor movements
Source: Front Neuroinform. 2023 Mar 8;17:1005936. doi: 10.3389/fninf.2023.1005936 (PMC10031098; doi:10.3389/fninf.2023.1005936)
Supplement: Supplementary file 2 [file Data_Sheet_2.ZIP › 00-D-error_sensitivity/D015_s0/Traj_N=500_D=0.15_Error=0_MotionBlur _No.015.dat]

001 -0.005 0.274
002 -0.973 0.104
003 -1.324 0.006
004 -1.213 0.702
005 -1.313 -0.677
006 -1.678 -1.610
007 -2.371 -0.343
008 -3.256 0.271
009 -3.585 0.170
010 -3.562 0.254
011 -3.910 0.756
012 -3.230 0.349
013 -2.562 0.161
014 -2.655 -0.374
015 -2.133 -1.605
016 -1.429 -2.868
017 -1.669 -2.535
018 -2.086 -2.811
019 -2.749 -2.269
020 -3.302 -1.728
021 -3.182 -1.018
022 -3.400 -1.317
023 -3.284 -0.503
024 -3.137 -0.463
025 -3.350 -0.562
026 -2.870 -0.582
027 -3.215 0.548
028 -4.450 0.773
029 -5.142 0.922
030 -4.569 0.632
031 -3.899 0.361
032 -4.292 -1.160
033 -4.207 -1.633
034 -3.504 -2.071
035 -3.942 -2.207
036 -4.388 -1.876
037 -4.214 -1.389
038 -4.105 -1.466
039 -5.546 -1.719
040 -6.261 -1.690
041 -5.249 -2.058
042 -6.069 -2.848
043 -6.397 -3.526
044 -6.862 -3.799
045 -6.378 -3.879
046 -6.813 -3.439
047 -7.388 -4.051
048 -6.945 -4.833
049 -7.323 -5.690
050 -6.452 -5.397
051 -6.128 -5.225
052 -5.681 -5.237
053 -4.767 -6.256
054 -4.424 -6.699
055 -4.254 -6.551
056 -4.428 -6.132
057 -4.763 -6.165
058 -4.419 -5.833
059 -3.842 -4.889
060 -3.695 -5.119
061 -3.565 -4.712
062 -4.168 -4.457
063 -4.833 -4.417
064 -5.063 -4.656
065 -5.401 -4.282
066 -6.051 -4.906
067 -5.538 -4.860
068 -5.722 -4.728
069 -6.528 -5.519
070 -6.722 -5.386
071 -7.103 -4.791
072 -6.979 -4.369
073 -6.905 -3.689
074 -7.432 -4.106
075 -8.041 -4.514
076 -7.744 -4.377
077 -7.959 -4.374
078 -8.868 -4.233
079 -9.979 -4.594
080 -10.276 -5.339
081 -10.201 -5.732
082 -9.990 -5.412
083 -10.032 -5.382
084 -9.911 -5.806
085 -8.994 -5.449
086 -7.984 -5.562
087 -7.771 -5.855
088 -7.603 -5.606
089 -7.384 -6.086
090 -8.141 -6.882
091 -8.025 -7.082
092 -7.425 -7.329
093 -6.767 -7.933
094 -6.401 -8.012
095 -6.669 -7.088
096 -6.822 -6.402
097 -7.026 -6.988
098 -6.803 -7.251
099 -6.225 -7.698
100 -5.288 -8.058
101 -4.751 -7.548
102 -5.550 -7.437
103 -6.224 -7.186
104 -6.366 -8.077
105 -6.213 -8.223
106 -6.359 -8.406
107 -6.342 -8.324
108 -4.891 -8.422
109 -4.530 -8.923
110 -4.389 -8.668
111 -3.805 -8.917
112 -4.145 -8.750
113 -4.550 -9.167
114 -4.380 -8.811
115 -4.903 -8.597
116 -6.253 -8.699
117 -7.682 -7.900
118 -7.489 -9.081
119 -7.259 -9.288
120 -6.643 -8.872
121 -6.495 -9.160
122 -6.301 -9.901
123 -6.430 -10.616
124 -6.185 -10.789
125 -6.352 -10.831
126 -6.547 -11.381
127 -6.867 -12.513
128 -6.693 -12.396
129 -5.931 -13.090
130 -6.228 -13.060
131 -5.882 -12.774
132 -5.259 -12.616
133 -5.121 -12.539
134 -5.283 -12.389
135 -5.345 -13.045
136 -5.341 -13.337
137 -4.915 -12.919
138 -5.575 -11.142
139 -6.075 -11.030
140 -5.598 -11.279
141 -4.485 -11.167
142 -4.154 -11.453
143 -4.174 -11.234
144 -4.561 -10.918
145 -4.872 -11.136
146 -4.640 -10.285
147 -4.593 -10.194
148 -3.902 -9.684
149 -4.187 -9.060
150 -5.486 -8.458
151 -5.531 -8.595
152 -4.859 -9.294
153 -4.865 -9.293
154 -4.347 -8.098
155 -4.524 -7.572
156 -5.184 -8.302
157 -5.670 -8.089
158 -6.898 -8.158
159 -7.657 -7.881
160 -7.450 -7.751
161 -7.527 -7.937
162 -6.831 -7.953
163 -7.359 -7.500
164 -7.385 -7.145
165 -7.157 -7.458
166 -6.295 -7.478
167 -6.339 -7.921
168 -6.379 -8.184
169 -6.950 -9.062
170 -7.192 -9.828
171 -6.230 -9.602
172 -5.845 -9.090
173 -5.659 -8.924
174 -5.505 -9.704
175 -5.251 -8.974
176 -5.462 -9.282
177 -5.305 -9.060
178 -5.605 -8.190
179 -6.050 -7.957
180 -5.601 -7.888
181 -5.069 -7.978
182 -6.046 -8.647
183 -6.211 -8.740
184 -6.472 -8.904
185 -7.397 -9.167
186 -7.880 -9.966
187 -8.508 -9.676
188 -8.936 -10.528
189 -8.525 -11.568
190 -8.008 -10.881
191 -7.801 -10.618
192 -8.303 -10.063
193 -7.746 -9.319
194 -8.074 -9.218
195 -7.245 -9.277
196 -7.200 -9.498
197 -7.035 -9.813
198 -7.271 -10.640
199 -7.218 -10.757
200 -7.219 -10.547
201 -6.096 -10.104
202 -6.250 -9.942
203 -5.687 -10.927
204 -4.782 -11.285
205 -5.343 -11.043
206 -5.610 -11.616
207 -5.322 -12.640
208 -5.651 -13.052
209 -5.967 -13.481
210 -5.820 -13.385
211 -5.738 -13.492
212 -6.304 -13.201
213 -5.859 -12.676
214 -6.347 -12.395
215 -6.665 -12.973
216 -7.608 -12.681
217 -8.223 -12.079
218 -8.656 -12.481
219 -8.640 -12.283
220 -8.658 -11.851
221 -8.654 -10.908
222 -8.354 -9.229
223 -7.771 -8.443
224 -8.033 -7.773
225 -8.221 -8.222
226 -9.060 -7.755
227 -9.068 -7.700
228 -8.266 -8.957
229 -7.685 -9.575
230 -7.258 -10.193
231 -6.728 -10.189
232 -5.654 -10.309
233 -4.847 -10.622
234 -4.579 -10.624
235 -4.513 -11.237
236 -4.248 -11.872
237 -5.048 -12.054
238 -5.156 -12.298
239 -4.664 -11.273
240 -5.367 -11.062
241 -6.887 -10.419
242 -7.433 -11.321
243 -7.084 -11.860
244 -7.110 -11.363
245 -7.562 -11.830
246 -8.035 -12.357
247 -8.849 -12.731
248 -9.469 -12.955
249 -8.649 -14.074
250 -8.049 -14.003
251 -8.065 -13.328
252 -8.694 -13.443
253 -9.561 -14.396
254 -9.825 -14.832
255 -10.247 -15.622
256 -10.175 -14.857
257 -10.441 -15.345
258 -10.280 -15.453
259 -9.420 -15.585
260 -8.966 -16.280
261 -8.989 -16.941
262 -9.295 -16.988
263 -9.187 -16.943
264 -9.396 -16.445
265 -9.205 -15.399
266 -10.118 -15.855
267 -10.553 -16.442
268 -11.491 -16.567
269 -11.587 -15.996
270 -12.040 -16.137
271 -11.932 -15.626
272 -13.132 -15.934
273 -13.101 -15.899
274 -11.930 -15.527
275 -11.399 -16.034
276 -11.310 -15.436
277 -10.592 -13.994
278 -10.894 -13.644
279 -11.791 -13.864
280 -11.782 -14.448
281 -11.857 -14.784
282 -12.232 -15.854
283 -11.479 -16.671
284 -11.625 -16.963
285 -12.255 -17.305
286 -11.907 -17.666
287 -11.884 -17.974
288 -12.032 -18.235
289 -12.374 -17.366
290 -12.486 -17.258
291 -13.154 -17.036
292 -13.042 -17.489
293 -13.011 -17.303
294 -13.495 -16.475
295 -14.180 -16.531
296 -13.740 -16.292
297 -12.639 -15.830
298 -12.514 -15.956
299 -13.161 -15.829
300 -13.449 -16.029
301 -12.621 -15.237
302 -11.691 -14.886
303 -12.249 -14.886
304 -12.685 -14.376
305 -12.747 -14.115
306 -12.801 -14.618
307 -11.761 -14.067
308 -12.030 -13.192
309 -12.850 -12.906
310 -12.683 -13.220
311 -12.395 -12.768
312 -13.071 -12.603
313 -13.060 -12.745
314 -14.335 -11.985
315 -14.930 -11.227
316 -15.200 -10.329
317 -16.283 -10.706
318 -15.806 -10.458
319 -15.577 -9.982
320 -15.588 -9.993
321 -15.242 -10.379
322 -14.652 -9.892
323 -14.773 -9.560
324 -14.731 -8.992
325 -15.038 -9.205
326 -15.554 -8.951
327 -15.429 -10.062
328 -14.938 -9.981
329 -14.378 -9.324
330 -13.700 -8.985
331 -14.126 -8.524
332 -13.478 -8.027
333 -13.930 -7.696
334 -14.889 -7.567
335 -15.191 -6.963
336 -15.102 -7.163
337 -14.772 -7.175
338 -14.544 -7.605
339 -14.471 -6.565
340 -13.865 -5.237
341 -13.148 -4.760
342 -13.009 -4.936
343 -12.558 -3.793
344 -11.926 -3.204
345 -11.376 -2.598
346 -11.335 -2.193
347 -10.873 -1.396
348 -10.695 -1.057
349 -11.646 -1.116
350 -12.698 -0.477
351 -13.091 -0.888
352 -12.744 -0.490
353 -12.002 -0.306
354 -12.032 0.345
355 -12.397 0.294
356 -12.683 1.646
357 -11.820 1.684
358 -11.339 1.054
359 -11.642 0.369
360 -11.580 0.523
361 -12.524 0.625
362 -12.569 0.327
363 -12.987 0.781
364 -13.368 0.079
365 -12.869 -0.374
366 -13.522 -0.602
367 -13.906 -1.349
368 -14.428 -1.801
369 -15.042 -1.626
370 -15.011 -1.817
371 -14.906 -2.810
372 -15.433 -3.009
373 -16.011 -4.486
374 -16.057 -4.236
375 -16.444 -3.977
376 -16.451 -3.456
377 -16.214 -3.447
378 -15.667 -3.613
379 -15.665 -4.467
380 -15.351 -4.574
381 -15.525 -4.298
382 -14.590 -4.109
383 -14.299 -3.841
384 -13.893 -3.385
385 -13.718 -3.101
386 -13.039 -3.625
387 -12.550 -3.616
388 -12.895 -3.407
389 -12.873 -3.105
390 -13.011 -2.084
391 -13.324 -1.722
392 -13.849 -2.074
393 -14.248 -2.585
394 -14.380 -2.741
395 -14.721 -2.139
396 -14.888 -2.241
397 -15.438 -2.955
398 -15.515 -3.173
399 -15.573 -2.954
400 -15.700 -3.429
401 -15.108 -3.900
402 -15.687 -4.159
403 -16.089 -3.858
404 -16.233 -4.272
405 -15.458 -4.676
406 -15.778 -4.564
407 -15.506 -4.816
408 -14.290 -4.954
409 -13.409 -5.000
410 -13.761 -3.879
411 -13.600 -3.538
412 -13.894 -3.437
413 -14.277 -2.941
414 -14.776 -3.804
415 -14.565 -4.585
416 -14.131 -5.275
417 -14.677 -6.193
418 -15.318 -6.089
419 -15.358 -5.889
420 -15.630 -5.601
421 -15.479 -5.271
422 -15.576 -5.539
423 -16.023 -5.024
424 -15.118 -5.040
425 -13.724 -4.833
426 -13.737 -5.499
427 -13.355 -6.600
428 -12.740 -6.358
429 -12.368 -6.044
430 -12.169 -5.825
431 -11.946 -5.927
432 -11.542 -5.758
433 -11.631 -5.511
434 -12.129 -5.821
435 -11.980 -6.318
436 -12.558 -6.187
437 -11.957 -6.481
438 -12.478 -6.429
439 -12.914 -6.041
440 -13.220 -6.637
441 -12.086 -7.823
442 -12.122 -8.406
443 -12.221 -8.082
444 -12.410 -7.650
445 -12.399 -7.640
446 -12.320 -7.302
447 -12.704 -6.846
448 -12.741 -7.716
449 -12.773 -8.124
450 -12.241 -8.998
451 -11.484 -9.488
452 -11.357 -10.437
453 -11.718 -11.138
454 -11.571 -11.522
455 -12.437 -11.643
456 -12.906 -11.165
457 -12.607 -10.286
458 -12.277 -9.770
459 -12.559 -9.448
460 -11.755 -9.575
461 -10.896 -10.279
462 -11.019 -10.519
463 -11.255 -10.338
464 -11.424 -10.683
465 -11.073 -11.168
466 -10.774 -10.580
467 -11.223 -9.903
468 -11.860 -10.933
469 -11.672 -11.758
470 -11.528 -11.961
471 -10.961 -12.650
472 -11.010 -12.863
473 -11.090 -12.668
474 -11.082 -12.795
475 -11.528 -12.932
476 -11.732 -12.662
477 -11.712 -12.912
478 -11.594 -13.464
479 -12.078 -13.856
480 -12.583 -14.273
481 -12.214 -14.253
482 -13.045 -15.264
483 -14.497 -15.511
484 -14.466 -14.863
485 -13.748 -14.406
486 -13.691 -14.763
487 -13.078 -14.429
488 -13.795 -13.290
489 -13.933 -13.540
490 -13.979 -13.633
491 -13.705 -13.477
492 -13.462 -14.270
493 -13.965 -14.673
494 -14.704 -14.650
495 -14.412 -14.511
496 -14.478 -14.961
497 -14.306 -15.715
498 -14.078 -15.829
499 -14.196 -16.242
500 -14.493 -16.635
501 -14.262 -17.052
