# Supplementary material for: Maximum likelihood-based estimation of diffusion coefficient is quick and reliable method for analyzing estradiol actions on surface receptor movements
Source: Front Neuroinform. 2023 Mar 8;17:1005936. doi: 10.3389/fninf.2023.1005936 (PMC10031098; doi:10.3389/fninf.2023.1005936)
Supplement: Supplementary file 2 [file Data_Sheet_2.ZIP › 00-D-error_sensitivity/D015_s0/Traj_N=500_D=0.15_Error=0_MotionBlur _No.016.dat]

001 0.319 0.505
002 0.822 0.660
003 1.424 1.237
004 1.477 1.494
005 2.062 1.503
006 1.757 1.765
007 1.314 1.791
008 0.900 1.952
009 0.019 1.616
010 -0.624 1.024
011 -0.927 1.112
012 -1.196 1.376
013 -1.545 1.605
014 -1.728 1.119
015 -1.339 0.915
016 -0.315 1.293
017 0.418 0.846
018 -0.378 0.708
019 -1.018 1.149
020 -1.791 0.773
021 -1.976 -0.058
022 -1.460 -0.049
023 -1.151 -0.318
024 -0.693 -0.371
025 -0.553 -0.043
026 -0.289 -1.047
027 0.481 -2.946
028 -0.196 -2.359
029 -0.360 -2.389
030 -0.370 -2.269
031 -0.426 -2.867
032 -0.465 -3.466
033 -0.939 -3.576
034 -1.461 -3.374
035 -0.946 -4.016
036 -2.090 -3.644
037 -2.348 -3.524
038 -2.206 -3.030
039 -2.645 -2.926
040 -2.287 -2.816
041 -2.147 -2.788
042 -2.091 -2.576
043 -1.404 -2.915
044 -0.756 -3.850
045 -0.665 -3.915
046 -0.468 -3.971
047 -0.422 -4.244
048 -0.708 -5.049
049 -0.621 -5.890
050 -0.919 -5.457
051 -1.079 -5.245
052 -1.115 -4.655
053 -1.358 -4.883
054 -1.783 -4.513
055 -1.982 -5.081
056 -2.390 -4.991
057 -2.775 -4.431
058 -3.234 -5.197
059 -3.417 -5.483
060 -3.943 -5.501
061 -4.534 -5.894
062 -4.500 -5.936
063 -4.307 -6.228
064 -3.841 -6.091
065 -3.142 -6.877
066 -2.700 -5.986
067 -2.037 -5.998
068 -1.881 -5.818
069 -1.320 -5.667
070 -1.691 -5.402
071 -1.352 -5.430
072 -1.589 -6.277
073 -1.889 -6.330
074 -2.208 -6.280
075 -2.783 -7.269
076 -3.055 -7.725
077 -2.677 -7.165
078 -1.219 -7.807
079 -0.415 -8.170
080 -0.507 -8.914
081 -0.964 -9.887
082 -0.635 -11.089
083 -0.625 -11.412
084 -0.680 -10.418
085 -0.674 -10.568
086 -0.808 -10.711
087 -1.358 -11.440
088 -1.840 -11.897
089 -2.105 -11.347
090 -2.806 -10.853
091 -4.377 -9.734
092 -5.331 -9.299
093 -5.346 -9.363
094 -6.001 -9.217
095 -6.649 -9.079
096 -7.844 -9.326
097 -7.854 -9.449
098 -8.031 -9.278
099 -8.142 -8.692
100 -7.981 -9.786
101 -7.914 -10.649
102 -8.425 -11.126
103 -8.569 -11.716
104 -8.474 -11.558
105 -8.014 -12.090
106 -8.338 -12.659
107 -8.139 -12.541
108 -7.566 -12.694
109 -7.987 -13.507
110 -8.097 -13.494
111 -7.851 -12.931
112 -8.123 -13.368
113 -8.789 -14.276
114 -8.068 -14.988
115 -8.390 -15.511
116 -8.882 -15.962
117 -8.966 -15.737
118 -9.325 -16.101
119 -8.849 -16.948
120 -8.998 -17.160
121 -8.875 -18.144
122 -8.124 -18.107
123 -7.174 -16.875
124 -5.925 -16.641
125 -5.663 -16.108
126 -6.055 -15.573
127 -6.706 -14.819
128 -6.803 -13.853
129 -6.440 -13.989
130 -6.927 -14.432
131 -7.314 -14.571
132 -7.612 -15.955
133 -7.172 -16.221
134 -7.858 -17.107
135 -8.520 -17.482
136 -9.876 -17.528
137 -10.608 -16.333
138 -10.875 -16.745
139 -11.391 -17.504
140 -11.780 -18.251
141 -12.182 -19.059
142 -12.127 -19.811
143 -11.876 -20.050
144 -11.158 -19.426
145 -11.346 -18.928
146 -11.317 -18.473
147 -10.660 -18.819
148 -9.531 -19.345
149 -10.027 -20.259
150 -9.874 -21.122
151 -9.017 -20.843
152 -9.152 -20.981
153 -9.674 -20.566
154 -10.065 -20.057
155 -9.914 -19.950
156 -10.899 -20.417
157 -11.604 -21.080
158 -11.407 -21.459
159 -11.158 -22.032
160 -11.005 -21.666
161 -11.336 -20.951
162 -11.910 -20.402
163 -11.462 -20.241
164 -10.892 -20.290
165 -11.350 -19.922
166 -11.905 -19.795
167 -12.384 -20.765
168 -11.828 -20.868
169 -12.209 -21.102
170 -12.105 -21.291
171 -10.908 -20.827
172 -10.280 -21.456
173 -9.726 -20.316
174 -10.143 -19.939
175 -10.013 -20.378
176 -10.388 -20.557
177 -10.095 -20.721
178 -9.680 -20.920
179 -8.482 -20.940
180 -8.207 -20.382
181 -8.765 -20.928
182 -8.909 -21.350
183 -8.360 -21.290
184 -8.289 -21.037
185 -7.840 -21.019
186 -7.613 -20.890
187 -8.253 -20.639
188 -8.687 -21.098
189 -9.546 -22.494
190 -10.361 -21.766
191 -11.117 -21.132
192 -11.330 -21.431
193 -10.648 -21.550
194 -10.800 -21.697
195 -11.013 -21.653
196 -11.836 -22.438
197 -11.992 -22.490
198 -11.884 -22.489
199 -11.781 -22.461
200 -12.200 -23.295
201 -12.679 -23.555
202 -13.371 -23.327
203 -14.101 -22.899
204 -14.789 -23.056
205 -14.684 -23.372
206 -15.151 -23.645
207 -15.616 -23.758
208 -15.338 -23.567
209 -15.282 -22.965
210 -14.254 -22.324
211 -14.285 -21.647
212 -14.379 -21.921
213 -14.166 -22.251
214 -13.778 -22.158
215 -13.271 -22.267
216 -13.148 -21.827
217 -12.882 -20.541
218 -12.371 -20.409
219 -12.666 -20.392
220 -12.127 -19.994
221 -11.762 -20.191
222 -12.347 -20.675
223 -12.412 -20.533
224 -12.427 -19.434
225 -12.152 -19.459
226 -10.875 -19.655
227 -10.418 -19.334
228 -10.915 -18.762
229 -11.373 -19.650
230 -11.418 -19.439
231 -12.000 -19.917
232 -11.673 -20.756
233 -11.490 -20.990
234 -11.690 -20.893
235 -12.120 -20.259
236 -13.453 -19.544
237 -13.538 -18.672
238 -13.986 -18.089
239 -14.781 -17.444
240 -15.239 -16.978
241 -15.122 -16.927
242 -15.511 -16.203
243 -14.839 -15.442
244 -15.451 -14.658
245 -16.004 -14.590
246 -15.952 -14.046
247 -14.716 -13.992
248 -14.542 -13.700
249 -14.713 -13.846
250 -14.588 -14.079
251 -14.486 -13.588
252 -14.790 -14.295
253 -14.755 -14.200
254 -14.184 -13.957
255 -13.486 -14.166
256 -12.969 -14.686
257 -13.505 -15.120
258 -12.889 -15.876
259 -13.013 -16.352
260 -13.124 -15.607
261 -13.005 -14.476
262 -12.418 -14.717
263 -12.240 -14.752
264 -12.732 -13.968
265 -12.728 -13.676
266 -12.903 -12.844
267 -12.918 -12.415
268 -12.968 -11.892
269 -13.691 -12.713
270 -13.209 -13.104
271 -14.140 -12.927
272 -13.663 -12.814
273 -13.383 -12.038
274 -13.837 -11.562
275 -13.961 -10.857
276 -13.938 -10.754
277 -13.942 -11.742
278 -14.055 -12.314
279 -14.401 -12.145
280 -14.885 -12.236
281 -14.568 -11.995
282 -15.049 -12.536
283 -15.107 -12.635
284 -15.127 -12.827
285 -15.005 -12.697
286 -15.115 -12.821
287 -15.693 -13.492
288 -15.495 -14.300
289 -15.026 -13.701
290 -15.159 -13.773
291 -15.442 -13.392
292 -15.642 -13.990
293 -15.057 -13.873
294 -14.498 -13.879
295 -13.805 -13.894
296 -13.811 -14.406
297 -14.646 -13.900
298 -14.779 -13.512
299 -14.747 -13.372
300 -14.917 -13.812
301 -14.315 -13.376
302 -14.152 -12.787
303 -14.164 -13.645
304 -14.246 -14.533
305 -14.452 -13.863
306 -14.108 -13.286
307 -14.393 -13.469
308 -13.845 -13.717
309 -13.371 -13.218
310 -12.711 -13.391
311 -11.998 -14.050
312 -11.858 -14.360
313 -11.828 -14.784
314 -12.356 -14.871
315 -12.624 -14.437
316 -12.703 -14.212
317 -13.232 -14.513
318 -13.667 -15.458
319 -13.483 -15.637
320 -14.239 -15.323
321 -15.293 -15.341
322 -15.550 -15.384
323 -15.519 -16.053
324 -14.999 -15.920
325 -14.551 -15.838
326 -13.835 -16.049
327 -14.327 -15.777
328 -14.648 -15.826
329 -14.628 -16.804
330 -14.922 -16.167
331 -15.683 -16.092
332 -15.679 -15.772
333 -15.992 -15.888
334 -16.318 -15.889
335 -16.381 -15.337
336 -17.192 -14.547
337 -18.202 -15.276
338 -18.199 -15.644
339 -17.548 -16.008
340 -17.294 -15.780
341 -17.144 -15.471
342 -16.802 -15.211
343 -16.837 -15.975
344 -17.101 -15.715
345 -16.931 -15.922
346 -17.049 -16.495
347 -16.217 -16.562
348 -15.803 -16.218
349 -16.032 -15.087
350 -16.135 -14.656
351 -15.742 -14.863
352 -15.302 -13.931
353 -15.229 -13.513
354 -15.484 -12.944
355 -16.258 -12.655
356 -15.513 -12.674
357 -15.144 -12.696
358 -15.244 -12.805
359 -15.094 -12.751
360 -15.120 -13.291
361 -15.588 -13.419
362 -15.564 -12.480
363 -15.380 -12.344
364 -16.093 -12.003
365 -16.465 -11.650
366 -16.470 -10.218
367 -15.607 -10.006
368 -15.102 -10.086
369 -15.394 -10.480
370 -14.886 -11.107
371 -15.322 -11.233
372 -15.307 -11.948
373 -16.012 -12.870
374 -15.397 -13.526
375 -15.369 -13.101
376 -15.822 -11.541
377 -16.455 -10.782
378 -16.205 -11.306
379 -15.573 -10.581
380 -16.812 -9.734
381 -17.278 -9.577
382 -16.664 -10.801
383 -16.564 -9.719
384 -16.043 -9.886
385 -16.257 -9.893
386 -16.448 -10.011
387 -16.876 -9.938
388 -16.947 -10.124
389 -16.297 -10.455
390 -15.861 -9.606
391 -15.512 -9.320
392 -15.473 -9.459
393 -16.108 -8.850
394 -16.492 -8.957
395 -16.691 -8.415
396 -16.522 -8.684
397 -16.301 -8.645
398 -16.708 -9.032
399 -17.037 -9.006
400 -17.570 -9.264
401 -17.780 -9.975
402 -17.993 -10.020
403 -18.893 -9.586
404 -19.254 -9.647
405 -19.810 -9.280
406 -19.563 -9.589
407 -19.494 -10.597
408 -18.930 -10.890
409 -18.037 -11.330
410 -17.638 -12.074
411 -17.402 -12.637
412 -18.231 -12.545
413 -19.060 -12.625
414 -18.997 -12.268
415 -18.335 -12.748
416 -19.076 -11.977
417 -19.956 -12.046
418 -19.642 -11.520
419 -19.134 -11.074
420 -19.123 -11.320
421 -18.936 -11.318
422 -18.659 -10.943
423 -19.004 -11.518
424 -18.034 -10.827
425 -18.110 -10.557
426 -17.192 -10.448
427 -16.634 -10.245
428 -17.304 -11.500
429 -17.834 -12.657
430 -18.315 -12.191
431 -18.470 -11.575
432 -18.437 -11.528
433 -19.346 -11.027
434 -18.805 -10.958
435 -18.251 -10.677
436 -17.885 -10.892
437 -17.358 -10.428
438 -17.004 -10.133
439 -17.487 -10.852
440 -17.575 -10.807
441 -16.767 -11.569
442 -16.474 -12.253
443 -16.328 -13.272
444 -15.495 -13.302
445 -15.316 -12.697
446 -15.722 -13.116
447 -17.040 -13.197
448 -17.351 -12.421
449 -16.935 -11.877
450 -16.956 -12.288
451 -18.111 -12.614
452 -18.196 -13.340
453 -18.902 -14.382
454 -18.443 -15.037
455 -18.646 -15.260
456 -19.403 -15.448
457 -19.383 -15.216
458 -19.608 -14.987
459 -18.979 -15.062
460 -19.047 -15.449
461 -19.017 -15.561
462 -18.377 -15.272
463 -17.754 -15.042
464 -17.428 -15.398
465 -17.486 -15.601
466 -17.783 -15.607
467 -18.100 -15.672
468 -18.330 -14.962
469 -18.225 -15.043
470 -18.019 -15.544
471 -17.867 -15.379
472 -17.558 -15.608
473 -17.437 -16.512
474 -17.056 -17.255
475 -18.328 -17.323
476 -19.014 -16.649
477 -19.434 -16.595
478 -19.343 -16.734
479 -19.090 -16.268
480 -19.163 -16.142
481 -19.403 -16.407
482 -20.305 -15.720
483 -20.584 -16.342
484 -19.431 -16.490
485 -19.593 -17.086
486 -19.839 -17.508
487 -19.580 -16.946
488 -19.613 -16.252
489 -20.134 -15.676
490 -20.382 -15.532
491 -20.129 -15.426
492 -19.762 -14.938
493 -20.692 -15.126
494 -20.570 -15.210
495 -21.114 -14.621
496 -21.254 -14.620
497 -21.062 -15.895
498 -21.418 -16.312
499 -22.063 -16.178
500 -22.267 -16.176
501 -22.885 -16.476
