# Supplementary material for: Maximum likelihood-based estimation of diffusion coefficient is quick and reliable method for analyzing estradiol actions on surface receptor movements
Source: Front Neuroinform. 2023 Mar 8;17:1005936. doi: 10.3389/fninf.2023.1005936 (PMC10031098; doi:10.3389/fninf.2023.1005936)
Supplement: Supplementary file 2 [file Data_Sheet_2.ZIP › 00-D-error_sensitivity/D015_s0/Traj_N=500_D=0.15_Error=0_MotionBlur _No.017.dat]

001 -0.215 -0.010
002 -0.091 0.715
003 -0.035 1.611
004 0.027 1.873
005 -0.358 0.714
006 -0.400 -0.269
007 -0.948 -0.295
008 -1.412 -0.824
009 -1.378 -1.446
010 -1.645 -1.277
011 -1.583 -0.253
012 -1.841 -0.186
013 -1.962 -0.555
014 -1.908 -0.655
015 -2.738 -1.249
016 -3.673 -0.785
017 -4.587 0.277
018 -4.134 0.909
019 -3.503 0.824
020 -3.213 1.382
021 -3.148 1.979
022 -3.734 1.752
023 -3.750 1.951
024 -4.086 1.387
025 -4.004 1.343
026 -4.572 1.563
027 -4.867 2.156
028 -5.125 2.932
029 -5.346 3.643
030 -6.476 3.999
031 -6.674 4.147
032 -6.415 4.404
033 -5.859 4.334
034 -5.791 4.243
035 -6.020 3.699
036 -5.852 3.842
037 -4.843 4.768
038 -4.331 4.637
039 -4.028 5.326
040 -3.604 4.721
041 -3.516 4.446
042 -3.077 4.308
043 -3.396 3.830
044 -3.705 4.333
045 -2.986 4.818
046 -2.267 5.292
047 -2.293 5.588
048 -2.377 5.680
049 -2.864 5.323
050 -2.998 5.410
051 -3.794 5.490
052 -3.772 5.161
053 -4.307 4.392
054 -3.819 4.733
055 -3.114 5.578
056 -2.697 5.508
057 -2.403 4.743
058 -2.060 4.166
059 -2.012 4.495
060 -2.118 4.704
061 -2.050 5.111
062 -1.625 6.255
063 -1.881 6.442
064 -1.756 6.543
065 -1.910 6.789
066 -1.980 6.694
067 -2.211 5.643
068 -1.625 5.728
069 -1.944 4.982
070 -2.090 4.717
071 -2.853 4.237
072 -3.459 3.926
073 -3.890 3.179
074 -4.201 3.168
075 -4.035 3.658
076 -3.933 3.558
077 -4.224 3.344
078 -5.208 3.595
079 -5.773 3.347
080 -5.994 3.405
081 -6.480 2.842
082 -6.375 2.839
083 -5.402 3.526
084 -5.029 3.867
085 -5.030 3.323
086 -4.769 3.296
087 -4.852 2.365
088 -4.817 2.228
089 -4.154 1.988
090 -4.823 2.291
091 -4.587 1.747
092 -3.795 1.722
093 -2.722 1.656
094 -1.600 1.211
095 -0.673 1.216
096 -0.783 0.685
097 -1.425 0.260
098 -1.210 -0.106
099 -0.358 -0.614
100 0.060 -0.978
101 0.067 -1.361
102 0.039 -1.585
103 -1.136 -1.531
104 -1.262 -1.791
105 -2.048 -1.746
106 -2.597 -2.321
107 -2.551 -2.548
108 -2.435 -2.229
109 -2.669 -2.167
110 -3.065 -2.790
111 -3.428 -3.239
112 -2.818 -3.439
113 -3.426 -3.642
114 -3.782 -3.529
115 -4.255 -2.941
116 -4.764 -2.370
117 -4.610 -1.863
118 -4.829 -1.749
119 -4.725 -2.832
120 -4.635 -3.563
121 -4.462 -3.060
122 -5.183 -3.120
123 -5.146 -2.971
124 -4.728 -3.187
125 -5.047 -2.249
126 -4.919 -2.326
127 -4.968 -2.285
128 -5.129 -1.890
129 -5.479 -1.490
130 -5.131 -1.759
131 -5.606 -1.545
132 -4.559 -1.871
133 -4.350 -1.647
134 -4.184 -1.676
135 -3.923 -2.081
136 -3.939 -2.435
137 -3.984 -1.868
138 -3.054 -1.281
139 -2.103 -1.142
140 -1.416 -1.192
141 -0.708 -2.290
142 -1.076 -2.216
143 -0.863 -1.148
144 -1.795 -0.752
145 -1.798 -1.368
146 -1.625 -0.583
147 -1.330 -0.087
148 -1.546 0.473
149 -1.628 0.421
150 -2.482 0.992
151 -3.014 0.912
152 -2.816 0.218
153 -2.793 0.010
154 -2.474 -0.436
155 -2.135 -0.483
156 -1.680 -0.699
157 -2.714 -1.010
158 -2.789 -1.902
159 -3.194 -1.884
160 -4.056 -2.186
161 -3.856 -1.823
162 -4.168 -2.470
163 -4.373 -3.602
164 -3.990 -4.166
165 -4.114 -3.126
166 -4.216 -3.722
167 -4.437 -3.687
168 -4.649 -4.315
169 -4.773 -4.866
170 -4.431 -4.796
171 -3.990 -4.719
172 -3.642 -4.779
173 -3.867 -4.909
174 -3.940 -5.078
175 -4.176 -4.837
176 -3.443 -4.982
177 -3.048 -5.008
178 -2.983 -5.090
179 -2.650 -4.942
180 -2.354 -5.208
181 -1.852 -5.883
182 -2.595 -6.198
183 -3.241 -5.436
184 -2.605 -4.930
185 -2.664 -5.007
186 -3.481 -5.345
187 -3.293 -6.168
188 -2.858 -6.826
189 -2.546 -7.137
190 -2.244 -7.338
191 -3.077 -6.584
192 -2.450 -7.547
193 -1.941 -8.095
194 -1.413 -8.212
195 -1.798 -8.057
196 -2.209 -8.442
197 -2.884 -9.400
198 -3.409 -10.294
199 -3.308 -11.015
200 -3.511 -10.861
201 -3.590 -11.123
202 -3.520 -11.886
203 -3.208 -12.664
204 -3.634 -12.758
205 -4.290 -11.899
206 -4.532 -11.377
207 -4.126 -10.776
208 -3.367 -11.224
209 -2.909 -10.999
210 -3.034 -10.072
211 -3.551 -9.842
212 -3.537 -9.547
213 -3.509 -9.950
214 -4.379 -10.536
215 -4.479 -10.252
216 -4.418 -9.499
217 -5.275 -9.708
218 -5.594 -9.156
219 -5.565 -8.565
220 -5.591 -8.712
221 -6.049 -9.734
222 -5.466 -10.325
223 -4.417 -10.821
224 -3.714 -10.560
225 -3.625 -10.186
226 -3.706 -10.076
227 -3.108 -10.076
228 -3.829 -10.028
229 -3.362 -9.697
230 -3.667 -10.089
231 -4.105 -10.066
232 -4.427 -9.455
233 -4.445 -9.515
234 -4.554 -9.257
235 -4.603 -9.781
236 -5.485 -9.498
237 -6.089 -9.112
238 -6.115 -9.237
239 -6.699 -9.012
240 -6.754 -9.110
241 -6.814 -8.732
242 -6.715 -7.373
243 -7.129 -7.364
244 -6.527 -7.266
245 -5.950 -7.367
246 -5.847 -7.622
247 -5.376 -7.561
248 -5.889 -7.457
249 -5.553 -7.631
250 -4.966 -8.006
251 -4.334 -7.106
252 -4.343 -7.264
253 -4.009 -7.501
254 -4.590 -7.541
255 -4.789 -7.408
256 -5.854 -7.017
257 -5.563 -6.807
258 -5.916 -7.070
259 -6.484 -7.739
260 -6.438 -7.326
261 -6.312 -6.126
262 -6.514 -5.744
263 -6.700 -5.448
264 -7.578 -6.165
265 -8.048 -5.527
266 -8.350 -5.693
267 -7.493 -5.099
268 -6.408 -4.384
269 -6.476 -4.768
270 -6.940 -5.873
271 -6.319 -6.774
272 -5.262 -6.520
273 -4.975 -5.753
274 -4.494 -6.077
275 -4.133 -6.592
276 -3.766 -6.650
277 -3.293 -5.782
278 -3.251 -4.778
279 -2.596 -4.581
280 -2.016 -5.196
281 -2.938 -5.501
282 -2.356 -5.714
283 -1.188 -5.848
284 -2.132 -5.592
285 -2.078 -5.850
286 -1.589 -6.655
287 -1.682 -6.960
288 -1.571 -7.367
289 -1.805 -7.567
290 -1.567 -7.572
291 -1.952 -7.815
292 -2.755 -7.791
293 -2.090 -7.701
294 -0.880 -8.311
295 -0.133 -8.662
296 0.358 -9.260
297 -0.354 -8.872
298 -0.553 -9.071
299 -0.224 -9.648
300 -0.401 -9.280
301 -1.152 -8.312
302 -0.892 -7.726
303 -0.940 -7.925
304 -1.197 -7.476
305 -0.237 -7.626
306 0.660 -8.144
307 0.390 -8.619
308 0.424 -7.455
309 0.627 -6.235
310 0.273 -5.965
311 0.263 -6.171
312 -0.396 -6.871
313 -1.026 -6.682
314 -0.926 -5.969
315 -1.051 -5.382
316 -1.756 -5.114
317 -1.843 -5.134
318 -1.678 -4.847
319 -2.310 -5.113
320 -2.663 -5.241
321 -2.843 -5.202
322 -3.066 -4.788
323 -4.351 -4.794
324 -4.878 -4.299
325 -4.559 -4.887
326 -4.173 -5.090
327 -4.649 -4.967
328 -4.559 -5.542
329 -4.236 -5.378
330 -4.323 -4.762
331 -4.391 -4.411
332 -4.502 -4.273
333 -4.977 -5.225
334 -4.652 -5.377
335 -4.459 -4.930
336 -4.356 -4.632
337 -4.158 -5.053
338 -4.831 -4.584
339 -5.377 -4.743
340 -5.265 -4.527
341 -5.565 -5.155
342 -6.000 -5.725
343 -4.918 -6.377
344 -5.330 -7.025
345 -6.715 -6.820
346 -7.221 -6.748
347 -7.729 -6.585
348 -7.647 -6.913
349 -7.278 -6.516
350 -7.108 -4.765
351 -7.664 -4.496
352 -8.243 -4.477
353 -8.278 -3.837
354 -8.684 -3.815
355 -8.661 -3.171
356 -8.505 -3.331
357 -8.538 -4.232
358 -8.342 -4.392
359 -8.017 -3.944
360 -7.577 -3.436
361 -7.049 -2.932
362 -7.218 -2.727
363 -7.293 -2.401
364 -7.708 -3.642
365 -7.399 -3.873
366 -7.234 -3.215
367 -6.528 -3.947
368 -6.300 -4.570
369 -6.678 -4.733
370 -6.739 -4.992
371 -8.269 -4.938
372 -8.901 -3.629
373 -8.822 -3.710
374 -9.245 -3.626
375 -9.146 -3.834
376 -9.324 -3.786
377 -9.219 -4.202
378 -8.995 -5.331
379 -8.327 -5.449
380 -9.022 -5.084
381 -8.755 -5.865
382 -8.638 -5.383
383 -7.842 -5.516
384 -7.335 -6.636
385 -6.980 -5.789
386 -7.499 -5.978
387 -8.580 -6.376
388 -9.168 -6.205
389 -9.564 -6.797
390 -10.315 -6.101
391 -10.323 -5.740
392 -10.711 -5.526
393 -11.109 -5.731
394 -11.795 -5.189
395 -11.546 -4.184
396 -12.774 -3.705
397 -12.523 -3.905
398 -12.017 -4.027
399 -12.301 -3.573
400 -12.201 -4.181
401 -11.519 -4.833
402 -11.320 -4.448
403 -12.491 -4.155
404 -11.240 -4.355
405 -10.162 -5.420
406 -9.561 -6.385
407 -9.934 -6.695
408 -9.980 -5.608
409 -9.688 -6.087
410 -9.718 -6.113
411 -9.760 -6.153
412 -9.632 -6.399
413 -9.096 -6.226
414 -8.279 -5.751
415 -8.025 -5.425
416 -7.709 -5.403
417 -7.840 -6.177
418 -7.812 -6.540
419 -6.936 -6.225
420 -6.026 -6.203
421 -6.345 -5.871
422 -7.190 -6.651
423 -7.177 -6.978
424 -6.645 -6.768
425 -6.187 -7.597
426 -5.292 -7.511
427 -5.673 -6.924
428 -6.191 -6.853
429 -6.560 -6.410
430 -7.499 -7.271
431 -7.486 -6.616
432 -8.266 -6.619
433 -9.080 -6.500
434 -9.423 -5.977
435 -9.754 -6.307
436 -10.002 -5.184
437 -10.629 -4.460
438 -10.456 -4.685
439 -10.202 -4.155
440 -9.682 -4.595
441 -10.062 -5.409
442 -10.753 -5.255
443 -11.849 -5.437
444 -12.853 -4.944
445 -12.394 -5.286
446 -12.520 -5.048
447 -13.036 -4.728
448 -13.376 -4.492
449 -12.573 -4.246
450 -12.863 -4.296
451 -12.033 -3.945
452 -11.740 -3.866
453 -12.433 -3.674
454 -12.185 -3.533
455 -12.438 -3.571
456 -13.236 -4.223
457 -13.278 -4.370
458 -13.380 -4.284
459 -13.135 -4.265
460 -13.091 -3.656
461 -12.362 -3.081
462 -13.055 -2.167
463 -12.677 -1.594
464 -12.441 -3.031
465 -13.253 -4.444
466 -13.000 -3.944
467 -13.636 -3.722
468 -14.031 -3.903
469 -15.235 -5.356
470 -15.833 -6.312
471 -15.791 -6.024
472 -16.419 -5.574
473 -16.007 -6.475
474 -15.499 -6.953
475 -15.031 -7.524
476 -16.079 -7.975
477 -16.331 -8.636
478 -16.001 -8.146
479 -15.696 -7.677
480 -16.394 -7.567
481 -17.162 -8.048
482 -17.762 -7.775
483 -18.339 -8.161
484 -18.397 -8.596
485 -18.716 -8.499
486 -17.721 -7.979
487 -17.406 -7.454
488 -17.248 -7.275
489 -16.715 -6.873
490 -17.776 -6.912
491 -17.698 -7.077
492 -18.103 -7.560
493 -18.471 -7.115
494 -18.545 -7.233
495 -18.361 -7.945
496 -19.118 -7.998
497 -19.020 -8.081
498 -19.161 -8.954
499 -19.163 -9.860
500 -19.215 -10.320
501 -19.734 -10.200
