# Supplementary material for: Maximum likelihood-based estimation of diffusion coefficient is quick and reliable method for analyzing estradiol actions on surface receptor movements
Source: Front Neuroinform. 2023 Mar 8;17:1005936. doi: 10.3389/fninf.2023.1005936 (PMC10031098; doi:10.3389/fninf.2023.1005936)
Supplement: Supplementary file 2 [file Data_Sheet_2.ZIP › 00-D-error_sensitivity/D015_s0/Traj_N=500_D=0.15_Error=0_MotionBlur _No.018.dat]

001 0.283 -0.223
002 -0.026 0.305
003 -0.327 0.351
004 -0.575 0.548
005 -2.188 0.872
006 -2.544 1.030
007 -2.603 0.998
008 -2.015 1.413
009 -1.668 0.786
010 -2.221 0.299
011 -1.826 -0.626
012 -1.934 -1.070
013 -2.164 -1.130
014 -1.964 -0.301
015 -1.080 -0.435
016 -0.283 -0.117
017 -0.774 -0.074
018 -0.675 0.117
019 -0.316 0.620
020 -0.743 0.667
021 -0.343 1.388
022 -0.334 1.707
023 -0.384 1.824
024 -0.077 2.613
025 0.358 2.988
026 1.041 2.675
027 1.370 2.730
028 0.581 2.986
029 0.959 2.375
030 1.098 2.016
031 0.705 1.967
032 0.652 1.884
033 0.385 2.291
034 1.534 2.619
035 1.808 3.174
036 2.041 3.362
037 2.476 3.000
038 2.328 3.289
039 2.561 4.061
040 3.322 4.019
041 3.962 3.150
042 4.474 2.573
043 4.385 2.367
044 3.920 2.342
045 4.091 1.748
046 4.032 2.116
047 4.192 2.677
048 3.622 2.565
049 3.349 2.394
050 3.011 2.308
051 3.533 2.182
052 3.956 2.115
053 3.209 2.981
054 2.978 3.338
055 2.653 2.811
056 2.717 2.428
057 2.483 2.797
058 2.903 3.160
059 2.409 3.382
060 2.219 4.189
061 2.642 3.943
062 2.776 4.280
063 3.028 3.048
064 3.135 2.340
065 2.823 2.418
066 2.630 2.506
067 3.462 2.513
068 3.185 2.814
069 3.429 3.070
070 3.787 3.421
071 3.828 4.238
072 3.664 5.662
073 3.877 5.534
074 3.520 5.489
075 2.979 5.690
076 2.273 4.699
077 1.101 5.390
078 0.337 5.361
079 0.670 5.356
080 0.929 5.560
081 1.163 5.427
082 0.040 4.960
083 -0.555 5.077
084 -0.611 4.873
085 -0.941 4.393
086 -0.736 3.548
087 -0.658 3.283
088 -1.016 3.759
089 -1.314 3.968
090 -0.972 3.789
091 -0.160 3.510
092 0.208 3.709
093 0.741 3.113
094 1.003 3.557
095 1.439 2.551
096 1.515 1.678
097 1.393 1.170
098 1.497 1.699
099 1.965 1.486
100 1.412 2.398
101 1.019 2.492
102 0.857 2.108
103 0.059 1.700
104 0.023 1.593
105 -0.385 2.335
106 -0.922 2.472
107 -1.007 2.591
108 -1.009 3.062
109 -0.499 2.583
110 -0.807 1.461
111 -1.453 0.702
112 -2.249 0.906
113 -2.997 1.006
114 -2.965 0.725
115 -3.385 -0.037
116 -3.503 0.373
117 -3.191 -0.299
118 -3.361 -0.865
119 -3.504 -1.236
120 -4.114 -1.230
121 -4.506 -1.366
122 -4.904 -1.507
123 -4.925 -1.883
124 -4.911 -2.427
125 -4.560 -2.339
126 -5.151 -2.353
127 -5.501 -3.278
128 -5.797 -3.848
129 -5.847 -4.396
130 -6.342 -4.332
131 -6.049 -4.142
132 -6.990 -4.941
133 -7.399 -4.859
134 -7.930 -4.336
135 -8.586 -3.369
136 -9.205 -2.864
137 -10.300 -2.255
138 -10.759 -1.785
139 -11.009 -2.158
140 -10.517 -2.798
141 -10.258 -2.869
142 -10.336 -2.885
143 -10.697 -3.920
144 -10.069 -5.053
145 -10.085 -4.709
146 -10.030 -5.091
147 -9.173 -5.354
148 -9.053 -5.570
149 -9.285 -4.900
150 -9.400 -4.365
151 -8.842 -4.438
152 -9.265 -4.275
153 -9.097 -4.633
154 -9.854 -4.879
155 -11.227 -5.994
156 -11.399 -6.508
157 -12.365 -6.217
158 -12.674 -6.157
159 -12.503 -5.620
160 -12.680 -5.179
161 -13.815 -4.881
162 -13.857 -4.061
163 -13.302 -4.624
164 -13.184 -5.046
165 -13.080 -5.816
166 -12.794 -6.518
167 -12.421 -7.113
168 -11.896 -7.778
169 -10.832 -8.013
170 -10.990 -7.850
171 -11.784 -6.850
172 -12.761 -6.210
173 -13.003 -5.858
174 -13.347 -5.702
175 -12.931 -6.075
176 -13.304 -5.380
177 -13.658 -4.527
178 -14.012 -4.725
179 -13.912 -4.482
180 -13.277 -4.602
181 -12.510 -4.085
182 -12.161 -4.121
183 -11.875 -3.824
184 -11.246 -4.178
185 -10.499 -4.513
186 -9.946 -4.538
187 -10.061 -4.260
188 -11.130 -5.439
189 -11.475 -6.113
190 -11.722 -5.360
191 -12.417 -5.521
192 -12.900 -6.098
193 -13.043 -5.314
194 -13.485 -5.983
195 -14.283 -6.458
196 -14.568 -6.863
197 -14.878 -7.865
198 -14.120 -7.291
199 -14.358 -6.496
200 -14.487 -5.813
201 -15.034 -5.206
202 -14.735 -5.148
203 -15.434 -5.205
204 -15.149 -4.177
205 -15.382 -4.109
206 -15.205 -4.430
207 -15.418 -4.650
208 -15.443 -4.741
209 -15.858 -5.392
210 -15.575 -5.610
211 -15.939 -6.225
212 -16.173 -6.868
213 -16.166 -7.462
214 -17.346 -7.756
215 -17.336 -7.394
216 -17.476 -6.897
217 -17.159 -7.231
218 -18.164 -7.903
219 -18.670 -8.459
220 -19.306 -8.519
221 -20.210 -8.396
222 -20.201 -8.239
223 -19.740 -8.520
224 -19.422 -9.003
225 -19.386 -8.918
226 -19.004 -8.451
227 -19.165 -9.189
228 -17.906 -8.996
229 -16.810 -8.912
230 -17.181 -9.384
231 -17.899 -9.616
232 -17.992 -8.283
233 -18.350 -7.156
234 -17.736 -7.310
235 -18.401 -6.762
236 -19.281 -6.634
237 -19.250 -6.227
238 -19.416 -5.590
239 -19.457 -5.572
240 -19.631 -6.305
241 -20.071 -7.017
242 -20.637 -6.530
243 -20.702 -6.387
244 -19.944 -5.322
245 -19.595 -4.782
246 -19.464 -4.800
247 -19.637 -5.400
248 -19.156 -5.238
249 -18.936 -5.462
250 -18.098 -6.190
251 -18.536 -6.921
252 -18.082 -7.058
253 -18.361 -6.337
254 -18.350 -5.952
255 -17.858 -5.253
256 -17.268 -4.592
257 -17.360 -4.853
258 -16.662 -4.722
259 -16.076 -4.348
260 -15.394 -4.622
261 -15.741 -4.528
262 -15.046 -4.839
263 -15.242 -5.519
264 -15.839 -6.254
265 -15.895 -6.631
266 -16.896 -6.511
267 -17.656 -5.986
268 -18.052 -6.051
269 -18.761 -5.823
270 -18.399 -6.303
271 -18.536 -6.927
272 -18.965 -5.931
273 -18.531 -5.229
274 -18.474 -4.565
275 -18.425 -5.013
276 -18.998 -4.998
277 -20.204 -5.077
278 -20.697 -4.022
279 -20.297 -4.266
280 -20.638 -4.875
281 -19.554 -5.961
282 -18.380 -7.109
283 -18.617 -7.707
284 -18.480 -8.258
285 -18.842 -8.014
286 -19.346 -7.990
287 -19.058 -8.251
288 -18.642 -8.563
289 -18.107 -8.302
290 -18.221 -8.671
291 -18.904 -8.282
292 -19.450 -8.497
293 -19.681 -8.262
294 -19.433 -7.631
295 -18.756 -7.685
296 -19.317 -7.788
297 -19.638 -7.684
298 -19.133 -7.561
299 -18.612 -7.925
300 -18.467 -9.099
301 -18.445 -9.372
302 -18.178 -9.412
303 -18.501 -9.794
304 -18.460 -9.605
305 -18.351 -9.540
306 -18.358 -9.709
307 -18.249 -9.243
308 -18.091 -9.861
309 -18.440 -10.263
310 -18.628 -9.887
311 -19.109 -9.771
312 -19.492 -9.791
313 -19.608 -10.309
314 -19.528 -10.159
315 -18.930 -11.241
316 -19.144 -11.289
317 -19.099 -10.703
318 -19.089 -10.943
319 -19.959 -11.919
320 -20.226 -12.294
321 -20.024 -12.819
322 -20.178 -12.569
323 -20.118 -12.718
324 -20.027 -12.493
325 -20.994 -12.749
326 -20.570 -12.122
327 -20.355 -12.410
328 -20.281 -13.179
329 -20.012 -12.884
330 -19.953 -12.920
331 -20.534 -13.191
332 -20.526 -13.101
333 -20.881 -13.906
334 -20.558 -14.007
335 -19.912 -13.414
336 -19.696 -13.451
337 -19.368 -13.697
338 -19.238 -14.231
339 -19.502 -14.304
340 -19.612 -13.790
341 -19.237 -13.598
342 -19.197 -13.947
343 -18.873 -14.233
344 -19.094 -14.054
345 -19.070 -14.343
346 -19.319 -14.730
347 -19.348 -15.305
348 -19.858 -14.750
349 -19.728 -13.857
350 -19.022 -13.416
351 -18.792 -13.440
352 -19.314 -13.260
353 -19.495 -14.217
354 -19.759 -13.446
355 -19.411 -12.533
356 -19.021 -11.826
357 -19.185 -11.883
358 -19.967 -11.603
359 -20.004 -11.211
360 -20.303 -10.950
361 -20.349 -10.954
362 -20.258 -11.069
363 -20.683 -10.922
364 -20.983 -10.154
365 -21.923 -9.615
366 -22.084 -9.367
367 -20.608 -9.363
368 -20.124 -9.170
369 -19.243 -8.972
370 -18.128 -8.634
371 -17.841 -8.025
372 -18.127 -8.809
373 -18.631 -9.645
374 -18.036 -9.549
375 -17.780 -8.691
376 -17.781 -8.541
377 -18.076 -8.062
378 -19.087 -7.885
379 -18.960 -7.348
380 -18.429 -6.761
381 -18.405 -6.456
382 -19.073 -6.228
383 -19.724 -5.388
384 -19.626 -4.674
385 -19.034 -4.073
386 -19.539 -4.661
387 -20.507 -4.535
388 -19.751 -4.903
389 -19.234 -4.417
390 -19.880 -4.672
391 -19.858 -4.590
392 -19.911 -4.528
393 -19.367 -4.536
394 -19.397 -4.819
395 -19.429 -4.508
396 -19.120 -5.146
397 -19.503 -5.646
398 -19.227 -5.670
399 -18.690 -5.672
400 -18.276 -6.080
401 -17.750 -5.802
402 -17.940 -5.839
403 -17.760 -6.637
404 -17.811 -7.123
405 -17.026 -6.553
406 -16.316 -6.395
407 -15.927 -6.707
408 -16.012 -6.604
409 -16.255 -6.250
410 -15.643 -5.867
411 -15.160 -5.036
412 -14.428 -5.610
413 -15.169 -6.786
414 -15.817 -7.240
415 -16.267 -7.385
416 -17.267 -6.491
417 -16.334 -6.254
418 -15.757 -6.673
419 -15.601 -7.107
420 -15.198 -7.428
421 -14.917 -8.259
422 -14.073 -8.914
423 -14.922 -8.965
424 -14.894 -9.725
425 -15.201 -9.584
426 -15.464 -10.099
427 -14.882 -10.388
428 -15.618 -10.262
429 -16.019 -9.441
430 -16.998 -9.137
431 -17.126 -9.024
432 -16.635 -9.128
433 -15.649 -9.719
434 -15.297 -9.440
435 -15.315 -9.223
436 -14.944 -9.200
437 -15.286 -9.418
438 -15.397 -8.769
439 -14.931 -8.034
440 -14.719 -7.898
441 -14.166 -8.095
442 -13.904 -8.069
443 -14.196 -8.027
444 -14.074 -8.214
445 -13.824 -8.550
446 -14.515 -8.186
447 -14.568 -8.439
448 -14.430 -8.457
449 -14.195 -8.770
450 -13.850 -8.789
451 -14.046 -8.259
452 -14.559 -8.295
453 -14.011 -8.208
454 -14.140 -8.978
455 -13.488 -8.925
456 -12.193 -8.276
457 -13.226 -8.341
458 -14.050 -8.195
459 -13.608 -7.571
460 -13.199 -6.973
461 -14.217 -7.395
462 -14.347 -7.278
463 -14.449 -7.077
464 -13.725 -6.391
465 -13.646 -6.601
466 -13.295 -6.341
467 -13.372 -6.256
468 -13.921 -6.666
469 -13.163 -6.690
470 -12.218 -6.125
471 -12.071 -5.682
472 -12.106 -5.967
473 -12.480 -5.511
474 -12.987 -5.727
475 -13.344 -6.343
476 -13.606 -6.942
477 -13.986 -6.394
478 -14.096 -6.696
479 -13.986 -6.107
480 -14.317 -4.944
481 -14.889 -4.882
482 -14.917 -4.797
483 -16.149 -4.539
484 -16.932 -4.557
485 -17.797 -4.210
486 -17.673 -4.717
487 -17.867 -4.321
488 -17.090 -4.200
489 -17.262 -4.203
490 -17.608 -3.827
491 -17.785 -3.017
492 -17.393 -2.728
493 -17.642 -3.098
494 -17.623 -3.082
495 -17.067 -3.029
496 -16.605 -3.175
497 -16.351 -3.412
498 -16.399 -2.899
499 -16.880 -2.842
500 -17.148 -3.692
501 -18.244 -3.884
