# Supplementary material for: Maximum likelihood-based estimation of diffusion coefficient is quick and reliable method for analyzing estradiol actions on surface receptor movements
Source: Front Neuroinform. 2023 Mar 8;17:1005936. doi: 10.3389/fninf.2023.1005936 (PMC10031098; doi:10.3389/fninf.2023.1005936)
Supplement: Supplementary file 2 [file Data_Sheet_2.ZIP › 00-D-error_sensitivity/D015_s0/Traj_N=500_D=0.15_Error=0_MotionBlur _No.019.dat]

001 -0.015 -0.363
002 -0.258 -0.553
003 -0.371 -0.205
004 0.498 -0.359
005 0.245 0.845
006 0.382 1.147
007 0.232 1.270
008 0.489 1.732
009 0.478 1.124
010 1.020 0.831
011 1.234 0.398
012 0.815 1.050
013 0.691 1.788
014 0.967 1.962
015 0.882 2.241
016 1.043 2.369
017 1.399 2.833
018 1.793 2.059
019 0.941 1.088
020 0.853 0.301
021 1.041 -0.261
022 1.285 -0.067
023 0.915 -0.072
024 -0.810 0.060
025 -0.935 0.390
026 -0.007 0.356
027 0.307 0.101
028 0.737 0.288
029 1.202 -0.141
030 0.803 -0.453
031 1.007 -1.801
032 1.831 -2.929
033 2.574 -3.338
034 2.009 -3.855
035 2.935 -3.209
036 2.554 -3.514
037 2.467 -4.061
038 2.335 -4.746
039 2.610 -4.850
040 2.064 -4.667
041 1.349 -5.235
042 1.213 -6.317
043 0.441 -5.412
044 1.777 -4.379
045 2.034 -3.835
046 2.364 -3.148
047 2.015 -2.972
048 2.887 -2.817
049 3.007 -2.049
050 3.010 -1.704
051 2.453 -1.243
052 1.914 -1.330
053 2.337 -1.538
054 2.446 -1.759
055 2.644 -1.693
056 2.606 -0.581
057 1.438 -0.277
058 1.433 -1.169
059 0.803 -1.838
060 0.104 -1.960
061 0.278 -2.515
062 -0.230 -3.585
063 -1.137 -3.684
064 -1.876 -3.397
065 -2.879 -3.491
066 -3.966 -3.130
067 -3.742 -3.416
068 -3.326 -3.816
069 -2.953 -3.878
070 -3.462 -4.214
071 -4.102 -4.238
072 -4.466 -4.422
073 -4.613 -4.747
074 -4.372 -4.634
075 -3.438 -4.645
076 -2.377 -4.291
077 -2.256 -3.830
078 -2.717 -4.057
079 -2.531 -4.311
080 -1.987 -4.097
081 -1.692 -4.252
082 -1.541 -5.012
083 -1.554 -4.827
084 -1.179 -4.579
085 -0.679 -4.807
086 -0.530 -5.580
087 -0.415 -5.075
088 -0.512 -4.964
089 -0.458 -4.495
090 0.196 -4.217
091 0.210 -3.385
092 0.641 -4.292
093 0.521 -4.859
094 -0.148 -5.739
095 -0.323 -5.836
096 -0.784 -6.134
097 -0.942 -6.945
098 -0.531 -6.574
099 -0.125 -6.005
100 -1.094 -6.254
101 -2.202 -6.197
102 -1.720 -6.281
103 -1.570 -6.695
104 -1.259 -6.563
105 -1.591 -7.065
106 -2.236 -7.620
107 -1.845 -7.370
108 -2.065 -7.721
109 -2.133 -7.686
110 -2.345 -6.794
111 -2.523 -6.337
112 -2.708 -5.989
113 -2.586 -5.922
114 -1.796 -6.022
115 -1.526 -5.707
116 -1.840 -5.873
117 -1.337 -5.919
118 -1.756 -5.605
119 -1.949 -5.224
120 -3.396 -5.407
121 -3.865 -5.068
122 -3.628 -4.579
123 -3.151 -4.779
124 -3.765 -4.984
125 -3.095 -3.836
126 -4.006 -4.407
127 -3.255 -4.440
128 -3.180 -4.359
129 -3.165 -5.129
130 -4.183 -5.297
131 -5.211 -5.004
132 -4.989 -4.565
133 -4.790 -3.720
134 -4.500 -4.419
135 -4.365 -4.725
136 -4.474 -4.261
137 -3.947 -3.271
138 -3.269 -3.359
139 -3.189 -3.876
140 -2.617 -4.057
141 -1.582 -3.715
142 -1.570 -4.879
143 -1.499 -6.027
144 -1.703 -6.880
145 -1.301 -7.212
146 -1.393 -8.061
147 -1.687 -9.519
148 -1.046 -9.689
149 -1.306 -9.696
150 -1.533 -9.233
151 -1.389 -8.540
152 -0.638 -8.738
153 -0.308 -8.418
154 -0.261 -9.092
155 -0.259 -9.867
156 -0.174 -9.937
157 -0.805 -8.967
158 -1.398 -8.525
159 -0.750 -8.194
160 -0.928 -7.483
161 -0.988 -6.883
162 -1.089 -6.559
163 -1.506 -6.521
164 -1.565 -6.850
165 -1.506 -6.465
166 -1.086 -5.630
167 -1.449 -5.272
168 -0.431 -4.754
169 0.224 -4.173
170 0.338 -3.999
171 0.388 -4.174
172 0.437 -4.446
173 -0.185 -4.342
174 -0.159 -4.707
175 0.505 -4.122
176 0.255 -4.397
177 1.065 -3.926
178 0.681 -3.541
179 0.822 -3.509
180 0.439 -2.934
181 1.066 -2.451
182 1.040 -2.605
183 1.135 -2.321
184 1.372 -2.736
185 1.410 -3.179
186 1.286 -2.496
187 1.283 -2.191
188 1.796 -1.718
189 2.598 -1.281
190 2.758 -0.925
191 2.791 0.009
192 2.964 0.808
193 3.613 0.832
194 4.553 0.654
195 5.083 -0.008
196 5.556 0.015
197 5.854 -0.384
198 5.039 -0.008
199 4.772 -0.329
200 4.759 -1.137
201 4.226 -1.017
202 4.184 -1.614
203 3.919 -1.788
204 4.208 -2.341
205 4.497 -2.555
206 4.111 -3.409
207 5.000 -3.754
208 4.741 -3.011
209 4.182 -2.988
210 4.558 -3.287
211 4.324 -3.222
212 2.977 -4.006
213 2.500 -3.916
214 1.686 -3.862
215 2.254 -3.607
216 2.897 -3.518
217 2.183 -3.989
218 2.219 -4.019
219 1.875 -4.078
220 2.439 -4.103
221 2.166 -3.498
222 2.584 -3.355
223 2.422 -2.671
224 2.611 -2.269
225 3.275 -2.380
226 3.358 -1.970
227 3.708 -1.424
228 4.111 -2.317
229 4.120 -3.388
230 4.283 -4.006
231 4.795 -4.218
232 4.056 -4.122
233 3.310 -4.406
234 3.683 -5.247
235 4.524 -5.994
236 4.317 -6.032
237 4.056 -7.022
238 3.805 -7.179
239 4.176 -7.078
240 4.688 -6.537
241 4.906 -6.310
242 4.936 -6.148
243 4.887 -5.806
244 5.947 -5.865
245 6.134 -5.630
246 6.570 -5.858
247 6.519 -6.103
248 6.457 -5.463
249 7.113 -5.816
250 6.623 -5.816
251 6.076 -5.918
252 5.790 -5.891
253 6.057 -5.923
254 6.472 -5.959
255 5.745 -6.413
256 5.192 -7.128
257 5.059 -7.184
258 4.430 -6.683
259 4.325 -6.719
260 5.162 -6.992
261 5.849 -6.295
262 5.878 -6.162
263 5.227 -6.399
264 5.612 -6.791
265 5.578 -6.588
266 5.753 -5.384
267 5.777 -4.397
268 5.059 -4.734
269 5.340 -4.314
270 4.671 -4.628
271 3.771 -5.633
272 4.120 -5.273
273 4.106 -4.936
274 3.500 -4.618
275 3.195 -3.861
276 2.980 -3.495
277 2.784 -3.204
278 2.966 -3.087
279 2.621 -3.014
280 2.572 -3.278
281 2.485 -2.762
282 1.408 -2.665
283 1.005 -3.371
284 0.543 -2.587
285 1.529 -2.459
286 2.236 -2.628
287 2.326 -1.466
288 2.299 -1.878
289 1.988 -2.398
290 2.482 -2.566
291 2.967 -2.355
292 3.029 -3.444
293 3.245 -4.251
294 3.418 -4.160
295 3.204 -5.214
296 3.075 -5.509
297 2.564 -4.981
298 2.458 -3.568
299 2.999 -3.973
300 3.400 -4.948
301 3.109 -4.585
302 2.826 -4.736
303 3.213 -4.803
304 3.264 -4.508
305 2.619 -5.081
306 2.196 -5.356
307 2.560 -5.482
308 2.368 -5.781
309 2.769 -6.424
310 2.229 -6.276
311 2.378 -6.168
312 1.884 -6.804
313 1.738 -6.631
314 1.613 -6.957
315 1.737 -7.796
316 0.435 -8.060
317 0.320 -7.822
318 -0.149 -8.260
319 -0.977 -8.121
320 -1.203 -8.146
321 -1.034 -7.976
322 -1.758 -8.548
323 -2.718 -8.599
324 -2.624 -8.878
325 -2.554 -8.822
326 -2.636 -8.465
327 -2.427 -7.172
328 -2.298 -7.660
329 -3.177 -8.272
330 -3.248 -8.264
331 -3.416 -8.699
332 -3.885 -9.515
333 -4.107 -10.573
334 -3.638 -10.883
335 -4.057 -10.086
336 -4.516 -9.511
337 -4.197 -9.303
338 -4.586 -8.966
339 -4.866 -8.476
340 -4.290 -8.215
341 -4.934 -7.871
342 -5.637 -7.366
343 -5.307 -7.672
344 -4.764 -8.791
345 -4.218 -9.555
346 -3.866 -10.325
347 -2.890 -10.092
348 -2.521 -9.833
349 -3.017 -10.176
350 -2.987 -10.851
351 -3.142 -11.493
352 -2.611 -12.101
353 -2.296 -12.480
354 -1.844 -12.816
355 -2.144 -13.283
356 -2.801 -13.615
357 -3.277 -13.419
358 -2.845 -13.658
359 -3.248 -14.134
360 -3.404 -13.742
361 -3.066 -13.783
362 -2.540 -13.444
363 -2.132 -13.395
364 -2.271 -13.202
365 -2.040 -12.490
366 -1.778 -11.628
367 -1.922 -11.236
368 -2.619 -11.119
369 -2.548 -10.828
370 -1.923 -10.603
371 -1.845 -11.492
372 -1.959 -11.928
373 -1.864 -11.530
374 -1.476 -11.155
375 -1.520 -12.136
376 -2.222 -12.369
377 -2.761 -12.765
378 -3.495 -13.290
379 -3.822 -13.900
380 -3.944 -13.765
381 -4.159 -13.166
382 -4.855 -13.704
383 -5.741 -14.175
384 -6.262 -14.509
385 -7.014 -14.823
386 -8.078 -14.581
387 -8.031 -13.756
388 -8.040 -14.691
389 -7.840 -14.935
390 -7.319 -14.393
391 -7.427 -14.379
392 -6.955 -14.205
393 -8.037 -13.877
394 -9.453 -13.845
395 -10.111 -13.905
396 -9.260 -14.209
397 -9.060 -13.567
398 -8.649 -14.026
399 -7.394 -14.173
400 -7.295 -13.864
401 -7.648 -13.382
402 -7.837 -13.828
403 -7.952 -13.681
404 -7.894 -13.099
405 -7.998 -12.187
406 -8.703 -12.562
407 -9.108 -12.252
408 -8.957 -12.306
409 -9.892 -12.327
410 -10.185 -12.235
411 -9.308 -11.691
412 -8.786 -11.250
413 -9.517 -10.010
414 -9.656 -9.632
415 -10.138 -9.465
416 -10.572 -9.429
417 -11.283 -9.041
418 -12.020 -9.963
419 -12.809 -10.217
420 -13.096 -11.095
421 -12.905 -11.160
422 -11.874 -11.181
423 -11.725 -11.466
424 -10.865 -11.800
425 -10.876 -12.534
426 -11.057 -12.242
427 -11.297 -12.017
428 -10.775 -12.414
429 -10.326 -13.452
430 -9.972 -13.900
431 -10.156 -14.517
432 -10.547 -14.860
433 -10.532 -16.033
434 -9.675 -16.527
435 -9.382 -17.118
436 -8.560 -17.426
437 -7.815 -17.627
438 -7.199 -17.909
439 -7.629 -17.714
440 -7.427 -16.554
441 -8.455 -15.056
442 -9.080 -14.325
443 -9.976 -14.515
444 -10.962 -14.298
445 -10.455 -14.278
446 -10.279 -14.509
447 -11.943 -14.144
448 -12.326 -13.327
449 -11.718 -13.932
450 -11.166 -14.923
451 -11.487 -15.112
452 -12.026 -14.913
453 -11.607 -15.314
454 -11.537 -15.663
455 -11.254 -16.055
456 -11.598 -16.620
457 -11.802 -16.361
458 -11.658 -15.336
459 -11.643 -15.726
460 -11.550 -15.566
461 -10.911 -16.027
462 -9.921 -16.352
463 -9.851 -15.057
464 -10.035 -13.803
465 -9.474 -14.113
466 -9.048 -14.225
467 -8.682 -14.729
468 -8.037 -15.194
469 -7.972 -15.098
470 -7.704 -15.489
471 -9.066 -16.079
472 -8.976 -15.950
473 -9.288 -16.583
474 -9.511 -17.136
475 -9.168 -15.868
476 -8.938 -14.953
477 -8.569 -15.178
478 -8.160 -15.434
479 -8.071 -15.274
480 -8.876 -15.716
481 -9.104 -15.084
482 -9.304 -15.645
483 -10.106 -15.380
484 -9.580 -15.498
485 -9.797 -15.377
486 -9.629 -14.878
487 -9.450 -14.543
488 -9.505 -13.707
489 -9.515 -12.976
490 -9.418 -12.878
491 -8.677 -12.897
492 -8.633 -13.307
493 -7.829 -12.533
494 -7.670 -13.013
495 -8.483 -13.628
496 -9.424 -13.731
497 -9.221 -13.859
498 -9.013 -13.984
499 -9.825 -14.149
500 -10.680 -13.996
501 -11.143 -15.202
