# Supplementary material for: Maximum likelihood-based estimation of diffusion coefficient is quick and reliable method for analyzing estradiol actions on surface receptor movements
Source: Front Neuroinform. 2023 Mar 8;17:1005936. doi: 10.3389/fninf.2023.1005936 (PMC10031098; doi:10.3389/fninf.2023.1005936)
Supplement: Supplementary file 2 [file Data_Sheet_2.ZIP › 00-D-error_sensitivity/D015_s0/Traj_N=500_D=0.15_Error=0_MotionBlur _No.020.dat]

001 0.313 0.432
002 0.025 0.472
003 0.723 0.214
004 0.462 0.482
005 0.602 0.028
006 0.794 0.489
007 0.524 1.011
008 1.294 1.263
009 1.392 1.786
010 1.046 2.354
011 1.234 2.408
012 1.732 2.754
013 1.784 2.675
014 1.705 3.310
015 1.334 3.183
016 1.069 2.503
017 1.401 2.192
018 2.444 2.154
019 2.741 2.240
020 3.046 1.530
021 3.274 0.836
022 1.793 1.411
023 1.961 1.802
024 1.988 2.142
025 1.277 2.100
026 0.996 1.828
027 0.785 2.186
028 0.510 2.061
029 0.986 2.168
030 1.267 2.186
031 1.470 2.228
032 1.945 2.117
033 1.847 2.418
034 1.871 2.764
035 2.214 3.011
036 1.678 2.582
037 1.300 2.844
038 1.351 2.626
039 2.006 2.018
040 2.430 1.369
041 2.073 1.969
042 2.231 2.418
043 1.643 2.614
044 1.808 3.769
045 1.288 3.773
046 1.415 3.031
047 1.439 3.124
048 1.605 2.696
049 1.399 3.217
050 1.559 3.349
051 2.580 3.079
052 3.788 3.489
053 3.691 2.892
054 4.664 2.485
055 5.830 2.140
056 6.483 2.117
057 5.602 2.590
058 4.226 2.558
059 3.512 3.635
060 2.584 3.961
061 1.342 3.714
062 1.002 2.766
063 1.522 2.683
064 1.945 2.934
065 1.964 2.953
066 2.136 2.346
067 1.871 2.001
068 1.688 2.840
069 2.381 3.587
070 3.100 3.636
071 4.168 3.607
072 4.350 2.547
073 4.311 2.231
074 4.135 2.601
075 3.453 2.927
076 3.326 2.477
077 3.247 1.941
078 4.351 1.952
079 4.867 1.612
080 4.172 1.719
081 4.881 0.756
082 4.773 1.340
083 4.807 1.420
084 5.059 1.918
085 5.019 2.284
086 4.746 2.620
087 4.647 2.603
088 4.040 2.410
089 3.515 2.750
090 3.712 2.699
091 4.038 2.706
092 4.298 3.076
093 4.385 2.567
094 4.521 2.457
095 5.692 2.319
096 5.709 1.602
097 5.720 0.828
098 4.277 1.528
099 3.355 1.541
100 3.611 1.340
101 4.090 0.525
102 3.053 0.590
103 3.496 0.303
104 3.628 0.528
105 3.239 0.736
106 3.587 1.014
107 3.110 0.938
108 2.863 0.753
109 2.432 0.315
110 2.341 -0.378
111 2.705 -0.184
112 3.198 -0.060
113 2.510 -0.319
114 1.711 -0.452
115 1.116 -0.422
116 1.096 -0.830
117 1.649 -0.513
118 1.141 -0.834
119 1.327 -0.967
120 0.477 -0.980
121 -0.129 -0.067
122 0.069 0.652
123 0.568 0.613
124 0.109 1.496
125 -0.157 1.266
126 -1.081 0.956
127 -0.438 0.421
128 -0.051 0.085
129 0.117 -0.267
130 0.196 -1.108
131 1.277 -1.511
132 1.632 -1.690
133 2.340 -1.426
134 3.051 -0.702
135 2.746 -0.370
136 1.979 -0.242
137 2.689 -0.068
138 3.359 0.210
139 3.711 0.755
140 3.485 -0.284
141 4.118 0.144
142 4.406 0.335
143 4.475 0.448
144 3.851 0.157
145 3.465 -1.160
146 3.497 -1.015
147 3.188 -0.789
148 3.637 0.256
149 3.707 0.324
150 3.083 0.362
151 2.805 0.749
152 2.131 0.528
153 1.643 0.488
154 2.014 -0.124
155 2.611 -0.407
156 3.147 0.135
157 3.322 -0.722
158 2.803 -0.543
159 2.647 -0.427
160 2.161 -0.986
161 2.136 -0.716
162 3.293 -0.049
163 3.980 0.553
164 3.503 0.243
165 3.670 -0.194
166 3.933 -0.095
167 3.087 -0.841
168 1.963 -0.999
169 1.437 -1.795
170 1.133 -2.116
171 0.392 -2.375
172 0.643 -2.953
173 0.942 -2.593
174 0.290 -3.041
175 0.063 -3.427
176 -1.216 -2.881
177 -1.868 -2.973
178 -2.699 -2.391
179 -2.498 -2.161
180 -1.789 -2.684
181 -1.350 -3.522
182 -0.423 -4.307
183 -0.301 -3.698
184 -0.108 -3.217
185 0.066 -2.579
186 1.061 -2.315
187 1.581 -2.238
188 1.015 -2.579
189 0.819 -2.702
190 1.342 -2.020
191 0.265 -1.786
192 0.579 -2.189
193 0.558 -2.159
194 0.671 -1.775
195 -0.149 -1.970
196 -1.155 -2.026
197 -1.484 -2.615
198 -0.317 -3.344
199 0.381 -3.594
200 -0.244 -4.116
201 -0.567 -4.349
202 -0.398 -4.841
203 -0.443 -4.714
204 -0.612 -3.852
205 -0.878 -3.926
206 -0.788 -3.929
207 -1.604 -3.249
208 -2.049 -2.701
209 -2.328 -2.834
210 -2.166 -2.710
211 -1.925 -1.750
212 -2.122 -1.704
213 -3.410 -2.308
214 -3.880 -2.261
215 -3.906 -1.467
216 -3.374 -1.099
217 -2.647 -1.350
218 -2.267 -1.781
219 -2.530 -1.717
220 -2.692 -1.402
221 -2.048 -1.890
222 -2.175 -1.387
223 -2.037 -1.932
224 -1.991 -1.744
225 -2.297 -1.508
226 -2.501 -1.446
227 -2.555 -1.193
228 -2.256 -0.715
229 -1.812 -0.255
230 -1.697 0.472
231 -1.568 1.076
232 -2.312 1.324
233 -2.557 1.532
234 -2.670 1.961
235 -2.058 2.074
236 -0.708 2.890
237 -0.086 3.594
238 0.825 3.582
239 0.803 5.044
240 1.328 5.501
241 0.962 5.498
242 0.790 5.660
243 1.153 5.250
244 1.480 4.997
245 1.371 5.316
246 1.651 5.640
247 1.109 6.020
248 0.600 5.672
249 0.741 5.337
250 1.616 5.218
251 1.981 4.775
252 2.658 4.497
253 3.082 4.074
254 3.679 3.873
255 3.282 4.382
256 2.494 4.043
257 2.459 2.879
258 2.472 2.495
259 1.906 2.620
260 1.416 3.268
261 1.217 4.226
262 1.233 5.577
263 1.000 4.843
264 1.443 5.093
265 1.585 5.812
266 1.481 5.798
267 1.296 5.169
268 1.030 4.726
269 1.663 5.110
270 2.580 4.813
271 2.382 4.509
272 1.990 4.619
273 2.146 4.433
274 1.469 4.266
275 0.630 3.728
276 0.753 3.272
277 0.359 3.972
278 0.293 5.451
279 0.678 6.649
280 1.004 6.882
281 1.192 6.938
282 1.665 6.680
283 1.756 6.908
284 2.379 7.069
285 2.656 6.490
286 2.351 5.818
287 1.988 5.526
288 2.097 5.148
289 1.946 4.582
290 1.306 4.583
291 1.366 4.789
292 1.029 4.410
293 1.117 3.861
294 -0.173 2.866
295 -0.450 2.585
296 -1.258 1.982
297 -1.448 1.816
298 -1.669 1.528
299 -2.224 1.473
300 -2.305 1.926
301 -2.504 1.785
302 -2.894 1.047
303 -2.873 0.534
304 -2.950 -0.241
305 -3.406 -0.319
306 -3.201 0.101
307 -2.971 -0.381
308 -3.405 -0.547
309 -3.145 0.327
310 -3.079 0.195
311 -2.949 0.293
312 -2.441 -0.471
313 -1.771 -1.032
314 -0.845 -1.285
315 -0.600 -1.420
316 0.193 -2.122
317 -0.059 -2.315
318 -0.393 -2.039
319 -0.171 -2.505
320 -0.081 -2.355
321 -0.267 -1.973
322 -0.970 -1.827
323 -1.799 -2.220
324 -1.932 -2.928
325 -1.882 -3.331
326 -2.207 -4.333
327 -2.656 -5.427
328 -3.706 -6.119
329 -3.650 -5.827
330 -3.541 -5.443
331 -3.257 -5.506
332 -3.534 -6.289
333 -3.636 -6.817
334 -5.018 -6.579
335 -6.006 -5.943
336 -6.291 -5.400
337 -6.774 -4.620
338 -6.709 -3.928
339 -7.064 -3.469
340 -7.616 -3.305
341 -7.804 -2.747
342 -8.374 -1.951
343 -7.923 -2.565
344 -8.810 -3.486
345 -8.970 -3.072
346 -8.088 -2.588
347 -7.491 -2.170
348 -6.797 -1.917
349 -6.701 -2.387
350 -6.380 -2.689
351 -5.184 -3.522
352 -5.245 -3.207
353 -5.541 -2.932
354 -5.881 -3.512
355 -6.292 -3.470
356 -7.497 -3.814
357 -8.011 -4.722
358 -8.289 -4.526
359 -7.388 -4.460
360 -7.598 -4.308
361 -7.660 -4.108
362 -8.315 -5.095
363 -8.291 -5.892
364 -7.689 -5.164
365 -7.253 -4.680
366 -6.567 -4.426
367 -6.283 -5.116
368 -6.398 -5.491
369 -6.271 -5.757
370 -5.659 -6.110
371 -4.252 -4.943
372 -3.924 -4.770
373 -4.317 -4.251
374 -4.677 -4.293
375 -5.725 -4.441
376 -5.771 -4.204
377 -6.544 -4.826
378 -7.315 -4.640
379 -6.923 -4.103
380 -7.222 -3.640
381 -7.738 -3.242
382 -8.215 -3.482
383 -8.100 -3.369
384 -8.989 -2.906
385 -9.131 -2.704
386 -8.156 -2.076
387 -7.877 -1.693
388 -7.886 -1.733
389 -8.329 -1.010
390 -8.410 -1.834
391 -8.209 -1.410
392 -8.076 -1.115
393 -7.889 -0.673
394 -7.978 -0.703
395 -8.093 -1.604
396 -8.373 -1.651
397 -7.906 -1.201
398 -8.515 -1.540
399 -8.598 -0.284
400 -8.827 0.640
401 -8.860 0.565
402 -8.755 0.568
403 -8.838 0.511
404 -9.042 0.630
405 -9.752 1.186
406 -9.272 1.850
407 -7.623 2.079
408 -6.553 1.983
409 -6.218 1.472
410 -5.961 1.390
411 -5.293 0.581
412 -4.593 0.580
413 -4.408 0.523
414 -3.462 1.128
415 -3.145 0.794
416 -3.601 0.743
417 -3.843 0.814
418 -4.567 1.560
419 -4.253 2.456
420 -2.956 2.621
421 -2.596 2.684
422 -2.669 3.240
423 -2.992 2.696
424 -2.717 1.959
425 -2.084 2.216
426 -1.632 2.087
427 -1.411 2.512
428 -1.940 3.161
429 -2.170 3.019
430 -1.985 3.477
431 -1.699 3.094
432 -2.025 3.073
433 -1.532 3.183
434 -1.279 2.840
435 -1.321 2.288
436 -2.498 1.145
437 -2.594 0.747
438 -1.827 0.908
439 -1.542 1.003
440 -1.068 1.248
441 -0.314 1.916
442 0.065 1.981
443 -0.517 3.030
444 -1.120 3.525
445 -0.887 3.200
446 -0.888 3.015
447 -0.953 2.662
448 -0.755 3.013
449 -0.714 2.833
450 -1.307 2.292
451 -1.122 1.939
452 0.009 1.605
453 -0.406 1.302
454 -1.015 1.402
455 -1.631 1.756
456 -1.803 2.046
457 -1.735 2.822
458 -1.839 2.428
459 -2.149 3.166
460 -2.478 4.549
461 -1.996 4.489
462 -1.873 4.399
463 -2.364 4.665
464 -3.374 5.334
465 -3.799 5.905
466 -4.006 5.354
467 -4.504 4.828
468 -5.026 4.772
469 -5.475 4.474
470 -6.378 4.212
471 -6.185 3.939
472 -5.790 3.639
473 -5.733 3.892
474 -6.202 3.587
475 -5.930 3.103
476 -6.784 2.681
477 -6.576 2.569
478 -6.693 2.451
479 -6.640 2.354
480 -7.270 2.749
481 -7.742 2.388
482 -8.390 2.459
483 -8.691 2.025
484 -9.174 1.310
485 -10.214 1.989
486 -10.236 2.306
487 -10.225 2.049
488 -10.568 2.043
489 -11.359 1.712
490 -12.084 2.448
491 -12.210 3.537
492 -12.451 4.160
493 -12.673 4.370
494 -13.111 4.221
495 -13.635 4.273
496 -13.874 4.248
497 -13.447 3.334
498 -12.937 2.876
499 -13.711 2.816
500 -13.758 2.826
501 -12.996 3.536
