# Supplementary material for: Maximum likelihood-based estimation of diffusion coefficient is quick and reliable method for analyzing estradiol actions on surface receptor movements
Source: Front Neuroinform. 2023 Mar 8;17:1005936. doi: 10.3389/fninf.2023.1005936 (PMC10031098; doi:10.3389/fninf.2023.1005936)
Supplement: Supplementary file 2 [file Data_Sheet_2.ZIP › 00-D-error_sensitivity/D015_s0/Traj_N=500_D=0.15_Error=0_MotionBlur _No.021.dat]

001 0.962 0.575
002 1.953 0.453
003 2.046 0.512
004 2.337 1.010
005 1.657 0.784
006 0.858 0.155
007 0.503 -0.348
008 0.062 0.265
009 0.244 0.933
010 0.227 2.040
011 0.457 3.481
012 0.761 4.690
013 1.363 4.577
014 0.923 4.524
015 1.085 4.328
016 1.027 4.381
017 1.494 3.459
018 1.212 3.536
019 1.087 3.173
020 0.787 2.628
021 0.764 1.516
022 1.136 1.961
023 0.964 2.551
024 0.872 2.608
025 0.292 2.404
026 0.649 3.262
027 0.559 3.948
028 0.192 4.124
029 -0.034 3.717
030 -0.361 3.314
031 -0.757 2.968
032 -0.471 2.721
033 -1.610 2.737
034 -1.979 2.208
035 -1.268 3.014
036 -0.729 3.294
037 -0.995 4.078
038 -1.076 4.205
039 0.242 3.580
040 0.161 3.160
041 0.065 3.732
042 0.655 3.741
043 0.223 3.296
044 0.195 3.473
045 0.319 4.238
046 0.465 4.384
047 0.920 4.484
048 1.030 4.590
049 0.973 3.586
050 1.658 2.982
051 1.574 3.618
052 1.879 3.953
053 1.198 4.141
054 1.911 3.275
055 2.983 3.115
056 2.878 3.045
057 2.505 3.747
058 2.373 3.854
059 3.348 3.693
060 2.421 4.009
061 1.960 4.266
062 2.016 4.103
063 3.065 4.387
064 2.513 4.627
065 2.249 4.318
066 1.620 4.596
067 1.489 4.448
068 1.093 4.314
069 0.753 4.859
070 0.759 4.899
071 0.965 5.076
072 1.576 5.092
073 1.470 4.988
074 1.297 4.972
075 1.074 5.516
076 1.699 6.113
077 1.107 6.736
078 1.423 7.457
079 1.977 8.240
080 2.642 8.579
081 3.284 8.786
082 3.806 8.987
083 4.181 9.639
084 4.321 10.735
085 4.745 10.680
086 3.982 10.586
087 3.321 11.018
088 3.559 11.257
089 4.145 10.879
090 3.854 9.901
091 4.658 9.585
092 4.789 10.314
093 4.776 9.768
094 5.666 9.886
095 5.969 9.639
096 5.671 9.128
097 5.386 9.253
098 4.816 9.526
099 4.168 9.968
100 3.570 9.722
101 3.872 10.577
102 3.920 10.762
103 3.413 10.762
104 2.769 10.863
105 1.501 11.209
106 0.980 10.673
107 1.337 10.563
108 1.174 11.023
109 0.202 11.465
110 -0.510 11.343
111 -0.869 11.083
112 -0.351 11.084
113 -0.651 11.039
114 -0.945 11.298
115 -0.854 9.868
116 0.128 8.788
117 -0.507 9.350
118 -1.263 9.636
119 -1.036 10.099
120 -1.652 10.364
121 -1.656 9.552
122 -2.010 9.941
123 -2.693 9.739
124 -2.891 9.195
125 -2.794 9.287
126 -2.703 9.211
127 -2.317 8.717
128 -0.997 9.379
129 -1.315 10.619
130 -2.057 11.172
131 -3.259 10.571
132 -3.697 10.257
133 -3.482 9.458
134 -3.192 9.049
135 -2.502 9.882
136 -1.727 10.361
137 -1.533 11.259
138 -1.806 11.406
139 -1.237 11.013
140 -1.167 10.575
141 -1.939 10.595
142 -2.538 10.802
143 -2.238 10.515
144 -3.312 10.201
145 -2.728 9.890
146 -2.968 9.304
147 -3.349 8.457
148 -4.067 8.354
149 -4.962 9.039
150 -5.394 9.180
151 -5.728 10.449
152 -6.049 11.054
153 -6.249 11.735
154 -6.844 11.584
155 -7.065 11.178
156 -7.506 10.812
157 -7.937 11.093
158 -8.464 11.086
159 -8.829 11.102
160 -8.304 11.130
161 -7.846 11.207
162 -8.289 11.421
163 -8.735 11.755
164 -9.374 12.785
165 -10.550 13.750
166 -10.260 13.700
167 -9.628 13.102
168 -9.852 13.890
169 -10.300 13.977
170 -10.642 13.739
171 -9.953 14.234
172 -8.337 14.507
173 -7.502 14.352
174 -6.562 13.945
175 -5.667 14.003
176 -4.509 13.980
177 -4.135 13.781
178 -3.570 14.875
179 -2.808 14.269
180 -2.520 14.250
181 -2.516 14.396
182 -2.795 14.302
183 -3.291 13.772
184 -4.050 13.876
185 -4.301 14.030
186 -5.199 13.722
187 -5.240 13.331
188 -4.123 12.820
189 -4.179 12.154
190 -3.547 11.298
191 -3.443 11.274
192 -4.318 11.029
193 -4.545 11.069
194 -4.928 10.801
195 -4.466 11.943
196 -3.282 12.598
197 -2.966 13.612
198 -3.312 13.561
199 -3.062 13.334
200 -2.578 14.541
201 -2.550 14.704
202 -2.921 15.262
203 -2.406 15.536
204 -2.840 15.408
205 -3.215 14.655
206 -2.645 14.168
207 -2.781 13.530
208 -3.146 14.069
209 -3.106 14.890
210 -3.416 14.390
211 -3.533 14.181
212 -3.565 13.591
213 -3.308 13.249
214 -2.910 13.016
215 -3.796 12.546
216 -4.749 12.502
217 -4.392 12.190
218 -3.829 11.581
219 -3.589 11.431
220 -3.676 11.501
221 -3.908 10.957
222 -3.898 10.754
223 -3.556 10.725
224 -2.977 10.355
225 -2.210 10.308
226 -1.947 11.407
227 -1.508 12.270
228 -1.575 12.476
229 -2.327 12.795
230 -2.490 13.599
231 -2.384 12.574
232 -2.798 12.589
233 -2.283 12.330
234 -0.707 11.747
235 -1.076 10.383
236 -1.219 9.467
237 -2.062 9.541
238 -2.506 9.900
239 -1.444 10.681
240 -1.135 10.199
241 -1.001 10.819
242 -1.235 10.880
243 -0.283 10.316
244 0.563 10.993
245 1.022 10.771
246 1.523 10.815
247 1.959 9.283
248 2.036 9.209
249 1.920 9.268
250 2.278 9.304
251 2.291 9.857
252 3.033 10.152
253 3.763 11.115
254 3.938 11.752
255 3.726 11.241
256 3.846 11.154
257 3.533 11.339
258 3.288 10.719
259 2.476 11.308
260 1.699 11.632
261 1.440 11.734
262 1.077 11.682
263 0.927 12.699
264 0.408 12.862
265 0.390 12.954
266 -0.201 13.231
267 -0.450 12.678
268 -0.658 11.446
269 -0.790 10.689
270 -1.538 9.697
271 -2.585 9.050
272 -2.566 8.913
273 -2.406 8.171
274 -1.600 7.806
275 -0.900 7.445
276 -1.137 6.968
277 -1.177 7.169
278 -1.403 7.250
279 -1.530 7.301
280 -1.830 7.054
281 -1.989 6.546
282 -1.652 5.892
283 -0.802 5.965
284 -0.468 6.763
285 -0.978 6.046
286 -1.405 5.668
287 -1.055 5.753
288 -0.399 5.334
289 -0.411 5.972
290 -0.251 6.643
291 0.130 7.109
292 -0.306 6.247
293 -0.677 5.878
294 -0.588 6.427
295 -1.038 6.946
296 -1.218 7.297
297 -1.073 6.914
298 -1.104 6.083
299 -0.755 6.006
300 -0.421 6.097
301 -0.002 7.153
302 0.723 7.303
303 1.006 8.070
304 1.261 9.385
305 0.722 9.660
306 1.144 11.377
307 1.746 12.779
308 2.983 12.734
309 3.509 12.929
310 3.413 13.351
311 3.783 13.706
312 3.543 14.278
313 3.804 14.279
314 3.025 14.236
315 2.978 14.432
316 2.983 14.252
317 3.444 14.040
318 3.930 13.614
319 4.117 13.387
320 4.123 13.599
321 3.862 13.573
322 4.380 14.029
323 4.539 14.227
324 5.050 14.672
325 5.614 14.540
326 5.300 14.366
327 4.125 14.646
328 3.742 14.272
329 3.946 14.088
330 4.658 14.531
331 4.726 14.959
332 3.990 14.082
333 4.221 14.140
334 4.457 14.299
335 4.465 14.105
336 5.415 14.535
337 6.207 14.507
338 5.946 14.796
339 5.733 14.365
340 5.446 13.998
341 4.260 13.796
342 4.114 13.419
343 4.037 12.939
344 4.785 13.145
345 4.808 13.761
346 4.526 14.096
347 5.103 14.264
348 4.559 14.538
349 5.244 14.074
350 6.110 14.164
351 6.053 13.876
352 7.124 13.836
353 6.998 14.347
354 5.926 14.650
355 5.518 14.962
356 5.823 15.169
357 6.111 15.887
358 5.622 15.993
359 5.909 15.793
360 6.324 15.870
361 6.417 15.920
362 6.177 16.314
363 6.706 16.269
364 7.336 15.992
365 6.826 16.165
366 5.876 15.388
367 6.247 15.039
368 6.332 15.870
369 6.954 15.586
370 7.555 15.542
371 7.687 15.726
372 7.133 15.446
373 6.436 15.358
374 5.763 15.379
375 5.610 15.509
376 5.148 16.294
377 4.904 17.237
378 4.228 16.629
379 4.107 15.992
380 3.579 16.002
381 3.511 16.551
382 3.814 16.306
383 3.647 16.573
384 4.436 16.666
385 4.065 16.849
386 4.127 17.059
387 3.820 16.506
388 3.502 16.007
389 2.844 16.160
390 2.466 16.264
391 1.807 16.105
392 1.533 16.156
393 2.149 16.107
394 2.635 17.188
395 2.718 18.136
396 3.756 17.818
397 4.569 17.563
398 4.264 17.789
399 3.344 17.927
400 3.360 17.417
401 3.095 16.826
402 2.540 16.714
403 2.061 17.059
404 2.604 17.298
405 3.343 16.820
406 3.203 16.859
407 3.634 16.586
408 3.638 16.962
409 4.297 17.303
410 4.293 18.008
411 3.562 18.505
412 4.770 18.901
413 5.019 19.113
414 5.000 19.250
415 4.875 19.696
416 5.410 20.095
417 5.168 20.314
418 4.834 19.878
419 4.542 19.990
420 4.614 19.302
421 4.416 19.280
422 3.815 19.401
423 3.103 20.199
424 2.536 19.907
425 1.737 19.966
426 1.918 20.372
427 2.459 20.798
428 2.742 20.535
429 3.287 20.749
430 3.897 21.016
431 4.821 21.555
432 4.385 21.276
433 4.077 21.182
434 4.280 21.648
435 4.806 21.846
436 5.224 21.841
437 4.899 21.875
438 4.434 21.742
439 4.307 22.126
440 4.714 22.336
441 4.369 22.285
442 4.338 22.030
443 4.294 22.047
444 4.429 21.256
445 4.390 20.937
446 4.447 20.955
447 5.259 20.903
448 6.140 21.402
449 6.340 21.128
450 6.754 20.493
451 6.581 20.263
452 6.368 19.651
453 5.885 20.120
454 6.691 19.493
455 7.027 19.762
456 6.295 19.926
457 4.503 19.761
458 4.250 19.151
459 4.772 19.302
460 5.337 19.736
461 5.017 19.587
462 4.725 19.025
463 4.666 18.304
464 4.905 17.695
465 4.014 17.702
466 4.255 18.240
467 4.458 18.118
468 4.445 17.532
469 4.859 17.607
470 5.612 16.975
471 6.326 16.752
472 6.992 17.516
473 7.605 18.213
474 7.994 18.429
475 9.024 18.127
476 8.966 17.653
477 10.258 17.099
478 10.112 17.025
479 9.921 17.469
480 8.701 17.002
481 8.427 16.595
482 7.242 16.432
483 6.934 16.421
484 7.148 17.232
485 8.164 17.006
486 8.144 16.703
487 7.834 17.052
488 7.065 16.868
489 6.519 17.427
490 6.449 17.390
491 7.066 17.022
492 8.324 17.630
493 8.762 17.754
494 9.145 17.708
495 8.585 18.088
496 8.765 17.863
497 8.056 17.939
498 8.079 16.970
499 8.025 16.843
500 8.438 16.555
501 8.320 15.228
