# Supplementary material for: Maximum likelihood-based estimation of diffusion coefficient is quick and reliable method for analyzing estradiol actions on surface receptor movements
Source: Front Neuroinform. 2023 Mar 8;17:1005936. doi: 10.3389/fninf.2023.1005936 (PMC10031098; doi:10.3389/fninf.2023.1005936)
Supplement: Supplementary file 2 [file Data_Sheet_2.ZIP › 00-D-error_sensitivity/D015_s0/Traj_N=500_D=0.15_Error=0_MotionBlur _No.022.dat]

001 -0.276 0.468
002 -1.048 -0.417
003 -0.351 -0.981
004 -0.360 -1.551
005 -1.293 -2.102
006 -1.678 -2.478
007 -1.887 -2.338
008 -2.171 -2.006
009 -1.687 -2.092
010 -1.124 -2.212
011 -1.328 -1.328
012 -1.256 -0.909
013 -0.667 -0.818
014 -0.009 -0.299
015 -0.220 0.148
016 -0.505 0.197
017 -0.731 -0.288
018 -1.644 -0.548
019 -1.932 -1.227
020 -1.537 -1.571
021 -1.234 -1.313
022 -1.810 -0.722
023 -2.283 -0.892
024 -1.983 -0.717
025 -1.843 -0.259
026 -2.768 0.028
027 -2.286 -0.145
028 -2.177 0.052
029 -1.853 0.050
030 -1.335 -1.183
031 -0.418 -1.390
032 -0.132 -2.226
033 -0.560 -2.223
034 -0.868 -2.259
035 -0.764 -1.384
036 -1.672 -0.823
037 -0.737 -1.197
038 -0.663 -1.527
039 -0.891 -1.338
040 -0.841 -0.461
041 -1.420 0.041
042 -0.725 0.359
043 -1.089 0.283
044 -0.977 0.207
045 -0.442 0.088
046 0.474 0.741
047 0.911 0.344
048 1.137 0.194
049 1.957 0.854
050 1.979 1.626
051 2.106 1.392
052 3.495 1.895
053 4.298 3.376
054 3.862 4.643
055 3.319 5.071
056 3.055 5.051
057 3.343 4.990
058 3.844 4.769
059 4.029 5.303
060 3.963 5.087
061 3.579 4.480
062 3.472 4.668
063 3.756 4.396
064 4.719 4.850
065 4.823 5.836
066 4.527 5.979
067 5.248 5.524
068 6.493 5.804
069 6.960 5.871
070 7.110 5.782
071 7.708 6.059
072 7.263 5.272
073 6.198 5.174
074 5.037 4.838
075 4.437 5.138
076 4.381 5.493
077 3.953 5.139
078 3.935 4.770
079 4.925 4.856
080 4.992 4.626
081 5.231 4.939
082 4.895 4.666
083 4.329 4.926
084 4.246 4.946
085 4.087 4.976
086 4.084 5.512
087 4.846 5.839
088 4.955 5.363
089 4.181 5.339
090 3.981 6.065
091 3.796 6.596
092 3.654 6.533
093 3.796 6.573
094 4.547 5.971
095 4.281 5.416
096 3.907 5.127
097 4.279 4.824
098 4.339 4.570
099 3.999 4.748
100 4.272 3.368
101 3.883 2.771
102 4.875 3.648
103 5.449 3.589
104 4.916 2.697
105 5.314 2.215
106 5.986 2.476
107 5.222 2.536
108 5.726 2.195
109 5.978 1.799
110 5.615 1.887
111 5.681 1.478
112 5.689 0.391
113 6.119 -0.333
114 6.409 -0.212
115 6.623 -0.399
116 6.417 -0.354
117 6.755 0.165
118 6.575 0.144
119 6.424 -0.391
120 6.311 -0.323
121 7.399 0.304
122 7.865 0.335
123 7.200 0.743
124 7.156 0.194
125 7.009 -0.725
126 6.927 -0.491
127 6.211 -1.029
128 5.256 -1.616
129 5.250 -1.510
130 4.501 -1.150
131 4.449 -0.815
132 4.592 -1.320
133 4.255 -2.199
134 3.309 -2.065
135 2.477 -1.561
136 3.323 -0.918
137 2.833 -0.451
138 2.545 0.139
139 3.467 0.609
140 4.483 0.271
141 4.065 0.127
142 4.548 -0.357
143 3.576 -0.408
144 2.445 -0.499
145 2.244 -0.601
146 1.599 -1.753
147 0.827 -3.113
148 1.040 -3.432
149 1.555 -3.312
150 1.606 -3.390
151 2.389 -3.546
152 2.201 -3.405
153 2.737 -2.867
154 3.726 -2.327
155 3.612 -1.842
156 3.763 -1.312
157 4.817 -1.136
158 5.102 -1.808
159 5.632 -1.879
160 5.766 -1.809
161 4.561 -1.441
162 4.379 -1.401
163 4.843 -1.611
164 4.811 -2.462
165 4.567 -2.676
166 3.521 -3.288
167 3.131 -3.171
168 2.917 -3.224
169 3.140 -3.662
170 2.777 -2.875
171 2.689 -1.510
172 2.337 -1.137
173 2.857 -1.910
174 3.056 -2.312
175 2.545 -2.903
176 2.282 -3.296
177 1.575 -3.163
178 1.612 -3.219
179 1.454 -3.849
180 1.293 -4.788
181 1.341 -5.009
182 1.718 -5.095
183 2.002 -5.237
184 1.726 -4.203
185 2.349 -3.210
186 2.379 -2.676
187 1.996 -2.827
188 1.403 -3.333
189 1.503 -3.003
190 0.717 -3.196
191 0.360 -4.382
192 -0.534 -4.961
193 -0.073 -4.716
194 0.269 -4.850
195 -0.057 -4.164
196 0.178 -4.120
197 0.591 -4.031
198 0.003 -3.603
199 -0.639 -3.363
200 -0.736 -3.531
201 -0.520 -3.580
202 -0.761 -3.705
203 -0.721 -3.830
204 -0.410 -3.929
205 -0.229 -3.391
206 -0.536 -2.708
207 -0.507 -2.003
208 -1.481 -1.203
209 -2.463 -1.557
210 -3.024 -1.713
211 -2.983 -2.040
212 -2.278 -1.348
213 -2.901 -0.739
214 -3.950 -1.926
215 -4.883 -2.643
216 -4.518 -2.369
217 -4.312 -1.977
218 -4.713 -1.609
219 -4.986 -1.897
220 -5.425 -1.648
221 -5.926 -1.543
222 -6.627 -1.898
223 -6.657 -1.773
224 -7.032 -2.003
225 -7.454 -2.486
226 -7.793 -2.884
227 -7.798 -3.640
228 -7.698 -4.307
229 -7.130 -4.917
230 -6.585 -5.967
231 -6.423 -5.824
232 -6.509 -5.353
233 -6.402 -4.256
234 -5.739 -4.743
235 -5.192 -4.235
236 -5.618 -3.978
237 -5.940 -3.500
238 -5.261 -3.195
239 -5.334 -2.436
240 -5.296 -3.098
241 -5.119 -3.165
242 -4.769 -3.145
243 -4.294 -3.415
244 -3.543 -3.698
245 -3.365 -3.864
246 -3.301 -3.619
247 -3.961 -3.068
248 -4.635 -2.570
249 -4.788 -2.999
250 -4.712 -2.397
251 -5.111 -2.927
252 -4.852 -3.647
253 -4.525 -3.976
254 -4.390 -3.433
255 -4.625 -3.577
256 -5.007 -3.652
257 -4.992 -4.482
258 -5.518 -4.962
259 -5.463 -4.941
260 -5.585 -4.889
261 -5.032 -4.761
262 -5.583 -4.190
263 -5.452 -4.240
264 -5.145 -4.141
265 -5.384 -4.312
266 -4.935 -3.667
267 -5.114 -3.183
268 -5.272 -2.617
269 -5.506 -2.757
270 -5.429 -2.395
271 -5.013 -2.578
272 -3.453 -2.044
273 -2.274 -1.588
274 -2.114 -1.583
275 -2.403 -1.077
276 -2.610 -0.297
277 -3.274 -0.634
278 -3.010 -0.556
279 -3.573 -1.020
280 -4.032 -0.885
281 -3.565 -0.218
282 -3.312 -0.381
283 -3.814 0.029
284 -4.012 0.672
285 -4.504 1.094
286 -5.038 0.582
287 -5.680 -0.123
288 -5.561 -1.015
289 -5.713 -1.502
290 -5.104 -1.124
291 -4.468 -0.317
292 -4.097 0.625
293 -4.670 -0.160
294 -4.772 -0.128
295 -5.374 -0.470
296 -5.925 -0.561
297 -5.709 -0.048
298 -5.330 -0.145
299 -4.774 -0.287
300 -4.882 -1.579
301 -5.873 -1.968
302 -6.192 -1.759
303 -6.736 -1.798
304 -7.694 -2.079
305 -8.263 -2.429
306 -8.280 -2.410
307 -7.759 -2.668
308 -7.884 -2.772
309 -7.700 -2.647
310 -7.866 -2.861
311 -7.949 -3.197
312 -8.607 -2.239
313 -8.536 -1.605
314 -8.437 -1.651
315 -8.454 -1.576
316 -8.140 -1.548
317 -8.384 -1.658
318 -8.862 -1.476
319 -9.035 -1.493
320 -9.655 -2.266
321 -9.513 -2.463
322 -10.165 -2.204
323 -10.134 -2.796
324 -10.146 -3.388
325 -10.128 -2.602
326 -10.539 -2.449
327 -11.209 -2.845
328 -10.767 -3.135
329 -11.131 -3.538
330 -11.400 -3.466
331 -11.494 -3.295
332 -12.863 -3.310
333 -12.122 -2.966
334 -11.297 -2.052
335 -10.485 -1.064
336 -9.925 -0.975
337 -9.134 -0.551
338 -8.087 0.212
339 -7.236 -0.364
340 -7.053 -1.489
341 -7.910 -1.674
342 -8.524 -1.279
343 -9.187 -1.365
344 -8.958 -0.809
345 -8.512 -0.523
346 -6.730 -0.684
347 -6.382 -1.821
348 -6.387 -2.083
349 -6.426 -1.786
350 -6.755 -0.968
351 -6.795 -0.414
352 -6.572 -0.763
353 -6.477 -0.721
354 -7.210 -0.777
355 -7.777 -1.792
356 -7.844 -1.850
357 -7.820 -1.195
358 -8.668 0.190
359 -8.248 -0.185
360 -8.797 -0.453
361 -7.850 -0.936
362 -7.220 -1.211
363 -6.864 -0.407
364 -7.298 -0.939
365 -7.916 -0.758
366 -8.500 -0.327
367 -8.306 1.332
368 -7.642 1.303
369 -7.294 0.445
370 -7.168 1.208
371 -6.572 1.360
372 -6.780 1.506
373 -7.968 1.075
374 -8.046 1.049
375 -7.918 1.766
376 -7.643 2.373
377 -7.142 3.380
378 -6.998 2.954
379 -6.919 2.597
380 -7.090 2.949
381 -6.437 3.899
382 -6.128 4.080
383 -6.760 3.147
384 -6.288 1.907
385 -5.603 0.612
386 -5.885 0.513
387 -6.374 0.554
388 -5.898 0.295
389 -6.155 0.418
390 -5.542 -0.015
391 -5.379 -0.419
392 -5.377 -0.697
393 -5.713 -0.367
394 -6.406 -0.153
395 -6.546 -0.221
396 -5.970 -1.052
397 -5.787 -1.292
398 -5.781 -1.770
399 -4.909 -2.086
400 -4.545 -2.318
401 -3.690 -1.733
402 -4.296 -1.012
403 -4.356 -1.131
404 -4.138 -0.890
405 -4.243 -0.857
406 -4.691 -0.281
407 -4.609 -0.294
408 -4.179 -1.282
409 -3.186 -0.583
410 -2.743 -0.656
411 -3.160 -1.201
412 -3.623 -1.408
413 -3.796 -0.652
414 -3.702 -0.457
415 -3.901 -0.132
416 -4.642 -0.917
417 -4.880 -1.344
418 -4.362 -1.271
419 -3.632 -0.903
420 -3.205 -1.241
421 -3.520 -1.929
422 -4.414 -2.639
423 -4.757 -2.102
424 -4.856 -1.260
425 -4.749 -1.239
426 -4.683 -2.397
427 -5.543 -2.600
428 -5.466 -2.795
429 -5.522 -2.458
430 -5.516 -3.119
431 -6.426 -2.714
432 -6.103 -2.661
433 -5.503 -2.475
434 -5.191 -2.228
435 -5.504 -2.188
436 -6.046 -2.928
437 -7.191 -3.855
438 -7.770 -3.526
439 -7.785 -3.851
440 -7.234 -4.085
441 -6.471 -3.071
442 -5.542 -2.188
443 -4.832 -1.908
444 -4.979 -1.880
445 -6.126 -2.696
446 -6.596 -3.253
447 -7.672 -2.992
448 -7.256 -2.578
449 -7.156 -2.965
450 -7.166 -2.990
451 -6.811 -3.058
452 -7.262 -2.888
453 -7.497 -3.010
454 -7.596 -3.740
455 -8.159 -4.156
456 -8.978 -3.899
457 -9.751 -3.392
458 -10.898 -2.988
459 -11.649 -3.991
460 -11.629 -3.935
461 -11.043 -3.163
462 -9.939 -3.347
463 -10.378 -2.907
464 -10.124 -2.810
465 -10.003 -2.695
466 -9.687 -1.887
467 -10.037 -1.875
468 -9.722 -2.223
469 -8.582 -2.342
470 -8.614 -2.788
471 -9.010 -2.922
472 -9.260 -3.044
473 -8.441 -3.376
474 -7.803 -3.808
475 -7.655 -3.572
476 -6.726 -3.704
477 -6.249 -4.197
478 -5.307 -3.789
479 -5.349 -3.714
480 -6.025 -2.769
481 -6.376 -1.865
482 -6.793 -1.990
483 -6.651 -3.259
484 -6.681 -3.424
485 -7.137 -4.498
486 -7.360 -4.305
487 -7.145 -4.322
488 -7.206 -4.668
489 -6.986 -4.750
490 -6.271 -4.868
491 -6.090 -4.892
492 -6.784 -4.427
493 -6.795 -4.518
494 -7.133 -3.998
495 -7.059 -3.369
496 -7.366 -3.418
497 -6.940 -2.873
498 -7.396 -2.812
499 -6.694 -2.869
500 -6.197 -2.323
501 -5.986 -2.262
