# Supplementary material for: Maximum likelihood-based estimation of diffusion coefficient is quick and reliable method for analyzing estradiol actions on surface receptor movements
Source: Front Neuroinform. 2023 Mar 8;17:1005936. doi: 10.3389/fninf.2023.1005936 (PMC10031098; doi:10.3389/fninf.2023.1005936)
Supplement: Supplementary file 2 [file Data_Sheet_2.ZIP › 00-D-error_sensitivity/D015_s0/Traj_N=500_D=0.15_Error=0_MotionBlur _No.023.dat]

001 -0.198 0.729
002 -0.437 1.954
003 -0.809 2.493
004 -0.311 2.912
005 0.540 2.661
006 0.584 1.885
007 0.672 1.913
008 0.487 1.803
009 0.378 2.200
010 -0.018 2.418
011 0.667 1.565
012 0.807 1.386
013 -0.286 1.811
014 -1.165 2.026
015 -0.930 1.398
016 -1.115 1.333
017 -1.575 1.265
018 -2.009 1.112
019 -1.739 0.853
020 -1.093 1.312
021 -0.717 1.238
022 -0.123 1.850
023 0.285 2.260
024 0.379 3.109
025 0.260 3.700
026 0.049 3.708
027 -1.233 3.734
028 -1.287 3.403
029 -1.897 2.618
030 -1.195 2.273
031 -1.129 2.155
032 -0.687 1.519
033 -0.763 1.248
034 -1.004 1.800
035 -0.856 1.737
036 -1.436 1.027
037 -0.753 1.109
038 0.418 0.752
039 -0.475 0.375
040 -0.694 -0.047
041 -0.695 -0.542
042 -1.683 -0.139
043 -1.639 -0.159
044 -1.653 0.222
045 -2.575 0.823
046 -1.845 1.282
047 -1.147 1.140
048 -1.372 1.186
049 -1.640 0.941
050 -2.158 0.270
051 -2.112 0.319
052 -1.839 0.312
053 -1.868 0.023
054 -2.085 -0.358
055 -1.727 -0.170
056 -1.153 0.549
057 -0.745 0.088
058 -0.917 0.405
059 -1.039 0.558
060 -1.033 -0.068
061 -1.581 0.453
062 -1.810 1.492
063 -1.912 0.941
064 -1.453 1.310
065 -1.651 1.572
066 -1.818 1.505
067 -2.695 1.614
068 -2.682 1.512
069 -2.558 1.690
070 -2.775 1.742
071 -2.942 1.466
072 -2.269 1.368
073 -1.895 1.327
074 -2.388 1.039
075 -2.564 1.182
076 -3.097 1.329
077 -3.203 1.221
078 -3.565 1.282
079 -4.238 1.500
080 -4.154 2.380
081 -3.605 2.300
082 -3.129 2.866
083 -3.207 2.744
084 -3.772 2.685
085 -4.751 2.569
086 -4.881 2.083
087 -4.942 1.135
088 -4.471 -0.137
089 -4.120 0.359
090 -5.081 -0.637
091 -5.309 -2.090
092 -5.444 -2.182
093 -5.011 -1.635
094 -5.374 -2.138
095 -4.985 -1.156
096 -5.200 -0.473
097 -5.229 0.028
098 -5.501 0.100
099 -5.605 0.081
100 -5.991 -0.494
101 -5.691 -0.860
102 -5.450 -1.057
103 -5.321 0.150
104 -4.887 0.551
105 -4.345 0.498
106 -3.912 -0.101
107 -4.255 -1.152
108 -4.155 -1.068
109 -4.289 -1.206
110 -4.918 -0.643
111 -5.749 -0.684
112 -5.006 0.057
113 -3.477 0.026
114 -3.551 0.425
115 -3.646 1.080
116 -3.434 2.284
117 -3.297 3.116
118 -3.296 3.931
119 -4.012 4.615
120 -4.040 5.483
121 -4.152 4.868
122 -4.347 5.857
123 -3.973 6.253
124 -4.297 6.786
125 -4.402 7.775
126 -4.500 7.542
127 -3.484 7.306
128 -3.674 8.278
129 -3.334 7.307
130 -3.681 7.213
131 -3.699 7.652
132 -2.724 7.575
133 -3.068 8.342
134 -2.792 7.831
135 -2.711 7.218
136 -1.960 6.640
137 -2.020 6.195
138 -1.765 6.736
139 -1.937 7.041
140 -2.180 6.732
141 -3.273 7.044
142 -3.652 7.437
143 -3.046 7.334
144 -2.767 6.382
145 -3.335 5.887
146 -3.570 5.106
147 -2.714 5.097
148 -2.442 4.859
149 -2.004 4.637
150 -1.826 4.681
151 -2.272 4.570
152 -2.102 5.031
153 -2.667 5.713
154 -2.319 5.534
155 -1.889 6.317
156 -1.826 6.684
157 -1.425 6.814
158 -1.166 6.593
159 -1.237 6.641
160 -0.636 5.393
161 0.028 5.345
162 -0.353 5.662
163 -1.357 6.867
164 -0.628 7.431
165 -0.721 7.591
166 0.120 7.500
167 -0.257 7.407
168 -0.460 6.834
169 -0.446 6.448
170 -0.759 5.907
171 -0.205 5.517
172 -0.436 5.346
173 -1.301 4.693
174 -1.261 4.198
175 -0.248 3.041
176 0.005 2.184
177 0.453 2.702
178 0.407 2.952
179 0.823 2.016
180 1.067 2.001
181 0.440 2.352
182 0.702 2.746
183 0.108 2.572
184 0.731 2.249
185 1.310 3.006
186 2.398 4.093
187 2.597 4.636
188 2.391 4.235
189 2.085 4.057
190 2.360 4.058
191 2.146 3.269
192 2.229 3.309
193 2.297 3.386
194 3.122 3.484
195 3.263 3.828
196 3.453 4.619
197 3.165 4.957
198 2.004 4.974
199 2.069 4.633
200 2.042 4.791
201 1.629 5.306
202 1.087 5.770
203 0.435 5.382
204 0.721 4.840
205 0.966 4.550
206 1.751 3.853
207 1.113 3.282
208 1.374 3.470
209 1.220 4.051
210 1.293 4.318
211 1.256 4.900
212 0.782 5.892
213 0.720 5.876
214 0.804 5.593
215 -0.083 5.197
216 -0.586 3.814
217 -1.045 3.795
218 -1.218 3.490
219 -1.425 2.723
220 -1.620 2.161
221 -2.109 1.609
222 -2.238 1.676
223 -1.935 1.414
224 -1.637 1.549
225 -0.734 2.448
226 -0.460 2.777
227 -0.723 3.804
228 -0.183 4.521
229 0.310 4.153
230 1.007 3.449
231 1.498 3.040
232 1.654 2.568
233 1.745 2.236
234 2.038 2.358
235 2.496 2.433
236 2.734 2.511
237 2.699 1.988
238 2.885 1.635
239 2.489 0.758
240 2.699 1.629
241 3.442 1.464
242 3.287 0.614
243 2.500 1.094
244 1.767 1.143
245 1.608 1.419
246 1.655 2.144
247 0.854 1.512
248 0.895 1.250
249 1.240 2.168
250 1.790 1.549
251 1.733 1.202
252 0.218 0.782
253 -0.579 0.573
254 -0.172 -0.215
255 -0.259 -0.524
256 0.523 -1.097
257 0.476 -1.769
258 0.154 -1.722
259 0.000 -1.102
260 0.255 -0.418
261 0.287 0.117
262 0.729 0.719
263 0.959 0.481
264 1.440 0.560
265 0.985 1.172
266 0.667 1.804
267 0.552 1.886
268 0.850 1.743
269 0.169 1.708
270 0.039 1.145
271 -0.274 0.502
272 -0.271 -0.403
273 -0.195 -0.660
274 -0.530 -1.305
275 -1.253 -1.848
276 -1.575 -2.004
277 -1.937 -1.804
278 -1.823 -1.808
279 -1.615 -2.082
280 -1.770 -2.342
281 -2.663 -2.815
282 -2.529 -3.790
283 -2.714 -4.000
284 -2.791 -3.512
285 -2.615 -3.696
286 -2.643 -2.836
287 -3.086 -2.611
288 -3.234 -3.023
289 -4.002 -4.065
290 -4.585 -4.657
291 -4.734 -4.549
292 -4.688 -4.372
293 -5.164 -4.208
294 -5.163 -4.026
295 -5.938 -3.151
296 -5.833 -2.808
297 -5.515 -2.539
298 -6.013 -2.304
299 -6.420 -2.027
300 -5.888 -1.233
301 -6.109 -1.173
302 -5.937 -1.128
303 -5.696 -0.781
304 -5.822 -0.702
305 -5.746 -0.628
306 -6.449 -0.187
307 -7.813 0.611
308 -7.940 0.288
309 -7.291 -0.432
310 -7.039 -0.205
311 -7.427 -0.498
312 -7.396 -0.460
313 -7.419 -0.663
314 -7.668 -1.085
315 -7.644 -2.447
316 -7.582 -1.969
317 -8.214 -2.403
318 -8.473 -2.695
319 -8.247 -2.636
320 -7.957 -1.965
321 -8.711 -0.620
322 -7.463 -0.045
323 -7.460 -0.208
324 -7.391 -0.441
325 -7.752 -0.685
326 -7.889 -0.625
327 -8.256 -0.041
328 -8.704 1.297
329 -9.493 1.219
330 -9.463 1.465
331 -9.550 1.243
332 -8.505 1.272
333 -6.770 1.558
334 -7.563 1.748
335 -6.502 1.618
336 -6.149 0.755
337 -6.553 0.348
338 -6.597 0.499
339 -6.164 1.194
340 -5.696 1.313
341 -5.521 0.858
342 -5.892 0.384
343 -5.573 0.437
344 -5.219 1.287
345 -5.110 1.532
346 -5.195 1.324
347 -4.587 1.227
348 -3.833 1.200
349 -3.849 1.139
350 -3.339 1.090
351 -2.712 1.115
352 -2.147 1.121
353 -1.707 1.490
354 -1.822 2.340
355 -2.019 2.502
356 -2.276 2.241
357 -2.102 2.061
358 -1.932 2.169
359 -1.476 2.730
360 -0.700 3.744
361 -0.213 4.440
362 -0.379 5.224
363 -0.521 5.640
364 -0.300 6.308
365 -0.617 6.412
366 -1.013 6.853
367 -0.620 6.562
368 -0.591 6.132
369 -1.377 6.357
370 -1.140 6.217
371 -1.850 5.555
372 -2.014 5.816
373 -2.338 5.387
374 -2.310 5.457
375 -1.388 5.963
376 0.551 5.259
377 1.957 5.096
378 2.675 5.584
379 3.670 5.492
380 3.299 5.497
381 4.010 4.959
382 4.219 4.930
383 4.750 4.744
384 3.703 5.439
385 3.277 4.695
386 2.192 4.306
387 2.081 4.483
388 2.380 5.505
389 1.871 5.996
390 1.014 5.917
391 1.785 5.565
392 1.695 5.844
393 2.133 6.424
394 2.439 6.261
395 2.281 5.136
396 2.171 4.837
397 2.008 4.536
398 1.759 4.292
399 2.163 4.455
400 1.051 4.048
401 1.187 3.481
402 1.648 3.701
403 2.398 3.632
404 3.176 4.178
405 4.086 3.822
406 4.355 3.170
407 3.986 3.100
408 4.842 3.574
409 5.399 3.864
410 5.637 4.164
411 6.349 4.584
412 5.952 4.657
413 5.817 4.152
414 5.592 4.329
415 5.762 4.526
416 5.775 4.425
417 5.281 4.480
418 4.668 4.682
419 4.974 5.587
420 5.486 5.032
421 4.449 5.252
422 3.848 6.112
423 3.795 5.668
424 4.097 5.907
425 4.248 5.841
426 4.949 6.059
427 5.252 6.022
428 5.780 6.282
429 5.321 7.543
430 5.000 8.588
431 4.659 8.813
432 3.757 8.759
433 3.500 9.135
434 3.788 9.568
435 4.080 10.194
436 3.515 10.908
437 2.846 11.702
438 3.081 11.730
439 2.802 12.139
440 3.096 12.331
441 3.073 11.343
442 3.120 11.290
443 3.906 11.156
444 3.902 11.121
445 3.764 10.811
446 3.232 10.539
447 3.007 10.193
448 2.178 9.964
449 1.670 11.176
450 0.759 11.518
451 -0.439 11.165
452 -0.731 11.320
453 -1.337 11.536
454 -1.671 11.139
455 -2.074 11.358
456 -1.128 11.179
457 -1.193 10.606
458 -1.220 10.209
459 -0.668 10.948
460 -0.555 11.417
461 -1.098 11.388
462 -1.986 10.550
463 -1.330 9.796
464 -0.638 9.525
465 -0.585 10.714
466 0.072 11.755
467 0.741 12.053
468 1.485 12.031
469 1.503 12.022
470 0.947 10.838
471 0.331 10.244
472 0.402 11.108
473 0.291 11.632
474 -0.228 10.276
475 0.192 9.895
476 0.937 10.076
477 1.712 10.022
478 1.627 11.296
479 2.941 12.796
480 2.811 12.949
481 1.973 11.874
482 1.157 11.184
483 1.101 11.402
484 1.292 11.151
485 2.324 10.762
486 2.944 10.498
487 3.876 10.684
488 3.162 10.886
489 1.980 10.989
490 1.045 11.529
491 0.255 12.091
492 -0.996 11.837
493 -0.721 12.330
494 -0.452 12.624
495 -0.147 12.940
496 -0.292 12.777
497 -0.892 12.708
498 -1.406 12.876
499 -1.918 12.328
500 -2.358 12.490
501 -2.504 13.822
