# Supplementary material for: Maximum likelihood-based estimation of diffusion coefficient is quick and reliable method for analyzing estradiol actions on surface receptor movements
Source: Front Neuroinform. 2023 Mar 8;17:1005936. doi: 10.3389/fninf.2023.1005936 (PMC10031098; doi:10.3389/fninf.2023.1005936)
Supplement: Supplementary file 2 [file Data_Sheet_2.ZIP › 00-D-error_sensitivity/D015_s0/Traj_N=500_D=0.15_Error=0_MotionBlur _No.024.dat]

001 -0.109 -0.589
002 -0.915 -0.191
003 -0.676 0.007
004 -0.708 -0.217
005 -0.746 0.186
006 -0.359 0.832
007 0.097 0.977
008 0.142 0.647
009 -0.297 0.344
010 -0.569 1.245
011 -0.622 1.817
012 -1.347 2.000
013 -1.330 1.850
014 -1.292 2.397
015 -0.954 2.509
016 -0.920 2.921
017 -0.571 2.890
018 -0.304 3.032
019 -0.207 3.293
020 -0.556 4.199
021 0.644 4.167
022 1.229 3.860
023 0.723 3.010
024 0.658 2.169
025 0.146 1.330
026 -0.004 0.692
027 0.925 0.998
028 1.156 1.019
029 1.694 1.757
030 2.793 2.106
031 2.677 1.992
032 2.778 1.373
033 4.096 2.590
034 4.884 2.825
035 5.487 2.292
036 5.682 2.164
037 6.281 2.554
038 6.891 2.554
039 6.634 2.739
040 6.279 3.327
041 6.254 3.510
042 5.627 3.271
043 5.322 2.486
044 5.738 1.408
045 5.687 1.115
046 4.434 1.815
047 3.571 2.790
048 3.514 3.070
049 3.276 3.282
050 2.892 2.877
051 2.485 3.093
052 2.751 3.045
053 2.254 3.484
054 1.782 4.668
055 1.576 5.310
056 0.965 5.571
057 1.030 6.285
058 0.902 6.504
059 0.212 6.653
060 -0.501 7.364
061 -1.091 7.164
062 -1.427 7.444
063 -1.572 7.337
064 -1.815 7.177
065 -2.051 7.822
066 -2.977 7.782
067 -3.511 7.720
068 -4.508 7.881
069 -4.485 8.216
070 -4.967 9.062
071 -5.396 8.466
072 -4.402 7.563
073 -4.443 7.487
074 -4.579 7.361
075 -4.302 7.797
076 -4.095 7.547
077 -4.369 6.975
078 -4.747 6.234
079 -4.879 6.416
080 -5.084 6.604
081 -4.496 7.169
082 -4.310 6.511
083 -4.164 6.695
084 -3.530 7.378
085 -3.227 7.210
086 -2.579 7.047
087 -1.535 6.783
088 -1.154 6.380
089 -0.221 6.315
090 -0.498 5.230
091 -0.546 4.562
092 -0.564 4.338
093 -1.015 3.815
094 -0.714 3.713
095 0.407 4.751
096 0.785 5.760
097 0.550 5.553
098 -0.008 6.035
099 -0.040 6.297
100 0.080 7.196
101 -0.263 7.987
102 -0.307 8.232
103 -0.095 8.816
104 -0.087 8.587
105 -0.018 8.186
106 0.414 7.808
107 0.442 7.631
108 0.972 7.375
109 1.159 6.880
110 2.120 7.817
111 2.651 8.565
112 3.173 8.594
113 3.951 8.854
114 4.639 8.445
115 4.934 8.920
116 5.046 9.251
117 4.826 9.089
118 4.628 9.666
119 4.847 10.389
120 5.571 9.866
121 6.168 9.406
122 6.162 9.039
123 6.730 9.048
124 7.151 8.493
125 7.354 8.468
126 7.356 7.884
127 7.391 7.797
128 7.343 8.448
129 6.837 8.722
130 7.073 7.594
131 7.378 6.257
132 7.512 5.116
133 7.180 5.153
134 6.617 5.731
135 6.960 6.004
136 6.968 6.832
137 6.517 7.706
138 6.399 7.830
139 6.183 7.733
140 6.202 7.157
141 5.305 6.476
142 4.970 6.399
143 5.317 6.801
144 6.083 6.330
145 6.240 6.192
146 5.790 5.871
147 6.592 5.695
148 6.007 6.288
149 5.240 6.003
150 5.093 5.691
151 4.446 5.738
152 2.829 5.737
153 2.721 5.979
154 2.662 6.188
155 2.133 5.382
156 2.259 5.300
157 2.265 5.644
158 2.180 6.561
159 3.003 6.470
160 3.144 5.748
161 3.537 6.061
162 3.629 5.290
163 4.489 5.125
164 5.114 6.320
165 4.713 6.728
166 4.942 5.341
167 4.724 5.567
168 4.610 5.450
169 4.622 4.985
170 5.015 5.077
171 5.035 4.632
172 5.226 4.004
173 5.829 3.757
174 5.673 3.546
175 7.007 2.980
176 7.114 2.823
177 7.071 3.141
178 6.336 4.378
179 5.529 5.503
180 4.565 6.100
181 5.851 5.707
182 6.432 5.583
183 6.005 5.286
184 5.061 5.598
185 4.889 6.040
186 5.207 7.343
187 5.835 7.565
188 5.040 8.274
189 4.467 7.836
190 4.616 7.717
191 4.945 7.138
192 5.044 6.915
193 4.247 6.594
194 3.359 6.699
195 2.639 5.973
196 2.855 6.278
197 2.748 6.717
198 2.984 6.347
199 3.391 6.465
200 3.341 5.964
201 3.634 6.367
202 4.064 7.219
203 4.132 7.777
204 4.351 7.698
205 4.231 8.094
206 3.645 7.137
207 4.552 7.358
208 5.847 7.450
209 6.317 7.729
210 6.826 7.647
211 6.479 6.756
212 6.604 6.148
213 6.987 7.309
214 7.781 7.880
215 7.493 8.801
216 6.989 9.227
217 7.049 8.499
218 7.143 7.133
219 7.276 7.417
220 7.168 8.138
221 6.774 7.664
222 7.030 7.509
223 7.842 8.661
224 8.822 9.247
225 9.008 9.442
226 9.250 9.518
227 9.610 9.076
228 8.735 9.980
229 8.220 10.445
230 7.641 10.234
231 7.459 10.077
232 8.122 10.677
233 8.931 10.508
234 8.409 10.385
235 8.376 10.492
236 8.388 11.208
237 8.699 12.099
238 8.411 10.918
239 8.043 10.036
240 8.696 9.811
241 8.311 9.903
242 8.278 9.782
243 8.489 9.092
244 8.015 8.305
245 8.354 7.912
246 8.936 8.324
247 8.879 7.995
248 8.998 7.963
249 8.991 7.070
250 9.878 6.752
251 9.989 6.171
252 9.617 6.323
253 9.518 6.801
254 9.231 6.604
255 8.384 6.159
256 8.179 7.386
257 7.446 7.726
258 6.621 8.196
259 5.605 8.148
260 4.867 7.818
261 4.607 7.511
262 3.947 7.234
263 3.956 6.770
264 4.060 5.692
265 3.724 6.030
266 3.561 5.522
267 3.457 5.246
268 3.040 5.230
269 2.641 5.453
270 3.065 5.969
271 2.636 6.260
272 2.338 6.466
273 2.946 5.869
274 2.969 6.128
275 3.187 4.994
276 3.195 4.837
277 3.311 5.824
278 3.505 6.167
279 2.752 6.964
280 3.344 6.283
281 3.548 5.200
282 3.251 4.733
283 3.570 4.858
284 3.356 4.955
285 3.191 4.986
286 3.082 5.622
287 3.008 5.954
288 3.298 5.030
289 3.681 4.772
290 2.766 4.941
291 2.908 4.965
292 3.331 5.476
293 2.981 5.536
294 2.893 6.219
295 2.659 6.535
296 1.608 5.997
297 0.835 6.424
298 0.660 6.984
299 0.071 6.512
300 -0.786 6.428
301 -0.244 6.743
302 0.880 7.135
303 1.805 7.939
304 1.633 7.610
305 0.698 7.594
306 -0.057 7.837
307 1.136 8.090
308 0.722 7.425
309 0.260 7.242
310 -0.531 6.618
311 -0.352 6.449
312 -1.018 6.984
313 -1.302 6.980
314 -0.319 5.476
315 0.145 5.602
316 0.729 5.005
317 1.013 4.519
318 1.620 4.086
319 1.001 3.400
320 -0.025 3.383
321 -0.591 3.423
322 -0.240 3.844
323 -0.184 4.078
324 -0.506 3.499
325 -0.758 3.031
326 -0.354 1.841
327 -0.965 1.592
328 -0.986 1.117
329 -1.032 0.470
330 -0.570 -0.428
331 -0.983 -1.161
332 -0.288 -0.934
333 -0.688 -0.600
334 -0.836 0.454
335 -0.640 0.533
336 -0.161 -0.128
337 0.735 -0.705
338 0.463 -0.107
339 0.173 -0.275
340 0.040 -0.130
341 -0.715 -0.354
342 -0.783 -0.225
343 -0.150 0.406
344 -0.199 -0.209
345 -1.067 -0.292
346 -0.756 0.953
347 0.034 1.934
348 -0.850 2.184
349 -0.338 2.533
350 -0.103 2.403
351 -0.818 2.423
352 -1.130 1.922
353 -1.274 2.174
354 -0.994 2.389
355 -0.745 3.546
356 -0.529 3.486
357 -0.885 3.354
358 -0.576 3.382
359 0.218 3.125
360 0.685 3.593
361 0.576 4.101
362 0.712 4.070
363 0.399 3.710
364 0.236 3.480
365 -0.577 3.168
366 -1.271 2.791
367 -1.054 2.751
368 -0.008 2.681
369 0.624 2.774
370 -0.215 2.057
371 -0.846 1.714
372 -0.657 0.768
373 -0.759 0.574
374 -0.459 0.339
375 -0.115 0.405
376 -0.435 0.591
377 -0.743 0.416
378 -1.270 0.701
379 -1.290 1.066
380 -1.340 1.225
381 -1.870 2.270
382 -2.356 1.697
383 -2.757 1.195
384 -3.223 0.730
385 -3.715 -0.044
386 -3.143 0.213
387 -3.478 0.476
388 -4.844 0.197
389 -4.696 -0.052
390 -4.806 0.031
391 -3.534 -0.699
392 -3.322 -0.281
393 -2.915 -0.064
394 -3.081 0.013
395 -2.701 0.167
396 -3.154 0.177
397 -3.222 -0.232
398 -4.415 0.227
399 -4.571 0.410
400 -4.579 0.136
401 -4.080 0.314
402 -3.983 0.983
403 -3.939 0.677
404 -5.037 0.282
405 -5.178 -0.571
406 -5.164 -0.771
407 -5.263 -0.429
408 -5.440 -0.366
409 -4.741 0.391
410 -5.341 0.422
411 -5.191 0.796
412 -4.525 0.391
413 -3.800 0.433
414 -3.800 0.581
415 -4.389 0.808
416 -4.475 0.230
417 -4.817 0.152
418 -4.578 0.554
419 -3.941 0.985
420 -3.826 0.704
421 -2.718 1.390
422 -2.877 1.569
423 -3.766 1.245
424 -4.217 1.446
425 -4.163 1.201
426 -4.286 0.886
427 -4.814 0.871
428 -5.462 0.624
429 -5.899 -0.139
430 -5.685 0.151
431 -5.600 0.149
432 -5.518 0.209
433 -5.493 -0.280
434 -5.704 -0.867
435 -5.249 -0.814
436 -4.271 -0.284
437 -3.473 -0.876
438 -3.931 -1.596
439 -3.932 -1.734
440 -4.283 -1.960
441 -3.851 -1.254
442 -2.979 -0.733
443 -2.353 -1.063
444 -2.862 -1.654
445 -2.772 -1.882
446 -3.069 -2.106
447 -2.762 -2.556
448 -2.439 -2.306
449 -2.467 -1.728
450 -1.989 -1.600
451 -2.453 -0.746
452 -2.919 -0.951
453 -3.460 -1.579
454 -3.292 -1.555
455 -2.293 -0.850
456 -2.075 -0.177
457 -1.755 -0.825
458 -2.505 -0.239
459 -2.478 0.116
460 -1.918 -0.714
461 -1.713 -1.187
462 -1.618 -1.473
463 -1.677 -1.318
464 -0.536 -1.813
465 0.591 -2.220
466 0.950 -2.122
467 0.729 -1.310
468 0.959 -0.896
469 0.994 -0.595
470 1.506 -0.312
471 2.028 -0.842
472 2.589 -1.383
473 2.515 -2.949
474 3.186 -3.548
475 3.188 -4.626
476 2.311 -4.570
477 1.529 -4.116
478 1.636 -3.481
479 0.981 -3.524
480 0.806 -3.651
481 0.114 -4.480
482 -0.635 -5.429
483 -0.875 -6.349
484 -2.001 -6.204
485 -2.470 -4.796
486 -2.699 -4.334
487 -2.123 -4.028
488 -2.111 -3.361
489 -1.144 -3.489
490 -0.532 -3.023
491 -0.324 -3.341
492 -0.701 -2.675
493 -1.637 -1.410
494 -2.232 -1.792
495 -2.130 -1.619
496 -1.901 -0.539
497 -1.492 -0.423
498 -0.816 0.506
499 -0.517 0.813
500 0.248 1.147
501 0.528 0.989
