# Supplementary material for: Maximum likelihood-based estimation of diffusion coefficient is quick and reliable method for analyzing estradiol actions on surface receptor movements
Source: Front Neuroinform. 2023 Mar 8;17:1005936. doi: 10.3389/fninf.2023.1005936 (PMC10031098; doi:10.3389/fninf.2023.1005936)
Supplement: Supplementary file 2 [file Data_Sheet_2.ZIP › 00-D-error_sensitivity/D015_s0/Traj_N=500_D=0.15_Error=0_MotionBlur _No.025.dat]

001 -0.340 -0.576
002 -0.053 -0.163
003 0.408 -0.381
004 1.330 -0.130
005 1.474 0.708
006 2.165 0.489
007 2.018 0.884
008 2.201 0.965
009 2.889 0.275
010 2.899 0.500
011 2.960 0.070
012 2.547 -0.316
013 2.893 -0.558
014 3.589 -0.693
015 3.952 -0.511
016 3.938 -0.452
017 3.465 -0.101
018 4.272 -0.673
019 3.981 -0.506
020 2.914 -0.543
021 2.941 0.044
022 3.036 -0.359
023 3.425 -0.889
024 3.170 -1.286
025 2.360 -1.045
026 3.265 -1.372
027 3.514 -1.448
028 3.553 -1.536
029 3.316 -1.086
030 3.016 -1.009
031 2.489 -0.251
032 2.172 -0.017
033 1.979 0.194
034 1.421 1.181
035 1.077 1.415
036 1.237 1.612
037 2.040 1.967
038 2.740 1.575
039 3.310 2.099
040 2.610 2.094
041 2.285 1.608
042 1.398 1.871
043 2.190 2.201
044 3.803 2.235
045 4.656 2.116
046 5.399 1.028
047 5.488 0.324
048 5.097 0.891
049 4.893 1.221
050 5.242 1.920
051 5.200 1.428
052 4.774 0.604
053 5.755 0.143
054 6.214 0.458
055 5.964 -0.068
056 5.798 0.207
057 5.462 -0.520
058 4.380 -0.420
059 4.255 -1.033
060 3.302 -0.903
061 3.104 -0.544
062 3.949 -0.522
063 4.766 0.169
064 4.550 -0.352
065 5.051 -1.155
066 5.552 -0.596
067 5.573 -0.629
068 6.225 -1.010
069 6.158 -1.632
070 5.613 -1.207
071 5.785 -0.629
072 5.891 -0.145
073 6.082 0.147
074 6.802 -0.156
075 5.413 1.016
076 5.107 1.682
077 5.393 1.193
078 5.625 1.374
079 5.603 2.489
080 5.572 2.177
081 5.989 2.447
082 6.166 2.533
083 6.025 2.455
084 5.797 2.585
085 6.568 1.991
086 7.160 1.462
087 6.889 1.328
088 6.184 1.821
089 4.891 2.224
090 4.869 1.630
091 4.888 1.724
092 5.261 1.866
093 5.817 2.201
094 6.419 2.692
095 5.670 2.947
096 4.948 2.722
097 4.401 3.036
098 3.623 2.964
099 2.923 2.578
100 3.348 2.820
101 3.553 3.062
102 3.423 3.036
103 3.799 2.791
104 3.016 2.647
105 3.043 2.560
106 3.557 2.437
107 3.611 3.384
108 4.248 2.723
109 4.466 2.468
110 4.675 1.655
111 4.513 1.946
112 3.694 2.332
113 3.590 2.329
114 3.907 2.178
115 4.182 1.847
116 4.230 1.940
117 4.553 2.701
118 4.747 2.517
119 4.107 2.177
120 3.924 1.874
121 4.598 2.669
122 4.121 2.370
123 3.826 2.445
124 3.840 2.189
125 4.175 1.604
126 4.459 1.773
127 4.112 1.918
128 3.690 2.247
129 4.264 2.526
130 4.872 1.676
131 4.999 1.418
132 4.618 1.376
133 4.197 1.037
134 3.417 2.073
135 3.638 1.751
136 4.406 1.041
137 4.876 -0.019
138 4.251 0.026
139 4.589 0.142
140 4.490 0.427
141 4.814 1.118
142 4.042 0.875
143 3.475 1.163
144 3.809 0.505
145 3.338 0.172
146 2.469 -0.336
147 2.768 -1.139
148 2.471 -1.326
149 2.349 -1.059
150 2.538 -0.983
151 2.390 -1.619
152 2.352 -0.955
153 1.748 -1.135
154 1.441 -1.423
155 1.554 -1.107
156 1.708 -1.533
157 1.715 -1.453
158 1.939 -2.133
159 1.644 -2.021
160 0.186 -1.296
161 0.153 -1.536
162 -0.581 -1.653
163 0.076 -1.473
164 -0.238 -0.344
165 -0.117 -0.374
166 -0.135 -0.222
167 0.378 0.222
168 1.350 -0.028
169 1.465 -0.368
170 1.234 0.027
171 1.532 -0.145
172 2.069 0.080
173 1.994 -0.185
174 1.120 -1.316
175 0.867 -1.194
176 0.114 -0.911
177 0.522 -0.603
178 0.536 -0.440
179 0.215 -0.511
180 -0.136 -0.693
181 -0.282 -0.668
182 -0.114 0.349
183 0.568 1.274
184 0.388 2.101
185 -0.309 2.632
186 -0.862 3.864
187 -1.560 3.195
188 -2.078 2.784
189 -2.579 2.344
190 -3.132 2.198
191 -3.507 2.030
192 -3.741 1.846
193 -3.100 1.673
194 -2.340 1.657
195 -2.074 1.236
196 -2.064 0.954
197 -1.228 1.025
198 -1.343 1.616
199 -0.655 1.899
200 -0.677 2.738
201 -0.629 2.692
202 -0.402 2.667
203 -1.557 1.975
204 -0.824 1.381
205 0.161 1.462
206 -0.172 1.019
207 -0.067 0.185
208 -1.021 0.021
209 -1.409 -0.567
210 -1.202 -1.337
211 -0.521 -1.733
212 -1.349 -1.511
213 -1.000 -1.737
214 -0.424 -1.862
215 -0.259 -2.698
216 -0.552 -3.500
217 -0.031 -3.231
218 0.285 -1.802
219 -0.413 -1.707
220 -1.032 -2.171
221 -1.456 -1.792
222 -1.814 -1.125
223 -2.251 -1.737
224 -2.444 -2.872
225 -3.229 -3.398
226 -3.779 -3.788
227 -4.471 -3.243
228 -4.239 -2.987
229 -3.750 -2.948
230 -3.377 -2.840
231 -3.455 -2.530
232 -3.530 -1.796
233 -2.719 -2.021
234 -3.130 -1.997
235 -2.489 -1.502
236 -2.052 -1.726
237 -1.881 -1.454
238 -1.125 -1.984
239 -0.643 -2.247
240 -0.817 -1.301
241 -0.911 -0.978
242 -1.092 -1.521
243 -1.521 -1.404
244 -2.648 -1.382
245 -3.258 -1.597
246 -3.621 -1.870
247 -4.432 -1.285
248 -4.654 -0.303
249 -6.428 -0.492
250 -6.290 -1.153
251 -5.507 -0.984
252 -5.656 -0.606
253 -5.994 -0.705
254 -5.797 -0.678
255 -5.900 -0.329
256 -5.671 -0.767
257 -6.895 -0.147
258 -6.689 -0.402
259 -7.716 -0.872
260 -8.328 -1.306
261 -8.798 -1.729
262 -8.456 -1.714
263 -7.564 -2.819
264 -7.233 -3.480
265 -7.085 -2.648
266 -6.796 -1.719
267 -6.882 -1.244
268 -6.827 -1.116
269 -7.308 -1.766
270 -7.592 -2.015
271 -7.592 -1.265
272 -9.014 -0.233
273 -9.487 -0.214
274 -9.984 -0.097
275 -10.000 -0.265
276 -10.401 0.200
277 -10.256 0.089
278 -10.269 0.948
279 -9.531 1.216
280 -9.705 1.705
281 -10.109 1.395
282 -10.009 1.691
283 -9.467 2.311
284 -9.023 3.893
285 -9.176 3.749
286 -8.127 3.374
287 -8.050 2.976
288 -8.040 3.603
289 -8.333 4.071
290 -8.565 3.369
291 -9.001 3.630
292 -8.177 3.608
293 -7.409 4.125
294 -7.607 4.792
295 -7.702 4.597
296 -7.772 3.836
297 -7.068 3.755
298 -5.827 3.471
299 -4.914 2.701
300 -4.841 2.631
301 -4.472 2.995
302 -5.016 2.584
303 -5.605 2.780
304 -4.984 2.043
305 -5.177 2.263
306 -5.760 2.573
307 -5.585 2.085
308 -4.570 1.239
309 -4.218 0.475
310 -3.233 1.551
311 -3.839 2.377
312 -4.554 2.414
313 -4.001 2.947
314 -3.852 3.331
315 -3.775 4.094
316 -4.062 4.732
317 -3.781 5.227
318 -3.605 4.670
319 -3.596 5.037
320 -2.496 4.566
321 -2.225 4.137
322 -1.618 4.200
323 -1.645 4.328
324 -2.009 3.798
325 -2.858 3.125
326 -2.976 2.593
327 -2.607 1.918
328 -2.986 1.756
329 -3.300 1.938
330 -3.058 1.250
331 -1.959 1.395
332 -0.820 1.459
333 -0.802 1.855
334 -0.663 1.639
335 -0.537 1.413
336 -0.386 1.024
337 0.491 0.785
338 0.712 0.856
339 1.147 0.443
340 1.748 0.056
341 1.415 0.175
342 1.937 0.727
343 2.699 2.057
344 2.691 3.117
345 2.416 2.116
346 2.124 0.843
347 2.323 1.330
348 1.784 1.168
349 1.322 0.548
350 2.255 0.446
351 1.526 1.242
352 1.277 1.336
353 0.425 1.499
354 -0.448 1.079
355 0.006 -0.107
356 1.125 1.192
357 1.017 2.338
358 0.045 2.201
359 -0.701 2.564
360 -0.364 3.049
361 0.018 3.447
362 0.011 2.508
363 -0.565 1.889
364 -1.705 1.527
365 -1.631 1.870
366 -0.580 1.854
367 -0.619 2.032
368 -0.537 2.297
369 -0.922 1.999
370 -0.792 2.006
371 -1.159 2.336
372 -1.221 2.418
373 -1.548 2.007
374 -1.415 1.842
375 -1.065 2.412
376 -1.884 3.078
377 -2.535 2.792
378 -2.730 2.584
379 -3.706 1.966
380 -4.320 2.166
381 -4.896 2.226
382 -5.520 1.620
383 -5.943 1.562
384 -6.013 1.314
385 -5.779 0.299
386 -5.933 0.100
387 -6.631 0.298
388 -7.233 -0.280
389 -7.495 0.435
390 -7.763 0.437
391 -7.486 -0.040
392 -7.056 -0.222
393 -6.991 -0.261
394 -6.775 0.247
395 -5.905 0.934
396 -6.043 1.285
397 -5.550 1.602
398 -4.747 1.290
399 -4.910 0.894
400 -5.140 1.171
401 -5.723 1.973
402 -5.594 2.163
403 -5.129 1.385
404 -5.488 1.055
405 -5.324 1.734
406 -5.193 1.945
407 -4.930 2.277
408 -5.143 2.401
409 -4.583 2.628
410 -4.093 2.371
411 -3.866 2.857
412 -3.704 3.160
413 -3.078 3.949
414 -3.397 3.626
415 -3.274 3.782
416 -3.184 4.146
417 -3.339 4.344
418 -3.574 4.818
419 -3.984 5.155
420 -3.705 5.708
421 -2.405 5.753
422 -2.913 6.113
423 -2.466 6.456
424 -2.693 6.563
425 -3.665 5.903
426 -4.701 6.160
427 -4.003 6.082
428 -3.760 5.733
429 -4.048 6.110
430 -3.770 7.250
431 -4.074 8.324
432 -4.449 8.457
433 -4.634 8.802
434 -5.417 8.932
435 -6.049 9.300
436 -6.043 10.546
437 -6.242 11.127
438 -5.839 11.347
439 -6.252 11.907
440 -6.500 12.340
441 -6.921 12.840
442 -6.392 12.599
443 -6.264 12.115
444 -6.670 12.514
445 -7.076 11.985
446 -6.931 12.617
447 -7.693 12.428
448 -7.901 12.357
449 -7.930 11.683
450 -8.068 11.250
451 -7.853 10.799
452 -7.951 10.841
453 -7.894 10.276
454 -7.417 10.810
455 -7.296 10.659
456 -7.790 10.736
457 -7.122 10.537
458 -7.088 9.488
459 -8.425 9.230
460 -9.738 9.524
461 -9.384 10.072
462 -8.597 10.362
463 -7.968 11.153
464 -8.370 11.575
465 -7.820 10.441
466 -6.868 9.679
467 -6.772 9.136
468 -6.583 9.211
469 -7.611 9.223
470 -7.930 10.159
471 -7.430 9.983
472 -7.038 9.528
473 -7.756 9.506
474 -8.178 9.237
475 -7.581 9.919
476 -7.951 10.511
477 -7.670 10.532
478 -8.629 10.525
479 -9.556 10.230
480 -10.194 9.740
481 -10.367 9.535
482 -10.026 8.570
483 -10.169 8.897
484 -10.871 9.270
485 -11.220 9.207
486 -11.581 9.438
487 -11.663 9.986
488 -11.222 10.575
489 -11.004 11.086
490 -10.693 11.847
491 -10.548 11.974
492 -10.548 11.205
493 -10.166 11.626
494 -9.945 11.139
495 -10.692 9.928
496 -10.892 9.938
497 -10.780 10.317
498 -10.397 10.495
499 -10.127 10.119
500 -10.459 10.587
501 -10.750 10.568
