# Supplementary material for: Maximum likelihood-based estimation of diffusion coefficient is quick and reliable method for analyzing estradiol actions on surface receptor movements
Source: Front Neuroinform. 2023 Mar 8;17:1005936. doi: 10.3389/fninf.2023.1005936 (PMC10031098; doi:10.3389/fninf.2023.1005936)
Supplement: Supplementary file 2 [file Data_Sheet_2.ZIP › 00-D-error_sensitivity/D015_s0/Traj_N=500_D=0.15_Error=0_MotionBlur _No.026.dat]

001 -0.128 -0.617
002 -0.494 -0.874
003 -1.140 -1.552
004 -1.173 -1.891
005 -1.042 -2.297
006 -1.340 -2.207
007 -1.716 -2.637
008 -1.187 -3.495
009 -0.744 -4.937
010 -0.310 -5.582
011 -0.107 -5.315
012 0.150 -6.927
013 0.621 -7.469
014 1.034 -8.205
015 1.359 -8.209
016 0.754 -7.419
017 0.581 -6.834
018 0.581 -6.865
019 1.060 -6.419
020 0.550 -5.989
021 1.082 -5.805
022 1.050 -5.595
023 1.212 -5.151
024 1.297 -4.554
025 1.224 -4.134
026 1.529 -3.786
027 1.461 -4.121
028 0.853 -3.828
029 0.324 -3.714
030 -0.326 -3.215
031 0.026 -3.316
032 1.071 -3.413
033 1.648 -3.718
034 1.789 -3.760
035 1.592 -3.847
036 2.194 -3.583
037 2.632 -3.113
038 3.159 -2.884
039 4.158 -2.935
040 4.822 -2.794
041 4.244 -3.565
042 4.436 -3.289
043 3.926 -2.523
044 3.137 -2.229
045 2.701 -2.822
046 2.458 -3.232
047 3.099 -3.174
048 3.044 -3.269
049 3.217 -3.346
050 3.152 -3.759
051 3.192 -3.424
052 3.120 -3.488
053 3.702 -3.702
054 3.321 -4.240
055 2.474 -4.105
056 2.722 -4.254
057 2.554 -4.948
058 2.415 -5.059
059 1.976 -6.054
060 2.027 -6.565
061 2.370 -6.290
062 2.335 -6.625
063 1.558 -5.605
064 1.426 -5.424
065 1.232 -5.077
066 1.122 -5.140
067 0.894 -5.021
068 1.174 -4.518
069 1.344 -3.792
070 1.349 -3.146
071 1.662 -4.562
072 1.991 -4.904
073 2.427 -4.917
074 1.952 -4.792
075 1.212 -4.959
076 1.404 -5.804
077 2.373 -6.290
078 1.638 -5.576
079 0.663 -5.101
080 -0.350 -5.605
081 -0.211 -6.004
082 0.036 -6.289
083 -0.427 -6.509
084 -0.922 -5.905
085 0.041 -6.044
086 -1.003 -6.365
087 -1.094 -6.317
088 -0.617 -5.404
089 -0.730 -4.735
090 -1.141 -4.653
091 -1.539 -5.139
092 -0.951 -6.344
093 -0.408 -6.168
094 -0.576 -6.300
095 -0.165 -6.500
096 -0.229 -7.010
097 -0.605 -6.915
098 -0.250 -7.360
099 0.050 -7.686
100 0.558 -8.294
101 0.998 -7.753
102 1.349 -7.487
103 0.903 -7.313
104 0.791 -8.196
105 0.832 -8.207
106 0.161 -7.463
107 0.541 -7.529
108 1.205 -8.219
109 1.681 -8.718
110 2.196 -9.550
111 1.240 -10.205
112 0.810 -9.829
113 1.325 -9.441
114 1.661 -9.724
115 1.162 -10.416
116 0.697 -10.504
117 0.258 -10.915
118 -0.032 -10.617
119 -0.586 -9.560
120 -0.379 -9.360
121 -0.902 -9.591
122 -1.163 -9.137
123 -1.273 -9.202
124 -1.596 -10.345
125 -1.670 -10.655
126 -2.705 -10.376
127 -3.062 -9.793
128 -2.954 -9.072
129 -3.460 -8.268
130 -2.958 -7.598
131 -3.235 -7.710
132 -3.299 -7.768
133 -2.632 -7.854
134 -2.288 -7.507
135 -2.308 -7.864
136 -1.766 -7.097
137 -1.998 -7.990
138 -1.659 -8.602
139 -1.185 -8.734
140 -1.080 -8.320
141 -1.757 -8.152
142 -1.871 -8.266
143 -1.931 -8.311
144 -2.640 -8.531
145 -2.242 -8.354
146 -1.843 -8.609
147 -1.935 -9.046
148 -2.237 -10.221
149 -2.374 -10.364
150 -2.182 -10.717
151 -2.151 -10.546
152 -2.666 -10.574
153 -3.975 -10.951
154 -5.194 -10.663
155 -5.541 -9.846
156 -6.590 -9.520
157 -7.006 -9.999
158 -6.834 -10.088
159 -6.517 -10.182
160 -7.061 -9.967
161 -6.732 -9.889
162 -6.071 -9.411
163 -5.459 -8.659
164 -4.797 -9.336
165 -5.081 -8.977
166 -4.536 -9.769
167 -4.319 -10.196
168 -4.916 -10.303
169 -4.649 -10.833
170 -4.691 -11.737
171 -4.397 -12.256
172 -3.781 -12.951
173 -4.376 -11.891
174 -4.772 -12.741
175 -4.020 -11.996
176 -3.414 -11.992
177 -3.890 -11.550
178 -4.481 -11.019
179 -4.806 -11.185
180 -5.959 -10.553
181 -6.366 -9.583
182 -6.785 -8.403
183 -7.040 -8.246
184 -7.090 -7.985
185 -7.422 -7.350
186 -8.717 -8.026
187 -8.483 -7.774
188 -8.157 -8.236
189 -8.302 -8.319
190 -8.405 -7.644
191 -8.158 -6.636
192 -7.977 -5.951
193 -7.799 -5.487
194 -7.831 -5.946
195 -7.896 -6.591
196 -8.074 -6.602
197 -8.003 -6.405
198 -8.629 -6.789
199 -9.023 -7.210
200 -8.999 -7.388
201 -9.061 -7.567
202 -8.939 -6.558
203 -9.470 -5.703
204 -9.917 -5.861
205 -10.537 -5.526
206 -11.031 -5.060
207 -11.719 -4.571
208 -12.821 -4.075
209 -12.852 -3.624
210 -12.498 -2.982
211 -11.900 -2.921
212 -11.832 -2.069
213 -12.225 -2.153
214 -12.633 -2.304
215 -12.890 -1.768
216 -12.601 -1.002
217 -12.715 -0.745
218 -13.403 -1.033
219 -13.570 -1.141
220 -13.087 0.489
221 -13.280 0.094
222 -12.935 -0.234
223 -12.668 -0.451
224 -12.706 -1.374
225 -12.716 -2.347
226 -12.601 -1.565
227 -13.060 -1.023
228 -12.969 -0.906
229 -12.959 -0.941
230 -12.827 -1.674
231 -11.902 -1.000
232 -11.448 -1.406
233 -11.097 -1.755
234 -11.635 -2.609
235 -12.323 -1.621
236 -12.339 -1.222
237 -12.003 -1.515
238 -12.812 -1.050
239 -12.856 -1.324
240 -12.887 -1.997
241 -12.608 -2.440
242 -12.487 -2.724
243 -12.239 -2.429
244 -11.321 -2.111
245 -12.132 -1.650
246 -11.966 -1.525
247 -11.833 -1.009
248 -11.780 -0.818
249 -11.062 -0.367
250 -10.710 -0.217
251 -10.949 0.118
252 -10.731 0.085
253 -10.881 -0.050
254 -11.540 0.606
255 -12.402 1.213
256 -12.035 0.838
257 -12.009 0.621
258 -12.627 1.066
259 -12.596 1.282
260 -11.828 0.832
261 -12.589 1.207
262 -13.224 1.494
263 -13.463 3.186
264 -12.884 3.848
265 -12.271 4.096
266 -12.474 4.798
267 -12.103 5.493
268 -11.490 6.637
269 -10.980 7.127
270 -11.423 8.256
271 -11.895 8.246
272 -12.708 7.496
273 -12.506 7.483
274 -11.536 7.607
275 -11.455 7.630
276 -12.660 7.784
277 -13.014 8.034
278 -13.585 7.603
279 -13.873 7.822
280 -14.969 8.040
281 -15.277 7.544
282 -14.623 7.497
283 -15.192 7.869
284 -16.140 7.012
285 -16.076 6.183
286 -16.548 6.816
287 -15.789 6.093
288 -15.019 5.546
289 -15.324 5.052
290 -14.966 4.100
291 -14.387 4.855
292 -13.975 5.423
293 -14.010 5.672
294 -13.648 5.613
295 -13.430 5.532
296 -13.861 5.592
297 -14.031 5.742
298 -13.686 5.158
299 -13.489 5.238
300 -13.536 5.786
301 -13.245 5.991
302 -13.024 5.373
303 -13.110 4.962
304 -12.138 5.270
305 -11.090 5.553
306 -11.287 5.076
307 -12.029 4.877
308 -11.343 5.094
309 -11.434 4.719
310 -10.730 5.409
311 -11.054 5.134
312 -10.848 4.658
313 -11.141 4.589
314 -10.272 5.878
315 -9.581 5.678
316 -9.762 4.586
317 -9.704 4.353
318 -10.484 4.544
319 -10.741 4.680
320 -10.964 5.493
321 -10.759 6.295
322 -10.770 6.316
323 -9.540 5.891
324 -9.235 6.652
325 -9.089 6.289
326 -8.551 6.630
327 -8.856 6.814
328 -9.087 6.618
329 -9.603 6.526
330 -10.279 7.748
331 -10.885 8.616
332 -11.439 9.071
333 -11.416 8.593
334 -10.227 7.796
335 -9.946 6.372
336 -10.266 7.049
337 -9.756 6.929
338 -9.281 7.036
339 -8.943 7.485
340 -8.960 7.147
341 -10.054 7.270
342 -11.078 6.524
343 -11.529 7.106
344 -12.268 7.625
345 -12.145 8.036
346 -12.148 8.172
347 -11.788 7.709
348 -11.788 6.342
349 -11.753 6.460
350 -10.680 6.693
351 -10.191 7.092
352 -10.548 7.075
353 -10.396 6.472
354 -10.853 6.449
355 -10.975 7.184
356 -10.518 6.916
357 -9.037 7.473
358 -8.528 8.267
359 -7.983 8.681
360 -8.521 9.220
361 -9.363 10.609
362 -9.729 11.624
363 -9.340 11.908
364 -9.877 11.441
365 -10.769 10.746
366 -10.811 10.860
367 -10.246 10.985
368 -9.834 11.365
369 -9.380 11.338
370 -8.399 10.896
371 -7.754 10.373
372 -6.721 10.851
373 -6.570 10.684
374 -6.168 9.657
375 -6.214 8.674
376 -5.872 8.379
377 -5.869 7.969
378 -6.035 8.047
379 -5.171 8.173
380 -4.103 8.347
381 -3.345 8.710
382 -3.983 8.802
383 -4.018 8.650
384 -2.976 8.314
385 -2.677 7.865
386 -2.123 7.798
387 -2.026 8.889
388 -2.157 9.143
389 -2.662 10.246
390 -3.026 10.244
391 -3.393 10.172
392 -2.914 9.140
393 -3.231 9.254
394 -4.340 8.936
395 -4.879 8.768
396 -4.672 8.644
397 -4.537 8.263
398 -5.343 8.372
399 -5.266 9.849
400 -4.752 10.802
401 -4.789 10.672
402 -4.661 11.341
403 -4.067 10.906
404 -4.211 11.178
405 -4.043 11.196
406 -3.222 10.720
407 -2.908 10.752
408 -2.033 10.448
409 -1.235 10.339
410 -0.835 10.421
411 -0.237 11.003
412 0.058 11.605
413 -0.233 11.305
414 -0.321 11.631
415 -0.595 11.850
416 -0.736 11.904
417 -1.652 11.383
418 -2.001 11.097
419 -2.008 11.513
420 -2.584 11.652
421 -2.062 11.023
422 -2.360 10.290
423 -1.847 10.085
424 -2.004 10.527
425 -2.731 10.398
426 -3.558 10.286
427 -3.256 11.034
428 -2.897 10.472
429 -3.049 11.024
430 -3.035 10.412
431 -2.235 10.218
432 -2.606 10.788
433 -2.359 10.777
434 -1.725 10.548
435 -0.876 10.184
436 -0.539 9.489
437 -0.717 8.650
438 -1.017 8.199
439 -1.486 7.597
440 -1.346 8.055
441 -1.385 8.594
442 -1.007 8.533
443 -1.324 8.474
444 -1.455 7.679
445 -1.918 7.604
446 -1.617 7.149
447 -0.987 6.562
448 -1.266 6.246
449 -1.564 6.528
450 -1.470 6.233
451 -0.381 6.335
452 -0.086 6.368
453 -0.162 7.028
454 -0.139 7.411
455 0.343 7.685
456 -0.385 7.901
457 0.320 8.717
458 0.902 9.062
459 1.023 9.098
460 0.845 9.097
461 0.195 9.028
462 -0.048 8.864
463 0.316 8.647
464 0.163 8.918
465 -0.242 9.019
466 -0.111 8.485
467 -0.178 8.336
468 -0.093 8.952
469 0.400 8.894
470 1.091 7.410
471 1.195 6.264
472 1.745 5.816
473 0.996 5.663
474 0.748 5.631
475 0.411 4.378
476 0.486 3.506
477 -0.051 3.280
478 0.743 3.264
479 1.509 3.002
480 2.185 2.324
481 2.267 2.449
482 3.338 2.791
483 3.322 2.575
484 2.657 1.800
485 2.408 1.724
486 1.786 2.140
487 1.487 2.046
488 1.621 1.783
489 0.771 2.613
490 1.147 3.330
491 1.163 3.757
492 1.276 4.149
493 1.780 3.160
494 2.367 2.807
495 2.764 2.425
496 2.838 1.935
497 2.653 0.969
498 1.917 0.821
499 2.570 0.438
500 3.105 0.757
501 3.902 0.845
