# Supplementary material for: Maximum likelihood-based estimation of diffusion coefficient is quick and reliable method for analyzing estradiol actions on surface receptor movements
Source: Front Neuroinform. 2023 Mar 8;17:1005936. doi: 10.3389/fninf.2023.1005936 (PMC10031098; doi:10.3389/fninf.2023.1005936)
Supplement: Supplementary file 2 [file Data_Sheet_2.ZIP › 00-D-error_sensitivity/D015_s0/Traj_N=500_D=0.15_Error=0_MotionBlur _No.027.dat]

001 -0.030 -0.592
002 0.273 -1.183
003 0.316 -1.685
004 0.299 -1.170
005 0.597 -1.195
006 0.670 -0.626
007 0.761 -0.528
008 0.661 -0.818
009 1.029 -1.360
010 0.261 -1.661
011 0.545 -1.595
012 0.985 -1.197
013 1.162 -1.283
014 0.993 -0.753
015 1.119 -0.421
016 1.377 -1.038
017 1.456 -1.750
018 1.211 -1.860
019 0.781 -2.057
020 1.451 -1.693
021 1.377 -1.184
022 1.915 -0.628
023 3.394 -1.474
024 3.338 -2.429
025 3.895 -2.637
026 4.132 -2.865
027 4.195 -2.088
028 4.534 -2.328
029 5.453 -2.665
030 5.532 -2.536
031 5.052 -2.607
032 4.371 -2.321
033 4.145 -2.232
034 3.771 -2.563
035 3.571 -2.361
036 4.007 -2.566
037 4.628 -2.369
038 4.470 -2.509
039 5.304 -2.757
040 6.486 -2.498
041 7.185 -2.314
042 7.772 -2.403
043 8.204 -2.470
044 8.892 -1.831
045 10.163 -0.985
046 10.796 -1.452
047 9.995 -0.911
048 10.177 -0.240
049 9.911 0.602
050 9.786 1.355
051 9.532 0.704
052 9.752 0.315
053 9.976 0.306
054 10.370 1.850
055 10.389 1.877
056 9.998 1.660
057 9.934 0.090
058 9.732 -0.540
059 9.740 -0.736
060 9.630 -0.832
061 9.783 -1.244
062 9.086 -0.883
063 8.844 -1.583
064 8.656 -1.845
065 7.874 -1.758
066 7.388 -1.013
067 7.281 -0.768
068 7.609 -0.619
069 8.280 0.017
070 7.394 -0.114
071 6.984 -0.734
072 6.748 -0.789
073 6.406 -0.760
074 6.952 -1.375
075 7.160 -1.302
076 6.833 -1.181
077 6.618 -1.029
078 6.585 -1.179
079 7.575 -1.053
080 7.620 -0.754
081 6.379 -1.294
082 6.006 -0.632
083 5.399 -0.670
084 5.023 -0.873
085 4.451 0.225
086 4.510 1.343
087 4.418 1.941
088 4.409 1.726
089 3.126 1.481
090 2.885 1.135
091 1.639 0.727
092 0.966 0.764
093 1.150 1.021
094 1.597 2.071
095 1.550 2.904
096 1.856 3.448
097 1.009 3.420
098 0.356 3.260
099 0.462 2.935
100 0.619 2.314
101 0.359 2.143
102 -0.555 1.572
103 -1.175 1.569
104 -0.772 1.118
105 -0.145 1.067
106 -0.582 1.513
107 0.092 2.592
108 0.081 2.915
109 -0.615 3.288
110 -0.662 2.652
111 -0.893 1.699
112 -0.346 1.875
113 -0.611 2.097
114 -0.825 2.021
115 0.141 2.059
116 0.261 2.721
117 1.051 2.781
118 0.840 2.317
119 0.781 2.078
120 1.027 1.704
121 0.395 1.705
122 -0.170 1.824
123 -0.170 1.208
124 -0.122 0.817
125 0.279 0.880
126 0.476 1.095
127 0.085 1.137
128 -0.089 1.704
129 0.224 1.804
130 0.310 1.380
131 0.265 0.236
132 -0.225 -0.889
133 -0.732 -0.874
134 -1.499 -1.367
135 -0.973 -0.781
136 0.118 -1.284
137 0.474 -0.265
138 0.866 -0.357
139 1.231 -0.265
140 0.625 -0.075
141 0.348 -0.743
142 0.026 -0.722
143 0.034 -0.829
144 -0.309 -0.981
145 -0.178 -1.376
146 0.020 -1.792
147 0.092 -2.015
148 -0.560 -2.362
149 -0.778 -2.928
150 -1.109 -3.040
151 -0.794 -2.675
152 0.467 -2.054
153 0.906 -1.485
154 1.034 -1.547
155 1.259 -0.496
156 1.515 -0.031
157 1.494 -0.082
158 1.386 -0.325
159 1.439 -0.371
160 1.405 0.462
161 1.560 0.502
162 1.302 1.239
163 1.900 0.930
164 1.166 0.417
165 1.520 -0.425
166 2.883 -0.754
167 2.808 -0.583
168 3.531 -0.724
169 3.069 0.137
170 2.731 0.836
171 2.168 0.513
172 1.501 -0.196
173 1.486 -0.805
174 0.838 -1.258
175 1.122 -0.703
176 1.608 -0.041
177 1.627 0.773
178 1.647 1.339
179 0.618 1.069
180 0.641 1.195
181 1.019 0.595
182 0.679 0.669
183 0.189 0.809
184 0.344 0.856
185 0.267 0.641
186 -0.407 1.425
187 -0.769 1.915
188 -1.162 1.914
189 -2.117 1.994
190 -1.232 1.652
191 -0.778 1.151
192 -0.359 1.140
193 -0.383 1.910
194 -0.730 1.432
195 -0.977 1.117
196 -0.683 0.802
197 -1.144 1.401
198 -0.523 0.747
199 -0.854 -0.225
200 -0.720 -0.323
201 -0.554 -0.821
202 -0.861 -0.915
203 -0.775 -0.633
204 -0.683 -0.145
205 -0.969 0.439
206 -1.518 -0.262
207 -1.481 0.258
208 -1.728 0.691
209 -2.060 1.078
210 -1.907 0.437
211 -0.952 0.064
212 -1.032 0.547
213 -1.284 1.153
214 -1.208 0.869
215 -1.927 0.228
216 -3.087 0.017
217 -4.008 0.348
218 -4.279 0.760
219 -3.770 0.594
220 -3.769 0.365
221 -3.622 -0.121
222 -3.405 -0.533
223 -4.154 -0.585
224 -3.700 0.395
225 -4.099 0.141
226 -5.079 -0.075
227 -5.052 0.118
228 -6.155 0.199
229 -5.999 -0.659
230 -5.348 -1.603
231 -4.614 -1.911
232 -4.581 -2.667
233 -3.698 -3.194
234 -3.650 -3.191
235 -4.438 -2.397
236 -4.832 -1.989
237 -4.162 -2.038
238 -3.948 -2.397
239 -3.969 -2.443
240 -3.474 -3.058
241 -3.417 -2.212
242 -3.294 -1.732
243 -3.184 -1.285
244 -3.602 -1.350
245 -3.842 -1.693
246 -3.838 -1.085
247 -4.057 -0.370
248 -4.009 0.298
249 -4.291 0.048
250 -5.019 -0.811
251 -4.615 -0.829
252 -4.089 -1.483
253 -4.002 -1.633
254 -3.295 -1.464
255 -2.739 -1.213
256 -2.575 -1.677
257 -2.651 -1.774
258 -2.547 -1.619
259 -2.739 -0.447
260 -2.568 0.031
261 -1.930 -0.195
262 -1.766 0.732
263 -0.866 0.586
264 -0.195 0.018
265 -0.348 0.556
266 -0.757 1.647
267 -1.178 0.972
268 -1.544 0.703
269 -1.899 0.433
270 -1.761 0.248
271 -2.247 -0.038
272 -2.101 -0.307
273 -2.429 -0.547
274 -2.871 -0.656
275 -2.328 -0.941
276 -2.749 -0.960
277 -2.379 -1.451
278 -2.285 -2.764
279 -2.093 -3.533
280 -2.282 -3.404
281 -1.823 -2.613
282 -1.630 -2.220
283 -1.591 -1.820
284 -1.256 -1.707
285 -1.565 -1.567
286 -0.830 -2.557
287 -0.537 -3.906
288 -0.257 -3.554
289 0.017 -3.740
290 -0.283 -4.394
291 -0.852 -4.003
292 -1.667 -3.566
293 -1.471 -3.955
294 -1.397 -3.951
295 -1.932 -4.378
296 -2.636 -3.825
297 -2.353 -2.810
298 -2.546 -3.623
299 -2.367 -3.985
300 -1.844 -3.879
301 -0.486 -3.956
302 -1.430 -4.767
303 -0.882 -6.064
304 -0.785 -5.385
305 -0.683 -5.476
306 -0.448 -5.864
307 0.045 -7.022
308 -0.607 -6.593
309 -0.465 -6.191
310 -0.126 -6.147
311 0.101 -5.886
312 -0.455 -5.940
313 -1.863 -5.841
314 -1.634 -6.499
315 -1.714 -5.833
316 -1.460 -5.956
317 -1.580 -6.848
318 -1.611 -6.969
319 -1.228 -6.487
320 -1.596 -7.176
321 -1.777 -6.913
322 -1.933 -6.539
323 -1.848 -6.710
324 -2.408 -7.074
325 -4.171 -8.374
326 -4.678 -8.251
327 -5.016 -8.913
328 -5.198 -8.750
329 -4.780 -8.603
330 -4.357 -8.895
331 -3.948 -8.956
332 -3.883 -8.602
333 -3.944 -8.862
334 -3.375 -8.636
335 -3.091 -8.227
336 -2.391 -7.348
337 -2.154 -7.088
338 -2.743 -7.633
339 -2.888 -7.141
340 -3.054 -6.402
341 -2.997 -6.715
342 -3.059 -7.573
343 -3.314 -8.088
344 -3.399 -7.961
345 -3.879 -7.664
346 -4.995 -7.602
347 -5.792 -7.375
348 -5.801 -7.055
349 -6.015 -7.031
350 -6.278 -6.649
351 -6.224 -6.148
352 -5.945 -6.220
353 -5.959 -5.712
354 -5.832 -6.658
355 -5.798 -7.043
356 -6.048 -7.239
357 -6.374 -6.937
358 -6.615 -6.111
359 -6.198 -6.066
360 -6.935 -6.948
361 -7.493 -7.227
362 -7.592 -7.478
363 -7.126 -7.009
364 -6.609 -6.965
365 -7.310 -6.695
366 -8.066 -6.074
367 -8.674 -5.527
368 -8.598 -5.444
369 -8.617 -5.417
370 -9.347 -6.461
371 -10.658 -6.481
372 -11.416 -6.230
373 -11.175 -5.722
374 -10.029 -5.672
375 -9.709 -5.433
376 -9.430 -5.228
377 -10.289 -5.520
378 -10.733 -5.720
379 -10.798 -5.838
380 -10.912 -6.027
381 -10.886 -5.655
382 -10.889 -6.005
383 -11.813 -6.742
384 -12.812 -7.633
385 -13.097 -7.091
386 -13.480 -6.999
387 -13.352 -7.930
388 -12.968 -8.232
389 -13.143 -7.528
390 -12.722 -6.882
391 -12.601 -6.451
392 -13.515 -5.701
393 -13.493 -5.527
394 -14.485 -5.681
395 -15.026 -5.302
396 -15.045 -4.759
397 -14.957 -3.504
398 -14.869 -4.092
399 -14.909 -4.366
400 -15.960 -3.614
401 -15.691 -3.697
402 -14.910 -4.307
403 -13.440 -4.122
404 -12.529 -4.612
405 -12.042 -4.980
406 -11.467 -4.746
407 -11.232 -4.912
408 -11.406 -4.802
409 -11.376 -4.901
410 -11.409 -5.283
411 -12.088 -6.058
412 -11.787 -6.518
413 -11.568 -7.413
414 -12.013 -7.202
415 -11.056 -6.841
416 -9.878 -7.065
417 -9.394 -6.235
418 -10.174 -6.654
419 -11.272 -6.785
420 -10.441 -6.690
421 -9.541 -5.559
422 -9.890 -5.290
423 -10.130 -5.030
424 -10.980 -5.489
425 -11.467 -5.138
426 -11.271 -4.582
427 -10.799 -4.171
428 -10.231 -3.209
429 -9.861 -3.255
430 -8.917 -2.828
431 -8.224 -2.816
432 -8.252 -3.316
433 -8.256 -3.028
434 -9.150 -2.175
435 -9.450 -2.251
436 -8.794 -1.603
437 -9.458 -1.642
438 -9.663 -2.338
439 -9.501 -2.030
440 -9.308 -1.879
441 -8.828 -1.264
442 -9.058 -1.146
443 -8.938 -1.348
444 -10.227 -1.756
445 -11.179 -1.845
446 -11.150 -1.334
447 -10.883 -1.194
448 -11.496 -0.645
449 -11.572 -1.103
450 -11.076 -1.344
451 -10.863 -2.393
452 -11.268 -1.749
453 -9.787 -1.162
454 -9.706 -1.277
455 -9.368 -0.582
456 -10.338 -0.361
457 -10.772 -0.131
458 -11.222 -0.066
459 -11.011 0.161
460 -10.954 -0.090
461 -10.828 0.134
462 -11.442 0.046
463 -11.926 -0.595
464 -12.295 -1.983
465 -12.127 -2.180
466 -11.757 -1.473
467 -11.776 -1.608
468 -11.414 -1.267
469 -11.627 -1.597
470 -10.771 -2.531
471 -9.827 -2.538
472 -9.179 -2.648
473 -8.695 -3.311
474 -8.079 -4.533
475 -8.283 -5.315
476 -6.924 -5.087
477 -6.928 -5.358
478 -7.275 -4.841
479 -7.384 -4.738
480 -6.703 -4.687
481 -6.422 -4.655
482 -5.611 -3.912
483 -6.092 -3.527
484 -6.206 -3.451
485 -6.902 -3.895
486 -7.433 -3.130
487 -7.216 -2.836
488 -7.324 -2.285
489 -7.941 -2.072
490 -8.174 -2.005
491 -8.236 -2.429
492 -8.051 -1.751
493 -7.757 -1.662
494 -7.941 -2.494
495 -8.027 -2.909
496 -7.827 -2.780
497 -6.624 -2.793
498 -6.730 -3.229
499 -6.119 -3.823
500 -6.753 -4.320
501 -8.000 -4.277
