# Supplementary material for: Maximum likelihood-based estimation of diffusion coefficient is quick and reliable method for analyzing estradiol actions on surface receptor movements
Source: Front Neuroinform. 2023 Mar 8;17:1005936. doi: 10.3389/fninf.2023.1005936 (PMC10031098; doi:10.3389/fninf.2023.1005936)
Supplement: Supplementary file 2 [file Data_Sheet_2.ZIP › 00-D-error_sensitivity/D015_s0/Traj_N=500_D=0.15_Error=0_MotionBlur _No.028.dat]

001 -0.531 -0.255
002 -0.186 -0.694
003 -0.305 -1.711
004 -1.312 -1.951
005 -2.655 -2.199
006 -2.888 -2.512
007 -2.201 -2.392
008 -2.069 -2.227
009 -1.693 -2.508
010 -1.480 -3.347
011 -1.238 -3.266
012 -0.359 -2.360
013 -1.312 -2.187
014 -1.754 -2.568
015 -1.658 -2.160
016 -1.794 -1.623
017 -2.199 -1.803
018 -2.216 -2.020
019 -2.326 -1.826
020 -2.740 -2.417
021 -2.028 -2.154
022 -1.669 -1.910
023 -1.898 -1.170
024 -1.624 -1.051
025 -1.659 -0.998
026 -1.687 -1.381
027 -2.438 -1.297
028 -2.529 -0.714
029 -1.910 -0.757
030 -1.350 -1.178
031 -1.186 -1.463
032 -2.382 -1.026
033 -2.875 -0.873
034 -2.861 -0.641
035 -3.297 -0.656
036 -3.393 -0.229
037 -2.637 0.350
038 -2.121 0.605
039 -1.344 0.852
040 -1.478 0.783
041 -1.744 0.900
042 -2.620 1.760
043 -2.811 2.235
044 -2.826 3.008
045 -3.494 2.724
046 -3.248 2.730
047 -2.807 2.553
048 -3.509 2.405
049 -3.197 2.744
050 -2.602 2.371
051 -2.003 1.632
052 -1.236 0.939
053 -0.775 0.270
054 -0.588 0.241
055 -0.771 -0.854
056 -0.281 -1.599
057 0.050 -1.584
058 1.022 -1.347
059 0.976 -0.744
060 1.194 -0.170
061 1.500 -0.332
062 2.027 -0.538
063 1.633 -0.445
064 1.687 -0.529
065 2.080 -0.915
066 1.876 -1.070
067 0.751 -1.096
068 0.871 -1.032
069 0.750 -0.430
070 0.332 -0.178
071 0.290 -0.615
072 0.677 -1.046
073 0.566 -1.317
074 1.220 -1.772
075 0.317 -2.267
076 -0.474 -1.993
077 -1.452 -1.930
078 -1.379 -1.526
079 -0.659 -2.152
080 -1.255 -2.341
081 -0.569 -2.271
082 0.017 -2.123
083 0.313 -1.335
084 0.009 -1.278
085 0.929 -1.913
086 1.388 -2.490
087 2.299 -3.095
088 2.611 -2.805
089 2.895 -2.634
090 3.373 -2.731
091 2.756 -3.286
092 2.932 -3.206
093 3.105 -3.453
094 4.156 -2.883
095 4.620 -3.267
096 5.605 -3.332
097 5.822 -3.122
098 4.981 -3.677
099 4.226 -4.188
100 4.181 -5.413
101 4.899 -5.515
102 5.775 -4.966
103 6.789 -4.422
104 6.210 -3.605
105 4.936 -3.270
106 4.789 -2.529
107 3.178 -1.416
108 2.622 -0.978
109 2.917 -0.782
110 2.684 -1.135
111 2.436 -0.891
112 2.799 -1.364
113 2.138 -1.871
114 1.471 -1.813
115 1.599 -1.268
116 1.960 -0.019
117 2.275 0.708
118 3.026 0.516
119 2.894 0.789
120 2.403 2.041
121 2.906 1.944
122 3.788 1.835
123 3.340 2.524
124 3.541 2.613
125 3.332 2.978
126 3.018 3.120
127 2.415 2.151
128 2.146 1.279
129 1.214 0.994
130 1.295 1.252
131 1.481 0.832
132 1.834 -0.020
133 1.882 0.671
134 2.736 0.979
135 3.551 1.568
136 4.047 1.446
137 4.675 1.136
138 4.630 0.391
139 4.570 0.522
140 4.493 1.106
141 4.101 1.037
142 4.000 1.184
143 4.409 1.037
144 4.412 1.081
145 4.218 0.911
146 4.097 1.648
147 3.824 1.692
148 2.919 2.146
149 1.752 2.059
150 1.573 2.823
151 1.476 2.188
152 1.010 1.868
153 1.414 2.024
154 1.792 2.317
155 2.072 1.912
156 3.074 1.751
157 3.305 1.934
158 4.057 1.494
159 4.644 0.923
160 4.720 1.324
161 5.812 0.803
162 5.914 -0.192
163 5.411 -1.323
164 4.265 -1.658
165 4.021 -2.108
166 4.003 -2.399
167 4.676 -2.171
168 5.467 -2.711
169 5.864 -2.686
170 5.466 -2.682
171 5.742 -2.974
172 4.611 -2.588
173 3.804 -2.363
174 3.574 -2.060
175 4.439 -1.775
176 5.701 -2.701
177 5.661 -3.178
178 6.201 -3.039
179 6.646 -2.935
180 5.719 -2.103
181 4.447 -0.861
182 4.394 -1.287
183 4.754 -2.029
184 4.613 -2.728
185 4.917 -3.259
186 4.766 -2.616
187 4.040 -1.429
188 3.384 -1.141
189 4.788 -1.467
190 5.940 -0.860
191 6.207 0.058
192 6.589 0.739
193 5.596 1.536
194 5.395 1.492
195 5.011 1.344
196 5.494 1.634
197 5.380 2.064
198 5.644 2.832
199 5.785 3.066
200 5.826 3.392
201 5.490 3.837
202 4.549 4.212
203 4.393 4.624
204 4.805 5.626
205 5.159 6.050
206 5.433 6.400
207 5.776 6.411
208 6.656 6.648
209 6.407 6.084
210 6.507 5.496
211 6.420 5.169
212 5.842 5.710
213 6.244 6.070
214 6.186 6.233
215 5.368 5.958
216 5.451 4.717
217 5.343 4.257
218 5.486 3.671
219 6.701 4.274
220 6.487 5.191
221 6.656 5.049
222 6.880 5.929
223 6.863 5.259
224 6.389 4.493
225 5.885 4.444
226 5.517 4.455
227 5.481 4.265
228 5.656 4.328
229 5.638 4.065
230 5.659 4.262
231 7.284 4.222
232 7.543 4.524
233 8.208 4.099
234 8.127 3.968
235 8.544 4.217
236 8.993 3.492
237 8.318 4.096
238 7.657 4.331
239 8.423 4.614
240 8.615 5.481
241 9.154 5.768
242 8.755 5.835
243 8.614 5.740
244 10.038 4.811
245 10.206 4.845
246 10.129 4.599
247 9.741 3.584
248 9.071 2.689
249 8.916 1.503
250 8.526 1.550
251 8.644 1.811
252 7.868 1.766
253 7.622 1.309
254 7.463 0.578
255 8.007 0.307
256 8.507 0.038
257 8.219 0.755
258 7.951 1.266
259 8.102 0.308
260 7.946 -0.416
261 7.441 -0.905
262 8.123 -1.560
263 9.192 -0.567
264 9.458 -0.049
265 10.081 0.326
266 11.123 0.772
267 11.726 1.074
268 11.966 1.737
269 12.564 1.910
270 12.918 2.408
271 12.603 3.026
272 13.401 3.416
273 13.841 3.431
274 13.083 3.760
275 12.832 3.155
276 12.749 2.522
277 12.013 3.483
278 11.438 3.660
279 11.794 3.896
280 12.686 4.637
281 12.519 4.051
282 12.172 3.925
283 11.519 3.655
284 11.984 2.784
285 11.743 1.804
286 12.381 1.419
287 13.046 1.318
288 13.232 1.071
289 13.190 -0.088
290 12.201 -0.207
291 12.653 -0.111
292 11.170 -0.513
293 11.187 -0.538
294 11.531 -0.541
295 11.009 -0.918
296 11.580 -0.746
297 10.868 -0.526
298 10.859 0.153
299 10.448 0.702
300 9.846 0.763
301 9.663 0.876
302 9.276 1.688
303 9.601 3.113
304 9.132 3.188
305 8.710 3.165
306 8.636 3.251
307 8.109 3.311
308 7.105 3.130
309 6.665 2.407
310 6.449 2.876
311 6.841 2.890
312 7.276 3.738
313 7.357 4.073
314 7.881 4.089
315 8.322 3.462
316 8.221 4.113
317 7.854 4.632
318 7.522 4.750
319 7.106 4.083
320 7.780 4.082
321 7.073 4.409
322 7.288 3.928
323 7.177 4.387
324 6.691 3.866
325 6.445 3.985
326 5.945 4.772
327 5.874 4.660
328 6.085 4.954
329 5.670 4.862
330 5.698 4.723
331 6.065 4.689
332 5.582 4.450
333 5.449 4.357
334 5.186 3.826
335 4.969 3.640
336 5.147 4.156
337 5.568 4.120
338 6.245 3.915
339 5.445 4.299
340 4.656 3.759
341 4.228 3.979
342 4.257 4.880
343 3.838 4.719
344 4.049 4.419
345 4.420 4.384
346 4.912 4.216
347 5.427 4.235
348 5.844 3.821
349 6.519 4.144
350 7.299 4.687
351 8.006 5.402
352 7.664 5.714
353 6.655 5.996
354 6.091 6.185
355 6.133 6.416
356 6.977 5.967
357 6.796 6.121
358 6.177 6.652
359 6.193 7.431
360 5.680 7.489
361 5.120 7.163
362 5.266 7.402
363 5.449 7.575
364 5.484 8.856
365 5.901 9.203
366 5.413 9.075
367 5.367 9.955
368 4.967 10.922
369 4.823 11.222
370 5.196 10.767
371 5.118 10.393
372 4.844 9.872
373 4.138 10.029
374 3.970 9.874
375 3.554 9.832
376 3.419 9.756
377 2.589 9.940
378 2.797 8.962
379 2.242 8.704
380 2.016 8.629
381 1.989 8.118
382 1.549 8.336
383 1.644 8.924
384 0.754 9.599
385 0.609 9.930
386 0.307 9.356
387 0.025 8.304
388 -0.745 7.590
389 -1.798 7.191
390 -2.678 6.602
391 -2.903 5.533
392 -3.106 5.310
393 -3.701 5.764
394 -3.818 6.119
395 -2.669 6.225
396 -1.817 5.641
397 -1.057 5.410
398 -1.086 6.055
399 -1.702 6.040
400 -1.343 6.201
401 -0.896 6.448
402 -0.427 5.671
403 -0.042 5.311
404 -0.409 5.758
405 0.044 6.134
406 0.868 5.977
407 1.339 5.776
408 1.307 5.923
409 1.546 5.820
410 1.795 6.281
411 2.310 7.006
412 2.409 6.514
413 2.944 5.992
414 2.979 6.153
415 1.979 6.108
416 1.950 6.147
417 2.102 5.337
418 1.912 4.626
419 2.622 3.853
420 3.062 4.066
421 4.120 4.531
422 4.823 5.677
423 5.153 5.209
424 5.128 5.043
425 4.576 4.434
426 4.572 3.962
427 4.489 3.302
428 5.118 2.825
429 5.224 2.458
430 5.067 3.487
431 6.336 3.375
432 6.288 3.091
433 6.486 3.504
434 6.982 3.689
435 7.432 3.525
436 7.576 3.325
437 7.346 2.995
438 8.001 2.764
439 8.497 3.485
440 8.524 4.090
441 7.898 4.933
442 8.196 5.299
443 8.609 5.465
444 8.529 4.606
445 9.545 4.579
446 9.833 4.685
447 9.864 5.341
448 9.699 5.687
449 9.806 5.616
450 10.223 5.517
451 9.379 6.308
452 9.129 6.510
453 8.573 6.617
454 9.173 6.969
455 9.145 7.732
456 9.681 7.724
457 9.870 7.531
458 8.593 6.971
459 8.341 7.077
460 7.614 8.410
461 7.242 9.127
462 7.215 9.118
463 7.684 8.762
464 8.494 9.138
465 9.017 10.018
466 8.953 10.385
467 7.864 10.518
468 8.092 10.841
469 7.857 10.429
470 7.555 10.717
471 7.249 10.833
472 8.308 9.938
473 7.987 9.360
474 8.439 9.706
475 8.041 9.758
476 7.949 10.078
477 8.233 10.420
478 8.599 11.115
479 8.600 11.147
480 9.492 11.427
481 9.935 11.904
482 9.262 12.289
483 8.728 11.860
484 7.867 11.252
485 8.255 11.564
486 9.159 11.017
487 8.876 10.983
488 9.503 11.426
489 10.033 11.438
490 9.878 11.060
491 9.720 10.381
492 8.703 10.675
493 8.310 10.116
494 8.578 9.627
495 9.240 9.208
496 8.280 9.166
497 7.742 9.031
498 7.143 9.970
499 6.961 10.296
500 7.601 10.917
501 7.548 10.948
