# Supplementary material for: Maximum likelihood-based estimation of diffusion coefficient is quick and reliable method for analyzing estradiol actions on surface receptor movements
Source: Front Neuroinform. 2023 Mar 8;17:1005936. doi: 10.3389/fninf.2023.1005936 (PMC10031098; doi:10.3389/fninf.2023.1005936)
Supplement: Supplementary file 2 [file Data_Sheet_2.ZIP › 00-D-error_sensitivity/D015_s0/Traj_N=500_D=0.15_Error=0_MotionBlur _No.029.dat]

001 -0.504 -0.383
002 -0.338 -0.416
003 -0.396 0.027
004 -1.246 -0.406
005 -1.579 -0.065
006 -1.852 0.054
007 -2.108 0.062
008 -2.500 0.749
009 -2.083 1.789
010 -1.741 1.902
011 -1.674 2.680
012 -2.523 1.948
013 -2.754 1.726
014 -3.134 1.426
015 -3.071 1.248
016 -3.059 1.010
017 -3.712 0.954
018 -3.675 1.597
019 -3.808 2.155
020 -3.631 2.381
021 -3.698 3.022
022 -3.028 2.426
023 -2.869 1.069
024 -3.063 -0.081
025 -2.516 -0.567
026 -1.623 -0.870
027 -2.493 -1.252
028 -2.376 -0.815
029 -2.008 -0.652
030 -1.701 -1.516
031 -1.971 -1.921
032 -2.453 -1.882
033 -2.442 -2.566
034 -1.840 -1.922
035 -1.345 -1.594
036 -1.326 -1.560
037 -1.364 -1.841
038 -1.824 -1.580
039 -1.432 -1.208
040 -2.224 -1.020
041 -2.490 -0.796
042 -2.032 -0.238
043 -2.147 0.433
044 -2.159 -0.441
045 -1.275 -0.802
046 -1.100 -0.929
047 -1.592 -0.369
048 -2.403 1.325
049 -3.414 2.327
050 -3.637 2.318
051 -3.754 2.508
052 -3.819 2.604
053 -3.583 2.272
054 -3.175 1.969
055 -3.248 1.525
056 -2.677 1.147
057 -1.982 1.063
058 -1.776 1.221
059 -2.494 0.969
060 -2.516 0.842
061 -2.111 0.887
062 -2.103 0.991
063 -1.786 1.764
064 -2.006 1.411
065 -1.595 1.013
066 -2.382 1.134
067 -3.068 0.403
068 -3.136 0.599
069 -3.294 0.480
070 -3.395 -0.056
071 -2.911 -0.116
072 -2.976 0.678
073 -3.217 0.931
074 -2.633 1.147
075 -2.726 1.083
076 -2.356 2.298
077 -1.492 3.174
078 -1.412 3.671
079 -2.258 3.853
080 -2.545 3.673
081 -2.904 3.693
082 -2.574 3.443
083 -3.038 3.261
084 -4.052 3.453
085 -3.957 3.239
086 -3.378 2.634
087 -3.418 2.905
088 -3.336 3.726
089 -3.513 4.359
090 -3.610 4.598
091 -4.613 4.620
092 -4.681 4.015
093 -4.821 3.099
094 -4.962 4.231
095 -4.728 4.752
096 -4.946 4.816
097 -5.436 4.778
098 -5.319 5.269
099 -4.941 5.596
100 -4.676 5.690
101 -4.240 4.972
102 -4.262 5.386
103 -4.456 5.322
104 -4.091 5.277
105 -4.445 5.627
106 -4.444 5.455
107 -4.353 5.338
108 -5.109 5.034
109 -5.030 4.987
110 -4.291 4.727
111 -4.569 5.159
112 -4.660 5.436
113 -4.597 4.998
114 -4.541 5.690
115 -5.171 5.787
116 -5.386 4.602
117 -4.762 3.880
118 -4.203 3.378
119 -4.213 3.886
120 -4.253 4.258
121 -5.132 4.497
122 -4.533 4.360
123 -4.284 4.922
124 -4.121 5.709
125 -4.609 6.306
126 -4.957 6.354
127 -4.863 6.770
128 -5.164 6.919
129 -6.271 6.725
130 -6.607 6.702
131 -6.817 6.488
132 -6.757 5.766
133 -6.247 5.731
134 -5.995 6.057
135 -6.069 5.879
136 -6.177 5.815
137 -6.422 6.328
138 -6.208 6.809
139 -6.165 7.554
140 -6.116 6.883
141 -5.645 5.680
142 -4.909 6.851
143 -4.878 7.159
144 -4.574 7.702
145 -4.619 7.834
146 -4.300 6.933
147 -4.175 6.304
148 -4.575 6.464
149 -5.672 6.003
150 -5.952 5.672
151 -5.889 6.082
152 -6.281 5.715
153 -6.247 4.987
154 -6.862 5.146
155 -6.791 5.572
156 -6.899 5.212
157 -6.768 4.974
158 -6.403 6.062
159 -6.536 6.338
160 -7.283 5.948
161 -6.727 6.171
162 -7.261 6.275
163 -7.697 6.301
164 -7.733 5.965
165 -7.761 5.027
166 -7.983 5.069
167 -8.629 6.640
168 -8.170 7.292
169 -7.665 7.451
170 -6.806 7.200
171 -7.181 6.544
172 -7.826 6.128
173 -8.483 6.023
174 -8.851 6.586
175 -8.976 6.939
176 -7.862 7.270
177 -7.990 8.171
178 -8.259 7.642
179 -8.154 7.020
180 -7.798 7.207
181 -7.910 7.312
182 -8.166 7.078
183 -7.032 7.431
184 -8.154 8.587
185 -8.923 8.999
186 -8.750 9.187
187 -8.685 9.250
188 -9.343 8.620
189 -8.380 7.888
190 -8.896 8.974
191 -10.278 8.819
192 -10.523 7.982
193 -10.548 7.926
194 -10.554 7.922
195 -10.695 8.271
196 -10.581 9.548
197 -9.912 10.117
198 -9.642 10.128
199 -9.493 9.534
200 -9.932 8.752
201 -10.068 9.102
202 -10.080 9.366
203 -8.995 9.496
204 -9.010 10.564
205 -8.835 9.907
206 -8.682 10.472
207 -8.991 10.881
208 -8.447 12.226
209 -7.872 12.485
210 -8.714 12.305
211 -9.242 12.634
212 -8.684 13.090
213 -8.016 13.920
214 -8.169 13.888
215 -8.567 13.734
216 -8.036 13.677
217 -7.514 13.220
218 -6.581 12.934
219 -5.549 12.207
220 -5.166 12.213
221 -5.104 12.147
222 -5.088 12.249
223 -4.985 11.761
224 -5.262 11.695
225 -6.425 12.021
226 -6.010 11.884
227 -5.527 12.336
228 -4.950 12.738
229 -4.746 12.726
230 -4.430 12.628
231 -3.722 12.466
232 -2.835 12.406
233 -2.957 12.862
234 -3.644 13.723
235 -4.174 14.369
236 -3.324 14.535
237 -2.960 14.104
238 -2.458 14.746
239 -2.582 15.482
240 -3.435 15.093
241 -3.404 15.271
242 -2.722 16.271
243 -2.884 16.409
244 -1.821 16.079
245 -2.784 16.557
246 -2.894 17.033
247 -2.089 16.893
248 -2.088 16.309
249 -1.567 16.623
250 -1.657 16.949
251 -2.649 17.043
252 -3.485 17.208
253 -3.762 16.836
254 -3.621 16.078
255 -3.908 15.498
256 -3.893 14.774
257 -4.658 13.880
258 -5.170 13.564
259 -5.565 13.957
260 -5.626 13.409
261 -5.683 12.618
262 -6.392 13.518
263 -6.292 14.391
264 -6.483 14.616
265 -6.630 15.378
266 -6.164 14.141
267 -5.487 14.173
268 -4.991 14.632
269 -5.039 14.468
270 -4.346 14.795
271 -4.412 14.345
272 -4.895 14.362
273 -5.293 13.657
274 -4.551 12.709
275 -3.844 12.387
276 -5.042 12.707
277 -6.098 12.108
278 -6.181 12.240
279 -6.292 12.163
280 -6.584 12.425
281 -7.475 12.768
282 -8.222 12.189
283 -8.873 11.008
284 -9.268 10.776
285 -9.616 9.822
286 -10.315 10.152
287 -10.941 10.487
288 -11.041 10.858
289 -11.085 11.014
290 -10.835 11.324
291 -10.647 11.029
292 -9.979 11.528
293 -9.658 11.094
294 -9.670 11.518
295 -9.144 11.874
296 -10.219 11.459
297 -9.978 11.021
298 -9.827 12.087
299 -9.442 12.362
300 -9.542 12.116
301 -9.559 11.827
302 -9.583 11.859
303 -8.813 11.215
304 -7.960 10.822
305 -7.494 10.518
306 -7.314 10.612
307 -7.961 11.138
308 -9.218 11.253
309 -9.357 11.495
310 -9.711 11.303
311 -9.753 11.583
312 -10.077 12.244
313 -9.737 12.148
314 -9.710 12.224
315 -10.203 11.888
316 -10.199 11.833
317 -10.640 11.382
318 -10.216 11.061
319 -9.527 11.156
320 -8.745 11.855
321 -9.079 12.551
322 -8.415 12.389
323 -8.738 11.816
324 -9.045 11.921
325 -8.743 11.783
326 -8.463 11.230
327 -8.826 11.556
328 -9.275 11.754
329 -9.356 11.920
330 -9.003 11.733
331 -10.388 11.180
332 -11.854 11.353
333 -12.469 10.927
334 -12.981 10.856
335 -13.786 10.903
336 -14.079 10.928
337 -14.254 10.961
338 -13.279 11.390
339 -13.542 10.993
340 -13.828 11.832
341 -13.823 12.471
342 -13.589 12.399
343 -13.589 11.849
344 -14.204 10.695
345 -14.137 10.124
346 -14.115 10.009
347 -13.691 9.925
348 -13.685 10.118
349 -14.100 9.884
350 -13.953 10.208
351 -14.122 10.725
352 -14.251 10.465
353 -14.672 9.978
354 -13.628 9.594
355 -13.831 9.769
356 -13.341 10.734
357 -13.066 11.331
358 -12.709 11.134
359 -13.128 11.846
360 -13.457 11.659
361 -12.723 11.604
362 -13.385 11.081
363 -14.092 10.792
364 -14.317 10.222
365 -14.484 9.657
366 -14.027 9.085
367 -13.972 8.389
368 -13.801 8.089
369 -13.742 7.478
370 -13.373 7.721
371 -13.099 8.208
372 -12.498 8.158
373 -12.765 8.590
374 -12.452 8.395
375 -12.578 8.295
376 -13.122 7.958
377 -12.725 8.384
378 -12.005 8.391
379 -11.442 8.429
380 -10.969 8.398
381 -10.728 8.641
382 -10.745 8.913
383 -11.787 8.145
384 -12.071 7.172
385 -12.088 6.876
386 -11.971 6.342
387 -11.847 5.396
388 -11.542 5.132
389 -11.871 4.729
390 -12.203 5.193
391 -11.701 6.109
392 -11.437 6.347
393 -11.359 6.217
394 -11.594 5.466
395 -11.662 5.257
396 -12.439 4.449
397 -12.967 4.036
398 -12.745 3.793
399 -12.916 2.706
400 -13.205 2.862
401 -13.807 4.072
402 -14.276 4.542
403 -15.431 5.225
404 -15.071 5.035
405 -15.419 4.488
406 -15.854 4.021
407 -16.567 3.845
408 -16.675 3.867
409 -17.367 3.969
410 -17.528 3.711
411 -17.487 4.351
412 -17.839 4.940
413 -18.103 4.589
414 -17.839 4.678
415 -18.013 4.852
416 -17.626 5.295
417 -17.604 5.571
418 -17.665 5.399
419 -17.494 5.445
420 -17.438 5.347
421 -16.729 5.218
422 -16.065 4.906
423 -15.778 5.238
424 -14.936 5.689
425 -16.000 6.133
426 -16.280 6.309
427 -16.074 7.407
428 -15.036 8.248
429 -14.233 8.455
430 -13.963 8.588
431 -13.728 9.176
432 -13.359 9.353
433 -13.148 8.168
434 -13.460 8.844
435 -13.496 9.147
436 -13.335 8.805
437 -13.242 9.508
438 -13.745 9.693
439 -13.962 9.685
440 -13.298 9.031
441 -14.050 8.825
442 -13.970 9.557
443 -14.546 9.873
444 -14.551 10.147
445 -14.517 10.513
446 -14.108 11.142
447 -14.014 10.729
448 -13.959 10.492
449 -13.895 10.734
450 -14.691 10.556
451 -14.892 10.725
452 -15.782 10.913
453 -15.554 10.094
454 -15.548 9.740
455 -15.519 9.557
456 -14.857 10.300
457 -14.341 10.282
458 -14.436 11.523
459 -14.017 11.974
460 -13.417 12.335
461 -13.828 13.173
462 -14.280 13.305
463 -14.797 13.005
464 -15.200 12.802
465 -14.611 12.956
466 -14.566 13.238
467 -14.749 12.841
468 -15.150 13.081
469 -15.317 13.008
470 -15.510 13.286
471 -14.869 13.130
472 -14.739 12.627
473 -14.863 12.384
474 -15.343 13.003
475 -15.125 13.481
476 -15.232 13.399
477 -15.125 13.065
478 -14.662 13.041
479 -15.303 12.465
480 -15.827 11.905
481 -16.142 11.908
482 -15.876 11.852
483 -15.119 11.318
484 -15.309 10.950
485 -15.065 10.721
486 -13.961 10.383
487 -14.356 9.681
488 -14.894 9.486
489 -15.585 9.374
490 -16.518 9.789
491 -17.297 9.904
492 -17.188 9.941
493 -17.394 10.106
494 -17.211 10.467
495 -17.308 10.268
496 -16.760 10.433
497 -17.192 10.571
498 -17.269 11.367
499 -16.211 11.244
500 -16.118 11.499
501 -16.653 11.892
