# Supplementary material for: Maximum likelihood-based estimation of diffusion coefficient is quick and reliable method for analyzing estradiol actions on surface receptor movements
Source: Front Neuroinform. 2023 Mar 8;17:1005936. doi: 10.3389/fninf.2023.1005936 (PMC10031098; doi:10.3389/fninf.2023.1005936)
Supplement: Supplementary file 2 [file Data_Sheet_2.ZIP › 00-D-error_sensitivity/D015_s0/Traj_N=500_D=0.15_Error=0_MotionBlur _No.030.dat]

001 0.084 0.341
002 0.708 0.621
003 0.850 -0.155
004 1.493 -1.010
005 1.603 -1.610
006 2.071 -1.898
007 2.490 -1.434
008 3.054 -0.797
009 3.940 -0.848
010 3.600 -1.097
011 3.634 -0.878
012 4.515 -0.780
013 4.429 -0.432
014 4.196 -0.511
015 4.294 0.020
016 4.443 -0.011
017 3.889 0.298
018 4.035 -0.766
019 4.849 -0.904
020 4.780 -1.185
021 4.560 -1.355
022 4.196 -1.851
023 3.681 -1.263
024 3.042 -1.088
025 2.802 -0.697
026 3.412 -0.552
027 3.746 -0.190
028 3.440 -0.274
029 3.457 -0.511
030 4.073 -0.258
031 4.470 0.178
032 4.580 0.026
033 4.907 0.518
034 4.824 1.381
035 4.582 1.811
036 3.912 1.877
037 3.882 1.449
038 2.961 1.596
039 2.494 1.155
040 1.785 1.580
041 1.443 1.933
042 1.244 2.754
043 1.172 2.446
044 0.964 1.770
045 1.230 1.310
046 1.855 1.215
047 2.379 1.126
048 2.463 0.187
049 3.279 0.460
050 4.250 0.051
051 4.308 -0.469
052 4.153 -0.708
053 4.295 -1.778
054 3.756 -2.350
055 3.899 -2.774
056 3.771 -2.601
057 4.217 -2.006
058 5.522 -2.208
059 5.077 -3.100
060 4.910 -2.910
061 4.073 -2.544
062 3.458 -2.635
063 3.319 -2.499
064 4.007 -3.074
065 4.636 -2.990
066 4.713 -3.080
067 4.759 -2.992
068 5.261 -2.874
069 5.906 -2.183
070 6.360 -2.845
071 5.594 -3.828
072 5.844 -3.546
073 5.082 -3.403
074 5.436 -3.565
075 5.932 -4.115
076 5.380 -4.285
077 5.594 -4.131
078 6.010 -3.657
079 6.479 -3.730
080 6.325 -3.879
081 6.259 -4.109
082 6.566 -4.955
083 6.880 -4.182
084 7.865 -4.274
085 8.599 -4.743
086 9.060 -4.115
087 9.759 -4.651
088 10.278 -4.701
089 10.936 -4.267
090 11.612 -4.250
091 11.937 -4.673
092 12.463 -5.070
093 12.794 -5.189
094 12.327 -5.161
095 11.899 -5.371
096 12.077 -5.310
097 12.664 -4.930
098 13.166 -4.844
099 13.633 -5.067
100 13.902 -5.135
101 13.864 -5.811
102 13.440 -5.748
103 13.665 -6.720
104 14.171 -6.689
105 13.357 -5.522
106 14.362 -5.582
107 14.431 -6.031
108 14.827 -6.483
109 15.057 -5.942
110 14.823 -5.330
111 14.744 -5.908
112 15.229 -6.594
113 14.675 -7.046
114 14.752 -5.703
115 15.332 -6.592
116 15.691 -7.241
117 16.179 -7.718
118 16.437 -7.645
119 15.630 -7.542
120 14.935 -8.421
121 14.545 -9.181
122 14.293 -10.027
123 12.705 -9.633
124 12.945 -8.924
125 12.295 -9.295
126 11.857 -9.150
127 12.127 -9.293
128 11.688 -9.450
129 11.571 -8.608
130 11.160 -9.303
131 9.933 -10.168
132 10.526 -10.941
133 11.275 -10.446
134 11.056 -10.006
135 11.057 -9.929
136 11.296 -9.524
137 10.268 -9.266
138 9.548 -10.105
139 8.710 -10.105
140 8.971 -10.448
141 9.291 -9.711
142 9.635 -10.277
143 9.019 -9.976
144 9.531 -9.684
145 9.652 -9.389
146 9.673 -9.299
147 9.204 -9.623
148 7.890 -10.188
149 7.640 -10.785
150 7.863 -11.138
151 7.818 -11.329
152 7.226 -10.245
153 7.374 -9.611
154 7.007 -9.854
155 7.180 -9.912
156 7.642 -9.910
157 7.747 -10.438
158 6.988 -9.871
159 6.561 -9.647
160 6.783 -8.877
161 6.152 -8.909
162 5.972 -9.360
163 5.291 -9.338
164 5.454 -8.701
165 5.499 -8.005
166 5.379 -8.400
167 5.729 -7.998
168 5.833 -7.445
169 5.312 -8.319
170 4.898 -8.507
171 4.617 -9.163
172 3.844 -9.375
173 4.029 -10.034
174 4.170 -10.056
175 3.891 -9.774
176 4.096 -9.180
177 4.164 -8.940
178 4.521 -8.770
179 4.780 -9.325
180 4.146 -8.204
181 3.839 -8.347
182 3.986 -9.521
183 4.618 -10.851
184 4.685 -10.862
185 4.862 -10.408
186 4.624 -10.151
187 3.849 -10.334
188 3.880 -10.741
189 4.322 -11.683
190 4.111 -12.146
191 3.836 -12.363
192 3.849 -12.792
193 3.783 -12.966
194 4.417 -11.832
195 4.470 -11.867
196 5.406 -12.775
197 4.019 -12.501
198 3.007 -12.530
199 2.552 -11.844
200 3.244 -11.843
201 3.680 -11.409
202 3.690 -12.552
203 4.065 -12.671
204 4.003 -13.377
205 4.511 -12.539
206 3.970 -11.816
207 4.460 -12.036
208 4.815 -12.473
209 4.621 -12.067
210 4.737 -11.899
211 4.590 -12.606
212 5.424 -13.259
213 5.191 -13.547
214 5.092 -13.443
215 4.124 -12.755
216 3.848 -13.051
217 4.031 -12.215
218 4.622 -11.840
219 5.767 -11.723
220 6.127 -11.478
221 6.430 -11.632
222 5.797 -11.026
223 5.667 -10.777
224 5.285 -10.754
225 4.929 -10.770
226 5.716 -10.833
227 6.130 -11.409
228 6.114 -12.275
229 5.653 -12.654
230 5.952 -12.255
231 6.451 -12.224
232 6.213 -12.251
233 5.772 -12.682
234 5.637 -12.266
235 5.774 -12.314
236 5.682 -12.548
237 5.501 -12.697
238 5.697 -13.513
239 5.889 -13.852
240 5.530 -13.823
241 4.884 -14.681
242 6.002 -14.845
243 6.404 -14.904
244 6.095 -14.978
245 5.685 -14.207
246 4.815 -14.040
247 5.054 -12.980
248 5.218 -13.019
249 4.855 -12.955
250 4.850 -11.655
251 4.821 -10.644
252 5.167 -9.772
253 5.672 -9.911
254 6.395 -9.529
255 6.233 -9.484
256 6.278 -8.788
257 6.689 -7.684
258 7.091 -8.067
259 6.657 -7.453
260 6.530 -7.275
261 6.902 -6.790
262 7.024 -7.268
263 7.634 -7.164
264 7.518 -8.389
265 6.484 -8.563
266 6.590 -8.750
267 6.553 -8.255
268 5.727 -7.622
269 4.656 -6.586
270 4.583 -6.435
271 4.992 -7.283
272 5.442 -7.243
273 6.180 -6.858
274 6.505 -6.777
275 6.632 -7.008
276 6.432 -7.561
277 5.887 -7.416
278 6.196 -7.436
279 5.520 -6.947
280 5.151 -6.590
281 5.118 -6.583
282 5.004 -6.421
283 5.380 -6.315
284 5.959 -6.411
285 5.903 -7.229
286 6.566 -7.147
287 6.595 -7.631
288 5.844 -7.771
289 5.566 -8.834
290 6.033 -9.567
291 5.400 -8.892
292 4.764 -8.923
293 5.785 -8.533
294 5.992 -8.445
295 6.566 -7.803
296 6.972 -8.524
297 6.654 -8.178
298 5.540 -8.226
299 4.866 -8.017
300 4.346 -8.252
301 4.681 -7.836
302 5.065 -7.812
303 4.659 -7.814
304 4.243 -7.286
305 4.141 -6.738
306 3.829 -6.843
307 3.892 -5.623
308 3.759 -5.059
309 4.344 -5.336
310 4.463 -5.578
311 5.345 -7.068
312 6.048 -7.005
313 6.370 -7.537
314 6.547 -7.388
315 6.301 -6.426
316 6.818 -6.489
317 6.581 -7.232
318 5.919 -7.829
319 6.147 -8.885
320 6.325 -9.398
321 5.702 -9.727
322 5.800 -9.806
323 5.677 -9.553
324 5.552 -9.824
325 6.282 -9.859
326 6.709 -10.987
327 8.179 -9.880
328 8.344 -9.619
329 8.521 -10.134
330 8.947 -10.426
331 8.612 -10.824
332 8.799 -10.582
333 8.755 -11.280
334 8.895 -11.299
335 9.629 -11.109
336 9.861 -11.388
337 10.479 -11.676
338 10.152 -12.355
339 10.061 -13.392
340 10.010 -13.835
341 9.270 -13.408
342 9.184 -13.385
343 9.099 -13.203
344 8.599 -14.022
345 7.881 -13.906
346 8.811 -13.690
347 8.430 -13.515
348 8.672 -13.251
349 9.168 -13.784
350 9.928 -13.868
351 11.276 -13.924
352 11.306 -14.754
353 10.673 -13.957
354 10.861 -14.512
355 10.725 -14.021
356 10.192 -13.833
357 10.535 -14.063
358 10.858 -13.706
359 10.711 -13.540
360 9.910 -13.849
361 9.967 -13.806
362 10.813 -13.657
363 11.919 -12.677
364 12.137 -12.535
365 12.126 -12.753
366 11.977 -12.917
367 12.010 -13.158
368 11.799 -13.260
369 12.364 -12.928
370 13.345 -13.032
371 13.690 -13.457
372 13.616 -13.945
373 15.070 -13.651
374 14.615 -13.695
375 14.206 -12.772
376 14.694 -13.114
377 15.037 -13.976
378 15.364 -13.743
379 15.463 -13.798
380 14.886 -13.825
381 15.576 -13.825
382 15.584 -13.950
383 15.284 -14.393
384 15.470 -14.832
385 15.186 -14.669
386 14.329 -14.989
387 14.574 -15.373
388 14.388 -15.942
389 13.334 -15.574
390 13.214 -15.183
391 13.716 -15.274
392 13.372 -15.154
393 13.345 -15.295
394 13.411 -15.022
395 13.134 -14.920
396 12.681 -14.661
397 12.686 -14.835
398 11.663 -14.253
399 11.071 -13.955
400 11.238 -13.885
401 11.587 -14.193
402 11.723 -14.100
403 11.023 -13.430
404 10.861 -13.716
405 10.813 -13.896
406 10.755 -13.217
407 10.674 -13.772
408 11.857 -13.536
409 12.430 -13.834
410 12.565 -14.138
411 13.143 -15.201
412 13.403 -15.552
413 13.883 -16.698
414 14.141 -16.318
415 13.853 -16.614
416 13.748 -16.576
417 13.336 -16.655
418 13.690 -15.850
419 13.967 -15.656
420 14.580 -16.125
421 15.693 -16.124
422 16.990 -16.678
423 17.009 -17.437
424 16.517 -17.583
425 15.829 -17.459
426 15.694 -17.215
427 15.493 -16.965
428 15.479 -16.514
429 15.927 -16.238
430 15.765 -15.916
431 16.213 -15.523
432 16.578 -15.447
433 17.139 -15.499
434 16.770 -15.904
435 16.236 -15.447
436 15.622 -15.189
437 15.566 -15.348
438 15.265 -15.162
439 14.876 -14.856
440 14.706 -14.488
441 13.772 -14.165
442 13.352 -14.321
443 13.703 -14.682
444 12.885 -15.561
445 12.178 -16.212
446 12.805 -15.655
447 13.524 -15.324
448 14.089 -15.171
449 14.197 -15.385
450 14.332 -15.258
451 14.480 -14.675
452 15.269 -13.597
453 15.575 -13.892
454 16.414 -13.763
455 16.529 -13.010
456 16.662 -12.598
457 17.467 -12.520
458 17.082 -12.137
459 17.391 -10.990
460 17.089 -11.259
461 16.646 -11.388
462 16.963 -11.095
463 16.063 -11.059
464 15.667 -10.599
465 15.100 -11.272
466 15.039 -11.785
467 13.828 -11.501
468 14.899 -11.247
469 14.719 -11.622
470 13.297 -11.878
471 12.945 -12.615
472 13.469 -13.004
473 13.337 -13.234
474 12.750 -13.920
475 13.257 -13.880
476 14.001 -14.049
477 13.216 -14.120
478 13.116 -14.514
479 12.946 -14.825
480 13.340 -14.789
481 13.836 -15.008
482 14.675 -14.914
483 15.027 -15.076
484 15.340 -15.524
485 16.061 -15.508
486 16.490 -14.411
487 16.703 -14.390
488 17.729 -14.187
489 18.545 -13.891
490 19.052 -13.221
491 20.036 -13.160
492 20.923 -12.953
493 21.710 -12.630
494 21.699 -12.778
495 21.402 -13.833
496 21.505 -13.692
497 21.802 -13.297
498 22.443 -14.061
499 23.201 -14.089
500 23.105 -13.784
501 23.248 -13.445
