# Supplementary material for: Maximum likelihood-based estimation of diffusion coefficient is quick and reliable method for analyzing estradiol actions on surface receptor movements
Source: Front Neuroinform. 2023 Mar 8;17:1005936. doi: 10.3389/fninf.2023.1005936 (PMC10031098; doi:10.3389/fninf.2023.1005936)
Supplement: Supplementary file 2 [file Data_Sheet_2.ZIP › 00-D-error_sensitivity/D015_s0/Traj_N=500_D=0.15_Error=0_MotionBlur _No.031.dat]

001 0.698 -0.587
002 1.272 -0.356
003 1.061 0.460
004 0.260 1.513
005 0.338 2.400
006 0.406 3.020
007 0.036 3.963
008 0.234 4.631
009 -0.689 4.874
010 -0.621 4.513
011 -0.614 4.060
012 -0.754 3.122
013 -1.005 1.816
014 -1.277 1.389
015 -0.898 0.898
016 -0.463 0.619
017 -0.076 1.338
018 0.095 1.636
019 -0.398 1.082
020 -0.230 0.528
021 -0.730 0.402
022 -0.437 0.563
023 -1.189 0.596
024 -1.644 0.784
025 -1.451 1.997
026 -1.073 2.815
027 -1.275 1.511
028 -1.577 1.959
029 -1.678 2.393
030 -1.516 2.805
031 -1.061 1.911
032 -0.267 0.985
033 -0.114 0.831
034 0.256 1.203
035 1.074 2.156
036 1.709 2.100
037 2.072 2.328
038 2.607 2.549
039 2.386 2.105
040 1.247 1.236
041 1.373 0.385
042 0.928 0.668
043 0.408 0.181
044 0.005 0.026
045 0.752 -0.261
046 1.189 -1.084
047 0.895 -0.943
048 1.955 -0.139
049 2.425 0.783
050 2.117 0.808
051 2.493 0.661
052 2.213 1.283
053 3.395 1.731
054 3.628 1.694
055 2.967 2.311
056 1.776 2.905
057 1.853 3.513
058 2.596 3.320
059 3.380 3.270
060 3.268 2.953
061 3.048 2.654
062 3.657 3.382
063 4.004 3.965
064 3.938 3.520
065 4.152 3.549
066 4.320 3.115
067 4.128 2.552
068 4.547 2.909
069 5.292 2.863
070 5.227 3.324
071 5.815 3.837
072 5.574 3.035
073 5.901 1.768
074 5.783 1.262
075 5.427 1.555
076 5.472 0.943
077 5.453 1.497
078 5.221 1.723
079 4.833 1.724
080 4.725 1.789
081 4.435 1.261
082 4.635 1.199
083 4.985 1.010
084 6.389 1.212
085 6.382 0.977
086 4.441 1.005
087 3.788 0.102
088 4.834 0.555
089 5.096 0.831
090 4.431 0.834
091 5.207 0.925
092 5.695 0.186
093 5.351 0.315
094 4.814 0.706
095 4.967 1.168
096 4.776 1.146
097 4.759 1.176
098 4.561 0.965
099 4.831 1.232
100 4.959 2.150
101 5.393 2.717
102 5.131 3.585
103 5.949 3.973
104 6.567 4.957
105 5.881 5.224
106 6.457 5.875
107 6.163 6.402
108 6.222 6.425
109 5.740 7.300
110 5.390 7.383
111 5.692 7.031
112 6.447 7.442
113 7.068 7.446
114 7.673 7.232
115 7.117 7.108
116 7.590 6.707
117 8.324 6.867
118 7.724 6.793
119 7.723 7.490
120 8.798 7.393
121 9.931 7.375
122 10.508 7.251
123 10.845 7.132
124 11.172 7.702
125 11.147 8.718
126 11.566 8.583
127 12.239 8.270
128 12.821 8.334
129 12.822 8.988
130 13.171 8.961
131 12.251 8.599
132 12.175 8.670
133 12.008 8.173
134 10.965 7.689
135 10.361 7.200
136 9.699 7.343
137 9.781 7.274
138 9.719 7.824
139 9.891 7.723
140 9.903 7.193
141 9.797 7.106
142 9.495 6.504
143 9.900 6.999
144 9.182 7.171
145 8.915 7.510
146 9.130 7.379
147 8.809 8.050
148 9.207 8.175
149 8.984 8.521
150 9.242 9.214
151 9.758 9.242
152 11.019 8.673
153 11.250 8.733
154 11.629 8.265
155 10.906 8.278
156 10.650 8.443
157 10.010 8.537
158 10.065 8.090
159 11.820 7.880
160 12.987 8.298
161 13.120 8.339
162 13.251 8.026
163 11.658 8.356
164 11.191 8.154
165 11.085 8.077
166 10.803 8.459
167 10.554 8.081
168 10.540 8.316
169 10.387 8.886
170 10.141 9.930
171 9.740 10.182
172 9.548 9.204
173 9.344 8.815
174 9.278 8.571
175 9.679 8.952
176 10.037 9.630
177 10.468 10.487
178 10.971 11.121
179 11.644 12.197
180 12.103 12.942
181 12.511 13.070
182 13.197 12.785
183 12.729 12.860
184 12.076 13.400
185 12.003 12.798
186 12.085 11.612
187 13.360 11.128
188 13.605 11.279
189 13.673 10.446
190 13.305 9.283
191 13.759 8.510
192 13.978 8.314
193 13.625 9.357
194 13.739 9.235
195 14.043 8.578
196 13.557 8.200
197 13.674 8.757
198 14.079 8.366
199 14.355 8.679
200 14.261 9.491
201 14.826 9.181
202 14.754 9.305
203 14.891 9.863
204 14.668 10.040
205 15.346 9.469
206 15.028 9.476
207 13.887 9.749
208 13.906 9.387
209 14.036 9.741
210 14.486 9.817
211 14.130 10.350
212 13.902 9.662
213 13.756 9.248
214 13.851 8.628
215 14.682 8.367
216 14.576 7.901
217 15.050 7.554
218 15.623 7.762
219 16.300 8.424
220 16.585 7.728
221 16.579 7.557
222 16.547 7.423
223 16.307 7.307
224 16.635 7.262
225 16.719 7.752
226 16.609 8.531
227 16.583 8.474
228 16.683 8.568
229 16.684 8.167
230 14.976 8.826
231 14.675 9.013
232 15.395 9.088
233 15.818 9.990
234 15.940 9.738
235 16.420 9.428
236 15.865 8.704
237 15.824 9.092
238 14.854 9.736
239 14.062 10.632
240 14.436 11.094
241 15.328 11.159
242 16.376 11.453
243 16.506 11.005
244 16.270 10.203
245 16.649 10.633
246 16.638 11.140
247 16.597 11.940
248 16.605 12.541
249 16.060 13.679
250 15.998 14.057
251 15.847 13.467
252 15.993 13.585
253 16.060 13.608
254 15.960 14.201
255 15.931 14.234
256 15.397 14.768
257 14.605 14.718
258 14.336 13.802
259 14.493 13.310
260 15.086 13.487
261 15.412 13.142
262 15.777 12.577
263 15.570 12.805
264 15.414 12.750
265 15.835 12.320
266 16.152 12.099
267 17.004 11.588
268 18.556 11.495
269 18.854 10.904
270 19.417 10.402
271 20.210 10.291
272 20.480 10.229
273 20.876 10.804
274 21.288 10.628
275 20.743 10.836
276 20.036 10.224
277 20.068 10.333
278 20.446 10.313
279 19.834 10.371
280 19.565 11.209
281 19.685 10.985
282 19.312 10.477
283 19.202 10.332
284 19.768 10.743
285 19.819 10.881
286 18.766 10.530
287 18.047 10.178
288 17.873 9.627
289 17.705 9.903
290 17.022 10.127
291 16.858 10.052
292 16.085 10.350
293 16.450 10.195
294 15.572 9.349
295 15.187 8.925
296 15.798 8.976
297 15.637 9.108
298 15.847 8.654
299 15.843 7.972
300 16.234 8.443
301 16.864 8.258
302 15.715 8.104
303 16.432 8.191
304 16.577 8.796
305 16.324 8.883
306 16.322 8.288
307 16.373 8.140
308 15.922 7.918
309 16.304 7.532
310 15.950 7.212
311 14.919 7.005
312 14.664 7.582
313 14.928 7.702
314 14.014 7.680
315 13.592 7.280
316 13.755 7.087
317 13.768 6.557
318 13.268 5.822
319 12.696 5.300
320 12.592 4.693
321 12.241 3.765
322 12.112 2.986
323 12.846 3.317
324 13.192 4.005
325 13.442 4.412
326 13.423 4.793
327 13.034 4.220
328 12.670 3.950
329 12.356 4.351
330 12.330 4.241
331 11.960 4.198
332 11.815 3.952
333 10.711 3.996
334 9.416 4.340
335 9.776 4.165
336 9.856 3.844
337 9.222 3.139
338 9.502 3.531
339 9.695 3.661
340 10.175 3.514
341 10.493 3.970
342 10.560 4.038
343 9.871 4.078
344 9.315 3.756
345 8.931 3.674
346 9.037 3.200
347 8.757 3.206
348 8.219 3.371
349 7.936 3.103
350 8.322 3.240
351 8.863 2.897
352 9.595 3.007
353 8.993 3.379
354 9.697 4.071
355 10.053 4.418
356 9.366 4.140
357 9.310 3.913
358 10.016 4.161
359 10.330 2.895
360 10.723 2.462
361 10.974 1.800
362 10.864 0.794
363 10.716 0.965
364 10.191 1.515
365 9.246 2.110
366 9.652 1.413
367 9.644 -0.440
368 9.887 -0.362
369 9.896 0.189
370 10.561 0.811
371 11.577 1.104
372 12.611 1.213
373 13.634 0.757
374 14.728 0.218
375 14.217 0.262
376 14.227 0.024
377 14.283 0.138
378 14.473 0.387
379 14.216 0.402
380 13.575 0.805
381 12.321 1.357
382 13.015 1.566
383 13.150 1.089
384 13.942 0.957
385 14.600 0.942
386 15.957 1.192
387 15.288 1.415
388 14.198 2.008
389 14.258 2.132
390 15.104 2.411
391 15.200 3.046
392 15.555 3.654
393 15.287 3.614
394 15.229 3.390
395 15.519 3.643
396 15.873 3.216
397 15.119 2.141
398 14.937 1.589
399 15.707 2.335
400 17.008 2.583
401 17.641 2.034
402 18.055 2.010
403 17.208 2.152
404 17.324 2.347
405 16.697 3.046
406 16.495 3.638
407 16.018 3.334
408 15.073 3.681
409 15.095 3.162
410 15.475 2.302
411 15.214 2.487
412 15.246 3.026
413 15.722 3.006
414 16.330 2.971
415 16.163 3.229
416 16.072 3.697
417 15.972 2.863
418 16.329 2.216
419 16.513 1.661
420 17.154 1.071
421 17.186 1.392
422 16.582 0.742
423 17.431 0.124
424 17.149 0.054
425 17.332 0.192
426 18.719 1.668
427 19.832 2.888
428 20.256 3.700
429 20.481 4.024
430 20.284 4.181
431 20.568 3.463
432 20.532 2.901
433 20.788 2.542
434 20.817 2.002
435 20.837 2.019
436 20.659 2.761
437 20.815 3.833
438 21.023 3.115
439 20.951 3.123
440 20.016 3.473
441 18.846 4.172
442 18.166 5.029
443 18.338 4.825
444 19.061 5.368
445 19.304 6.023
446 19.368 6.651
447 19.315 7.545
448 19.894 7.842
449 20.058 8.083
450 20.440 8.334
451 21.752 9.027
452 22.073 9.572
453 22.001 10.408
454 22.096 10.444
455 22.711 10.079
456 22.382 9.121
457 22.203 8.764
458 21.393 8.697
459 20.931 8.692
460 19.796 8.876
461 19.128 8.969
462 18.730 8.910
463 18.659 8.428
464 19.134 8.868
465 19.091 9.523
466 18.492 10.327
467 18.174 10.867
468 18.205 10.715
469 17.380 11.065
470 16.824 11.757
471 16.436 12.364
472 16.467 12.962
473 16.173 12.916
474 16.712 11.758
475 17.189 11.361
476 17.080 11.378
477 17.507 11.531
478 17.821 11.929
479 17.984 12.221
480 17.976 12.066
481 17.458 12.308
482 17.475 11.748
483 17.394 11.235
484 17.588 10.122
485 16.791 10.074
486 16.381 9.905
487 16.746 9.240
488 17.191 8.644
489 17.472 8.582
490 17.187 9.922
491 17.539 9.649
492 18.031 9.960
493 18.857 10.338
494 19.545 10.408
495 18.948 10.764
496 19.068 10.293
497 19.644 9.784
498 20.714 9.832
499 19.923 10.246
500 20.214 10.373
501 20.773 10.503
