# Supplementary material for: Maximum likelihood-based estimation of diffusion coefficient is quick and reliable method for analyzing estradiol actions on surface receptor movements
Source: Front Neuroinform. 2023 Mar 8;17:1005936. doi: 10.3389/fninf.2023.1005936 (PMC10031098; doi:10.3389/fninf.2023.1005936)
Supplement: Supplementary file 2 [file Data_Sheet_2.ZIP › 00-D-error_sensitivity/D015_s0/Traj_N=500_D=0.15_Error=0_MotionBlur _No.032.dat]

001 0.124 0.071
002 0.476 0.286
003 0.554 0.305
004 1.112 -0.345
005 1.420 0.043
006 1.181 -0.016
007 1.532 0.692
008 1.867 0.843
009 2.752 1.492
010 2.670 1.352
011 2.593 1.613
012 1.991 1.746
013 2.349 2.227
014 2.149 1.993
015 2.018 2.262
016 1.804 1.869
017 1.596 2.155
018 1.485 2.382
019 0.763 1.903
020 1.677 1.123
021 2.174 0.859
022 2.592 0.706
023 2.278 0.475
024 3.313 0.181
025 3.882 0.376
026 4.193 0.466
027 4.262 1.256
028 4.289 1.330
029 4.451 1.454
030 4.208 0.959
031 3.666 0.707
032 4.160 0.749
033 4.768 0.743
034 4.539 0.738
035 4.211 0.488
036 3.999 0.131
037 4.302 -0.892
038 4.343 -0.939
039 4.242 -1.551
040 3.726 -0.913
041 4.372 -1.286
042 3.890 -1.069
043 3.993 -0.117
044 3.647 0.416
045 3.284 0.950
046 2.809 0.926
047 2.527 0.883
048 3.149 1.457
049 2.877 2.495
050 3.043 3.420
051 2.855 3.931
052 2.665 4.716
053 2.632 5.465
054 2.717 6.373
055 2.596 6.171
056 2.735 6.549
057 2.989 6.785
058 3.281 7.236
059 3.766 7.100
060 3.872 7.601
061 3.050 7.242
062 3.561 8.409
063 4.808 8.479
064 5.228 8.564
065 4.872 7.917
066 4.423 7.733
067 3.458 6.844
068 2.946 6.689
069 3.022 7.516
070 2.819 8.141
071 3.032 8.037
072 3.859 7.147
073 4.419 6.845
074 4.107 7.229
075 4.061 8.333
076 2.924 9.532
077 1.935 9.578
078 1.429 9.824
079 1.814 9.896
080 1.692 10.326
081 2.349 10.379
082 3.724 10.244
083 4.588 10.414
084 5.427 10.714
085 5.384 10.902
086 5.048 10.786
087 4.510 10.575
088 4.261 11.542
089 4.051 12.906
090 3.820 13.601
091 4.022 13.926
092 3.796 15.192
093 4.279 16.734
094 4.372 16.478
095 4.755 15.839
096 4.771 16.549
097 3.768 17.421
098 3.055 17.799
099 2.372 17.312
100 2.994 17.364
101 2.688 16.858
102 1.574 16.757
103 1.198 16.699
104 1.028 16.792
105 0.929 16.834
106 1.334 17.258
107 1.011 17.206
108 0.818 16.843
109 0.992 16.654
110 1.479 16.633
111 1.054 17.093
112 0.471 16.595
113 0.468 16.010
114 -0.938 16.233
115 -1.848 15.632
116 -2.527 14.192
117 -2.079 14.047
118 -1.746 13.955
119 -1.424 14.915
120 -1.083 15.635
121 -1.679 15.194
122 -2.284 14.384
123 -2.267 14.400
124 -2.017 13.144
125 -1.823 12.189
126 -1.104 11.674
127 -1.143 12.072
128 -1.422 11.083
129 -1.650 10.978
130 -0.980 10.985
131 -0.976 9.655
132 -1.187 8.600
133 -1.660 8.835
134 -3.596 8.712
135 -3.512 8.425
136 -2.997 8.582
137 -3.687 7.538
138 -3.499 6.230
139 -3.911 6.638
140 -3.746 6.919
141 -3.645 7.358
142 -3.266 7.888
143 -3.796 7.320
144 -4.278 7.449
145 -5.097 7.741
146 -5.914 7.784
147 -7.289 7.869
148 -6.926 6.761
149 -7.372 6.695
150 -7.318 7.669
151 -6.927 8.319
152 -7.381 8.307
153 -7.050 8.127
154 -7.030 8.039
155 -7.407 7.927
156 -6.590 8.060
157 -6.027 8.333
158 -5.135 9.312
159 -4.645 9.722
160 -4.743 9.966
161 -4.044 9.275
162 -3.406 8.843
163 -3.376 8.018
164 -3.214 7.872
165 -2.219 7.620
166 -1.467 7.015
167 -0.878 7.059
168 -1.073 7.645
169 -0.925 7.667
170 -1.361 7.203
171 -2.033 7.019
172 -1.350 6.862
173 -1.063 6.303
174 -0.993 6.235
175 -0.551 6.194
176 -0.045 6.595
177 0.121 6.969
178 -0.011 6.431
179 -0.058 6.119
180 0.458 6.340
181 -0.190 6.763
182 -0.417 7.073
183 -0.536 7.748
184 -0.541 7.993
185 -0.369 7.875
186 -0.678 7.696
187 -0.276 7.134
188 -0.038 7.313
189 0.804 7.551
190 0.413 7.602
191 0.747 8.504
192 0.114 8.254
193 -0.709 8.079
194 -1.162 7.693
195 -0.707 8.106
196 -0.394 8.449
197 0.082 7.830
198 0.963 7.151
199 1.065 7.157
200 0.204 6.119
201 0.628 6.115
202 0.574 6.738
203 1.362 6.960
204 1.058 6.571
205 1.760 6.334
206 2.013 5.783
207 2.566 5.165
208 2.585 4.645
209 1.931 3.639
210 3.226 3.527
211 4.066 3.481
212 3.655 4.251
213 3.675 4.928
214 3.309 5.349
215 2.768 5.389
216 2.038 5.470
217 1.583 5.648
218 1.246 6.438
219 1.103 6.892
220 0.786 6.237
221 0.915 5.903
222 0.501 5.716
223 -0.269 6.589
224 -1.143 7.075
225 -1.668 7.432
226 -1.270 6.623
227 -1.712 5.899
228 -1.663 5.748
229 -1.912 6.469
230 -1.786 5.902
231 -1.183 6.676
232 -1.702 7.344
233 -2.572 7.671
234 -2.765 8.196
235 -2.295 7.933
236 -1.618 7.339
237 -1.355 7.328
238 -1.274 6.799
239 -1.538 7.026
240 -1.327 7.797
241 -1.476 8.108
242 -0.671 8.292
243 -0.950 7.873
244 -1.426 8.212
245 -0.487 8.332
246 -0.521 8.143
247 -0.930 8.483
248 -0.561 8.731
249 -0.488 8.570
250 0.172 8.018
251 1.191 7.740
252 1.456 7.551
253 1.749 7.437
254 2.031 6.734
255 1.827 7.698
256 1.661 7.752
257 1.634 7.480
258 2.639 6.962
259 2.273 7.486
260 2.810 7.573
261 2.636 7.225
262 2.788 6.873
263 1.714 6.703
264 1.305 5.682
265 1.570 5.642
266 1.986 6.650
267 2.132 6.354
268 2.441 6.849
269 2.640 6.743
270 2.718 6.058
271 3.513 5.084
272 4.130 4.513
273 4.923 3.663
274 4.147 2.714
275 4.086 2.250
276 4.010 0.925
277 4.135 0.691
278 3.685 0.493
279 3.909 0.358
280 4.921 1.542
281 5.039 1.816
282 5.978 1.722
283 6.831 1.780
284 7.707 2.326
285 7.701 3.263
286 7.535 3.994
287 8.494 4.365
288 9.024 4.876
289 8.826 4.879
290 8.052 4.502
291 7.168 3.959
292 6.887 3.030
293 6.254 2.223
294 5.208 2.375
295 5.069 2.322
296 5.698 2.508
297 5.801 3.327
298 5.723 3.520
299 6.170 2.788
300 6.956 2.609
301 6.878 2.921
302 7.467 2.375
303 7.801 2.256
304 8.332 1.960
305 8.955 2.368
306 9.077 2.287
307 8.474 2.107
308 8.145 2.170
309 8.352 2.115
310 8.302 1.276
311 8.754 0.739
312 8.656 0.423
313 8.229 0.269
314 7.820 0.404
315 7.407 0.646
316 7.194 1.267
317 7.255 2.573
318 7.043 2.195
319 6.272 2.676
320 6.323 1.429
321 6.340 0.125
322 6.655 -0.499
323 6.411 -0.644
324 6.078 -0.961
325 5.022 -1.619
326 5.179 -1.558
327 6.121 -1.717
328 6.933 -2.266
329 6.853 -2.712
330 7.209 -2.638
331 7.045 -1.550
332 6.820 -0.606
333 6.376 0.137
334 5.838 0.381
335 5.871 1.061
336 5.561 0.881
337 5.493 0.471
338 6.276 0.332
339 6.140 -0.710
340 6.005 -0.376
341 5.469 -0.562
342 5.437 -0.715
343 6.220 -0.755
344 7.438 -1.506
345 7.891 -1.532
346 8.808 -2.320
347 9.606 -3.029
348 10.267 -3.231
349 10.527 -3.814
350 10.348 -3.692
351 10.107 -3.627
352 10.136 -2.983
353 10.177 -3.277
354 9.451 -3.393
355 9.447 -3.824
356 10.464 -4.040
357 10.574 -4.674
358 11.319 -4.358
359 12.151 -3.716
360 12.918 -4.729
361 13.127 -5.504
362 12.931 -5.973
363 13.122 -5.208
364 12.701 -5.596
365 12.772 -6.380
366 13.306 -6.698
367 13.439 -6.345
368 13.900 -6.445
369 14.458 -6.609
370 13.842 -5.516
371 13.905 -5.205
372 14.165 -5.631
373 15.109 -5.548
374 15.717 -5.063
375 15.157 -4.853
376 14.846 -5.612
377 15.781 -7.053
378 16.958 -7.527
379 16.582 -7.763
380 16.642 -7.699
381 15.690 -8.325
382 15.524 -9.456
383 15.336 -9.345
384 14.312 -9.536
385 13.887 -9.039
386 14.391 -9.286
387 14.701 -9.206
388 14.612 -9.698
389 14.931 -9.571
390 14.162 -9.304
391 14.090 -9.491
392 14.221 -8.331
393 14.664 -9.023
394 15.337 -9.100
395 15.639 -8.247
396 15.538 -7.909
397 15.766 -8.095
398 15.512 -7.746
399 15.346 -7.300
400 14.910 -8.190
401 13.971 -7.436
402 13.468 -7.592
403 13.342 -7.570
404 13.783 -6.745
405 14.170 -5.968
406 14.289 -6.393
407 14.335 -6.317
408 14.054 -6.165
409 13.904 -5.586
410 13.298 -6.227
411 13.051 -5.911
412 12.628 -6.224
413 11.740 -6.566
414 11.660 -7.146
415 11.221 -7.835
416 12.201 -8.320
417 12.674 -8.929
418 12.415 -9.219
419 12.696 -10.059
420 12.627 -10.200
421 12.724 -9.125
422 13.376 -7.902
423 13.217 -7.891
424 12.835 -7.872
425 12.745 -7.931
426 12.575 -7.991
427 13.057 -8.004
428 13.065 -7.844
429 12.879 -7.477
430 12.172 -8.146
431 12.378 -8.247
432 12.576 -7.176
433 13.483 -6.589
434 13.236 -6.605
435 13.293 -6.826
436 13.062 -5.900
437 13.656 -5.683
438 13.843 -6.028
439 13.742 -5.643
440 14.237 -4.618
441 13.888 -4.702
442 13.682 -4.250
443 13.278 -4.003
444 12.783 -3.938
445 13.277 -3.641
446 14.430 -2.533
447 14.117 -2.920
448 13.823 -2.911
449 13.909 -2.102
450 14.600 -0.792
451 14.766 -0.707
452 15.065 0.591
453 14.996 0.464
454 14.973 0.228
455 15.381 0.122
456 14.871 0.639
457 14.192 0.633
458 13.223 0.992
459 13.411 1.097
460 13.199 1.472
461 13.140 1.714
462 12.867 2.139
463 12.064 2.603
464 12.437 1.604
465 13.597 1.105
466 13.066 1.369
467 13.392 1.151
468 13.057 -0.292
469 13.850 -0.493
470 13.944 -0.246
471 13.788 0.362
472 15.042 0.585
473 15.410 0.258
474 16.521 -0.093
475 16.883 0.015
476 17.266 0.475
477 17.560 0.949
478 18.073 1.004
479 18.302 0.175
480 18.250 -0.414
481 18.306 -0.308
482 18.493 -0.266
483 19.569 -0.527
484 19.256 -1.649
485 19.027 -1.604
486 18.448 -1.476
487 17.964 -1.370
488 17.841 -1.276
489 17.880 -1.683
490 17.364 -0.734
491 16.691 -0.024
492 16.615 -0.014
493 16.213 -0.178
494 16.720 -1.349
495 17.295 -1.526
496 17.719 -1.470
497 18.416 -1.830
498 18.107 -1.760
499 17.914 -2.332
500 18.434 -3.136
501 18.688 -3.455
