# Supplementary material for: Maximum likelihood-based estimation of diffusion coefficient is quick and reliable method for analyzing estradiol actions on surface receptor movements
Source: Front Neuroinform. 2023 Mar 8;17:1005936. doi: 10.3389/fninf.2023.1005936 (PMC10031098; doi:10.3389/fninf.2023.1005936)
Supplement: Supplementary file 2 [file Data_Sheet_2.ZIP › 00-D-error_sensitivity/D015_s0/Traj_N=500_D=0.15_Error=0_MotionBlur _No.033.dat]

001 0.027 0.502
002 0.516 0.926
003 0.864 0.948
004 0.954 0.875
005 1.015 0.208
006 0.216 0.218
007 -0.419 0.129
008 0.119 0.672
009 -0.480 1.880
010 -0.850 2.263
011 -1.207 2.819
012 -1.210 2.892
013 -1.355 2.747
014 -1.281 1.785
015 -0.929 1.472
016 -0.531 1.355
017 -0.161 1.908
018 -0.423 2.492
019 -1.043 2.327
020 -1.215 2.469
021 -0.781 1.727
022 -0.739 2.298
023 -1.551 1.295
024 -2.004 -0.329
025 -1.512 -0.754
026 -1.313 -0.374
027 -1.156 -0.400
028 -1.190 -1.094
029 -1.421 -1.759
030 -2.070 -1.674
031 -2.050 -1.874
032 -1.628 -1.745
033 -0.916 -2.048
034 -0.613 -2.528
035 -0.828 -3.387
036 -1.240 -4.143
037 -0.422 -4.104
038 -0.263 -4.654
039 -0.414 -5.338
040 0.303 -5.398
041 0.501 -4.835
042 0.667 -4.644
043 0.688 -5.106
044 1.203 -5.589
045 1.866 -5.700
046 1.538 -5.279
047 1.464 -5.725
048 1.382 -6.516
049 2.126 -6.138
050 1.768 -6.325
051 0.956 -6.217
052 1.014 -6.219
053 1.524 -5.904
054 1.457 -5.123
055 1.083 -5.016
056 0.734 -6.012
057 0.687 -5.805
058 0.616 -5.813
059 0.544 -5.688
060 1.059 -6.067
061 1.811 -6.698
062 2.213 -6.411
063 2.116 -6.517
064 1.722 -6.126
065 2.568 -6.385
066 2.901 -6.363
067 2.301 -6.336
068 2.077 -6.371
069 2.197 -6.542
070 2.206 -7.325
071 2.294 -7.921
072 2.160 -8.353
073 2.549 -8.424
074 2.418 -8.403
075 2.520 -9.782
076 3.132 -10.096
077 3.832 -10.719
078 4.153 -10.664
079 4.293 -10.588
080 4.726 -10.475
081 5.347 -10.571
082 5.094 -11.108
083 5.816 -10.947
084 5.506 -12.354
085 5.182 -11.987
086 4.206 -10.957
087 4.007 -11.203
088 4.199 -11.291
089 4.053 -11.893
090 3.356 -11.703
091 2.551 -11.020
092 2.074 -11.346
093 2.434 -11.422
094 2.239 -11.628
095 2.596 -11.633
096 1.977 -12.241
097 1.437 -13.548
098 1.511 -14.475
099 1.471 -15.203
100 2.036 -14.533
101 2.170 -14.844
102 1.129 -15.634
103 1.543 -15.386
104 1.142 -15.885
105 0.573 -15.893
106 1.479 -16.028
107 1.516 -16.101
108 1.514 -15.429
109 1.421 -14.909
110 1.795 -15.272
111 1.031 -15.582
112 1.029 -15.002
113 0.578 -14.228
114 -0.149 -14.346
115 0.189 -14.271
116 0.238 -14.400
117 0.319 -14.367
118 0.400 -14.686
119 0.805 -14.189
120 1.190 -13.951
121 1.288 -13.812
122 1.282 -14.101
123 2.529 -13.863
124 2.824 -13.815
125 2.689 -14.016
126 2.799 -13.592
127 3.545 -13.623
128 4.111 -13.716
129 4.096 -13.375
130 4.233 -12.928
131 5.188 -12.573
132 5.522 -12.873
133 5.987 -12.388
134 7.102 -11.938
135 8.305 -11.250
136 8.780 -10.725
137 8.690 -10.549
138 8.475 -10.527
139 8.605 -9.608
140 8.964 -9.679
141 8.314 -10.031
142 8.877 -10.403
143 8.618 -10.658
144 8.243 -10.602
145 7.699 -10.656
146 6.757 -11.035
147 7.267 -11.239
148 7.927 -12.065
149 8.903 -12.202
150 8.773 -12.562
151 8.401 -12.685
152 8.568 -12.295
153 8.616 -12.206
154 7.712 -12.181
155 7.742 -11.971
156 8.717 -12.618
157 8.754 -13.325
158 8.463 -14.133
159 8.191 -14.679
160 8.027 -14.525
161 8.325 -14.228
162 7.328 -13.996
163 7.089 -14.578
164 7.082 -14.704
165 6.943 -15.611
166 7.379 -16.193
167 8.351 -16.481
168 8.997 -15.544
169 8.870 -15.259
170 8.539 -14.403
171 8.843 -14.393
172 9.243 -14.541
173 9.057 -15.767
174 8.373 -15.893
175 7.994 -14.805
176 8.465 -14.694
177 8.729 -13.969
178 9.069 -14.293
179 9.262 -14.557
180 8.839 -13.930
181 8.182 -14.059
182 7.802 -13.530
183 7.758 -13.700
184 7.695 -13.603
185 7.777 -13.194
186 8.834 -13.283
187 8.665 -13.172
188 8.819 -12.807
189 9.046 -13.005
190 9.756 -13.166
191 8.806 -12.200
192 9.086 -11.855
193 9.080 -11.272
194 9.027 -10.060
195 8.634 -9.647
196 8.091 -9.027
197 7.430 -8.189
198 7.848 -8.091
199 7.744 -7.511
200 8.233 -6.994
201 8.929 -7.166
202 8.995 -7.467
203 9.206 -7.231
204 9.591 -8.371
205 9.786 -9.157
206 9.798 -9.418
207 9.704 -9.953
208 9.615 -10.428
209 10.120 -10.904
210 10.469 -10.562
211 10.847 -10.181
212 10.565 -9.843
213 11.248 -10.253
214 11.400 -11.118
215 11.447 -11.359
216 12.142 -11.049
217 12.488 -11.452
218 12.497 -11.135
219 12.560 -11.315
220 12.197 -11.127
221 11.035 -10.000
222 10.377 -9.907
223 10.682 -9.772
224 10.200 -9.058
225 10.193 -9.342
226 9.997 -9.108
227 9.608 -9.582
228 9.237 -10.364
229 9.514 -10.008
230 9.253 -9.802
231 8.522 -9.648
232 7.820 -9.918
233 7.388 -11.101
234 7.422 -12.185
235 7.697 -11.944
236 7.584 -12.421
237 7.490 -12.816
238 7.392 -12.529
239 7.072 -12.554
240 7.783 -12.782
241 7.009 -12.707
242 6.203 -12.549
243 6.422 -12.382
244 5.824 -11.931
245 5.872 -11.713
246 6.823 -11.468
247 7.333 -11.282
248 7.676 -11.472
249 7.670 -11.334
250 7.322 -11.897
251 8.246 -11.785
252 8.709 -11.661
253 9.232 -10.785
254 9.554 -10.494
255 7.976 -10.628
256 7.187 -10.560
257 6.259 -10.745
258 5.539 -11.641
259 4.838 -11.559
260 3.891 -12.162
261 3.264 -12.344
262 2.528 -12.720
263 2.609 -11.922
264 1.672 -11.185
265 0.908 -11.160
266 0.634 -11.904
267 0.294 -11.633
268 0.886 -11.312
269 0.814 -10.728
270 0.939 -10.204
271 0.979 -9.460
272 1.126 -8.921
273 0.502 -9.263
274 0.615 -9.507
275 0.411 -9.072
276 0.456 -8.414
277 -0.078 -7.443
278 -0.166 -7.944
279 -0.273 -7.900
280 0.426 -7.713
281 0.496 -7.857
282 0.380 -7.802
283 0.102 -7.626
284 -0.438 -7.193
285 -0.104 -6.749
286 0.901 -6.809
287 1.030 -6.503
288 0.978 -6.136
289 2.061 -6.426
290 3.237 -5.840
291 4.032 -5.837
292 3.861 -5.532
293 3.793 -5.085
294 3.618 -4.636
295 2.924 -4.301
296 2.707 -4.905
297 3.193 -4.864
298 3.032 -5.009
299 2.060 -5.376
300 1.393 -4.865
301 1.650 -4.450
302 2.325 -4.313
303 2.285 -4.080
304 2.338 -4.587
305 3.094 -5.043
306 3.714 -5.192
307 3.543 -6.085
308 2.980 -5.017
309 3.105 -4.236
310 2.982 -4.094
311 3.357 -4.578
312 3.491 -5.371
313 3.857 -5.481
314 3.984 -5.943
315 3.665 -6.821
316 3.925 -6.445
317 3.375 -6.002
318 3.095 -6.023
319 2.770 -6.357
320 2.487 -6.495
321 2.426 -6.173
322 1.894 -6.570
323 2.121 -6.103
324 1.843 -5.252
325 1.078 -5.661
326 -0.419 -5.991
327 -0.975 -6.046
328 -0.662 -6.272
329 -0.392 -6.095
330 0.027 -4.890
331 -0.361 -3.537
332 -0.320 -2.486
333 -0.348 -1.613
334 -0.606 -1.256
335 -0.753 -0.830
336 -1.010 -0.573
337 -1.036 0.147
338 -0.728 0.366
339 -0.199 0.932
340 1.412 1.081
341 2.359 1.119
342 2.097 0.156
343 2.194 0.325
344 1.779 0.705
345 1.258 0.375
346 0.996 0.649
347 1.474 0.475
348 0.672 0.984
349 0.898 1.015
350 0.672 1.566
351 1.193 2.099
352 1.142 2.535
353 0.726 1.407
354 0.459 0.836
355 0.273 1.099
356 -0.100 0.962
357 -0.299 0.539
358 -1.359 1.129
359 -1.728 1.710
360 -1.525 1.052
361 -1.671 0.696
362 -1.018 0.554
363 -0.980 1.104
364 -1.258 1.974
365 -1.582 2.483
366 -1.539 3.104
367 -1.000 2.405
368 -0.878 3.137
369 -1.038 3.722
370 -1.655 3.725
371 -1.479 2.949
372 -1.045 3.541
373 -1.225 3.710
374 -0.223 3.385
375 -0.420 1.999
376 -0.251 1.539
377 0.069 1.311
378 0.440 0.928
379 1.363 1.693
380 1.714 2.295
381 2.581 1.873
382 2.975 1.942
383 3.206 2.512
384 3.048 2.213
385 3.159 1.758
386 4.135 1.560
387 3.976 1.720
388 4.087 1.978
389 3.764 1.841
390 4.025 1.571
391 3.758 1.309
392 3.994 1.328
393 2.928 0.835
394 1.384 0.975
395 1.118 0.869
396 1.182 0.979
397 1.313 1.092
398 1.565 1.094
399 1.871 1.305
400 1.658 1.002
401 1.934 1.595
402 1.175 1.849
403 0.346 1.933
404 -0.661 2.225
405 -1.169 1.994
406 -0.355 1.748
407 0.013 1.264
408 -0.577 1.705
409 -0.835 1.811
410 -0.366 1.155
411 0.101 0.176
412 0.987 0.251
413 2.277 0.107
414 2.422 0.250
415 3.632 0.583
416 3.771 0.565
417 3.693 0.935
418 3.849 1.359
419 3.861 0.740
420 4.301 0.520
421 4.623 0.825
422 5.019 0.907
423 4.750 1.696
424 4.692 2.229
425 4.699 2.806
426 4.491 2.770
427 4.325 2.083
428 4.013 1.483
429 4.105 1.772
430 4.733 1.341
431 5.624 0.746
432 5.434 1.187
433 6.012 1.022
434 5.900 1.183
435 5.293 0.116
436 5.430 0.069
437 5.860 0.271
438 5.487 0.980
439 5.529 0.985
440 5.370 2.114
441 5.076 2.070
442 5.304 2.404
443 5.542 2.942
444 5.165 4.155
445 4.315 4.636
446 3.904 4.965
447 2.906 5.159
448 2.772 5.511
449 3.523 5.453
450 2.871 5.721
451 3.523 6.154
452 3.761 7.103
453 3.985 7.809
454 4.270 8.158
455 4.179 8.532
456 4.302 8.346
457 4.670 7.801
458 4.322 7.353
459 5.647 7.481
460 5.906 7.417
461 5.805 8.492
462 5.180 8.806
463 5.572 9.092
464 5.517 9.380
465 5.515 10.095
466 5.522 9.947
467 6.316 9.365
468 6.495 8.930
469 6.991 9.214
470 7.153 9.353
471 7.470 9.360
472 7.522 10.064
473 7.491 10.650
474 6.762 9.795
475 6.601 9.538
476 6.888 10.195
477 7.276 9.880
478 6.900 9.319
479 6.049 9.608
480 6.022 9.627
481 5.980 9.455
482 5.805 9.321
483 5.573 8.863
484 5.827 8.709
485 5.696 8.776
486 5.733 8.710
487 5.200 7.813
488 4.691 7.529
489 4.752 6.819
490 4.828 6.460
491 4.996 6.604
492 5.782 6.553
493 5.450 6.576
494 4.637 7.456
495 3.378 7.145
496 4.430 6.482
497 4.692 7.227
498 4.617 7.447
499 4.533 7.503
500 3.603 7.824
501 3.509 7.794
