# Supplementary material for: Maximum likelihood-based estimation of diffusion coefficient is quick and reliable method for analyzing estradiol actions on surface receptor movements
Source: Front Neuroinform. 2023 Mar 8;17:1005936. doi: 10.3389/fninf.2023.1005936 (PMC10031098; doi:10.3389/fninf.2023.1005936)
Supplement: Supplementary file 2 [file Data_Sheet_2.ZIP › 00-D-error_sensitivity/D015_s0/Traj_N=500_D=0.15_Error=0_MotionBlur _No.034.dat]

001 0.783 -0.102
002 0.054 -0.186
003 0.338 -0.030
004 0.971 0.154
005 1.515 -0.282
006 2.039 0.868
007 2.414 1.745
008 2.516 1.903
009 2.311 1.859
010 2.952 2.174
011 2.728 3.024
012 2.695 3.224
013 3.522 2.770
014 3.784 2.861
015 3.189 2.090
016 2.889 1.388
017 3.025 1.609
018 3.506 1.854
019 3.126 1.387
020 3.317 1.597
021 3.222 1.686
022 2.368 1.954
023 1.381 2.469
024 0.633 2.395
025 1.417 2.866
026 1.328 2.818
027 1.940 3.133
028 2.002 2.722
029 2.178 2.962
030 2.211 3.915
031 1.876 4.908
032 2.288 5.214
033 2.337 5.586
034 2.517 5.006
035 2.684 5.281
036 2.047 5.716
037 2.611 5.790
038 2.526 6.397
039 2.572 6.757
040 2.679 6.816
041 2.947 6.597
042 2.162 6.886
043 2.150 7.215
044 1.590 7.695
045 0.571 7.792
046 0.080 7.024
047 -0.473 6.496
048 -0.530 5.984
049 -0.552 6.390
050 -0.087 6.409
051 0.495 6.508
052 -0.426 6.816
053 -0.723 6.560
054 -0.197 5.686
055 -0.875 5.303
056 -1.939 4.507
057 -0.865 4.242
058 -0.208 4.170
059 -0.287 3.993
060 -0.363 3.573
061 -0.592 2.114
062 0.466 1.792
063 0.537 2.313
064 0.133 2.435
065 0.155 2.283
066 -0.018 2.138
067 -0.289 2.137
068 -0.292 2.679
069 0.192 3.865
070 0.808 4.846
071 1.026 4.846
072 1.092 5.196
073 1.639 5.419
074 2.704 6.075
075 3.052 6.084
076 3.319 6.274
077 3.309 5.590
078 3.243 5.431
079 4.144 6.312
080 4.453 6.168
081 5.105 5.566
082 5.418 5.273
083 6.195 5.291
084 6.309 5.043
085 6.613 5.029
086 6.297 4.862
087 5.322 4.754
088 5.365 4.528
089 5.499 4.211
090 5.822 4.247
091 5.497 3.545
092 4.539 3.265
093 5.590 3.252
094 5.468 2.105
095 4.111 1.531
096 3.463 0.945
097 4.188 -0.152
098 3.659 -0.835
099 3.360 -0.613
100 2.905 -0.944
101 2.251 -0.173
102 3.032 -0.025
103 3.149 -0.081
104 2.756 0.460
105 2.329 0.278
106 1.737 1.208
107 1.904 0.292
108 1.396 0.521
109 1.854 1.169
110 1.778 0.798
111 1.451 0.270
112 1.111 -0.683
113 0.518 -1.162
114 -0.283 -1.494
115 -0.703 -1.224
116 -0.587 -0.831
117 -0.864 -1.906
118 -1.018 -2.294
119 -1.321 -2.263
120 -1.450 -2.386
121 -1.756 -2.152
122 -1.251 -2.304
123 -1.954 -2.091
124 -3.032 -2.066
125 -3.325 -1.605
126 -2.664 -1.185
127 -2.152 -1.896
128 -1.893 -2.407
129 -1.734 -2.485
130 -1.428 -2.153
131 -1.451 -2.339
132 -0.750 -2.531
133 0.128 -2.802
134 0.610 -3.608
135 -0.245 -3.291
136 -0.587 -3.261
137 -0.253 -3.356
138 -0.242 -3.537
139 0.376 -3.221
140 0.688 -3.044
141 1.013 -2.412
142 0.892 -2.344
143 0.610 -2.847
144 0.546 -2.817
145 -0.413 -2.065
146 -0.618 -1.668
147 -0.212 -1.932
148 0.247 -2.467
149 0.271 -2.005
150 -0.574 -1.958
151 -1.073 -1.156
152 -1.385 -1.492
153 -1.547 -1.701
154 -1.544 -1.588
155 -1.747 -0.849
156 -1.891 -0.239
157 -1.188 0.249
158 -1.024 -0.410
159 -0.631 -1.322
160 0.148 -1.585
161 0.103 -1.662
162 0.191 -1.591
163 0.228 -1.831
164 0.099 -2.863
165 -0.699 -3.190
166 -0.565 -2.637
167 -0.767 -1.384
168 -0.652 -1.583
169 -0.926 -1.294
170 -1.146 -0.226
171 -1.511 -0.699
172 -1.304 -1.474
173 -1.069 -1.867
174 -1.532 -1.743
175 -1.855 -1.730
176 -1.219 -2.422
177 -1.914 -1.955
178 -2.531 -2.169
179 -2.390 -3.078
180 -1.228 -4.032
181 -0.567 -3.876
182 -0.690 -4.612
183 -1.870 -4.393
184 -2.014 -4.214
185 -2.862 -4.310
186 -2.704 -4.856
187 -2.562 -5.685
188 -2.796 -6.057
189 -2.740 -6.285
190 -2.167 -6.087
191 -1.138 -6.335
192 -0.767 -6.554
193 -0.812 -7.131
194 -1.595 -7.523
195 -1.292 -7.345
196 -0.823 -6.969
197 -0.684 -6.947
198 -1.249 -6.811
199 -1.638 -6.562
200 -2.036 -6.322
201 -2.363 -6.265
202 -1.957 -6.114
203 -1.821 -6.759
204 -0.675 -6.754
205 -0.130 -5.527
206 0.337 -6.176
207 1.061 -7.392
208 1.362 -6.588
209 1.709 -6.412
210 2.038 -6.194
211 1.946 -7.103
212 2.154 -7.284
213 1.496 -7.168
214 1.693 -7.647
215 1.296 -8.189
216 1.837 -8.309
217 1.822 -8.387
218 2.612 -7.984
219 3.037 -8.066
220 3.619 -8.726
221 3.252 -9.779
222 3.717 -9.899
223 3.609 -10.191
224 3.322 -9.546
225 2.511 -9.697
226 3.179 -9.982
227 3.019 -10.013
228 3.236 -10.245
229 3.967 -10.177
230 4.363 -10.751
231 4.167 -11.260
232 4.717 -11.086
233 4.919 -11.370
234 4.850 -11.599
235 4.680 -10.054
236 4.595 -9.977
237 5.195 -9.867
238 4.981 -9.977
239 4.299 -9.998
240 4.587 -9.332
241 5.183 -9.636
242 4.824 -9.227
243 4.416 -9.750
244 2.819 -9.235
245 2.780 -9.388
246 2.739 -9.622
247 2.400 -10.607
248 2.705 -10.306
249 4.119 -10.447
250 4.402 -11.392
251 4.383 -11.311
252 5.016 -11.140
253 5.666 -11.015
254 5.621 -11.239
255 5.194 -10.910
256 5.317 -10.897
257 5.479 -10.994
258 5.940 -10.626
259 5.381 -10.544
260 6.037 -10.067
261 5.801 -10.562
262 5.672 -10.540
263 6.001 -11.054
264 6.238 -10.961
265 5.968 -11.049
266 4.689 -10.856
267 4.098 -10.325
268 4.117 -10.033
269 4.595 -10.417
270 4.504 -10.706
271 3.999 -10.931
272 4.260 -9.992
273 4.053 -10.284
274 3.528 -10.752
275 3.075 -10.558
276 3.916 -9.928
277 4.718 -9.909
278 3.909 -10.188
279 4.573 -9.848
280 5.488 -9.967
281 5.638 -9.590
282 5.830 -10.112
283 6.524 -10.167
284 6.497 -10.435
285 6.435 -11.278
286 6.198 -11.846
287 6.058 -11.796
288 5.953 -11.689
289 5.986 -12.152
290 5.908 -12.589
291 5.676 -12.422
292 6.644 -12.255
293 6.439 -12.704
294 6.614 -12.849
295 7.441 -13.067
296 8.057 -12.814
297 8.680 -13.097
298 8.450 -13.047
299 8.956 -13.210
300 8.821 -12.289
301 8.651 -11.528
302 8.954 -12.098
303 8.021 -11.471
304 7.974 -11.249
305 7.474 -10.831
306 6.939 -10.540
307 7.196 -10.430
308 7.852 -10.259
309 7.256 -10.630
310 6.957 -10.419
311 7.106 -9.730
312 6.258 -9.363
313 5.753 -9.805
314 5.924 -10.059
315 6.054 -10.816
316 6.070 -10.979
317 6.501 -10.381
318 7.102 -10.333
319 6.454 -10.180
320 7.077 -10.638
321 7.705 -10.961
322 7.699 -10.582
323 7.765 -10.673
324 7.803 -11.773
325 7.662 -11.136
326 7.245 -10.159
327 6.931 -10.254
328 7.246 -11.115
329 7.583 -11.390
330 7.912 -11.779
331 8.875 -11.283
332 8.794 -11.122
333 8.373 -11.029
334 8.427 -11.144
335 7.808 -11.107
336 7.860 -10.686
337 7.199 -10.000
338 6.547 -10.559
339 5.774 -10.576
340 5.475 -9.756
341 5.126 -9.037
342 5.830 -8.702
343 6.464 -8.920
344 6.642 -9.083
345 6.339 -8.957
346 6.439 -8.061
347 7.172 -8.079
348 7.019 -7.805
349 7.772 -8.156
350 8.016 -7.981
351 6.912 -8.397
352 7.112 -8.286
353 7.253 -7.269
354 7.570 -6.689
355 7.890 -7.170
356 7.182 -7.237
357 5.993 -6.717
358 6.155 -6.635
359 6.973 -6.625
360 6.369 -6.700
361 5.544 -5.517
362 5.826 -4.589
363 6.530 -4.680
364 6.849 -5.138
365 7.651 -5.042
366 8.204 -4.641
367 8.250 -4.484
368 7.314 -4.305
369 7.814 -4.600
370 7.861 -3.886
371 8.313 -3.379
372 8.197 -3.250
373 8.121 -2.630
374 8.565 -2.848
375 8.612 -3.854
376 8.714 -3.522
377 8.502 -3.023
378 9.147 -2.795
379 9.790 -3.839
380 8.549 -4.193
381 8.923 -3.990
382 9.845 -3.867
383 9.745 -3.616
384 9.768 -3.491
385 9.402 -3.168
386 9.430 -4.201
387 10.138 -4.359
388 10.509 -4.945
389 11.220 -5.758
390 11.070 -6.105
391 11.332 -6.626
392 11.612 -6.889
393 11.063 -6.246
394 11.076 -5.276
395 11.188 -4.833
396 11.774 -4.553
397 10.712 -4.735
398 10.596 -4.704
399 10.814 -4.953
400 10.542 -4.863
401 9.651 -4.939
402 8.759 -4.862
403 8.255 -5.168
404 8.843 -6.154
405 7.674 -5.516
406 7.262 -5.200
407 7.778 -5.173
408 8.395 -4.716
409 8.762 -5.071
410 9.337 -6.112
411 9.907 -6.399
412 10.633 -5.719
413 11.081 -4.238
414 11.651 -3.898
415 12.330 -4.601
416 12.892 -4.622
417 13.097 -4.098
418 13.602 -2.773
419 13.285 -2.494
420 12.691 -3.214
421 13.143 -3.444
422 13.332 -3.524
423 13.723 -3.552
424 13.967 -3.555
425 14.130 -2.963
426 14.221 -3.065
427 13.830 -3.404
428 14.007 -3.601
429 13.532 -4.289
430 12.775 -4.401
431 12.627 -4.507
432 12.057 -5.270
433 10.702 -5.830
434 10.329 -5.950
435 9.691 -5.913
436 10.549 -6.075
437 10.358 -6.150
438 10.189 -6.574
439 10.775 -6.842
440 10.439 -7.319
441 10.661 -6.533
442 9.806 -5.732
443 10.046 -5.778
444 10.278 -6.345
445 11.084 -6.792
446 10.952 -6.779
447 11.047 -6.962
448 11.207 -7.500
449 11.267 -7.684
450 11.594 -7.594
451 10.568 -7.638
452 9.897 -8.198
453 10.198 -8.175
454 10.151 -9.768
455 10.003 -10.411
456 9.677 -10.562
457 8.764 -11.186
458 8.004 -11.903
459 8.143 -12.356
460 8.708 -11.829
461 7.983 -11.608
462 7.558 -10.578
463 7.190 -11.034
464 7.290 -10.668
465 7.097 -10.662
466 6.707 -10.041
467 6.036 -10.007
468 6.243 -8.972
469 7.292 -9.037
470 7.602 -9.363
471 7.857 -7.520
472 7.850 -7.597
473 6.931 -8.392
474 6.745 -8.896
475 6.956 -9.229
476 6.442 -9.723
477 6.158 -9.461
478 6.277 -9.442
479 6.349 -9.183
480 6.629 -8.922
481 6.646 -9.339
482 6.764 -10.205
483 5.945 -9.659
484 5.790 -9.326
485 5.559 -9.431
486 5.467 -10.332
487 5.512 -9.651
488 5.179 -10.057
489 5.936 -10.430
490 6.490 -10.729
491 6.606 -11.074
492 5.694 -10.301
493 6.236 -10.470
494 6.662 -11.112
495 6.298 -10.508
496 6.479 -10.644
497 6.094 -10.426
498 6.332 -10.188
499 7.493 -10.189
500 7.725 -9.755
501 7.594 -9.304
