# Supplementary material for: Maximum likelihood-based estimation of diffusion coefficient is quick and reliable method for analyzing estradiol actions on surface receptor movements
Source: Front Neuroinform. 2023 Mar 8;17:1005936. doi: 10.3389/fninf.2023.1005936 (PMC10031098; doi:10.3389/fninf.2023.1005936)
Supplement: Supplementary file 2 [file Data_Sheet_2.ZIP › 00-D-error_sensitivity/D015_s0/Traj_N=500_D=0.15_Error=0_MotionBlur _No.035.dat]

001 0.508 0.467
002 0.896 0.766
003 1.489 0.607
004 2.037 1.188
005 2.007 1.871
006 2.419 2.083
007 3.402 1.951
008 3.477 2.291
009 3.659 2.934
010 3.257 2.184
011 3.454 2.003
012 3.768 1.166
013 3.530 -0.620
014 3.532 -1.728
015 3.959 -2.682
016 5.021 -2.764
017 4.929 -2.565
018 4.784 -3.616
019 5.425 -4.354
020 5.133 -3.766
021 5.234 -4.490
022 5.585 -4.660
023 5.876 -3.992
024 6.114 -3.674
025 5.817 -3.904
026 5.870 -4.815
027 6.354 -5.527
028 5.608 -5.502
029 5.710 -5.647
030 5.630 -5.058
031 5.668 -3.757
032 6.101 -4.569
033 5.085 -4.961
034 4.153 -5.309
035 3.979 -5.297
036 2.800 -5.792
037 1.853 -5.745
038 0.939 -5.196
039 0.869 -5.519
040 1.454 -5.329
041 1.955 -5.320
042 1.635 -5.121
043 2.498 -4.572
044 2.791 -3.607
045 3.263 -4.219
046 2.746 -4.397
047 2.759 -4.584
048 2.633 -4.793
049 2.978 -5.622
050 3.125 -5.824
051 3.747 -6.799
052 4.549 -6.958
053 4.295 -7.047
054 4.188 -7.802
055 4.167 -7.351
056 4.088 -5.526
057 4.296 -5.441
058 4.544 -5.885
059 3.945 -5.433
060 3.238 -5.870
061 2.893 -6.645
062 2.474 -6.838
063 2.338 -6.018
064 3.097 -5.071
065 3.575 -4.837
066 3.438 -5.272
067 2.800 -5.434
068 2.430 -5.878
069 2.581 -5.922
070 1.904 -6.540
071 1.236 -6.743
072 1.497 -6.843
073 2.006 -6.217
074 2.143 -6.327
075 2.618 -7.196
076 1.547 -8.214
077 1.289 -7.892
078 1.229 -7.957
079 1.293 -7.921
080 1.152 -8.632
081 0.185 -9.111
082 0.046 -9.871
083 -0.314 -10.423
084 -0.992 -10.747
085 -1.495 -10.909
086 -1.830 -10.858
087 -1.170 -11.197
088 -1.617 -11.517
089 -2.491 -10.822
090 -3.362 -10.598
091 -3.102 -9.677
092 -2.198 -9.219
093 -1.851 -9.121
094 -1.856 -9.233
095 -2.794 -9.780
096 -2.636 -10.028
097 -2.299 -9.369
098 -2.247 -9.378
099 -2.159 -9.696
100 -1.180 -9.071
101 -0.709 -8.972
102 -0.219 -9.252
103 -0.173 -8.516
104 0.890 -7.745
105 1.248 -7.655
106 2.184 -8.578
107 2.255 -8.609
108 2.242 -7.763
109 3.119 -7.355
110 2.982 -7.050
111 2.922 -6.077
112 3.548 -6.409
113 2.462 -7.026
114 1.717 -6.909
115 2.585 -6.888
116 1.563 -6.846
117 1.657 -6.416
118 1.264 -5.740
119 1.037 -5.346
120 2.316 -5.221
121 2.498 -5.438
122 1.665 -5.692
123 1.266 -5.738
124 1.354 -5.105
125 0.665 -4.745
126 0.557 -4.182
127 0.590 -3.997
128 0.991 -3.606
129 1.318 -3.810
130 2.256 -3.874
131 2.500 -3.996
132 2.398 -4.041
133 2.453 -3.386
134 2.621 -1.638
135 2.806 -1.463
136 2.192 -0.631
137 2.062 -1.037
138 2.129 -1.943
139 2.128 -1.309
140 2.364 -1.577
141 2.245 -2.363
142 2.734 -2.170
143 3.090 -1.754
144 3.418 -1.635
145 3.298 -2.353
146 2.746 -2.213
147 1.397 -2.198
148 0.272 -1.322
149 0.261 -1.041
150 0.381 -0.546
151 0.134 -0.396
152 -0.974 -0.462
153 -1.435 0.137
154 -0.593 0.597
155 -0.923 1.137
156 -1.093 0.443
157 -1.763 -0.283
158 -1.841 -0.261
159 -2.154 -0.541
160 -2.268 -0.306
161 -0.995 -0.232
162 -0.413 0.416
163 -0.153 0.760
164 -0.218 1.130
165 -1.108 1.331
166 -1.069 1.960
167 -1.652 2.519
168 -1.493 3.828
169 -1.329 4.309
170 -2.548 4.432
171 -3.419 4.423
172 -3.256 3.751
173 -2.881 2.754
174 -2.905 2.307
175 -2.650 2.899
176 -3.347 2.824
177 -3.863 3.116
178 -4.763 2.920
179 -5.669 3.947
180 -5.895 4.243
181 -5.505 4.306
182 -5.760 3.921
183 -5.510 3.949
184 -6.066 3.583
185 -7.207 3.659
186 -7.075 4.288
187 -6.955 3.807
188 -6.949 3.380
189 -7.352 3.568
190 -7.539 3.725
191 -8.069 4.126
192 -6.739 3.485
193 -6.485 3.169
194 -7.636 3.079
195 -7.812 2.654
196 -8.459 3.224
197 -8.390 3.194
198 -7.902 3.654
199 -7.014 3.288
200 -6.171 3.253
201 -5.511 3.672
202 -5.186 3.039
203 -5.957 2.953
204 -5.761 2.855
205 -5.915 2.965
206 -6.704 3.221
207 -7.016 3.689
208 -7.631 3.683
209 -8.201 3.767
210 -8.030 3.855
211 -8.079 3.660
212 -7.762 3.001
213 -7.883 2.744
214 -7.644 2.389
215 -7.658 2.207
216 -7.119 2.295
217 -6.665 2.439
218 -6.559 1.981
219 -7.077 2.072
220 -7.215 3.568
221 -7.132 4.409
222 -6.067 4.544
223 -5.841 4.014
224 -5.125 3.998
225 -4.771 3.082
226 -3.433 2.301
227 -2.230 2.519
228 -1.441 2.796
229 -1.973 2.460
230 -1.993 2.647
231 -3.176 2.929
232 -2.079 2.813
233 -2.657 3.551
234 -3.129 4.308
235 -3.861 5.073
236 -3.698 5.531
237 -4.639 6.075
238 -4.292 6.636
239 -5.381 7.318
240 -5.515 7.359
241 -5.379 6.680
242 -3.940 6.457
243 -4.341 6.387
244 -4.005 6.363
245 -4.329 6.153
246 -4.597 5.599
247 -3.836 5.440
248 -3.955 5.241
249 -4.959 5.686
250 -5.367 5.879
251 -5.601 5.565
252 -5.503 4.970
253 -5.356 5.031
254 -5.285 5.001
255 -5.329 5.030
256 -5.786 5.499
257 -5.440 6.004
258 -4.840 6.369
259 -4.678 6.077
260 -4.810 5.094
261 -5.316 4.384
262 -5.619 4.525
263 -5.533 4.308
264 -5.271 4.468
265 -5.115 5.034
266 -4.759 5.064
267 -4.838 4.925
268 -4.547 4.811
269 -4.937 5.757
270 -4.422 5.465
271 -4.150 5.107
272 -4.167 5.105
273 -4.340 4.834
274 -4.091 4.425
275 -4.841 4.207
276 -5.695 3.832
277 -5.835 3.396
278 -5.435 3.900
279 -4.772 3.616
280 -4.825 2.719
281 -3.705 2.382
282 -3.507 1.567
283 -4.067 0.948
284 -3.201 1.423
285 -2.891 1.245
286 -2.983 1.220
287 -2.784 1.331
288 -2.905 1.441
289 -2.526 1.957
290 -1.959 2.400
291 -2.566 2.556
292 -2.974 1.828
293 -2.469 0.722
294 -0.806 0.134
295 0.697 0.328
296 1.322 1.097
297 1.728 1.855
298 1.916 2.548
299 2.121 2.115
300 3.438 2.275
301 2.922 2.045
302 2.760 1.463
303 3.285 0.732
304 3.867 0.472
305 3.486 0.216
306 3.157 -0.095
307 4.140 -0.302
308 3.851 0.474
309 3.590 0.577
310 3.473 0.517
311 2.506 -0.074
312 2.410 -0.174
313 2.361 -0.839
314 2.430 -0.276
315 2.291 0.396
316 2.462 0.037
317 2.562 -0.127
318 2.923 -0.384
319 3.503 -0.677
320 3.303 -1.127
321 3.433 -0.838
322 4.096 -0.755
323 4.179 -0.931
324 4.821 -0.739
325 5.566 -1.260
326 6.324 -1.485
327 6.050 -2.154
328 6.151 -2.582
329 5.563 -2.824
330 5.154 -3.092
331 4.478 -3.400
332 4.506 -3.906
333 3.469 -4.284
334 3.662 -4.352
335 4.289 -4.603
336 4.662 -4.393
337 4.457 -4.343
338 3.067 -4.240
339 3.648 -4.939
340 3.307 -5.390
341 2.708 -5.661
342 2.187 -6.170
343 2.168 -6.018
344 2.208 -6.585
345 1.799 -6.879
346 2.408 -6.457
347 2.051 -7.006
348 1.749 -7.503
349 1.598 -7.635
350 1.700 -7.653
351 1.528 -6.774
352 1.046 -5.765
353 0.945 -6.501
354 -0.016 -6.340
355 -0.549 -6.102
356 -1.194 -6.215
357 -0.873 -6.784
358 -0.495 -5.821
359 -0.818 -4.996
360 -0.838 -5.109
361 0.236 -5.315
362 -0.032 -5.688
363 -0.214 -5.272
364 0.457 -4.593
365 0.344 -4.977
366 0.629 -5.936
367 0.951 -6.970
368 1.519 -7.013
369 1.269 -6.661
370 1.276 -7.520
371 2.060 -7.924
372 2.532 -8.264
373 2.310 -7.566
374 2.095 -7.837
375 1.483 -7.729
376 1.132 -7.941
377 0.270 -7.150
378 -0.444 -7.402
379 -0.750 -7.529
380 -0.453 -6.579
381 -0.968 -7.296
382 -1.279 -7.600
383 -2.410 -7.578
384 -2.743 -7.695
385 -2.700 -8.145
386 -1.786 -8.361
387 -1.000 -8.051
388 0.022 -8.381
389 0.910 -8.558
390 1.731 -9.185
391 2.301 -9.969
392 2.175 -10.282
393 2.623 -10.514
394 2.580 -10.268
395 2.547 -10.321
396 2.989 -10.033
397 3.052 -9.845
398 2.962 -9.992
399 3.497 -9.511
400 4.186 -8.561
401 4.208 -9.477
402 4.157 -10.331
403 4.071 -11.051
404 3.653 -10.729
405 4.165 -10.855
406 4.578 -11.070
407 4.447 -10.460
408 4.192 -10.585
409 3.891 -10.873
410 3.536 -11.537
411 3.075 -11.785
412 3.006 -11.885
413 2.750 -12.123
414 1.694 -13.299
415 1.729 -12.695
416 1.331 -13.088
417 1.074 -13.591
418 1.628 -14.170
419 1.854 -14.343
420 2.464 -14.494
421 1.268 -14.526
422 1.100 -15.626
423 0.538 -15.662
424 0.432 -15.329
425 0.104 -14.649
426 0.218 -14.057
427 -0.436 -13.480
428 -0.529 -12.015
429 -0.954 -11.569
430 -0.886 -11.475
431 -1.310 -11.348
432 -1.688 -12.196
433 -1.750 -11.929
434 -0.692 -11.073
435 -0.606 -11.683
436 -0.525 -11.626
437 -0.713 -11.150
438 -0.701 -10.629
439 -1.506 -10.492
440 -1.742 -9.519
441 -1.355 -9.109
442 -1.714 -9.414
443 -1.804 -9.089
444 -1.871 -9.265
445 -1.558 -9.418
446 -1.617 -9.479
447 -1.816 -9.929
448 -2.026 -10.065
449 -2.707 -10.581
450 -2.416 -10.857
451 -1.809 -10.526
452 -0.993 -10.170
453 -0.931 -10.050
454 -0.845 -9.633
455 -0.351 -9.167
456 0.337 -9.679
457 1.187 -9.919
458 1.999 -10.748
459 1.729 -10.581
460 0.981 -10.639
461 1.142 -10.950
462 1.571 -11.058
463 2.005 -11.360
464 2.360 -11.843
465 2.617 -11.708
466 2.364 -11.487
467 2.062 -11.688
468 2.340 -11.771
469 2.308 -11.964
470 2.810 -10.665
471 3.421 -10.261
472 3.465 -9.878
473 4.001 -9.673
474 5.045 -10.141
475 5.540 -10.398
476 5.990 -11.213
477 6.258 -11.498
478 5.221 -11.293
479 5.363 -11.637
480 5.445 -12.100
481 5.704 -12.633
482 5.898 -12.357
483 5.564 -12.531
484 5.875 -12.552
485 6.536 -12.732
486 5.978 -13.236
487 5.811 -13.821
488 5.740 -13.531
489 5.593 -13.333
490 5.946 -13.104
491 5.288 -12.552
492 4.539 -12.267
493 4.523 -12.221
494 4.764 -12.246
495 5.136 -12.336
496 4.939 -11.992
497 6.071 -12.151
498 6.453 -11.403
499 7.205 -10.741
500 7.008 -9.652
501 7.506 -9.838
