# Supplementary material for: Maximum likelihood-based estimation of diffusion coefficient is quick and reliable method for analyzing estradiol actions on surface receptor movements
Source: Front Neuroinform. 2023 Mar 8;17:1005936. doi: 10.3389/fninf.2023.1005936 (PMC10031098; doi:10.3389/fninf.2023.1005936)
Supplement: Supplementary file 2 [file Data_Sheet_2.ZIP › 00-D-error_sensitivity/D015_s0/Traj_N=500_D=0.15_Error=0_MotionBlur _No.036.dat]

001 0.179 0.182
002 -0.682 -0.149
003 -0.362 0.911
004 0.582 1.239
005 0.700 0.747
006 0.779 0.730
007 1.696 1.015
008 2.852 0.952
009 3.197 0.531
010 3.269 -0.344
011 3.919 -0.126
012 4.132 -0.438
013 3.869 -1.089
014 3.788 -1.712
015 2.490 -1.365
016 1.998 -1.528
017 1.684 -2.095
018 1.538 -1.657
019 1.252 -2.434
020 0.741 -2.067
021 0.261 -1.969
022 -0.749 -2.035
023 -0.684 -1.591
024 -1.601 -2.092
025 -2.502 -2.479
026 -2.565 -1.954
027 -2.022 -1.724
028 -1.239 -0.523
029 -0.601 -0.516
030 0.587 -0.593
031 0.689 -0.392
032 0.366 -0.713
033 1.163 -0.819
034 1.982 -1.197
035 2.485 -1.929
036 2.782 -1.918
037 2.768 -1.293
038 1.885 -0.562
039 2.386 -0.885
040 2.645 -1.557
041 2.045 -2.981
042 2.035 -3.782
043 2.588 -3.848
044 3.014 -3.910
045 3.467 -4.258
046 2.961 -4.801
047 2.186 -5.182
048 2.457 -5.738
049 1.875 -6.519
050 1.137 -6.292
051 0.549 -6.172
052 0.623 -6.263
053 -0.151 -6.664
054 -0.215 -7.105
055 -0.567 -7.499
056 -1.322 -7.239
057 -1.630 -7.621
058 -1.748 -8.143
059 -1.092 -7.906
060 -0.506 -7.847
061 -0.767 -7.465
062 -0.316 -8.496
063 0.257 -8.830
064 -0.292 -8.658
065 -0.274 -9.448
066 -0.841 -9.656
067 -0.390 -9.084
068 0.245 -8.636
069 0.490 -8.805
070 0.280 -8.615
071 0.546 -9.128
072 1.019 -9.221
073 0.753 -8.586
074 -0.641 -8.494
075 -0.486 -8.308
076 -0.359 -8.728
077 -0.763 -8.596
078 0.264 -7.938
079 1.003 -7.409
080 1.193 -7.384
081 0.162 -7.956
082 0.323 -7.918
083 0.643 -8.680
084 0.867 -8.175
085 1.299 -8.002
086 0.546 -9.268
087 0.113 -10.173
088 -0.297 -9.946
089 -0.101 -9.470
090 -0.726 -8.935
091 -1.040 -8.359
092 -1.308 -8.600
093 -1.945 -8.206
094 -1.988 -8.258
095 -1.667 -7.879
096 -1.700 -7.114
097 -2.135 -6.874
098 -3.050 -6.878
099 -3.096 -6.181
100 -3.812 -7.167
101 -3.631 -7.607
102 -4.300 -6.889
103 -4.902 -6.321
104 -4.907 -6.209
105 -4.815 -4.851
106 -5.098 -4.611
107 -5.504 -4.547
108 -5.508 -4.342
109 -5.493 -3.970
110 -5.330 -2.940
111 -4.565 -3.223
112 -4.875 -3.655
113 -5.229 -3.400
114 -5.778 -2.856
115 -6.546 -1.675
116 -6.696 -2.108
117 -6.562 -3.001
118 -6.759 -2.816
119 -6.727 -2.429
120 -7.648 -2.403
121 -7.141 -2.474
122 -5.926 -2.250
123 -5.141 -1.633
124 -5.847 -2.488
125 -5.871 -3.269
126 -5.790 -2.863
127 -5.152 -3.253
128 -5.644 -2.683
129 -4.996 -2.692
130 -5.723 -2.642
131 -6.159 -2.507
132 -6.585 -2.044
133 -6.191 -1.985
134 -6.431 -2.614
135 -6.627 -2.975
136 -5.940 -3.496
137 -5.876 -4.171
138 -5.663 -4.812
139 -6.647 -5.106
140 -6.475 -4.681
141 -6.831 -3.754
142 -7.018 -4.378
143 -7.606 -4.133
144 -7.520 -3.556
145 -7.233 -3.851
146 -7.254 -3.358
147 -7.739 -3.569
148 -7.728 -3.440
149 -7.267 -3.405
150 -7.640 -4.052
151 -7.419 -3.788
152 -6.252 -3.346
153 -6.487 -3.794
154 -7.275 -4.199
155 -7.155 -4.431
156 -6.538 -4.751
157 -6.289 -4.740
158 -6.480 -3.457
159 -6.442 -3.049
160 -6.857 -3.420
161 -7.167 -3.018
162 -7.213 -2.647
163 -7.648 -2.672
164 -8.203 -2.421
165 -7.759 -1.659
166 -7.376 -1.545
167 -6.860 -2.409
168 -6.616 -2.557
169 -6.338 -2.533
170 -6.121 -2.479
171 -6.078 -3.028
172 -5.901 -3.533
173 -6.486 -3.090
174 -6.714 -2.827
175 -6.653 -2.291
176 -6.996 -1.972
177 -6.744 -1.289
178 -7.198 -1.625
179 -7.713 -2.125
180 -7.311 -1.329
181 -6.816 -1.091
182 -6.979 -0.950
183 -7.673 -1.182
184 -7.779 0.241
185 -8.054 0.209
186 -7.999 -0.132
187 -7.150 -0.171
188 -6.112 -0.251
189 -6.278 -0.474
190 -6.405 0.362
191 -6.394 1.105
192 -6.696 0.920
193 -5.963 0.696
194 -5.823 0.806
195 -6.188 0.673
196 -5.983 0.278
197 -5.924 0.383
198 -5.225 -0.707
199 -4.930 -1.620
200 -5.014 -1.695
201 -4.717 -1.860
202 -5.006 -2.569
203 -5.385 -2.189
204 -5.172 -1.872
205 -5.460 -1.027
206 -6.889 -1.237
207 -6.691 -2.041
208 -6.597 -2.378
209 -7.757 -3.487
210 -7.986 -3.707
211 -7.938 -3.955
212 -8.114 -3.542
213 -8.285 -2.759
214 -8.591 -2.244
215 -9.420 -2.630
216 -9.601 -2.260
217 -9.165 -2.710
218 -9.501 -3.402
219 -9.889 -3.235
220 -10.597 -2.917
221 -10.671 -2.627
222 -9.883 -2.619
223 -9.949 -2.695
224 -10.188 -1.892
225 -9.938 -1.278
226 -10.406 -1.329
227 -11.090 -1.685
228 -11.235 -1.787
229 -11.315 -2.053
230 -10.550 -2.522
231 -10.320 -2.504
232 -10.250 -2.189
233 -10.275 -2.888
234 -10.331 -3.810
235 -11.274 -4.620
236 -11.235 -4.189
237 -12.413 -3.134
238 -12.638 -3.811
239 -13.125 -4.382
240 -13.232 -4.276
241 -13.235 -4.226
242 -13.899 -3.713
243 -14.273 -3.755
244 -13.821 -3.171
245 -13.892 -2.478
246 -14.550 -2.580
247 -14.422 -3.034
248 -14.100 -3.358
249 -14.230 -2.529
250 -14.499 -2.093
251 -14.738 -2.372
252 -15.334 -2.139
253 -15.154 -2.241
254 -14.517 -1.986
255 -14.365 -1.993
256 -14.266 -1.359
257 -14.846 -1.183
258 -15.298 -1.765
259 -15.029 -2.222
260 -15.233 -2.896
261 -15.545 -3.303
262 -15.982 -3.421
263 -15.816 -3.696
264 -15.696 -3.858
265 -15.531 -4.689
266 -15.973 -5.521
267 -15.987 -5.195
268 -14.571 -5.167
269 -14.679 -4.735
270 -14.957 -4.752
271 -15.061 -4.329
272 -15.512 -3.982
273 -15.761 -3.604
274 -15.761 -3.830
275 -15.743 -4.051
276 -16.354 -4.601
277 -16.180 -4.686
278 -16.207 -5.190
279 -16.530 -5.973
280 -16.004 -6.689
281 -16.102 -6.428
282 -16.891 -6.419
283 -16.859 -6.473
284 -16.750 -6.566
285 -17.475 -6.871
286 -18.875 -6.937
287 -18.786 -7.158
288 -17.331 -6.996
289 -17.157 -6.344
290 -17.350 -6.929
291 -16.897 -7.750
292 -17.240 -8.387
293 -17.412 -8.561
294 -17.203 -8.204
295 -17.227 -8.254
296 -16.999 -8.930
297 -15.934 -8.552
298 -16.203 -7.778
299 -16.166 -7.916
300 -16.389 -7.747
301 -16.684 -6.912
302 -16.703 -6.316
303 -17.107 -6.149
304 -16.374 -7.113
305 -15.824 -7.696
306 -15.709 -7.344
307 -16.117 -7.875
308 -16.515 -8.275
309 -16.686 -8.240
310 -17.246 -7.456
311 -18.264 -7.234
312 -18.952 -7.268
313 -18.267 -7.377
314 -18.196 -7.729
315 -18.703 -7.964
316 -19.417 -8.199
317 -19.186 -8.395
318 -19.203 -9.068
319 -19.331 -9.216
320 -20.211 -10.000
321 -20.308 -10.073
322 -20.326 -10.514
323 -20.204 -10.276
324 -21.001 -10.765
325 -21.706 -10.799
326 -21.968 -10.439
327 -21.946 -10.031
328 -21.849 -10.139
329 -22.320 -9.307
330 -21.808 -8.750
331 -21.198 -8.683
332 -21.422 -7.881
333 -22.337 -6.754
334 -21.907 -5.634
335 -22.200 -6.219
336 -22.752 -6.094
337 -23.523 -5.531
338 -22.831 -5.384
339 -23.003 -5.453
340 -22.704 -6.512
341 -22.453 -7.167
342 -22.568 -7.392
343 -21.680 -8.494
344 -22.873 -8.998
345 -23.280 -9.453
346 -23.626 -9.750
347 -24.049 -9.866
348 -24.008 -10.489
349 -23.287 -10.882
350 -22.745 -11.284
351 -22.779 -10.237
352 -23.584 -9.191
353 -23.871 -9.073
354 -23.352 -8.571
355 -23.135 -7.260
356 -23.620 -6.864
357 -23.437 -7.632
358 -22.713 -7.699
359 -21.808 -7.763
360 -22.072 -7.979
361 -22.804 -7.752
362 -22.940 -8.065
363 -23.315 -7.429
364 -22.762 -7.866
365 -22.191 -7.930
366 -22.069 -7.634
367 -22.555 -7.278
368 -21.759 -8.116
369 -22.457 -8.338
370 -22.603 -7.748
371 -22.663 -8.038
372 -22.683 -8.191
373 -21.819 -8.548
374 -21.751 -8.625
375 -22.122 -7.023
376 -22.040 -5.993
377 -22.392 -5.257
378 -21.409 -5.843
379 -21.463 -5.988
380 -22.307 -6.407
381 -22.474 -6.445
382 -22.243 -6.183
383 -22.648 -5.326
384 -22.731 -4.670
385 -22.558 -4.052
386 -22.128 -4.279
387 -21.906 -4.719
388 -22.090 -5.457
389 -22.412 -5.927
390 -22.203 -5.101
391 -21.843 -4.636
392 -21.090 -4.328
393 -21.093 -4.087
394 -20.778 -4.477
395 -20.286 -5.078
396 -20.331 -5.114
397 -19.784 -5.550
398 -19.391 -5.366
399 -18.452 -5.098
400 -17.939 -4.772
401 -18.485 -5.121
402 -18.715 -6.422
403 -19.389 -7.195
404 -18.692 -7.256
405 -18.397 -7.268
406 -18.103 -7.608
407 -17.875 -7.797
408 -17.759 -9.162
409 -17.290 -9.179
410 -16.840 -9.246
411 -16.177 -10.083
412 -16.267 -10.115
413 -14.899 -9.454
414 -14.743 -9.225
415 -15.284 -8.765
416 -15.714 -9.404
417 -16.493 -9.294
418 -16.487 -8.803
419 -16.433 -8.696
420 -17.154 -9.416
421 -17.269 -8.374
422 -17.155 -7.808
423 -17.815 -7.841
424 -16.721 -7.813
425 -16.050 -6.604
426 -16.556 -4.959
427 -16.200 -4.689
428 -16.502 -4.742
429 -16.862 -4.760
430 -16.545 -5.390
431 -16.857 -5.686
432 -17.007 -5.390
433 -16.809 -4.791
434 -16.637 -4.852
435 -16.148 -4.893
436 -16.587 -4.248
437 -16.580 -3.602
438 -16.896 -3.420
439 -17.451 -2.982
440 -16.570 -3.276
441 -16.201 -3.848
442 -16.628 -3.783
443 -17.026 -4.495
444 -17.156 -3.390
445 -16.935 -3.095
446 -16.462 -2.535
447 -16.358 -3.139
448 -16.163 -3.733
449 -15.546 -3.930
450 -15.208 -3.365
451 -15.111 -4.152
452 -15.167 -4.243
453 -15.067 -3.628
454 -14.847 -2.736
455 -14.924 -2.803
456 -15.639 -3.115
457 -16.342 -3.017
458 -16.825 -2.567
459 -16.710 -2.139
460 -17.316 -2.563
461 -17.711 -3.216
462 -17.535 -3.208
463 -16.899 -3.561
464 -17.428 -4.149
465 -17.591 -3.645
466 -18.253 -3.641
467 -18.975 -4.358
468 -19.623 -4.393
469 -20.122 -4.069
470 -20.478 -3.563
471 -19.327 -3.058
472 -18.549 -3.024
473 -19.003 -2.670
474 -19.848 -2.153
475 -18.747 -2.461
476 -18.245 -2.317
477 -18.213 -3.017
478 -17.942 -3.511
479 -18.359 -3.220
480 -18.567 -3.332
481 -18.453 -3.364
482 -18.811 -3.079
483 -18.528 -2.456
484 -18.753 -1.687
485 -19.687 -2.172
486 -19.038 -2.375
487 -18.606 -1.791
488 -18.632 -1.022
489 -18.888 -1.346
490 -18.918 -1.320
491 -18.785 -1.641
492 -18.889 -2.973
493 -18.582 -2.783
494 -18.795 -2.982
495 -18.133 -3.563
496 -16.944 -3.525
497 -16.453 -3.638
498 -15.954 -3.678
499 -16.323 -4.347
500 -15.890 -4.690
501 -15.640 -5.286
