# Supplementary material for: Maximum likelihood-based estimation of diffusion coefficient is quick and reliable method for analyzing estradiol actions on surface receptor movements
Source: Front Neuroinform. 2023 Mar 8;17:1005936. doi: 10.3389/fninf.2023.1005936 (PMC10031098; doi:10.3389/fninf.2023.1005936)
Supplement: Supplementary file 2 [file Data_Sheet_2.ZIP › 00-D-error_sensitivity/D015_s0/Traj_N=500_D=0.15_Error=0_MotionBlur _No.037.dat]

001 -0.210 -0.255
002 0.072 0.262
003 0.385 0.621
004 0.017 1.046
005 -1.312 0.875
006 -1.854 0.357
007 -1.236 0.380
008 -1.391 0.768
009 -0.516 0.683
010 0.164 1.521
011 0.118 1.992
012 0.603 0.688
013 1.430 -0.462
014 1.197 -0.499
015 1.618 -0.427
016 0.929 0.679
017 0.021 1.630
018 0.072 2.228
019 -0.175 2.194
020 -0.445 2.973
021 -0.222 3.098
022 -1.080 3.404
023 -1.251 3.559
024 -1.229 3.034
025 0.286 2.757
026 0.736 2.104
027 1.191 1.220
028 1.499 1.029
029 1.120 1.726
030 2.179 1.876
031 2.694 2.199
032 1.838 1.883
033 1.570 1.591
034 2.014 1.159
035 2.065 0.201
036 2.054 1.013
037 0.690 2.002
038 0.456 2.485
039 0.414 2.545
040 -0.407 2.849
041 -0.130 2.838
042 0.032 3.120
043 0.620 3.250
044 1.296 3.236
045 0.908 3.186
046 0.824 3.351
047 0.451 3.871
048 -0.136 4.269
049 -1.507 4.733
050 -2.040 4.880
051 -1.177 4.719
052 -0.493 4.767
053 -0.534 4.685
054 0.117 4.434
055 0.631 3.914
056 0.220 3.433
057 -0.824 3.209
058 -0.982 2.655
059 -1.111 3.122
060 -1.869 2.350
061 -2.318 1.978
062 -1.745 2.525
063 -1.129 2.312
064 -0.923 1.754
065 -0.946 1.429
066 -1.248 1.711
067 -1.203 1.249
068 -2.099 1.113
069 -1.506 0.955
070 -1.213 0.753
071 -1.783 1.092
072 -1.634 1.069
073 -1.178 1.260
074 -1.101 1.397
075 -1.012 0.871
076 -1.140 0.768
077 -1.980 1.218
078 -2.279 1.367
079 -3.750 1.709
080 -4.067 1.663
081 -4.930 0.919
082 -5.874 0.381
083 -6.190 -0.045
084 -6.426 -0.834
085 -5.432 -0.799
086 -4.271 -0.102
087 -3.511 0.439
088 -3.416 0.270
089 -2.905 0.182
090 -2.751 -0.030
091 -2.035 0.325
092 -1.031 -0.124
093 -0.394 0.028
094 -0.885 -0.044
095 -0.472 0.486
096 0.097 0.852
097 0.289 0.925
098 -0.134 1.484
099 -0.256 1.855
100 -0.891 1.539
101 -1.469 2.359
102 -1.781 2.672
103 -1.670 2.604
104 -1.935 2.254
105 -2.538 3.097
106 -2.742 2.838
107 -2.031 2.835
108 -2.207 2.424
109 -1.852 2.716
110 -1.568 2.418
111 -1.885 0.875
112 -2.197 0.950
113 -2.368 0.567
114 -2.284 0.850
115 -2.394 0.849
116 -2.804 0.594
117 -2.533 0.048
118 -2.386 -0.102
119 -2.514 -1.240
120 -2.535 -1.637
121 -2.177 -1.711
122 -1.704 -1.900
123 -2.258 -2.551
124 -2.330 -2.554
125 -2.834 -2.682
126 -2.862 -3.295
127 -2.915 -3.592
128 -2.488 -3.471
129 -2.028 -2.934
130 -1.840 -3.067
131 -1.193 -2.384
132 -1.494 -2.229
133 -1.580 -3.279
134 -1.634 -3.701
135 -1.467 -3.068
136 -1.874 -2.475
137 -1.889 -1.647
138 -2.390 -1.892
139 -1.950 -2.614
140 -0.623 -2.201
141 -1.255 -2.124
142 -2.114 -2.154
143 -1.974 -1.939
144 -2.383 -1.380
145 -3.330 -2.497
146 -3.811 -3.535
147 -4.011 -3.550
148 -4.457 -3.021
149 -4.978 -3.284
150 -5.057 -3.801
151 -4.371 -3.663
152 -4.586 -3.596
153 -4.767 -3.574
154 -4.609 -3.555
155 -4.217 -3.011
156 -4.366 -3.932
157 -4.579 -4.105
158 -4.811 -4.406
159 -4.124 -4.063
160 -3.338 -4.063
161 -3.308 -3.859
162 -3.320 -3.468
163 -3.156 -2.629
164 -3.306 -3.012
165 -3.844 -3.912
166 -3.410 -4.497
167 -2.671 -3.371
168 -2.181 -2.669
169 -2.474 -2.921
170 -1.898 -3.729
171 -2.172 -4.355
172 -1.392 -4.633
173 -1.999 -4.131
174 -2.333 -3.395
175 -2.368 -2.406
176 -2.340 -1.957
177 -2.361 -1.887
178 -3.057 -1.540
179 -2.878 -2.028
180 -2.399 -2.511
181 -2.512 -1.986
182 -2.571 -1.852
183 -2.404 -2.149
184 -3.241 -1.767
185 -3.371 -1.635
186 -4.427 -1.348
187 -5.004 -1.657
188 -5.229 -1.276
189 -4.828 -1.950
190 -3.997 -2.671
191 -3.141 -2.610
192 -2.338 -2.012
193 -2.119 -2.259
194 -1.717 -1.641
195 -1.919 -1.133
196 -1.587 -1.405
197 -1.797 -1.873
198 -1.815 -2.633
199 -1.872 -3.353
200 -1.551 -3.566
201 -2.218 -2.777
202 -2.233 -2.597
203 -1.350 -2.418
204 -1.210 -2.378
205 -2.348 -2.718
206 -2.773 -2.969
207 -3.102 -3.200
208 -3.418 -3.145
209 -3.146 -3.196
210 -4.024 -3.190
211 -4.088 -3.754
212 -3.728 -3.013
213 -3.326 -1.885
214 -2.883 -2.146
215 -3.886 -1.677
216 -4.517 -1.126
217 -4.278 -1.219
218 -4.580 -1.153
219 -4.557 -1.179
220 -4.396 -1.012
221 -4.411 -0.762
222 -5.272 -0.472
223 -6.049 -0.915
224 -6.070 -1.358
225 -5.663 -1.145
226 -5.881 -2.470
227 -5.983 -3.192
228 -6.617 -3.043
229 -6.402 -2.729
230 -6.916 -2.684
231 -6.406 -2.049
232 -6.423 -1.753
233 -6.758 -1.649
234 -6.881 -0.757
235 -6.789 -0.679
236 -6.713 -1.736
237 -6.735 -2.049
238 -7.808 -2.619
239 -8.030 -2.874
240 -9.236 -2.588
241 -9.414 -3.013
242 -9.663 -3.442
243 -8.859 -3.279
244 -8.644 -3.501
245 -9.532 -4.206
246 -10.288 -5.308
247 -9.768 -5.790
248 -10.036 -6.208
249 -10.255 -5.975
250 -9.675 -4.884
251 -10.402 -4.282
252 -9.731 -4.661
253 -10.125 -5.109
254 -9.915 -4.679
255 -9.572 -3.834
256 -10.124 -3.982
257 -10.540 -3.085
258 -10.253 -2.361
259 -8.884 -2.648
260 -8.527 -2.144
261 -8.081 -2.539
262 -8.218 -2.924
263 -8.258 -2.809
264 -7.718 -2.728
265 -7.759 -2.861
266 -8.635 -2.107
267 -10.139 -1.238
268 -10.887 -1.405
269 -10.139 -0.505
270 -10.483 0.393
271 -10.297 1.102
272 -9.982 0.721
273 -10.601 1.053
274 -11.644 1.660
275 -11.780 1.563
276 -11.452 2.085
277 -12.705 2.243
278 -13.376 2.711
279 -12.942 2.680
280 -12.656 2.178
281 -12.474 2.577
282 -13.287 3.273
283 -13.611 3.123
284 -13.896 3.192
285 -13.833 2.992
286 -13.101 2.851
287 -12.527 2.151
288 -12.578 2.919
289 -12.492 3.050
290 -12.178 3.328
291 -11.925 3.483
292 -12.957 2.716
293 -13.535 3.066
294 -12.450 2.981
295 -11.316 2.932
296 -11.084 3.349
297 -11.321 3.161
298 -11.674 2.807
299 -11.346 3.209
300 -11.339 3.396
301 -12.136 2.565
302 -11.861 2.740
303 -11.641 2.285
304 -12.170 2.437
305 -13.333 2.355
306 -13.688 2.822
307 -12.988 3.412
308 -13.139 4.726
309 -14.646 5.127
310 -14.571 5.729
311 -13.976 5.551
312 -14.106 5.629
313 -14.243 5.695
314 -14.432 5.556
315 -14.236 5.853
316 -14.385 6.070
317 -14.853 6.193
318 -14.775 7.050
319 -14.434 6.743
320 -13.603 6.932
321 -14.126 6.866
322 -14.107 7.186
323 -14.166 7.828
324 -13.977 8.811
325 -13.851 9.196
326 -13.886 9.205
327 -14.267 9.469
328 -14.833 8.767
329 -13.959 7.899
330 -13.738 7.781
331 -13.487 7.160
332 -13.348 7.237
333 -13.195 6.874
334 -13.645 7.556
335 -13.263 7.509
336 -13.305 7.990
337 -13.491 8.384
338 -13.137 9.134
339 -12.510 9.098
340 -12.204 8.564
341 -11.914 7.592
342 -12.931 8.352
343 -13.211 9.163
344 -13.254 9.951
345 -12.479 9.403
346 -13.333 8.363
347 -13.758 8.654
348 -13.507 9.373
349 -13.075 9.452
350 -13.062 8.699
351 -12.852 8.382
352 -13.095 8.419
353 -12.651 8.426
354 -12.748 8.451
355 -12.643 8.766
356 -11.399 8.598
357 -11.133 8.520
358 -11.760 8.677
359 -12.313 8.587
360 -13.055 8.805
361 -13.378 7.655
362 -14.082 7.170
363 -13.668 6.626
364 -13.290 6.528
365 -13.884 6.447
366 -13.689 6.562
367 -13.915 6.031
368 -13.837 5.403
369 -13.576 5.314
370 -13.456 5.081
371 -13.544 4.967
372 -13.787 5.131
373 -13.510 5.419
374 -12.806 6.109
375 -12.453 5.887
376 -11.991 6.113
377 -12.014 5.839
378 -13.455 4.731
379 -14.006 3.534
380 -14.011 2.741
381 -13.856 2.475
382 -14.428 3.073
383 -15.034 3.252
384 -15.078 2.835
385 -15.001 2.645
386 -15.573 3.450
387 -15.406 3.944
388 -14.882 3.638
389 -14.476 3.480
390 -14.835 3.288
391 -14.725 2.284
392 -14.809 3.246
393 -13.776 3.894
394 -12.553 3.151
395 -12.464 2.755
396 -12.775 2.859
397 -13.497 3.577
398 -13.630 3.525
399 -13.739 3.083
400 -13.528 2.056
401 -13.091 3.259
402 -13.002 3.945
403 -12.992 3.203
404 -13.113 2.974
405 -11.517 3.686
406 -10.440 3.500
407 -9.845 3.076
408 -10.435 3.368
409 -10.089 2.700
410 -10.304 1.930
411 -10.786 1.924
412 -11.075 2.133
413 -10.674 1.907
414 -10.106 1.439
415 -10.157 2.056
416 -9.650 1.354
417 -10.694 0.268
418 -11.291 0.905
419 -11.539 1.170
420 -11.257 1.253
421 -11.531 1.762
422 -11.553 2.346
423 -12.600 2.355
424 -12.383 2.667
425 -11.428 1.761
426 -10.861 0.237
427 -10.001 0.124
428 -10.138 0.023
429 -9.323 0.236
430 -8.385 0.066
431 -9.228 -0.173
432 -9.724 -1.097
433 -10.450 -0.865
434 -10.211 -0.336
435 -9.899 0.390
436 -10.033 0.885
437 -10.162 1.330
438 -10.342 2.020
439 -10.691 2.158
440 -10.664 1.834
441 -11.459 1.762
442 -11.088 1.731
443 -10.504 1.247
444 -10.214 1.380
445 -9.908 1.136
446 -10.437 0.487
447 -10.711 0.321
448 -9.410 -0.044
449 -8.010 -0.406
450 -7.523 -0.475
451 -7.647 -0.372
452 -8.083 -0.579
453 -7.379 -1.458
454 -6.940 -1.541
455 -6.496 -1.728
456 -5.950 -1.086
457 -6.365 -0.641
458 -6.660 -0.815
459 -6.364 -1.187
460 -6.355 -0.830
461 -6.432 -1.047
462 -6.570 -0.986
463 -6.069 -1.739
464 -6.097 -2.052
465 -5.965 -2.448
466 -7.051 -2.362
467 -7.354 -1.944
468 -7.958 -1.560
469 -8.062 -1.823
470 -7.032 -1.820
471 -7.494 -1.460
472 -7.620 -1.107
473 -6.519 -1.338
474 -6.885 -1.858
475 -7.534 -2.031
476 -7.193 -2.208
477 -7.177 -2.630
478 -7.765 -3.305
479 -8.035 -3.473
480 -7.365 -3.832
481 -6.834 -4.235
482 -5.284 -5.377
483 -4.334 -6.231
484 -4.004 -6.456
485 -4.192 -6.341
486 -4.665 -6.148
487 -3.654 -6.791
488 -2.139 -7.471
489 -1.552 -7.646
490 -1.482 -7.762
491 -1.993 -8.306
492 -1.636 -8.351
493 -0.962 -8.457
494 -0.186 -8.351
495 -0.379 -9.565
496 -0.459 -10.206
497 -1.216 -10.150
498 -1.382 -10.426
499 -1.596 -9.417
500 -1.328 -8.282
501 -1.560 -9.018
