# Supplementary material for: Maximum likelihood-based estimation of diffusion coefficient is quick and reliable method for analyzing estradiol actions on surface receptor movements
Source: Front Neuroinform. 2023 Mar 8;17:1005936. doi: 10.3389/fninf.2023.1005936 (PMC10031098; doi:10.3389/fninf.2023.1005936)
Supplement: Supplementary file 2 [file Data_Sheet_2.ZIP › 00-D-error_sensitivity/D015_s0/Traj_N=500_D=0.15_Error=0_MotionBlur _No.038.dat]

001 0.475 0.092
002 1.589 0.565
003 2.405 1.435
004 3.508 2.232
005 3.875 2.073
006 3.381 1.946
007 3.557 2.102
008 3.919 1.598
009 4.049 1.319
010 4.268 1.074
011 4.335 1.116
012 3.352 0.922
013 3.107 0.819
014 2.612 0.692
015 3.043 0.988
016 3.180 2.557
017 2.910 2.511
018 2.677 2.491
019 2.519 2.299
020 1.894 2.057
021 2.905 2.282
022 3.367 2.788
023 3.051 2.578
024 3.032 2.546
025 3.388 2.825
026 3.316 3.258
027 2.890 3.899
028 2.988 3.771
029 2.621 4.420
030 2.282 3.973
031 2.532 4.306
032 1.792 4.358
033 2.257 4.256
034 3.632 5.004
035 4.702 5.440
036 4.767 5.342
037 4.769 5.100
038 5.281 5.168
039 5.519 5.207
040 5.251 5.087
041 5.174 4.462
042 4.809 4.401
043 4.697 3.962
044 5.055 3.764
045 5.885 4.001
046 6.398 3.862
047 5.804 4.057
048 5.697 3.653
049 5.099 3.842
050 5.216 3.821
051 5.336 3.606
052 4.990 2.631
053 5.685 2.096
054 5.989 1.231
055 6.197 1.393
056 6.957 2.073
057 7.879 2.776
058 8.809 3.522
059 9.472 3.782
060 9.905 3.476
061 10.166 3.758
062 9.790 3.710
063 10.216 3.632
064 9.710 4.263
065 9.385 4.716
066 9.675 4.651
067 9.131 4.403
068 9.330 4.722
069 9.537 4.854
070 10.064 5.118
071 10.336 5.480
072 10.858 5.293
073 11.337 5.685
074 11.375 5.848
075 11.711 6.006
076 12.264 5.875
077 12.748 5.022
078 12.395 5.302
079 12.022 5.397
080 12.293 4.893
081 11.842 4.767
082 11.217 4.658
083 11.499 4.870
084 10.787 5.265
085 9.239 4.962
086 8.625 5.093
087 7.832 6.256
088 7.202 6.961
089 7.416 6.645
090 7.636 7.233
091 7.382 7.341
092 7.785 7.991
093 8.012 8.294
094 7.747 8.666
095 8.025 8.389
096 8.563 9.412
097 9.020 9.266
098 9.591 9.502
099 9.270 10.305
100 8.685 11.112
101 7.709 11.261
102 7.955 11.879
103 7.561 12.098
104 7.307 12.082
105 6.974 12.041
106 6.729 12.047
107 7.268 11.324
108 8.341 12.526
109 8.346 12.685
110 8.822 13.026
111 9.542 13.317
112 10.100 12.903
113 10.747 12.699
114 11.273 13.398
115 11.793 13.207
116 12.260 13.307
117 12.592 12.966
118 12.618 12.860
119 12.164 12.539
120 11.868 12.152
121 11.622 11.480
122 10.896 11.266
123 10.703 10.538
124 10.435 11.053
125 9.200 11.239
126 8.590 11.128
127 8.559 11.059
128 7.588 11.483
129 7.559 11.603
130 7.233 11.024
131 7.248 12.079
132 7.323 11.484
133 7.554 10.745
134 7.126 10.629
135 7.244 11.453
136 7.644 11.453
137 8.255 11.725
138 8.605 12.328
139 8.826 12.302
140 8.829 11.597
141 8.918 11.191
142 9.814 11.275
143 10.401 10.760
144 9.569 10.827
145 8.819 10.769
146 8.148 10.593
147 7.746 10.422
148 7.287 9.804
149 6.939 9.182
150 7.144 8.762
151 6.554 8.075
152 5.150 8.337
153 4.734 7.335
154 4.071 7.919
155 4.298 7.772
156 4.059 8.268
157 3.740 8.420
158 3.296 8.740
159 2.531 9.659
160 3.123 9.500
161 3.459 9.449
162 3.551 10.315
163 3.085 10.870
164 3.394 11.257
165 3.064 11.797
166 2.631 12.018
167 2.689 12.924
168 2.605 13.468
169 2.935 13.449
170 2.331 13.347
171 2.021 13.415
172 2.573 12.112
173 2.156 11.203
174 0.925 10.841
175 0.751 11.150
176 1.168 11.218
177 0.403 10.451
178 0.605 10.006
179 1.052 9.597
180 -0.271 9.096
181 -0.640 9.642
182 -1.100 8.744
183 -2.331 8.561
184 -2.064 8.444
185 -1.110 8.965
186 -0.519 9.320
187 -0.240 9.746
188 0.616 9.761
189 0.538 9.582
190 1.228 10.952
191 1.366 11.297
192 0.612 11.107
193 0.132 11.823
194 0.072 11.831
195 0.350 11.932
196 0.697 12.559
197 0.633 12.478
198 1.342 12.221
199 2.832 12.093
200 4.002 12.200
201 4.300 12.279
202 4.448 12.682
203 4.544 12.931
204 4.772 12.224
205 4.419 12.076
206 4.423 11.892
207 4.570 11.809
208 5.233 12.052
209 5.215 11.729
210 5.258 11.650
211 4.931 11.584
212 5.062 11.153
213 5.531 11.441
214 6.184 11.298
215 7.059 11.927
216 7.851 12.704
217 8.637 13.995
218 8.856 13.596
219 9.137 13.337
220 9.916 14.023
221 10.133 14.444
222 10.432 14.579
223 11.229 14.376
224 11.820 14.567
225 11.613 14.794
226 12.027 15.447
227 12.650 15.215
228 12.813 15.514
229 12.354 16.005
230 11.873 16.068
231 11.759 15.943
232 12.500 16.261
233 13.353 16.182
234 13.086 16.204
235 13.813 16.612
236 13.170 16.646
237 13.582 16.970
238 13.962 17.347
239 14.946 17.190
240 14.803 17.396
241 15.218 18.995
242 15.084 19.406
243 14.026 19.339
244 14.446 18.459
245 14.058 19.057
246 13.551 19.166
247 13.153 19.171
248 13.282 18.706
249 14.258 19.159
250 14.398 19.164
251 15.013 18.680
252 14.468 18.964
253 14.172 19.318
254 14.174 19.920
255 14.109 20.154
256 14.515 20.900
257 14.201 21.490
258 13.972 22.476
259 14.966 23.360
260 15.099 23.003
261 15.555 22.521
262 16.048 22.900
263 17.226 22.494
264 17.853 22.571
265 18.301 22.596
266 19.810 21.873
267 20.608 21.428
268 20.919 21.191
269 21.453 22.340
270 20.662 20.942
271 20.665 20.508
272 20.201 19.978
273 19.761 18.980
274 19.598 18.105
275 19.274 18.381
276 19.417 19.252
277 19.104 18.459
278 19.173 18.505
279 20.318 18.505
280 20.494 18.424
281 20.809 18.454
282 20.660 18.702
283 21.369 19.069
284 21.862 18.788
285 21.659 19.237
286 21.606 20.368
287 21.304 20.783
288 21.923 21.084
289 22.206 20.725
290 22.508 20.226
291 22.453 20.379
292 22.657 20.201
293 22.612 20.236
294 22.039 20.214
295 21.550 20.680
296 21.961 19.971
297 22.367 19.816
298 22.278 20.753
299 21.702 20.863
300 21.822 20.911
301 22.407 20.608
302 21.869 20.731
303 21.343 20.992
304 21.316 20.623
305 21.331 19.910
306 21.911 19.504
307 21.720 18.640
308 21.929 18.105
309 21.757 18.681
310 21.810 19.575
311 21.644 20.122
312 21.895 20.735
313 22.423 20.777
314 22.104 20.237
315 23.160 19.759
316 23.828 20.352
317 23.874 20.567
318 24.128 20.710
319 24.501 20.816
320 24.218 21.194
321 24.518 21.733
322 24.393 20.822
323 24.571 21.045
324 24.471 21.110
325 23.672 21.484
326 23.819 21.621
327 24.008 22.011
328 23.892 22.816
329 23.501 22.814
330 23.011 22.505
331 23.235 22.497
332 23.474 22.454
333 23.534 22.563
334 23.677 23.666
335 23.647 24.326
336 24.269 25.155
337 24.637 24.818
338 24.779 24.494
339 24.690 24.265
340 25.253 24.311
341 24.784 23.906
342 24.848 23.793
343 24.589 23.158
344 25.266 22.837
345 25.230 22.760
346 25.694 22.212
347 25.555 21.968
348 26.377 21.405
349 26.427 21.423
350 26.463 21.333
351 26.831 21.161
352 27.359 21.129
353 28.251 20.434
354 28.985 19.992
355 29.065 19.272
356 29.993 19.378
357 30.491 18.713
358 31.246 18.674
359 31.903 18.084
360 31.373 18.426
361 30.903 18.739
362 31.063 19.501
363 31.162 18.634
364 30.616 18.937
365 30.906 19.597
366 30.740 19.037
367 30.381 18.769
368 29.849 18.996
369 28.810 19.230
370 28.484 19.794
371 28.478 20.041
372 28.403 19.472
373 27.348 19.589
374 27.549 19.902
375 27.436 19.583
376 27.422 20.091
377 27.653 19.365
378 27.629 18.990
379 28.266 18.565
380 27.650 18.548
381 27.730 18.816
382 28.087 18.485
383 28.341 17.908
384 29.359 18.118
385 29.549 18.790
386 29.546 19.131
387 29.621 18.860
388 29.503 18.328
389 30.342 18.299
390 29.918 18.726
391 29.258 18.740
392 29.222 17.908
393 29.350 17.573
394 29.627 17.013
395 29.206 15.968
396 29.245 16.282
397 30.056 16.126
398 30.561 16.427
399 29.216 17.130
400 29.184 17.604
401 28.693 18.241
402 28.382 18.476
403 28.055 19.146
404 28.121 19.418
405 27.637 18.762
406 26.679 18.661
407 25.924 18.467
408 25.135 17.825
409 24.994 17.331
410 25.574 17.248
411 25.336 16.936
412 26.458 17.682
413 27.417 18.054
414 27.265 17.818
415 26.937 17.878
416 26.580 17.720
417 26.244 17.359
418 26.419 16.668
419 25.878 16.828
420 26.660 17.120
421 27.586 16.191
422 27.673 15.596
423 27.067 15.741
424 26.662 15.221
425 26.236 14.701
426 26.777 13.484
427 26.584 13.140
428 26.260 13.615
429 26.251 13.341
430 26.304 13.703
431 25.788 13.645
432 25.498 13.699
433 25.323 14.373
434 24.799 15.012
435 24.967 15.437
436 24.754 14.654
437 24.045 14.712
438 22.774 14.980
439 21.562 14.762
440 22.211 14.006
441 22.651 14.304
442 22.030 13.909
443 21.332 14.188
444 21.272 14.473
445 21.699 14.864
446 21.457 15.417
447 21.159 15.817
448 21.106 15.423
449 20.969 14.931
450 20.957 14.871
451 21.153 14.561
452 21.800 14.234
453 22.851 13.874
454 23.455 12.490
455 23.806 12.776
456 22.893 13.449
457 22.154 12.904
458 20.972 13.460
459 20.094 13.752
460 19.536 14.285
461 19.616 14.899
462 19.743 15.217
463 19.793 15.498
464 19.606 15.428
465 19.325 15.810
466 18.801 15.618
467 19.014 15.262
468 18.743 15.028
469 18.708 14.929
470 19.296 14.391
471 19.451 14.121
472 19.976 13.859
473 20.894 13.730
474 21.037 14.269
475 21.142 13.980
476 20.789 14.607
477 21.052 14.939
478 20.831 13.601
479 20.308 13.992
480 19.881 13.686
481 19.422 14.612
482 19.161 14.459
483 20.363 14.056
484 20.710 14.006
485 20.556 14.483
486 20.174 14.457
487 19.358 14.492
488 18.802 14.682
489 18.483 14.509
490 19.103 14.486
491 19.365 14.404
492 19.609 14.519
493 18.658 15.027
494 18.815 14.761
495 19.530 15.101
496 19.190 15.214
497 18.941 15.268
498 19.591 14.243
499 20.032 13.543
500 19.851 13.496
501 20.348 14.228
