# Supplementary material for: Maximum likelihood-based estimation of diffusion coefficient is quick and reliable method for analyzing estradiol actions on surface receptor movements
Source: Front Neuroinform. 2023 Mar 8;17:1005936. doi: 10.3389/fninf.2023.1005936 (PMC10031098; doi:10.3389/fninf.2023.1005936)
Supplement: Supplementary file 2 [file Data_Sheet_2.ZIP › 00-D-error_sensitivity/D015_s0/Traj_N=500_D=0.15_Error=0_MotionBlur _No.039.dat]

001 -0.012 0.400
002 0.039 0.718
003 -0.201 0.591
004 -0.602 0.714
005 -1.252 0.463
006 -1.679 0.720
007 -1.776 1.302
008 -1.648 0.830
009 -1.249 0.379
010 -0.528 0.550
011 -0.336 0.808
012 0.112 1.168
013 -0.213 0.786
014 -0.396 1.470
015 0.119 2.258
016 1.367 1.745
017 1.878 0.602
018 2.314 -0.419
019 2.266 -0.207
020 2.344 -0.066
021 2.396 -0.370
022 2.737 -0.022
023 3.267 0.278
024 2.947 0.684
025 1.668 0.545
026 2.000 0.300
027 2.396 0.505
028 2.718 -0.074
029 3.224 0.572
030 3.004 0.093
031 2.348 0.074
032 2.279 -0.089
033 2.168 0.106
034 2.816 -0.341
035 3.409 -0.542
036 3.207 -0.439
037 3.058 -0.831
038 3.707 -0.094
039 4.769 0.440
040 4.989 0.924
041 5.020 0.181
042 4.615 0.047
043 4.090 -0.986
044 4.986 -0.657
045 5.898 0.316
046 5.643 0.276
047 5.250 -0.597
048 5.995 -0.297
049 6.508 -1.375
050 6.136 -0.948
051 5.775 -1.312
052 5.665 -1.965
053 6.162 -2.606
054 6.053 -3.512
055 5.630 -3.341
056 6.048 -3.241
057 5.747 -2.612
058 5.585 -2.264
059 6.051 -1.858
060 5.605 -1.754
061 4.940 -1.788
062 4.429 -2.047
063 4.652 -1.528
064 5.631 -0.645
065 6.090 -0.136
066 6.070 0.843
067 5.031 0.570
068 4.161 1.072
069 4.888 1.352
070 5.475 1.688
071 5.650 1.505
072 6.088 1.423
073 5.899 1.825
074 5.657 1.888
075 5.341 1.709
076 5.642 1.810
077 5.441 1.670
078 5.499 1.744
079 5.600 1.680
080 5.237 1.993
081 5.388 2.185
082 5.557 1.690
083 6.654 1.766
084 7.170 2.599
085 6.850 2.902
086 6.649 2.708
087 7.298 2.636
088 8.536 2.816
089 8.886 2.752
090 8.365 3.952
091 7.712 3.909
092 7.622 4.143
093 8.507 3.932
094 8.221 3.043
095 7.912 2.233
096 8.069 1.813
097 8.229 2.461
098 8.020 3.162
099 8.618 4.264
100 8.484 4.644
101 8.293 4.393
102 8.481 3.957
103 8.079 4.017
104 7.932 4.068
105 7.646 3.606
106 7.221 2.956
107 6.813 2.893
108 6.649 3.150
109 6.730 3.318
110 6.999 3.068
111 6.965 3.316
112 7.095 3.100
113 8.306 3.260
114 8.675 3.516
115 8.020 3.755
116 7.136 4.416
117 7.287 5.361
118 7.061 6.026
119 7.040 5.943
120 6.981 6.546
121 6.579 6.404
122 5.875 6.684
123 5.530 6.833
124 5.942 6.880
125 5.297 6.970
126 5.269 7.378
127 6.473 7.771
128 5.935 7.911
129 4.748 7.893
130 4.633 7.485
131 4.560 7.518
132 4.287 9.147
133 4.221 10.147
134 4.540 10.763
135 4.617 10.457
136 5.088 10.974
137 5.527 11.419
138 5.300 12.131
139 5.492 12.469
140 6.192 13.590
141 6.430 13.842
142 6.071 13.709
143 6.329 13.815
144 6.677 13.352
145 6.615 12.981
146 6.908 12.574
147 7.302 12.518
148 7.005 12.706
149 7.022 12.846
150 6.890 12.496
151 6.856 12.266
152 6.629 12.671
153 6.766 12.809
154 6.731 13.388
155 6.796 13.298
156 6.470 12.777
157 6.671 12.780
158 6.350 12.185
159 5.366 12.060
160 4.987 12.604
161 4.807 12.339
162 5.252 12.174
163 5.201 11.386
164 5.263 12.315
165 5.975 13.084
166 6.872 13.188
167 6.679 13.037
168 6.771 12.684
169 6.038 12.525
170 6.236 11.870
171 5.051 12.095
172 4.200 12.229
173 3.554 11.565
174 3.827 11.351
175 4.473 11.566
176 4.076 10.754
177 4.087 11.134
178 4.183 11.507
179 3.348 11.681
180 2.828 12.092
181 3.194 11.524
182 3.711 10.311
183 3.793 10.927
184 2.926 11.169
185 2.428 10.612
186 2.476 10.808
187 2.328 10.223
188 1.441 10.020
189 1.033 10.288
190 0.672 9.779
191 0.765 10.503
192 0.290 10.469
193 -0.101 10.915
194 -0.250 11.228
195 -0.777 12.590
196 -0.670 13.230
197 -1.554 12.510
198 -1.322 12.188
199 -1.538 11.471
200 -2.034 11.376
201 -2.697 11.452
202 -3.088 11.014
203 -3.620 11.645
204 -3.163 12.587
205 -3.164 12.628
206 -3.205 12.940
207 -3.525 13.631
208 -4.153 13.514
209 -4.363 13.065
210 -4.146 12.951
211 -4.881 13.007
212 -5.198 13.091
213 -5.348 13.276
214 -5.979 14.078
215 -5.482 13.953
216 -5.374 13.756
217 -4.633 13.690
218 -4.707 13.865
219 -4.857 13.140
220 -4.208 12.904
221 -4.189 12.474
222 -4.246 12.997
223 -3.744 13.573
224 -4.704 13.484
225 -4.890 13.466
226 -5.243 13.863
227 -4.016 14.308
228 -3.109 14.265
229 -3.626 14.302
230 -3.523 15.490
231 -2.918 16.219
232 -1.858 15.766
233 -1.926 15.983
234 -2.009 15.647
235 -3.051 16.556
236 -3.293 16.833
237 -4.298 16.263
238 -4.506 16.427
239 -4.261 15.921
240 -4.212 15.158
241 -4.204 14.334
242 -4.192 14.667
243 -4.277 15.332
244 -4.527 14.757
245 -4.010 15.053
246 -3.014 15.300
247 -2.631 14.580
248 -3.169 15.027
249 -3.308 14.797
250 -2.915 15.312
251 -2.356 15.901
252 -2.791 15.820
253 -3.077 16.242
254 -3.234 16.252
255 -3.955 16.028
256 -4.026 16.115
257 -3.378 16.427
258 -2.753 17.001
259 -1.928 17.321
260 -1.831 17.388
261 -1.829 16.934
262 -1.715 15.910
263 -1.217 15.654
264 -1.882 16.067
265 -1.649 15.978
266 -1.833 16.147
267 -2.426 15.790
268 -1.803 15.802
269 -1.106 15.519
270 -0.715 15.129
271 -0.036 14.721
272 0.389 14.959
273 0.520 15.436
274 0.288 15.301
275 0.374 15.469
276 0.397 16.075
277 0.780 16.206
278 0.731 16.213
279 1.019 15.670
280 1.290 15.081
281 1.575 14.926
282 1.674 14.231
283 1.732 13.370
284 1.571 13.958
285 1.875 14.325
286 2.080 14.302
287 2.658 14.337
288 2.518 14.331
289 2.411 13.192
290 2.238 12.951
291 1.665 12.907
292 0.770 12.349
293 0.469 11.274
294 0.644 11.578
295 0.600 11.490
296 1.213 11.644
297 1.912 12.208
298 1.897 11.963
299 1.990 11.889
300 1.085 11.940
301 0.843 11.809
302 1.163 11.682
303 1.356 11.467
304 0.766 11.316
305 -0.182 11.185
306 -0.216 11.563
307 -0.605 11.081
308 -0.984 12.201
309 -1.498 12.783
310 -1.897 13.190
311 -3.165 14.276
312 -3.858 15.403
313 -4.233 15.240
314 -5.015 14.722
315 -5.360 15.301
316 -6.168 15.473
317 -5.923 16.219
318 -5.929 16.809
319 -5.793 16.611
320 -5.559 16.024
321 -5.642 16.626
322 -5.952 17.496
323 -6.634 16.897
324 -7.090 16.678
325 -7.183 17.043
326 -7.656 17.278
327 -7.403 17.769
328 -7.341 18.390
329 -6.866 18.723
330 -7.042 18.740
331 -6.222 18.555
332 -6.277 18.979
333 -6.560 18.749
334 -6.942 18.891
335 -7.098 19.657
336 -7.404 19.570
337 -7.400 19.829
338 -7.138 20.164
339 -6.898 20.292
340 -6.616 19.946
341 -7.020 20.154
342 -6.384 20.903
343 -5.647 20.000
344 -5.213 20.294
345 -5.340 20.951
346 -5.523 21.097
347 -5.639 21.385
348 -5.751 20.971
349 -5.681 20.513
350 -5.597 21.028
351 -4.888 21.285
352 -3.903 21.330
353 -3.390 22.077
354 -2.886 21.994
355 -3.108 22.160
356 -3.110 23.262
357 -3.364 23.450
358 -3.555 24.069
359 -3.942 24.101
360 -4.227 24.783
361 -4.518 25.037
362 -4.679 25.724
363 -4.109 26.094
364 -4.328 26.217
365 -4.853 25.733
366 -4.683 25.700
367 -4.162 25.858
368 -4.187 26.218
369 -3.875 26.180
370 -2.765 26.735
371 -2.765 26.746
372 -1.624 26.930
373 -1.956 26.983
374 -1.537 27.258
375 -1.838 26.275
376 -0.847 25.536
377 -1.117 25.529
378 -1.383 25.649
379 -2.004 25.701
380 -3.003 27.463
381 -3.054 27.583
382 -3.557 27.591
383 -2.647 26.505
384 -1.824 27.407
385 -1.469 26.975
386 -1.173 27.118
387 -1.011 26.777
388 -1.161 26.781
389 -1.739 26.846
390 -1.836 26.613
391 -2.278 26.179
392 -2.631 25.986
393 -3.164 26.104
394 -3.255 26.610
395 -4.128 26.145
396 -4.103 26.068
397 -4.503 26.976
398 -4.538 26.797
399 -4.605 25.970
400 -4.527 25.940
401 -4.086 25.527
402 -3.928 26.172
403 -3.598 26.639
404 -4.280 26.651
405 -5.260 26.259
406 -5.733 26.086
407 -6.150 25.272
408 -6.362 25.399
409 -7.380 24.980
410 -7.205 24.996
411 -7.499 25.510
412 -8.134 25.687
413 -8.669 25.502
414 -8.493 25.704
415 -8.995 26.885
416 -7.992 26.694
417 -8.848 26.317
418 -8.723 26.770
419 -8.439 27.059
420 -8.499 26.753
421 -7.404 27.063
422 -7.127 26.566
423 -7.879 26.354
424 -7.651 26.781
425 -7.941 26.787
426 -7.383 26.717
427 -7.651 26.475
428 -8.452 25.088
429 -8.829 23.843
430 -9.040 23.852
431 -8.991 24.307
432 -9.040 24.506
433 -9.784 24.028
434 -10.531 23.820
435 -10.872 24.216
436 -10.879 25.433
437 -10.532 25.365
438 -10.719 24.809
439 -10.029 24.634
440 -9.713 24.441
441 -9.795 25.302
442 -9.225 25.277
443 -10.091 23.966
444 -11.044 22.763
445 -11.641 22.244
446 -10.861 22.189
447 -10.334 21.514
448 -11.162 21.317
449 -11.965 21.316
450 -12.207 21.969
451 -12.106 21.770
452 -11.114 22.406
453 -10.944 22.965
454 -11.210 23.710
455 -11.523 23.975
456 -10.794 23.056
457 -10.322 22.243
458 -10.742 21.557
459 -11.144 21.912
460 -10.132 21.533
461 -9.991 22.205
462 -9.776 22.564
463 -10.286 22.976
464 -10.147 23.193
465 -9.640 23.171
466 -10.254 23.506
467 -10.768 22.870
468 -10.589 23.055
469 -10.081 23.595
470 -9.325 23.991
471 -9.058 25.431
472 -9.616 25.401
473 -10.449 25.444
474 -10.023 24.941
475 -10.350 24.517
476 -10.167 24.217
477 -10.109 24.080
478 -10.141 24.713
479 -10.767 24.854
480 -9.812 23.915
481 -9.274 24.413
482 -9.595 24.593
483 -9.183 24.675
484 -8.538 25.371
485 -8.171 25.748
486 -7.729 25.542
487 -7.241 25.616
488 -7.137 25.734
489 -7.393 26.055
490 -7.638 26.307
491 -7.553 26.803
492 -7.552 27.076
493 -7.322 27.286
494 -7.471 26.847
495 -6.973 27.268
496 -7.162 27.706
497 -7.805 28.106
498 -9.125 28.150
499 -9.402 28.000
500 -8.908 27.527
501 -8.779 27.521
