# Supplementary material for: Maximum likelihood-based estimation of diffusion coefficient is quick and reliable method for analyzing estradiol actions on surface receptor movements
Source: Front Neuroinform. 2023 Mar 8;17:1005936. doi: 10.3389/fninf.2023.1005936 (PMC10031098; doi:10.3389/fninf.2023.1005936)
Supplement: Supplementary file 2 [file Data_Sheet_2.ZIP › 00-D-error_sensitivity/D015_s0/Traj_N=500_D=0.15_Error=0_MotionBlur _No.040.dat]

001 0.059 0.149
002 0.249 0.588
003 0.275 1.719
004 0.183 2.103
005 -0.040 2.039
006 0.510 2.416
007 0.408 2.227
008 -0.694 2.698
009 -0.690 2.574
010 -0.555 3.163
011 -1.156 3.692
012 -0.764 3.228
013 -0.430 3.440
014 -0.132 3.395
015 -0.386 2.967
016 -0.116 3.343
017 0.598 3.425
018 1.163 2.918
019 1.458 3.819
020 2.109 4.271
021 1.841 4.197
022 1.935 3.579
023 2.348 3.491
024 1.533 3.240
025 1.719 2.918
026 1.649 2.148
027 1.936 2.493
028 2.313 2.480
029 2.047 2.455
030 1.911 1.678
031 1.252 1.014
032 1.239 0.776
033 0.737 0.220
034 0.868 -0.185
035 1.163 -0.635
036 2.075 -0.430
037 1.757 -0.759
038 2.291 -0.651
039 2.165 -1.009
040 2.214 -0.526
041 2.317 -0.733
042 2.140 -0.499
043 2.684 -0.116
044 2.268 0.199
045 2.437 0.338
046 2.096 0.695
047 2.181 0.345
048 2.195 -0.020
049 2.110 -0.652
050 2.237 -1.221
051 2.803 -1.510
052 2.693 -1.773
053 2.372 -2.809
054 2.546 -2.958
055 2.880 -2.858
056 3.864 -3.269
057 4.105 -3.331
058 4.187 -2.661
059 3.882 -2.583
060 3.068 -1.998
061 2.067 -2.007
062 2.227 -1.960
063 2.402 -2.232
064 3.534 -1.845
065 3.942 -1.170
066 4.441 -1.453
067 3.968 -1.966
068 3.813 -3.436
069 3.639 -3.892
070 4.114 -4.051
071 5.262 -4.187
072 5.941 -4.431
073 5.776 -5.478
074 5.440 -5.705
075 4.556 -5.661
076 4.572 -5.225
077 4.883 -4.803
078 4.741 -4.710
079 5.188 -5.164
080 4.734 -5.753
081 5.312 -5.907
082 5.518 -6.017
083 5.663 -6.335
084 6.229 -6.557
085 6.300 -6.451
086 6.015 -5.491
087 5.636 -5.269
088 6.181 -5.040
089 5.975 -5.329
090 6.585 -5.255
091 6.733 -6.402
092 7.307 -6.823
093 7.323 -7.110
094 7.697 -6.409
095 7.118 -6.196
096 6.141 -6.279
097 5.411 -6.850
098 5.169 -6.687
099 5.403 -6.224
100 5.936 -6.288
101 6.187 -6.537
102 5.173 -6.228
103 5.982 -5.180
104 6.047 -4.752
105 5.997 -5.006
106 5.468 -5.039
107 5.080 -5.953
108 5.565 -6.394
109 5.743 -6.932
110 6.635 -7.602
111 6.751 -8.427
112 6.663 -9.033
113 6.900 -8.145
114 7.455 -7.847
115 7.587 -7.768
116 7.788 -8.172
117 7.853 -8.221
118 7.518 -8.247
119 7.733 -8.381
120 7.039 -8.277
121 6.558 -9.308
122 6.901 -9.585
123 7.271 -8.824
124 7.587 -9.179
125 8.035 -9.455
126 9.035 -9.504
127 8.760 -9.751
128 8.765 -10.893
129 9.318 -10.985
130 9.733 -11.585
131 10.258 -11.655
132 11.003 -11.235
133 10.806 -11.318
134 11.860 -10.842
135 11.833 -10.249
136 10.576 -10.817
137 10.840 -11.341
138 11.335 -11.381
139 11.534 -11.128
140 11.456 -11.420
141 11.516 -10.708
142 12.202 -9.792
143 12.237 -9.428
144 11.156 -9.304
145 11.382 -9.051
146 12.110 -8.645
147 11.874 -8.972
148 11.992 -8.891
149 12.342 -8.361
150 12.937 -8.608
151 13.817 -8.303
152 14.218 -8.249
153 14.849 -8.150
154 14.937 -8.717
155 15.284 -8.757
156 16.457 -9.268
157 16.844 -9.746
158 16.557 -8.164
159 16.640 -7.501
160 16.742 -7.730
161 17.278 -8.050
162 17.361 -7.799
163 18.238 -8.446
164 19.133 -9.102
165 18.845 -9.495
166 19.104 -10.004
167 19.085 -11.203
168 19.734 -10.785
169 19.804 -10.309
170 19.720 -10.676
171 19.804 -11.840
172 20.133 -12.327
173 20.767 -12.795
174 20.957 -14.319
175 21.240 -15.442
176 21.436 -14.812
177 21.600 -14.341
178 22.068 -15.018
179 21.594 -14.693
180 21.591 -13.922
181 22.197 -13.149
182 22.275 -13.137
183 22.297 -13.013
184 22.709 -11.800
185 21.773 -10.970
186 21.768 -10.823
187 21.478 -11.192
188 21.489 -11.049
189 22.169 -11.234
190 22.708 -11.493
191 22.773 -11.409
192 23.192 -11.580
193 23.783 -11.468
194 24.061 -11.368
195 22.891 -11.709
196 22.701 -11.651
197 22.889 -11.606
198 23.239 -12.363
199 24.311 -12.698
200 24.742 -12.155
201 24.638 -11.653
202 23.576 -11.333
203 23.301 -11.395
204 22.718 -11.039
205 22.447 -10.549
206 22.970 -10.506
207 23.078 -9.002
208 22.661 -8.059
209 22.224 -7.814
210 22.250 -8.542
211 22.479 -8.348
212 22.195 -8.377
213 21.743 -8.283
214 20.836 -8.369
215 20.753 -8.852
216 20.151 -8.681
217 19.867 -8.455
218 19.815 -8.276
219 20.713 -8.155
220 20.851 -8.104
221 20.702 -8.631
222 21.346 -8.917
223 21.159 -9.079
224 21.293 -8.870
225 21.586 -8.468
226 21.661 -8.475
227 22.200 -8.662
228 21.809 -9.053
229 21.442 -8.472
230 21.623 -7.183
231 21.168 -6.629
232 21.512 -6.763
233 21.369 -7.787
234 20.753 -7.854
235 20.063 -7.694
236 19.726 -7.471
237 19.372 -7.793
238 19.719 -7.602
239 20.093 -7.484
240 20.668 -7.415
241 19.982 -7.251
242 19.375 -6.788
243 19.424 -6.665
244 19.030 -7.172
245 19.198 -6.640
246 19.206 -6.185
247 19.234 -5.334
248 19.187 -4.383
249 18.908 -4.436
250 18.377 -4.929
251 17.936 -4.748
252 17.677 -4.945
253 17.564 -4.866
254 17.160 -5.366
255 16.709 -5.998
256 16.553 -5.489
257 17.137 -5.021
258 17.848 -5.086
259 17.133 -4.621
260 16.325 -4.262
261 16.482 -3.340
262 16.614 -2.522
263 17.190 -2.794
264 17.122 -2.384
265 16.931 -2.512
266 17.063 -2.871
267 17.912 -4.136
268 17.594 -3.990
269 17.440 -4.242
270 17.836 -5.173
271 17.974 -5.822
272 17.946 -5.751
273 18.192 -4.819
274 18.676 -4.237
275 19.589 -3.740
276 19.832 -3.179
277 19.977 -2.610
278 19.827 -1.226
279 19.656 -1.116
280 19.462 -0.733
281 18.921 -0.513
282 18.876 -0.485
283 17.740 -0.405
284 16.913 -0.829
285 16.646 -2.045
286 16.431 -2.269
287 16.086 -2.622
288 16.550 -1.936
289 16.572 -1.311
290 16.407 -1.381
291 16.268 -1.376
292 17.058 -1.125
293 16.475 -0.411
294 16.475 0.336
295 16.251 0.357
296 15.623 0.082
297 15.381 -0.800
298 14.822 -1.309
299 14.258 -1.070
300 13.640 -0.432
301 12.835 -1.129
302 13.118 -1.346
303 12.817 -1.871
304 13.150 -1.886
305 12.393 -2.146
306 12.550 -2.512
307 12.632 -2.253
308 12.556 -2.364
309 12.115 -2.938
310 11.304 -2.861
311 11.186 -2.892
312 11.062 -3.531
313 10.661 -4.808
314 11.067 -4.840
315 11.005 -5.689
316 11.371 -5.574
317 11.014 -6.840
318 10.986 -7.149
319 11.723 -7.455
320 11.391 -7.266
321 11.696 -6.619
322 11.702 -6.566
323 12.130 -6.431
324 11.241 -6.180
325 10.426 -6.573
326 10.877 -6.110
327 11.148 -6.078
328 11.024 -5.869
329 10.582 -5.396
330 9.584 -5.939
331 9.260 -5.972
332 9.650 -6.639
333 10.283 -6.272
334 10.732 -6.483
335 10.584 -7.073
336 10.803 -6.908
337 10.904 -7.306
338 11.022 -7.375
339 11.455 -7.285
340 12.142 -7.081
341 12.107 -7.218
342 11.869 -7.699
343 11.137 -8.524
344 10.990 -8.941
345 10.585 -8.844
346 10.137 -8.737
347 10.226 -9.251
348 9.612 -9.792
349 9.961 -10.351
350 9.893 -10.675
351 9.890 -10.844
352 9.007 -11.485
353 9.001 -12.133
354 8.926 -12.514
355 8.651 -11.139
356 9.019 -11.325
357 9.962 -11.859
358 10.498 -11.633
359 11.101 -12.063
360 11.017 -12.040
361 11.500 -11.679
362 11.136 -11.625
363 11.100 -11.984
364 11.219 -11.769
365 11.357 -12.047
366 11.867 -12.489
367 11.370 -12.609
368 11.730 -13.180
369 12.246 -13.733
370 12.690 -13.270
371 12.587 -13.445
372 13.108 -13.768
373 12.594 -14.587
374 12.750 -14.551
375 12.290 -14.010
376 12.482 -14.109
377 12.116 -14.232
378 12.041 -14.334
379 12.207 -14.010
380 12.285 -13.945
381 12.896 -13.749
382 12.896 -13.736
383 12.322 -14.106
384 12.120 -14.037
385 11.926 -13.894
386 11.962 -12.899
387 11.407 -12.718
388 10.892 -12.529
389 11.146 -12.002
390 11.645 -11.713
391 11.452 -12.594
392 11.125 -12.879
393 11.575 -12.856
394 12.185 -13.095
395 12.920 -12.732
396 13.651 -13.349
397 13.202 -13.285
398 13.401 -13.435
399 14.238 -12.773
400 14.783 -12.431
401 14.278 -12.533
402 13.776 -12.373
403 13.882 -12.231
404 13.445 -12.812
405 12.546 -12.835
406 11.644 -12.505
407 11.877 -13.193
408 11.967 -13.408
409 11.624 -13.600
410 11.172 -13.414
411 11.086 -12.898
412 11.339 -13.388
413 10.996 -13.618
414 9.891 -12.843
415 9.504 -13.031
416 9.764 -14.501
417 9.437 -15.346
418 8.871 -15.737
419 9.470 -15.983
420 9.453 -15.844
421 9.618 -15.291
422 8.563 -15.293
423 7.731 -14.880
424 6.377 -14.477
425 5.467 -13.236
426 4.625 -13.255
427 4.110 -12.722
428 4.301 -11.328
429 4.045 -11.498
430 3.889 -12.140
431 4.573 -11.570
432 5.354 -11.348
433 5.206 -11.044
434 5.195 -10.422
435 4.914 -10.666
436 4.791 -10.705
437 5.328 -10.834
438 5.396 -9.932
439 5.061 -9.336
440 4.786 -8.953
441 4.440 -8.971
442 4.303 -9.080
443 4.128 -9.213
444 4.002 -9.437
445 4.776 -8.639
446 5.899 -7.696
447 5.700 -6.292
448 5.603 -6.915
449 6.110 -7.215
450 6.602 -8.073
451 6.933 -7.743
452 6.963 -7.556
453 7.034 -7.565
454 7.482 -7.943
455 7.781 -7.814
456 6.818 -8.722
457 6.636 -8.865
458 6.081 -9.326
459 5.393 -9.624
460 5.279 -9.560
461 4.735 -9.253
462 4.747 -9.805
463 5.056 -10.287
464 6.142 -11.222
465 6.304 -10.856
466 6.193 -10.716
467 5.795 -11.445
468 5.937 -11.360
469 6.492 -11.148
470 6.431 -11.069
471 6.281 -10.727
472 6.580 -10.178
473 6.580 -9.243
474 6.683 -9.735
475 5.789 -9.547
476 5.784 -8.733
477 5.319 -9.024
478 5.327 -8.472
479 6.114 -7.988
480 6.037 -7.822
481 5.715 -8.144
482 6.005 -8.244
483 6.496 -8.100
484 6.476 -8.545
485 6.432 -8.676
486 5.876 -7.621
487 4.808 -7.976
488 5.904 -8.007
489 6.575 -8.893
490 5.992 -9.410
491 6.013 -9.185
492 6.417 -8.348
493 6.323 -8.761
494 5.961 -8.326
495 5.955 -8.815
496 5.715 -9.175
497 6.412 -9.790
498 6.058 -9.898
499 7.023 -10.243
500 7.318 -9.670
501 7.145 -9.759
