# Supplementary material for: Maximum likelihood-based estimation of diffusion coefficient is quick and reliable method for analyzing estradiol actions on surface receptor movements
Source: Front Neuroinform. 2023 Mar 8;17:1005936. doi: 10.3389/fninf.2023.1005936 (PMC10031098; doi:10.3389/fninf.2023.1005936)
Supplement: Supplementary file 2 [file Data_Sheet_2.ZIP › 00-D-error_sensitivity/D015_s0/Traj_N=500_D=0.15_Error=0_MotionBlur _No.041.dat]

001 -0.067 -0.029
002 -0.454 1.240
003 -0.567 2.010
004 -0.594 2.763
005 -0.754 2.954
006 -1.303 2.944
007 -0.874 2.539
008 -0.990 2.511
009 -1.243 3.281
010 -2.228 3.834
011 -2.127 4.290
012 -2.112 4.885
013 -2.563 4.672
014 -2.673 3.610
015 -2.895 3.509
016 -3.214 3.457
017 -3.740 2.886
018 -3.896 3.084
019 -3.400 2.605
020 -3.662 2.408
021 -3.264 2.087
022 -3.459 0.859
023 -3.558 -0.318
024 -3.133 -0.214
025 -3.339 -0.160
026 -2.826 0.469
027 -2.523 1.112
028 -2.090 1.176
029 -2.000 0.995
030 -1.666 1.015
031 -0.847 0.336
032 -1.091 -0.164
033 -1.015 -0.769
034 -1.241 -1.252
035 -0.917 -0.915
036 -0.292 -0.476
037 0.621 -0.894
038 0.771 -0.872
039 0.676 -2.073
040 0.874 -3.321
041 1.154 -3.660
042 1.426 -3.818
043 2.036 -3.081
044 3.076 -3.522
045 3.408 -3.949
046 3.042 -3.652
047 3.617 -3.053
048 4.873 -2.774
049 4.977 -2.251
050 4.533 -1.927
051 4.570 -2.671
052 4.041 -2.344
053 3.696 -0.981
054 3.565 -1.049
055 3.888 -0.827
056 4.537 -0.757
057 4.481 -0.870
058 5.214 -0.985
059 5.692 -0.541
060 5.643 -1.391
061 5.427 -1.366
062 5.480 -1.383
063 5.952 -1.108
064 6.359 -1.458
065 7.160 -1.270
066 7.520 -2.014
067 7.717 -2.451
068 8.183 -1.928
069 8.892 -1.822
070 9.938 -2.092
071 10.812 -2.170
072 11.680 -2.552
073 11.648 -2.360
074 11.404 -1.888
075 11.516 -1.299
076 11.470 -0.115
077 12.169 0.665
078 12.251 0.990
079 11.999 0.312
080 12.138 0.177
081 12.362 0.209
082 12.041 -0.402
083 12.078 0.235
084 11.998 1.111
085 12.706 0.463
086 14.101 0.183
087 14.609 0.462
088 13.809 0.430
089 14.953 0.378
090 15.039 0.821
091 15.330 0.931
092 14.188 0.429
093 13.243 -0.318
094 12.286 0.198
095 12.698 0.172
096 12.991 0.083
097 12.770 0.798
098 12.086 -0.077
099 12.527 -1.056
100 12.471 -1.031
101 13.283 -0.360
102 12.629 0.472
103 11.959 0.771
104 12.585 0.461
105 12.387 0.975
106 12.529 1.349
107 12.370 2.049
108 11.716 3.021
109 11.741 3.020
110 12.127 2.157
111 11.323 1.929
112 11.613 2.668
113 12.192 3.518
114 11.955 3.608
115 12.136 3.517
116 12.988 3.003
117 12.514 3.539
118 12.100 4.371
119 11.921 4.745
120 11.343 4.848
121 10.627 4.768
122 9.610 4.731
123 9.689 5.629
124 10.315 4.698
125 11.271 3.873
126 11.365 4.860
127 11.220 4.862
128 11.356 4.411
129 11.394 4.847
130 11.743 4.911
131 11.729 5.134
132 11.764 4.749
133 12.390 4.789
134 13.064 5.401
135 13.625 5.215
136 13.301 4.762
137 13.683 5.611
138 13.953 5.971
139 14.238 5.979
140 13.706 6.940
141 13.829 6.379
142 14.001 6.208
143 14.639 6.126
144 15.390 6.803
145 15.617 6.759
146 14.706 6.583
147 14.713 7.138
148 14.281 8.173
149 14.151 8.695
150 13.903 8.942
151 14.454 8.145
152 14.963 7.934
153 14.668 7.702
154 14.699 7.297
155 14.426 7.116
156 14.796 6.989
157 14.378 6.508
158 14.565 6.013
159 14.754 5.651
160 14.857 5.176
161 14.266 4.905
162 13.617 4.647
163 13.887 4.312
164 13.586 3.949
165 13.127 3.520
166 13.279 3.483
167 14.027 3.257
168 15.525 3.606
169 15.896 3.673
170 15.228 4.076
171 15.187 3.657
172 16.079 3.133
173 15.486 3.130
174 15.372 3.454
175 14.553 3.537
176 13.546 3.519
177 13.289 3.729
178 13.951 3.584
179 13.893 3.589
180 13.205 3.586
181 12.749 4.154
182 13.224 3.128
183 13.778 3.690
184 14.000 3.426
185 13.403 2.647
186 14.014 2.646
187 14.416 2.589
188 14.261 2.596
189 13.693 2.911
190 12.793 3.132
191 12.472 2.896
192 12.316 2.842
193 12.210 2.857
194 11.971 3.254
195 11.043 3.209
196 10.343 3.696
197 10.017 4.191
198 10.458 3.937
199 10.861 5.012
200 10.901 4.981
201 10.601 4.874
202 10.909 4.897
203 11.003 4.569
204 10.781 4.486
205 11.134 3.978
206 12.064 3.751
207 12.227 4.032
208 12.511 4.237
209 13.366 4.416
210 13.154 4.147
211 12.616 4.125
212 11.909 4.709
213 12.812 4.407
214 13.576 4.350
215 13.087 4.699
216 12.446 4.360
217 12.194 4.383
218 11.713 4.752
219 12.084 5.196
220 12.408 5.435
221 12.130 6.004
222 12.287 6.457
223 12.673 6.173
224 13.320 6.095
225 13.301 6.713
226 13.156 7.238
227 13.303 7.529
228 13.274 7.931
229 13.439 7.716
230 13.701 7.483
231 13.974 7.706
232 14.230 7.936
233 13.783 9.059
234 13.340 9.493
235 13.593 10.085
236 14.634 9.282
237 13.706 9.474
238 12.921 9.678
239 13.803 8.585
240 14.086 8.728
241 13.839 8.544
242 13.564 8.910
243 13.134 8.524
244 12.897 7.781
245 12.723 7.351
246 13.099 7.788
247 13.669 7.883
248 13.006 7.819
249 13.224 7.340
250 13.280 7.373
251 13.148 7.385
252 13.309 7.879
253 13.511 7.791
254 13.352 7.954
255 13.521 8.108
256 13.283 8.192
257 13.118 7.873
258 12.818 7.750
259 12.863 6.683
260 12.576 6.585
261 11.755 6.550
262 12.439 7.119
263 12.338 7.628
264 12.578 7.573
265 12.536 8.382
266 12.516 8.287
267 12.973 7.582
268 12.428 6.994
269 11.933 7.353
270 11.335 7.035
271 10.832 6.556
272 10.185 7.034
273 10.083 7.264
274 10.395 6.386
275 11.342 5.714
276 11.429 6.110
277 10.322 5.982
278 9.727 6.282
279 10.278 6.703
280 10.343 7.005
281 10.152 7.396
282 10.723 6.994
283 10.621 7.068
284 11.358 7.303
285 11.241 8.136
286 11.935 8.586
287 12.101 7.946
288 12.708 8.292
289 13.219 8.069
290 12.793 8.487
291 12.565 8.872
292 11.754 8.720
293 12.328 9.021
294 12.573 9.630
295 12.597 9.303
296 13.286 9.745
297 13.222 10.037
298 13.529 10.539
299 14.105 11.468
300 13.662 10.959
301 14.127 10.499
302 13.759 10.063
303 13.292 9.611
304 12.645 9.554
305 12.179 10.568
306 12.537 11.513
307 13.211 12.199
308 13.126 12.226
309 13.298 12.203
310 12.906 12.645
311 12.403 12.595
312 12.190 12.854
313 11.992 12.572
314 12.125 12.602
315 11.695 12.335
316 11.283 12.482
317 10.509 13.189
318 11.032 14.146
319 11.557 14.131
320 12.263 14.412
321 12.950 14.569
322 12.527 14.788
323 12.805 14.876
324 12.953 14.259
325 13.284 14.370
326 12.522 14.087
327 12.692 14.327
328 12.472 14.875
329 12.179 14.967
330 12.053 15.850
331 12.373 16.723
332 12.042 16.417
333 11.699 16.286
334 11.023 16.029
335 10.585 15.955
336 10.449 15.548
337 10.973 15.133
338 10.953 14.866
339 11.673 14.712
340 11.858 15.351
341 12.419 15.525
342 12.105 15.648
343 11.395 16.816
344 11.646 17.484
345 12.331 17.596
346 12.873 17.709
347 13.786 18.399
348 14.915 19.049
349 16.006 19.098
350 15.842 19.462
351 15.100 19.106
352 15.016 19.677
353 15.826 20.058
354 14.581 20.450
355 13.945 20.535
356 15.527 20.223
357 15.928 19.910
358 15.363 19.543
359 15.493 19.373
360 15.669 18.732
361 15.780 17.989
362 16.144 17.839
363 15.860 17.061
364 15.542 17.667
365 15.292 17.966
366 14.446 17.646
367 14.003 17.308
368 13.485 17.732
369 13.620 19.217
370 13.154 20.009
371 13.312 18.983
372 12.687 18.582
373 12.246 17.863
374 12.523 17.961
375 12.512 17.774
376 12.260 17.975
377 12.408 17.837
378 12.526 18.205
379 12.891 19.581
380 12.397 19.685
381 12.780 19.972
382 13.056 19.833
383 13.967 19.659
384 15.264 19.340
385 16.065 18.908
386 16.507 17.539
387 16.379 17.308
388 16.505 17.604
389 16.370 18.226
390 16.173 18.841
391 16.481 19.218
392 16.897 19.123
393 17.440 18.654
394 18.146 19.159
395 19.334 18.902
396 20.032 17.981
397 20.038 17.343
398 20.539 16.661
399 19.862 16.470
400 20.053 16.414
401 20.336 16.136
402 19.786 16.756
403 20.266 17.243
404 20.236 17.079
405 20.714 16.714
406 19.431 16.444
407 19.827 15.606
408 19.774 15.516
409 20.366 14.856
410 20.924 14.522
411 21.686 14.435
412 21.319 13.797
413 21.402 13.222
414 21.292 14.191
415 20.958 14.879
416 20.779 14.403
417 21.153 14.389
418 20.914 14.644
419 21.016 14.708
420 20.889 15.108
421 21.138 15.270
422 20.929 16.058
423 20.538 17.205
424 19.964 18.067
425 19.549 17.871
426 19.952 18.456
427 19.979 17.746
428 19.825 17.058
429 20.467 17.481
430 20.677 18.550
431 20.313 18.897
432 20.059 18.450
433 20.265 18.147
434 19.709 18.787
435 19.598 20.185
436 19.273 20.709
437 19.216 20.085
438 19.113 19.534
439 18.767 19.592
440 18.424 19.509
441 17.397 20.212
442 16.368 21.082
443 16.459 20.768
444 15.774 20.909
445 15.518 21.594
446 14.949 22.303
447 15.518 23.480
448 15.941 23.175
449 15.934 23.778
450 15.809 24.421
451 15.111 24.104
452 15.434 23.893
453 15.395 23.368
454 15.047 23.540
455 15.591 23.063
456 15.696 22.606
457 15.116 22.152
458 14.730 22.384
459 15.137 22.782
460 15.253 22.547
461 14.951 22.513
462 15.987 22.641
463 17.148 22.952
464 17.091 22.443
465 17.096 22.865
466 17.376 22.343
467 17.783 21.722
468 17.141 21.403
469 16.461 21.592
470 16.071 20.791
471 15.778 20.037
472 15.518 20.115
473 14.934 20.678
474 13.329 20.911
475 12.833 20.996
476 12.234 19.957
477 12.044 19.649
478 11.704 19.561
479 11.825 19.437
480 12.154 20.320
481 11.726 19.762
482 11.621 20.702
483 11.922 21.313
484 11.615 21.392
485 11.358 21.732
486 11.435 22.130
487 11.209 21.123
488 10.337 20.707
489 9.421 20.405
490 9.081 20.793
491 8.625 20.056
492 8.306 20.038
493 8.497 20.709
494 7.920 21.099
495 7.691 21.422
496 7.001 21.495
497 7.011 22.154
498 7.365 23.515
499 7.235 23.912
500 6.743 22.947
501 6.246 22.999
