# Supplementary material for: Maximum likelihood-based estimation of diffusion coefficient is quick and reliable method for analyzing estradiol actions on surface receptor movements
Source: Front Neuroinform. 2023 Mar 8;17:1005936. doi: 10.3389/fninf.2023.1005936 (PMC10031098; doi:10.3389/fninf.2023.1005936)
Supplement: Supplementary file 2 [file Data_Sheet_2.ZIP › 00-D-error_sensitivity/D015_s0/Traj_N=500_D=0.15_Error=0_MotionBlur _No.042.dat]

001 0.484 0.057
002 0.744 0.001
003 0.325 0.190
004 -0.236 0.400
005 -0.180 1.762
006 -0.220 3.141
007 -0.065 3.559
008 0.407 4.560
009 0.683 3.959
010 1.162 2.817
011 1.374 3.188
012 2.113 2.815
013 2.117 2.573
014 1.851 2.457
015 1.435 3.054
016 2.118 2.875
017 2.380 3.505
018 3.329 4.245
019 3.950 4.415
020 4.061 4.316
021 4.666 4.485
022 4.533 4.718
023 4.777 5.411
024 5.637 6.360
025 5.684 6.162
026 5.818 6.377
027 6.455 6.264
028 7.260 5.836
029 6.746 6.109
030 6.271 5.724
031 7.315 6.391
032 8.141 6.847
033 7.607 6.594
034 6.629 6.906
035 5.722 7.369
036 6.139 7.705
037 5.896 7.954
038 5.871 8.727
039 6.459 8.538
040 6.455 8.886
041 6.824 9.819
042 8.017 9.498
043 7.923 9.670
044 8.517 9.235
045 8.545 9.940
046 8.807 10.777
047 7.844 11.123
048 8.479 10.744
049 8.301 9.972
050 8.448 9.371
051 7.843 9.875
052 7.452 11.217
053 7.526 10.958
054 8.161 10.703
055 8.660 10.907
056 8.926 10.806
057 8.853 10.281
058 8.353 9.352
059 8.430 8.579
060 8.089 7.868
061 6.828 7.804
062 6.502 7.966
063 7.852 7.294
064 8.501 7.818
065 8.522 8.639
066 8.910 9.338
067 9.173 8.902
068 9.193 8.805
069 9.108 8.892
070 8.987 8.660
071 9.546 8.669
072 10.342 8.988
073 10.327 8.947
074 11.009 9.008
075 11.361 8.581
076 11.109 8.448
077 12.046 7.479
078 12.976 6.433
079 12.953 5.631
080 13.023 5.456
081 12.120 6.067
082 12.320 6.466
083 12.246 6.293
084 12.630 5.910
085 12.727 5.551
086 12.195 5.745
087 11.986 5.810
088 12.247 5.805
089 12.221 6.365
090 12.626 6.358
091 12.591 6.630
092 12.483 6.687
093 12.957 6.182
094 13.253 6.084
095 13.564 5.739
096 12.709 5.623
097 13.087 5.851
098 13.249 5.770
099 13.035 5.114
100 12.717 5.032
101 12.731 4.901
102 12.546 4.448
103 13.036 4.343
104 13.011 4.814
105 12.844 5.316
106 12.230 5.269
107 11.861 6.459
108 11.438 6.963
109 12.169 6.974
110 11.569 7.408
111 10.940 7.596
112 9.765 8.244
113 10.023 8.801
114 10.345 8.863
115 9.915 9.295
116 10.137 9.439
117 10.694 8.862
118 10.534 8.890
119 10.669 9.219
120 10.590 9.790
121 10.586 9.873
122 11.104 9.830
123 11.180 10.554
124 11.455 11.037
125 11.580 9.753
126 11.943 9.489
127 11.834 9.371
128 11.926 9.590
129 11.242 10.643
130 11.364 10.613
131 10.653 10.827
132 10.585 11.800
133 10.724 12.062
134 11.838 12.505
135 11.736 12.355
136 12.057 12.437
137 11.804 12.290
138 10.947 12.631
139 11.019 13.671
140 11.793 14.283
141 11.452 15.125
142 11.606 16.010
143 12.007 16.116
144 12.692 16.858
145 13.222 17.037
146 13.329 16.758
147 13.205 16.824
148 12.866 16.808
149 12.699 17.263
150 12.345 16.593
151 11.965 16.019
152 11.762 15.517
153 11.887 16.127
154 11.959 15.839
155 11.659 15.693
156 11.099 14.784
157 10.641 14.894
158 10.714 14.434
159 10.302 14.285
160 10.294 14.604
161 10.745 14.327
162 11.503 14.321
163 11.337 14.810
164 11.072 15.174
165 11.535 16.337
166 11.523 17.114
167 11.577 18.130
168 11.781 18.784
169 11.244 19.413
170 10.765 19.903
171 10.547 20.915
172 11.200 21.668
173 10.646 21.049
174 10.037 21.189
175 10.203 20.617
176 10.869 19.888
177 10.249 19.357
178 10.101 18.929
179 10.413 17.692
180 10.771 17.234
181 9.927 17.734
182 9.436 17.747
183 9.383 17.448
184 9.724 17.376
185 9.978 17.622
186 10.785 18.313
187 11.406 18.886
188 10.819 19.385
189 10.550 20.276
190 10.185 20.959
191 9.036 20.896
192 8.703 21.389
193 7.911 20.840
194 8.690 19.217
195 8.682 19.747
196 8.629 20.308
197 9.012 19.645
198 8.542 19.557
199 8.144 19.062
200 7.781 19.512
201 8.342 20.642
202 8.379 20.775
203 8.211 20.539
204 8.357 20.791
205 8.190 20.351
206 8.604 20.031
207 8.267 20.112
208 7.806 19.937
209 7.910 19.026
210 7.764 18.347
211 8.042 18.638
212 8.059 19.250
213 7.522 19.524
214 7.498 19.601
215 7.513 19.147
216 6.754 19.496
217 5.546 19.728
218 5.103 19.265
219 5.402 18.718
220 5.306 19.394
221 4.441 20.563
222 3.537 19.977
223 2.548 20.301
224 2.586 20.306
225 3.330 20.256
226 4.450 20.699
227 4.340 21.551
228 4.238 21.455
229 4.342 22.102
230 3.494 22.337
231 2.346 22.530
232 2.510 22.972
233 2.504 22.589
234 3.008 22.780
235 3.434 23.342
236 4.108 23.274
237 4.129 22.457
238 4.119 22.068
239 4.180 22.509
240 4.205 22.073
241 3.567 22.020
242 3.131 22.209
243 3.217 21.821
244 3.458 21.612
245 4.019 22.342
246 3.388 21.738
247 3.507 21.391
248 2.489 21.526
249 1.977 21.639
250 2.212 21.020
251 2.008 20.935
252 0.879 20.882
253 0.373 20.233
254 0.829 20.062
255 0.774 20.205
256 0.729 20.550
257 0.588 20.021
258 0.704 19.335
259 0.366 19.042
260 0.614 20.086
261 0.939 20.112
262 0.345 19.671
263 0.144 20.251
264 0.367 20.000
265 0.745 20.260
266 1.404 19.948
267 1.656 19.960
268 1.512 19.858
269 0.926 19.341
270 0.780 19.926
271 1.246 19.849
272 1.496 19.600
273 1.754 19.904
274 2.479 20.578
275 2.368 20.518
276 1.804 19.590
277 1.501 19.622
278 0.530 19.339
279 0.302 19.123
280 -0.003 18.582
281 0.124 18.207
282 0.278 18.294
283 0.912 18.337
284 1.426 18.452
285 1.942 17.915
286 1.848 18.331
287 2.206 18.871
288 2.628 18.829
289 2.230 19.695
290 2.761 19.977
291 3.359 20.291
292 3.291 20.361
293 3.164 20.689
294 3.483 21.092
295 4.015 21.031
296 3.585 22.052
297 5.177 22.459
298 5.806 22.407
299 5.635 21.867
300 6.863 21.760
301 7.178 21.812
302 6.902 21.954
303 7.094 21.438
304 7.238 21.733
305 6.670 21.943
306 6.609 21.712
307 6.587 21.477
308 6.508 21.715
309 7.015 20.787
310 6.971 20.111
311 7.512 20.786
312 8.156 21.009
313 8.864 21.542
314 9.425 21.312
315 8.982 20.775
316 9.571 20.034
317 9.748 19.392
318 10.116 19.389
319 10.206 18.927
320 10.288 18.164
321 9.994 17.827
322 9.771 16.744
323 10.118 16.103
324 10.136 15.593
325 10.629 15.997
326 10.787 16.100
327 10.713 17.183
328 10.479 18.591
329 11.011 18.993
330 11.366 18.336
331 11.064 18.524
332 10.608 18.739
333 10.509 19.596
334 10.693 20.376
335 10.941 20.847
336 11.245 21.132
337 10.911 21.382
338 11.208 21.703
339 11.349 21.973
340 12.170 21.244
341 12.221 20.715
342 11.476 20.240
343 11.781 20.355
344 10.905 19.986
345 10.283 20.195
346 10.642 21.221
347 10.025 21.136
348 9.668 21.419
349 9.702 21.472
350 9.444 21.278
351 8.598 20.502
352 8.453 19.805
353 8.674 20.788
354 8.927 21.412
355 9.724 20.138
356 10.063 19.743
357 9.840 19.949
358 10.068 20.491
359 10.111 20.706
360 9.520 21.066
361 8.923 21.343
362 9.375 21.693
363 9.287 21.550
364 9.667 21.391
365 9.824 21.245
366 9.100 21.025
367 8.142 21.024
368 7.131 20.471
369 7.545 20.052
370 7.618 20.616
371 7.496 21.572
372 7.788 22.037
373 8.641 22.462
374 8.915 23.195
375 8.958 23.312
376 8.639 23.713
377 8.663 23.490
378 9.056 24.048
379 8.819 23.898
380 8.674 22.716
381 8.040 23.445
382 7.218 24.144
383 6.941 24.021
384 6.436 22.528
385 6.280 22.179
386 6.629 22.600
387 7.144 22.454
388 6.828 23.045
389 6.736 23.092
390 7.141 23.207
391 6.463 23.324
392 6.871 23.126
393 6.896 23.967
394 7.551 25.171
395 8.238 25.283
396 8.373 25.522
397 8.196 25.300
398 8.143 25.263
399 7.948 25.236
400 8.247 24.890
401 7.897 25.892
402 8.125 26.169
403 8.269 26.356
404 7.682 26.864
405 6.958 27.029
406 6.956 27.491
407 7.382 27.913
408 7.152 28.641
409 6.844 28.834
410 6.567 28.694
411 5.867 28.062
412 5.384 28.431
413 5.700 28.104
414 4.987 28.613
415 4.330 28.379
416 3.724 28.553
417 3.681 28.867
418 3.313 28.964
419 3.524 29.412
420 3.839 29.761
421 4.321 30.329
422 4.324 30.364
423 4.431 29.856
424 4.404 29.573
425 4.213 29.762
426 3.952 29.310
427 2.621 28.764
428 2.625 28.392
429 2.248 27.852
430 2.119 28.001
431 1.865 28.059
432 1.510 27.345
433 1.362 26.024
434 1.238 25.418
435 0.763 25.196
436 0.349 25.549
437 0.878 25.366
438 1.464 25.859
439 1.919 25.937
440 2.170 25.657
441 1.750 26.213
442 1.849 26.268
443 1.731 26.541
444 1.804 25.984
445 2.196 25.181
446 0.023 24.941
447 0.018 24.991
448 0.567 25.444
449 0.646 25.535
450 0.272 26.076
451 -0.631 26.573
452 -0.456 26.578
453 0.600 26.187
454 0.462 26.255
455 0.574 26.696
456 0.839 27.229
457 1.384 27.598
458 0.805 27.897
459 0.787 27.812
460 1.593 27.673
461 1.796 27.854
462 2.076 27.747
463 2.822 28.179
464 2.800 28.224
465 2.247 27.829
466 1.456 27.280
467 1.236 26.832
468 1.908 27.789
469 2.129 27.937
470 1.693 27.932
471 1.148 28.036
472 1.255 28.254
473 1.607 28.029
474 1.309 28.105
475 0.620 28.225
476 0.374 27.893
477 0.381 27.517
478 0.067 28.286
479 0.180 28.388
480 0.130 28.640
481 0.863 28.131
482 0.474 27.915
483 -0.067 27.142
484 -0.278 26.825
485 0.206 26.350
486 0.800 26.494
487 1.038 26.564
488 1.581 26.646
489 2.023 26.204
490 1.491 26.257
491 1.482 26.227
492 1.139 25.997
493 0.284 26.112
494 -0.350 25.717
495 -0.465 25.279
496 -0.515 24.739
497 0.325 24.274
498 0.625 24.578
499 -0.283 24.904
500 -0.517 25.069
501 -0.864 25.272
