# Supplementary material for: Maximum likelihood-based estimation of diffusion coefficient is quick and reliable method for analyzing estradiol actions on surface receptor movements
Source: Front Neuroinform. 2023 Mar 8;17:1005936. doi: 10.3389/fninf.2023.1005936 (PMC10031098; doi:10.3389/fninf.2023.1005936)
Supplement: Supplementary file 2 [file Data_Sheet_2.ZIP › 00-D-error_sensitivity/D015_s0/Traj_N=500_D=0.15_Error=0_MotionBlur _No.043.dat]

001 0.137 0.140
002 0.157 0.374
003 0.033 0.771
004 -0.411 0.917
005 0.625 0.603
006 -0.699 0.104
007 -0.789 0.300
008 -0.201 0.242
009 0.381 1.293
010 0.798 1.228
011 0.890 1.276
012 0.966 0.714
013 1.354 1.126
014 1.288 0.620
015 1.650 0.507
016 1.643 0.450
017 1.852 1.585
018 1.988 1.547
019 1.935 0.926
020 1.234 1.059
021 1.729 1.200
022 1.877 0.907
023 1.567 0.880
024 2.921 1.062
025 3.869 0.129
026 3.669 -0.191
027 3.422 -0.525
028 2.672 -0.916
029 2.426 -1.065
030 2.301 -1.205
031 2.931 -1.083
032 3.379 -0.378
033 3.356 -1.049
034 3.774 -0.727
035 4.104 -0.365
036 4.508 -0.397
037 4.377 -0.579
038 4.402 0.173
039 4.241 1.087
040 3.901 2.193
041 3.552 1.979
042 3.806 2.457
043 3.440 2.009
044 2.914 1.723
045 3.412 2.331
046 3.558 1.258
047 3.955 0.714
048 4.500 0.019
049 4.282 -0.414
050 3.944 -0.710
051 3.907 -0.465
052 3.321 -0.218
053 2.595 -0.079
054 1.837 1.148
055 1.333 2.134
056 1.828 2.492
057 2.269 2.381
058 1.569 1.952
059 1.225 1.500
060 1.311 1.888
061 1.342 2.160
062 1.067 1.733
063 1.109 0.905
064 1.177 1.537
065 0.719 1.717
066 1.053 1.834
067 0.483 2.040
068 0.461 1.123
069 0.006 0.391
070 0.184 -0.315
071 1.355 -0.732
072 2.046 -0.312
073 2.253 -0.320
074 2.419 0.282
075 2.243 0.627
076 2.442 0.980
077 1.409 1.214
078 0.304 0.831
079 0.536 0.770
080 0.937 0.439
081 1.730 1.162
082 0.923 1.378
083 -0.043 1.504
084 -0.127 1.669
085 -0.350 2.083
086 -1.424 2.007
087 -1.786 2.063
088 -2.437 2.104
089 -1.981 2.478
090 -2.651 3.431
091 -2.947 3.878
092 -2.762 3.841
093 -2.983 3.059
094 -3.297 3.588
095 -3.688 3.738
096 -3.355 3.978
097 -3.611 4.209
098 -4.284 4.833
099 -5.241 4.462
100 -6.081 4.537
101 -6.106 5.216
102 -6.872 4.752
103 -6.825 4.230
104 -7.395 3.761
105 -7.863 3.540
106 -6.657 3.318
107 -5.108 2.936
108 -3.662 2.244
109 -2.989 2.153
110 -2.850 3.344
111 -2.645 3.686
112 -2.942 3.640
113 -2.582 3.888
114 -2.065 4.385
115 -2.337 4.268
116 -3.853 4.541
117 -3.676 4.626
118 -3.800 4.158
119 -3.561 3.803
120 -4.031 3.759
121 -4.852 3.464
122 -5.600 2.519
123 -5.392 3.960
124 -5.465 4.285
125 -5.114 4.292
126 -4.100 3.809
127 -4.112 3.652
128 -3.929 4.147
129 -4.187 4.719
130 -5.237 4.990
131 -5.552 5.284
132 -6.500 5.217
133 -5.901 4.852
134 -5.233 4.762
135 -5.271 4.818
136 -5.908 4.438
137 -4.931 4.084
138 -5.030 3.999
139 -6.210 3.643
140 -6.196 3.380
141 -6.687 3.522
142 -7.078 2.815
143 -6.908 2.201
144 -7.564 2.343
145 -7.321 2.675
146 -6.954 3.240
147 -7.127 3.335
148 -6.972 2.968
149 -7.560 2.696
150 -8.154 1.686
151 -8.293 1.676
152 -8.539 1.560
153 -8.889 2.056
154 -9.156 2.879
155 -8.812 3.131
156 -9.483 3.124
157 -9.533 3.303
158 -8.586 3.249
159 -7.711 3.175
160 -8.189 3.241
161 -7.997 2.402
162 -6.687 2.224
163 -7.367 2.749
164 -6.963 3.458
165 -6.924 3.114
166 -8.345 2.103
167 -8.783 2.080
168 -8.852 2.560
169 -8.301 2.793
170 -8.027 3.041
171 -7.930 2.819
172 -8.339 3.330
173 -8.242 3.633
174 -8.402 3.267
175 -8.333 3.346
176 -8.895 2.760
177 -8.703 2.921
178 -8.064 4.440
179 -8.397 4.803
180 -8.845 4.606
181 -9.049 4.167
182 -7.848 4.309
183 -7.671 3.754
184 -8.195 3.896
185 -7.636 3.663
186 -7.260 3.361
187 -7.128 4.050
188 -7.331 4.492
189 -7.552 4.383
190 -7.925 4.060
191 -6.984 3.791
192 -6.231 4.008
193 -5.320 4.020
194 -5.261 3.978
195 -5.123 4.741
196 -4.895 5.803
197 -4.675 6.835
198 -5.347 7.697
199 -5.733 8.174
200 -5.860 8.064
201 -6.154 8.131
202 -5.909 7.604
203 -6.656 7.107
204 -7.423 7.209
205 -8.910 6.828
206 -9.764 6.450
207 -9.517 5.473
208 -8.795 4.493
209 -8.468 3.635
210 -8.635 2.860
211 -8.759 3.666
212 -8.443 4.349
213 -8.129 4.712
214 -8.262 4.990
215 -8.796 4.977
216 -9.159 4.952
217 -8.720 5.881
218 -8.856 5.408
219 -9.240 4.689
220 -8.826 3.593
221 -7.956 4.116
222 -8.367 4.563
223 -7.656 4.752
224 -7.753 4.518
225 -7.834 4.786
226 -8.218 4.464
227 -8.324 4.974
228 -8.533 5.131
229 -9.074 5.289
230 -8.778 5.761
231 -8.818 6.040
232 -9.518 6.127
233 -9.557 5.736
234 -9.592 5.511
235 -10.136 4.810
236 -10.349 4.091
237 -9.917 2.850
238 -9.282 2.492
239 -9.280 2.564
240 -9.595 2.253
241 -9.533 2.404
242 -10.050 1.937
243 -10.188 1.620
244 -10.349 1.426
245 -11.436 1.592
246 -11.778 1.707
247 -12.468 1.409
248 -13.040 0.830
249 -13.197 0.767
250 -12.622 0.899
251 -13.512 1.322
252 -13.249 1.294
253 -12.922 1.660
254 -12.782 1.990
255 -11.819 0.742
256 -11.819 0.495
257 -11.905 0.079
258 -11.974 -1.099
259 -12.142 -0.392
260 -13.099 -0.469
261 -13.406 -0.095
262 -13.710 -0.420
263 -13.540 -0.746
264 -13.608 -0.881
265 -13.522 -0.713
266 -13.479 -0.535
267 -13.100 -0.758
268 -13.145 -1.612
269 -13.199 -0.526
270 -13.895 0.068
271 -13.589 0.189
272 -13.364 -0.147
273 -13.635 -0.628
274 -13.873 -0.938
275 -14.267 -0.845
276 -13.561 -1.168
277 -12.708 -2.043
278 -13.401 -2.470
279 -13.828 -3.188
280 -14.341 -3.325
281 -14.751 -3.630
282 -16.138 -3.974
283 -16.478 -2.781
284 -16.077 -2.647
285 -16.563 -2.722
286 -16.130 -2.126
287 -15.652 -1.595
288 -15.942 -1.995
289 -16.343 -2.465
290 -16.370 -2.737
291 -16.297 -2.241
292 -16.385 -2.085
293 -16.294 -2.825
294 -16.131 -2.707
295 -16.670 -1.741
296 -16.116 -1.071
297 -16.221 -1.152
298 -15.632 -2.037
299 -15.333 -1.932
300 -15.821 -1.640
301 -15.944 -1.382
302 -15.178 -1.894
303 -15.287 -1.948
304 -15.441 -2.347
305 -15.812 -2.492
306 -17.287 -1.830
307 -17.460 -1.139
308 -16.802 -0.841
309 -17.367 -0.900
310 -16.924 -0.670
311 -17.100 -0.166
312 -16.974 -0.227
313 -16.700 -0.601
314 -15.703 -0.738
315 -15.476 -0.727
316 -15.015 -0.658
317 -15.323 -1.314
318 -15.383 -1.825
319 -15.884 -2.072
320 -16.104 -2.453
321 -15.529 -1.873
322 -15.118 -1.587
323 -15.356 -1.817
324 -15.005 -2.099
325 -15.639 -2.143
326 -15.774 -2.131
327 -16.182 -1.789
328 -16.400 -1.814
329 -16.583 -1.916
330 -16.319 -1.903
331 -15.328 -2.500
332 -14.126 -2.778
333 -14.662 -2.336
334 -15.696 -2.621
335 -16.368 -3.731
336 -17.160 -4.323
337 -17.115 -4.794
338 -17.522 -4.613
339 -16.965 -4.153
340 -17.596 -3.126
341 -18.169 -2.426
342 -18.582 -2.370
343 -18.580 -2.202
344 -17.843 -1.363
345 -17.911 -1.235
346 -17.619 -1.777
347 -17.656 -3.301
348 -17.699 -3.362
349 -17.198 -3.567
350 -17.367 -3.521
351 -17.820 -3.732
352 -18.387 -3.195
353 -19.762 -3.314
354 -20.282 -4.188
355 -20.592 -4.608
356 -21.139 -5.213
357 -21.927 -4.972
358 -22.385 -4.380
359 -23.000 -4.542
360 -22.894 -5.191
361 -22.352 -5.600
362 -21.757 -6.412
363 -22.018 -6.531
364 -21.911 -5.970
365 -22.173 -5.935
366 -21.646 -5.846
367 -21.928 -6.290
368 -21.882 -6.458
369 -22.933 -6.047
370 -23.346 -5.151
371 -23.182 -4.710
372 -23.353 -5.301
373 -23.365 -5.538
374 -23.699 -5.495
375 -23.892 -5.322
376 -24.883 -5.248
377 -25.643 -5.427
378 -26.202 -6.194
379 -26.130 -5.629
380 -25.448 -4.408
381 -25.088 -4.246
382 -26.035 -4.291
383 -26.007 -3.741
384 -25.866 -2.496
385 -25.147 -2.544
386 -24.510 -2.744
387 -24.902 -2.505
388 -24.341 -2.298
389 -23.962 -2.066
390 -24.185 -1.547
391 -22.765 -1.407
392 -22.894 -1.425
393 -23.280 -1.523
394 -23.342 -1.423
395 -22.930 -0.589
396 -24.331 -0.833
397 -24.701 -0.950
398 -25.164 -1.265
399 -26.154 -1.585
400 -26.816 -1.846
401 -27.322 -1.788
402 -28.050 -1.706
403 -28.556 -0.957
404 -29.062 -0.164
405 -29.291 0.576
406 -28.426 -0.154
407 -27.672 -0.759
408 -28.022 -1.072
409 -28.223 -1.586
410 -28.569 -1.493
411 -28.159 -0.649
412 -27.919 -0.157
413 -27.422 -0.622
414 -27.690 -1.662
415 -26.749 -2.268
416 -26.510 -2.377
417 -26.929 -1.914
418 -26.456 -1.673
419 -26.127 -2.208
420 -26.790 -2.414
421 -26.796 -3.037
422 -27.427 -3.435
423 -28.039 -2.859
424 -27.948 -2.207
425 -28.423 -3.045
426 -28.856 -3.082
427 -28.674 -2.777
428 -28.612 -2.801
429 -28.861 -3.490
430 -28.879 -3.795
431 -29.295 -3.772
432 -28.810 -4.278
433 -27.883 -4.161
434 -28.051 -4.871
435 -27.992 -4.920
436 -27.426 -5.242
437 -26.902 -5.297
438 -26.965 -5.353
439 -27.143 -5.296
440 -27.128 -4.560
441 -26.972 -4.758
442 -27.027 -5.310
443 -27.122 -5.153
444 -27.230 -5.790
445 -26.897 -6.244
446 -26.517 -6.843
447 -25.838 -5.984
448 -25.603 -6.062
449 -25.395 -6.139
450 -26.440 -5.683
451 -27.675 -5.081
452 -28.228 -4.688
453 -29.012 -5.065
454 -29.045 -5.898
455 -29.164 -7.328
456 -28.449 -8.096
457 -28.097 -8.576
458 -27.747 -8.030
459 -28.239 -7.800
460 -28.733 -7.444
461 -29.281 -7.047
462 -29.402 -6.757
463 -29.667 -6.763
464 -29.523 -6.614
465 -28.757 -6.117
466 -27.979 -5.071
467 -26.649 -5.129
468 -26.556 -5.399
469 -26.896 -5.700
470 -26.959 -5.726
471 -26.745 -5.885
472 -27.285 -5.710
473 -27.323 -5.395
474 -27.029 -5.512
475 -27.179 -5.363
476 -27.257 -5.393
477 -27.198 -4.909
478 -27.869 -4.789
479 -27.518 -4.457
480 -27.799 -3.989
481 -27.204 -3.796
482 -27.191 -3.190
483 -27.048 -3.016
484 -26.913 -3.857
485 -26.688 -3.855
486 -25.773 -2.978
487 -26.194 -2.469
488 -26.939 -2.749
489 -27.176 -3.359
490 -27.160 -3.567
491 -26.992 -3.099
492 -26.774 -2.943
493 -27.262 -2.585
494 -26.921 -2.704
495 -26.386 -2.547
496 -25.264 -2.642
497 -24.413 -2.150
498 -24.989 -1.556
499 -24.437 -1.192
500 -24.475 -1.421
501 -25.083 -1.527
