# Supplementary material for: Maximum likelihood-based estimation of diffusion coefficient is quick and reliable method for analyzing estradiol actions on surface receptor movements
Source: Front Neuroinform. 2023 Mar 8;17:1005936. doi: 10.3389/fninf.2023.1005936 (PMC10031098; doi:10.3389/fninf.2023.1005936)
Supplement: Supplementary file 2 [file Data_Sheet_2.ZIP › 00-D-error_sensitivity/D015_s0/Traj_N=500_D=0.15_Error=0_MotionBlur _No.044.dat]

001 0.210 0.278
002 -0.251 0.577
003 -0.952 0.883
004 -1.350 1.063
005 -1.049 1.216
006 -0.482 1.884
007 -1.360 1.631
008 -1.533 1.762
009 -2.387 1.765
010 -2.778 1.173
011 -2.345 0.759
012 -2.387 -0.239
013 -2.354 0.130
014 -2.282 -0.022
015 -1.619 -0.015
016 -1.068 0.104
017 -0.623 -0.152
018 -1.072 -0.772
019 -1.825 -1.056
020 -2.025 -0.961
021 -2.900 -0.774
022 -2.706 -1.016
023 -1.946 -1.687
024 -2.236 -1.225
025 -2.581 -1.226
026 -2.495 -0.722
027 -1.926 -1.410
028 -1.080 -1.812
029 -0.735 -1.695
030 -0.187 -1.139
031 0.332 -1.280
032 -0.571 -1.360
033 -1.014 -1.463
034 -1.301 -1.836
035 -1.552 -1.145
036 -1.677 -1.718
037 -2.419 -1.740
038 -3.256 -1.369
039 -3.666 -0.980
040 -3.591 -1.697
041 -3.329 -1.468
042 -3.592 -1.933
043 -2.784 -1.922
044 -2.721 -1.543
045 -2.670 -0.399
046 -2.548 -0.213
047 -1.169 -1.416
048 -0.726 -1.019
049 -0.004 -1.763
050 -0.060 -2.259
051 0.281 -2.763
052 0.321 -3.287
053 -0.119 -3.532
054 -0.360 -3.091
055 0.493 -2.063
056 0.200 -1.061
057 -0.772 -0.631
058 -1.078 -1.290
059 -0.171 -1.454
060 0.286 -1.303
061 -0.142 -1.737
062 -1.608 -1.290
063 -1.994 -1.210
064 -2.085 -1.476
065 -1.991 -2.776
066 -1.989 -4.041
067 -2.299 -4.454
068 -2.984 -4.364
069 -3.216 -5.918
070 -3.086 -5.225
071 -3.037 -6.212
072 -2.966 -5.918
073 -3.058 -6.749
074 -2.744 -7.146
075 -2.511 -7.611
076 -2.686 -7.104
077 -2.312 -7.570
078 -2.968 -7.976
079 -2.107 -8.979
080 -3.466 -8.034
081 -3.975 -8.076
082 -3.356 -8.473
083 -3.272 -9.841
084 -3.253 -10.075
085 -3.580 -10.295
086 -3.012 -10.219
087 -1.679 -9.807
088 -2.019 -9.144
089 -1.776 -8.929
090 -2.538 -9.376
091 -3.344 -9.690
092 -3.711 -10.445
093 -3.602 -10.957
094 -2.804 -11.349
095 -2.650 -11.509
096 -2.778 -11.901
097 -2.831 -12.478
098 -3.820 -12.559
099 -3.577 -12.933
100 -2.834 -12.243
101 -2.574 -12.626
102 -2.400 -13.131
103 -2.564 -13.010
104 -2.574 -13.311
105 -3.281 -13.287
106 -4.013 -13.074
107 -4.575 -12.381
108 -4.004 -12.529
109 -4.075 -12.617
110 -4.698 -12.065
111 -4.806 -11.181
112 -4.964 -11.772
113 -4.881 -11.894
114 -4.875 -11.593
115 -4.884 -11.529
116 -4.844 -11.287
117 -4.578 -10.302
118 -4.712 -9.931
119 -4.324 -10.080
120 -4.287 -10.205
121 -4.417 -10.348
122 -3.921 -10.971
123 -3.082 -11.108
124 -3.243 -10.187
125 -3.417 -10.540
126 -3.945 -10.151
127 -4.735 -10.601
128 -5.071 -10.403
129 -4.937 -9.968
130 -5.048 -9.633
131 -4.759 -8.963
132 -4.304 -8.002
133 -4.247 -8.496
134 -4.503 -8.491
135 -4.331 -8.630
136 -4.326 -7.484
137 -4.721 -7.356
138 -4.867 -6.923
139 -5.099 -7.293
140 -5.233 -7.238
141 -5.596 -7.703
142 -5.862 -8.287
143 -6.712 -8.444
144 -6.741 -7.866
145 -7.453 -7.861
146 -7.725 -7.705
147 -7.944 -8.800
148 -7.802 -9.674
149 -7.425 -9.457
150 -7.543 -8.897
151 -8.136 -8.729
152 -8.077 -8.848
153 -8.072 -8.932
154 -7.925 -8.880
155 -7.650 -9.116
156 -7.897 -9.421
157 -8.568 -10.313
158 -8.317 -10.388
159 -7.699 -10.907
160 -7.618 -11.065
161 -7.260 -10.398
162 -7.751 -10.389
163 -8.372 -9.390
164 -8.276 -9.212
165 -8.019 -10.221
166 -8.541 -10.415
167 -9.576 -10.037
168 -9.359 -11.117
169 -9.595 -11.055
170 -10.584 -10.556
171 -11.103 -10.459
172 -11.021 -9.997
173 -11.130 -9.785
174 -11.502 -10.125
175 -11.272 -9.568
176 -11.752 -9.911
177 -11.618 -10.070
178 -11.173 -9.521
179 -10.940 -8.597
180 -10.855 -7.887
181 -11.247 -7.329
182 -11.307 -6.008
183 -11.279 -4.794
184 -11.826 -3.753
185 -12.242 -3.003
186 -13.020 -3.001
187 -13.507 -3.389
188 -14.028 -4.346
189 -13.528 -4.468
190 -13.653 -3.541
191 -13.486 -3.297
192 -13.454 -3.600
193 -12.749 -3.037
194 -11.917 -3.734
195 -11.374 -3.390
196 -11.495 -3.232
197 -11.711 -4.082
198 -12.152 -4.182
199 -12.608 -4.227
200 -12.187 -3.822
201 -12.153 -2.970
202 -12.827 -3.127
203 -12.074 -2.834
204 -11.422 -3.372
205 -11.825 -2.720
206 -12.386 -2.642
207 -12.589 -2.512
208 -12.181 -2.632
209 -11.726 -2.667
210 -11.715 -2.332
211 -11.357 -1.740
212 -11.182 -1.586
213 -12.241 -1.883
214 -13.052 -2.142
215 -13.345 -2.104
216 -13.113 -2.173
217 -13.238 -1.165
218 -12.544 -1.015
219 -11.907 -1.488
220 -11.601 -1.505
221 -11.389 -1.368
222 -11.517 -1.516
223 -12.178 -1.860
224 -11.986 -1.735
225 -11.895 -1.049
226 -12.992 0.136
227 -12.456 0.133
228 -12.769 -0.189
229 -12.953 0.711
230 -13.146 0.891
231 -12.728 0.638
232 -12.771 1.171
233 -12.708 0.764
234 -12.721 -0.367
235 -12.702 -0.743
236 -12.312 0.077
237 -12.436 -0.499
238 -12.285 0.160
239 -12.391 0.660
240 -12.092 1.160
241 -12.482 1.718
242 -13.127 0.805
243 -12.652 0.394
244 -12.210 -0.347
245 -11.709 -0.418
246 -11.408 -0.835
247 -11.753 -0.919
248 -12.863 -1.380
249 -13.030 -1.948
250 -13.028 -2.350
251 -13.067 -2.593
252 -12.753 -2.165
253 -13.713 -2.151
254 -14.170 -2.515
255 -15.092 -1.731
256 -15.178 -0.905
257 -15.271 -0.761
258 -14.712 -1.718
259 -15.259 -2.503
260 -15.850 -2.311
261 -15.556 -2.863
262 -15.064 -3.778
263 -15.567 -4.555
264 -15.328 -4.624
265 -15.081 -4.858
266 -14.585 -5.027
267 -14.166 -4.860
268 -15.132 -5.384
269 -14.713 -4.961
270 -14.784 -5.293
271 -14.054 -6.064
272 -13.951 -6.028
273 -12.206 -6.072
274 -11.701 -6.256
275 -11.253 -5.467
276 -11.293 -5.447
277 -11.636 -5.153
278 -11.836 -4.873
279 -11.235 -4.159
280 -11.503 -4.692
281 -12.357 -5.493
282 -12.398 -6.046
283 -12.117 -6.660
284 -13.050 -5.919
285 -13.348 -6.017
286 -13.274 -5.420
287 -12.999 -4.774
288 -13.048 -4.147
289 -13.908 -3.835
290 -14.212 -3.684
291 -14.570 -4.441
292 -14.201 -4.026
293 -14.156 -4.538
294 -14.277 -4.141
295 -13.840 -3.822
296 -13.339 -4.143
297 -12.979 -4.442
298 -12.381 -4.692
299 -11.793 -3.912
300 -11.387 -4.135
301 -10.975 -4.866
302 -10.774 -5.719
303 -10.489 -6.497
304 -11.229 -7.129
305 -12.078 -7.520
306 -12.123 -8.052
307 -12.684 -8.613
308 -13.451 -8.858
309 -14.235 -10.118
310 -13.947 -9.822
311 -13.897 -10.260
312 -15.058 -9.689
313 -15.776 -9.739
314 -16.169 -9.290
315 -16.331 -9.332
316 -15.652 -10.236
317 -16.622 -9.886
318 -16.906 -10.386
319 -16.435 -9.797
320 -16.265 -9.962
321 -16.397 -10.119
322 -16.659 -10.394
323 -16.431 -11.045
324 -16.369 -11.641
325 -15.963 -12.674
326 -15.539 -12.532
327 -14.861 -12.798
328 -14.588 -12.982
329 -14.171 -12.999
330 -14.118 -13.079
331 -15.077 -12.888
332 -15.065 -13.245
333 -15.894 -13.728
334 -15.974 -13.446
335 -15.224 -13.783
336 -15.407 -14.189
337 -15.576 -15.234
338 -16.052 -15.319
339 -16.083 -15.222
340 -16.818 -15.273
341 -17.528 -16.593
342 -17.173 -16.803
343 -15.776 -16.771
344 -14.437 -16.182
345 -13.678 -15.973
346 -12.774 -15.787
347 -12.323 -15.784
348 -11.215 -16.342
349 -9.957 -17.114
350 -9.412 -16.638
351 -8.724 -16.897
352 -8.117 -17.504
353 -8.040 -17.287
354 -8.521 -17.670
355 -8.740 -17.939
356 -8.862 -18.318
357 -8.225 -18.470
358 -7.918 -17.830
359 -8.135 -17.134
360 -7.659 -17.105
361 -7.790 -17.255
362 -8.086 -17.471
363 -8.730 -17.898
364 -8.591 -17.652
365 -7.550 -17.819
366 -7.495 -18.444
367 -7.814 -18.171
368 -7.708 -17.575
369 -8.489 -16.918
370 -8.459 -17.143
371 -8.210 -17.776
372 -9.233 -18.504
373 -8.732 -18.747
374 -8.213 -18.547
375 -7.911 -19.547
376 -7.178 -19.608
377 -6.352 -19.369
378 -5.371 -19.204
379 -6.515 -18.511
380 -6.373 -18.828
381 -6.096 -19.423
382 -5.404 -19.148
383 -5.748 -19.869
384 -5.710 -20.175
385 -5.067 -18.957
386 -4.765 -19.072
387 -4.495 -18.153
388 -3.927 -18.192
389 -3.338 -17.975
390 -3.092 -18.824
391 -3.672 -19.289
392 -3.509 -19.294
393 -3.353 -19.222
394 -3.084 -20.398
395 -3.538 -20.459
396 -4.510 -20.525
397 -4.933 -20.218
398 -5.177 -18.932
399 -6.023 -18.151
400 -5.969 -17.882
401 -5.306 -17.828
402 -5.389 -17.580
403 -4.579 -16.880
404 -4.399 -16.337
405 -5.046 -15.965
406 -4.404 -16.436
407 -3.641 -18.020
408 -2.688 -18.772
409 -1.615 -18.772
410 -1.898 -19.019
411 -0.926 -18.774
412 -0.362 -18.159
413 -1.227 -18.331
414 -2.253 -18.764
415 -1.964 -18.010
416 -1.925 -17.188
417 -1.169 -18.117
418 -1.077 -17.452
419 -1.472 -17.519
420 -1.121 -17.360
421 -1.137 -17.180
422 -1.377 -17.526
423 -2.211 -17.770
424 -2.592 -17.575
425 -2.835 -18.019
426 -2.894 -18.194
427 -2.840 -17.860
428 -2.818 -17.888
429 -2.302 -18.065
430 -2.763 -18.600
431 -2.662 -18.549
432 -2.620 -17.848
433 -1.799 -17.251
434 -0.537 -16.716
435 -0.924 -16.614
436 -0.287 -16.804
437 -0.303 -16.600
438 -0.659 -15.788
439 -0.624 -15.778
440 -1.071 -15.707
441 -1.106 -17.175
442 -0.803 -17.646
443 -1.640 -17.286
444 -1.043 -17.047
445 -1.002 -17.423
446 -0.683 -17.309
447 -0.804 -17.945
448 -1.860 -17.144
449 -2.057 -16.493
450 -1.789 -15.538
451 -2.095 -14.767
452 -2.133 -15.230
453 -1.083 -16.500
454 -1.616 -16.031
455 -1.664 -16.838
456 -1.656 -17.079
457 -1.683 -18.000
458 -1.833 -17.653
459 -1.287 -18.185
460 -0.838 -18.931
461 0.129 -18.839
462 1.368 -18.832
463 1.923 -18.850
464 2.466 -18.630
465 2.817 -18.018
466 2.621 -18.193
467 2.255 -18.225
468 2.352 -17.387
469 2.146 -17.729
470 1.320 -18.204
471 0.278 -18.084
472 -0.250 -18.563
473 -0.546 -18.429
474 -0.271 -18.352
475 -0.280 -19.019
476 -0.249 -19.532
477 -0.435 -19.743
478 -1.165 -19.577
479 -1.760 -19.813
480 -0.497 -18.686
481 -0.219 -18.006
482 -0.656 -18.424
483 -0.686 -18.111
484 -0.508 -17.988
485 -0.137 -18.170
486 -0.293 -17.794
487 0.399 -17.961
488 0.031 -18.591
489 -1.056 -19.463
490 -0.877 -19.580
491 -0.449 -18.909
492 -0.355 -18.768
493 -1.145 -19.279
494 -1.976 -19.842
495 -1.201 -19.766
496 -0.127 -19.359
497 0.021 -19.723
498 0.648 -19.791
499 0.513 -19.831
500 0.082 -19.737
501 -0.124 -19.266
