# Supplementary material for: Maximum likelihood-based estimation of diffusion coefficient is quick and reliable method for analyzing estradiol actions on surface receptor movements
Source: Front Neuroinform. 2023 Mar 8;17:1005936. doi: 10.3389/fninf.2023.1005936 (PMC10031098; doi:10.3389/fninf.2023.1005936)
Supplement: Supplementary file 2 [file Data_Sheet_2.ZIP › 00-D-error_sensitivity/D015_s0/Traj_N=500_D=0.15_Error=0_MotionBlur _No.045.dat]

001 0.430 0.269
002 1.245 0.142
003 1.454 0.301
004 1.341 -0.258
005 1.009 -0.828
006 -0.119 -0.725
007 -0.316 -0.415
008 0.061 -1.020
009 0.105 -0.875
010 -0.399 -1.378
011 -0.021 -1.723
012 -0.432 -2.315
013 -0.284 -2.082
014 -0.451 -1.457
015 0.105 -1.623
016 0.145 -2.250
017 0.490 -1.947
018 0.882 -1.489
019 0.914 -0.424
020 1.160 0.199
021 1.055 -0.912
022 0.439 -1.509
023 0.018 -1.324
024 -0.322 -1.733
025 -0.584 -1.807
026 -0.218 -1.425
027 0.315 -0.889
028 -0.046 -0.761
029 0.005 -0.519
030 0.289 -0.823
031 -0.039 -0.817
032 -0.208 -1.579
033 0.043 -1.875
034 0.241 -1.681
035 0.702 -1.595
036 0.777 -0.914
037 1.293 -0.817
038 2.303 -0.792
039 1.828 -1.286
040 1.344 -1.676
041 0.876 -2.028
042 0.914 -2.108
043 1.319 -1.810
044 1.378 -1.635
045 1.560 -1.724
046 1.414 -1.604
047 1.294 -1.577
048 1.424 -2.486
049 1.294 -3.583
050 1.452 -3.984
051 1.474 -3.461
052 1.089 -2.710
053 0.756 -2.282
054 0.507 -2.429
055 0.944 -2.375
056 1.365 -2.747
057 1.547 -2.600
058 1.061 -2.201
059 1.143 -2.411
060 1.040 -2.679
061 0.593 -3.337
062 0.305 -3.191
063 0.312 -3.031
064 0.954 -3.174
065 0.644 -3.588
066 1.052 -3.436
067 1.621 -3.067
068 1.497 -2.361
069 1.447 -1.504
070 1.455 -1.651
071 1.311 -2.086
072 0.990 -1.991
073 -0.179 -1.357
074 0.369 -1.183
075 0.894 -2.235
076 0.703 -2.617
077 0.279 -2.242
078 -0.586 -1.972
079 -0.747 -2.102
080 -0.509 -2.065
081 -0.303 -2.128
082 -0.804 -2.161
083 -1.255 -2.528
084 -0.578 -2.602
085 -0.478 -2.265
086 -0.665 -3.064
087 -0.032 -2.955
088 0.681 -2.235
089 0.223 -2.634
090 -0.283 -3.261
091 0.599 -3.532
092 0.609 -3.371
093 1.448 -3.056
094 1.218 -3.167
095 1.542 -2.295
096 1.124 -1.576
097 1.518 -1.122
098 2.094 -0.718
099 2.233 -0.227
100 3.058 -0.998
101 3.163 -2.322
102 2.572 -2.197
103 3.119 -1.295
104 3.927 -0.803
105 4.133 -0.649
106 4.146 -1.457
107 3.364 -1.298
108 3.072 -1.233
109 3.266 -0.750
110 2.560 -0.447
111 2.166 -0.094
112 3.508 -0.182
113 4.315 0.201
114 4.150 -0.082
115 3.802 0.044
116 3.621 -0.409
117 3.043 0.599
118 2.484 1.130
119 2.285 0.926
120 2.044 0.825
121 1.475 0.470
122 1.198 0.354
123 1.219 -0.131
124 1.083 -0.612
125 1.170 -0.344
126 1.207 -0.278
127 1.896 0.519
128 2.021 0.290
129 2.553 -0.046
130 2.010 0.687
131 1.108 0.299
132 0.789 0.033
133 1.033 -0.070
134 0.592 -0.631
135 0.874 -0.396
136 0.926 -0.520
137 0.564 -0.661
138 0.885 0.293
139 1.542 0.455
140 0.935 0.384
141 1.302 0.523
142 1.245 0.999
143 1.298 2.086
144 1.386 2.061
145 2.222 2.732
146 2.929 3.487
147 2.624 4.173
148 2.639 4.075
149 2.892 3.525
150 2.507 3.472
151 1.649 3.784
152 1.263 3.864
153 0.710 3.815
154 1.519 3.646
155 1.724 4.545
156 1.455 4.690
157 1.660 4.512
158 2.290 4.577
159 2.346 4.794
160 2.508 5.761
161 2.164 5.544
162 3.129 5.061
163 3.113 4.660
164 2.769 4.768
165 2.269 4.193
166 2.967 4.125
167 3.869 4.510
168 3.184 4.976
169 3.947 5.239
170 4.298 4.833
171 4.632 4.567
172 5.526 4.644
173 5.937 4.480
174 5.756 3.957
175 5.060 3.879
176 4.386 4.539
177 4.867 4.516
178 5.879 3.939
179 6.127 4.561
180 5.604 5.230
181 5.257 5.093
182 4.745 5.832
183 5.098 5.239
184 5.309 4.692
185 5.342 4.398
186 5.706 4.214
187 5.900 4.490
188 5.449 4.096
189 5.600 4.271
190 5.321 4.585
191 5.345 4.525
192 4.425 4.433
193 4.420 4.157
194 4.155 3.731
195 3.706 3.585
196 2.752 2.872
197 3.169 2.166
198 2.813 1.697
199 2.549 2.148
200 3.026 1.596
201 3.806 1.441
202 4.011 1.311
203 4.472 2.045
204 5.340 2.757
205 5.101 2.588
206 5.318 2.177
207 4.829 1.752
208 4.953 1.448
209 4.730 1.584
210 5.578 1.802
211 5.837 2.328
212 5.831 3.199
213 6.288 3.187
214 7.114 3.134
215 7.194 3.540
216 8.006 3.771
217 8.128 3.024
218 7.885 2.663
219 8.128 2.018
220 8.775 1.150
221 9.019 0.647
222 9.590 0.287
223 9.566 0.176
224 9.353 0.811
225 8.965 0.561
226 9.334 0.378
227 9.435 -0.274
228 9.479 -0.334
229 10.779 -0.775
230 11.089 -1.190
231 10.058 -0.294
232 9.374 0.310
233 9.161 0.784
234 9.419 0.327
235 9.647 0.915
236 9.880 0.801
237 10.435 0.845
238 9.934 0.906
239 10.269 0.951
240 10.208 1.387
241 10.751 2.086
242 11.587 2.456
243 12.680 2.712
244 13.518 3.191
245 14.232 3.660
246 14.769 2.984
247 13.843 2.915
248 13.740 2.162
249 13.288 1.903
250 12.461 1.804
251 11.765 2.371
252 11.501 2.201
253 11.017 2.511
254 11.129 2.558
255 10.882 2.289
256 11.571 1.082
257 12.138 0.450
258 12.419 0.402
259 12.376 0.524
260 11.324 1.164
261 11.804 1.391
262 11.636 0.459
263 10.964 1.068
264 10.391 1.562
265 10.603 1.364
266 10.767 1.837
267 11.001 2.399
268 10.989 2.871
269 10.712 2.982
270 10.217 3.135
271 10.519 2.905
272 10.090 3.170
273 10.019 3.663
274 9.904 4.314
275 9.873 4.921
276 8.793 5.109
277 8.742 5.673
278 7.962 5.554
279 7.331 6.066
280 7.804 6.420
281 7.070 6.029
282 7.075 6.151
283 6.626 7.503
284 6.957 7.598
285 6.802 7.569
286 6.565 7.089
287 6.746 6.391
288 6.990 6.475
289 6.589 6.168
290 7.069 5.391
291 6.401 4.896
292 5.462 4.599
293 5.338 4.580
294 4.924 5.740
295 4.971 5.629
296 5.359 5.227
297 4.588 4.302
298 4.467 4.056
299 4.963 3.647
300 4.233 2.612
301 3.950 2.349
302 4.269 3.082
303 3.760 5.083
304 3.096 5.342
305 2.669 5.571
306 3.145 5.813
307 4.054 5.864
308 4.744 5.673
309 5.744 5.503
310 6.170 4.909
311 6.663 4.747
312 6.322 4.747
313 6.501 3.999
314 6.779 3.990
315 6.919 4.186
316 6.865 4.525
317 6.718 4.609
318 6.652 4.839
319 6.503 5.045
320 6.437 4.489
321 6.262 4.222
322 5.883 4.002
323 5.952 4.081
324 5.981 4.536
325 5.834 4.097
326 6.626 4.460
327 6.846 4.020
328 6.409 4.330
329 5.628 4.414
330 6.089 4.356
331 7.027 3.806
332 7.329 3.702
333 8.179 3.512
334 8.801 2.827
335 9.047 2.793
336 8.203 2.550
337 8.538 2.339
338 9.167 2.614
339 9.452 3.017
340 10.389 2.191
341 11.270 0.990
342 12.178 -0.012
343 13.114 0.630
344 13.399 1.109
345 13.852 0.372
346 13.965 -0.305
347 14.084 0.652
348 14.355 0.242
349 14.705 0.073
350 15.565 -0.288
351 16.098 -1.509
352 16.414 -2.119
353 16.266 -1.933
354 16.416 -1.694
355 15.930 -1.893
356 16.271 -2.166
357 16.315 -1.824
358 15.391 -1.516
359 15.469 -0.889
360 15.223 0.032
361 15.727 0.437
362 15.723 0.142
363 15.310 -0.188
364 14.772 -0.517
365 14.179 -0.990
366 14.289 -1.756
367 14.300 -1.942
368 14.830 -1.647
369 15.296 -1.925
370 14.886 -2.856
371 14.473 -2.109
372 13.787 -2.808
373 13.359 -3.867
374 12.399 -3.894
375 12.303 -3.554
376 12.879 -3.814
377 13.647 -4.213
378 13.601 -4.282
379 12.933 -3.763
380 12.535 -2.733
381 11.115 -2.139
382 11.046 -1.628
383 11.189 -1.945
384 12.116 -1.497
385 12.755 -1.526
386 12.936 -1.505
387 12.420 -2.416
388 12.590 -2.629
389 13.235 -2.654
390 13.239 -2.500
391 13.493 -2.202
392 13.115 -2.194
393 13.201 -2.541
394 13.154 -2.862
395 12.392 -3.253
396 12.558 -3.364
397 12.720 -3.504
398 12.853 -3.942
399 12.522 -3.035
400 11.678 -3.553
401 11.100 -3.611
402 10.126 -3.575
403 10.708 -4.288
404 10.714 -3.896
405 11.293 -3.816
406 11.735 -2.703
407 11.726 -2.380
408 11.895 -1.673
409 11.639 -1.397
410 10.981 -1.661
411 11.136 -1.346
412 11.811 -1.979
413 12.248 -1.806
414 12.608 -2.041
415 13.961 -2.015
416 14.393 -0.401
417 16.032 -0.554
418 16.027 -0.899
419 15.903 -0.703
420 15.448 -1.057
421 15.748 -1.903
422 15.732 -2.010
423 15.214 -1.887
424 14.519 -1.160
425 14.114 -0.135
426 13.708 -0.015
427 13.105 -0.366
428 13.054 -0.002
429 12.241 0.527
430 11.855 0.891
431 12.358 0.159
432 12.330 0.525
433 12.310 0.474
434 11.120 -0.213
435 10.638 -0.550
436 11.040 -1.118
437 10.657 -1.710
438 10.859 -1.709
439 11.785 -1.677
440 12.987 -1.735
441 13.907 -2.366
442 14.133 -2.880
443 14.429 -2.810
444 14.504 -3.257
445 14.462 -2.890
446 13.846 -2.918
447 13.964 -2.632
448 14.300 -2.524
449 14.189 -3.449
450 13.978 -3.525
451 13.988 -4.383
452 13.218 -4.735
453 12.722 -5.042
454 13.349 -5.809
455 14.510 -5.492
456 14.954 -6.849
457 14.876 -6.537
458 14.024 -6.444
459 13.494 -7.483
460 13.674 -7.641
461 13.846 -7.527
462 14.337 -7.187
463 14.068 -6.895
464 14.394 -6.977
465 15.275 -6.137
466 15.183 -5.414
467 15.349 -5.807
468 15.420 -6.356
469 15.231 -6.792
470 14.877 -7.445
471 14.099 -6.992
472 13.206 -6.832
473 13.122 -7.155
474 12.795 -7.279
475 13.569 -6.493
476 13.798 -6.737
477 14.996 -7.757
478 15.348 -7.835
479 15.075 -7.368
480 14.926 -6.856
481 15.936 -6.186
482 17.019 -6.067
483 18.144 -5.797
484 18.623 -5.702
485 18.881 -6.403
486 18.283 -5.999
487 17.756 -6.307
488 18.065 -6.424
489 17.428 -5.195
490 16.611 -4.898
491 16.787 -5.844
492 16.708 -6.263
493 16.969 -7.266
494 17.801 -7.025
495 18.006 -7.696
496 18.387 -6.690
497 18.663 -7.147
498 19.280 -7.140
499 18.932 -6.674
500 19.058 -6.500
501 19.634 -6.630
