# Supplementary material for: Maximum likelihood-based estimation of diffusion coefficient is quick and reliable method for analyzing estradiol actions on surface receptor movements
Source: Front Neuroinform. 2023 Mar 8;17:1005936. doi: 10.3389/fninf.2023.1005936 (PMC10031098; doi:10.3389/fninf.2023.1005936)
Supplement: Supplementary file 2 [file Data_Sheet_2.ZIP › 00-D-error_sensitivity/D015_s0/Traj_N=500_D=0.15_Error=0_MotionBlur _No.046.dat]

001 0.008 -0.680
002 -0.035 -0.510
003 0.248 -0.510
004 -0.089 -0.183
005 0.777 -0.110
006 0.685 -0.408
007 -0.264 -0.273
008 -0.474 0.421
009 -0.171 0.475
010 -0.340 -0.121
011 -0.252 -0.499
012 -0.466 0.240
013 -0.198 -0.339
014 -0.125 -0.714
015 0.051 -0.470
016 0.606 -0.972
017 0.878 -0.844
018 0.765 -1.613
019 0.195 -1.210
020 0.527 -1.387
021 0.169 -1.269
022 0.341 -1.665
023 0.621 -2.191
024 -0.097 -2.866
025 0.026 -3.670
026 0.680 -4.366
027 0.649 -4.037
028 0.213 -3.657
029 -0.466 -3.684
030 -1.107 -3.655
031 -0.702 -4.467
032 0.277 -4.299
033 0.219 -3.755
034 0.981 -3.810
035 1.144 -4.361
036 1.696 -4.452
037 0.790 -4.699
038 0.917 -4.829
039 1.537 -4.752
040 1.666 -4.169
041 1.775 -5.123
042 1.308 -5.412
043 1.497 -5.108
044 1.722 -5.249
045 2.060 -5.515
046 1.956 -6.253
047 1.541 -6.576
048 1.544 -7.229
049 1.577 -7.446
050 1.321 -7.449
051 1.032 -7.967
052 1.242 -7.420
053 1.904 -7.444
054 1.562 -7.421
055 1.143 -7.443
056 1.047 -7.265
057 0.384 -7.208
058 -0.040 -6.690
059 -0.475 -6.543
060 -0.657 -7.181
061 -0.033 -6.662
062 0.003 -6.655
063 -0.495 -6.266
064 -1.138 -5.924
065 -1.141 -5.974
066 -0.908 -5.769
067 -0.738 -5.548
068 -0.173 -5.498
069 0.181 -5.100
070 0.525 -4.716
071 1.054 -4.450
072 2.103 -4.325
073 2.349 -3.767
074 2.285 -3.846
075 3.725 -3.953
076 4.770 -4.340
077 4.868 -3.938
078 4.496 -3.937
079 3.964 -4.409
080 3.990 -4.464
081 4.028 -4.169
082 3.399 -3.047
083 3.501 -2.340
084 4.331 -2.747
085 4.320 -3.017
086 3.610 -2.782
087 3.491 -3.089
088 3.428 -2.951
089 2.246 -2.931
090 1.942 -2.591
091 2.226 -2.791
092 2.370 -2.207
093 3.209 -1.573
094 3.248 -1.727
095 3.848 -1.589
096 4.889 -1.568
097 5.562 -1.303
098 5.921 -0.884
099 6.240 -0.936
100 6.669 -0.847
101 7.588 -1.379
102 7.714 -1.589
103 7.271 -1.301
104 6.467 -0.689
105 5.782 0.030
106 5.935 0.730
107 5.909 1.305
108 7.149 1.324
109 7.185 1.123
110 7.121 1.421
111 7.090 0.722
112 7.427 0.293
113 7.459 0.734
114 7.842 1.013
115 7.753 0.831
116 7.760 0.799
117 7.707 1.870
118 8.089 2.431
119 7.808 1.218
120 7.603 0.960
121 7.625 0.508
122 7.671 1.016
123 7.316 1.916
124 6.632 1.401
125 7.077 0.996
126 7.026 1.898
127 6.489 2.557
128 6.565 2.953
129 5.706 3.167
130 5.245 4.123
131 5.707 4.254
132 5.325 4.321
133 5.704 4.601
134 5.983 5.220
135 6.248 5.632
136 6.526 5.315
137 5.940 4.511
138 5.311 3.206
139 5.054 3.290
140 4.672 3.272
141 5.145 3.294
142 5.969 3.733
143 5.312 3.298
144 5.314 3.046
145 5.084 3.471
146 5.216 3.978
147 5.505 4.280
148 4.935 4.333
149 5.386 4.392
150 6.123 4.204
151 5.946 4.457
152 5.214 4.868
153 5.974 4.711
154 5.182 4.885
155 4.647 5.143
156 5.628 5.264
157 5.523 4.868
158 5.309 4.744
159 5.396 5.179
160 5.398 4.736
161 5.955 4.126
162 6.565 4.073
163 6.617 4.586
164 6.131 4.971
165 7.194 4.844
166 8.018 4.505
167 8.392 5.388
168 8.092 5.477
169 7.891 5.546
170 7.173 5.489
171 7.243 4.732
172 6.262 4.155
173 5.615 3.379
174 5.158 2.933
175 5.189 2.678
176 5.780 2.544
177 6.514 1.654
178 6.921 1.271
179 7.160 1.088
180 8.718 0.832
181 9.406 0.896
182 9.979 0.408
183 10.506 0.129
184 8.884 0.655
185 7.712 0.636
186 7.621 1.162
187 8.337 1.356
188 9.173 1.822
189 9.394 2.325
190 10.418 2.024
191 12.412 2.015
192 11.547 1.047
193 11.541 1.604
194 11.371 2.127
195 9.914 0.983
196 10.314 0.182
197 10.748 -0.276
198 10.467 -1.362
199 9.885 -1.848
200 8.566 -2.350
201 7.974 -1.789
202 7.798 -1.554
203 7.203 -0.974
204 6.487 -1.011
205 5.783 -1.584
206 5.347 -1.694
207 5.751 -2.032
208 5.529 -1.891
209 4.914 -0.814
210 4.608 -1.233
211 4.509 -1.413
212 4.879 -1.356
213 4.905 -1.483
214 4.899 -1.549
215 4.331 -1.881
216 4.208 -0.995
217 3.725 -0.268
218 3.963 0.216
219 4.133 -0.197
220 4.704 -0.841
221 4.554 -1.217
222 4.413 -2.180
223 3.893 -1.841
224 4.042 -1.300
225 3.350 -0.980
226 2.874 -0.821
227 2.816 -0.551
228 2.456 -0.953
229 2.921 -1.824
230 2.460 -1.743
231 2.315 -2.415
232 2.473 -1.879
233 2.516 -2.812
234 1.567 -2.719
235 1.111 -2.035
236 0.643 -3.041
237 0.603 -2.838
238 0.864 -2.703
239 1.689 -3.395
240 2.247 -3.581
241 2.234 -4.344
242 1.810 -4.494
243 2.011 -3.891
244 2.565 -4.433
245 3.837 -4.075
246 4.081 -4.018
247 3.479 -3.369
248 3.916 -3.150
249 4.269 -3.295
250 4.789 -3.489
251 4.684 -3.170
252 4.149 -2.933
253 3.169 -2.673
254 3.055 -2.748
255 2.927 -2.494
256 3.763 -1.816
257 3.162 -2.087
258 2.733 -2.402
259 1.502 -1.968
260 0.370 -1.739
261 -0.173 -1.418
262 0.172 -0.928
263 -0.336 -0.648
264 -0.695 -0.904
265 -0.559 -0.867
266 -0.413 -0.423
267 -0.426 -1.296
268 -0.670 -1.781
269 -0.952 -1.574
270 -0.884 -1.961
271 -1.150 -2.582
272 -1.065 -2.722
273 -2.052 -2.678
274 -2.817 -3.123
275 -2.543 -1.685
276 -2.462 -1.801
277 -2.809 -1.847
278 -2.979 -1.480
279 -3.706 -1.329
280 -3.534 -1.494
281 -3.904 -1.663
282 -4.600 -2.067
283 -4.542 -2.716
284 -5.141 -3.188
285 -5.162 -2.903
286 -4.217 -2.427
287 -4.358 -2.647
288 -4.540 -2.779
289 -4.604 -2.918
290 -4.001 -3.704
291 -3.907 -3.357
292 -3.811 -3.046
293 -4.537 -2.762
294 -4.363 -2.907
295 -4.500 -2.785
296 -4.194 -3.625
297 -4.426 -4.420
298 -4.376 -4.597
299 -4.079 -5.132
300 -3.648 -5.865
301 -2.394 -5.710
302 -1.364 -6.360
303 -0.184 -6.341
304 -0.281 -6.048
305 -0.108 -5.295
306 -0.111 -4.987
307 -0.158 -5.213
308 -0.229 -5.341
309 0.020 -5.603
310 -0.291 -4.761
311 -0.673 -4.476
312 -0.127 -3.580
313 0.115 -3.679
314 -0.314 -3.368
315 -0.107 -3.361
316 -0.134 -2.873
317 0.055 -3.043
318 0.658 -3.356
319 0.665 -3.516
320 0.252 -4.558
321 -0.045 -4.294
322 -0.230 -4.893
323 -0.333 -5.296
324 -1.024 -5.128
325 -1.896 -4.940
326 -2.003 -4.934
327 -2.193 -4.381
328 -3.141 -3.262
329 -3.391 -3.560
330 -3.958 -3.498
331 -4.362 -3.682
332 -4.156 -3.842
333 -4.398 -3.188
334 -5.402 -2.548
335 -5.667 -1.901
336 -5.515 -1.544
337 -5.766 -0.764
338 -4.916 -0.348
339 -5.518 -0.334
340 -5.152 -0.451
341 -5.032 -0.641
342 -5.201 -1.211
343 -5.229 -1.582
344 -5.365 -1.920
345 -5.080 -1.794
346 -5.102 -1.777
347 -5.547 -2.894
348 -5.351 -2.226
349 -5.250 -2.281
350 -4.737 -1.884
351 -5.094 -1.136
352 -5.443 -0.567
353 -5.829 -0.154
354 -6.168 0.276
355 -6.824 0.676
356 -7.423 1.040
357 -7.722 1.168
358 -7.842 1.227
359 -7.266 1.486
360 -7.498 1.699
361 -7.643 1.589
362 -7.622 1.757
363 -7.768 2.730
364 -8.442 2.458
365 -8.432 1.589
366 -8.000 1.724
367 -8.162 1.378
368 -8.100 0.766
369 -7.650 1.087
370 -8.144 0.596
371 -8.645 -0.085
372 -8.288 -0.521
373 -8.008 -0.854
374 -8.714 -0.408
375 -8.790 0.239
376 -8.756 -0.990
377 -8.667 -1.606
378 -8.169 -1.931
379 -8.454 -1.509
380 -8.114 -0.409
381 -7.266 0.282
382 -7.047 0.086
383 -7.408 0.091
384 -6.601 0.070
385 -6.456 -0.830
386 -7.288 -1.151
387 -7.491 -2.374
388 -6.595 -2.616
389 -5.580 -1.400
390 -5.734 -0.439
391 -5.806 -0.348
392 -5.240 -1.275
393 -5.268 -1.727
394 -5.928 -0.688
395 -6.656 -0.147
396 -5.713 -0.091
397 -5.414 0.043
398 -6.001 -0.382
399 -6.896 0.077
400 -7.912 1.006
401 -8.617 -0.015
402 -9.066 0.000
403 -9.073 -0.372
404 -9.223 -1.114
405 -9.044 -0.515
406 -9.328 0.110
407 -9.059 0.055
408 -8.165 -0.827
409 -7.679 -1.702
410 -8.615 -1.945
411 -8.504 -1.595
412 -8.031 -1.027
413 -8.053 -1.561
414 -7.868 -1.130
415 -7.340 -1.050
416 -6.815 -1.326
417 -6.250 -1.368
418 -5.661 -1.323
419 -5.097 -0.361
420 -5.482 -0.037
421 -4.928 -0.069
422 -4.288 -0.594
423 -5.088 -0.120
424 -5.073 0.461
425 -4.112 -0.370
426 -3.187 -1.186
427 -2.854 -1.889
428 -3.760 -2.753
429 -4.228 -2.938
430 -5.047 -2.552
431 -6.506 -1.726
432 -7.597 -1.470
433 -7.773 -1.478
434 -7.949 -1.879
435 -7.280 -2.603
436 -8.154 -3.234
437 -9.047 -3.140
438 -9.710 -3.620
439 -10.275 -3.699
440 -11.087 -2.850
441 -10.833 -3.065
442 -11.288 -3.399
443 -11.397 -4.210
444 -10.710 -3.728
445 -9.188 -4.286
446 -8.797 -4.635
447 -9.135 -4.747
448 -9.711 -4.914
449 -9.374 -4.992
450 -8.427 -5.412
451 -8.068 -5.475
452 -8.221 -5.209
453 -7.591 -4.643
454 -8.538 -4.693
455 -7.816 -4.242
456 -7.511 -4.531
457 -7.030 -3.759
458 -7.862 -2.310
459 -7.982 -2.136
460 -7.047 -2.899
461 -7.029 -3.537
462 -7.227 -2.938
463 -7.900 -2.437
464 -7.613 -2.385
465 -7.922 -2.311
466 -8.804 -1.703
467 -9.076 -1.010
468 -9.397 0.029
469 -8.974 0.527
470 -9.413 0.763
471 -9.454 1.263
472 -8.803 1.548
473 -9.289 0.829
474 -9.547 0.648
475 -8.929 0.740
476 -8.530 1.008
477 -8.466 0.835
478 -8.450 1.600
479 -9.783 2.120
480 -9.481 2.548
481 -9.659 2.524
482 -10.023 2.281
483 -9.479 3.227
484 -9.823 3.771
485 -10.486 4.100
486 -10.835 4.272
487 -11.314 4.782
488 -11.387 5.579
489 -11.279 5.241
490 -10.445 4.937
491 -10.279 5.319
492 -9.754 5.264
493 -8.997 5.283
494 -8.986 6.072
495 -8.488 5.280
496 -8.175 3.973
497 -7.891 3.566
498 -8.449 3.064
499 -8.842 2.448
500 -9.542 1.520
501 -9.424 1.228
