# Supplementary material for: Maximum likelihood-based estimation of diffusion coefficient is quick and reliable method for analyzing estradiol actions on surface receptor movements
Source: Front Neuroinform. 2023 Mar 8;17:1005936. doi: 10.3389/fninf.2023.1005936 (PMC10031098; doi:10.3389/fninf.2023.1005936)
Supplement: Supplementary file 2 [file Data_Sheet_2.ZIP › 00-D-error_sensitivity/D015_s0/Traj_N=500_D=0.15_Error=0_MotionBlur _No.047.dat]

001 -0.272 -0.442
002 -0.088 -0.490
003 -0.041 -0.389
004 0.155 -0.988
005 0.764 -1.329
006 0.991 -0.775
007 0.862 -1.386
008 1.085 -1.977
009 1.061 -2.032
010 1.256 -1.850
011 0.683 -0.841
012 1.181 -0.863
013 1.202 -0.937
014 2.528 -1.819
015 3.722 -2.251
016 3.039 -1.566
017 2.950 -1.718
018 3.200 -0.873
019 2.655 -1.479
020 2.530 -1.289
021 2.309 -1.393
022 2.415 -2.251
023 2.022 -2.523
024 2.456 -1.819
025 3.413 -2.896
026 3.814 -3.034
027 3.018 -2.633
028 2.509 -2.162
029 2.617 -1.806
030 2.765 -2.126
031 2.752 -2.168
032 3.129 -1.947
033 3.113 -1.881
034 3.577 -2.037
035 3.994 -2.094
036 4.713 -2.147
037 3.986 -1.962
038 3.074 -1.643
039 3.314 -1.277
040 3.798 -0.371
041 4.990 0.064
042 5.999 1.025
043 5.929 0.949
044 5.319 1.360
045 5.244 1.433
046 6.055 1.371
047 5.994 1.239
048 6.010 1.164
049 6.385 1.240
050 5.716 1.462
051 5.390 0.482
052 4.706 1.369
053 4.689 1.991
054 4.089 2.062
055 3.223 1.714
056 3.138 1.471
057 2.962 1.413
058 2.709 2.114
059 3.284 2.219
060 3.909 2.910
061 4.241 3.100
062 4.083 3.605
063 4.591 4.173
064 4.045 3.596
065 4.020 3.086
066 4.285 3.346
067 5.058 3.670
068 4.527 3.758
069 4.275 3.724
070 3.875 3.946
071 3.598 2.701
072 3.988 3.395
073 3.561 3.770
074 3.747 3.453
075 3.603 3.367
076 3.944 3.434
077 4.191 3.956
078 3.836 4.207
079 3.416 4.019
080 3.744 4.429
081 3.733 5.292
082 3.767 5.345
083 3.346 5.353
084 2.953 4.279
085 2.253 3.265
086 2.397 3.367
087 2.038 4.262
088 2.853 4.584
089 2.768 4.402
090 3.612 4.947
091 4.020 4.694
092 4.495 4.923
093 4.196 5.155
094 4.355 4.385
095 4.105 4.346
096 3.613 3.827
097 3.576 3.974
098 3.100 4.157
099 3.271 4.115
100 3.118 3.680
101 2.740 3.726
102 2.635 4.944
103 3.000 5.891
104 3.412 6.108
105 2.997 5.088
106 3.075 4.146
107 3.601 4.807
108 4.179 4.919
109 4.951 5.185
110 5.021 5.678
111 4.619 5.871
112 3.805 5.960
113 3.580 5.908
114 3.454 5.405
115 3.841 4.237
116 4.510 4.687
117 4.932 5.880
118 5.308 6.609
119 5.001 6.559
120 4.336 6.405
121 5.074 6.624
122 5.738 6.545
123 6.241 6.636
124 6.463 6.959
125 6.141 7.062
126 5.929 6.733
127 7.066 6.020
128 7.437 5.860
129 7.376 4.928
130 7.874 4.921
131 6.837 4.538
132 7.018 3.803
133 7.450 3.839
134 8.472 4.117
135 8.483 4.235
136 8.537 4.835
137 8.581 4.886
138 8.563 4.986
139 8.893 5.035
140 8.426 5.395
141 7.958 5.268
142 7.871 4.408
143 7.635 4.449
144 7.343 5.162
145 7.188 4.867
146 7.006 4.684
147 7.349 5.021
148 7.581 5.946
149 7.069 6.315
150 6.484 7.005
151 5.578 7.091
152 5.222 6.955
153 5.690 6.796
154 6.084 6.263
155 6.340 5.957
156 7.687 5.407
157 8.735 4.292
158 8.409 3.135
159 8.705 2.702
160 8.552 2.964
161 7.671 2.684
162 6.882 3.126
163 6.404 3.568
164 6.071 2.746
165 6.004 2.856
166 5.688 3.407
167 5.989 3.959
168 5.797 3.951
169 6.070 4.746
170 6.877 5.162
171 7.261 4.914
172 6.851 5.247
173 6.740 6.774
174 6.563 7.412
175 6.440 7.595
176 6.131 7.442
177 6.594 7.064
178 6.858 6.472
179 7.010 6.734
180 7.273 7.886
181 6.919 8.706
182 7.186 9.610
183 8.223 10.560
184 8.550 10.743
185 9.491 11.028
186 10.210 10.718
187 10.446 12.288
188 9.842 12.222
189 9.792 11.691
190 10.404 11.621
191 10.879 11.153
192 10.568 10.824
193 10.900 10.721
194 10.360 11.478
195 10.481 12.007
196 10.224 11.516
197 10.701 11.331
198 10.249 11.138
199 10.191 10.914
200 10.295 10.217
201 10.232 10.341
202 10.506 10.286
203 10.091 9.937
204 10.517 9.552
205 10.615 9.430
206 10.529 9.326
207 10.365 9.343
208 10.707 10.177
209 10.469 10.397
210 10.224 10.969
211 9.543 10.705
212 9.753 10.188
213 9.842 10.013
214 10.116 9.907
215 10.506 9.805
216 11.081 9.787
217 11.069 10.321
218 10.076 10.163
219 8.867 10.649
220 8.392 11.316
221 8.046 11.037
222 7.702 11.024
223 8.701 11.105
224 9.229 11.433
225 8.802 11.453
226 8.811 12.121
227 9.549 13.305
228 9.170 12.996
229 8.707 12.765
230 8.696 12.959
231 9.517 13.395
232 10.720 13.459
233 11.269 12.877
234 11.502 12.936
235 11.493 13.293
236 11.771 13.217
237 11.443 13.681
238 11.410 14.551
239 11.598 14.241
240 11.620 13.917
241 12.113 14.538
242 12.334 16.553
243 13.291 17.736
244 14.413 17.662
245 14.626 17.217
246 15.048 16.821
247 15.110 16.111
248 15.057 15.992
249 14.067 14.983
250 13.924 14.992
251 14.231 15.176
252 14.307 15.613
253 14.854 15.471
254 15.561 16.186
255 16.288 16.618
256 15.644 17.247
257 15.341 17.447
258 14.702 17.132
259 14.529 16.779
260 13.744 16.779
261 12.913 16.541
262 12.758 16.777
263 11.935 16.405
264 11.780 15.723
265 11.755 15.353
266 11.507 15.148
267 12.361 15.087
268 12.994 14.749
269 13.369 14.299
270 13.514 13.894
271 14.083 13.768
272 13.449 14.703
273 13.613 14.958
274 14.527 15.369
275 14.127 15.703
276 13.624 15.634
277 14.374 16.097
278 15.396 15.732
279 14.754 15.817
280 13.848 15.790
281 13.468 16.003
282 12.473 16.710
283 13.170 17.025
284 13.523 16.550
285 14.124 16.738
286 13.970 16.852
287 14.010 17.483
288 13.984 17.769
289 14.220 17.207
290 13.756 15.771
291 13.942 15.451
292 13.989 15.395
293 14.213 15.503
294 14.700 16.319
295 13.936 16.240
296 13.749 16.532
297 13.200 16.800
298 13.178 15.966
299 13.077 15.458
300 13.915 15.627
301 14.785 15.614
302 14.982 15.632
303 14.544 16.299
304 13.967 17.149
305 14.140 17.273
306 14.700 16.753
307 14.873 16.923
308 15.441 16.702
309 15.572 16.052
310 15.640 16.000
311 15.734 15.799
312 16.297 15.118
313 16.365 15.080
314 15.417 16.042
315 15.650 16.497
316 15.399 16.676
317 15.353 16.462
318 14.909 17.037
319 14.387 16.475
320 14.303 15.308
321 14.131 15.706
322 14.761 15.270
323 15.311 15.866
324 15.101 16.709
325 14.519 16.047
326 13.472 15.900
327 13.069 16.899
328 12.262 18.050
329 12.262 19.203
330 12.146 19.802
331 12.699 19.773
332 13.079 20.300
333 13.493 20.794
334 13.907 20.834
335 13.807 20.980
336 13.748 20.263
337 14.130 19.480
338 14.784 19.680
339 15.650 19.139
340 16.309 19.381
341 15.862 20.081
342 15.221 20.084
343 14.590 20.039
344 14.114 20.428
345 14.931 21.190
346 14.903 21.432
347 14.393 21.759
348 14.327 21.903
349 15.034 21.992
350 15.883 21.067
351 16.230 21.352
352 16.879 21.894
353 17.429 21.827
354 17.611 22.626
355 17.577 22.026
356 17.106 21.570
357 16.310 21.224
358 15.917 21.241
359 16.564 21.064
360 17.207 21.138
361 17.693 20.278
362 17.484 20.185
363 16.999 20.212
364 15.397 19.881
365 15.143 20.045
366 15.408 20.139
367 16.384 20.222
368 16.734 19.817
369 16.545 19.966
370 16.285 20.236
371 17.055 19.904
372 17.278 19.959
373 17.519 19.780
374 17.375 19.614
375 16.875 19.429
376 16.292 20.026
377 16.200 20.023
378 16.267 21.402
379 16.160 20.880
380 16.566 20.968
381 16.558 21.006
382 16.825 21.243
383 18.346 21.879
384 18.941 22.063
385 18.422 22.220
386 18.745 22.446
387 18.898 22.569
388 18.856 23.241
389 19.170 23.676
390 18.835 24.003
391 19.006 24.420
392 18.996 23.641
393 18.906 23.105
394 19.290 23.375
395 19.387 23.226
396 19.265 23.796
397 19.244 23.982
398 18.886 24.428
399 17.794 23.899
400 17.663 24.011
401 16.133 24.649
402 15.847 25.103
403 15.665 24.141
404 15.439 23.626
405 14.842 23.365
406 14.636 23.680
407 14.623 24.402
408 14.642 24.806
409 14.667 25.236
410 15.853 25.149
411 15.718 24.935
412 15.552 24.420
413 15.096 25.181
414 15.095 25.323
415 15.848 25.278
416 16.079 25.213
417 16.002 24.889
418 15.818 24.370
419 16.142 24.968
420 16.259 24.910
421 15.749 23.847
422 15.477 23.782
423 15.406 24.225
424 14.666 23.656
425 14.494 22.886
426 14.263 21.799
427 14.675 21.749
428 13.361 21.797
429 13.229 21.928
430 13.644 22.420
431 13.627 22.555
432 13.774 22.709
433 13.829 22.648
434 14.067 22.550
435 14.061 22.134
436 14.187 22.128
437 14.405 22.546
438 14.286 22.380
439 13.714 21.729
440 14.036 22.489
441 13.948 22.334
442 13.613 21.905
443 14.539 21.737
444 14.073 21.694
445 14.092 21.369
446 14.631 21.635
447 14.696 21.178
448 14.914 20.668
449 14.608 20.273
450 14.348 20.372
451 15.342 19.797
452 16.531 19.251
453 17.454 18.769
454 17.907 18.561
455 17.220 17.927
456 16.695 17.677
457 17.180 18.020
458 17.993 18.199
459 18.041 18.774
460 17.466 19.430
461 17.810 19.291
462 18.535 19.445
463 19.059 19.070
464 18.299 18.794
465 17.591 18.689
466 18.817 18.835
467 19.232 18.419
468 18.927 18.594
469 19.066 19.275
470 19.566 18.750
471 19.886 17.864
472 18.809 17.684
473 17.724 18.367
474 17.253 18.600
475 16.720 18.511
476 16.828 18.364
477 17.319 18.303
478 16.366 18.930
479 15.723 19.252
480 15.019 18.682
481 14.079 19.175
482 12.709 18.195
483 12.588 17.793
484 13.199 18.401
485 13.090 19.345
486 13.345 19.233
487 12.882 19.082
488 12.793 19.402
489 13.066 20.322
490 12.783 20.687
491 11.693 20.732
492 12.074 20.694
493 12.543 21.217
494 13.024 20.534
495 13.431 20.167
496 12.582 20.217
497 14.233 20.080
498 14.867 19.349
499 15.317 19.858
500 15.533 20.816
501 15.308 21.055
