# Supplementary material for: Maximum likelihood-based estimation of diffusion coefficient is quick and reliable method for analyzing estradiol actions on surface receptor movements
Source: Front Neuroinform. 2023 Mar 8;17:1005936. doi: 10.3389/fninf.2023.1005936 (PMC10031098; doi:10.3389/fninf.2023.1005936)
Supplement: Supplementary file 2 [file Data_Sheet_2.ZIP › 00-D-error_sensitivity/D015_s0/Traj_N=500_D=0.15_Error=0_MotionBlur _No.048.dat]

001 0.186 0.591
002 0.671 1.806
003 0.813 2.421
004 0.391 2.372
005 0.714 2.357
006 0.746 3.277
007 0.524 4.431
008 -0.299 5.301
009 -0.644 5.914
010 -0.623 6.558
011 -0.319 6.684
012 -0.132 7.081
013 -1.032 7.462
014 -0.672 7.428
015 -1.134 7.242
016 -1.546 6.958
017 -2.307 7.304
018 -2.844 7.520
019 -3.029 6.502
020 -2.792 6.165
021 -2.592 5.664
022 -2.397 5.691
023 -2.130 6.127
024 -2.576 6.912
025 -2.213 6.880
026 -1.804 7.224
027 -1.592 7.109
028 -1.977 7.510
029 -2.036 6.610
030 -1.708 6.427
031 -1.344 6.387
032 -0.697 6.525
033 -1.073 7.025
034 -1.244 6.995
035 -1.485 7.307
036 -2.144 7.503
037 -2.468 6.716
038 -3.368 5.995
039 -4.147 6.344
040 -4.333 6.442
041 -3.624 6.613
042 -3.509 5.423
043 -3.996 5.445
044 -4.389 4.854
045 -4.026 5.097
046 -5.631 4.494
047 -6.538 3.721
048 -7.404 4.049
049 -7.521 4.368
050 -7.022 5.075
051 -7.621 5.970
052 -7.942 5.914
053 -8.786 6.305
054 -9.088 6.601
055 -8.868 5.963
056 -8.451 5.479
057 -8.279 6.258
058 -7.925 6.095
059 -8.348 6.608
060 -8.819 7.359
061 -8.504 7.845
062 -7.849 8.052
063 -7.911 8.242
064 -8.224 9.165
065 -7.824 9.063
066 -7.178 9.131
067 -6.590 10.048
068 -6.000 10.345
069 -6.739 9.777
070 -7.354 9.983
071 -8.010 9.509
072 -8.400 9.860
073 -9.209 9.692
074 -9.011 9.492
075 -8.918 9.734
076 -9.079 9.157
077 -9.371 8.490
078 -9.562 9.102
079 -9.978 9.194
080 -10.317 9.264
081 -10.311 8.969
082 -9.689 9.516
083 -8.871 9.558
084 -9.108 9.570
085 -9.107 9.114
086 -10.087 8.935
087 -9.540 8.294
088 -8.332 8.102
089 -8.414 8.059
090 -8.678 8.667
091 -9.104 9.065
092 -9.160 9.045
093 -9.470 9.476
094 -9.575 9.562
095 -9.567 10.014
096 -9.825 9.698
097 -9.665 8.461
098 -9.495 8.353
099 -9.191 8.092
100 -9.620 8.905
101 -9.794 8.991
102 -10.616 9.276
103 -10.495 9.249
104 -11.024 9.225
105 -11.582 8.999
106 -11.189 8.048
107 -11.087 7.393
108 -11.333 7.761
109 -12.269 7.636
110 -12.921 7.646
111 -13.088 7.539
112 -12.946 8.747
113 -13.059 8.901
114 -12.851 9.320
115 -13.033 9.854
116 -12.652 10.263
117 -12.305 10.628
118 -12.327 10.807
119 -11.990 11.106
120 -12.430 10.682
121 -12.857 11.339
122 -12.183 10.743
123 -11.293 10.362
124 -10.918 9.256
125 -10.286 9.209
126 -11.057 9.453
127 -10.764 9.848
128 -10.671 9.594
129 -11.076 9.467
130 -11.024 8.627
131 -11.241 8.622
132 -12.116 8.150
133 -12.667 6.756
134 -12.675 6.678
135 -12.963 6.670
136 -13.091 6.709
137 -13.768 6.259
138 -13.401 5.837
139 -13.014 6.632
140 -12.672 6.759
141 -13.280 6.467
142 -13.694 7.395
143 -13.889 7.936
144 -13.778 7.253
145 -12.886 7.203
146 -13.322 7.361
147 -12.934 8.265
148 -12.028 7.788
149 -11.869 7.939
150 -13.126 8.023
151 -13.943 8.682
152 -14.552 8.229
153 -14.528 8.318
154 -14.455 8.282
155 -15.052 7.762
156 -15.805 6.736
157 -15.914 5.904
158 -16.142 5.680
159 -16.289 5.220
160 -15.712 4.917
161 -15.718 4.047
162 -15.213 3.121
163 -14.277 3.994
164 -14.292 4.865
165 -14.100 4.367
166 -13.872 2.648
167 -13.628 3.029
168 -12.607 3.244
169 -12.590 3.389
170 -13.325 3.992
171 -13.416 3.558
172 -13.463 3.328
173 -13.828 3.499
174 -13.313 2.803
175 -13.462 2.363
176 -13.566 3.112
177 -13.141 2.752
178 -13.709 2.153
179 -14.547 1.257
180 -15.311 1.538
181 -14.917 1.869
182 -14.554 2.849
183 -14.922 2.826
184 -15.724 2.557
185 -15.913 2.496
186 -16.759 2.382
187 -17.054 2.612
188 -17.287 2.661
189 -17.514 2.813
190 -18.085 3.100
191 -18.158 3.841
192 -17.455 4.639
193 -17.528 4.623
194 -18.073 4.357
195 -18.791 4.659
196 -18.783 4.069
197 -18.448 3.744
198 -18.924 3.551
199 -19.491 3.112
200 -19.018 2.802
201 -18.461 2.472
202 -18.473 2.580
203 -19.158 2.661
204 -19.173 2.882
205 -18.421 2.614
206 -18.137 2.781
207 -18.320 3.319
208 -18.445 3.013
209 -18.587 4.044
210 -18.240 3.846
211 -18.397 3.168
212 -18.655 3.840
213 -19.311 4.528
214 -19.304 3.930
215 -18.923 3.665
216 -18.552 2.976
217 -18.600 2.136
218 -18.776 1.615
219 -18.746 2.163
220 -19.956 2.716
221 -19.740 3.133
222 -19.726 3.005
223 -19.399 2.701
224 -19.497 2.560
225 -18.886 2.424
226 -18.450 2.568
227 -18.758 2.382
228 -18.448 2.136
229 -17.886 1.781
230 -16.618 2.045
231 -17.095 2.143
232 -16.950 3.083
233 -15.566 3.665
234 -15.092 3.495
235 -14.870 3.526
236 -14.677 4.289
237 -14.336 4.620
238 -14.850 3.764
239 -14.162 4.116
240 -13.972 4.100
241 -13.772 4.480
242 -13.378 3.952
243 -13.046 3.918
244 -13.319 4.362
245 -13.079 4.472
246 -12.481 4.730
247 -11.381 5.272
248 -12.124 4.953
249 -12.138 4.620
250 -11.983 4.800
251 -12.711 5.609
252 -13.420 5.193
253 -13.784 5.146
254 -14.234 5.467
255 -14.840 5.588
256 -15.333 5.840
257 -15.806 6.319
258 -15.752 6.137
259 -16.043 5.709
260 -15.831 5.686
261 -16.647 6.141
262 -16.969 6.874
263 -17.024 6.722
264 -16.356 5.908
265 -16.459 5.717
266 -16.488 4.563
267 -16.913 4.280
268 -17.068 4.317
269 -16.560 3.685
270 -15.691 3.160
271 -15.048 3.240
272 -14.437 3.483
273 -14.494 3.631
274 -14.458 3.668
275 -14.960 4.405
276 -15.157 4.469
277 -15.059 4.270
278 -15.413 4.402
279 -14.888 4.251
280 -14.967 4.168
281 -15.089 3.722
282 -14.997 4.421
283 -15.001 4.781
284 -15.459 5.042
285 -15.241 5.443
286 -15.058 5.987
287 -15.099 5.493
288 -15.100 5.193
289 -14.604 5.694
290 -14.541 6.363
291 -16.219 5.788
292 -16.623 5.407
293 -15.877 5.478
294 -16.677 5.951
295 -17.086 6.348
296 -16.356 6.541
297 -16.867 6.679
298 -17.714 7.214
299 -18.034 7.888
300 -17.969 8.279
301 -17.563 8.007
302 -16.356 7.875
303 -15.469 8.642
304 -15.334 9.703
305 -15.687 9.360
306 -15.368 8.892
307 -16.861 8.744
308 -17.993 9.751
309 -18.536 9.501
310 -18.957 9.798
311 -19.480 10.935
312 -20.187 10.717
313 -21.038 9.841
314 -20.832 8.910
315 -21.063 9.524
316 -20.510 9.919
317 -20.251 9.430
318 -19.892 8.959
319 -20.094 8.460
320 -19.634 8.534
321 -19.452 8.635
322 -18.834 9.298
323 -19.551 9.410
324 -19.335 9.298
325 -19.176 8.857
326 -19.589 8.709
327 -19.174 8.567
328 -19.239 8.758
329 -18.718 9.052
330 -18.790 8.066
331 -18.467 7.308
332 -18.145 7.106
333 -18.301 6.562
334 -19.000 6.794
335 -18.666 6.705
336 -18.323 6.645
337 -17.779 7.637
338 -18.621 8.111
339 -18.775 9.084
340 -18.765 9.203
341 -18.050 9.201
342 -17.449 9.764
343 -17.447 9.878
344 -17.712 9.694
345 -17.743 11.103
346 -17.397 11.518
347 -17.233 11.563
348 -17.029 11.876
349 -17.224 12.715
350 -17.205 13.662
351 -17.375 13.178
352 -17.745 13.509
353 -17.855 14.037
354 -17.738 13.261
355 -16.882 13.119
356 -15.987 13.264
357 -15.609 12.665
358 -16.095 13.055
359 -16.557 13.258
360 -16.119 13.845
361 -15.342 13.549
362 -15.280 13.000
363 -15.445 13.481
364 -16.227 13.221
365 -15.843 12.569
366 -15.720 13.031
367 -15.345 13.626
368 -15.565 13.808
369 -15.719 13.172
370 -16.402 13.263
371 -17.600 12.840
372 -17.957 12.324
373 -17.958 12.478
374 -17.479 12.222
375 -17.598 11.964
376 -17.666 11.997
377 -17.329 12.347
378 -17.645 11.900
379 -17.945 11.882
380 -17.227 12.146
381 -16.742 11.666
382 -16.183 11.306
383 -16.009 10.694
384 -16.455 10.524
385 -15.626 9.920
386 -15.203 9.845
387 -15.331 9.761
388 -15.557 9.982
389 -15.860 10.408
390 -15.086 10.894
391 -15.162 11.089
392 -15.349 10.746
393 -15.221 9.839
394 -15.062 9.847
395 -15.280 9.928
396 -15.153 10.098
397 -14.884 10.569
398 -15.047 10.729
399 -15.390 10.682
400 -15.878 10.585
401 -16.584 10.786
402 -16.497 12.192
403 -16.429 13.513
404 -16.053 13.908
405 -15.113 13.555
406 -14.831 13.181
407 -15.121 13.351
408 -15.582 13.972
409 -14.786 13.946
410 -14.080 14.237
411 -13.593 14.317
412 -13.408 14.325
413 -13.855 14.488
414 -13.547 14.843
415 -14.091 14.943
416 -14.826 14.303
417 -14.238 14.606
418 -14.938 14.811
419 -14.826 15.359
420 -14.245 15.742
421 -14.516 15.432
422 -13.858 15.821
423 -13.015 15.447
424 -13.043 15.466
425 -12.666 14.978
426 -12.508 14.284
427 -13.002 13.873
428 -13.177 13.962
429 -14.102 13.075
430 -13.923 12.660
431 -13.986 12.736
432 -14.043 13.107
433 -15.064 12.520
434 -15.040 12.272
435 -15.764 12.694
436 -15.701 12.257
437 -15.199 11.553
438 -14.746 11.277
439 -14.041 11.518
440 -13.040 11.258
441 -13.397 11.298
442 -14.047 11.115
443 -15.213 10.271
444 -15.516 9.818
445 -15.292 10.089
446 -15.702 10.259
447 -15.847 10.306
448 -15.668 9.754
449 -15.398 9.643
450 -15.309 9.293
451 -15.708 8.993
452 -15.398 9.399
453 -15.354 10.802
454 -15.872 11.747
455 -14.718 12.339
456 -13.897 11.800
457 -13.783 11.719
458 -12.788 11.598
459 -12.199 11.945
460 -13.152 11.615
461 -12.783 11.708
462 -13.035 11.335
463 -12.756 11.697
464 -12.101 11.487
465 -11.248 12.202
466 -11.145 12.474
467 -11.457 12.404
468 -11.503 12.921
469 -11.320 13.974
470 -11.045 13.185
471 -10.420 12.207
472 -9.925 13.059
473 -9.584 13.938
474 -9.932 14.324
475 -10.236 14.653
476 -10.517 15.354
477 -11.310 15.306
478 -11.294 15.425
479 -10.915 15.881
480 -11.218 16.848
481 -11.205 17.163
482 -11.590 17.176
483 -12.173 17.868
484 -11.522 18.006
485 -11.899 19.253
486 -12.086 19.404
487 -11.855 19.080
488 -11.357 18.948
489 -11.304 18.453
490 -11.510 17.743
491 -11.410 16.818
492 -11.165 16.184
493 -10.632 16.718
494 -10.301 16.528
495 -11.020 16.494
496 -11.755 17.301
497 -12.112 17.809
498 -12.418 17.966
499 -11.798 18.007
500 -11.264 18.633
501 -10.215 18.843
