# Supplementary material for: Maximum likelihood-based estimation of diffusion coefficient is quick and reliable method for analyzing estradiol actions on surface receptor movements
Source: Front Neuroinform. 2023 Mar 8;17:1005936. doi: 10.3389/fninf.2023.1005936 (PMC10031098; doi:10.3389/fninf.2023.1005936)
Supplement: Supplementary file 2 [file Data_Sheet_2.ZIP › 00-D-error_sensitivity/D015_s0/Traj_N=500_D=0.15_Error=0_MotionBlur _No.049.dat]

001 -0.328 -0.079
002 0.169 0.973
003 -0.111 1.840
004 0.479 2.555
005 1.129 2.549
006 2.039 2.589
007 2.041 1.931
008 2.702 1.478
009 2.823 1.507
010 3.074 1.588
011 3.412 1.422
012 3.965 1.683
013 4.257 1.679
014 3.909 1.017
015 3.968 0.168
016 3.499 -1.048
017 3.402 -2.169
018 3.608 -2.034
019 2.806 -2.215
020 2.772 -2.070
021 2.869 -2.238
022 3.109 -1.760
023 2.133 -1.735
024 1.854 -1.874
025 1.737 -2.546
026 1.296 -2.826
027 0.877 -2.862
028 1.142 -3.964
029 1.278 -4.322
030 0.827 -4.668
031 0.878 -4.525
032 0.482 -3.813
033 0.795 -4.364
034 0.664 -4.452
035 0.990 -4.778
036 1.314 -4.630
037 1.746 -4.819
038 1.996 -4.684
039 1.924 -5.241
040 0.796 -5.356
041 0.211 -5.343
042 0.291 -5.755
043 0.654 -4.829
044 0.462 -4.359
045 -0.138 -4.041
046 -1.120 -3.710
047 -0.881 -4.037
048 -0.189 -4.338
049 -0.774 -4.358
050 0.002 -4.271
051 0.291 -2.819
052 0.110 -2.661
053 0.322 -2.565
054 0.207 -3.576
055 0.139 -3.360
056 0.450 -2.982
057 0.790 -3.733
058 0.976 -4.033
059 0.562 -4.309
060 0.725 -5.211
061 0.670 -4.686
062 0.750 -4.652
063 0.733 -5.155
064 0.767 -5.035
065 0.853 -4.693
066 0.736 -4.388
067 0.867 -4.594
068 0.352 -5.724
069 0.250 -5.756
070 0.180 -5.504
071 -0.127 -4.550
072 -0.668 -4.703
073 -1.288 -4.628
074 -1.143 -3.985
075 -0.319 -4.373
076 0.300 -4.297
077 0.872 -4.771
078 0.484 -4.888
079 0.681 -4.453
080 -0.185 -4.230
081 -0.609 -3.648
082 -0.494 -3.902
083 -1.414 -3.709
084 -1.446 -3.163
085 -1.690 -2.037
086 -2.207 -1.974
087 -2.368 -2.554
088 -1.759 -2.842
089 -1.726 -2.677
090 -1.824 -2.983
091 -1.860 -2.761
092 -1.840 -3.378
093 -2.482 -3.940
094 -2.573 -3.973
095 -2.317 -3.176
096 -2.356 -2.453
097 -1.920 -2.974
098 -2.352 -3.058
099 -2.809 -3.273
100 -2.835 -3.751
101 -3.261 -3.648
102 -4.200 -4.156
103 -4.949 -4.791
104 -4.760 -5.063
105 -4.800 -5.109
106 -5.222 -5.730
107 -5.706 -6.085
108 -5.421 -5.972
109 -4.454 -5.948
110 -3.978 -5.232
111 -3.910 -4.953
112 -3.618 -3.958
113 -3.111 -3.842
114 -3.033 -2.893
115 -2.706 -2.219
116 -2.369 -2.397
117 -1.406 -2.421
118 -1.208 -2.767
119 -1.431 -3.103
120 -1.012 -2.813
121 -0.909 -3.253
122 -0.501 -2.726
123 0.536 -2.504
124 0.744 -2.678
125 0.903 -2.653
126 1.278 -1.966
127 1.986 -1.892
128 2.429 -1.901
129 2.928 -2.017
130 3.046 -2.089
131 3.290 -1.660
132 2.726 -1.159
133 2.419 -1.399
134 2.364 -1.603
135 2.706 -1.477
136 2.678 -1.408
137 2.931 -1.093
138 3.292 -1.378
139 2.227 -0.826
140 1.234 -1.332
141 1.344 -1.506
142 1.726 -0.962
143 1.993 -1.192
144 2.884 -1.397
145 3.766 -2.041
146 3.999 -2.302
147 5.414 -3.162
148 5.383 -3.614
149 5.188 -4.101
150 5.206 -3.591
151 4.639 -3.694
152 5.347 -3.434
153 5.611 -3.172
154 5.559 -2.924
155 5.580 -2.362
156 5.335 -2.896
157 5.875 -3.806
158 5.921 -4.426
159 6.013 -3.340
160 6.488 -2.753
161 6.743 -3.096
162 6.119 -3.248
163 6.376 -2.813
164 6.676 -3.117
165 6.138 -3.255
166 5.465 -3.016
167 4.241 -1.537
168 4.584 -1.596
169 4.709 -0.725
170 5.282 -0.054
171 5.761 -0.002
172 5.574 -0.513
173 6.055 0.009
174 6.878 0.540
175 7.596 0.305
176 7.001 -0.012
177 7.168 -0.409
178 6.854 -0.115
179 5.998 -0.218
180 6.297 -0.082
181 6.974 0.333
182 7.228 0.043
183 7.912 0.005
184 8.237 0.151
185 7.809 0.266
186 7.530 -0.477
187 7.079 -0.347
188 6.399 -0.579
189 7.517 -1.054
190 7.909 -0.703
191 8.920 0.171
192 9.717 0.194
193 9.677 0.300
194 9.528 0.035
195 9.505 0.353
196 9.528 0.174
197 9.685 0.376
198 9.734 0.166
199 9.389 -0.275
200 9.543 -0.453
201 10.437 -0.305
202 10.719 -0.429
203 10.757 -1.003
204 11.109 -1.457
205 11.344 -1.384
206 11.300 -0.935
207 11.022 -0.565
208 10.704 -0.648
209 10.817 -0.526
210 11.493 -0.553
211 11.828 -1.422
212 12.962 -1.089
213 12.912 -0.753
214 13.395 -0.287
215 13.347 0.007
216 12.855 0.053
217 11.977 -0.481
218 12.250 -1.532
219 12.289 -2.693
220 12.094 -3.694
221 11.517 -3.940
222 10.583 -3.730
223 10.278 -3.333
224 10.304 -3.227
225 9.932 -3.195
226 9.457 -2.361
227 8.541 -1.838
228 8.223 -1.764
229 8.604 -1.537
230 8.536 -1.816
231 8.810 -2.243
232 8.553 -2.535
233 8.578 -2.091
234 8.757 -2.638
235 9.698 -1.891
236 10.240 -2.016
237 10.717 -1.585
238 11.140 -1.665
239 10.830 -1.843
240 10.629 -2.322
241 11.016 -2.432
242 11.127 -3.004
243 11.919 -3.032
244 12.705 -2.783
245 13.324 -2.702
246 13.331 -3.408
247 12.817 -3.551
248 12.908 -3.552
249 13.817 -3.308
250 14.089 -3.451
251 15.266 -3.995
252 15.207 -3.959
253 15.133 -3.814
254 14.448 -3.856
255 14.073 -3.417
256 14.179 -3.387
257 14.584 -3.631
258 14.208 -3.106
259 14.879 -3.076
260 15.246 -2.457
261 15.674 -2.781
262 15.971 -1.610
263 15.603 -0.875
264 15.336 -0.566
265 14.610 -0.512
266 14.627 -0.645
267 14.573 -0.525
268 14.228 -0.407
269 13.774 -1.646
270 14.088 -1.363
271 14.641 -0.954
272 15.394 -1.277
273 15.564 -1.598
274 15.452 -2.164
275 15.463 -3.457
276 15.447 -3.561
277 15.722 -4.440
278 16.640 -4.672
279 16.902 -4.318
280 15.788 -4.595
281 15.525 -4.181
282 15.810 -3.993
283 15.692 -3.686
284 15.845 -3.644
285 16.332 -3.273
286 16.356 -2.455
287 16.303 -2.627
288 16.717 -3.136
289 17.008 -3.021
290 16.716 -2.210
291 17.207 -2.099
292 16.167 -2.336
293 15.444 -1.890
294 15.563 -1.854
295 15.349 -1.354
296 14.907 -0.735
297 14.581 -0.253
298 15.224 0.098
299 15.466 -0.051
300 14.768 -0.028
301 14.575 1.030
302 14.605 1.642
303 15.750 2.375
304 16.311 2.989
305 15.976 3.384
306 15.752 4.822
307 15.605 5.189
308 15.575 4.920
309 15.930 5.031
310 15.797 4.767
311 16.197 5.085
312 16.621 5.919
313 16.582 6.431
314 17.282 6.078
315 16.882 5.909
316 17.707 6.465
317 18.474 6.827
318 18.819 7.110
319 19.487 7.898
320 19.764 8.463
321 19.308 8.986
322 19.889 10.299
323 20.112 9.752
324 20.432 9.717
325 20.410 10.150
326 21.354 11.001
327 21.180 11.862
328 21.004 12.377
329 20.558 12.564
330 20.305 12.733
331 20.540 12.563
332 19.818 13.111
333 19.155 13.334
334 19.166 13.092
335 19.521 12.709
336 19.730 12.738
337 19.265 12.967
338 19.009 13.364
339 18.590 13.299
340 18.808 13.309
341 19.720 13.579
342 20.173 14.357
343 20.968 14.259
344 20.602 14.374
345 20.802 13.366
346 20.306 12.610
347 20.374 12.871
348 21.728 12.798
349 22.319 12.559
350 21.891 12.703
351 21.052 12.800
352 20.813 12.738
353 21.182 12.447
354 22.162 12.819
355 21.922 12.550
356 21.654 12.320
357 22.321 11.126
358 21.855 10.483
359 22.177 11.096
360 23.029 10.559
361 23.397 10.093
362 23.866 9.745
363 25.025 10.335
364 24.534 10.611
365 23.934 10.606
366 23.372 11.169
367 23.126 11.744
368 23.756 11.756
369 23.845 11.828
370 23.731 11.661
371 23.219 11.743
372 22.390 11.673
373 21.911 11.353
374 21.631 11.325
375 21.949 11.031
376 21.667 11.191
377 21.169 11.336
378 20.961 10.939
379 19.674 10.258
380 18.406 9.815
381 18.252 9.628
382 17.906 10.032
383 18.192 10.464
384 17.983 11.169
385 17.468 10.759
386 18.201 11.415
387 18.402 11.758
388 18.282 12.516
389 17.643 12.402
390 17.169 11.483
391 16.649 11.221
392 16.759 10.821
393 16.693 10.614
394 16.233 10.110
395 15.727 9.930
396 15.792 10.338
397 15.134 9.677
398 14.295 8.208
399 14.170 8.760
400 14.612 9.252
401 14.792 9.150
402 15.142 9.741
403 14.620 9.519
404 14.588 9.493
405 14.212 9.122
406 14.015 9.120
407 13.586 9.665
408 12.657 9.801
409 12.532 9.063
410 12.992 8.542
411 12.592 7.781
412 11.276 6.827
413 10.989 7.316
414 11.215 7.974
415 11.451 7.878
416 11.447 8.918
417 11.817 9.158
418 11.615 8.954
419 11.727 9.090
420 12.301 8.606
421 12.657 9.052
422 12.126 9.501
423 12.081 9.481
424 12.729 9.741
425 12.686 9.625
426 11.674 9.666
427 11.504 9.597
428 12.250 7.785
429 11.712 7.358
430 11.060 8.412
431 10.842 8.770
432 10.633 8.717
433 11.870 7.944
434 12.307 7.554
435 12.397 7.950
436 12.945 8.231
437 12.801 7.884
438 12.240 8.314
439 11.704 7.409
440 12.665 7.159
441 12.591 7.332
442 13.201 7.939
443 13.505 8.213
444 13.633 8.358
445 13.576 8.444
446 13.929 8.073
447 13.719 8.412
448 13.839 8.151
449 13.492 8.152
450 12.830 7.679
451 12.387 7.211
452 11.827 6.443
453 12.332 6.042
454 12.072 5.735
455 11.940 5.326
456 12.407 5.441
457 12.461 5.686
458 12.527 6.475
459 12.399 7.422
460 12.765 7.764
461 13.197 8.214
462 13.396 8.882
463 13.426 8.702
464 13.421 9.504
465 13.665 9.992
466 13.585 9.820
467 13.708 10.773
468 13.462 11.130
469 12.849 11.105
470 13.209 11.077
471 13.059 10.426
472 12.918 9.718
473 13.327 9.373
474 13.891 9.560
475 13.692 9.615
476 13.333 10.173
477 13.495 9.999
478 13.574 10.493
479 14.068 10.973
480 13.646 10.822
481 13.136 11.017
482 12.780 11.089
483 12.620 10.335
484 12.854 10.634
485 12.712 10.762
486 13.495 11.338
487 13.801 11.422
488 13.456 11.666
489 13.250 11.284
490 13.604 10.827
491 13.999 11.097
492 14.420 11.542
493 14.147 12.332
494 13.854 12.468
495 14.324 13.122
496 14.511 13.248
497 14.090 13.208
498 13.807 14.059
499 14.079 13.687
500 14.124 13.185
501 14.857 13.011
