# Supplementary material for: Maximum likelihood-based estimation of diffusion coefficient is quick and reliable method for analyzing estradiol actions on surface receptor movements
Source: Front Neuroinform. 2023 Mar 8;17:1005936. doi: 10.3389/fninf.2023.1005936 (PMC10031098; doi:10.3389/fninf.2023.1005936)
Supplement: Supplementary file 2 [file Data_Sheet_2.ZIP › 00-D-error_sensitivity/D015_s0/Traj_N=500_D=0.15_Error=0_MotionBlur _No.050.dat]

001 0.180 0.112
002 -0.062 0.353
003 0.345 -0.278
004 0.271 -0.617
005 0.084 -0.903
006 0.604 -0.329
007 1.125 -0.474
008 1.654 -1.432
009 1.602 -1.864
010 1.945 -2.189
011 2.280 -2.892
012 1.839 -3.625
013 0.888 -3.795
014 1.546 -4.363
015 1.653 -4.148
016 2.115 -3.472
017 2.183 -3.708
018 2.262 -3.759
019 2.780 -3.282
020 3.117 -4.468
021 3.083 -4.719
022 3.497 -4.023
023 3.961 -4.173
024 3.560 -5.200
025 3.682 -5.429
026 3.032 -5.352
027 3.604 -4.406
028 4.055 -4.626
029 4.225 -5.743
030 3.913 -5.953
031 5.341 -5.327
032 6.141 -6.202
033 5.899 -6.379
034 5.417 -6.273
035 5.461 -6.002
036 5.101 -6.495
037 4.863 -6.765
038 4.375 -6.700
039 3.766 -5.909
040 4.085 -6.002
041 4.647 -6.116
042 4.548 -5.847
043 4.590 -5.578
044 5.197 -5.108
045 4.303 -5.105
046 4.719 -4.119
047 4.338 -4.051
048 4.815 -3.891
049 4.915 -3.692
050 4.293 -3.821
051 3.913 -4.232
052 3.643 -4.042
053 3.444 -5.132
054 3.121 -5.258
055 3.589 -5.932
056 3.542 -5.926
057 3.931 -5.737
058 3.569 -5.563
059 4.205 -5.430
060 4.055 -5.275
061 4.244 -4.705
062 4.745 -3.962
063 4.852 -3.904
064 3.871 -4.130
065 3.395 -4.062
066 3.027 -4.261
067 3.072 -3.866
068 3.009 -2.598
069 3.219 -2.142
070 2.791 -1.386
071 3.202 -1.031
072 3.722 -0.544
073 5.182 -0.498
074 5.857 -0.408
075 5.565 -0.265
076 5.353 -0.267
077 5.240 -0.764
078 5.899 -1.016
079 5.727 -0.608
080 6.035 -0.296
081 6.627 -0.206
082 6.479 -0.087
083 5.478 -0.194
084 5.584 -0.854
085 5.811 -1.342
086 5.444 -0.519
087 5.175 -0.833
088 4.808 -0.669
089 4.495 -1.080
090 4.652 0.043
091 4.917 -0.130
092 4.776 -0.085
093 4.138 0.079
094 4.456 1.644
095 4.255 2.217
096 3.257 2.482
097 2.683 2.191
098 1.955 2.560
099 1.525 2.693
100 1.236 2.710
101 0.373 2.212
102 0.315 1.808
103 0.247 1.803
104 -0.205 1.567
105 -0.778 1.681
106 -0.782 1.607
107 -0.861 1.399
108 -0.386 0.465
109 0.149 -0.462
110 -0.028 -0.694
111 -0.442 0.165
112 -0.827 1.022
113 -1.722 1.434
114 -1.661 1.008
115 -1.532 0.618
116 -1.242 -0.261
117 -1.277 -0.221
118 -1.146 -0.782
119 0.232 -1.178
120 0.812 -1.657
121 1.825 -1.755
122 2.498 -1.929
123 2.433 -1.781
124 2.600 -2.032
125 3.641 -2.529
126 4.941 -1.734
127 5.231 -1.495
128 5.222 -1.505
129 6.022 -2.035
130 6.063 -1.694
131 5.952 -1.277
132 6.374 -1.233
133 6.501 -1.362
134 6.315 -0.954
135 6.510 -0.484
136 7.298 0.636
137 7.385 1.181
138 7.177 1.038
139 7.742 1.943
140 8.376 2.333
141 7.735 3.309
142 7.087 3.577
143 6.389 3.411
144 6.465 3.882
145 7.063 4.666
146 6.518 5.117
147 6.329 5.119
148 7.270 5.430
149 7.664 5.879
150 7.731 5.847
151 8.264 5.963
152 9.553 6.564
153 10.305 6.318
154 11.010 5.287
155 11.062 5.794
156 11.674 6.713
157 10.674 7.017
158 10.458 6.611
159 11.555 5.311
160 10.820 5.318
161 10.184 5.411
162 9.122 5.539
163 8.153 5.796
164 8.637 5.307
165 9.108 5.048
166 9.222 4.739
167 9.294 4.870
168 8.825 5.322
169 8.026 6.075
170 8.110 6.347
171 8.172 6.026
172 8.520 5.912
173 8.673 5.998
174 8.739 5.817
175 8.880 5.532
176 8.978 5.107
177 8.819 5.186
178 9.883 5.186
179 9.168 4.321
180 8.784 3.748
181 7.733 2.868
182 8.002 3.487
183 8.768 3.030
184 8.792 1.485
185 8.487 0.789
186 8.209 0.565
187 7.879 0.477
188 7.242 -0.265
189 7.169 0.136
190 7.154 0.605
191 7.370 0.739
192 8.246 1.388
193 8.349 2.635
194 8.346 2.363
195 7.686 1.904
196 7.202 1.672
197 6.911 1.482
198 6.810 1.056
199 6.320 1.062
200 6.173 1.210
201 6.906 1.047
202 7.336 1.168
203 7.199 1.011
204 7.001 0.723
205 7.127 0.508
206 7.422 0.740
207 6.839 0.560
208 7.074 0.807
209 7.731 0.384
210 7.770 0.319
211 7.691 0.287
212 8.420 0.091
213 8.492 -0.549
214 8.514 -0.404
215 8.618 -0.401
216 8.728 -0.336
217 8.717 -0.311
218 8.927 -0.180
219 8.774 0.331
220 9.020 0.080
221 9.567 0.226
222 10.444 -0.878
223 9.632 -2.258
224 9.281 -2.616
225 9.160 -3.198
226 9.091 -3.456
227 9.652 -3.609
228 9.840 -3.562
229 9.719 -3.166
230 10.060 -3.622
231 9.933 -3.021
232 10.518 -2.940
233 10.942 -2.896
234 10.893 -2.517
235 10.977 -2.944
236 11.179 -2.963
237 11.046 -2.697
238 11.446 -2.884
239 11.817 -3.522
240 11.716 -3.488
241 11.378 -3.183
242 10.662 -2.639
243 10.624 -2.804
244 10.487 -3.046
245 11.465 -2.851
246 12.140 -2.845
247 11.921 -3.683
248 11.914 -3.928
249 12.317 -4.071
250 12.822 -4.013
251 12.390 -4.918
252 12.916 -5.634
253 13.165 -5.692
254 13.928 -5.596
255 14.346 -5.983
256 14.509 -5.424
257 14.675 -5.868
258 14.928 -6.161
259 14.704 -6.946
260 14.948 -7.893
261 15.457 -8.235
262 16.488 -7.250
263 15.875 -7.461
264 15.358 -6.765
265 16.158 -6.238
266 16.405 -6.100
267 16.432 -5.371
268 16.229 -6.464
269 16.344 -6.732
270 16.032 -6.624
271 16.538 -6.853
272 17.228 -6.629
273 17.495 -6.879
274 17.338 -7.131
275 18.268 -7.086
276 17.895 -7.169
277 16.945 -6.996
278 16.339 -7.114
279 16.138 -7.655
280 16.317 -8.594
281 16.904 -8.588
282 17.427 -8.452
283 17.541 -8.542
284 17.480 -8.595
285 16.470 -8.387
286 16.667 -9.004
287 17.537 -9.551
288 18.134 -9.359
289 17.679 -9.120
290 18.239 -9.252
291 18.922 -9.150
292 18.686 -9.534
293 19.373 -9.504
294 19.674 -8.830
295 20.122 -8.227
296 20.230 -7.373
297 20.613 -6.228
298 21.786 -5.128
299 22.369 -4.119
300 22.351 -3.896
301 21.666 -3.822
302 21.844 -4.291
303 21.360 -4.278
304 20.695 -4.018
305 20.741 -3.696
306 20.760 -2.727
307 21.122 -2.269
308 21.429 -1.512
309 21.020 -0.928
310 21.209 -1.388
311 20.747 -1.494
312 21.095 -1.056
313 20.144 -0.723
314 20.718 -0.571
315 20.842 -1.415
316 20.446 -2.450
317 20.924 -1.553
318 21.233 -2.101
319 21.053 -2.196
320 20.938 -2.251
321 20.971 -2.013
322 20.665 -2.048
323 20.512 -2.130
324 19.914 -1.093
325 20.051 -0.915
326 20.350 -1.415
327 20.967 -1.086
328 20.433 -1.292
329 20.048 -0.971
330 20.291 -0.214
331 19.559 -0.409
332 19.668 -1.000
333 19.442 -1.127
334 19.245 -1.150
335 18.901 -1.493
336 19.230 -1.420
337 18.899 -1.058
338 18.635 -0.751
339 17.885 -0.298
340 16.707 -0.114
341 17.826 -0.709
342 17.650 -0.081
343 18.072 0.393
344 18.016 0.968
345 17.502 0.795
346 17.741 0.634
347 18.372 0.456
348 18.466 0.333
349 18.195 -0.258
350 18.198 -0.068
351 17.762 0.341
352 16.816 0.737
353 16.643 1.797
354 16.419 2.252
355 17.035 1.689
356 16.989 1.231
357 16.144 0.710
358 15.983 0.996
359 15.722 1.626
360 15.431 2.764
361 15.556 3.098
362 14.896 3.049
363 13.865 3.611
364 14.554 4.229
365 15.032 4.691
366 15.149 5.715
367 15.048 6.350
368 15.097 5.747
369 15.889 5.616
370 16.259 5.507
371 15.412 5.915
372 15.270 6.400
373 15.841 6.262
374 16.293 6.000
375 16.680 6.425
376 16.608 5.853
377 15.958 4.734
378 15.752 4.792
379 16.268 5.504
380 16.168 5.449
381 17.029 5.217
382 17.226 5.353
383 17.456 5.607
384 17.471 5.736
385 17.388 6.167
386 16.935 6.044
387 16.054 5.713
388 14.941 5.718
389 14.618 7.144
390 14.180 8.071
391 14.010 8.166
392 14.404 8.212
393 14.022 8.762
394 13.684 9.482
395 13.582 9.518
396 13.168 9.468
397 13.756 9.979
398 14.628 10.290
399 16.117 9.979
400 16.194 9.510
401 15.621 9.727
402 15.994 9.645
403 15.887 9.814
404 16.852 9.658
405 16.500 9.505
406 15.349 9.952
407 14.944 10.332
408 14.973 11.103
409 15.579 10.870
410 16.470 10.231
411 17.340 9.619
412 16.832 10.076
413 16.314 10.191
414 16.387 10.425
415 16.340 11.087
416 16.194 10.864
417 15.753 10.377
418 15.686 10.546
419 16.124 10.618
420 17.031 9.929
421 17.375 9.531
422 16.666 8.996
423 16.265 8.767
424 15.410 8.988
425 15.015 9.658
426 15.327 9.552
427 15.385 8.685
428 14.654 9.203
429 14.300 9.036
430 14.168 8.719
431 14.516 8.631
432 14.542 8.819
433 15.220 9.314
434 15.209 9.531
435 14.962 9.621
436 16.090 9.794
437 16.710 9.091
438 15.733 9.079
439 15.686 8.884
440 15.847 8.961
441 15.632 8.855
442 15.818 10.337
443 15.475 10.636
444 14.992 10.952
445 15.399 11.855
446 15.637 11.650
447 16.024 11.848
448 16.037 12.162
449 16.452 11.331
450 16.254 9.668
451 16.796 8.441
452 17.318 7.948
453 16.889 7.773
454 17.730 7.513
455 18.874 7.059
456 18.742 5.893
457 18.240 5.929
458 18.006 6.155
459 17.567 6.341
460 17.140 6.151
461 16.037 6.594
462 15.422 6.914
463 15.433 6.101
464 14.867 5.454
465 14.979 5.620
466 14.534 5.749
467 15.130 5.135
468 15.301 4.370
469 14.880 3.738
470 14.446 3.738
471 14.959 3.583
472 15.193 3.074
473 15.494 1.973
474 15.941 2.299
475 15.362 2.116
476 15.567 2.782
477 14.264 3.294
478 14.145 3.113
479 14.252 2.667
480 14.400 2.108
481 14.551 1.619
482 14.280 2.125
483 14.621 2.913
484 15.711 2.812
485 16.683 2.295
486 17.137 2.712
487 17.474 2.385
488 17.418 1.928
489 16.571 2.183
490 16.694 2.452
491 16.922 2.651
492 16.721 2.719
493 16.314 2.703
494 15.578 2.720
495 15.164 2.498
496 15.434 1.907
497 14.982 1.153
498 14.057 1.648
499 13.693 1.544
500 13.551 0.979
501 13.764 -0.380
