# Supplementary material for: Maximum likelihood-based estimation of diffusion coefficient is quick and reliable method for analyzing estradiol actions on surface receptor movements
Source: Front Neuroinform. 2023 Mar 8;17:1005936. doi: 10.3389/fninf.2023.1005936 (PMC10031098; doi:10.3389/fninf.2023.1005936)
Supplement: Supplementary file 2 [file Data_Sheet_2.ZIP › 00-D-error_sensitivity/D015_s0/Traj_N=500_D=0.15_Error=0_MotionBlur _No.051.dat]

001 0.330 0.387
002 0.129 1.289
003 0.242 0.835
004 0.608 0.623
005 1.327 0.768
006 2.132 0.620
007 2.441 1.041
008 2.395 0.901
009 2.607 0.053
010 3.348 0.085
011 3.909 -0.896
012 2.997 -1.640
013 2.154 -2.400
014 1.644 -1.961
015 1.495 -1.571
016 1.239 -1.338
017 1.000 -1.963
018 0.602 -1.802
019 0.720 -0.999
020 0.565 -0.947
021 0.101 -1.028
022 -0.827 -1.117
023 -1.059 -1.928
024 -1.213 -1.556
025 -0.629 -1.422
026 -0.641 -1.335
027 -0.399 -1.246
028 -0.062 -1.107
029 -0.364 -0.999
030 -0.109 -1.687
031 -0.469 -1.904
032 -0.727 -2.167
033 -0.253 -2.489
034 1.023 -1.451
035 1.379 -1.380
036 0.865 -0.643
037 1.000 0.178
038 0.746 0.457
039 0.679 0.070
040 -0.200 -0.231
041 -0.346 -0.497
042 0.058 -0.391
043 -0.088 -1.062
044 -0.183 -2.199
045 -0.305 -2.979
046 -1.080 -3.129
047 -1.840 -3.282
048 -2.203 -3.048
049 -1.653 -3.786
050 -0.624 -4.209
051 -1.229 -4.226
052 -1.122 -2.738
053 -1.094 -2.380
054 -1.742 -3.470
055 -1.715 -3.327
056 -1.291 -4.106
057 -1.852 -3.202
058 -2.283 -2.008
059 -2.292 -1.428
060 -2.587 -1.115
061 -2.879 -1.710
062 -3.487 -1.884
063 -3.622 -1.708
064 -3.696 -1.495
065 -3.929 -1.668
066 -3.264 -0.240
067 -3.394 0.656
068 -3.404 1.163
069 -4.220 0.566
070 -4.474 -0.195
071 -4.585 -0.015
072 -4.432 -0.182
073 -3.658 -0.131
074 -3.353 -0.327
075 -3.714 0.765
076 -3.296 1.076
077 -2.994 1.258
078 -3.582 1.278
079 -4.193 1.156
080 -4.994 1.736
081 -5.308 2.453
082 -5.262 2.079
083 -5.030 2.075
084 -4.512 2.036
085 -4.641 1.347
086 -5.192 1.745
087 -5.454 1.362
088 -5.947 1.227
089 -5.646 0.988
090 -5.281 0.177
091 -5.190 -0.075
092 -5.042 0.659
093 -4.998 0.649
094 -4.858 1.093
095 -4.504 1.318
096 -4.765 1.040
097 -4.893 0.609
098 -4.871 1.005
099 -4.435 1.759
100 -4.984 2.135
101 -5.763 1.664
102 -5.748 1.352
103 -5.754 0.811
104 -6.089 0.519
105 -6.267 1.558
106 -6.759 2.545
107 -6.664 2.718
108 -6.421 3.088
109 -6.414 2.182
110 -6.305 1.843
111 -6.078 1.607
112 -6.143 1.305
113 -6.365 0.661
114 -6.498 0.125
115 -6.543 -0.418
116 -7.620 -0.636
117 -7.868 -0.573
118 -8.802 -0.644
119 -9.122 0.006
120 -9.472 0.282
121 -9.246 0.512
122 -9.478 0.115
123 -9.143 -0.285
124 -9.168 -0.220
125 -8.996 0.376
126 -9.056 -0.009
127 -9.839 -0.404
128 -10.260 -0.375
129 -10.835 -0.724
130 -11.686 -0.748
131 -11.668 -1.315
132 -11.083 -1.971
133 -10.635 -2.432
134 -10.182 -3.144
135 -9.934 -3.309
136 -9.234 -3.540
137 -8.787 -4.175
138 -9.610 -5.140
139 -10.030 -6.125
140 -9.508 -6.149
141 -9.890 -6.377
142 -9.483 -6.341
143 -9.458 -6.533
144 -10.159 -7.377
145 -10.652 -7.600
146 -10.045 -8.084
147 -9.767 -8.532
148 -9.803 -9.037
149 -10.085 -9.426
150 -10.422 -9.110
151 -11.446 -9.282
152 -11.983 -9.928
153 -12.389 -10.766
154 -12.924 -11.360
155 -12.813 -11.099
156 -11.675 -11.585
157 -11.795 -12.482
158 -12.537 -12.248
159 -12.500 -12.356
160 -12.548 -13.572
161 -12.986 -14.340
162 -11.978 -13.977
163 -11.668 -14.163
164 -11.279 -16.114
165 -11.155 -16.727
166 -11.295 -17.383
167 -11.389 -17.285
168 -11.352 -17.490
169 -10.920 -17.953
170 -11.089 -18.383
171 -10.837 -18.606
172 -10.441 -18.408
173 -10.291 -19.290
174 -10.549 -19.570
175 -10.319 -20.992
176 -9.496 -21.977
177 -8.606 -22.916
178 -8.235 -23.810
179 -8.665 -24.234
180 -9.671 -24.639
181 -10.104 -24.768
182 -10.228 -25.116
183 -9.775 -24.993
184 -9.869 -24.512
185 -9.250 -23.886
186 -8.486 -24.412
187 -9.276 -24.410
188 -8.891 -24.658
189 -8.729 -23.072
190 -8.704 -21.908
191 -8.396 -22.167
192 -7.770 -21.610
193 -8.115 -20.394
194 -8.065 -20.197
195 -7.808 -19.754
196 -7.518 -19.888
197 -7.387 -20.525
198 -6.657 -21.084
199 -6.515 -21.331
200 -6.923 -21.206
201 -7.198 -21.349
202 -7.684 -21.466
203 -8.401 -20.844
204 -8.238 -20.317
205 -7.504 -20.345
206 -6.938 -21.268
207 -7.010 -21.284
208 -6.666 -21.593
209 -6.973 -22.162
210 -7.077 -22.512
211 -6.670 -22.202
212 -8.206 -22.281
213 -8.884 -22.386
214 -8.555 -22.094
215 -8.406 -21.072
216 -9.439 -20.448
217 -9.466 -20.726
218 -9.496 -20.288
219 -9.789 -20.108
220 -9.623 -19.844
221 -9.171 -19.510
222 -9.401 -19.185
223 -9.931 -20.278
224 -10.243 -20.341
225 -10.772 -20.686
226 -10.967 -21.107
227 -10.935 -21.184
228 -10.732 -20.736
229 -10.802 -20.392
230 -11.453 -19.824
231 -11.978 -19.381
232 -12.555 -19.847
233 -11.929 -20.340
234 -12.407 -20.951
235 -12.825 -21.031
236 -12.792 -21.287
237 -13.380 -22.164
238 -12.765 -22.384
239 -12.664 -23.487
240 -12.649 -24.040
241 -12.444 -24.113
242 -12.622 -23.490
243 -13.093 -23.270
244 -12.177 -22.756
245 -11.876 -23.047
246 -11.592 -23.411
247 -10.761 -24.192
248 -10.689 -24.836
249 -10.821 -24.892
250 -10.740 -24.980
251 -10.613 -25.215
252 -10.327 -25.655
253 -11.074 -25.733
254 -10.608 -26.331
255 -10.504 -26.192
256 -10.524 -26.061
257 -10.802 -25.137
258 -10.664 -24.568
259 -10.776 -25.323
260 -10.584 -26.037
261 -10.385 -25.999
262 -11.487 -26.295
263 -10.901 -26.970
264 -11.187 -27.918
265 -11.449 -28.891
266 -11.209 -29.593
267 -10.833 -30.242
268 -10.954 -30.755
269 -10.558 -30.678
270 -10.566 -30.385
271 -10.005 -30.095
272 -9.617 -29.695
273 -9.289 -29.694
274 -9.104 -29.171
275 -8.667 -28.861
276 -8.358 -28.732
277 -9.128 -28.683
278 -8.640 -27.997
279 -9.268 -27.509
280 -9.338 -26.655
281 -8.839 -27.079
282 -8.041 -27.073
283 -8.381 -27.430
284 -8.698 -27.826
285 -8.895 -28.861
286 -8.274 -29.324
287 -7.135 -29.883
288 -6.709 -29.993
289 -7.114 -30.541
290 -7.330 -30.756
291 -7.256 -30.664
292 -7.492 -30.729
293 -7.182 -30.580
294 -7.125 -29.665
295 -7.366 -30.426
296 -7.626 -30.691
297 -8.272 -30.594
298 -8.668 -30.274
299 -8.798 -29.512
300 -9.331 -30.423
301 -8.965 -31.156
302 -8.572 -30.775
303 -8.316 -30.356
304 -7.999 -29.206
305 -8.657 -29.165
306 -8.405 -29.185
307 -8.678 -28.966
308 -8.575 -29.129
309 -8.130 -28.624
310 -8.375 -28.775
311 -9.069 -28.474
312 -9.053 -28.707
313 -8.549 -28.899
314 -7.918 -28.839
315 -7.592 -28.845
316 -7.734 -29.483
317 -7.952 -29.021
318 -8.075 -29.380
319 -7.386 -30.396
320 -6.709 -31.644
321 -7.051 -31.646
322 -7.838 -30.647
323 -8.254 -30.472
324 -8.784 -29.897
325 -8.292 -28.576
326 -7.728 -28.948
327 -7.454 -28.259
328 -7.932 -28.900
329 -7.850 -28.578
330 -7.983 -28.719
331 -7.860 -29.243
332 -7.998 -28.556
333 -9.396 -28.131
334 -8.737 -28.188
335 -7.656 -27.560
336 -6.717 -28.319
337 -6.244 -28.673
338 -6.643 -29.474
339 -7.339 -29.716
340 -7.755 -30.366
341 -7.647 -31.647
342 -8.049 -31.808
343 -7.692 -31.568
344 -7.259 -31.458
345 -6.691 -31.156
346 -6.823 -31.054
347 -7.027 -31.332
348 -7.121 -31.041
349 -7.760 -31.105
350 -7.921 -31.142
351 -8.561 -31.566
352 -8.515 -31.825
353 -8.308 -31.769
354 -9.702 -31.028
355 -10.098 -31.029
356 -10.636 -31.481
357 -10.312 -30.541
358 -10.583 -31.033
359 -9.625 -31.844
360 -9.113 -31.762
361 -9.359 -31.561
362 -9.063 -30.741
363 -9.914 -30.781
364 -9.066 -31.246
365 -8.970 -31.238
366 -8.829 -31.352
367 -8.701 -31.940
368 -8.670 -32.562
369 -8.814 -32.408
370 -10.202 -31.843
371 -10.800 -31.703
372 -10.795 -32.376
373 -10.463 -33.700
374 -9.438 -33.400
375 -9.191 -33.037
376 -8.948 -32.985
377 -8.766 -32.858
378 -9.299 -32.651
379 -9.867 -32.788
380 -9.880 -32.249
381 -9.511 -32.259
382 -9.538 -32.190
383 -9.184 -32.555
384 -8.469 -33.223
385 -8.790 -33.469
386 -8.541 -33.445
387 -7.491 -32.561
388 -6.909 -32.824
389 -6.237 -32.903
390 -6.988 -32.780
391 -7.386 -32.626
392 -8.105 -32.643
393 -8.298 -32.499
394 -8.935 -32.330
395 -8.418 -32.983
396 -9.164 -33.057
397 -9.848 -32.394
398 -10.074 -32.375
399 -9.857 -32.153
400 -9.464 -32.864
401 -9.781 -32.965
402 -9.646 -33.386
403 -9.071 -33.514
404 -8.838 -32.612
405 -8.936 -32.668
406 -8.544 -32.732
407 -9.089 -32.319
408 -9.613 -32.486
409 -9.725 -33.268
410 -9.337 -32.595
411 -9.870 -32.091
412 -10.331 -31.350
413 -10.357 -31.409
414 -10.382 -31.487
415 -9.888 -31.847
416 -8.568 -31.762
417 -8.343 -31.185
418 -7.821 -30.197
419 -7.144 -29.462
420 -6.976 -28.955
421 -6.702 -28.473
422 -6.854 -27.831
423 -6.692 -27.496
424 -7.105 -27.206
425 -6.899 -27.486
426 -6.490 -27.622
427 -6.078 -26.714
428 -5.272 -27.176
429 -5.341 -26.510
430 -5.839 -25.872
431 -6.200 -25.487
432 -5.817 -25.228
433 -6.370 -25.614
434 -6.894 -25.933
435 -7.586 -25.441
436 -7.862 -26.109
437 -8.388 -26.237
438 -8.343 -26.134
439 -7.949 -26.166
440 -8.253 -26.993
441 -8.603 -26.138
442 -7.991 -24.481
443 -8.050 -24.501
444 -7.820 -24.565
445 -7.164 -23.965
446 -7.081 -23.888
447 -7.857 -24.129
448 -8.130 -23.359
449 -8.360 -22.935
450 -8.121 -22.823
451 -8.142 -22.601
452 -8.569 -23.661
453 -8.796 -24.095
454 -8.587 -23.556
455 -8.548 -24.194
456 -8.518 -24.904
457 -8.874 -24.107
458 -9.155 -24.211
459 -8.813 -24.583
460 -7.145 -25.360
461 -5.949 -25.466
462 -5.718 -25.441
463 -5.106 -25.524
464 -5.042 -25.371
465 -5.152 -25.210
466 -5.701 -25.020
467 -6.091 -24.886
468 -6.180 -25.165
469 -6.011 -24.588
470 -5.461 -24.911
471 -5.066 -25.092
472 -4.820 -25.600
473 -5.052 -25.753
474 -4.785 -24.953
475 -4.057 -24.347
476 -3.183 -24.645
477 -1.499 -25.207
478 -1.281 -25.324
479 -1.369 -24.860
480 -1.131 -24.428
481 -2.048 -24.705
482 -2.023 -24.222
483 -1.577 -24.231
484 -1.662 -24.669
485 -0.906 -24.796
486 -0.556 -24.622
487 -0.498 -23.504
488 -1.380 -23.074
489 -2.237 -23.419
490 -2.619 -23.479
491 -2.943 -22.944
492 -2.776 -22.135
493 -3.422 -20.780
494 -4.359 -20.282
495 -3.812 -19.896
496 -4.224 -19.793
497 -3.994 -18.702
498 -4.282 -18.575
499 -4.733 -18.703
500 -5.066 -18.945
501 -5.190 -19.082
