# Supplementary material for: Maximum likelihood-based estimation of diffusion coefficient is quick and reliable method for analyzing estradiol actions on surface receptor movements
Source: Front Neuroinform. 2023 Mar 8;17:1005936. doi: 10.3389/fninf.2023.1005936 (PMC10031098; doi:10.3389/fninf.2023.1005936)
Supplement: Supplementary file 2 [file Data_Sheet_2.ZIP › 00-D-error_sensitivity/D015_s0/Traj_N=500_D=0.15_Error=0_MotionBlur _No.052.dat]

001 -0.192 0.169
002 -0.136 -0.283
003 0.526 -0.211
004 0.449 -0.710
005 -0.125 -0.795
006 -0.899 -2.679
007 -0.959 -3.977
008 -1.282 -4.430
009 -1.066 -4.867
010 -0.497 -6.008
011 0.097 -6.635
012 0.689 -7.543
013 0.569 -7.587
014 0.512 -6.993
015 -0.179 -6.806
016 0.049 -6.354
017 -0.356 -5.706
018 -0.342 -5.469
019 -0.380 -5.394
020 -0.492 -5.396
021 -1.277 -5.001
022 -0.574 -3.531
023 -0.491 -2.889
024 -0.505 -3.039
025 -0.674 -2.619
026 -1.790 -3.365
027 -1.891 -3.649
028 -2.551 -3.388
029 -2.282 -2.869
030 -2.121 -3.252
031 -2.172 -3.511
032 -2.400 -3.561
033 -1.388 -3.541
034 -1.266 -3.236
035 -0.867 -2.801
036 -0.633 -2.803
037 -0.136 -3.023
038 -0.694 -4.010
039 -0.510 -3.741
040 0.130 -2.850
041 0.296 -3.157
042 0.029 -3.241
043 -1.167 -3.853
044 -1.200 -4.036
045 -1.001 -4.027
046 -0.858 -3.931
047 -1.030 -4.006
048 -1.362 -4.376
049 -1.837 -4.659
050 -1.498 -5.131
051 -1.240 -5.642
052 -1.411 -5.849
053 -0.939 -6.116
054 -1.184 -5.784
055 -1.570 -5.748
056 -1.564 -6.548
057 -0.952 -6.381
058 -1.113 -6.610
059 -0.908 -6.606
060 -0.911 -6.072
061 -0.729 -6.645
062 -0.264 -6.404
063 0.234 -5.723
064 0.534 -5.737
065 -0.043 -5.436
066 -0.142 -5.741
067 -0.268 -6.179
068 -0.714 -6.339
069 -0.685 -6.503
070 -0.502 -6.346
071 -0.083 -6.448
072 -0.665 -7.498
073 -0.944 -8.311
074 -1.011 -8.548
075 -0.689 -8.257
076 0.061 -7.876
077 0.539 -7.130
078 0.342 -7.448
079 0.330 -8.373
080 0.143 -8.016
081 0.857 -8.190
082 0.849 -8.819
083 0.666 -9.110
084 -0.218 -9.405
085 -0.050 -9.239
086 0.636 -9.582
087 1.297 -9.896
088 1.849 -9.262
089 2.297 -9.401
090 1.451 -10.143
091 -0.055 -10.677
092 -1.040 -10.970
093 -1.131 -11.447
094 -1.736 -11.937
095 -1.305 -13.399
096 -1.468 -14.167
097 -1.705 -14.464
098 -1.697 -14.398
099 -2.444 -14.179
100 -2.101 -14.172
101 -2.638 -13.276
102 -2.848 -13.516
103 -3.005 -14.416
104 -3.019 -15.211
105 -2.755 -15.487
106 -2.370 -15.915
107 -2.204 -16.280
108 -2.678 -15.603
109 -2.934 -15.298
110 -1.953 -16.072
111 -2.236 -16.690
112 -3.095 -17.205
113 -3.864 -18.163
114 -4.329 -19.863
115 -4.882 -19.516
116 -4.374 -20.055
117 -4.560 -20.692
118 -5.639 -21.326
119 -5.925 -21.806
120 -7.072 -21.954
121 -7.209 -21.565
122 -7.510 -21.439
123 -7.643 -21.549
124 -7.543 -21.816
125 -7.686 -21.798
126 -7.958 -21.892
127 -7.974 -22.108
128 -8.360 -20.871
129 -9.017 -20.320
130 -9.127 -20.405
131 -9.181 -20.278
132 -9.463 -20.341
133 -9.911 -21.065
134 -10.238 -20.563
135 -10.094 -20.946
136 -10.995 -21.036
137 -10.968 -21.020
138 -11.504 -21.480
139 -11.770 -21.800
140 -12.030 -21.121
141 -12.258 -21.508
142 -11.587 -22.325
143 -11.877 -22.345
144 -11.299 -21.996
145 -10.720 -20.668
146 -11.334 -21.117
147 -11.200 -20.651
148 -11.631 -19.457
149 -11.616 -18.816
150 -10.591 -18.446
151 -10.070 -17.902
152 -9.634 -18.164
153 -9.325 -17.310
154 -9.364 -17.454
155 -9.901 -18.107
156 -9.049 -17.074
157 -8.174 -16.718
158 -8.701 -16.812
159 -9.073 -16.156
160 -8.960 -16.838
161 -8.965 -16.906
162 -9.719 -17.099
163 -8.480 -17.060
164 -7.710 -18.781
165 -7.946 -19.164
166 -7.713 -19.155
167 -8.894 -19.737
168 -9.443 -19.706
169 -8.944 -19.170
170 -8.951 -18.541
171 -8.530 -18.215
172 -7.980 -18.341
173 -8.054 -18.889
174 -7.935 -18.969
175 -8.850 -19.164
176 -8.749 -19.204
177 -8.662 -19.113
178 -8.523 -19.489
179 -8.578 -20.190
180 -8.181 -19.404
181 -8.255 -18.589
182 -8.028 -18.526
183 -7.386 -18.737
184 -7.982 -18.688
185 -8.986 -19.374
186 -9.481 -18.917
187 -9.710 -18.698
188 -10.251 -18.930
189 -10.679 -19.267
190 -10.542 -19.672
191 -10.266 -19.148
192 -10.401 -17.802
193 -11.150 -17.588
194 -10.813 -18.133
195 -10.732 -17.989
196 -10.753 -18.149
197 -10.826 -16.660
198 -11.495 -16.248
199 -10.847 -16.464
200 -10.254 -16.198
201 -9.696 -16.191
202 -9.078 -16.051
203 -9.000 -16.324
204 -9.080 -15.722
205 -8.835 -15.718
206 -8.952 -16.267
207 -8.732 -16.843
208 -7.942 -17.671
209 -7.147 -17.602
210 -6.630 -16.761
211 -6.481 -16.143
212 -5.968 -15.987
213 -4.632 -16.168
214 -4.623 -16.035
215 -4.881 -14.873
216 -5.127 -14.464
217 -5.041 -14.790
218 -4.888 -14.245
219 -4.780 -13.966
220 -5.228 -15.612
221 -4.859 -15.482
222 -4.492 -15.032
223 -4.991 -14.977
224 -4.700 -14.292
225 -4.486 -13.880
226 -5.001 -14.105
227 -5.713 -13.947
228 -5.837 -14.592
229 -6.028 -14.208
230 -6.229 -14.205
231 -6.314 -14.383
232 -6.960 -14.501
233 -8.035 -14.916
234 -7.993 -15.074
235 -7.322 -16.082
236 -7.295 -16.630
237 -6.214 -16.833
238 -5.521 -17.039
239 -5.238 -17.527
240 -4.890 -17.613
241 -4.513 -17.957
242 -3.620 -17.696
243 -2.774 -17.644
244 -2.950 -17.682
245 -3.465 -18.195
246 -3.159 -18.813
247 -3.778 -19.679
248 -5.248 -19.734
249 -5.943 -19.881
250 -6.204 -19.074
251 -6.003 -19.480
252 -5.456 -19.818
253 -5.256 -19.953
254 -6.139 -19.695
255 -6.262 -20.044
256 -6.211 -20.205
257 -6.562 -20.684
258 -6.738 -20.966
259 -7.844 -21.160
260 -7.819 -20.970
261 -8.817 -21.371
262 -9.199 -20.381
263 -10.338 -20.654
264 -10.683 -20.790
265 -10.837 -20.836
266 -10.585 -21.043
267 -10.267 -21.450
268 -9.719 -22.065
269 -9.227 -21.678
270 -9.951 -21.356
271 -10.888 -21.817
272 -10.900 -22.129
273 -10.959 -22.071
274 -10.837 -22.156
275 -10.066 -22.568
276 -8.937 -23.158
277 -8.380 -22.591
278 -8.070 -22.503
279 -7.875 -23.455
280 -8.248 -24.123
281 -8.589 -23.865
282 -7.108 -23.349
283 -6.163 -22.978
284 -5.653 -23.874
285 -5.054 -23.175
286 -4.773 -23.136
287 -4.101 -22.132
288 -4.108 -21.665
289 -3.572 -22.703
290 -3.166 -23.197
291 -3.938 -22.797
292 -3.812 -23.176
293 -4.340 -23.352
294 -3.144 -23.514
295 -2.585 -23.238
296 -2.031 -22.771
297 -0.975 -22.709
298 -0.485 -22.840
299 0.216 -22.887
300 0.133 -22.223
301 0.082 -22.082
302 0.089 -21.727
303 -0.476 -21.073
304 -0.374 -21.031
305 -0.905 -20.336
306 -0.658 -18.866
307 0.046 -18.441
308 -0.310 -18.813
309 0.382 -18.289
310 1.049 -18.596
311 1.277 -19.999
312 0.859 -20.979
313 1.212 -21.512
314 1.052 -21.108
315 1.237 -20.530
316 1.724 -20.725
317 1.748 -20.926
318 2.171 -20.257
319 2.280 -19.209
320 2.289 -19.575
321 3.095 -20.705
322 4.367 -20.476
323 4.977 -19.332
324 5.763 -19.660
325 6.044 -19.746
326 6.173 -19.155
327 6.426 -19.155
328 6.446 -18.862
329 6.883 -19.597
330 5.882 -19.904
331 5.570 -19.043
332 4.791 -19.025
333 3.658 -19.022
334 3.638 -19.546
335 2.839 -20.224
336 2.475 -20.490
337 1.679 -20.344
338 1.041 -20.538
339 0.384 -19.813
340 -0.482 -19.922
341 -0.570 -19.979
342 0.017 -19.672
343 -0.574 -20.219
344 -0.804 -20.374
345 -0.275 -20.639
346 0.737 -21.073
347 0.519 -21.789
348 0.258 -22.039
349 -0.025 -21.562
350 -1.208 -21.465
351 -1.734 -21.842
352 -1.437 -21.303
353 -1.018 -20.776
354 -0.983 -20.658
355 -1.123 -20.685
356 -1.090 -21.201
357 -0.366 -22.081
358 0.039 -22.404
359 0.686 -22.982
360 1.073 -22.866
361 1.962 -22.875
362 1.494 -22.042
363 0.394 -21.678
364 0.518 -21.164
365 0.218 -20.640
366 1.055 -19.949
367 0.563 -19.997
368 1.248 -19.799
369 1.227 -20.716
370 1.489 -20.543
371 1.120 -20.765
372 0.885 -21.036
373 0.659 -20.255
374 0.610 -19.463
375 -0.103 -19.145
376 0.291 -18.950
377 0.787 -19.079
378 0.330 -18.168
379 0.141 -18.094
380 0.415 -18.038
381 0.358 -17.274
382 -0.716 -17.525
383 -0.457 -17.307
384 -0.420 -17.087
385 -0.451 -17.861
386 -0.210 -17.894
387 -0.389 -17.601
388 -0.657 -17.622
389 -0.572 -17.451
390 -0.478 -18.115
391 -1.216 -18.493
392 -1.748 -18.488
393 -2.019 -17.858
394 -2.822 -17.731
395 -2.629 -17.489
396 -3.432 -17.366
397 -2.973 -17.102
398 -2.184 -17.094
399 -2.187 -16.984
400 -2.329 -16.706
401 -3.282 -16.833
402 -2.698 -16.322
403 -1.543 -16.130
404 -0.198 -15.905
405 0.320 -15.726
406 0.410 -16.347
407 0.325 -16.654
408 1.011 -16.398
409 0.945 -16.093
410 1.397 -15.679
411 2.506 -15.440
412 2.593 -15.937
413 2.027 -15.917
414 1.918 -16.344
415 2.637 -16.392
416 2.976 -15.619
417 2.811 -15.252
418 2.512 -15.702
419 2.761 -15.704
420 2.011 -15.611
421 2.479 -15.472
422 2.375 -14.956
423 2.388 -14.137
424 2.820 -13.399
425 3.385 -13.637
426 3.374 -13.529
427 3.132 -14.071
428 2.020 -14.840
429 1.916 -14.202
430 0.923 -13.127
431 1.086 -12.702
432 1.147 -14.211
433 0.920 -14.940
434 1.078 -14.621
435 0.019 -13.918
436 -0.430 -13.294
437 -0.565 -13.413
438 -1.080 -12.713
439 -1.255 -12.914
440 -2.018 -12.779
441 -2.961 -13.040
442 -3.814 -12.984
443 -3.444 -12.352
444 -3.780 -11.409
445 -4.553 -11.452
446 -5.027 -11.212
447 -5.250 -11.299
448 -6.223 -10.810
449 -5.786 -10.509
450 -6.229 -11.181
451 -5.687 -11.630
452 -5.315 -11.655
453 -5.265 -11.424
454 -5.435 -11.764
455 -5.834 -12.278
456 -4.856 -12.571
457 -5.388 -13.372
458 -5.345 -13.745
459 -5.712 -12.826
460 -5.314 -12.621
461 -4.996 -13.426
462 -4.763 -14.062
463 -4.570 -13.939
464 -4.175 -13.930
465 -4.259 -14.602
466 -4.689 -15.102
467 -4.945 -15.275
468 -4.352 -14.568
469 -4.309 -14.735
470 -4.469 -14.250
471 -4.655 -14.150
472 -5.237 -14.055
473 -5.150 -14.387
474 -6.050 -13.995
475 -6.125 -14.577
476 -6.243 -14.781
477 -6.093 -15.636
478 -6.150 -15.807
479 -6.703 -15.947
480 -7.153 -17.093
481 -7.899 -17.158
482 -7.982 -16.454
483 -7.854 -16.020
484 -8.162 -16.336
485 -7.897 -16.361
486 -7.685 -15.813
487 -7.460 -15.125
488 -7.452 -14.290
489 -7.177 -14.268
490 -7.250 -14.186
491 -7.457 -14.305
492 -6.678 -14.507
493 -6.268 -13.831
494 -5.835 -12.861
495 -6.120 -13.566
496 -6.075 -13.779
497 -6.932 -14.047
498 -7.049 -14.204
499 -5.793 -13.566
500 -5.601 -13.488
501 -5.523 -13.327
