# Supplementary material for: Maximum likelihood-based estimation of diffusion coefficient is quick and reliable method for analyzing estradiol actions on surface receptor movements
Source: Front Neuroinform. 2023 Mar 8;17:1005936. doi: 10.3389/fninf.2023.1005936 (PMC10031098; doi:10.3389/fninf.2023.1005936)
Supplement: Supplementary file 2 [file Data_Sheet_2.ZIP › 00-D-error_sensitivity/D015_s0/Traj_N=500_D=0.15_Error=0_MotionBlur _No.053.dat]

001 -0.225 -0.493
002 -0.261 -0.549
003 0.566 -0.854
004 -0.263 -0.821
005 -0.989 0.370
006 -1.910 0.960
007 -2.628 0.613
008 -3.338 0.360
009 -3.261 -0.290
010 -3.013 -0.611
011 -3.096 -1.564
012 -2.621 -1.543
013 -2.268 -1.727
014 -2.019 -0.996
015 -1.735 -0.128
016 -1.898 0.081
017 -1.853 -0.122
018 -0.599 0.365
019 -0.889 0.021
020 -1.024 -0.057
021 -1.517 -0.386
022 -1.582 0.332
023 -1.678 0.809
024 -1.788 1.229
025 -1.860 1.567
026 -3.124 1.820
027 -2.782 1.844
028 -1.877 1.530
029 -0.764 1.590
030 0.153 1.478
031 -0.205 1.925
032 -1.472 2.292
033 -1.986 2.187
034 -1.307 2.033
035 -1.188 1.491
036 -1.651 0.509
037 -1.890 0.273
038 -2.099 1.607
039 -3.132 1.207
040 -2.838 0.998
041 -2.583 1.098
042 -1.571 0.702
043 -1.573 0.849
044 -1.461 1.592
045 -1.486 1.666
046 -0.883 2.095
047 -0.919 1.905
048 -0.306 0.626
049 -1.241 1.165
050 -0.611 1.329
051 -1.106 2.067
052 -0.928 2.024
053 -1.474 1.726
054 -1.262 1.188
055 -0.693 1.399
056 -0.093 1.224
057 -0.147 1.558
058 0.387 2.093
059 0.666 2.065
060 0.580 1.924
061 1.616 1.375
062 1.914 0.803
063 2.193 0.825
064 2.621 1.182
065 3.480 1.033
066 3.940 0.773
067 3.633 0.564
068 3.586 -0.086
069 3.081 0.163
070 3.599 0.630
071 4.740 1.316
072 4.550 1.057
073 4.961 0.820
074 5.523 1.118
075 5.495 1.058
076 5.468 1.001
077 5.063 1.016
078 5.131 1.088
079 5.227 1.083
080 5.938 1.668
081 5.663 2.414
082 5.792 1.978
083 5.757 2.063
084 5.155 2.630
085 5.751 4.089
086 5.535 3.047
087 5.918 3.623
088 5.886 3.843
089 6.160 3.724
090 6.612 3.966
091 6.506 3.580
092 6.633 3.532
093 7.322 4.442
094 7.171 4.418
095 6.631 4.576
096 6.833 5.369
097 6.798 5.243
098 7.350 5.520
099 7.459 4.640
100 8.036 4.461
101 8.885 5.214
102 9.295 5.820
103 9.522 6.411
104 9.465 6.419
105 10.279 5.782
106 10.940 5.715
107 10.603 5.232
108 11.219 5.463
109 12.819 5.458
110 13.084 4.597
111 14.325 3.946
112 13.798 4.607
113 13.035 4.879
114 13.391 5.327
115 13.234 5.139
116 13.673 4.570
117 13.976 4.739
118 13.941 5.106
119 14.406 5.666
120 15.085 5.052
121 15.738 4.341
122 15.694 4.262
123 15.311 4.211
124 15.318 4.633
125 14.928 4.538
126 16.206 4.718
127 16.135 5.301
128 15.409 4.215
129 15.346 3.973
130 14.960 3.850
131 14.066 3.435
132 14.363 2.861
133 14.407 3.242
134 14.841 3.245
135 14.283 2.849
136 14.658 2.456
137 14.599 2.584
138 14.165 2.718
139 13.760 3.263
140 13.040 3.079
141 13.141 3.464
142 13.055 3.057
143 12.609 2.886
144 12.742 3.160
145 13.116 3.497
146 13.746 3.768
147 13.580 3.221
148 13.375 2.434
149 13.795 2.589
150 13.215 2.931
151 12.673 3.178
152 13.131 3.845
153 13.238 3.539
154 12.886 4.032
155 12.775 5.178
156 12.715 6.080
157 12.902 6.109
158 12.974 5.527
159 13.339 5.238
160 13.924 5.317
161 13.231 6.005
162 12.786 5.677
163 12.213 5.019
164 11.986 4.889
165 12.033 4.845
166 12.415 4.736
167 12.037 4.907
168 11.556 5.078
169 12.324 5.924
170 12.743 6.464
171 12.679 6.143
172 12.591 6.030
173 13.307 5.457
174 13.538 5.674
175 13.329 5.609
176 13.529 5.279
177 14.097 5.170
178 14.562 5.357
179 14.080 4.496
180 13.137 4.228
181 12.818 3.885
182 12.577 4.038
183 13.102 4.386
184 13.882 4.332
185 14.842 4.393
186 15.315 4.871
187 15.820 5.119
188 15.244 5.099
189 15.139 4.747
190 15.514 4.818
191 16.343 5.240
192 17.531 5.820
193 17.301 6.396
194 17.668 6.668
195 18.096 6.710
196 18.528 6.760
197 18.157 6.011
198 18.746 5.296
199 18.541 4.888
200 17.764 5.162
201 18.126 5.476
202 18.185 5.342
203 17.883 5.471
204 18.074 5.849
205 17.965 5.457
206 17.718 4.978
207 18.903 4.506
208 19.162 4.743
209 19.655 4.684
210 19.367 3.809
211 18.730 3.600
212 19.597 4.120
213 20.785 5.233
214 21.693 5.854
215 20.939 5.927
216 20.955 5.567
217 21.467 5.864
218 20.621 6.218
219 19.986 6.712
220 19.565 6.394
221 19.657 6.956
222 18.926 6.721
223 17.803 7.060
224 17.155 8.343
225 17.572 8.313
226 17.635 7.627
227 18.083 6.905
228 18.255 6.242
229 18.442 6.339
230 18.987 6.376
231 18.561 6.280
232 19.213 6.911
233 20.125 7.610
234 19.554 7.714
235 19.412 6.874
236 19.082 5.902
237 18.438 5.529
238 18.912 5.428
239 19.143 5.830
240 18.870 6.649
241 18.729 6.296
242 18.663 6.208
243 18.927 5.521
244 18.575 5.217
245 18.388 4.862
246 17.873 3.757
247 18.296 2.258
248 17.661 2.503
249 16.800 2.636
250 17.694 3.643
251 18.597 4.055
252 17.928 3.289
253 17.196 3.075
254 16.905 2.830
255 16.472 3.382
256 16.914 2.191
257 16.779 2.275
258 16.968 1.414
259 16.947 1.830
260 16.654 1.532
261 17.170 0.734
262 17.886 1.040
263 18.655 1.069
264 19.612 0.769
265 20.482 1.180
266 20.849 1.687
267 20.977 2.639
268 20.602 3.323
269 20.624 4.059
270 20.617 4.925
271 20.457 4.992
272 20.478 4.167
273 19.913 3.185
274 20.006 3.175
275 20.436 3.389
276 20.136 4.011
277 20.717 4.536
278 20.900 4.719
279 20.826 4.454
280 20.938 4.726
281 20.822 4.350
282 20.960 4.240
283 20.879 5.115
284 20.603 4.856
285 20.697 4.884
286 20.212 4.801
287 19.656 5.900
288 19.618 6.155
289 18.354 6.620
290 17.324 7.189
291 17.743 6.555
292 16.806 7.179
293 16.246 7.250
294 15.337 7.026
295 15.598 7.091
296 15.772 7.118
297 15.679 6.692
298 16.634 6.296
299 16.113 6.737
300 15.944 7.579
301 15.583 8.439
302 15.398 8.958
303 14.927 9.122
304 13.904 9.815
305 13.601 10.146
306 13.547 9.203
307 12.870 9.641
308 11.697 10.422
309 11.741 10.499
310 12.194 10.324
311 12.578 11.005
312 12.806 10.929
313 12.498 10.067
314 12.693 9.327
315 13.389 9.236
316 13.287 9.938
317 12.691 9.597
318 12.470 9.509
319 12.157 8.832
320 11.140 9.206
321 10.772 9.654
322 10.920 10.275
323 12.034 9.559
324 12.510 10.032
325 12.017 9.667
326 11.944 9.846
327 12.004 10.496
328 11.357 10.157
329 10.524 10.997
330 10.472 11.521
331 11.027 11.248
332 10.575 11.498
333 9.412 11.596
334 9.671 11.593
335 9.346 11.317
336 9.652 10.896
337 9.871 10.441
338 10.637 10.554
339 11.041 10.972
340 11.675 11.821
341 12.027 12.025
342 12.800 12.164
343 13.358 11.158
344 14.108 10.929
345 14.269 10.851
346 14.237 11.165
347 13.552 11.084
348 13.907 11.144
349 13.591 11.146
350 13.548 11.386
351 13.447 11.416
352 14.550 11.559
353 14.378 11.861
354 14.095 11.876
355 13.924 12.223
356 14.144 11.899
357 14.178 12.269
358 13.822 13.058
359 14.413 13.162
360 14.310 13.899
361 14.354 14.939
362 15.695 15.152
363 15.740 15.414
364 15.509 15.053
365 15.551 15.686
366 15.487 15.294
367 15.525 14.061
368 15.115 13.668
369 15.514 14.185
370 15.869 14.384
371 15.845 14.316
372 15.665 14.425
373 15.868 15.218
374 15.523 15.780
375 15.313 15.317
376 15.648 15.249
377 15.092 14.546
378 14.460 14.745
379 14.165 14.758
380 14.375 14.939
381 14.976 14.527
382 14.826 14.375
383 14.545 14.044
384 14.873 14.042
385 14.930 14.432
386 15.826 14.782
387 15.642 14.991
388 15.664 14.496
389 15.998 13.953
390 16.063 15.166
391 15.883 16.492
392 16.482 16.732
393 16.472 16.480
394 16.014 16.331
395 15.273 15.833
396 14.957 15.885
397 14.699 14.918
398 15.745 14.378
399 16.262 14.344
400 16.624 14.630
401 17.202 14.355
402 16.942 14.258
403 17.845 13.816
404 17.668 14.166
405 16.585 14.492
406 15.842 14.168
407 15.840 15.205
408 15.672 15.605
409 15.642 15.491
410 16.213 15.716
411 17.150 15.926
412 17.282 15.986
413 17.341 16.647
414 17.823 16.854
415 17.568 16.029
416 17.756 14.727
417 17.413 15.375
418 17.907 15.474
419 17.432 16.760
420 16.820 17.252
421 16.617 17.662
422 16.002 18.197
423 15.304 19.566
424 15.503 19.383
425 15.406 19.208
426 14.933 17.998
427 14.539 18.256
428 14.527 18.867
429 14.661 19.277
430 14.471 19.580
431 14.366 19.980
432 15.520 19.891
433 16.432 20.191
434 16.848 21.169
435 16.934 21.283
436 17.384 21.288
437 17.508 20.681
438 17.292 20.272
439 16.763 20.003
440 17.236 19.995
441 17.100 19.020
442 16.724 18.385
443 16.602 18.285
444 16.217 18.134
445 15.257 17.826
446 15.091 18.215
447 15.520 19.086
448 15.234 18.715
449 15.199 17.962
450 15.036 17.131
451 14.858 17.033
452 14.989 17.475
453 14.874 17.664
454 15.158 17.989
455 15.763 18.068
456 15.471 18.249
457 14.414 16.864
458 12.779 16.251
459 12.748 16.951
460 13.741 16.679
461 13.471 16.092
462 12.910 16.541
463 12.554 16.413
464 12.677 15.841
465 11.527 15.471
466 11.177 16.151
467 11.408 16.118
468 11.324 16.338
469 11.185 15.812
470 10.932 15.532
471 10.552 15.734
472 10.649 16.024
473 10.759 16.723
474 10.536 16.968
475 10.609 15.952
476 10.570 15.932
477 9.963 16.127
478 9.343 16.560
479 9.375 16.751
480 8.939 17.919
481 9.378 18.289
482 9.616 17.765
483 10.622 18.046
484 11.301 18.301
485 11.496 18.361
486 11.459 18.869
487 11.419 18.728
488 10.327 18.235
489 10.452 18.089
490 11.323 17.984
491 11.673 18.164
492 11.336 18.852
493 11.260 19.419
494 10.235 19.467
495 10.634 18.693
496 11.794 18.544
497 11.876 18.455
498 11.879 17.942
499 10.975 18.097
500 11.055 19.253
501 10.792 19.189
