# Supplementary material for: Maximum likelihood-based estimation of diffusion coefficient is quick and reliable method for analyzing estradiol actions on surface receptor movements
Source: Front Neuroinform. 2023 Mar 8;17:1005936. doi: 10.3389/fninf.2023.1005936 (PMC10031098; doi:10.3389/fninf.2023.1005936)
Supplement: Supplementary file 2 [file Data_Sheet_2.ZIP › 00-D-error_sensitivity/D015_s0/Traj_N=500_D=0.15_Error=0_MotionBlur _No.054.dat]

001 0.131 -0.447
002 0.296 -1.027
003 0.514 -1.083
004 0.506 -0.873
005 0.880 -0.007
006 1.499 -0.680
007 0.865 -1.457
008 0.954 -1.669
009 0.746 -0.651
010 1.002 -0.098
011 1.733 0.589
012 1.717 1.289
013 1.257 0.268
014 0.941 0.706
015 1.116 0.294
016 0.621 -1.029
017 0.166 -1.665
018 -0.173 -2.297
019 -0.507 -1.962
020 -0.595 -1.378
021 -1.164 -1.246
022 -0.721 -1.367
023 -1.214 -1.573
024 -1.762 -2.564
025 -2.231 -2.810
026 -2.770 -2.506
027 -3.001 -1.443
028 -3.758 -1.362
029 -3.991 -0.775
030 -3.743 -0.732
031 -3.648 -0.118
032 -4.050 0.194
033 -5.259 -0.270
034 -6.102 -0.184
035 -5.944 0.671
036 -5.446 1.409
037 -5.131 1.669
038 -5.896 1.904
039 -6.241 1.818
040 -6.401 1.963
041 -6.951 2.051
042 -7.287 1.112
043 -8.061 1.106
044 -8.422 1.489
045 -7.934 1.662
046 -8.954 2.293
047 -10.548 1.780
048 -10.886 0.834
049 -11.382 0.483
050 -11.226 0.544
051 -10.931 0.508
052 -10.773 0.992
053 -11.396 1.299
054 -11.065 0.968
055 -10.974 0.845
056 -10.986 0.828
057 -10.777 0.553
058 -10.877 1.327
059 -10.613 2.181
060 -11.241 2.563
061 -11.339 1.815
062 -11.703 1.276
063 -11.528 1.743
064 -11.953 1.977
065 -11.671 1.725
066 -10.541 1.469
067 -10.209 1.306
068 -10.495 1.550
069 -10.546 1.617
070 -9.763 1.117
071 -10.207 1.094
072 -10.328 0.620
073 -10.392 0.904
074 -10.714 2.121
075 -11.144 2.757
076 -12.021 2.028
077 -12.618 2.402
078 -13.051 2.459
079 -13.563 2.173
080 -14.925 1.991
081 -14.854 2.609
082 -14.045 3.024
083 -14.139 2.833
084 -14.199 2.639
085 -14.969 2.485
086 -15.528 3.260
087 -15.138 2.762
088 -14.627 2.499
089 -14.463 2.925
090 -15.779 3.483
091 -16.173 3.407
092 -16.631 3.580
093 -16.658 3.284
094 -16.218 2.776
095 -15.344 2.991
096 -14.754 3.520
097 -14.391 3.553
098 -13.596 3.404
099 -13.218 3.411
100 -13.281 3.046
101 -13.861 2.848
102 -13.136 3.396
103 -13.286 3.208
104 -13.274 3.336
105 -12.949 3.680
106 -12.646 3.010
107 -12.256 2.308
108 -12.199 2.024
109 -12.072 2.085
110 -11.418 2.208
111 -11.391 2.186
112 -11.091 2.166
113 -11.597 2.607
114 -12.737 1.685
115 -12.557 1.287
116 -12.991 0.683
117 -13.216 0.512
118 -12.978 1.109
119 -12.826 1.131
120 -12.996 0.461
121 -13.153 0.477
122 -12.560 -0.325
123 -12.010 -0.700
124 -11.329 0.185
125 -11.410 0.323
126 -11.161 1.169
127 -10.758 1.948
128 -10.251 2.843
129 -9.223 3.540
130 -8.269 3.403
131 -8.916 3.892
132 -8.974 4.248
133 -9.513 4.665
134 -9.161 4.606
135 -8.860 5.206
136 -9.157 5.702
137 -9.270 4.337
138 -9.566 3.444
139 -9.553 3.619
140 -10.046 3.571
141 -9.650 4.151
142 -9.828 4.516
143 -10.009 5.205
144 -10.405 5.033
145 -11.440 4.656
146 -11.506 4.121
147 -12.034 4.007
148 -12.338 3.637
149 -12.499 3.407
150 -12.399 2.843
151 -12.721 3.601
152 -12.887 3.868
153 -13.121 3.753
154 -12.988 3.679
155 -14.289 4.033
156 -14.630 4.744
157 -13.690 5.779
158 -12.978 5.861
159 -13.324 5.166
160 -12.757 3.744
161 -12.851 2.683
162 -13.542 2.193
163 -13.630 2.971
164 -14.211 3.206
165 -13.535 2.827
166 -13.660 2.795
167 -14.673 2.306
168 -15.318 1.872
169 -15.341 1.464
170 -15.258 1.444
171 -14.943 1.507
172 -15.893 1.217
173 -15.704 0.492
174 -16.038 0.508
175 -15.851 0.711
176 -15.703 0.601
177 -16.238 0.521
178 -16.584 0.551
179 -16.673 0.626
180 -16.224 0.469
181 -16.587 0.233
182 -16.114 0.811
183 -16.156 1.636
184 -16.472 1.337
185 -16.459 1.077
186 -16.173 0.369
187 -16.867 1.043
188 -17.667 0.881
189 -18.012 1.623
190 -17.952 2.153
191 -16.726 1.880
192 -16.841 2.145
193 -17.416 2.010
194 -18.013 2.034
195 -17.800 1.876
196 -17.583 2.688
197 -17.899 2.105
198 -17.251 2.223
199 -16.306 3.340
200 -15.957 3.533
201 -16.217 3.331
202 -16.015 3.719
203 -16.639 4.300
204 -17.252 4.146
205 -17.492 4.957
206 -17.473 4.890
207 -18.150 4.694
208 -18.125 4.051
209 -18.740 3.594
210 -19.425 3.221
211 -19.800 3.070
212 -19.224 2.443
213 -19.341 1.393
214 -19.145 1.416
215 -20.151 1.660
216 -20.885 1.505
217 -20.813 1.087
218 -20.370 0.907
219 -20.293 0.821
220 -19.477 0.074
221 -19.426 -0.632
222 -19.263 -0.713
223 -19.027 -0.752
224 -19.840 -1.449
225 -20.174 -1.900
226 -19.664 -0.855
227 -18.481 -0.847
228 -18.566 -0.062
229 -19.667 0.789
230 -19.704 1.344
231 -19.823 1.567
232 -19.025 1.172
233 -19.117 0.727
234 -18.901 1.171
235 -19.268 1.536
236 -19.059 1.726
237 -18.823 0.800
238 -18.950 0.730
239 -19.488 0.297
240 -20.021 -0.555
241 -19.098 -1.349
242 -19.258 -1.700
243 -18.864 -1.672
244 -18.928 -1.712
245 -18.494 -1.700
246 -18.783 -1.860
247 -18.085 -2.426
248 -17.360 -2.658
249 -17.422 -2.897
250 -17.773 -4.192
251 -18.135 -5.380
252 -18.110 -5.928
253 -18.575 -6.190
254 -18.723 -6.619
255 -18.253 -6.547
256 -18.478 -5.558
257 -19.155 -4.767
258 -19.309 -4.094
259 -19.183 -3.688
260 -18.411 -3.794
261 -17.692 -3.969
262 -17.714 -3.858
263 -17.971 -3.963
264 -18.503 -4.316
265 -18.238 -4.425
266 -17.901 -4.323
267 -17.164 -3.980
268 -17.478 -3.926
269 -16.088 -3.174
270 -16.485 -3.478
271 -17.156 -3.345
272 -17.686 -3.324
273 -18.356 -3.409
274 -18.906 -3.178
275 -18.968 -3.379
276 -18.474 -4.112
277 -19.234 -5.210
278 -18.872 -4.982
279 -18.306 -4.457
280 -18.315 -4.616
281 -18.770 -5.086
282 -19.716 -4.965
283 -19.866 -5.583
284 -19.806 -7.120
285 -20.304 -7.886
286 -19.672 -7.936
287 -19.760 -7.604
288 -18.673 -7.753
289 -18.094 -7.507
290 -18.046 -6.810
291 -17.803 -6.925
292 -18.384 -6.656
293 -18.907 -6.185
294 -18.730 -5.889
295 -17.809 -6.389
296 -17.019 -7.018
297 -16.438 -6.721
298 -15.857 -6.550
299 -16.613 -5.846
300 -16.777 -6.007
301 -16.415 -6.534
302 -15.789 -6.601
303 -14.957 -6.053
304 -14.911 -5.067
305 -14.599 -4.172
306 -14.544 -2.998
307 -14.406 -3.037
308 -14.458 -3.303
309 -14.178 -4.269
310 -13.789 -3.655
311 -13.748 -3.490
312 -13.919 -3.853
313 -13.936 -3.851
314 -14.918 -4.594
315 -14.897 -5.449
316 -14.483 -5.479
317 -14.936 -5.435
318 -15.258 -5.662
319 -14.965 -6.204
320 -14.294 -5.560
321 -14.823 -5.403
322 -15.143 -5.249
323 -15.437 -4.917
324 -15.286 -4.677
325 -14.406 -5.029
326 -13.532 -5.650
327 -12.283 -6.573
328 -12.254 -6.658
329 -12.773 -6.434
330 -12.308 -6.597
331 -12.566 -6.630
332 -12.384 -6.754
333 -11.741 -5.992
334 -11.559 -5.441
335 -12.520 -4.737
336 -12.149 -4.191
337 -12.498 -4.276
338 -12.349 -3.638
339 -11.530 -3.189
340 -11.055 -3.150
341 -11.197 -3.365
342 -10.606 -3.271
343 -10.803 -3.493
344 -11.087 -5.069
345 -10.622 -5.954
346 -10.903 -7.451
347 -11.468 -7.969
348 -12.165 -8.340
349 -11.699 -8.746
350 -11.803 -9.734
351 -12.338 -10.556
352 -12.514 -11.124
353 -13.014 -11.586
354 -13.315 -12.107
355 -13.845 -12.363
356 -14.374 -11.724
357 -14.235 -12.265
358 -14.541 -12.417
359 -14.091 -12.377
360 -13.694 -12.052
361 -13.688 -13.255
362 -14.010 -13.292
363 -13.669 -12.473
364 -13.246 -12.410
365 -12.783 -12.377
366 -13.076 -11.784
367 -13.524 -11.419
368 -14.193 -11.541
369 -14.823 -12.343
370 -14.728 -12.567
371 -14.966 -13.119
372 -15.258 -12.791
373 -15.455 -12.584
374 -15.521 -11.574
375 -16.103 -11.226
376 -16.067 -10.846
377 -15.581 -10.907
378 -15.303 -10.649
379 -15.229 -10.524
380 -14.125 -9.946
381 -13.524 -10.145
382 -13.518 -11.573
383 -13.826 -11.572
384 -13.839 -11.347
385 -13.699 -12.249
386 -13.786 -12.431
387 -14.491 -13.529
388 -14.556 -13.467
389 -14.388 -13.135
390 -15.137 -12.145
391 -15.098 -11.740
392 -15.654 -11.718
393 -16.093 -12.583
394 -16.706 -13.522
395 -16.785 -13.696
396 -16.591 -14.115
397 -16.291 -14.404
398 -16.190 -13.508
399 -17.098 -14.102
400 -17.829 -14.718
401 -17.504 -15.200
402 -17.140 -15.404
403 -16.681 -15.157
404 -15.998 -16.176
405 -15.721 -17.147
406 -15.513 -17.122
407 -15.195 -17.568
408 -14.889 -17.692
409 -14.285 -17.817
410 -13.971 -17.269
411 -13.146 -16.745
412 -12.953 -16.778
413 -12.187 -16.117
414 -12.076 -16.671
415 -11.316 -17.227
416 -11.038 -18.370
417 -11.527 -18.711
418 -11.452 -17.644
419 -11.548 -16.740
420 -11.158 -17.188
421 -11.922 -17.535
422 -11.762 -18.022
423 -10.988 -17.979
424 -10.248 -18.299
425 -9.965 -18.571
426 -9.527 -18.626
427 -9.871 -18.404
428 -10.176 -18.972
429 -10.436 -18.443
430 -10.202 -18.626
431 -10.638 -18.497
432 -10.207 -17.474
433 -9.884 -17.584
434 -8.603 -17.444
435 -8.377 -16.771
436 -7.977 -16.196
437 -8.186 -15.575
438 -8.525 -15.031
439 -8.205 -15.244
440 -7.871 -15.104
441 -7.162 -14.079
442 -7.248 -13.775
443 -6.734 -13.459
444 -6.455 -13.828
445 -6.327 -13.885
446 -6.409 -13.317
447 -5.880 -12.684
448 -6.150 -12.987
449 -5.441 -13.211
450 -5.585 -13.535
451 -4.401 -13.987
452 -3.865 -13.572
453 -2.570 -12.901
454 -2.260 -12.893
455 -2.506 -12.604
456 -3.745 -12.550
457 -4.735 -12.475
458 -4.971 -12.721
459 -5.264 -11.974
460 -5.460 -11.610
461 -5.507 -11.442
462 -4.446 -11.514
463 -3.984 -11.437
464 -3.585 -11.346
465 -4.006 -11.525
466 -5.506 -11.948
467 -6.054 -11.481
468 -5.737 -11.111
469 -5.386 -11.210
470 -5.018 -11.416
471 -4.447 -11.502
472 -4.094 -11.243
473 -4.477 -11.033
474 -3.928 -12.088
475 -3.512 -12.513
476 -2.855 -11.349
477 -3.190 -10.153
478 -3.156 -10.753
479 -2.621 -11.735
480 -3.037 -11.820
481 -2.717 -11.221
482 -2.482 -10.964
483 -2.539 -11.262
484 -2.978 -11.892
485 -3.352 -12.781
486 -3.260 -12.510
487 -3.327 -11.902
488 -4.201 -11.576
489 -4.146 -11.878
490 -4.388 -11.504
491 -4.710 -11.990
492 -4.579 -12.587
493 -4.343 -13.287
494 -4.049 -14.046
495 -4.169 -14.816
496 -4.512 -15.310
497 -4.657 -15.441
498 -4.809 -15.709
499 -5.049 -16.277
500 -5.373 -16.805
501 -4.467 -17.316
