# Supplementary material for: Maximum likelihood-based estimation of diffusion coefficient is quick and reliable method for analyzing estradiol actions on surface receptor movements
Source: Front Neuroinform. 2023 Mar 8;17:1005936. doi: 10.3389/fninf.2023.1005936 (PMC10031098; doi:10.3389/fninf.2023.1005936)
Supplement: Supplementary file 2 [file Data_Sheet_2.ZIP › 00-D-error_sensitivity/D015_s0/Traj_N=500_D=0.15_Error=0_MotionBlur _No.055.dat]

001 -0.274 0.356
002 -1.306 1.209
003 -1.859 1.165
004 -2.173 1.548
005 -3.135 2.062
006 -2.910 3.381
007 -3.374 3.848
008 -3.109 2.820
009 -2.777 2.423
010 -3.481 2.260
011 -3.984 2.074
012 -3.732 2.141
013 -4.062 1.049
014 -3.738 0.301
015 -4.828 0.113
016 -5.470 -0.516
017 -5.418 -1.031
018 -5.287 -1.265
019 -5.404 -1.845
020 -6.011 -2.065
021 -6.932 -2.308
022 -6.926 -1.050
023 -7.062 -1.214
024 -7.428 -1.677
025 -7.200 -1.983
026 -6.501 -1.413
027 -6.662 -1.571
028 -7.287 -1.834
029 -7.229 -1.271
030 -6.206 -1.561
031 -6.407 -1.932
032 -6.394 -1.351
033 -6.685 -1.118
034 -5.755 -0.772
035 -5.221 -0.607
036 -4.509 -0.595
037 -5.066 -0.288
038 -5.096 -0.298
039 -4.874 -0.201
040 -5.771 -0.556
041 -6.209 -0.916
042 -6.494 -1.309
043 -5.285 -1.255
044 -4.927 -0.647
045 -5.275 -0.770
046 -5.070 -0.499
047 -3.380 -0.126
048 -2.625 0.677
049 -2.584 0.585
050 -2.056 0.611
051 -1.550 0.076
052 -0.563 -0.127
053 0.206 -0.453
054 0.184 -0.388
055 -0.705 -0.120
056 -1.303 -0.663
057 -1.798 -1.044
058 -2.551 -1.261
059 -2.163 -1.346
060 -2.475 -1.858
061 -2.838 -3.030
062 -3.378 -3.254
063 -3.519 -3.593
064 -4.469 -4.252
065 -5.094 -3.777
066 -5.321 -4.437
067 -4.475 -5.299
068 -4.369 -4.775
069 -3.636 -4.617
070 -1.974 -5.380
071 -1.794 -4.631
072 -1.874 -4.694
073 -1.447 -4.497
074 -1.106 -5.403
075 -1.588 -5.734
076 -1.300 -5.644
077 -1.737 -5.373
078 -1.426 -4.953
079 -1.066 -4.742
080 -1.103 -4.454
081 -1.503 -4.712
082 -1.885 -4.725
083 -1.562 -3.376
084 -2.113 -3.017
085 -2.823 -2.763
086 -4.637 -3.298
087 -5.058 -4.271
088 -5.649 -4.730
089 -6.366 -4.670
090 -6.951 -4.642
091 -6.954 -4.891
092 -6.516 -5.095
093 -5.959 -5.079
094 -5.713 -5.617
095 -5.731 -5.903
096 -5.443 -5.838
097 -5.512 -6.014
098 -4.608 -5.350
099 -4.250 -5.700
100 -4.410 -5.986
101 -3.785 -6.710
102 -4.522 -6.588
103 -5.279 -6.704
104 -5.438 -6.788
105 -4.774 -6.591
106 -4.862 -6.292
107 -5.578 -6.064
108 -5.763 -5.397
109 -5.655 -5.984
110 -5.796 -5.827
111 -5.398 -6.238
112 -6.548 -6.169
113 -7.140 -5.806
114 -7.501 -5.636
115 -7.238 -5.926
116 -7.878 -6.101
117 -7.807 -5.810
118 -7.955 -6.511
119 -7.992 -6.215
120 -8.159 -6.037
121 -8.033 -6.647
122 -8.160 -6.663
123 -7.763 -7.004
124 -7.787 -6.234
125 -7.412 -5.924
126 -7.186 -5.504
127 -6.485 -6.310
128 -7.411 -6.614
129 -7.779 -5.697
130 -7.977 -6.027
131 -8.584 -6.272
132 -8.907 -6.172
133 -9.018 -5.717
134 -8.808 -4.865
135 -9.025 -4.173
136 -8.438 -4.554
137 -8.932 -4.811
138 -9.228 -3.863
139 -9.284 -3.424
140 -9.573 -3.348
141 -9.556 -2.881
142 -9.355 -2.004
143 -9.182 -1.782
144 -10.027 -1.259
145 -10.438 -0.683
146 -10.475 -0.590
147 -10.310 -1.794
148 -10.206 -1.460
149 -10.691 -1.711
150 -10.934 -1.915
151 -10.545 -2.847
152 -9.943 -2.681
153 -9.190 -2.135
154 -8.346 -2.298
155 -8.324 -2.733
156 -8.350 -3.776
157 -8.140 -3.490
158 -8.559 -3.034
159 -8.854 -3.813
160 -9.996 -3.341
161 -9.866 -3.228
162 -9.795 -3.389
163 -10.215 -4.211
164 -11.164 -4.418
165 -11.280 -4.720
166 -10.322 -4.414
167 -10.442 -2.735
168 -11.698 -2.807
169 -12.785 -2.953
170 -12.510 -2.556
171 -11.976 -1.933
172 -12.122 -2.490
173 -12.335 -1.814
174 -13.319 -1.777
175 -13.594 -1.625
176 -13.871 -1.521
177 -13.472 -1.841
178 -13.049 -1.915
179 -11.935 -1.281
180 -11.456 -1.282
181 -11.265 -1.562
182 -11.132 -1.304
183 -11.072 -1.225
184 -11.671 -0.476
185 -11.817 -0.945
186 -11.881 -1.065
187 -12.218 -0.811
188 -11.357 -1.360
189 -11.337 -2.142
190 -11.147 -2.862
191 -11.237 -3.125
192 -10.040 -2.571
193 -9.082 -2.826
194 -8.778 -2.722
195 -7.876 -2.459
196 -7.251 -2.073
197 -6.743 -1.631
198 -5.746 -1.008
199 -5.737 -1.180
200 -4.897 -0.922
201 -4.307 -0.577
202 -3.705 0.133
203 -3.405 0.814
204 -3.367 1.100
205 -3.425 1.528
206 -3.696 2.518
207 -4.105 3.059
208 -3.620 3.113
209 -3.898 3.233
210 -4.656 2.797
211 -5.225 3.091
212 -4.612 3.125
213 -5.070 3.444
214 -5.796 3.443
215 -5.607 2.754
216 -5.158 2.298
217 -4.856 2.384
218 -5.236 2.229
219 -5.135 2.435
220 -4.279 1.957
221 -3.851 1.560
222 -3.762 1.828
223 -4.436 2.384
224 -5.488 2.496
225 -4.971 2.593
226 -4.828 2.914
227 -4.126 3.291
228 -4.497 3.129
229 -3.186 2.958
230 -2.965 2.440
231 -3.379 2.391
232 -4.069 2.909
233 -3.705 3.345
234 -4.829 2.832
235 -5.337 2.165
236 -6.413 3.249
237 -7.450 3.949
238 -8.265 3.684
239 -8.491 3.371
240 -8.722 3.812
241 -8.926 3.560
242 -7.801 3.446
243 -7.168 3.399
244 -7.520 3.809
245 -6.563 3.761
246 -5.619 3.842
247 -4.043 4.734
248 -4.064 5.862
249 -4.098 6.066
250 -4.460 6.666
251 -4.160 6.770
252 -3.664 7.616
253 -3.670 8.002
254 -4.431 8.406
255 -4.859 7.725
256 -5.647 7.317
257 -5.577 7.327
258 -5.904 7.946
259 -5.769 9.069
260 -5.887 9.510
261 -5.908 8.826
262 -5.748 9.043
263 -5.437 10.082
264 -5.553 10.841
265 -5.121 10.936
266 -4.668 11.285
267 -4.388 10.663
268 -4.270 10.693
269 -4.478 11.128
270 -5.049 11.958
271 -5.865 11.578
272 -6.078 11.581
273 -6.207 11.761
274 -5.664 11.955
275 -5.142 12.734
276 -5.571 13.059
277 -7.237 12.790
278 -6.892 12.269
279 -5.986 12.290
280 -5.990 12.084
281 -6.715 12.361
282 -6.695 12.330
283 -6.320 12.355
284 -6.534 12.640
285 -7.517 13.488
286 -7.500 12.704
287 -7.729 12.187
288 -8.243 12.202
289 -8.384 12.329
290 -7.502 13.070
291 -6.886 13.363
292 -6.635 13.515
293 -6.697 14.211
294 -7.291 14.436
295 -7.009 14.695
296 -6.542 14.944
297 -7.137 14.424
298 -8.032 14.141
299 -8.652 13.391
300 -8.021 13.416
301 -7.150 13.454
302 -6.790 14.159
303 -6.731 14.456
304 -6.553 14.110
305 -7.608 13.663
306 -8.138 13.271
307 -8.511 12.334
308 -8.726 11.668
309 -8.916 10.590
310 -8.484 9.685
311 -8.843 9.337
312 -8.942 9.355
313 -8.791 9.359
314 -9.336 9.478
315 -9.980 9.526
316 -10.424 10.059
317 -11.189 10.210
318 -12.461 9.755
319 -13.153 9.624
320 -13.060 9.097
321 -11.850 8.353
322 -11.821 7.480
323 -12.521 6.378
324 -11.522 6.130
325 -10.872 6.337
326 -10.823 6.475
327 -10.743 6.424
328 -9.483 6.723
329 -8.916 6.477
330 -9.223 6.740
331 -9.287 6.215
332 -8.988 5.606
333 -8.371 5.792
334 -8.465 5.360
335 -8.038 5.442
336 -7.866 5.579
337 -7.943 6.478
338 -8.168 6.593
339 -8.814 6.591
340 -8.733 6.455
341 -9.361 7.197
342 -9.784 7.151
343 -9.365 8.099
344 -8.544 8.749
345 -8.340 9.202
346 -7.829 9.211
347 -7.286 8.763
348 -7.003 9.148
349 -7.127 10.046
350 -7.769 9.842
351 -8.265 8.800
352 -8.531 8.604
353 -8.303 8.315
354 -8.325 8.396
355 -8.679 7.911
356 -8.589 7.529
357 -8.027 7.111
358 -7.587 6.058
359 -8.030 6.270
360 -7.587 6.599
361 -7.760 6.683
362 -7.455 7.250
363 -7.739 7.546
364 -7.580 6.807
365 -6.809 6.757
366 -6.273 6.771
367 -5.421 6.263
368 -5.639 6.697
369 -6.298 7.094
370 -6.404 6.398
371 -5.914 5.906
372 -6.361 6.069
373 -6.995 7.399
374 -6.998 6.762
375 -7.406 6.475
376 -7.035 7.030
377 -7.525 7.107
378 -8.038 7.483
379 -8.806 6.555
380 -9.468 6.841
381 -10.176 6.293
382 -11.085 5.790
383 -10.470 7.271
384 -10.479 8.615
385 -10.256 7.918
386 -11.314 7.900
387 -11.928 8.275
388 -11.956 8.286
389 -11.596 8.410
390 -10.977 8.245
391 -10.872 8.472
392 -10.408 7.715
393 -11.039 7.992
394 -11.222 7.701
395 -11.610 7.003
396 -11.680 6.876
397 -10.994 7.365
398 -9.763 8.084
399 -9.173 8.357
400 -8.579 7.811
401 -8.409 7.436
402 -8.333 8.102
403 -7.808 7.782
404 -7.758 7.636
405 -7.935 7.092
406 -8.639 7.530
407 -8.828 6.846
408 -8.627 6.955
409 -9.299 6.727
410 -9.767 6.467
411 -10.157 7.246
412 -10.796 7.585
413 -11.249 8.244
414 -11.757 9.004
415 -11.689 8.465
416 -11.606 8.569
417 -11.787 8.581
418 -12.371 9.025
419 -12.177 9.860
420 -11.620 10.528
421 -11.377 10.731
422 -11.127 11.748
423 -10.831 11.806
424 -11.344 12.084
425 -11.253 12.302
426 -10.117 11.395
427 -9.099 11.405
428 -9.399 11.468
429 -9.836 11.203
430 -9.876 11.017
431 -8.463 11.125
432 -7.688 10.710
433 -7.836 10.310
434 -7.886 9.970
435 -8.406 9.706
436 -8.277 9.691
437 -8.642 10.219
438 -8.901 10.295
439 -9.330 9.818
440 -9.245 9.388
441 -9.287 8.896
442 -10.164 8.058
443 -10.464 8.014
444 -10.060 7.662
445 -9.861 7.335
446 -9.703 7.389
447 -9.331 6.850
448 -9.000 6.871
449 -9.184 6.708
450 -9.133 5.954
451 -8.947 5.408
452 -8.309 5.850
453 -7.458 5.510
454 -7.422 4.087
455 -7.961 4.396
456 -8.075 5.056
457 -8.832 5.197
458 -8.831 5.491
459 -9.147 6.368
460 -9.922 6.655
461 -9.165 6.440
462 -8.661 6.179
463 -8.242 5.156
464 -8.350 4.614
465 -7.426 3.685
466 -7.048 3.027
467 -6.242 3.395
468 -6.260 3.509
469 -6.059 3.308
470 -6.605 3.086
471 -5.894 3.152
472 -6.216 2.824
473 -6.785 2.938
474 -7.151 2.346
475 -7.578 2.270
476 -7.436 2.406
477 -7.486 2.046
478 -7.569 1.566
479 -8.028 1.240
480 -9.282 1.077
481 -9.852 0.698
482 -10.447 0.066
483 -10.148 0.173
484 -10.013 0.603
485 -10.952 1.041
486 -11.386 1.752
487 -11.340 1.972
488 -11.320 2.479
489 -11.767 1.918
490 -12.446 1.506
491 -12.998 1.086
492 -13.113 1.420
493 -12.466 1.666
494 -12.073 2.362
495 -12.223 2.844
496 -11.391 2.228
497 -11.551 1.605
498 -12.196 1.545
499 -12.609 0.624
500 -12.833 0.460
501 -12.219 0.404
