# Supplementary material for: Maximum likelihood-based estimation of diffusion coefficient is quick and reliable method for analyzing estradiol actions on surface receptor movements
Source: Front Neuroinform. 2023 Mar 8;17:1005936. doi: 10.3389/fninf.2023.1005936 (PMC10031098; doi:10.3389/fninf.2023.1005936)
Supplement: Supplementary file 2 [file Data_Sheet_2.ZIP › 00-D-error_sensitivity/D015_s0/Traj_N=500_D=0.15_Error=0_MotionBlur _No.056.dat]

001 -0.106 -0.010
002 -0.668 0.814
003 -0.927 0.468
004 -0.339 0.294
005 0.043 1.008
006 -0.107 0.381
007 -0.454 -0.089
008 -0.206 -0.342
009 0.509 -0.336
010 0.267 -0.985
011 1.131 -1.501
012 0.249 -2.251
013 0.777 -2.480
014 0.641 -3.223
015 1.061 -3.208
016 0.971 -3.795
017 -0.336 -3.589
018 -0.626 -3.300
019 -0.313 -3.310
020 0.066 -3.132
021 0.798 -2.621
022 1.130 -2.530
023 0.712 -2.829
024 0.663 -2.495
025 1.040 -1.876
026 0.549 -1.549
027 -0.699 -1.881
028 0.096 -2.723
029 0.333 -2.982
030 0.435 -3.378
031 0.169 -4.463
032 0.316 -5.865
033 0.185 -7.093
034 0.311 -6.691
035 0.536 -5.925
036 0.123 -5.607
037 -0.023 -5.504
038 0.536 -4.907
039 1.468 -4.200
040 1.989 -3.839
041 2.033 -3.083
042 1.707 -2.899
043 1.547 -1.991
044 1.438 -2.405
045 1.473 -2.802
046 1.598 -2.752
047 1.949 -2.842
048 2.091 -2.935
049 2.276 -2.902
050 2.370 -2.936
051 2.475 -3.965
052 2.629 -5.725
053 2.623 -5.727
054 2.767 -5.338
055 3.158 -5.462
056 2.413 -4.766
057 2.503 -4.470
058 3.195 -3.896
059 2.477 -3.059
060 2.796 -2.847
061 3.395 -3.532
062 4.342 -2.974
063 4.377 -3.290
064 4.586 -2.845
065 4.680 -2.277
066 4.628 -2.052
067 4.419 -2.163
068 4.947 -2.265
069 5.424 -2.147
070 5.471 -2.479
071 5.163 -2.636
072 5.576 -2.704
073 5.863 -2.698
074 6.470 -2.167
075 6.406 -1.853
076 6.241 -1.456
077 6.219 -0.590
078 7.343 -0.187
079 7.668 -0.661
080 7.104 -0.640
081 7.883 -1.287
082 8.169 -1.871
083 8.064 -1.747
084 8.151 -2.089
085 7.478 -2.247
086 7.838 -1.479
087 8.027 -1.421
088 8.913 -1.554
089 9.928 -1.927
090 9.880 -2.168
091 9.743 -1.600
092 9.688 -1.776
093 9.063 -1.901
094 8.567 -2.616
095 8.076 -2.877
096 8.437 -3.100
097 8.416 -2.749
098 8.153 -3.557
099 9.177 -4.486
100 8.928 -4.052
101 7.598 -3.766
102 7.032 -3.106
103 7.120 -3.331
104 6.405 -3.065
105 6.425 -3.508
106 6.169 -3.408
107 6.000 -3.032
108 6.413 -2.885
109 6.742 -2.770
110 6.446 -1.768
111 6.523 -2.726
112 6.072 -3.303
113 6.234 -3.588
114 6.621 -3.317
115 6.416 -3.843
116 6.493 -4.304
117 7.311 -3.764
118 6.828 -3.524
119 6.619 -4.098
120 6.698 -4.371
121 6.232 -4.272
122 5.699 -4.732
123 5.600 -4.894
124 6.067 -5.026
125 6.429 -4.638
126 5.946 -4.560
127 5.853 -4.253
128 5.648 -3.344
129 5.349 -2.980
130 5.237 -2.681
131 4.846 -3.393
132 4.957 -3.372
133 5.040 -4.290
134 3.609 -4.179
135 3.517 -3.183
136 4.069 -3.015
137 4.841 -2.752
138 5.738 -2.825
139 6.865 -3.380
140 7.020 -3.259
141 6.433 -3.741
142 6.017 -4.330
143 6.213 -4.362
144 7.317 -4.446
145 7.979 -4.151
146 8.599 -3.934
147 8.201 -4.147
148 8.407 -3.653
149 7.990 -3.158
150 8.115 -4.005
151 8.987 -5.043
152 9.693 -6.420
153 10.921 -5.725
154 12.315 -6.027
155 12.477 -6.007
156 11.656 -6.308
157 11.131 -5.508
158 11.678 -5.822
159 11.395 -5.883
160 11.574 -5.813
161 11.577 -5.977
162 11.620 -5.669
163 11.450 -4.718
164 11.998 -4.964
165 13.212 -5.155
166 13.123 -6.062
167 13.383 -6.629
168 13.323 -6.768
169 13.366 -6.343
170 14.029 -5.766
171 14.892 -4.898
172 14.691 -4.809
173 14.482 -4.000
174 14.858 -3.257
175 15.470 -2.800
176 15.050 -3.001
177 14.864 -3.288
178 15.719 -3.588
179 16.991 -4.187
180 17.926 -4.039
181 18.866 -3.429
182 19.468 -3.237
183 20.324 -3.272
184 19.900 -4.084
185 19.794 -3.594
186 20.014 -4.240
187 18.998 -4.483
188 17.950 -3.903
189 17.883 -2.295
190 17.012 -2.487
191 17.022 -2.873
192 17.004 -2.962
193 16.810 -3.441
194 17.145 -4.263
195 16.555 -5.288
196 16.035 -5.011
197 16.453 -5.684
198 17.325 -5.658
199 16.392 -5.920
200 15.253 -6.021
201 15.215 -6.765
202 14.932 -7.050
203 15.283 -6.410
204 15.649 -6.991
205 15.842 -7.496
206 16.006 -7.792
207 16.850 -7.934
208 17.348 -7.267
209 16.849 -7.596
210 16.835 -8.115
211 17.272 -7.977
212 17.426 -7.925
213 17.313 -7.352
214 16.671 -7.203
215 16.012 -6.707
216 15.569 -5.440
217 15.098 -4.665
218 15.339 -3.772
219 16.348 -3.444
220 16.002 -3.239
221 16.395 -3.112
222 16.361 -3.879
223 16.725 -4.678
224 16.039 -5.346
225 15.962 -5.230
226 16.358 -5.496
227 15.950 -4.974
228 16.059 -5.245
229 16.076 -5.804
230 15.653 -6.770
231 15.193 -7.036
232 15.868 -7.783
233 15.924 -8.277
234 15.326 -9.186
235 14.848 -10.613
236 14.480 -11.101
237 14.309 -11.580
238 13.692 -12.064
239 14.136 -11.321
240 13.396 -11.145
241 14.123 -11.368
242 15.663 -11.062
243 16.460 -11.466
244 15.865 -11.559
245 16.028 -12.277
246 15.877 -12.508
247 16.169 -12.939
248 15.843 -13.420
249 16.196 -12.936
250 16.845 -12.655
251 17.016 -12.293
252 17.352 -12.229
253 17.349 -11.703
254 16.993 -12.444
255 16.850 -12.187
256 17.503 -11.821
257 18.209 -11.845
258 18.674 -11.210
259 18.306 -11.718
260 17.831 -10.583
261 17.892 -11.324
262 17.676 -11.424
263 17.850 -10.750
264 17.782 -10.468
265 18.008 -10.121
266 17.542 -9.278
267 17.004 -8.625
268 16.227 -9.189
269 15.621 -10.117
270 15.636 -9.849
271 16.536 -9.810
272 16.707 -9.557
273 16.871 -9.527
274 17.456 -9.552
275 17.122 -10.278
276 16.649 -10.083
277 15.872 -10.988
278 15.360 -12.196
279 15.356 -11.987
280 15.483 -11.712
281 15.297 -10.908
282 15.084 -10.526
283 15.480 -10.602
284 15.006 -10.874
285 14.998 -10.994
286 15.323 -10.448
287 16.863 -10.225
288 18.180 -10.587
289 18.187 -10.709
290 17.595 -10.407
291 17.629 -10.629
292 18.099 -10.513
293 18.075 -10.520
294 18.026 -10.770
295 17.922 -10.334
296 18.472 -10.518
297 18.778 -11.075
298 19.554 -11.133
299 20.161 -10.503
300 19.907 -11.065
301 19.691 -11.136
302 19.179 -11.486
303 18.968 -10.953
304 19.232 -11.172
305 19.891 -10.920
306 20.306 -11.029
307 20.804 -11.355
308 20.979 -11.272
309 21.054 -11.761
310 20.658 -12.217
311 20.112 -13.117
312 19.141 -14.126
313 18.758 -14.896
314 19.285 -14.697
315 19.551 -13.712
316 19.575 -12.503
317 19.330 -13.032
318 18.941 -12.448
319 18.653 -11.984
320 18.577 -12.097
321 17.972 -13.183
322 17.641 -13.009
323 17.534 -12.480
324 17.690 -12.840
325 17.060 -13.692
326 17.445 -13.849
327 17.303 -14.317
328 17.636 -15.482
329 18.419 -16.621
330 19.290 -16.963
331 19.331 -16.231
332 19.380 -17.028
333 19.615 -16.755
334 20.310 -17.197
335 20.708 -17.248
336 20.455 -17.098
337 20.546 -16.572
338 21.214 -16.875
339 21.944 -17.551
340 21.818 -17.878
341 21.318 -17.795
342 20.587 -17.896
343 20.012 -18.465
344 19.882 -18.787
345 19.675 -18.182
346 19.628 -18.095
347 19.240 -17.513
348 18.931 -16.394
349 18.270 -16.553
350 17.913 -16.494
351 18.263 -16.271
352 18.419 -16.629
353 18.897 -17.055
354 19.024 -17.958
355 17.864 -18.166
356 17.831 -18.632
357 18.040 -18.407
358 19.006 -18.625
359 19.440 -18.662
360 19.783 -18.869
361 19.911 -19.029
362 20.132 -18.696
363 19.654 -18.521
364 18.732 -18.323
365 17.992 -17.966
366 18.190 -17.237
367 18.289 -16.962
368 18.022 -17.271
369 17.884 -17.473
370 18.428 -18.029
371 19.044 -18.399
372 19.690 -19.218
373 20.573 -19.818
374 20.233 -19.471
375 19.829 -19.840
376 19.679 -18.928
377 19.826 -17.889
378 20.243 -17.285
379 20.012 -16.893
380 19.785 -17.683
381 19.731 -17.403
382 19.193 -16.908
383 19.101 -16.881
384 17.827 -17.246
385 17.626 -17.437
386 18.380 -17.402
387 18.829 -18.326
388 18.482 -18.693
389 18.038 -19.217
390 17.441 -19.430
391 17.080 -19.339
392 17.440 -18.902
393 17.476 -18.811
394 18.557 -18.303
395 19.794 -18.207
396 19.841 -18.774
397 19.510 -18.915
398 20.313 -19.694
399 20.045 -19.074
400 19.447 -18.126
401 19.624 -18.033
402 19.597 -17.504
403 20.084 -17.232
404 19.871 -16.744
405 19.705 -16.120
406 19.378 -16.050
407 18.556 -16.068
408 18.229 -16.259
409 18.535 -16.443
410 18.815 -17.348
411 18.718 -17.443
412 18.775 -17.374
413 19.550 -17.527
414 18.862 -17.640
415 17.187 -17.826
416 16.363 -17.714
417 16.771 -17.953
418 16.778 -18.494
419 17.637 -18.817
420 17.744 -19.336
421 17.657 -19.900
422 17.421 -20.086
423 18.071 -20.471
424 18.024 -20.362
425 17.727 -19.281
426 17.129 -18.804
427 16.574 -18.041
428 15.535 -17.902
429 15.115 -18.564
430 14.542 -18.263
431 12.760 -18.021
432 12.910 -18.627
433 12.741 -18.745
434 12.654 -18.835
435 11.123 -18.661
436 10.178 -20.079
437 10.581 -20.966
438 10.953 -21.232
439 10.344 -21.478
440 10.326 -21.659
441 10.128 -20.319
442 9.760 -20.641
443 10.085 -21.186
444 9.491 -21.120
445 8.591 -20.633
446 8.579 -19.715
447 8.746 -19.142
448 9.004 -18.105
449 8.596 -17.532
450 8.283 -17.013
451 7.643 -16.474
452 8.004 -16.758
453 7.699 -17.450
454 7.297 -17.596
455 7.629 -18.694
456 7.867 -18.926
457 7.690 -20.030
458 7.515 -20.208
459 6.882 -20.360
460 7.301 -19.802
461 6.835 -19.659
462 6.944 -19.442
463 7.203 -19.349
464 7.473 -19.517
465 6.915 -20.340
466 6.758 -19.810
467 6.293 -19.634
468 6.566 -18.952
469 6.862 -17.885
470 7.138 -17.501
471 7.836 -17.240
472 8.751 -17.564
473 9.012 -17.061
474 8.523 -16.577
475 8.193 -16.744
476 7.915 -16.668
477 8.299 -16.587
478 8.897 -16.718
479 8.932 -16.932
480 8.362 -17.493
481 8.068 -17.516
482 8.056 -17.823
483 7.797 -17.623
484 7.240 -17.933
485 6.948 -18.370
486 7.678 -18.082
487 7.563 -18.034
488 7.667 -17.549
489 8.214 -18.076
490 7.984 -17.875
491 7.776 -18.004
492 7.112 -17.829
493 7.419 -18.614
494 7.281 -18.595
495 7.621 -18.704
496 8.142 -18.539
497 7.360 -18.651
498 6.987 -19.339
499 7.340 -19.862
500 6.944 -20.919
501 6.916 -20.881
