# Supplementary material for: Maximum likelihood-based estimation of diffusion coefficient is quick and reliable method for analyzing estradiol actions on surface receptor movements
Source: Front Neuroinform. 2023 Mar 8;17:1005936. doi: 10.3389/fninf.2023.1005936 (PMC10031098; doi:10.3389/fninf.2023.1005936)
Supplement: Supplementary file 2 [file Data_Sheet_2.ZIP › 00-D-error_sensitivity/D015_s0/Traj_N=500_D=0.15_Error=0_MotionBlur _No.057.dat]

001 0.459 0.142
002 0.056 0.907
003 -0.610 0.789
004 -1.053 0.096
005 -1.454 -1.002
006 -0.633 -1.485
007 -0.637 -1.251
008 -0.752 -1.789
009 0.082 -1.039
010 0.967 -1.165
011 0.955 -2.116
012 1.114 -1.957
013 1.715 -1.200
014 1.980 -1.192
015 2.356 -0.089
016 1.591 0.362
017 1.766 -0.319
018 1.458 -0.757
019 1.711 0.037
020 1.296 -0.167
021 0.073 -0.174
022 -0.038 -0.301
023 -0.166 0.210
024 0.074 0.599
025 0.046 1.147
026 0.306 1.622
027 0.862 1.598
028 1.217 0.631
029 0.606 -0.033
030 0.194 0.021
031 0.912 -0.213
032 0.773 -0.511
033 1.184 -0.918
034 1.198 -1.344
035 0.647 -1.103
036 1.167 -1.375
037 1.446 -1.998
038 1.032 -2.337
039 0.608 -2.539
040 0.276 -2.877
041 -0.134 -3.062
042 -0.038 -2.291
043 0.031 -1.450
044 -0.026 -1.881
045 0.425 -2.233
046 0.005 -1.903
047 0.902 -2.064
048 0.918 -2.319
049 2.074 -2.967
050 2.219 -3.521
051 3.021 -3.628
052 3.989 -4.002
053 4.025 -4.234
054 4.098 -4.553
055 4.126 -4.464
056 3.327 -4.363
057 3.918 -4.804
058 3.534 -5.030
059 3.348 -4.538
060 2.969 -4.167
061 3.234 -4.895
062 4.007 -4.784
063 4.699 -4.005
064 4.412 -4.138
065 4.455 -4.025
066 4.933 -3.686
067 4.279 -4.562
068 3.557 -4.313
069 3.554 -3.880
070 3.845 -3.005
071 3.668 -2.742
072 4.802 -2.946
073 5.568 -3.133
074 5.090 -2.645
075 5.513 -2.443
076 6.498 -2.068
077 6.250 -2.505
078 5.591 -3.022
079 5.926 -3.189
080 6.653 -2.341
081 6.936 -1.855
082 6.810 -3.046
083 6.963 -3.888
084 7.309 -4.301
085 7.090 -4.154
086 7.765 -4.861
087 7.355 -5.112
088 7.421 -4.684
089 8.081 -5.155
090 8.013 -5.053
091 7.865 -4.990
092 7.052 -5.190
093 5.793 -5.006
094 4.730 -5.604
095 3.762 -5.435
096 2.971 -5.363
097 2.575 -5.555
098 1.801 -5.998
099 0.781 -6.451
100 0.507 -6.943
101 0.339 -7.183
102 0.589 -7.651
103 1.093 -7.429
104 1.068 -6.791
105 1.511 -6.478
106 1.402 -5.982
107 1.440 -6.373
108 1.585 -6.584
109 2.016 -5.854
110 2.830 -5.027
111 3.269 -5.425
112 2.844 -4.887
113 3.710 -4.143
114 4.077 -3.587
115 4.569 -3.234
116 5.334 -2.913
117 6.165 -2.924
118 5.478 -4.171
119 5.193 -5.142
120 4.819 -5.014
121 4.874 -5.111
122 5.116 -3.938
123 4.839 -2.675
124 4.985 -2.230
125 3.885 -1.544
126 3.195 -0.813
127 3.492 -0.639
128 3.951 -1.116
129 3.338 -1.222
130 2.965 -1.434
131 2.138 -2.014
132 0.914 -2.378
133 1.627 -2.074
134 1.949 -2.959
135 2.293 -2.332
136 1.863 -2.764
137 2.313 -4.315
138 2.569 -4.706
139 2.551 -5.693
140 2.329 -5.721
141 3.093 -6.183
142 3.241 -5.645
143 3.327 -5.819
144 2.916 -6.229
145 3.463 -5.988
146 3.382 -5.618
147 4.286 -5.382
148 5.081 -4.767
149 5.124 -5.103
150 5.175 -5.579
151 5.784 -5.783
152 5.659 -6.448
153 5.790 -6.469
154 5.908 -5.553
155 5.723 -4.864
156 5.297 -5.059
157 5.422 -5.879
158 4.388 -6.749
159 4.142 -7.681
160 4.434 -8.145
161 4.890 -8.636
162 4.858 -8.202
163 5.268 -8.068
164 5.408 -8.072
165 4.274 -8.377
166 4.445 -8.573
167 5.234 -8.531
168 5.197 -8.151
169 5.488 -8.159
170 5.084 -8.211
171 4.561 -7.900
172 3.687 -7.793
173 3.533 -7.620
174 3.560 -7.125
175 3.583 -6.541
176 4.161 -5.897
177 4.484 -5.586
178 4.980 -5.240
179 5.234 -4.500
180 4.869 -5.260
181 4.554 -4.598
182 4.230 -4.488
183 3.742 -4.463
184 4.369 -3.739
185 3.751 -3.633
186 3.641 -3.649
187 3.714 -3.707
188 3.553 -3.370
189 4.099 -3.713
190 4.568 -3.947
191 4.704 -4.621
192 4.349 -4.714
193 4.528 -4.415
194 4.742 -5.156
195 3.926 -5.781
196 3.386 -6.567
197 3.800 -6.488
198 3.001 -6.549
199 2.233 -7.009
200 2.200 -7.109
201 2.518 -7.243
202 3.627 -6.418
203 3.461 -5.872
204 2.987 -4.985
205 3.241 -4.877
206 3.013 -4.908
207 3.276 -4.878
208 3.128 -5.751
209 2.621 -6.087
210 1.837 -6.042
211 1.795 -6.223
212 1.621 -6.068
213 1.467 -6.172
214 1.413 -5.534
215 1.998 -5.067
216 1.719 -5.850
217 1.751 -6.258
218 1.028 -6.408
219 0.789 -6.640
220 0.293 -6.092
221 0.067 -5.940
222 -0.316 -6.941
223 -0.119 -7.265
224 -0.022 -8.136
225 -0.183 -8.076
226 0.271 -8.562
227 1.110 -9.033
228 1.856 -8.980
229 1.323 -8.667
230 1.388 -8.306
231 1.955 -7.390
232 1.514 -7.305
233 1.415 -6.568
234 1.733 -6.422
235 1.748 -6.185
236 1.322 -4.950
237 1.560 -4.246
238 2.228 -3.993
239 1.954 -3.845
240 1.337 -4.316
241 1.092 -3.499
242 0.643 -2.680
243 0.019 -1.220
244 0.098 -0.099
245 0.587 -0.530
246 0.753 -0.961
247 0.961 -0.288
248 1.164 -0.467
249 1.252 -1.210
250 0.342 -0.691
251 0.830 -0.023
252 1.604 -0.161
253 1.503 -0.255
254 1.908 -0.153
255 2.812 -1.043
256 2.286 -1.802
257 1.913 -2.059
258 1.637 -2.483
259 1.753 -2.248
260 1.827 -2.448
261 1.903 -3.163
262 3.442 -3.216
263 3.265 -3.116
264 3.501 -2.617
265 3.599 -2.112
266 3.347 -2.105
267 1.801 -2.573
268 1.231 -2.373
269 0.391 -2.493
270 -0.002 -2.650
271 -0.705 -2.638
272 0.188 -2.060
273 0.067 -1.719
274 -0.542 -1.546
275 -0.932 -1.989
276 -0.961 -1.266
277 -1.162 -1.134
278 -1.063 -1.847
279 -1.620 -2.335
280 -1.711 -1.872
281 -1.280 -1.161
282 -0.860 -0.548
283 -0.728 -0.930
284 -0.344 -0.988
285 -0.028 -0.757
286 1.047 -0.475
287 1.333 -0.149
288 0.751 -0.418
289 0.956 -0.838
290 1.355 -0.570
291 1.258 -0.215
292 1.123 0.321
293 0.413 0.331
294 0.325 0.473
295 1.162 -0.040
296 1.496 0.175
297 1.934 0.453
298 1.665 0.655
299 1.475 0.533
300 1.222 -0.433
301 1.147 -1.133
302 1.346 -1.452
303 1.209 -1.214
304 1.140 -1.042
305 1.517 -0.854
306 1.228 -0.291
307 2.026 0.237
308 1.238 0.151
309 0.376 0.428
310 -1.224 0.323
311 -1.646 0.119
312 -2.174 0.478
313 -2.361 1.465
314 -2.117 1.821
315 -1.697 2.402
316 -1.726 2.983
317 -0.552 2.911
318 0.442 3.798
319 0.156 4.077
320 0.494 4.348
321 -0.468 5.070
322 -1.290 5.239
323 -1.308 5.242
324 -1.652 5.481
325 -1.571 4.824
326 -0.924 3.809
327 -1.570 3.597
328 -2.527 3.340
329 -2.474 2.949
330 -1.646 2.817
331 -1.790 3.153
332 -1.521 3.244
333 -2.186 2.839
334 -2.004 3.479
335 -2.209 4.050
336 -1.921 4.253
337 -1.877 4.876
338 -1.652 5.264
339 -1.639 5.394
340 -2.029 4.833
341 -1.731 4.061
342 -1.212 4.314
343 -0.960 3.613
344 -1.033 2.967
345 -1.325 3.124
346 -2.718 3.975
347 -2.918 4.273
348 -2.601 3.733
349 -3.254 3.234
350 -4.138 2.572
351 -5.126 1.874
352 -5.228 1.558
353 -5.877 1.228
354 -6.299 2.007
355 -6.535 2.511
356 -7.456 1.717
357 -7.509 1.591
358 -6.984 2.539
359 -6.727 1.585
360 -6.171 1.510
361 -6.667 1.694
362 -6.920 1.714
363 -6.814 1.457
364 -6.807 0.718
365 -7.145 1.439
366 -6.766 2.590
367 -6.593 1.886
368 -5.816 0.715
369 -4.656 0.305
370 -4.270 -0.599
371 -3.739 -0.855
372 -2.757 -1.315
373 -2.351 -1.588
374 -2.136 -2.300
375 -1.847 -2.768
376 -2.073 -3.970
377 -2.532 -3.726
378 -2.705 -4.139
379 -2.092 -4.452
380 -2.861 -4.055
381 -3.155 -4.535
382 -2.985 -4.988
383 -2.133 -4.906
384 -1.166 -5.240
385 -1.478 -5.240
386 -1.348 -5.100
387 -0.703 -4.975
388 -0.790 -5.482
389 -0.223 -5.597
390 -0.745 -5.595
391 -0.928 -5.688
392 -1.186 -6.364
393 -1.245 -6.145
394 -0.881 -6.926
395 -1.035 -7.555
396 -0.766 -8.502
397 -0.528 -8.288
398 0.408 -8.596
399 0.484 -8.675
400 0.980 -8.217
401 1.072 -8.249
402 1.205 -8.049
403 0.905 -8.552
404 0.553 -8.710
405 0.322 -8.680
406 0.713 -8.416
407 0.546 -8.035
408 0.579 -9.401
409 0.291 -10.194
410 -0.400 -9.857
411 0.300 -9.224
412 0.381 -7.826
413 0.787 -7.584
414 0.886 -8.859
415 0.779 -8.723
416 0.688 -8.352
417 0.871 -7.645
418 0.365 -7.506
419 -0.064 -8.343
420 0.426 -8.592
421 0.646 -8.004
422 0.014 -8.256
423 0.069 -8.964
424 0.258 -8.489
425 0.324 -8.510
426 0.665 -8.732
427 0.363 -9.339
428 0.312 -9.690
429 0.099 -9.316
430 0.069 -8.997
431 -1.011 -7.622
432 -2.134 -6.859
433 -3.130 -6.500
434 -3.636 -6.228
435 -4.290 -5.759
436 -4.992 -5.852
437 -5.680 -6.793
438 -5.681 -6.695
439 -5.177 -6.319
440 -4.586 -5.825
441 -4.152 -5.806
442 -4.007 -6.497
443 -4.974 -6.241
444 -5.238 -5.478
445 -5.822 -4.800
446 -5.902 -4.363
447 -5.375 -3.574
448 -4.348 -2.929
449 -4.355 -3.039
450 -4.222 -3.355
451 -3.831 -3.869
452 -3.882 -4.354
453 -3.884 -4.546
454 -3.913 -4.689
455 -3.763 -4.973
456 -3.733 -4.951
457 -3.079 -5.444
458 -3.267 -5.928
459 -3.753 -6.146
460 -3.985 -6.221
461 -4.055 -6.024
462 -4.348 -6.372
463 -4.681 -5.860
464 -5.123 -6.219
465 -5.614 -6.206
466 -6.916 -5.933
467 -7.005 -5.628
468 -6.199 -4.560
469 -6.231 -4.380
470 -5.837 -5.572
471 -6.262 -5.846
472 -6.194 -5.970
473 -5.626 -5.223
474 -5.436 -4.261
475 -6.053 -4.024
476 -6.173 -3.828
477 -5.736 -4.671
478 -5.764 -4.651
479 -5.927 -4.793
480 -6.121 -5.065
481 -6.634 -4.916
482 -5.636 -4.496
483 -5.293 -5.112
484 -5.704 -4.996
485 -5.848 -5.623
486 -5.434 -5.520
487 -4.369 -4.526
488 -4.112 -4.196
489 -4.283 -2.964
490 -3.605 -2.584
491 -3.520 -3.664
492 -3.872 -3.891
493 -3.824 -4.112
494 -4.337 -4.464
495 -4.067 -4.255
496 -4.189 -3.419
497 -4.130 -3.073
498 -4.420 -2.922
499 -3.575 -1.816
500 -3.072 -1.520
501 -3.342 -0.665
