# Supplementary material for: Maximum likelihood-based estimation of diffusion coefficient is quick and reliable method for analyzing estradiol actions on surface receptor movements
Source: Front Neuroinform. 2023 Mar 8;17:1005936. doi: 10.3389/fninf.2023.1005936 (PMC10031098; doi:10.3389/fninf.2023.1005936)
Supplement: Supplementary file 2 [file Data_Sheet_2.ZIP › 00-D-error_sensitivity/D015_s0/Traj_N=500_D=0.15_Error=0_MotionBlur _No.058.dat]

001 0.038 0.201
002 -0.843 -0.324
003 -1.152 -0.662
004 -1.310 -0.604
005 -2.077 -0.274
006 -2.675 0.425
007 -3.166 0.261
008 -2.276 -0.106
009 -1.527 -0.622
010 -1.309 -0.366
011 -0.926 -0.058
012 -0.722 -0.600
013 -0.674 -0.838
014 -0.803 -1.277
015 -1.101 -1.756
016 -0.845 -1.565
017 -0.233 -1.243
018 -0.699 -1.372
019 -1.330 -1.089
020 -1.673 -0.079
021 -1.615 -0.313
022 -1.365 -1.277
023 -1.244 -1.628
024 -0.579 -1.392
025 0.530 -1.202
026 0.753 -1.321
027 0.639 -1.156
028 1.437 -1.739
029 0.562 -1.641
030 -0.190 -1.713
031 -0.962 -2.251
032 -1.059 -2.425
033 -0.373 -2.081
034 -0.148 -2.028
035 0.377 -2.043
036 0.888 -1.880
037 0.841 -2.577
038 -0.083 -2.422
039 -0.826 -2.055
040 -0.879 -2.427
041 -0.953 -2.329
042 -1.151 -2.217
043 -1.781 -2.925
044 -1.420 -3.816
045 -0.851 -3.831
046 -0.368 -4.020
047 0.059 -4.227
048 0.607 -3.871
049 0.900 -3.785
050 1.158 -3.151
051 2.000 -2.655
052 1.776 -3.344
053 1.434 -3.506
054 1.138 -3.295
055 1.288 -2.735
056 1.109 -1.952
057 1.432 -1.547
058 2.182 -0.705
059 2.405 -0.093
060 2.675 -0.584
061 2.785 -0.164
062 3.009 0.411
063 3.124 0.631
064 3.529 0.207
065 3.410 0.221
066 2.961 0.734
067 2.366 1.371
068 1.835 1.198
069 1.773 1.344
070 2.027 1.487
071 2.303 1.160
072 2.864 1.026
073 3.034 1.190
074 3.728 1.101
075 3.464 2.039
076 3.083 2.240
077 2.418 2.725
078 1.750 3.268
079 1.924 3.464
080 2.002 3.109
081 1.803 3.388
082 1.481 3.001
083 1.585 2.677
084 1.501 3.138
085 2.232 3.368
086 2.375 2.891
087 2.135 2.750
088 2.290 2.754
089 2.111 3.589
090 1.697 3.970
091 0.944 3.960
092 0.215 3.982
093 -0.842 4.156
094 -0.782 4.200
095 0.129 4.387
096 1.576 4.095
097 1.863 3.824
098 1.377 4.039
099 2.101 3.248
100 1.991 2.676
101 1.606 2.234
102 1.344 2.799
103 1.630 2.679
104 1.146 2.987
105 0.386 3.790
106 0.349 3.934
107 0.009 3.965
108 0.009 3.247
109 0.078 3.239
110 0.056 3.039
111 0.799 2.184
112 1.268 1.864
113 1.259 1.309
114 1.134 1.394
115 0.963 0.041
116 0.913 -0.221
117 0.807 -0.273
118 0.262 -0.437
119 0.759 -0.185
120 0.695 -0.261
121 0.728 0.125
122 0.746 0.449
123 0.647 0.899
124 0.305 0.172
125 -0.054 0.169
126 -0.497 0.424
127 -1.454 0.168
128 -1.180 -0.314
129 -0.801 -0.775
130 -1.246 -0.787
131 -1.214 0.137
132 -1.106 0.588
133 -1.574 0.712
134 -2.288 1.268
135 -2.593 0.733
136 -2.363 -0.149
137 -2.509 0.228
138 -2.829 -0.266
139 -2.857 -0.633
140 -2.716 -1.371
141 -2.731 -1.460
142 -2.755 -1.624
143 -3.179 -0.758
144 -2.655 -0.695
145 -3.152 -1.380
146 -3.847 -2.119
147 -4.663 -1.778
148 -3.984 -2.225
149 -4.350 -2.925
150 -4.509 -1.953
151 -4.222 -2.039
152 -3.417 -0.694
153 -2.771 0.116
154 -2.694 0.659
155 -3.209 0.944
156 -4.069 1.223
157 -3.663 1.061
158 -3.334 1.406
159 -3.144 0.099
160 -2.621 0.448
161 -2.331 0.055
162 -1.573 -1.370
163 -2.195 -1.774
164 -2.008 -2.151
165 -2.110 -2.176
166 -2.450 -1.755
167 -2.635 -0.836
168 -2.490 -0.071
169 -1.112 -0.524
170 -1.642 -0.682
171 -1.947 -0.819
172 -1.174 -1.504
173 -1.090 -1.440
174 -0.502 -1.231
175 -0.390 -0.598
176 -0.021 0.243
177 0.429 -0.765
178 0.746 -0.334
179 0.926 -0.203
180 0.551 -0.676
181 1.444 -0.619
182 1.696 -1.245
183 2.424 -2.041
184 3.389 -2.584
185 3.185 -3.240
186 3.068 -2.342
187 3.137 -2.530
188 2.962 -2.959
189 2.420 -1.993
190 1.967 -2.082
191 1.734 -1.563
192 2.325 -1.272
193 3.304 -0.257
194 3.154 -0.259
195 2.843 -0.387
196 2.296 -1.476
197 2.097 -1.859
198 1.778 -1.575
199 1.548 -1.776
200 1.231 -1.176
201 0.666 -0.405
202 1.173 -0.186
203 0.400 0.627
204 0.636 0.374
205 1.546 -0.014
206 2.614 0.316
207 2.411 1.324
208 1.938 0.757
209 2.324 0.733
210 1.723 0.344
211 1.784 0.336
212 2.108 0.266
213 1.944 0.005
214 0.927 0.596
215 0.419 1.704
216 -0.016 0.834
217 0.842 0.960
218 1.266 2.250
219 1.882 2.461
220 2.133 1.637
221 2.119 1.734
222 2.803 1.718
223 3.593 1.159
224 4.347 0.709
225 4.398 0.244
226 5.047 0.311
227 5.444 0.293
228 5.223 0.660
229 4.801 0.927
230 4.991 1.114
231 5.324 0.996
232 5.034 1.351
233 4.551 1.282
234 5.035 1.303
235 4.645 1.754
236 3.525 1.339
237 3.030 1.433
238 3.241 0.774
239 3.905 0.192
240 4.390 -0.479
241 4.962 -0.665
242 5.431 -0.506
243 5.645 -0.298
244 4.943 -0.165
245 4.029 -0.278
246 3.599 -0.297
247 2.708 -0.286
248 2.754 -0.160
249 2.200 -1.430
250 1.921 -1.467
251 1.536 -0.986
252 1.358 -0.993
253 1.292 -1.696
254 1.095 -2.316
255 0.817 -3.028
256 0.532 -3.181
257 0.046 -3.627
258 -0.316 -3.327
259 -0.333 -4.298
260 -0.145 -4.254
261 0.358 -4.974
262 1.209 -4.594
263 1.415 -4.211
264 1.857 -4.095
265 1.406 -4.340
266 1.701 -5.004
267 1.028 -4.004
268 0.615 -2.715
269 1.050 -2.943
270 1.075 -3.581
271 0.900 -3.017
272 2.224 -2.046
273 2.781 -1.759
274 3.078 -2.003
275 3.620 -1.711
276 2.659 -2.687
277 2.055 -2.970
278 1.979 -2.347
279 1.340 -2.457
280 1.521 -2.430
281 1.454 -2.405
282 0.012 -1.380
283 -0.285 -0.982
284 -0.518 -1.184
285 -1.157 -1.675
286 -0.587 -1.142
287 -0.930 0.095
288 -1.402 0.787
289 -1.930 1.423
290 -1.019 1.105
291 -1.258 2.030
292 -1.696 2.902
293 -1.963 2.264
294 -2.133 2.077
295 -1.372 3.352
296 -0.763 3.068
297 -0.555 3.878
298 -0.866 3.988
299 -1.479 3.682
300 -2.309 3.906
301 -3.562 4.103
302 -3.180 4.312
303 -3.303 4.414
304 -3.139 4.760
305 -2.596 6.131
306 -2.489 5.539
307 -2.113 6.401
308 -1.321 6.324
309 -1.206 6.009
310 -0.720 5.666
311 -0.524 6.307
312 -0.482 6.467
313 -0.820 6.080
314 -0.033 6.533
315 0.102 7.408
316 0.603 7.264
317 0.852 6.946
318 0.772 6.301
319 0.772 6.086
320 0.753 6.364
321 1.738 6.887
322 2.257 5.841
323 2.583 5.140
324 3.048 4.355
325 2.577 4.391
326 1.630 4.476
327 0.855 4.631
328 1.264 5.393
329 1.806 5.489
330 1.936 6.269
331 1.791 6.260
332 1.708 6.274
333 0.427 5.647
334 -0.524 5.452
335 -1.029 5.791
336 -0.518 5.307
337 0.220 4.853
338 1.117 4.231
339 -0.083 3.157
340 -1.020 2.954
341 -0.827 4.228
342 -1.419 3.850
343 -0.779 4.117
344 0.079 5.357
345 1.573 5.525
346 1.329 5.750
347 1.476 5.855
348 1.196 6.195
349 1.099 5.671
350 1.104 5.517
351 0.831 6.034
352 0.989 6.672
353 1.995 7.259
354 2.442 6.877
355 2.226 6.775
356 1.720 6.486
357 1.561 6.273
358 1.937 5.959
359 2.862 4.579
360 3.308 3.839
361 3.749 3.381
362 3.489 3.265
363 3.623 3.030
364 4.067 3.143
365 4.594 3.634
366 4.567 3.579
367 4.817 3.319
368 5.396 3.198
369 6.052 3.467
370 5.854 4.102
371 5.968 4.748
372 5.953 5.139
373 6.226 4.519
374 6.594 3.876
375 7.084 3.221
376 7.544 2.908
377 8.200 2.430
378 8.213 1.984
379 8.371 2.698
380 8.032 2.464
381 7.594 3.037
382 7.645 2.805
383 7.103 3.277
384 7.042 3.513
385 6.762 3.763
386 7.085 2.867
387 6.089 2.814
388 4.883 3.112
389 4.377 2.187
390 4.073 2.229
391 4.615 2.414
392 4.339 2.434
393 5.094 3.194
394 5.772 3.351
395 5.675 3.163
396 4.966 3.684
397 4.526 3.990
398 4.555 3.656
399 4.359 4.277
400 4.675 4.995
401 5.523 4.799
402 5.294 4.652
403 4.994 4.917
404 4.021 5.567
405 4.042 6.199
406 5.100 5.860
407 4.691 6.387
408 5.101 6.276
409 5.736 6.445
410 5.203 7.152
411 4.677 7.556
412 4.462 7.793
413 4.961 7.712
414 4.974 7.855
415 4.916 7.523
416 4.819 6.796
417 4.048 6.727
418 3.859 6.544
419 3.693 6.207
420 3.290 5.418
421 3.206 5.800
422 2.618 6.016
423 2.555 5.678
424 2.467 5.316
425 2.603 5.332
426 2.527 5.598
427 2.763 5.641
428 2.613 6.441
429 2.776 6.691
430 3.565 6.758
431 3.825 7.565
432 4.041 7.276
433 4.249 8.007
434 4.440 8.337
435 4.621 8.193
436 4.780 7.622
437 5.790 7.271
438 6.756 7.911
439 6.679 8.311
440 7.006 8.815
441 7.364 9.109
442 6.909 9.735
443 5.961 10.011
444 4.887 9.582
445 4.560 10.512
446 4.049 10.300
447 3.869 10.475
448 3.858 10.493
449 4.501 10.851
450 3.874 11.248
451 3.826 11.946
452 3.414 11.928
453 3.655 11.587
454 3.762 11.393
455 3.121 11.616
456 3.488 11.762
457 3.690 11.749
458 3.455 12.352
459 4.599 12.688
460 5.184 13.777
461 4.806 14.155
462 4.695 13.419
463 3.484 13.516
464 2.763 13.596
465 2.688 13.594
466 2.342 14.045
467 1.751 14.146
468 1.950 14.369
469 2.186 14.949
470 2.051 14.663
471 2.144 14.840
472 2.457 14.335
473 2.781 14.723
474 2.443 14.643
475 2.296 13.863
476 2.257 12.289
477 2.087 11.411
478 2.586 10.939
479 3.074 10.666
480 3.496 11.042
481 3.739 10.875
482 4.568 10.533
483 4.771 10.485
484 5.584 11.045
485 5.904 11.177
486 5.911 11.163
487 5.708 10.990
488 6.511 11.259
489 6.754 11.827
490 7.051 11.967
491 7.041 11.651
492 5.704 11.466
493 4.793 10.558
494 4.093 10.273
495 3.460 10.702
496 2.940 10.607
497 3.518 9.979
498 4.025 10.238
499 4.375 10.773
500 4.208 10.813
501 4.824 10.819
