# Supplementary material for: Maximum likelihood-based estimation of diffusion coefficient is quick and reliable method for analyzing estradiol actions on surface receptor movements
Source: Front Neuroinform. 2023 Mar 8;17:1005936. doi: 10.3389/fninf.2023.1005936 (PMC10031098; doi:10.3389/fninf.2023.1005936)
Supplement: Supplementary file 2 [file Data_Sheet_2.ZIP › 00-D-error_sensitivity/D015_s0/Traj_N=500_D=0.15_Error=0_MotionBlur _No.059.dat]

001 -0.132 -0.338
002 0.365 -0.812
003 0.108 -0.290
004 -0.565 -0.574
005 -0.887 -0.474
006 -1.004 -0.982
007 -0.439 -0.820
008 -0.729 -0.296
009 -0.732 0.038
010 -1.175 -0.991
011 -1.107 -0.963
012 -0.879 -0.542
013 -0.174 0.103
014 0.229 0.998
015 0.307 1.005
016 0.988 0.762
017 1.552 0.876
018 1.183 0.298
019 1.418 0.453
020 1.683 1.110
021 1.457 0.862
022 0.600 1.617
023 0.056 1.902
024 0.460 1.468
025 0.353 2.137
026 0.312 3.285
027 0.367 3.737
028 0.951 2.805
029 1.285 3.015
030 1.528 3.458
031 1.542 3.091
032 1.778 2.325
033 1.852 2.204
034 1.260 2.112
035 1.280 1.942
036 0.753 1.519
037 0.220 1.152
038 -0.063 0.607
039 -0.055 0.686
040 0.169 0.799
041 0.200 0.512
042 -0.215 1.393
043 0.085 1.785
044 -0.084 1.646
045 -0.337 2.346
046 -0.669 2.706
047 -0.938 3.079
048 -0.405 3.750
049 -0.094 4.716
050 -0.928 5.378
051 -0.974 5.214
052 -0.749 4.831
053 0.184 4.577
054 0.572 3.752
055 0.914 3.370
056 1.001 2.874
057 0.825 2.312
058 0.123 3.117
059 0.044 3.329
060 -0.642 3.411
061 -1.153 3.121
062 -0.631 3.916
063 -0.958 4.360
064 -1.649 4.935
065 -1.421 4.902
066 -1.447 5.005
067 -1.510 5.369
068 -1.418 5.441
069 -0.697 5.503
070 -0.329 5.724
071 0.419 5.416
072 0.409 4.739
073 0.878 4.665
074 1.138 4.204
075 1.090 2.838
076 0.957 2.355
077 0.051 2.153
078 -0.024 1.311
079 -0.642 0.732
080 -0.251 1.006
081 0.042 1.454
082 -0.090 1.838
083 0.441 1.815
084 1.350 1.166
085 1.539 0.732
086 2.051 0.503
087 2.848 0.330
088 3.143 0.673
089 3.108 1.076
090 3.117 1.140
091 3.479 1.270
092 3.489 1.812
093 3.989 2.632
094 3.978 3.091
095 3.878 3.546
096 3.993 3.794
097 4.171 3.876
098 4.777 3.904
099 4.585 4.721
100 4.065 4.604
101 3.710 4.683
102 4.324 5.243
103 3.982 4.829
104 3.388 4.865
105 3.062 5.802
106 2.558 6.485
107 2.551 7.281
108 3.181 7.851
109 3.637 7.476
110 3.894 7.513
111 4.240 7.430
112 4.951 6.627
113 5.066 5.988
114 5.345 6.184
115 4.860 5.819
116 4.921 5.472
117 5.995 5.080
118 6.130 4.472
119 5.788 4.283
120 5.864 4.442
121 6.001 4.918
122 6.680 4.973
123 7.201 4.422
124 7.030 5.240
125 8.130 5.728
126 8.975 5.302
127 9.560 5.093
128 10.289 4.610
129 10.623 4.529
130 10.817 4.928
131 11.129 4.864
132 11.010 4.501
133 10.612 4.656
134 11.239 5.165
135 11.859 4.726
136 12.237 4.897
137 13.185 4.279
138 12.832 3.493
139 12.064 3.189
140 12.167 2.774
141 12.422 2.659
142 12.786 1.883
143 12.194 1.483
144 11.550 1.177
145 10.652 1.166
146 10.773 0.850
147 11.453 0.938
148 11.694 0.407
149 11.285 0.149
150 11.100 0.436
151 11.283 0.154
152 10.320 -0.019
153 10.523 -0.237
154 10.471 -0.548
155 9.424 -0.602
156 9.198 -0.410
157 9.817 -0.148
158 9.233 -0.665
159 9.497 -1.103
160 9.503 -1.076
161 9.644 -1.161
162 9.452 -1.605
163 8.762 -2.251
164 8.735 -1.963
165 8.622 -2.279
166 8.528 -2.102
167 8.672 -2.517
168 8.926 -3.205
169 9.244 -3.551
170 8.277 -3.028
171 7.652 -2.970
172 8.322 -2.377
173 8.136 -1.750
174 8.590 -0.828
175 7.851 -1.037
176 6.733 -1.517
177 6.968 -1.495
178 6.344 -1.192
179 5.389 -1.214
180 4.571 -1.056
181 5.001 0.096
182 5.724 0.515
183 5.896 0.197
184 5.771 -0.171
185 5.878 0.210
186 5.256 1.059
187 4.894 1.412
188 4.374 2.362
189 4.344 2.186
190 3.655 2.387
191 3.446 1.976
192 3.221 2.258
193 4.183 2.049
194 5.303 1.856
195 5.596 1.400
196 5.802 0.818
197 6.452 0.592
198 7.516 0.351
199 7.221 0.024
200 7.511 -0.088
201 7.706 -0.029
202 7.652 0.936
203 8.499 0.596
204 9.484 0.845
205 10.095 0.543
206 10.657 1.220
207 11.587 1.516
208 10.832 1.708
209 10.672 1.343
210 10.681 1.764
211 11.577 1.444
212 11.860 0.677
213 11.905 0.321
214 12.382 0.456
215 12.761 -0.110
216 13.314 0.018
217 13.222 -0.158
218 12.102 0.028
219 12.711 -0.698
220 13.365 -0.449
221 13.893 0.488
222 13.907 0.843
223 13.539 0.118
224 13.056 -0.360
225 12.886 -1.125
226 11.653 -2.125
227 11.583 -1.535
228 10.949 -1.457
229 10.949 -1.612
230 10.936 -1.169
231 11.350 -1.682
232 11.353 -1.478
233 11.158 -0.683
234 9.853 0.267
235 9.894 0.073
236 10.332 0.775
237 9.783 1.060
238 10.027 1.329
239 9.636 1.330
240 9.833 0.441
241 9.822 0.157
242 10.210 0.391
243 9.576 1.610
244 9.833 1.126
245 9.792 0.927
246 9.715 0.596
247 8.839 0.422
248 8.985 0.328
249 9.441 0.570
250 9.550 1.250
251 9.032 1.994
252 8.159 2.233
253 8.190 2.180
254 8.956 2.502
255 9.597 2.826
256 9.996 3.054
257 9.717 2.506
258 9.832 1.921
259 9.619 1.948
260 9.532 1.916
261 10.119 1.880
262 10.384 1.989
263 10.619 2.033
264 11.090 2.849
265 10.766 3.301
266 10.831 3.165
267 10.932 2.537
268 10.872 1.663
269 10.589 1.501
270 10.216 1.730
271 10.151 1.113
272 10.674 0.807
273 11.456 0.919
274 12.188 0.929
275 13.031 0.371
276 13.117 0.394
277 13.045 0.201
278 12.451 -0.031
279 12.920 -0.847
280 12.983 -1.034
281 13.739 -1.501
282 13.672 -2.087
283 13.033 -2.059
284 14.167 -2.129
285 13.919 -2.182
286 12.909 -2.458
287 13.158 -2.812
288 13.750 -2.544
289 14.035 -2.688
290 14.239 -3.578
291 13.686 -4.257
292 13.290 -4.392
293 13.505 -3.375
294 13.945 -3.072
295 13.590 -3.600
296 13.510 -3.014
297 14.333 -3.142
298 14.303 -3.351
299 14.072 -3.637
300 14.266 -4.258
301 14.393 -4.658
302 14.912 -4.063
303 14.837 -4.019
304 15.599 -3.779
305 16.604 -3.214
306 16.767 -2.247
307 17.742 -2.301
308 18.407 -1.539
309 17.986 -1.925
310 17.166 -2.966
311 17.155 -3.076
312 16.991 -2.568
313 17.220 -2.663
314 17.142 -2.812
315 17.560 -3.144
316 18.386 -1.995
317 18.584 -1.564
318 17.613 -1.569
319 17.540 -1.270
320 17.634 -0.956
321 17.830 -0.502
322 17.332 -0.032
323 16.543 -0.408
324 15.795 -1.646
325 15.875 -2.001
326 15.558 -1.949
327 15.161 -1.276
328 15.385 -1.746
329 15.449 -2.157
330 15.916 -1.521
331 15.967 -2.088
332 16.194 -2.633
333 16.150 -2.382
334 16.791 -2.205
335 16.755 -2.017
336 16.729 -2.375
337 15.950 -1.863
338 15.372 -2.603
339 15.532 -3.494
340 15.716 -3.719
341 15.134 -3.300
342 15.405 -2.837
343 15.598 -2.662
344 15.580 -1.955
345 15.418 -2.080
346 15.401 -1.911
347 15.474 -1.580
348 15.843 -1.319
349 16.568 -1.241
350 16.915 -1.208
351 16.053 -1.259
352 16.264 -1.031
353 16.966 -0.615
354 16.923 -0.922
355 16.753 -1.184
356 17.009 -1.127
357 16.564 -1.267
358 17.267 -1.368
359 17.658 -0.991
360 17.035 -0.375
361 16.894 0.181
362 15.979 0.629
363 15.578 0.674
364 15.767 0.106
365 16.027 -0.502
366 15.215 -0.677
367 15.799 -0.970
368 15.157 -1.056
369 15.219 -0.290
370 15.065 -1.073
371 15.303 -1.934
372 15.952 -2.680
373 16.015 -3.138
374 15.575 -3.376
375 15.921 -4.464
376 15.704 -5.025
377 14.875 -5.097
378 14.965 -4.719
379 14.541 -4.412
380 14.719 -4.240
381 14.508 -4.474
382 14.068 -4.690
383 14.222 -3.468
384 13.421 -3.165
385 12.960 -3.373
386 12.730 -3.350
387 12.487 -2.800
388 12.438 -2.557
389 12.352 -2.526
390 11.717 -3.019
391 10.771 -2.983
392 10.306 -2.416
393 10.296 -2.784
394 10.079 -2.804
395 9.755 -2.178
396 9.633 -1.981
397 8.713 -2.638
398 7.937 -3.415
399 8.145 -4.071
400 8.415 -3.457
401 8.043 -3.249
402 8.086 -2.882
403 8.030 -2.445
404 8.703 -2.305
405 8.983 -2.001
406 9.182 -0.950
407 9.338 -1.736
408 9.023 -2.350
409 8.024 -2.125
410 6.734 -2.840
411 6.533 -2.957
412 6.822 -2.433
413 8.250 -2.144
414 8.709 -3.508
415 8.299 -4.484
416 9.086 -4.208
417 9.292 -3.955
418 10.002 -3.271
419 9.508 -3.300
420 9.283 -2.594
421 9.829 -2.451
422 10.539 -2.560
423 10.870 -1.719
424 11.018 -1.565
425 11.613 -1.156
426 11.948 -0.684
427 11.967 -0.471
428 12.556 -0.841
429 12.091 -1.211
430 11.717 -1.660
431 12.189 -1.412
432 13.376 -0.340
433 12.849 -0.390
434 13.172 0.053
435 12.848 1.318
436 12.824 2.304
437 12.717 2.493
438 12.082 3.129
439 12.358 3.336
440 12.820 4.395
441 13.403 4.866
442 13.219 5.365
443 13.590 5.841
444 14.113 6.254
445 14.835 6.386
446 14.606 6.221
447 14.553 6.023
448 14.531 6.084
449 14.191 5.685
450 14.078 5.994
451 14.077 7.500
452 14.645 8.546
453 14.386 8.760
454 14.835 8.785
455 14.071 9.730
456 13.692 10.120
457 13.154 10.799
458 12.696 10.886
459 12.677 10.673
460 12.065 10.603
461 11.172 10.742
462 10.302 11.107
463 9.758 9.902
464 9.525 9.741
465 9.567 9.354
466 9.008 9.906
467 7.482 10.210
468 7.122 10.467
469 7.148 9.877
470 7.013 8.677
471 7.514 8.465
472 8.404 9.003
473 8.317 8.718
474 7.582 7.348
475 6.983 7.191
476 7.879 7.057
477 8.017 7.337
478 8.016 7.175
479 7.623 7.194
480 6.636 6.255
481 5.919 5.869
482 6.510 5.551
483 6.814 6.032
484 6.189 5.853
485 6.262 6.263
486 6.925 5.477
487 7.457 5.194
488 8.204 4.347
489 8.117 4.634
490 7.990 4.317
491 8.011 3.920
492 7.966 4.360
493 8.085 4.492
494 8.158 4.608
495 8.293 5.611
496 8.468 5.123
497 8.790 5.472
498 8.151 5.150
499 8.356 5.659
500 8.705 6.777
501 9.009 6.223
