# Supplementary material for: Maximum likelihood-based estimation of diffusion coefficient is quick and reliable method for analyzing estradiol actions on surface receptor movements
Source: Front Neuroinform. 2023 Mar 8;17:1005936. doi: 10.3389/fninf.2023.1005936 (PMC10031098; doi:10.3389/fninf.2023.1005936)
Supplement: Supplementary file 2 [file Data_Sheet_2.ZIP › 00-D-error_sensitivity/D015_s0/Traj_N=500_D=0.15_Error=0_MotionBlur _No.060.dat]

001 0.186 0.067
002 -0.054 -0.517
003 0.333 -0.192
004 0.394 1.034
005 0.732 1.041
006 0.883 0.816
007 1.813 0.283
008 2.260 -0.011
009 1.852 -0.110
010 2.844 -0.291
011 2.464 -0.105
012 2.207 -0.227
013 1.906 -0.720
014 2.117 -0.960
015 2.577 -1.479
016 3.186 -1.759
017 2.048 -1.809
018 2.358 -1.780
019 2.632 -1.901
020 1.758 -2.291
021 1.131 -1.954
022 1.058 -2.448
023 2.282 -3.406
024 2.913 -3.460
025 2.275 -3.122
026 2.735 -3.440
027 2.426 -3.879
028 2.975 -4.048
029 2.480 -3.894
030 2.181 -3.779
031 2.054 -2.996
032 2.277 -3.005
033 3.150 -3.071
034 3.867 -3.064
035 4.381 -3.359
036 4.543 -3.048
037 5.001 -3.899
038 4.938 -3.795
039 5.754 -3.634
040 5.866 -2.858
041 6.006 -3.211
042 6.663 -3.710
043 6.848 -4.403
044 6.465 -4.835
045 6.620 -5.188
046 6.611 -5.326
047 6.708 -5.398
048 6.916 -5.316
049 6.612 -4.887
050 6.687 -4.382
051 7.295 -3.311
052 7.279 -3.910
053 6.843 -3.845
054 6.243 -3.315
055 5.823 -3.299
056 4.835 -2.888
057 4.608 -2.838
058 4.695 -3.130
059 5.080 -4.805
060 5.438 -5.545
061 5.455 -6.030
062 4.675 -5.985
063 4.508 -5.746
064 4.387 -6.675
065 3.958 -6.109
066 4.792 -6.243
067 5.496 -6.512
068 5.834 -6.147
069 6.505 -5.779
070 6.777 -5.484
071 6.890 -5.286
072 6.114 -5.387
073 6.570 -5.119
074 7.285 -4.824
075 7.200 -5.475
076 6.926 -4.969
077 6.545 -4.807
078 6.205 -4.326
079 5.700 -4.100
080 6.894 -4.367
081 7.492 -4.677
082 7.738 -4.816
083 6.817 -4.500
084 6.968 -4.048
085 7.303 -3.620
086 7.630 -4.695
087 7.666 -5.437
088 6.281 -5.257
089 5.183 -5.334
090 4.652 -4.947
091 4.429 -4.110
092 4.116 -4.996
093 3.783 -5.255
094 3.869 -5.548
095 4.232 -6.246
096 3.639 -5.597
097 3.287 -5.364
098 3.435 -4.950
099 3.650 -4.798
100 4.228 -5.861
101 4.144 -5.754
102 4.132 -5.586
103 4.296 -4.976
104 3.850 -4.986
105 4.446 -4.876
106 4.191 -4.847
107 3.973 -4.436
108 4.903 -3.899
109 5.125 -3.649
110 5.024 -3.996
111 4.921 -3.632
112 4.403 -3.736
113 4.359 -3.760
114 4.660 -3.615
115 4.060 -3.991
116 3.896 -4.636
117 3.755 -5.374
118 4.114 -5.864
119 3.655 -5.531
120 2.910 -5.143
121 3.624 -4.719
122 3.682 -3.961
123 3.188 -3.020
124 2.611 -1.814
125 1.800 -1.729
126 2.305 -2.277
127 3.032 -1.809
128 2.370 -2.332
129 2.460 -2.346
130 2.946 -2.013
131 3.582 -1.960
132 2.872 -1.657
133 1.942 -1.400
134 2.438 -1.337
135 1.565 -1.273
136 1.623 -1.802
137 0.983 -2.263
138 0.175 -1.753
139 -0.200 -1.964
140 -0.209 -2.543
141 -0.038 -2.653
142 -0.051 -2.175
143 0.621 -1.576
144 0.433 -2.143
145 0.008 -1.597
146 0.057 -1.055
147 -0.339 -0.874
148 -0.750 -1.661
149 -0.942 -2.334
150 -0.180 -3.418
151 -0.842 -3.359
152 -1.386 -4.310
153 -1.445 -4.206
154 -1.377 -4.077
155 -1.618 -4.144
156 -1.862 -4.445
157 -2.257 -4.528
158 -3.309 -5.077
159 -4.640 -6.853
160 -4.754 -7.667
161 -5.436 -8.002
162 -5.774 -7.101
163 -5.527 -7.091
164 -5.144 -6.624
165 -5.313 -6.608
166 -6.132 -7.116
167 -6.463 -6.680
168 -6.504 -6.764
169 -6.632 -6.925
170 -6.727 -8.136
171 -7.119 -8.321
172 -7.471 -8.290
173 -6.822 -8.994
174 -5.924 -9.309
175 -6.333 -9.770
176 -7.060 -9.734
177 -6.268 -9.110
178 -6.202 -9.468
179 -6.460 -9.537
180 -7.690 -8.981
181 -7.625 -8.909
182 -7.860 -8.777
183 -7.402 -8.714
184 -7.081 -8.681
185 -6.391 -9.433
186 -6.132 -9.889
187 -6.489 -10.081
188 -6.725 -9.974
189 -6.209 -10.629
190 -6.232 -10.319
191 -6.315 -10.854
192 -6.856 -10.822
193 -7.234 -10.725
194 -7.385 -10.876
195 -7.795 -10.710
196 -7.955 -11.079
197 -7.441 -11.027
198 -7.064 -11.256
199 -6.965 -10.969
200 -6.454 -10.524
201 -6.152 -10.712
202 -6.191 -10.769
203 -6.472 -10.620
204 -6.251 -9.992
205 -5.664 -9.952
206 -5.341 -10.394
207 -5.930 -9.872
208 -5.696 -9.695
209 -5.428 -9.271
210 -6.023 -9.510
211 -6.187 -9.687
212 -5.262 -11.549
213 -5.037 -12.954
214 -5.037 -12.972
215 -4.342 -12.702
216 -3.945 -12.897
217 -3.893 -12.310
218 -3.698 -11.515
219 -3.734 -11.263
220 -3.852 -11.208
221 -3.795 -11.545
222 -4.012 -11.252
223 -4.173 -11.451
224 -4.281 -12.327
225 -4.833 -13.215
226 -5.856 -13.861
227 -5.224 -14.121
228 -5.172 -14.118
229 -4.941 -14.173
230 -4.978 -14.525
231 -4.831 -15.282
232 -4.233 -16.169
233 -4.486 -15.640
234 -4.475 -14.841
235 -3.828 -14.117
236 -4.081 -13.846
237 -4.320 -14.195
238 -4.149 -14.724
239 -4.165 -14.664
240 -5.031 -15.414
241 -5.505 -15.510
242 -5.545 -14.592
243 -5.930 -13.921
244 -6.518 -13.325
245 -6.589 -13.656
246 -6.020 -13.695
247 -5.748 -14.184
248 -6.191 -14.254
249 -6.427 -14.233
250 -6.255 -14.522
251 -6.479 -15.494
252 -6.892 -16.088
253 -6.829 -16.517
254 -6.641 -16.634
255 -6.990 -16.739
256 -7.784 -16.527
257 -8.152 -16.720
258 -7.561 -17.955
259 -7.945 -18.686
260 -9.175 -19.355
261 -9.512 -18.906
262 -9.943 -19.028
263 -9.932 -18.718
264 -9.628 -19.200
265 -9.048 -19.277
266 -8.636 -18.644
267 -8.597 -19.422
268 -8.321 -18.479
269 -8.465 -18.237
270 -9.219 -18.609
271 -9.179 -18.214
272 -8.528 -18.181
273 -8.107 -17.300
274 -8.348 -16.535
275 -7.738 -15.851
276 -7.681 -15.839
277 -8.335 -16.073
278 -7.813 -16.234
279 -8.412 -16.586
280 -8.681 -16.845
281 -8.924 -17.443
282 -9.521 -17.970
283 -10.061 -18.055
284 -10.260 -17.522
285 -10.370 -17.023
286 -10.613 -17.835
287 -10.649 -17.545
288 -10.749 -17.501
289 -10.922 -17.395
290 -11.269 -17.611
291 -10.990 -17.627
292 -10.444 -16.913
293 -10.671 -17.434
294 -10.994 -17.702
295 -11.333 -18.207
296 -10.417 -18.520
297 -10.601 -19.160
298 -9.984 -20.391
299 -9.220 -20.505
300 -8.844 -20.655
301 -8.947 -20.139
302 -10.329 -20.401
303 -9.901 -20.593
304 -9.752 -20.663
305 -9.820 -20.606
306 -10.974 -20.893
307 -11.208 -21.238
308 -10.850 -21.049
309 -11.040 -19.973
310 -11.032 -19.226
311 -11.615 -19.167
312 -11.947 -18.264
313 -11.647 -17.852
314 -11.576 -17.041
315 -11.794 -17.307
316 -11.504 -17.093
317 -11.529 -16.975
318 -12.639 -16.903
319 -13.450 -17.281
320 -13.393 -16.866
321 -13.445 -16.166
322 -13.141 -15.227
323 -12.678 -14.943
324 -13.017 -15.649
325 -12.874 -15.338
326 -12.806 -15.162
327 -13.432 -15.088
328 -15.010 -15.066
329 -14.749 -14.735
330 -14.770 -15.319
331 -14.815 -16.199
332 -15.429 -16.335
333 -14.646 -16.597
334 -13.547 -17.019
335 -12.988 -17.377
336 -12.355 -17.533
337 -12.966 -17.905
338 -13.221 -18.589
339 -13.400 -19.112
340 -12.560 -18.351
341 -12.175 -18.266
342 -13.355 -18.190
343 -13.876 -18.583
344 -13.946 -18.544
345 -13.104 -18.902
346 -11.652 -19.260
347 -11.209 -19.837
348 -11.443 -20.498
349 -11.789 -21.940
350 -11.456 -22.544
351 -11.775 -23.235
352 -11.184 -22.854
353 -10.771 -22.418
354 -10.580 -21.356
355 -10.654 -21.134
356 -10.004 -20.834
357 -9.614 -20.727
358 -10.503 -19.710
359 -11.053 -19.275
360 -10.586 -19.259
361 -10.318 -19.296
362 -9.736 -19.009
363 -9.818 -18.221
364 -10.151 -17.587
365 -10.318 -17.660
366 -10.515 -18.552
367 -10.715 -18.434
368 -11.589 -18.447
369 -11.523 -18.312
370 -11.673 -17.995
371 -11.345 -17.590
372 -10.599 -17.973
373 -10.587 -18.318
374 -10.164 -18.335
375 -9.342 -17.206
376 -9.293 -17.255
377 -8.930 -17.976
378 -8.223 -18.232
379 -8.202 -18.487
380 -8.096 -18.847
381 -8.736 -18.765
382 -9.209 -18.804
383 -9.109 -18.338
384 -9.294 -17.422
385 -9.398 -17.287
386 -8.002 -17.732
387 -8.491 -17.218
388 -8.154 -17.518
389 -8.659 -18.337
390 -8.926 -17.430
391 -9.169 -17.099
392 -9.245 -16.595
393 -8.596 -16.123
394 -9.244 -16.166
395 -9.023 -15.717
396 -8.574 -15.462
397 -8.334 -15.690
398 -6.785 -15.846
399 -6.844 -15.880
400 -6.410 -15.651
401 -5.495 -16.015
402 -4.895 -16.581
403 -5.558 -16.993
404 -5.195 -16.517
405 -4.965 -16.287
406 -5.744 -16.552
407 -5.974 -15.954
408 -6.410 -16.125
409 -6.685 -16.349
410 -7.051 -16.602
411 -7.121 -16.175
412 -7.578 -16.441
413 -8.267 -16.651
414 -8.159 -15.615
415 -6.606 -14.729
416 -5.276 -14.304
417 -5.199 -14.063
418 -4.409 -13.797
419 -4.396 -13.202
420 -4.389 -12.574
421 -4.179 -12.196
422 -3.815 -12.515
423 -3.257 -11.974
424 -3.012 -12.375
425 -2.786 -12.357
426 -2.285 -12.008
427 -1.968 -11.252
428 -2.229 -10.200
429 -1.653 -10.486
430 -0.845 -9.942
431 -1.175 -9.897
432 -2.345 -10.126
433 -2.910 -10.602
434 -3.047 -11.147
435 -3.701 -11.972
436 -4.364 -12.758
437 -4.484 -13.472
438 -4.843 -13.965
439 -5.981 -14.660
440 -5.777 -15.122
441 -5.711 -14.979
442 -6.206 -15.021
443 -6.778 -15.164
444 -7.585 -15.411
445 -8.162 -15.408
446 -8.685 -16.371
447 -8.986 -17.167
448 -9.066 -17.304
449 -8.422 -16.875
450 -7.952 -17.398
451 -7.843 -17.147
452 -8.558 -17.372
453 -7.824 -17.377
454 -8.350 -16.188
455 -9.105 -16.265
456 -9.554 -16.417
457 -9.748 -16.279
458 -10.102 -16.159
459 -10.820 -15.260
460 -10.062 -14.648
461 -10.446 -14.949
462 -10.449 -15.058
463 -9.749 -14.971
464 -9.803 -14.232
465 -9.663 -14.044
466 -9.123 -13.993
467 -8.376 -13.856
468 -8.551 -13.427
469 -8.896 -14.478
470 -9.198 -15.098
471 -9.894 -14.361
472 -10.173 -14.429
473 -11.228 -14.879
474 -11.016 -15.407
475 -10.635 -15.049
476 -11.290 -14.551
477 -11.170 -14.952
478 -11.900 -15.056
479 -12.234 -15.158
480 -13.149 -14.283
481 -13.375 -14.788
482 -13.349 -15.172
483 -13.688 -15.412
484 -13.673 -15.628
485 -14.220 -16.326
486 -14.430 -16.460
487 -15.196 -15.576
488 -15.930 -15.242
489 -16.524 -15.492
490 -16.333 -15.246
491 -15.844 -14.396
492 -15.286 -14.317
493 -14.943 -13.301
494 -14.815 -13.072
495 -14.620 -13.275
496 -13.883 -12.762
497 -14.158 -13.298
498 -14.119 -13.091
499 -13.619 -12.426
500 -13.269 -12.220
501 -14.172 -11.925
