# Supplementary material for: Maximum likelihood-based estimation of diffusion coefficient is quick and reliable method for analyzing estradiol actions on surface receptor movements
Source: Front Neuroinform. 2023 Mar 8;17:1005936. doi: 10.3389/fninf.2023.1005936 (PMC10031098; doi:10.3389/fninf.2023.1005936)
Supplement: Supplementary file 2 [file Data_Sheet_2.ZIP › 00-D-error_sensitivity/D015_s0/Traj_N=500_D=0.15_Error=0_MotionBlur _No.061.dat]

001 -0.274 0.300
002 -0.939 0.034
003 -1.394 -0.979
004 -0.942 -1.795
005 -0.444 -2.588
006 -0.693 -2.494
007 -1.400 -2.790
008 -2.200 -2.193
009 -2.086 -1.536
010 -1.602 -0.704
011 -1.892 -0.659
012 -1.819 -0.804
013 -1.793 -0.843
014 -2.568 0.515
015 -3.637 1.140
016 -3.548 1.745
017 -4.155 1.774
018 -5.124 1.584
019 -5.680 2.010
020 -6.232 2.482
021 -5.820 3.044
022 -5.600 3.219
023 -5.625 3.724
024 -5.870 3.708
025 -5.493 3.488
026 -4.706 3.534
027 -4.488 3.441
028 -5.461 3.177
029 -5.561 2.854
030 -5.770 3.463
031 -5.629 3.771
032 -5.653 3.857
033 -6.384 3.960
034 -7.046 4.005
035 -7.302 3.724
036 -7.713 2.895
037 -6.668 2.365
038 -6.250 2.154
039 -6.762 1.429
040 -6.471 1.631
041 -6.070 0.991
042 -5.612 0.925
043 -5.863 1.127
044 -6.078 0.657
045 -6.397 0.291
046 -6.730 -0.239
047 -6.394 -0.592
048 -5.143 -0.001
049 -4.606 -0.095
050 -3.834 0.110
051 -4.813 0.699
052 -5.112 1.072
053 -4.471 1.721
054 -3.705 1.580
055 -3.887 0.970
056 -3.974 1.247
057 -4.544 1.188
058 -4.021 1.242
059 -3.781 2.644
060 -4.151 2.730
061 -4.673 1.961
062 -4.955 2.477
063 -5.218 2.834
064 -6.194 3.970
065 -6.677 4.120
066 -7.526 4.592
067 -8.628 5.746
068 -9.463 6.155
069 -9.402 5.390
070 -8.683 4.706
071 -8.850 4.766
072 -9.585 4.597
073 -9.357 4.293
074 -9.265 4.488
075 -9.867 4.564
076 -9.244 3.664
077 -8.541 3.817
078 -8.037 4.388
079 -7.389 5.067
080 -7.062 4.182
081 -6.820 3.151
082 -7.094 3.517
083 -7.445 4.317
084 -6.933 4.883
085 -7.114 4.966
086 -6.515 5.308
087 -6.412 5.081
088 -6.768 4.930
089 -7.776 4.628
090 -7.773 3.727
091 -7.864 4.206
092 -7.902 4.562
093 -7.639 5.193
094 -7.750 5.363
095 -8.091 5.209
096 -7.547 4.679
097 -7.237 3.967
098 -6.156 4.008
099 -4.861 4.157
100 -4.346 3.869
101 -3.880 3.952
102 -3.905 3.735
103 -3.994 4.256
104 -3.146 4.746
105 -1.778 4.215
106 -1.972 4.206
107 -2.651 4.140
108 -2.814 4.870
109 -2.345 4.850
110 -2.129 4.556
111 -1.459 4.529
112 -1.294 5.051
113 -0.851 5.090
114 -1.234 4.933
115 -1.771 4.672
116 -1.758 4.339
117 -1.666 3.606
118 -1.678 2.813
119 -1.903 1.971
120 -2.369 0.984
121 -1.957 0.358
122 -1.470 0.523
123 -1.565 0.421
124 -1.897 0.832
125 -2.571 0.436
126 -2.951 -0.892
127 -2.481 -1.752
128 -1.280 -2.021
129 -1.310 -1.931
130 -1.530 -1.575
131 -2.205 -1.544
132 -2.304 -1.122
133 -1.337 -1.442
134 -0.649 -1.419
135 -1.244 -2.099
136 -2.252 -1.629
137 -2.030 -2.377
138 -1.616 -2.604
139 -1.850 -2.641
140 -2.625 -3.091
141 -2.949 -4.318
142 -2.537 -4.894
143 -3.120 -4.697
144 -3.076 -4.587
145 -3.099 -3.968
146 -2.950 -4.205
147 -1.854 -4.020
148 -1.208 -4.482
149 -0.564 -4.440
150 -0.212 -3.921
151 0.015 -3.478
152 0.600 -3.086
153 -0.335 -3.361
154 -1.626 -3.370
155 -1.957 -3.414
156 -2.949 -2.979
157 -3.428 -3.263
158 -3.023 -3.352
159 -2.460 -3.508
160 -2.445 -3.647
161 -2.766 -3.818
162 -2.253 -2.850
163 -2.926 -2.130
164 -2.390 -2.281
165 -3.406 -2.696
166 -3.465 -2.031
167 -3.090 -0.940
168 -3.759 -0.780
169 -4.352 0.042
170 -4.812 -0.123
171 -4.539 -0.169
172 -4.175 -0.136
173 -4.859 0.110
174 -4.781 -0.209
175 -5.000 -0.262
176 -5.027 -0.221
177 -4.924 0.043
178 -5.071 -0.525
179 -5.032 -0.620
180 -4.528 0.535
181 -4.463 0.896
182 -4.642 1.301
183 -5.812 0.793
184 -7.155 1.044
185 -6.370 1.034
186 -6.197 1.125
187 -6.313 0.535
188 -5.572 0.391
189 -4.476 0.939
190 -4.936 1.269
191 -5.149 1.039
192 -4.193 1.177
193 -3.626 0.259
194 -5.177 -0.048
195 -6.131 -0.351
196 -6.395 -0.191
197 -6.325 -0.599
198 -6.908 -0.563
199 -7.029 0.005
200 -7.181 0.253
201 -7.338 0.212
202 -7.343 0.149
203 -6.847 0.077
204 -5.831 -0.005
205 -5.617 0.064
206 -5.918 0.052
207 -5.855 0.503
208 -5.965 0.888
209 -5.766 1.513
210 -6.139 1.736
211 -6.145 1.362
212 -5.658 0.816
213 -4.394 1.410
214 -3.936 2.442
215 -4.216 2.310
216 -3.122 3.020
217 -3.374 3.487
218 -3.990 2.473
219 -3.677 1.553
220 -2.882 1.765
221 -2.669 1.221
222 -2.046 0.526
223 -2.424 0.854
224 -2.262 0.203
225 -1.589 -0.208
226 -1.393 -0.137
227 -1.655 -0.225
228 -1.317 -0.318
229 -0.826 -0.055
230 -0.099 0.293
231 -0.074 0.176
232 0.430 0.281
233 1.208 0.077
234 0.995 0.224
235 0.713 -0.021
236 -0.607 1.009
237 -0.954 1.223
238 -1.061 1.910
239 -0.619 2.348
240 -0.462 2.075
241 -0.887 2.048
242 -1.616 2.034
243 -1.587 1.852
244 -1.625 1.914
245 -1.797 2.577
246 -1.350 3.031
247 -0.349 3.708
248 -0.730 3.572
249 -0.386 3.170
250 -0.340 3.257
251 0.379 2.574
252 0.098 2.515
253 -0.771 2.000
254 -1.471 1.807
255 -1.072 2.709
256 -0.977 2.721
257 -0.531 2.516
258 -0.633 2.653
259 -0.160 2.404
260 0.007 2.743
261 -0.539 3.064
262 -0.074 2.919
263 0.596 3.015
264 1.246 3.996
265 1.811 4.113
266 2.857 3.179
267 3.078 3.401
268 3.130 3.554
269 2.670 3.438
270 3.211 2.087
271 3.308 1.489
272 2.881 1.807
273 1.896 1.921
274 1.316 1.415
275 0.770 1.669
276 -0.221 2.478
277 -1.260 2.285
278 -0.739 2.341
279 -1.179 2.721
280 -1.444 2.228
281 -1.857 2.363
282 -1.875 2.369
283 -1.413 2.640
284 -0.332 3.216
285 -0.660 3.829
286 -1.869 4.313
287 -2.041 4.719
288 -1.737 5.091
289 -1.589 6.223
290 -2.051 6.605
291 -2.341 7.421
292 -2.468 7.205
293 -2.350 6.312
294 -2.795 5.843
295 -3.101 6.210
296 -4.128 7.213
297 -3.519 7.768
298 -2.114 8.134
299 -2.399 7.631
300 -2.458 7.953
301 -2.227 7.475
302 -1.559 7.429
303 -1.391 7.365
304 -1.571 7.282
305 -1.909 7.279
306 -1.846 7.658
307 -1.982 8.407
308 -2.295 7.866
309 -3.352 7.857
310 -4.465 7.663
311 -4.923 7.565
312 -4.360 7.884
313 -4.047 7.679
314 -2.537 6.483
315 -1.205 6.755
316 -1.095 7.024
317 -1.803 7.093
318 -3.150 7.692
319 -3.540 7.639
320 -3.547 7.721
321 -3.105 8.115
322 -2.515 9.244
323 -2.233 9.677
324 -2.515 9.419
325 -2.294 8.248
326 -2.602 7.456
327 -2.415 7.441
328 -2.354 7.703
329 -2.334 7.752
330 -2.803 8.025
331 -2.140 9.182
332 -1.836 9.303
333 -2.001 10.040
334 -2.241 10.553
335 -2.419 10.441
336 -2.360 10.082
337 -2.764 9.564
338 -2.902 9.742
339 -2.081 10.281
340 -1.572 10.839
341 -2.569 10.831
342 -2.497 10.484
343 -1.748 10.221
344 0.009 10.542
345 0.047 10.581
346 0.322 9.951
347 -0.312 8.860
348 -0.982 9.170
349 -0.578 8.641
350 0.632 8.499
351 1.198 8.684
352 1.896 9.404
353 1.176 9.473
354 1.085 8.602
355 0.755 8.993
356 0.222 9.284
357 0.046 9.800
358 0.401 10.292
359 -0.544 10.668
360 -1.641 10.934
361 -2.268 10.610
362 -2.469 10.357
363 -1.943 10.589
364 -1.119 10.837
365 -0.088 11.283
366 -0.282 11.311
367 -0.300 11.388
368 -0.589 11.688
369 -0.811 12.260
370 -1.059 12.275
371 -0.392 12.274
372 0.598 12.608
373 0.138 12.091
374 0.257 11.433
375 -0.263 12.068
376 -0.922 12.335
377 -0.740 11.660
378 -0.476 11.130
379 -0.554 11.323
380 -0.264 10.656
381 -0.626 9.733
382 -1.542 9.609
383 -1.940 9.774
384 -2.348 10.279
385 -2.532 10.665
386 -2.903 10.416
387 -2.553 10.780
388 -2.551 11.309
389 -3.600 11.863
390 -2.638 12.697
391 -2.347 12.596
392 -2.132 12.420
393 -2.517 12.022
394 -2.385 11.295
395 -1.363 11.500
396 -1.883 10.809
397 -1.906 9.601
398 -2.277 8.916
399 -2.787 8.276
400 -2.758 7.793
401 -2.785 7.146
402 -2.474 6.599
403 -1.592 6.305
404 -2.140 5.565
405 -2.078 5.120
406 -2.930 5.046
407 -4.027 4.598
408 -4.206 4.291
409 -4.109 4.014
410 -3.465 3.771
411 -3.118 3.621
412 -3.092 3.117
413 -3.208 3.870
414 -2.802 4.133
415 -2.534 4.110
416 -2.833 3.252
417 -2.861 2.495
418 -3.250 2.360
419 -3.705 1.958
420 -3.706 1.840
421 -4.202 1.136
422 -3.930 0.221
423 -3.380 0.744
424 -3.375 0.788
425 -3.154 1.184
426 -3.479 0.573
427 -3.127 -0.244
428 -2.450 -0.800
429 -1.778 -0.672
430 -1.289 -0.813
431 -1.081 -1.523
432 -1.465 -0.910
433 -1.531 -0.551
434 -2.017 -0.187
435 -2.615 0.042
436 -2.744 0.468
437 -3.050 0.264
438 -2.655 0.487
439 -3.550 0.028
440 -3.965 -1.001
441 -3.729 -1.823
442 -3.714 -2.848
443 -2.826 -3.049
444 -2.531 -3.313
445 -2.804 -3.267
446 -2.446 -3.369
447 -2.401 -3.855
448 -1.688 -3.726
449 -1.451 -3.939
450 -0.762 -3.913
451 -0.069 -4.553
452 -0.067 -3.675
453 -0.787 -3.627
454 -1.334 -4.422
455 -1.333 -4.782
456 -0.744 -5.126
457 -0.834 -5.763
458 -1.268 -6.175
459 -2.053 -6.206
460 -2.646 -7.902
461 -2.602 -7.972
462 -3.535 -6.810
463 -3.214 -6.827
464 -3.894 -7.053
465 -4.203 -6.882
466 -5.618 -6.424
467 -5.384 -5.988
468 -5.290 -6.296
469 -4.699 -6.512
470 -5.100 -6.717
471 -4.697 -6.974
472 -5.452 -6.899
473 -5.639 -7.339
474 -5.953 -7.413
475 -6.100 -7.092
476 -6.566 -7.324
477 -6.833 -7.845
478 -6.978 -6.989
479 -6.710 -7.006
480 -6.091 -6.903
481 -6.167 -7.430
482 -6.747 -7.399
483 -7.188 -8.354
484 -7.298 -8.231
485 -8.198 -8.457
486 -8.937 -8.831
487 -10.270 -8.840
488 -11.085 -9.347
489 -11.693 -9.332
490 -11.395 -8.788
491 -11.391 -9.068
492 -11.135 -8.431
493 -11.120 -7.110
494 -11.345 -6.035
495 -11.619 -6.850
496 -11.275 -6.576
497 -11.088 -6.497
498 -10.563 -5.948
499 -10.573 -5.195
500 -10.164 -4.974
501 -10.186 -4.958
