# Supplementary material for: Maximum likelihood-based estimation of diffusion coefficient is quick and reliable method for analyzing estradiol actions on surface receptor movements
Source: Front Neuroinform. 2023 Mar 8;17:1005936. doi: 10.3389/fninf.2023.1005936 (PMC10031098; doi:10.3389/fninf.2023.1005936)
Supplement: Supplementary file 2 [file Data_Sheet_2.ZIP › 00-D-error_sensitivity/D015_s0/Traj_N=500_D=0.15_Error=0_MotionBlur _No.062.dat]

001 0.033 -0.286
002 0.243 -0.535
003 0.552 -0.710
004 1.238 -0.796
005 1.833 -0.457
006 3.173 -0.793
007 4.253 -1.104
008 4.064 -1.055
009 3.745 -0.864
010 4.295 -1.474
011 4.263 -1.387
012 4.144 -1.061
013 3.291 -0.337
014 2.496 -0.961
015 2.580 0.150
016 1.277 0.942
017 0.358 0.450
018 -0.238 0.443
019 -0.207 0.240
020 -0.259 0.662
021 -0.772 0.717
022 -0.777 1.374
023 -0.315 1.571
024 -0.969 1.288
025 -0.764 0.628
026 -0.388 0.735
027 -1.450 2.113
028 -1.579 2.319
029 -2.003 3.623
030 -2.215 3.541
031 -2.768 3.567
032 -3.074 3.979
033 -3.184 3.521
034 -3.158 3.125
035 -2.465 3.260
036 -2.386 2.951
037 -2.415 2.743
038 -2.834 2.602
039 -2.847 2.895
040 -2.426 2.749
041 -1.372 2.875
042 -1.859 4.066
043 -1.677 4.595
044 -0.446 4.124
045 0.100 3.205
046 0.825 3.707
047 0.724 4.228
048 0.094 3.989
049 0.370 4.115
050 -0.415 4.205
051 -0.958 4.114
052 -0.974 4.110
053 -1.383 3.824
054 -1.502 4.252
055 -1.100 4.710
056 -0.548 4.961
057 -0.510 4.213
058 -0.650 2.433
059 -1.041 2.876
060 -2.124 2.379
061 -2.944 1.952
062 -2.648 1.777
063 -2.402 2.076
064 -2.553 1.654
065 -2.207 1.127
066 -2.885 1.052
067 -3.308 1.411
068 -3.151 1.886
069 -2.212 1.781
070 -1.608 1.979
071 -2.343 2.608
072 -2.645 3.257
073 -2.619 3.403
074 -2.272 3.966
075 -2.598 3.935
076 -2.817 3.457
077 -3.110 3.231
078 -3.646 2.524
079 -4.305 3.001
080 -4.343 2.968
081 -4.010 2.404
082 -4.379 1.358
083 -4.802 1.151
084 -4.372 1.352
085 -4.267 1.412
086 -4.527 2.240
087 -5.141 2.327
088 -5.040 2.805
089 -5.572 2.869
090 -6.303 2.902
091 -6.640 2.932
092 -6.404 2.793
093 -6.053 3.084
094 -6.266 3.392
095 -5.810 3.536
096 -3.808 3.392
097 -3.176 2.351
098 -3.621 2.008
099 -3.667 1.313
100 -3.413 1.063
101 -3.663 0.782
102 -3.871 1.038
103 -3.817 1.630
104 -3.696 1.557
105 -3.816 2.266
106 -3.927 3.120
107 -3.099 3.064
108 -2.384 3.768
109 -2.345 4.300
110 -2.777 4.304
111 -2.133 4.324
112 -1.629 4.009
113 -1.641 3.683
114 -3.085 4.789
115 -3.855 5.823
116 -3.256 5.163
117 -2.865 4.726
118 -2.954 4.731
119 -3.384 5.053
120 -2.408 5.457
121 -2.048 6.157
122 -1.961 6.126
123 -1.774 4.741
124 -1.500 3.779
125 -1.417 3.630
126 -1.171 3.808
127 -0.798 3.372
128 -0.582 3.697
129 0.199 4.744
130 0.226 5.067
131 1.369 4.903
132 1.280 4.170
133 1.144 4.067
134 0.942 3.625
135 0.992 3.760
136 1.008 4.351
137 1.445 4.825
138 1.441 5.360
139 1.531 5.012
140 2.303 4.244
141 1.948 3.452
142 2.008 3.309
143 2.662 4.213
144 2.567 4.883
145 2.740 4.601
146 2.397 4.352
147 2.329 4.249
148 1.802 4.193
149 1.117 4.428
150 1.540 4.739
151 1.834 5.302
152 1.936 5.000
153 2.178 5.559
154 2.532 5.335
155 2.558 5.473
156 2.959 5.698
157 3.002 5.534
158 2.986 4.319
159 3.782 4.048
160 3.861 4.285
161 4.058 3.769
162 4.716 4.190
163 4.864 4.123
164 5.539 3.753
165 6.337 3.200
166 5.832 2.566
167 5.752 2.380
168 5.547 1.962
169 5.860 1.503
170 6.475 1.086
171 6.222 1.048
172 6.036 0.059
173 6.314 0.094
174 5.803 0.190
175 5.307 0.157
176 5.998 0.586
177 6.526 0.849
178 6.665 1.142
179 7.216 0.570
180 7.951 0.047
181 7.370 0.433
182 7.094 0.641
183 8.206 1.864
184 8.264 3.454
185 8.255 3.632
186 8.671 3.767
187 8.497 4.415
188 8.613 4.721
189 9.107 4.497
190 9.034 4.798
191 9.659 4.126
192 10.022 3.078
193 9.611 3.384
194 10.279 3.627
195 10.703 3.080
196 11.609 3.587
197 11.068 3.736
198 11.281 3.075
199 11.243 2.650
200 11.039 3.253
201 11.362 2.486
202 11.397 2.230
203 11.335 1.608
204 11.812 1.673
205 12.336 1.723
206 11.946 1.487
207 11.519 1.689
208 12.241 1.346
209 12.270 0.648
210 11.506 0.934
211 10.963 0.337
212 10.989 0.013
213 11.386 -0.507
214 11.403 -0.370
215 11.509 0.337
216 12.522 -0.475
217 12.688 -1.292
218 11.883 -1.498
219 11.004 -0.377
220 11.136 -0.751
221 10.275 -1.241
222 10.281 -0.923
223 10.083 -0.687
224 9.983 -0.394
225 9.936 -0.607
226 9.395 0.183
227 8.978 0.892
228 8.502 0.805
229 8.235 0.976
230 8.703 1.546
231 9.399 1.603
232 10.183 1.275
233 9.600 2.074
234 8.982 2.459
235 8.246 2.372
236 7.284 2.213
237 7.284 2.059
238 6.731 1.141
239 7.616 0.158
240 7.177 1.132
241 6.801 1.201
242 6.717 1.042
243 6.655 1.383
244 6.132 2.248
245 5.975 3.045
246 5.593 2.800
247 5.320 3.498
248 5.048 3.207
249 5.128 3.939
250 4.926 3.856
251 5.673 3.458
252 5.747 3.844
253 5.827 3.794
254 5.591 3.689
255 5.177 3.908
256 4.069 3.713
257 3.987 3.314
258 4.211 3.782
259 4.709 4.186
260 5.392 3.648
261 4.989 3.735
262 5.782 3.333
263 6.290 3.564
264 6.569 3.443
265 6.761 3.784
266 6.393 4.500
267 6.427 4.706
268 6.737 5.413
269 6.885 4.877
270 7.058 5.185
271 6.748 5.420
272 7.383 5.808
273 7.880 6.509
274 7.808 6.222
275 7.621 6.649
276 7.610 7.112
277 8.063 8.274
278 7.541 9.012
279 7.586 9.424
280 7.456 10.411
281 7.754 10.834
282 7.314 11.069
283 7.568 10.572
284 6.425 10.766
285 6.937 10.742
286 7.973 11.013
287 7.884 11.731
288 8.262 11.081
289 8.630 11.379
290 8.534 10.984
291 8.565 10.990
292 8.949 11.648
293 9.166 11.561
294 8.933 11.681
295 8.409 10.770
296 8.869 10.012
297 7.919 10.564
298 7.722 10.491
299 7.578 10.707
300 7.353 10.365
301 6.307 10.906
302 6.567 11.192
303 7.557 12.356
304 7.864 13.186
305 7.948 14.144
306 7.355 13.612
307 7.333 13.659
308 7.331 12.906
309 7.640 12.574
310 7.441 12.516
311 8.333 12.140
312 8.879 12.852
313 9.440 11.812
314 10.057 11.798
315 10.319 11.879
316 10.136 12.030
317 9.694 12.523
318 9.743 12.725
319 9.697 12.258
320 9.244 12.410
321 9.505 12.457
322 9.115 12.296
323 8.957 12.417
324 8.257 13.237
325 7.811 13.875
326 7.694 13.326
327 7.587 12.627
328 8.238 12.055
329 8.534 11.286
330 8.084 11.061
331 7.156 10.961
332 7.595 11.112
333 7.677 11.312
334 6.382 11.332
335 6.066 11.551
336 5.855 11.467
337 5.295 11.566
338 5.753 11.388
339 6.833 10.999
340 7.122 10.756
341 7.041 10.428
342 6.712 10.938
343 6.916 11.170
344 7.160 11.091
345 7.423 11.420
346 7.772 10.667
347 7.446 10.484
348 7.551 10.224
349 8.389 9.871
350 8.136 9.436
351 8.666 10.356
352 8.382 10.254
353 7.619 10.265
354 7.529 9.853
355 7.672 10.489
356 7.985 10.903
357 7.996 11.986
358 8.241 12.142
359 8.395 12.319
360 8.318 12.477
361 8.649 12.353
362 8.672 11.930
363 9.225 12.127
364 9.411 12.105
365 9.543 12.445
366 10.166 12.626
367 10.147 12.219
368 9.538 12.652
369 9.145 12.547
370 8.915 12.972
371 8.825 12.796
372 8.481 12.563
373 8.625 13.398
374 8.918 13.803
375 8.477 13.598
376 9.275 13.707
377 10.466 13.546
378 9.543 14.295
379 9.405 14.047
380 9.234 13.304
381 8.616 13.223
382 8.515 14.150
383 8.579 14.592
384 8.739 15.231
385 8.988 14.982
386 8.570 15.099
387 9.022 15.352
388 10.024 15.373
389 10.534 15.436
390 10.221 15.670
391 10.419 16.343
392 10.336 15.436
393 10.536 15.126
394 10.472 15.179
395 10.887 15.486
396 11.092 15.623
397 11.397 15.006
398 11.075 14.190
399 10.675 13.651
400 10.789 13.461
401 10.919 12.466
402 11.404 12.817
403 11.109 13.086
404 10.976 13.887
405 11.201 14.123
406 11.174 14.793
407 11.205 14.708
408 11.406 15.503
409 11.136 16.301
410 10.855 16.209
411 10.795 16.198
412 10.941 16.277
413 11.856 15.783
414 12.220 15.883
415 12.329 16.472
416 10.880 15.530
417 10.351 15.233
418 10.018 15.740
419 10.501 16.085
420 12.103 15.783
421 12.645 15.998
422 12.829 16.398
423 13.423 16.367
424 13.091 16.040
425 12.929 15.998
426 12.678 15.965
427 12.766 15.686
428 13.073 16.248
429 12.359 16.658
430 12.127 16.712
431 11.714 17.234
432 12.120 17.006
433 12.869 17.372
434 13.244 18.247
435 13.268 18.234
436 13.316 19.312
437 13.977 19.932
438 13.249 20.147
439 13.600 20.337
440 12.655 19.783
441 12.557 19.729
442 12.975 19.494
443 13.040 19.892
444 12.831 19.516
445 12.700 19.305
446 12.269 19.471
447 12.762 19.341
448 12.141 19.680
449 10.938 19.951
450 10.856 20.706
451 10.869 20.347
452 10.379 20.419
453 9.824 20.528
454 9.751 21.338
455 8.946 21.323
456 9.333 22.200
457 9.213 22.513
458 9.338 22.862
459 8.944 22.966
460 8.607 22.895
461 9.081 22.660
462 9.358 21.402
463 9.669 21.315
464 10.428 21.839
465 10.259 21.158
466 9.942 20.533
467 9.920 20.402
468 10.315 19.727
469 10.189 18.870
470 9.410 18.184
471 8.859 17.792
472 8.542 18.030
473 8.383 18.880
474 8.395 19.623
475 9.495 19.277
476 10.391 19.360
477 9.485 20.271
478 8.277 20.801
479 7.612 20.866
480 7.681 19.427
481 8.106 19.841
482 8.275 19.062
483 8.310 18.918
484 8.928 19.191
485 9.183 19.431
486 9.326 19.279
487 7.909 19.593
488 6.848 19.954
489 6.177 19.587
490 5.762 19.069
491 5.874 18.647
492 6.277 18.796
493 6.463 18.727
494 6.660 18.395
495 6.319 18.205
496 6.785 18.061
497 7.408 17.554
498 7.177 17.003
499 7.294 16.842
500 6.135 16.896
501 6.709 17.217
