# Supplementary material for: Maximum likelihood-based estimation of diffusion coefficient is quick and reliable method for analyzing estradiol actions on surface receptor movements
Source: Front Neuroinform. 2023 Mar 8;17:1005936. doi: 10.3389/fninf.2023.1005936 (PMC10031098; doi:10.3389/fninf.2023.1005936)
Supplement: Supplementary file 2 [file Data_Sheet_2.ZIP › 00-D-error_sensitivity/D015_s0/Traj_N=500_D=0.15_Error=0_MotionBlur _No.063.dat]

001 -0.171 -0.003
002 0.159 0.023
003 0.754 -0.354
004 0.561 0.063
005 0.558 0.239
006 0.746 -0.410
007 0.880 -1.473
008 0.575 -1.595
009 0.700 -1.182
010 1.365 -1.106
011 1.296 -1.059
012 1.414 -0.727
013 1.410 -0.508
014 1.134 0.005
015 0.665 0.276
016 0.822 0.474
017 0.307 0.729
018 0.893 0.637
019 1.613 0.272
020 1.465 0.600
021 1.713 0.875
022 2.085 1.022
023 1.670 1.401
024 1.483 1.662
025 1.669 1.760
026 0.860 0.907
027 1.242 0.956
028 1.719 1.591
029 2.168 2.058
030 1.287 2.165
031 1.723 2.116
032 1.876 2.830
033 2.293 2.247
034 2.914 3.150
035 3.733 3.813
036 4.383 3.745
037 4.406 3.705
038 4.729 3.164
039 4.968 2.663
040 5.172 3.372
041 4.646 4.196
042 4.452 4.657
043 3.617 4.618
044 3.399 4.380
045 2.608 4.231
046 1.824 4.415
047 1.750 4.584
048 2.502 4.389
049 2.913 3.863
050 2.765 3.928
051 2.521 4.828
052 1.746 4.977
053 1.418 4.245
054 1.570 4.079
055 2.242 4.398
056 2.763 4.846
057 2.726 4.375
058 3.068 4.121
059 2.964 3.907
060 3.404 3.774
061 3.900 3.789
062 3.470 4.285
063 2.398 4.605
064 2.597 4.929
065 2.812 4.659
066 3.136 4.883
067 3.135 5.140
068 3.262 6.194
069 3.033 6.261
070 3.345 6.578
071 2.548 6.918
072 3.003 7.064
073 3.543 6.468
074 3.867 6.566
075 4.796 6.734
076 5.944 7.409
077 5.998 7.012
078 5.865 6.724
079 6.425 6.996
080 7.094 7.257
081 6.290 7.158
082 5.940 7.231
083 6.619 8.685
084 6.542 9.498
085 6.121 9.182
086 6.610 9.648
087 6.595 10.092
088 6.939 11.032
089 6.738 11.893
090 6.796 11.424
091 7.409 10.749
092 7.420 10.192
093 7.763 10.275
094 8.689 10.310
095 9.587 9.563
096 9.062 8.093
097 9.030 7.895
098 8.757 7.532
099 8.240 5.835
100 7.132 5.695
101 7.224 5.795
102 7.207 5.696
103 7.539 5.369
104 7.416 4.677
105 7.283 3.551
106 7.125 3.411
107 7.409 3.565
108 7.083 2.734
109 6.677 2.444
110 6.846 2.283
111 7.087 2.317
112 7.183 2.080
113 6.821 2.379
114 7.157 2.185
115 7.466 1.461
116 7.813 2.195
117 8.262 3.008
118 8.467 2.996
119 8.419 2.005
120 10.026 2.105
121 11.729 1.947
122 11.369 1.584
123 10.509 2.197
124 10.041 2.952
125 10.162 3.020
126 9.803 3.145
127 9.598 3.584
128 9.886 2.878
129 10.128 2.492
130 10.259 2.463
131 9.573 2.574
132 9.088 2.869
133 9.685 3.183
134 9.941 3.189
135 9.507 3.246
136 8.222 2.467
137 7.194 2.718
138 7.003 2.597
139 6.453 3.704
140 6.222 4.373
141 5.658 4.263
142 5.887 3.798
143 5.741 3.233
144 5.452 1.725
145 5.025 1.833
146 5.300 1.603
147 5.187 0.965
148 4.705 1.251
149 4.593 1.434
150 4.876 1.822
151 5.124 2.278
152 4.866 1.894
153 5.229 1.877
154 5.061 1.720
155 4.782 1.406
156 3.791 1.345
157 4.056 1.627
158 4.572 1.408
159 4.881 1.063
160 5.438 1.035
161 6.018 0.782
162 5.661 1.099
163 5.733 1.748
164 5.318 1.267
165 5.430 0.900
166 4.728 1.956
167 4.906 2.101
168 5.189 2.165
169 5.068 2.915
170 4.702 2.985
171 4.541 2.675
172 4.346 2.983
173 5.026 3.215
174 4.615 3.358
175 3.856 3.164
176 3.152 3.634
177 2.125 4.170
178 2.210 4.989
179 1.864 5.346
180 0.672 5.059
181 0.069 4.369
182 -0.440 3.918
183 -0.808 4.094
184 -0.583 3.765
185 -1.565 3.418
186 -2.653 3.636
187 -2.656 4.064
188 -2.835 3.036
189 -2.490 2.725
190 -3.087 2.807
191 -3.582 2.949
192 -3.504 2.686
193 -3.792 3.427
194 -4.521 3.686
195 -5.526 3.208
196 -5.764 3.212
197 -5.472 2.864
198 -5.443 2.195
199 -4.973 2.246
200 -4.203 2.356
201 -4.284 2.090
202 -3.912 1.917
203 -3.788 1.117
204 -3.661 1.394
205 -3.318 1.597
206 -3.147 2.092
207 -3.644 1.353
208 -3.587 1.185
209 -2.801 1.326
210 -1.743 1.367
211 -2.074 -0.032
212 -2.556 -0.792
213 -2.662 -1.060
214 -3.150 -2.004
215 -2.190 -1.860
216 -2.044 -1.630
217 -1.263 -2.143
218 -0.512 -2.337
219 -0.155 -1.661
220 -0.115 -0.911
221 0.356 -0.862
222 0.399 -0.610
223 0.183 -0.099
224 -1.012 -0.554
225 -1.079 -1.072
226 -0.671 -1.303
227 -0.704 -1.296
228 -1.297 -1.139
229 -1.463 -0.029
230 -1.836 0.263
231 -1.922 -0.040
232 -1.576 0.666
233 -1.920 1.737
234 -2.369 2.490
235 -2.373 2.962
236 -1.738 2.595
237 -1.855 2.862
238 -1.495 2.674
239 -1.037 3.115
240 0.033 3.546
241 -0.521 2.936
242 -0.553 2.304
243 -0.297 2.584
244 -1.065 1.321
245 -1.929 0.575
246 -1.081 1.180
247 -0.854 0.618
248 -1.123 0.233
249 -0.639 0.536
250 -0.745 -0.030
251 -1.021 0.011
252 -0.265 -0.110
253 0.149 -0.102
254 0.142 -0.624
255 -1.231 -0.854
256 -0.686 -0.809
257 -0.084 -0.571
258 -0.144 -0.494
259 0.037 -0.967
260 0.074 -1.092
261 -0.188 -0.567
262 0.107 -1.009
263 -0.073 -0.949
264 -0.411 -1.350
265 0.048 -1.758
266 0.619 -2.202
267 0.180 -2.184
268 -0.435 -2.346
269 -0.990 -2.710
270 -1.824 -2.498
271 -2.569 -2.684
272 -2.904 -2.436
273 -2.687 -2.253
274 -3.292 -2.644
275 -3.198 -2.495
276 -2.110 -2.698
277 -1.672 -2.511
278 -1.265 -2.721
279 -1.093 -2.458
280 -1.016 -2.907
281 -1.185 -2.179
282 -1.261 -2.068
283 -0.742 -2.951
284 -0.526 -3.289
285 -1.728 -3.445
286 -1.004 -3.653
287 -0.365 -2.959
288 0.475 -3.624
289 0.329 -3.490
290 0.909 -3.106
291 1.768 -3.533
292 2.698 -3.562
293 2.526 -3.107
294 2.921 -3.248
295 3.549 -2.909
296 3.105 -2.706
297 4.683 -2.673
298 4.535 -2.979
299 4.615 -2.678
300 4.528 -2.237
301 4.176 -1.520
302 4.381 -1.241
303 4.674 -0.875
304 5.455 -0.425
305 5.395 -0.109
306 5.089 -0.183
307 5.394 -0.716
308 5.827 -0.938
309 5.740 -1.300
310 4.984 -1.310
311 4.903 -1.614
312 5.123 -1.438
313 4.760 -1.710
314 5.131 -2.166
315 4.663 -1.661
316 4.556 -1.513
317 5.104 -1.867
318 5.783 -2.287
319 5.506 -2.497
320 5.535 -3.104
321 5.192 -2.708
322 4.751 -2.162
323 3.812 -2.368
324 2.850 -2.446
325 1.753 -1.836
326 2.641 -1.217
327 2.383 -0.843
328 2.867 -1.970
329 3.688 -2.229
330 4.438 -2.042
331 4.848 -2.819
332 5.582 -2.769
333 5.927 -2.279
334 6.027 -2.188
335 5.738 -2.535
336 6.007 -2.486
337 6.201 -2.234
338 5.796 -2.457
339 5.498 -2.067
340 4.888 -1.769
341 5.073 -1.627
342 4.701 -2.016
343 5.027 -1.853
344 6.717 -2.314
345 6.019 -2.574
346 5.888 -2.971
347 5.298 -2.877
348 4.615 -1.764
349 5.213 -2.319
350 5.572 -2.269
351 5.671 -1.434
352 6.172 -2.172
353 5.595 -2.890
354 4.618 -2.476
355 4.628 -2.591
356 4.721 -2.700
357 5.029 -1.919
358 5.155 -1.826
359 4.536 -1.590
360 3.398 -1.056
361 3.248 -0.613
362 3.580 0.659
363 4.125 1.395
364 3.730 1.208
365 3.157 1.219
366 2.891 1.446
367 3.275 0.329
368 3.998 0.276
369 4.110 0.204
370 3.710 -0.055
371 4.538 0.107
372 4.177 0.229
373 4.139 0.903
374 4.230 0.632
375 4.146 0.663
376 4.219 1.617
377 3.822 1.643
378 4.200 1.579
379 4.488 1.445
380 4.628 1.811
381 5.666 2.829
382 5.564 3.608
383 5.070 3.987
384 5.003 4.435
385 5.252 3.936
386 4.833 2.768
387 4.832 2.348
388 4.751 1.998
389 5.724 2.110
390 5.385 2.121
391 5.784 2.317
392 5.749 2.865
393 5.839 2.286
394 6.034 2.631
395 5.963 2.664
396 5.488 1.532
397 5.713 0.711
398 6.285 0.729
399 5.767 1.326
400 6.243 2.361
401 6.614 3.251
402 5.597 3.972
403 5.253 3.715
404 5.887 3.511
405 6.031 4.724
406 6.422 5.276
407 6.595 4.292
408 6.154 3.007
409 5.690 2.238
410 5.572 2.108
411 5.781 1.710
412 6.288 1.801
413 6.322 0.880
414 6.081 0.798
415 5.134 -0.465
416 4.746 -1.350
417 4.759 -1.482
418 4.232 -2.331
419 3.757 -2.890
420 4.135 -3.963
421 4.253 -4.818
422 5.615 -5.398
423 5.664 -6.093
424 5.876 -5.790
425 5.568 -5.722
426 5.007 -5.734
427 4.849 -5.003
428 5.072 -4.579
429 5.364 -4.901
430 5.697 -4.811
431 5.625 -5.253
432 5.688 -5.268
433 5.850 -5.541
434 6.116 -5.611
435 6.072 -4.884
436 5.786 -4.730
437 5.984 -4.698
438 5.943 -4.780
439 5.970 -4.893
440 6.041 -5.178
441 6.235 -5.077
442 7.445 -3.980
443 7.404 -3.917
444 6.809 -4.606
445 7.112 -4.350
446 7.025 -4.111
447 7.306 -4.765
448 7.158 -5.198
449 6.951 -4.674
450 7.123 -5.656
451 6.376 -6.391
452 6.600 -6.918
453 6.868 -6.974
454 8.080 -7.133
455 8.240 -7.315
456 8.239 -7.458
457 8.846 -7.586
458 8.261 -7.636
459 7.707 -7.910
460 7.820 -8.043
461 8.353 -9.999
462 8.884 -10.702
463 8.941 -9.947
464 8.787 -9.171
465 9.572 -8.597
466 10.349 -8.687
467 11.068 -9.766
468 10.983 -9.928
469 10.499 -10.305
470 10.839 -10.362
471 10.595 -10.156
472 10.123 -9.827
473 9.900 -9.705
474 10.330 -9.256
475 9.266 -9.228
476 8.980 -8.709
477 8.475 -8.146
478 8.822 -7.806
479 7.570 -8.278
480 6.401 -9.475
481 5.828 -10.295
482 6.408 -11.082
483 5.866 -11.396
484 5.968 -11.063
485 5.722 -10.132
486 4.927 -10.150
487 5.466 -10.571
488 6.458 -11.809
489 6.124 -12.785
490 5.991 -13.030
491 6.549 -13.216
492 6.910 -13.645
493 7.216 -13.354
494 6.961 -13.543
495 6.542 -12.696
496 7.457 -12.528
497 8.243 -12.513
498 8.118 -13.052
499 8.608 -12.972
500 9.226 -13.214
501 9.825 -12.726
