# Supplementary material for: Maximum likelihood-based estimation of diffusion coefficient is quick and reliable method for analyzing estradiol actions on surface receptor movements
Source: Front Neuroinform. 2023 Mar 8;17:1005936. doi: 10.3389/fninf.2023.1005936 (PMC10031098; doi:10.3389/fninf.2023.1005936)
Supplement: Supplementary file 2 [file Data_Sheet_2.ZIP › 00-D-error_sensitivity/D015_s0/Traj_N=500_D=0.15_Error=0_MotionBlur _No.064.dat]

001 0.689 -0.141
002 0.004 -0.702
003 -0.899 -1.236
004 -0.069 -0.853
005 0.556 -0.949
006 0.714 -0.790
007 1.787 -0.846
008 1.800 -1.538
009 1.650 -1.945
010 1.802 -1.772
011 1.912 -1.969
012 1.672 -2.140
013 1.669 -2.434
014 1.115 -2.503
015 0.720 -2.406
016 1.709 -2.493
017 2.335 -2.769
018 1.790 -2.449
019 1.414 -3.108
020 0.979 -2.895
021 1.361 -3.238
022 1.506 -3.466
023 1.155 -3.729
024 0.647 -3.712
025 0.656 -3.701
026 0.377 -3.095
027 0.158 -2.702
028 0.497 -3.153
029 0.189 -3.056
030 0.394 -3.053
031 0.348 -3.686
032 0.943 -2.525
033 0.367 -2.495
034 -0.227 -1.190
035 -0.019 -1.233
036 0.049 -1.335
037 0.645 -1.078
038 0.209 -0.819
039 -1.396 -0.894
040 -1.568 -0.831
041 -0.888 -0.834
042 -0.602 -1.337
043 -0.927 -1.809
044 -0.169 -2.841
045 0.317 -3.212
046 0.004 -3.469
047 -0.101 -3.484
048 -0.454 -3.370
049 -0.524 -4.138
050 -0.743 -3.672
051 -1.702 -3.643
052 -1.242 -3.696
053 -1.558 -3.222
054 -2.290 -3.444
055 -2.872 -3.368
056 -3.059 -3.976
057 -3.539 -4.550
058 -3.451 -4.047
059 -2.752 -4.412
060 -1.795 -4.142
061 -2.386 -3.756
062 -2.108 -3.919
063 -1.698 -3.222
064 -2.689 -2.990
065 -2.956 -3.108
066 -3.325 -3.320
067 -2.501 -2.459
068 -3.202 -2.082
069 -2.772 -2.086
070 -2.753 -1.934
071 -2.603 -1.647
072 -3.149 -1.044
073 -3.118 -1.758
074 -3.895 -2.000
075 -4.504 -1.695
076 -5.475 -1.040
077 -4.996 -0.977
078 -5.163 -0.434
079 -4.159 0.615
080 -3.415 0.504
081 -2.943 -0.313
082 -2.824 -0.438
083 -2.415 -0.961
084 -3.180 -1.453
085 -4.394 -0.640
086 -4.369 -0.343
087 -4.483 -1.193
088 -5.363 -0.851
089 -5.030 -0.414
090 -4.942 -0.544
091 -5.636 -0.888
092 -5.479 -0.516
093 -5.172 0.603
094 -4.971 0.032
095 -4.406 0.764
096 -4.062 0.980
097 -4.049 0.315
098 -4.407 -0.073
099 -3.680 -0.702
100 -3.152 -1.001
101 -2.861 -0.869
102 -2.131 -0.756
103 -1.696 0.036
104 -2.753 0.150
105 -2.936 -0.098
106 -2.994 0.106
107 -3.097 -0.307
108 -3.562 0.870
109 -3.638 1.134
110 -3.719 1.646
111 -3.350 1.406
112 -4.073 0.665
113 -5.020 0.673
114 -5.801 1.288
115 -6.616 2.197
116 -6.903 2.179
117 -6.479 0.850
118 -6.341 0.715
119 -6.250 0.294
120 -6.327 0.384
121 -6.281 0.971
122 -5.279 0.418
123 -4.467 0.206
124 -4.515 0.385
125 -5.198 1.166
126 -4.819 1.112
127 -4.590 1.177
128 -5.164 1.510
129 -4.578 2.012
130 -4.628 3.047
131 -5.393 3.008
132 -4.991 2.847
133 -4.335 2.299
134 -3.804 2.138
135 -3.114 2.503
136 -3.237 2.948
137 -3.271 3.773
138 -3.033 4.194
139 -2.666 3.774
140 -2.352 3.603
141 -2.573 3.796
142 -2.132 3.404
143 -1.998 3.158
144 -2.208 3.567
145 -2.194 4.056
146 -1.531 3.583
147 -2.333 2.653
148 -2.394 2.189
149 -2.449 1.892
150 -2.362 1.630
151 -2.108 1.442
152 -1.757 1.775
153 -2.578 0.736
154 -3.443 -0.173
155 -3.890 -0.420
156 -4.587 -0.063
157 -4.748 -0.779
158 -4.535 -0.963
159 -4.413 -0.853
160 -4.612 -0.662
161 -4.545 -0.244
162 -5.603 -0.597
163 -6.083 -0.795
164 -6.408 -0.442
165 -6.206 -0.466
166 -6.358 -0.078
167 -6.174 0.830
168 -6.028 1.323
169 -6.412 1.890
170 -6.753 2.784
171 -6.648 3.354
172 -7.249 3.486
173 -7.203 3.302
174 -7.183 3.339
175 -7.232 3.243
176 -7.820 3.412
177 -7.770 3.592
178 -7.891 3.134
179 -8.378 2.594
180 -10.115 3.666
181 -10.421 3.894
182 -10.507 3.756
183 -10.705 3.886
184 -11.294 3.795
185 -11.168 3.032
186 -10.701 3.162
187 -11.183 3.052
188 -12.432 3.277
189 -13.028 3.768
190 -12.792 5.142
191 -12.741 5.667
192 -12.849 6.811
193 -13.114 7.252
194 -12.923 6.928
195 -12.559 6.607
196 -13.144 6.421
197 -14.044 6.614
198 -14.144 6.896
199 -13.777 6.738
200 -14.648 5.696
201 -15.063 4.621
202 -15.270 4.801
203 -15.512 5.028
204 -15.976 5.134
205 -15.958 5.007
206 -15.726 5.024
207 -15.053 4.824
208 -14.399 4.376
209 -14.710 4.667
210 -13.651 4.622
211 -14.152 4.735
212 -14.146 3.913
213 -14.108 3.698
214 -12.816 4.140
215 -12.662 4.007
216 -12.655 3.132
217 -12.865 2.886
218 -12.895 3.236
219 -12.114 3.157
220 -11.698 3.385
221 -11.363 3.200
222 -10.600 2.502
223 -10.160 2.390
224 -10.700 2.295
225 -11.097 2.012
226 -11.896 2.114
227 -12.158 2.010
228 -12.654 2.664
229 -13.871 2.067
230 -14.127 1.539
231 -14.413 1.926
232 -14.069 2.493
233 -14.070 2.360
234 -14.115 2.411
235 -14.105 2.283
236 -14.445 2.573
237 -13.926 3.446
238 -14.261 4.546
239 -14.627 4.870
240 -15.204 5.491
241 -14.711 5.466
242 -14.104 4.779
243 -13.146 4.244
244 -12.860 4.326
245 -13.366 4.085
246 -13.339 4.047
247 -13.660 3.238
248 -14.028 3.602
249 -14.631 3.392
250 -14.845 3.713
251 -15.155 4.515
252 -15.468 4.831
253 -16.223 5.024
254 -16.649 5.101
255 -17.413 5.000
256 -17.947 4.390
257 -18.194 3.697
258 -19.014 4.015
259 -19.643 3.563
260 -19.325 3.816
261 -19.093 3.804
262 -19.370 2.989
263 -19.541 3.063
264 -18.287 3.268
265 -18.031 3.318
266 -17.933 3.052
267 -17.703 2.196
268 -17.348 2.210
269 -18.110 1.717
270 -18.448 2.083
271 -18.539 2.201
272 -18.791 2.627
273 -19.198 2.621
274 -18.455 2.529
275 -18.292 2.181
276 -18.121 1.929
277 -18.214 1.612
278 -18.613 1.750
279 -18.326 2.021
280 -17.602 1.932
281 -17.663 1.707
282 -17.832 1.685
283 -18.513 1.738
284 -19.669 2.395
285 -19.786 2.886
286 -19.690 3.230
287 -19.802 2.633
288 -19.597 2.716
289 -19.729 3.226
290 -20.252 3.403
291 -20.677 2.965
292 -20.924 2.740
293 -21.320 2.035
294 -21.514 2.158
295 -22.176 2.928
296 -23.648 3.120
297 -24.208 2.709
298 -23.735 2.736
299 -23.229 2.750
300 -22.104 2.645
301 -21.850 3.189
302 -22.134 3.823
303 -22.272 3.136
304 -22.456 3.646
305 -23.104 3.934
306 -23.179 3.443
307 -23.741 3.965
308 -23.354 4.563
309 -22.490 5.238
310 -22.488 6.525
311 -22.056 5.989
312 -21.826 4.703
313 -21.951 4.152
314 -21.587 4.091
315 -21.412 4.528
316 -21.623 5.041
317 -20.938 3.755
318 -20.250 4.094
319 -21.282 4.180
320 -21.809 3.889
321 -22.681 3.055
322 -22.516 4.080
323 -22.135 4.480
324 -20.885 3.768
325 -19.940 3.449
326 -19.825 3.236
327 -19.492 3.300
328 -19.368 3.236
329 -18.990 3.420
330 -19.414 3.062
331 -18.899 2.816
332 -19.670 3.248
333 -19.950 3.584
334 -19.258 3.167
335 -18.736 2.871
336 -18.589 3.881
337 -18.662 4.410
338 -18.237 5.225
339 -18.467 5.302
340 -18.480 5.824
341 -18.491 6.754
342 -18.803 6.881
343 -18.582 6.548
344 -18.150 6.465
345 -17.926 5.799
346 -18.177 6.305
347 -18.317 6.129
348 -18.011 6.583
349 -17.863 6.634
350 -17.425 6.260
351 -17.382 6.890
352 -16.932 7.458
353 -18.213 7.410
354 -18.351 6.931
355 -18.774 7.159
356 -19.920 6.762
357 -21.279 6.521
358 -21.899 6.937
359 -22.486 6.744
360 -23.451 6.734
361 -23.801 5.889
362 -24.638 5.422
363 -25.252 4.451
364 -24.979 3.946
365 -25.132 3.782
366 -25.778 3.838
367 -25.725 4.828
368 -25.499 4.592
369 -24.560 5.344
370 -24.063 4.752
371 -24.263 4.517
372 -24.578 4.524
373 -23.833 4.501
374 -24.443 5.757
375 -25.373 7.287
376 -25.377 7.154
377 -25.412 7.306
378 -25.951 7.979
379 -25.959 8.203
380 -25.465 8.595
381 -25.382 8.850
382 -26.146 8.508
383 -26.010 9.192
384 -26.589 10.253
385 -26.567 10.701
386 -26.733 11.343
387 -25.747 12.216
388 -25.472 12.424
389 -25.287 12.823
390 -25.203 12.321
391 -26.154 12.150
392 -25.784 12.323
393 -25.730 12.405
394 -26.196 13.288
395 -26.667 14.181
396 -26.721 14.105
397 -26.216 14.108
398 -26.292 13.994
399 -25.928 14.996
400 -25.041 15.134
401 -24.780 15.448
402 -24.188 15.348
403 -24.755 16.197
404 -25.065 16.799
405 -26.547 17.438
406 -27.507 16.927
407 -27.743 16.878
408 -27.370 16.961
409 -27.083 17.558
410 -27.001 17.878
411 -27.453 18.722
412 -28.180 19.707
413 -28.170 20.288
414 -27.494 21.406
415 -27.048 21.406
416 -26.606 22.256
417 -26.712 22.288
418 -25.838 22.982
419 -25.375 23.775
420 -25.069 24.397
421 -24.600 25.260
422 -24.257 24.472
423 -22.723 23.604
424 -21.497 24.201
425 -22.523 24.626
426 -22.582 24.474
427 -22.319 24.555
428 -21.820 25.333
429 -21.852 26.081
430 -22.582 25.220
431 -22.734 25.594
432 -22.669 25.368
433 -23.462 26.047
434 -24.103 26.696
435 -24.666 25.913
436 -24.267 26.094
437 -24.666 26.757
438 -25.693 25.965
439 -25.320 25.596
440 -25.185 26.541
441 -24.849 27.185
442 -24.153 26.505
443 -23.979 26.227
444 -23.270 25.810
445 -22.292 25.624
446 -22.393 26.002
447 -22.365 25.814
448 -22.461 25.808
449 -22.179 26.497
450 -21.270 26.204
451 -21.098 25.943
452 -21.294 26.035
453 -20.907 25.477
454 -20.372 25.586
455 -19.328 26.031
456 -18.717 26.879
457 -18.217 26.902
458 -17.510 26.604
459 -17.136 26.089
460 -16.859 26.632
461 -17.493 26.499
462 -17.095 25.573
463 -16.298 25.737
464 -16.600 26.024
465 -17.206 26.640
466 -18.331 26.760
467 -18.807 27.559
468 -18.822 27.808
469 -19.016 28.221
470 -18.316 28.733
471 -16.974 28.433
472 -16.932 28.285
473 -16.512 27.570
474 -16.788 27.447
475 -16.484 27.535
476 -16.814 26.801
477 -18.508 26.424
478 -18.884 26.365
479 -17.771 26.444
480 -17.545 27.113
481 -17.434 26.559
482 -17.788 26.111
483 -17.838 26.225
484 -18.095 26.048
485 -18.974 26.234
486 -18.602 26.033
487 -18.406 26.022
488 -18.657 26.037
489 -18.903 26.620
490 -18.739 26.105
491 -17.776 25.823
492 -18.154 25.427
493 -19.315 25.379
494 -19.786 24.402
495 -19.931 24.483
496 -20.313 24.477
497 -20.939 24.795
498 -21.057 24.670
499 -21.881 24.579
500 -21.756 24.732
501 -22.047 25.151
