# Supplementary material for: Maximum likelihood-based estimation of diffusion coefficient is quick and reliable method for analyzing estradiol actions on surface receptor movements
Source: Front Neuroinform. 2023 Mar 8;17:1005936. doi: 10.3389/fninf.2023.1005936 (PMC10031098; doi:10.3389/fninf.2023.1005936)
Supplement: Supplementary file 2 [file Data_Sheet_2.ZIP › 00-D-error_sensitivity/D015_s0/Traj_N=500_D=0.15_Error=0_MotionBlur _No.065.dat]

001 -0.184 -0.154
002 -0.381 -0.800
003 -0.675 0.368
004 0.418 1.656
005 1.272 0.888
006 1.494 1.574
007 1.676 1.232
008 1.887 1.157
009 2.143 0.788
010 2.160 -0.047
011 3.295 -0.619
012 3.164 -0.986
013 2.531 -1.426
014 2.543 -2.114
015 2.269 -2.660
016 2.643 -2.975
017 2.849 -2.147
018 3.380 -1.306
019 3.136 -0.499
020 2.969 -0.612
021 3.464 -1.085
022 3.237 -2.025
023 2.142 -2.776
024 1.827 -3.018
025 2.323 -2.386
026 1.691 -0.943
027 1.987 -1.199
028 2.308 -0.641
029 2.569 -0.137
030 2.238 -0.326
031 1.623 -0.482
032 0.762 -0.344
033 0.218 -0.305
034 0.224 -0.193
035 1.157 0.208
036 1.479 0.729
037 2.138 -0.066
038 2.040 -0.400
039 1.918 -0.712
040 2.411 -1.521
041 2.703 -1.968
042 2.935 -2.711
043 3.078 -2.727
044 2.971 -2.345
045 3.481 -1.964
046 3.903 -2.845
047 4.376 -2.159
048 5.569 -0.912
049 5.841 -0.757
050 5.700 -0.647
051 5.283 -0.785
052 5.181 -1.333
053 4.873 -1.526
054 4.821 -1.118
055 4.505 -1.103
056 3.980 -0.740
057 3.324 -0.723
058 3.485 -0.358
059 4.128 -0.658
060 3.626 -0.448
061 4.207 -0.784
062 5.220 -0.123
063 5.196 0.352
064 4.777 0.120
065 5.232 -0.272
066 4.409 -0.979
067 4.459 -2.032
068 4.271 -2.000
069 4.431 -1.414
070 5.059 -0.918
071 5.561 -0.802
072 5.205 -0.421
073 5.639 -0.215
074 4.983 0.168
075 5.711 1.182
076 5.137 1.651
077 4.377 1.707
078 3.979 1.976
079 3.631 2.310
080 2.950 1.994
081 3.010 2.763
082 2.593 2.456
083 1.982 2.215
084 1.663 3.007
085 1.518 3.753
086 1.632 3.969
087 1.895 3.875
088 2.730 3.614
089 2.315 3.290
090 2.204 2.792
091 1.255 2.871
092 0.476 1.573
093 -0.310 0.638
094 0.035 0.728
095 0.512 0.911
096 0.468 0.781
097 0.363 1.612
098 0.211 2.488
099 0.017 2.523
100 -0.249 1.863
101 -0.148 2.144
102 -0.043 3.345
103 -0.629 3.368
104 -0.917 3.087
105 -1.051 2.923
106 0.083 3.300
107 0.078 4.026
108 -0.192 4.294
109 -0.470 5.926
110 -1.289 6.085
111 -1.485 6.273
112 -1.936 6.432
113 -1.998 6.463
114 -2.431 7.320
115 -2.427 8.092
116 -3.098 7.939
117 -3.303 8.329
118 -3.547 7.330
119 -3.497 7.936
120 -3.429 8.786
121 -3.755 9.891
122 -2.810 10.372
123 -1.858 9.706
124 -0.981 9.713
125 -1.164 10.355
126 -0.462 10.306
127 -0.880 10.482
128 -2.166 10.303
129 -2.291 9.568
130 -2.069 9.366
131 -1.403 9.349
132 -1.041 8.404
133 -0.653 8.456
134 -1.009 8.621
135 -0.864 9.049
136 -1.229 9.150
137 -1.861 9.389
138 -1.944 8.439
139 -2.320 8.053
140 -2.249 8.093
141 -2.151 8.661
142 -2.201 7.532
143 -2.546 6.892
144 -2.145 6.759
145 -1.590 6.786
146 -1.657 6.541
147 -2.511 6.455
148 -3.203 6.490
149 -2.618 6.193
150 -2.777 6.317
151 -2.510 5.977
152 -2.434 5.770
153 -2.074 5.895
154 -2.461 5.851
155 -2.001 5.711
156 -0.735 6.015
157 -1.113 6.723
158 -1.590 6.542
159 -1.839 6.216
160 -2.388 6.648
161 -1.244 7.408
162 -0.452 7.612
163 -0.330 7.315
164 0.032 6.845
165 -0.897 6.308
166 -1.115 7.046
167 -0.390 8.220
168 0.772 8.438
169 1.799 8.840
170 1.839 8.949
171 1.132 9.695
172 0.296 10.219
173 -0.020 10.691
174 -0.043 11.421
175 0.589 12.721
176 0.667 13.178
177 0.421 12.848
178 0.113 12.771
179 -0.073 12.370
180 -0.272 12.353
181 -0.303 11.964
182 -0.600 12.068
183 -1.455 12.092
184 -0.663 11.850
185 -1.615 12.573
186 -3.441 12.170
187 -3.761 11.972
188 -2.504 11.924
189 -2.512 11.720
190 -2.402 12.077
191 -2.616 13.280
192 -2.832 13.489
193 -3.473 14.319
194 -3.698 14.409
195 -4.298 14.087
196 -5.633 13.950
197 -6.324 14.064
198 -6.739 14.769
199 -6.462 14.865
200 -6.655 14.981
201 -6.714 14.982
202 -7.147 15.463
203 -7.146 15.877
204 -7.282 16.770
205 -7.866 16.794
206 -8.200 16.333
207 -8.161 16.387
208 -7.933 16.173
209 -7.666 16.477
210 -7.637 16.477
211 -8.363 15.801
212 -9.141 14.821
213 -9.491 14.849
214 -10.133 14.872
215 -9.744 14.444
216 -9.532 14.600
217 -10.126 14.947
218 -10.800 14.669
219 -11.154 14.591
220 -11.320 14.086
221 -10.742 14.409
222 -10.139 14.663
223 -10.018 15.020
224 -10.031 14.912
225 -10.629 14.919
226 -10.776 13.891
227 -10.195 12.427
228 -9.490 11.416
229 -8.596 11.037
230 -7.780 11.063
231 -7.353 10.938
232 -7.642 11.232
233 -8.070 11.972
234 -8.279 11.014
235 -8.442 9.867
236 -8.835 9.139
237 -7.873 9.619
238 -7.402 9.143
239 -7.551 9.149
240 -6.990 8.796
241 -7.612 9.168
242 -8.474 9.524
243 -9.961 9.916
244 -10.172 10.449
245 -10.219 11.251
246 -9.766 11.147
247 -10.787 10.281
248 -10.346 10.357
249 -9.884 10.676
250 -10.097 10.763
251 -10.027 10.862
252 -11.300 11.143
253 -12.030 11.875
254 -11.803 11.790
255 -11.994 11.177
256 -11.444 10.812
257 -11.353 10.389
258 -10.735 10.355
259 -9.887 11.432
260 -8.742 11.643
261 -9.154 11.034
262 -9.907 10.897
263 -9.603 10.095
264 -9.246 9.935
265 -9.064 10.326
266 -8.770 10.415
267 -9.610 9.090
268 -10.180 8.453
269 -10.127 8.236
270 -10.330 8.398
271 -10.770 8.978
272 -10.882 10.109
273 -11.244 10.634
274 -10.792 11.132
275 -10.738 11.141
276 -10.787 11.447
277 -10.007 11.236
278 -10.133 12.021
279 -9.296 12.945
280 -8.010 13.667
281 -7.826 13.566
282 -7.993 13.280
283 -8.388 13.060
284 -7.861 13.157
285 -7.811 13.435
286 -7.183 13.683
287 -6.576 13.811
288 -6.206 13.471
289 -6.080 13.320
290 -5.637 12.856
291 -5.416 12.379
292 -5.444 12.705
293 -5.271 12.444
294 -4.415 12.577
295 -4.439 12.867
296 -5.038 12.901
297 -4.684 13.030
298 -3.804 12.946
299 -3.907 12.970
300 -3.829 13.126
301 -3.299 13.094
302 -3.386 12.733
303 -3.261 12.734
304 -3.517 11.923
305 -3.791 12.797
306 -3.983 13.263
307 -3.586 12.947
308 -4.108 13.365
309 -3.776 13.085
310 -3.186 12.315
311 -2.880 11.202
312 -2.369 10.229
313 -2.232 10.764
314 -2.970 11.544
315 -3.451 11.796
316 -3.170 12.034
317 -3.365 11.698
318 -3.235 12.000
319 -3.410 11.518
320 -3.088 11.636
321 -2.568 12.625
322 -2.541 13.404
323 -2.070 13.334
324 -2.227 13.172
325 -1.990 12.752
326 -1.765 12.421
327 -1.013 11.972
328 -1.307 12.058
329 -0.985 11.976
330 -0.729 11.984
331 -0.638 11.984
332 -1.227 11.966
333 -1.132 11.178
334 -2.162 10.256
335 -1.969 10.023
336 -2.619 10.124
337 -2.614 10.315
338 -2.827 11.305
339 -2.941 12.247
340 -3.158 12.614
341 -3.568 13.056
342 -3.333 12.726
343 -3.925 11.812
344 -3.861 11.979
345 -4.282 11.952
346 -4.942 10.735
347 -4.729 9.257
348 -4.896 8.841
349 -5.125 8.419
350 -4.898 8.481
351 -4.967 8.557
352 -4.952 9.327
353 -5.439 9.821
354 -5.075 9.389
355 -5.240 10.096
356 -5.604 10.013
357 -6.001 9.664
358 -5.886 8.858
359 -5.976 8.146
360 -5.760 8.058
361 -6.033 7.913
362 -6.475 7.336
363 -6.777 7.313
364 -7.077 7.237
365 -7.410 6.677
366 -7.365 5.778
367 -6.634 5.657
368 -6.499 5.644
369 -7.343 5.367
370 -7.871 5.387
371 -7.361 4.778
372 -6.405 3.982
373 -6.167 4.145
374 -6.182 5.174
375 -5.710 6.093
376 -4.554 6.237
377 -4.106 5.474
378 -3.501 5.507
379 -3.685 5.842
380 -4.128 5.926
381 -4.225 5.966
382 -4.310 6.102
383 -3.505 6.615
384 -2.857 7.461
385 -2.900 8.280
386 -2.981 8.385
387 -3.354 8.084
388 -3.154 7.906
389 -2.624 7.788
390 -2.689 7.765
391 -2.773 7.638
392 -2.837 7.865
393 -3.120 7.932
394 -3.339 8.512
395 -3.790 8.629
396 -3.844 9.121
397 -3.125 9.198
398 -3.107 8.739
399 -3.140 9.399
400 -3.760 9.400
401 -2.848 10.131
402 -2.233 10.174
403 -2.032 10.266
404 -1.839 10.289
405 -1.539 10.459
406 -1.692 9.593
407 -2.233 9.770
408 -2.033 9.600
409 -2.111 10.833
410 -2.560 11.560
411 -2.530 12.561
412 -2.987 13.022
413 -2.818 13.288
414 -3.062 13.050
415 -1.770 13.442
416 -1.119 12.998
417 -0.839 12.295
418 -1.122 12.767
419 -1.368 13.496
420 -1.173 13.301
421 -1.731 13.579
422 -1.735 13.402
423 -0.643 12.586
424 -0.043 13.014
425 0.399 13.096
426 0.264 13.839
427 -0.257 13.893
428 0.311 13.610
429 0.299 13.208
430 0.110 12.385
431 -0.582 12.493
432 -0.630 12.690
433 -0.468 12.900
434 -0.596 12.000
435 0.060 11.598
436 0.314 10.926
437 -0.357 10.927
438 -1.000 11.840
439 -0.392 12.477
440 -1.827 12.331
441 -1.337 11.970
442 -1.343 11.416
443 -1.687 10.918
444 -1.288 10.900
445 -0.363 11.389
446 0.008 10.910
447 0.031 11.089
448 -0.032 11.301
449 -0.917 10.449
450 -1.077 10.815
451 -1.491 11.169
452 -1.872 11.463
453 -2.705 11.807
454 -2.768 11.744
455 -2.911 11.025
456 -3.333 11.214
457 -3.222 12.691
458 -2.827 12.778
459 -2.239 12.545
460 -2.128 12.649
461 -1.922 13.223
462 -1.766 13.366
463 -1.763 13.591
464 -0.968 13.205
465 -0.114 13.043
466 -0.149 12.559
467 -0.715 11.925
468 -1.149 11.143
469 -1.204 10.422
470 -1.989 10.575
471 -3.053 10.266
472 -3.478 10.454
473 -4.127 10.769
474 -4.530 11.448
475 -4.475 11.206
476 -4.957 10.909
477 -5.878 10.352
478 -5.853 10.277
479 -5.943 10.429
480 -5.927 10.946
481 -6.865 11.761
482 -6.547 12.120
483 -6.280 11.341
484 -6.379 11.138
485 -6.235 11.363
486 -5.681 11.688
487 -5.308 11.230
488 -5.661 11.967
489 -5.458 11.661
490 -5.709 11.378
491 -5.869 11.289
492 -5.655 11.777
493 -5.499 12.791
494 -4.786 12.650
495 -3.886 12.585
496 -3.720 13.504
497 -3.480 13.703
498 -3.960 13.163
499 -3.851 12.381
500 -3.418 12.251
501 -3.950 11.363
