# Supplementary material for: Maximum likelihood-based estimation of diffusion coefficient is quick and reliable method for analyzing estradiol actions on surface receptor movements
Source: Front Neuroinform. 2023 Mar 8;17:1005936. doi: 10.3389/fninf.2023.1005936 (PMC10031098; doi:10.3389/fninf.2023.1005936)
Supplement: Supplementary file 2 [file Data_Sheet_2.ZIP › 00-D-error_sensitivity/D015_s0/Traj_N=500_D=0.15_Error=0_MotionBlur _No.066.dat]

001 -0.511 0.805
002 -1.067 1.058
003 -1.174 0.938
004 -1.905 0.567
005 -3.139 0.945
006 -4.064 1.535
007 -3.971 1.770
008 -4.411 1.980
009 -4.902 3.432
010 -4.460 3.379
011 -3.504 3.009
012 -2.788 2.997
013 -3.458 2.895
014 -2.935 2.476
015 -2.900 1.703
016 -3.538 1.567
017 -3.602 1.445
018 -3.475 0.660
019 -2.768 -0.214
020 -2.463 -0.453
021 -3.043 -0.108
022 -3.399 -0.143
023 -3.813 -0.462
024 -4.105 -1.019
025 -4.275 -1.230
026 -3.700 -0.701
027 -3.445 0.285
028 -3.989 0.527
029 -4.068 -0.075
030 -3.709 -0.066
031 -3.730 -0.189
032 -3.058 -0.096
033 -3.290 -0.565
034 -3.647 -0.706
035 -2.894 -0.604
036 -2.738 0.320
037 -2.734 0.844
038 -3.245 1.380
039 -3.757 0.780
040 -3.093 0.886
041 -2.815 1.285
042 -3.480 1.537
043 -4.350 1.015
044 -5.493 -0.621
045 -4.362 -1.030
046 -5.011 -1.677
047 -5.174 -1.788
048 -6.006 -1.310
049 -6.283 -1.290
050 -5.492 -0.718
051 -5.589 -0.701
052 -6.073 -1.286
053 -6.124 -2.614
054 -5.655 -3.164
055 -4.860 -3.597
056 -4.544 -2.932
057 -3.923 -3.106
058 -3.846 -3.418
059 -3.087 -3.161
060 -2.807 -3.476
061 -2.314 -3.294
062 -2.728 -3.740
063 -2.953 -4.228
064 -3.129 -4.320
065 -3.037 -4.600
066 -2.851 -3.646
067 -3.247 -3.870
068 -1.878 -3.921
069 -1.031 -3.793
070 -0.742 -4.410
071 -0.465 -4.352
072 -0.895 -3.669
073 -1.197 -2.963
074 -1.684 -2.906
075 -1.461 -3.408
076 -0.956 -3.427
077 -1.092 -3.881
078 -0.956 -3.255
079 -1.035 -3.119
080 -0.229 -2.954
081 -0.736 -3.046
082 -2.075 -3.431
083 -2.246 -3.301
084 -1.290 -2.546
085 -1.323 -2.710
086 -1.388 -2.942
087 -1.078 -2.438
088 -1.360 -2.284
089 -0.849 -2.822
090 -0.491 -3.146
091 -1.014 -2.507
092 -1.747 -2.349
093 -1.949 -1.814
094 -2.069 -2.125
095 -1.447 -2.018
096 -1.871 -1.858
097 -2.081 -1.965
098 -2.513 -2.259
099 -2.451 -1.789
100 -2.709 -2.057
101 -3.186 -2.519
102 -3.380 -3.251
103 -4.103 -3.584
104 -4.572 -3.398
105 -4.805 -3.136
106 -5.735 -3.057
107 -5.239 -2.808
108 -3.931 -1.992
109 -4.084 -1.570
110 -4.161 -1.688
111 -4.323 -1.676
112 -4.855 -0.984
113 -4.715 -0.894
114 -4.606 -0.692
115 -4.105 -0.373
116 -4.187 0.311
117 -4.688 0.991
118 -4.815 0.542
119 -5.108 0.079
120 -5.841 0.012
121 -5.749 -0.172
122 -5.295 0.629
123 -5.614 1.358
124 -5.595 1.208
125 -6.067 2.033
126 -6.837 2.839
127 -6.477 3.290
128 -6.118 3.168
129 -6.103 3.768
130 -5.412 4.032
131 -5.492 4.201
132 -5.782 4.220
133 -5.348 3.671
134 -4.851 4.121
135 -4.947 4.105
136 -4.478 4.058
137 -4.258 3.562
138 -3.786 4.103
139 -3.526 3.987
140 -3.191 3.364
141 -3.592 3.747
142 -3.762 4.477
143 -3.623 4.101
144 -2.774 4.663
145 -2.574 4.792
146 -3.333 4.698
147 -4.025 4.163
148 -4.373 3.822
149 -4.727 3.665
150 -4.176 3.413
151 -3.679 2.494
152 -3.009 1.852
153 -2.525 0.997
154 -3.093 1.172
155 -2.807 1.875
156 -3.820 1.806
157 -3.435 2.031
158 -3.104 1.085
159 -3.643 1.131
160 -3.821 1.844
161 -3.656 2.653
162 -4.553 1.931
163 -3.336 2.020
164 -2.542 2.094
165 -2.532 2.011
166 -3.461 2.347
167 -3.130 1.716
168 -2.423 0.890
169 -2.110 0.689
170 -2.545 0.982
171 -3.763 1.285
172 -3.743 1.250
173 -3.483 1.759
174 -3.803 1.313
175 -3.712 1.548
176 -3.392 1.800
177 -3.093 1.621
178 -3.343 1.423
179 -2.902 0.862
180 -2.431 1.943
181 -1.887 2.527
182 -0.873 2.594
183 -0.799 2.892
184 -0.389 3.019
185 0.157 2.632
186 0.071 2.679
187 0.293 1.717
188 -0.544 0.315
189 -1.276 0.352
190 -0.699 1.144
191 -0.696 1.332
192 -0.571 1.027
193 -0.152 1.228
194 -0.328 1.089
195 0.130 1.019
196 -0.233 1.174
197 -0.339 0.700
198 0.314 0.872
199 0.816 0.874
200 0.652 0.209
201 1.587 -0.303
202 1.626 -0.697
203 1.888 -1.385
204 1.586 -1.375
205 0.927 -1.212
206 -0.095 -0.662
207 -0.402 -0.713
208 0.057 -0.151
209 -0.581 0.561
210 -1.399 0.133
211 -1.694 0.322
212 -1.040 -0.240
213 -0.233 -0.973
214 -0.430 -1.140
215 -0.020 -1.329
216 -0.620 -0.969
217 -1.117 -0.972
218 -0.796 -0.400
219 -1.365 -0.544
220 -2.105 -0.573
221 -1.642 -0.971
222 -1.662 -0.720
223 -0.930 -1.272
224 -0.878 -0.886
225 -0.990 -1.380
226 0.183 -1.735
227 0.390 -1.953
228 0.154 -1.996
229 0.133 -2.553
230 -0.086 -3.172
231 -0.755 -3.468
232 0.091 -2.364
233 0.677 -2.899
234 0.517 -3.027
235 -0.361 -3.368
236 -1.349 -3.850
237 -1.477 -4.149
238 -1.190 -4.000
239 -0.498 -4.033
240 0.040 -3.750
241 0.071 -4.188
242 -0.704 -3.687
243 -1.592 -4.187
244 -1.507 -4.969
245 -1.667 -5.359
246 -1.786 -5.706
247 -2.078 -5.380
248 -2.971 -4.680
249 -3.694 -4.225
250 -4.502 -3.950
251 -4.898 -3.810
252 -4.601 -3.880
253 -5.289 -3.480
254 -5.069 -3.867
255 -4.760 -3.571
256 -4.744 -3.474
257 -5.045 -3.549
258 -4.495 -4.680
259 -4.263 -4.866
260 -5.018 -4.813
261 -4.840 -4.404
262 -4.555 -4.913
263 -4.745 -5.402
264 -4.972 -5.279
265 -5.389 -5.913
266 -5.355 -5.069
267 -4.337 -4.764
268 -5.459 -5.222
269 -5.649 -5.488
270 -5.410 -5.460
271 -5.561 -5.171
272 -5.572 -4.640
273 -5.655 -3.809
274 -6.192 -4.457
275 -6.198 -3.920
276 -6.635 -3.035
277 -7.346 -3.425
278 -7.528 -3.752
279 -6.325 -3.972
280 -5.924 -4.069
281 -4.937 -3.211
282 -4.873 -2.107
283 -4.813 -2.884
284 -4.693 -3.097
285 -5.623 -2.060
286 -6.746 -1.790
287 -6.881 -2.035
288 -7.040 -2.252
289 -7.013 -1.846
290 -7.812 -1.653
291 -7.709 -2.104
292 -8.555 -2.437
293 -9.937 -2.365
294 -10.371 -1.701
295 -10.121 -1.399
296 -9.818 -1.155
297 -10.177 -1.246
298 -10.571 -1.634
299 -9.747 -2.269
300 -8.920 -2.099
301 -9.385 -1.648
302 -9.282 -2.768
303 -9.362 -2.730
304 -9.060 -2.599
305 -8.603 -1.441
306 -8.209 -1.132
307 -7.853 -0.225
308 -7.856 -0.123
309 -8.584 -0.158
310 -8.343 0.803
311 -8.574 1.791
312 -9.190 2.118
313 -8.680 1.833
314 -8.833 1.091
315 -9.547 0.634
316 -9.042 0.851
317 -9.360 1.132
318 -10.572 0.999
319 -10.797 1.334
320 -10.860 0.884
321 -11.704 0.605
322 -11.879 0.439
323 -13.054 0.650
324 -13.395 0.957
325 -12.637 1.558
326 -12.330 2.378
327 -11.374 3.798
328 -10.858 3.262
329 -11.164 2.514
330 -11.194 1.366
331 -11.522 0.383
332 -11.906 -0.459
333 -12.302 -0.305
334 -12.731 -0.809
335 -11.300 -0.092
336 -11.592 -0.117
337 -12.813 -0.487
338 -13.644 -0.334
339 -13.846 0.605
340 -14.565 1.265
341 -14.107 1.399
342 -13.045 1.126
343 -12.863 1.047
344 -12.826 1.021
345 -13.165 1.258
346 -13.089 1.548
347 -12.637 1.325
348 -12.244 0.480
349 -12.067 1.182
350 -11.239 1.890
351 -11.062 1.754
352 -10.757 1.872
353 -10.332 1.986
354 -10.282 1.516
355 -10.057 1.372
356 -10.057 1.539
357 -8.932 1.105
358 -9.051 1.698
359 -9.581 1.304
360 -8.904 1.627
361 -7.861 1.522
362 -7.619 2.143
363 -7.809 2.435
364 -7.491 2.911
365 -7.085 2.489
366 -6.717 2.786
367 -6.488 3.498
368 -6.318 3.901
369 -6.516 3.898
370 -7.181 4.166
371 -6.764 4.360
372 -6.010 4.618
373 -6.698 4.771
374 -5.912 5.310
375 -5.803 6.091
376 -5.649 6.434
377 -6.131 6.420
378 -6.570 6.120
379 -6.302 5.867
380 -6.533 5.528
381 -5.921 5.736
382 -5.887 6.550
383 -6.258 5.886
384 -6.412 5.183
385 -6.090 5.108
386 -6.586 5.429
387 -7.052 5.835
388 -7.213 5.419
389 -7.339 5.912
390 -7.065 6.653
391 -6.693 7.368
392 -6.637 7.437
393 -7.225 7.923
394 -7.091 7.870
395 -8.131 7.612
396 -7.894 7.746
397 -7.396 7.112
398 -7.557 6.748
399 -7.851 7.241
400 -7.670 7.327
401 -6.852 6.945
402 -7.193 7.166
403 -7.076 7.061
404 -7.081 7.295
405 -6.845 6.791
406 -7.087 5.936
407 -6.515 5.718
408 -6.690 5.204
409 -6.957 4.879
410 -7.618 4.942
411 -6.916 4.749
412 -7.179 4.335
413 -7.369 3.816
414 -7.590 3.795
415 -7.908 3.360
416 -8.562 3.464
417 -8.499 3.345
418 -8.229 3.464
419 -8.244 4.290
420 -7.422 5.099
421 -6.877 4.905
422 -7.396 4.361
423 -7.596 4.147
424 -7.306 4.356
425 -6.171 3.855
426 -5.264 4.213
427 -5.943 3.481
428 -5.745 3.981
429 -4.651 4.595
430 -3.978 4.495
431 -3.986 4.455
432 -3.457 3.447
433 -3.451 3.186
434 -3.869 3.448
435 -3.653 3.311
436 -3.179 2.936
437 -2.890 2.973
438 -2.728 3.830
439 -2.467 3.823
440 -2.062 3.661
441 -1.374 3.549
442 -0.504 3.245
443 -0.169 3.851
444 -0.753 4.144
445 -0.273 4.688
446 0.703 5.268
447 -0.394 4.995
448 -0.535 5.325
449 0.138 4.681
450 0.632 5.020
451 0.418 5.556
452 -0.719 5.600
453 -1.357 5.570
454 -1.522 4.821
455 -1.566 3.977
456 -1.239 2.955
457 -1.762 3.674
458 -2.167 3.900
459 -1.905 3.641
460 -1.923 2.891
461 -2.546 2.637
462 -1.845 2.736
463 -1.506 2.209
464 -0.692 1.150
465 -0.468 1.498
466 0.746 2.418
467 0.463 2.540
468 -0.818 2.965
469 -1.216 3.882
470 -0.467 4.083
471 -0.504 4.164
472 0.320 5.138
473 0.567 5.322
474 0.069 5.466
475 -0.071 6.057
476 -0.133 6.565
477 -0.922 6.746
478 -1.016 7.173
479 -0.181 7.571
480 0.802 8.469
481 0.584 8.407
482 0.433 8.052
483 0.734 8.550
484 0.842 8.429
485 0.920 8.426
486 1.063 8.237
487 0.604 8.432
488 0.024 8.340
489 0.880 7.793
490 1.581 7.417
491 1.609 7.406
492 2.011 7.592
493 2.015 7.564
494 0.975 7.108
495 1.832 6.382
496 1.598 7.019
497 0.987 7.084
498 0.872 7.729
499 0.958 8.372
500 1.162 8.807
501 1.299 8.562
