# Supplementary material for: Maximum likelihood-based estimation of diffusion coefficient is quick and reliable method for analyzing estradiol actions on surface receptor movements
Source: Front Neuroinform. 2023 Mar 8;17:1005936. doi: 10.3389/fninf.2023.1005936 (PMC10031098; doi:10.3389/fninf.2023.1005936)
Supplement: Supplementary file 2 [file Data_Sheet_2.ZIP › 00-D-error_sensitivity/D015_s0/Traj_N=500_D=0.15_Error=0_MotionBlur _No.067.dat]

001 0.010 -0.486
002 0.180 -1.361
003 -0.626 -1.914
004 -1.470 -2.088
005 -1.710 -2.010
006 -1.622 -1.045
007 -1.525 -1.211
008 -0.713 -2.039
009 -0.797 -2.119
010 -0.294 -1.272
011 -0.029 -1.458
012 -0.328 -1.436
013 -0.310 -2.485
014 -0.599 -3.032
015 -1.089 -2.421
016 -0.190 -1.969
017 -0.450 -1.532
018 -0.552 -2.815
019 0.002 -2.628
020 -0.555 -3.184
021 -0.561 -3.791
022 -1.489 -4.088
023 -1.761 -4.382
024 -1.890 -4.766
025 -2.301 -4.899
026 -2.571 -6.510
027 -2.377 -8.512
028 -2.184 -9.054
029 -1.932 -8.979
030 -1.713 -8.953
031 -1.651 -9.211
032 -1.536 -8.910
033 -2.483 -8.610
034 -1.696 -8.267
035 -0.326 -7.063
036 -0.032 -5.995
037 -0.031 -5.823
038 0.154 -6.424
039 -0.300 -7.188
040 -1.051 -6.648
041 -1.323 -6.733
042 -1.278 -6.030
043 -1.381 -6.113
044 -0.776 -6.051
045 -0.244 -6.436
046 -1.228 -5.853
047 -1.182 -7.121
048 -1.001 -8.025
049 -0.423 -8.107
050 -0.078 -8.046
051 -0.769 -8.414
052 -1.528 -8.424
053 -1.271 -8.180
054 -1.264 -7.431
055 -2.096 -7.104
056 -1.929 -8.082
057 -2.330 -8.504
058 -2.959 -8.965
059 -3.341 -9.148
060 -3.467 -9.071
061 -4.330 -9.472
062 -4.737 -8.942
063 -4.791 -8.715
064 -5.534 -8.439
065 -5.378 -8.155
066 -5.022 -7.832
067 -5.066 -6.628
068 -5.065 -6.267
069 -4.408 -6.714
070 -3.927 -5.480
071 -3.077 -4.835
072 -2.645 -5.416
073 -2.671 -5.707
074 -2.553 -5.513
075 -2.690 -4.860
076 -2.891 -4.817
077 -2.534 -4.846
078 -2.732 -4.973
079 -2.942 -4.389
080 -2.639 -5.238
081 -2.738 -5.005
082 -2.155 -5.345
083 -2.543 -4.379
084 -2.397 -4.059
085 -1.248 -3.078
086 -1.449 -3.525
087 -1.130 -3.443
088 -1.781 -3.964
089 -1.635 -4.309
090 -1.583 -3.838
091 -2.026 -3.950
092 -2.669 -4.507
093 -2.688 -4.826
094 -2.760 -6.054
095 -2.615 -6.810
096 -3.037 -6.431
097 -3.433 -6.040
098 -2.934 -6.544
099 -3.623 -6.139
100 -2.922 -6.630
101 -2.839 -6.673
102 -3.140 -7.133
103 -2.857 -7.547
104 -2.315 -7.843
105 -2.517 -8.067
106 -2.587 -7.557
107 -2.622 -7.403
108 -2.337 -7.229
109 -2.292 -7.084
110 -1.722 -7.255
111 -1.703 -6.287
112 -2.647 -5.936
113 -2.609 -5.745
114 -2.585 -6.124
115 -2.206 -6.861
116 -1.678 -6.813
117 -2.166 -6.355
118 -2.783 -6.900
119 -2.682 -7.227
120 -2.464 -7.410
121 -2.570 -7.614
122 -3.599 -7.687
123 -4.652 -7.486
124 -4.078 -7.935
125 -3.891 -8.278
126 -3.876 -8.684
127 -3.566 -9.310
128 -3.327 -10.064
129 -2.626 -10.472
130 -2.164 -10.808
131 -2.658 -10.228
132 -3.440 -10.845
133 -3.489 -11.416
134 -3.442 -10.987
135 -3.787 -10.683
136 -3.807 -10.436
137 -4.029 -10.208
138 -4.311 -10.936
139 -4.070 -10.365
140 -3.939 -10.100
141 -3.979 -10.456
142 -4.116 -10.903
143 -3.412 -11.897
144 -2.391 -13.097
145 -2.070 -13.119
146 -1.878 -12.632
147 -2.049 -12.228
148 -2.344 -11.521
149 -1.938 -11.306
150 -2.036 -10.774
151 -1.384 -10.489
152 -1.324 -9.928
153 -1.416 -10.109
154 -1.236 -9.925
155 -0.815 -9.511
156 -0.977 -9.160
157 -1.271 -9.000
158 -1.406 -8.463
159 -1.180 -8.376
160 -0.990 -7.193
161 -1.215 -6.083
162 -1.400 -4.888
163 -1.776 -4.709
164 -1.215 -4.272
165 -0.898 -4.348
166 -0.495 -4.396
167 -0.584 -4.353
168 -0.641 -4.903
169 -1.390 -5.267
170 -1.197 -5.423
171 -1.556 -6.028
172 -1.530 -6.081
173 -0.616 -6.365
174 -0.862 -6.384
175 -1.864 -5.302
176 -1.883 -5.692
177 -2.790 -5.276
178 -2.967 -5.709
179 -2.679 -6.121
180 -2.195 -6.086
181 -2.535 -5.801
182 -2.791 -5.973
183 -3.108 -6.389
184 -3.172 -6.139
185 -3.234 -6.187
186 -3.416 -6.086
187 -3.163 -5.301
188 -4.402 -4.727
189 -5.561 -4.314
190 -6.125 -4.400
191 -6.139 -4.517
192 -5.531 -4.544
193 -5.250 -4.993
194 -5.676 -5.820
195 -5.800 -6.001
196 -4.676 -5.927
197 -4.538 -6.672
198 -4.589 -7.346
199 -5.167 -7.702
200 -5.087 -7.476
201 -5.127 -6.890
202 -5.278 -7.168
203 -4.856 -7.780
204 -5.357 -7.234
205 -5.192 -6.124
206 -5.226 -5.513
207 -6.054 -5.735
208 -5.767 -5.006
209 -6.178 -4.805
210 -5.302 -4.401
211 -5.690 -4.042
212 -6.213 -3.754
213 -6.428 -4.338
214 -6.316 -5.215
215 -6.143 -5.915
216 -6.124 -6.085
217 -5.857 -6.946
218 -5.084 -6.408
219 -4.795 -6.487
220 -6.533 -6.559
221 -7.588 -6.970
222 -8.393 -6.577
223 -8.899 -5.871
224 -8.960 -5.821
225 -9.167 -5.967
226 -9.443 -6.617
227 -9.107 -6.932
228 -9.807 -6.965
229 -8.970 -7.869
230 -8.975 -7.264
231 -9.430 -7.724
232 -9.215 -8.498
233 -8.271 -7.915
234 -8.226 -8.105
235 -7.060 -9.183
236 -7.200 -9.963
237 -6.993 -10.870
238 -7.086 -11.140
239 -6.851 -10.899
240 -7.014 -9.965
241 -6.913 -10.165
242 -7.101 -11.153
243 -6.077 -11.020
244 -5.193 -9.559
245 -5.576 -8.940
246 -5.535 -8.775
247 -5.554 -8.569
248 -4.834 -8.178
249 -5.184 -7.948
250 -5.322 -8.988
251 -5.503 -8.727
252 -5.145 -8.234
253 -3.472 -8.148
254 -3.029 -8.599
255 -3.087 -8.731
256 -3.266 -7.551
257 -2.926 -7.027
258 -3.456 -7.198
259 -4.227 -6.891
260 -4.403 -6.590
261 -4.688 -6.060
262 -5.336 -6.106
263 -5.613 -5.906
264 -6.447 -5.884
265 -6.894 -6.088
266 -6.621 -6.269
267 -6.086 -6.699
268 -6.382 -5.683
269 -7.347 -4.379
270 -7.463 -3.621
271 -7.128 -4.436
272 -7.598 -3.862
273 -7.656 -3.930
274 -7.114 -3.991
275 -6.926 -3.824
276 -6.733 -3.825
277 -7.451 -3.824
278 -7.559 -3.551
279 -7.177 -3.219
280 -6.937 -3.820
281 -7.377 -3.946
282 -7.436 -3.667
283 -6.740 -3.554
284 -6.542 -3.301
285 -6.296 -3.109
286 -6.045 -2.375
287 -5.657 -2.175
288 -6.009 -2.077
289 -6.385 -3.103
290 -6.646 -3.355
291 -5.955 -2.618
292 -5.782 -2.878
293 -5.970 -3.353
294 -5.319 -2.154
295 -5.000 -0.915
296 -4.361 0.229
297 -4.950 0.260
298 -5.656 0.147
299 -5.688 -0.207
300 -5.122 0.090
301 -4.235 0.846
302 -3.826 0.317
303 -3.997 0.033
304 -4.594 -0.663
305 -5.010 -0.941
306 -4.734 -0.861
307 -5.175 -1.645
308 -5.032 -2.283
309 -4.547 -2.178
310 -4.149 -1.706
311 -3.954 -1.695
312 -3.428 -1.349
313 -3.308 -0.687
314 -3.338 -0.437
315 -3.386 -0.300
316 -3.324 0.118
317 -2.570 -0.306
318 -2.425 -0.889
319 -2.164 -0.696
320 -2.435 -1.703
321 -2.978 -2.526
322 -2.451 -2.405
323 -1.601 -2.815
324 -1.770 -4.042
325 -1.717 -4.841
326 -1.255 -4.469
327 -2.071 -4.056
328 -1.973 -4.142
329 -0.951 -4.931
330 -1.221 -4.338
331 -1.447 -3.557
332 -1.149 -3.789
333 -1.377 -3.678
334 -1.675 -4.091
335 -2.030 -4.513
336 -2.280 -4.813
337 -2.911 -4.760
338 -3.627 -4.785
339 -4.188 -4.492
340 -4.264 -4.678
341 -4.399 -5.849
342 -4.177 -5.770
343 -3.883 -5.365
344 -4.183 -5.993
345 -4.081 -6.847
346 -3.943 -7.416
347 -3.536 -7.987
348 -2.751 -7.277
349 -2.700 -6.442
350 -1.955 -6.360
351 -1.301 -7.028
352 -1.500 -7.666
353 -2.071 -8.113
354 -1.758 -8.008
355 -1.286 -7.774
356 -0.908 -7.922
357 -0.670 -7.043
358 -0.707 -6.269
359 -0.796 -6.468
360 -1.263 -6.893
361 -1.613 -7.539
362 -2.589 -8.093
363 -3.358 -7.569
364 -3.922 -6.831
365 -4.215 -6.724
366 -4.013 -6.526
367 -3.965 -6.294
368 -4.114 -6.126
369 -4.715 -4.622
370 -4.540 -4.334
371 -3.734 -4.084
372 -3.019 -3.492
373 -2.747 -4.117
374 -3.214 -4.054
375 -3.517 -3.705
376 -4.010 -3.217
377 -3.806 -3.457
378 -4.190 -3.947
379 -3.782 -4.579
380 -4.240 -4.204
381 -4.435 -4.093
382 -3.783 -4.434
383 -3.760 -4.692
384 -3.510 -5.532
385 -4.098 -5.244
386 -4.429 -5.536
387 -4.261 -6.264
388 -3.912 -6.246
389 -3.757 -6.973
390 -3.584 -7.752
391 -3.067 -7.587
392 -3.525 -7.562
393 -3.511 -7.929
394 -3.628 -8.530
395 -2.906 -8.765
396 -3.143 -8.266
397 -2.737 -7.715
398 -1.430 -8.238
399 -2.282 -7.811
400 -2.952 -7.100
401 -3.817 -7.301
402 -4.013 -7.701
403 -4.239 -8.694
404 -4.158 -8.398
405 -4.268 -7.786
406 -4.752 -8.476
407 -5.221 -8.812
408 -5.180 -8.676
409 -5.251 -8.774
410 -5.430 -7.554
411 -5.617 -8.264
412 -6.145 -7.794
413 -6.646 -8.601
414 -6.397 -7.775
415 -6.021 -6.773
416 -5.590 -6.742
417 -4.760 -5.780
418 -4.670 -4.970
419 -4.507 -5.350
420 -5.392 -6.207
421 -5.897 -6.725
422 -5.591 -7.757
423 -5.853 -8.304
424 -5.379 -8.918
425 -5.564 -9.004
426 -6.077 -9.879
427 -5.505 -11.376
428 -5.746 -11.175
429 -5.087 -10.975
430 -4.349 -10.382
431 -4.519 -9.199
432 -4.921 -8.585
433 -4.593 -8.205
434 -5.538 -8.358
435 -6.267 -8.444
436 -6.239 -8.655
437 -5.546 -9.141
438 -5.993 -9.427
439 -6.564 -9.921
440 -7.311 -10.426
441 -7.390 -9.980
442 -7.885 -10.805
443 -8.380 -10.817
444 -8.743 -10.293
445 -8.681 -10.377
446 -8.825 -10.576
447 -9.267 -9.869
448 -9.049 -10.248
449 -9.498 -9.451
450 -8.231 -8.599
451 -8.272 -8.491
452 -6.990 -8.735
453 -7.006 -8.451
454 -6.797 -8.006
455 -6.791 -8.171
456 -7.666 -8.544
457 -7.990 -8.973
458 -7.524 -8.833
459 -6.843 -9.122
460 -7.373 -8.728
461 -7.401 -8.872
462 -7.638 -8.630
463 -8.024 -8.649
464 -8.616 -8.191
465 -9.064 -8.174
466 -9.478 -6.877
467 -9.876 -6.668
468 -9.728 -6.592
469 -9.305 -6.608
470 -9.198 -6.406
471 -9.163 -5.861
472 -9.178 -6.231
473 -9.163 -5.914
474 -8.459 -5.895
475 -7.833 -6.387
476 -6.864 -6.319
477 -6.968 -6.803
478 -6.806 -6.615
479 -5.834 -5.708
480 -5.704 -5.949
481 -5.718 -6.152
482 -5.544 -6.208
483 -5.405 -6.943
484 -4.341 -6.374
485 -3.790 -6.520
486 -4.075 -5.851
487 -2.483 -6.197
488 -2.021 -7.179
489 -1.361 -7.607
490 -2.079 -7.412
491 -3.008 -6.696
492 -3.267 -6.231
493 -2.839 -6.060
494 -2.691 -6.330
495 -3.242 -5.970
496 -3.704 -5.537
497 -4.671 -5.870
498 -4.654 -5.497
499 -4.813 -6.165
500 -4.771 -5.840
501 -5.280 -5.909
