# Supplementary material for: Maximum likelihood-based estimation of diffusion coefficient is quick and reliable method for analyzing estradiol actions on surface receptor movements
Source: Front Neuroinform. 2023 Mar 8;17:1005936. doi: 10.3389/fninf.2023.1005936 (PMC10031098; doi:10.3389/fninf.2023.1005936)
Supplement: Supplementary file 2 [file Data_Sheet_2.ZIP › 00-D-error_sensitivity/D015_s0/Traj_N=500_D=0.15_Error=0_MotionBlur _No.068.dat]

001 -0.469 -0.059
002 -0.865 -0.119
003 -1.123 0.614
004 -1.310 0.523
005 -0.938 1.007
006 -1.161 1.304
007 -0.603 -0.135
008 0.359 -0.803
009 0.761 -0.076
010 1.118 0.380
011 1.388 0.035
012 1.542 -0.105
013 0.399 -0.857
014 -0.490 -1.546
015 -0.693 -2.105
016 -0.564 -2.142
017 -0.840 -1.979
018 -1.343 -2.684
019 -1.254 -2.870
020 -1.751 -2.197
021 -1.915 -2.377
022 -2.528 -1.185
023 -2.090 -1.281
024 -1.412 -1.297
025 -1.531 -0.847
026 -1.020 -0.362
027 -0.809 -0.654
028 -0.669 -1.002
029 -1.353 -0.331
030 -1.945 -0.440
031 -2.154 -0.944
032 -2.062 -1.148
033 -3.193 -1.158
034 -3.481 -0.344
035 -2.662 -0.103
036 -2.918 -0.655
037 -2.776 -1.338
038 -2.093 -1.639
039 -1.929 -1.706
040 -1.697 -1.301
041 -1.668 -0.881
042 -1.096 -0.038
043 -2.137 -0.612
044 -3.142 -0.678
045 -2.453 -0.357
046 -1.891 -0.213
047 -1.452 0.337
048 -1.597 -0.341
049 -2.088 -0.699
050 -2.089 -0.649
051 -1.976 -0.210
052 -2.293 -0.185
053 -3.131 0.591
054 -3.433 1.192
055 -3.645 2.097
056 -3.809 2.491
057 -3.561 2.400
058 -3.661 1.976
059 -3.522 1.978
060 -3.791 1.536
061 -2.843 1.374
062 -2.656 1.101
063 -2.571 0.184
064 -2.296 -0.714
065 -2.718 -2.210
066 -3.367 -1.770
067 -4.165 -1.401
068 -4.154 -1.448
069 -4.082 -1.655
070 -3.678 -1.507
071 -3.632 -2.079
072 -2.662 -2.541
073 -2.204 -1.089
074 -2.681 -0.781
075 -2.806 0.230
076 -2.722 0.623
077 -3.086 0.095
078 -3.049 -0.089
079 -2.801 0.001
080 -3.090 0.104
081 -2.706 0.962
082 -2.840 0.759
083 -2.703 1.069
084 -3.258 1.275
085 -3.777 0.779
086 -4.395 1.449
087 -3.197 1.876
088 -2.867 2.573
089 -2.684 2.579
090 -1.899 1.410
091 -1.744 0.913
092 -1.328 0.323
093 -1.724 -0.288
094 -2.357 -0.501
095 -2.820 0.370
096 -3.938 0.621
097 -4.453 0.302
098 -4.020 0.554
099 -3.582 1.426
100 -3.710 2.206
101 -3.716 2.182
102 -3.310 2.087
103 -2.982 1.397
104 -3.408 0.164
105 -3.530 0.214
106 -3.120 1.118
107 -2.596 1.159
108 -2.385 0.961
109 -1.500 1.847
110 -1.469 2.033
111 -2.272 2.212
112 -2.942 2.210
113 -2.754 2.570
114 -1.987 2.301
115 -2.109 2.888
116 -2.661 3.627
117 -2.754 3.655
118 -2.288 3.297
119 -2.555 3.149
120 -1.762 3.267
121 -1.832 4.180
122 -1.881 4.533
123 -1.328 4.413
124 -1.410 3.297
125 -2.205 1.910
126 -2.716 1.792
127 -2.559 2.233
128 -2.158 2.010
129 -2.178 2.067
130 -1.689 1.649
131 -1.216 0.886
132 -2.361 1.056
133 -2.283 0.958
134 -2.870 0.558
135 -3.023 0.507
136 -3.809 0.520
137 -3.952 -0.771
138 -3.884 -1.360
139 -3.580 -1.365
140 -3.038 -0.887
141 -2.448 -0.290
142 -1.727 0.653
143 -0.724 0.088
144 -1.019 -0.322
145 -1.610 -0.107
146 -1.509 0.175
147 -0.786 0.453
148 -1.023 0.237
149 -1.065 0.348
150 -0.768 0.373
151 -0.825 0.248
152 -0.304 0.089
153 -0.300 -0.143
154 -0.478 0.031
155 -1.230 -0.126
156 -1.844 -0.929
157 -2.181 -0.545
158 -1.871 -0.209
159 -2.454 -0.298
160 -3.624 -0.520
161 -3.749 0.261
162 -3.898 0.478
163 -4.278 0.359
164 -4.268 0.205
165 -4.073 -0.011
166 -3.415 -0.473
167 -3.095 -0.594
168 -3.966 -0.361
169 -4.138 -0.431
170 -4.874 -1.223
171 -5.045 -2.019
172 -5.487 -2.226
173 -5.615 -1.960
174 -5.525 -2.012
175 -5.666 -1.751
176 -5.554 -1.922
177 -5.317 -2.179
178 -5.463 -2.349
179 -5.447 -2.534
180 -5.703 -2.187
181 -7.145 -1.587
182 -7.043 -1.921
183 -7.556 -2.278
184 -7.860 -2.321
185 -7.239 -2.430
186 -6.791 -3.141
187 -7.362 -3.519
188 -7.495 -4.299
189 -7.350 -4.455
190 -7.135 -3.949
191 -6.330 -3.924
192 -6.174 -4.433
193 -5.285 -4.803
194 -5.103 -5.402
195 -5.453 -5.283
196 -6.208 -4.866
197 -6.418 -5.155
198 -6.382 -5.445
199 -5.363 -5.950
200 -4.823 -6.029
201 -4.698 -6.090
202 -4.941 -6.438
203 -4.927 -7.124
204 -4.748 -7.524
205 -4.661 -6.863
206 -4.212 -7.455
207 -3.870 -8.220
208 -4.176 -8.453
209 -4.570 -9.235
210 -4.469 -9.174
211 -4.595 -9.461
212 -5.685 -9.312
213 -5.417 -9.439
214 -6.028 -8.908
215 -5.939 -8.316
216 -5.010 -8.355
217 -5.283 -7.979
218 -5.270 -7.509
219 -5.933 -7.692
220 -6.499 -8.443
221 -6.478 -8.515
222 -6.684 -9.381
223 -6.779 -9.436
224 -7.708 -9.262
225 -7.409 -9.072
226 -6.768 -9.690
227 -6.659 -9.903
228 -6.985 -10.210
229 -7.211 -9.852
230 -6.986 -10.414
231 -6.905 -9.719
232 -5.413 -9.882
233 -6.026 -9.653
234 -6.605 -9.927
235 -6.048 -9.746
236 -6.047 -9.205
237 -6.192 -9.561
238 -5.156 -10.074
239 -4.942 -9.589
240 -4.381 -9.807
241 -4.038 -9.598
242 -4.031 -8.669
243 -3.889 -8.285
244 -4.111 -8.580
245 -3.955 -9.044
246 -4.073 -9.908
247 -3.652 -10.100
248 -3.332 -10.737
249 -3.325 -11.148
250 -2.459 -10.504
251 -2.771 -10.555
252 -2.881 -11.499
253 -3.219 -12.076
254 -3.359 -12.123
255 -3.841 -11.531
256 -4.404 -11.874
257 -4.823 -11.788
258 -4.805 -11.886
259 -4.330 -12.495
260 -4.247 -12.908
261 -3.875 -13.172
262 -2.927 -13.087
263 -2.976 -14.067
264 -2.761 -13.076
265 -2.283 -13.503
266 -1.989 -14.200
267 -2.312 -13.773
268 -2.677 -13.526
269 -3.208 -13.883
270 -3.518 -13.705
271 -3.813 -14.274
272 -3.541 -13.885
273 -2.736 -13.553
274 -2.581 -13.681
275 -2.832 -13.875
276 -2.671 -14.299
277 -3.041 -13.924
278 -3.870 -13.889
279 -4.154 -13.297
280 -5.198 -13.088
281 -4.720 -12.445
282 -4.954 -12.690
283 -4.708 -12.392
284 -4.388 -13.163
285 -4.856 -14.181
286 -4.855 -13.387
287 -5.728 -13.821
288 -6.239 -13.839
289 -6.880 -13.893
290 -6.799 -13.518
291 -6.194 -13.104
292 -7.105 -12.940
293 -7.344 -12.357
294 -8.004 -11.708
295 -7.979 -11.854
296 -6.823 -11.838
297 -6.805 -10.979
298 -7.706 -10.936
299 -7.227 -10.431
300 -7.624 -10.487
301 -8.257 -10.134
302 -9.030 -10.515
303 -7.816 -10.983
304 -7.574 -11.525
305 -6.769 -11.787
306 -6.917 -11.350
307 -7.669 -10.834
308 -7.185 -9.982
309 -7.028 -9.523
310 -7.444 -9.369
311 -7.948 -8.665
312 -8.081 -8.098
313 -6.914 -7.786
314 -7.775 -7.985
315 -8.178 -7.937
316 -8.192 -7.319
317 -7.730 -6.788
318 -8.332 -6.742
319 -8.624 -7.127
320 -7.902 -6.595
321 -8.208 -6.762
322 -8.682 -7.108
323 -9.061 -7.234
324 -9.786 -8.245
325 -9.781 -8.535
326 -9.155 -8.937
327 -8.986 -9.767
328 -8.759 -9.829
329 -8.919 -10.227
330 -8.869 -9.801
331 -8.799 -9.756
332 -9.518 -9.549
333 -9.512 -8.374
334 -9.919 -7.515
335 -9.859 -7.180
336 -10.138 -6.919
337 -9.040 -7.107
338 -9.028 -7.209
339 -9.714 -7.616
340 -9.827 -8.644
341 -9.386 -8.153
342 -8.747 -8.947
343 -9.101 -9.349
344 -9.541 -9.016
345 -9.717 -7.563
346 -9.608 -7.158
347 -9.950 -8.328
348 -10.593 -8.070
349 -10.286 -8.152
350 -9.816 -8.176
351 -9.585 -9.245
352 -9.155 -9.416
353 -9.118 -10.042
354 -9.214 -10.635
355 -9.050 -10.203
356 -9.274 -9.836
357 -8.707 -10.786
358 -8.771 -10.367
359 -9.068 -10.339
360 -8.319 -10.404
361 -8.327 -9.956
362 -8.236 -10.713
363 -7.950 -10.761
364 -7.612 -10.575
365 -7.388 -9.937
366 -8.558 -9.364
367 -9.393 -8.587
368 -9.506 -8.321
369 -10.305 -7.596
370 -10.677 -7.483
371 -11.537 -8.140
372 -11.488 -8.633
373 -10.506 -9.276
374 -10.076 -8.424
375 -9.680 -8.021
376 -9.126 -7.840
377 -9.232 -8.288
378 -8.650 -7.913
379 -8.319 -7.681
380 -8.841 -7.584
381 -8.410 -8.349
382 -8.753 -9.084
383 -8.866 -8.720
384 -8.667 -8.025
385 -7.926 -7.290
386 -7.223 -7.467
387 -7.508 -7.934
388 -6.898 -8.218
389 -6.192 -8.483
390 -6.508 -8.615
391 -6.602 -8.390
392 -6.300 -8.632
393 -5.557 -8.966
394 -5.220 -8.979
395 -4.332 -8.312
396 -4.533 -8.164
397 -3.959 -7.699
398 -3.520 -7.514
399 -2.811 -6.973
400 -1.789 -6.959
401 -1.706 -6.231
402 -1.910 -6.960
403 -2.398 -7.201
404 -2.101 -7.379
405 -2.107 -6.919
406 -1.975 -6.748
407 -1.925 -6.500
408 -1.642 -6.162
409 -2.716 -6.700
410 -3.138 -6.527
411 -2.266 -6.588
412 -1.840 -6.741
413 -0.768 -7.036
414 -0.897 -7.222
415 -1.310 -7.480
416 -2.276 -7.149
417 -3.119 -6.428
418 -2.778 -5.705
419 -3.117 -4.867
420 -3.060 -3.416
421 -3.993 -3.174
422 -4.722 -3.082
423 -4.464 -3.618
424 -3.757 -3.536
425 -4.012 -3.235
426 -4.364 -2.793
427 -4.815 -2.814
428 -4.995 -2.347
429 -4.324 -1.254
430 -3.981 -0.702
431 -3.804 -0.526
432 -3.944 -0.360
433 -3.274 -0.213
434 -2.625 -0.245
435 -2.637 -1.038
436 -1.792 -2.294
437 -1.830 -3.448
438 -1.513 -3.877
439 -1.280 -3.668
440 -1.458 -3.583
441 -1.051 -3.725
442 -1.778 -2.414
443 -1.094 -1.927
444 -1.364 -2.152
445 -1.074 -2.942
446 -1.115 -3.524
447 -0.600 -3.427
448 -0.174 -2.256
449 -0.337 -2.371
450 -0.823 -2.699
451 -0.478 -3.581
452 -0.247 -3.157
453 -0.668 -2.759
454 -0.615 -2.281
455 -0.896 -1.898
456 -1.510 -1.354
457 -1.272 -0.631
458 -0.916 -1.006
459 -0.627 -1.805
460 -1.222 -1.678
461 -1.183 -1.824
462 -0.463 -1.625
463 -0.439 -1.973
464 -0.792 -1.785
465 -0.151 -2.252
466 0.905 -2.232
467 1.194 -2.629
468 0.510 -2.268
469 0.641 -2.062
470 0.404 -1.812
471 1.143 -1.192
472 0.686 -1.566
473 0.276 -1.803
474 0.147 -2.058
475 0.548 -1.993
476 0.850 -2.544
477 0.519 -2.484
478 0.991 -2.552
479 0.790 -2.696
480 0.723 -2.658
481 0.430 -2.838
482 0.521 -2.839
483 1.158 -2.057
484 2.496 -2.109
485 2.605 -2.541
486 2.568 -3.596
487 2.264 -3.446
488 1.906 -3.786
489 2.024 -3.325
490 1.488 -2.242
491 1.132 -2.424
492 0.878 -2.725
493 0.625 -3.826
494 -0.524 -3.948
495 -0.731 -4.091
496 -1.139 -4.460
497 -1.101 -4.817
498 -0.929 -4.770
499 -0.802 -3.430
500 0.079 -2.777
501 0.153 -2.243
