# Supplementary material for: Maximum likelihood-based estimation of diffusion coefficient is quick and reliable method for analyzing estradiol actions on surface receptor movements
Source: Front Neuroinform. 2023 Mar 8;17:1005936. doi: 10.3389/fninf.2023.1005936 (PMC10031098; doi:10.3389/fninf.2023.1005936)
Supplement: Supplementary file 2 [file Data_Sheet_2.ZIP › 00-D-error_sensitivity/D015_s0/Traj_N=500_D=0.15_Error=0_MotionBlur _No.069.dat]

001 -0.525 0.133
002 -2.123 -0.171
003 -3.814 -0.493
004 -4.319 -0.610
005 -4.669 -0.186
006 -4.890 0.331
007 -5.281 -0.020
008 -4.818 0.110
009 -4.220 0.326
010 -4.207 0.284
011 -3.668 0.867
012 -2.601 0.216
013 -2.020 -0.160
014 -1.736 -0.464
015 -1.644 0.061
016 -1.299 -0.235
017 -0.677 0.252
018 -1.177 -0.502
019 -1.201 -1.386
020 -1.481 -0.919
021 -1.662 -0.661
022 -1.539 -0.296
023 -0.652 -1.284
024 -0.655 -2.996
025 0.533 -3.047
026 1.163 -3.526
027 0.764 -3.119
028 0.516 -2.221
029 0.699 -2.065
030 0.915 -1.553
031 -0.205 -2.064
032 -0.444 -2.524
033 -0.685 -2.171
034 -0.797 -1.941
035 -0.661 -2.654
036 -1.041 -3.267
037 -1.726 -3.873
038 -1.717 -3.840
039 -2.492 -3.975
040 -2.694 -3.618
041 -2.835 -3.734
042 -3.139 -3.244
043 -3.166 -3.626
044 -2.929 -3.548
045 -2.468 -2.974
046 -1.971 -2.806
047 -1.967 -2.970
048 -2.439 -3.865
049 -2.869 -3.705
050 -3.660 -3.741
051 -4.510 -3.744
052 -4.865 -4.061
053 -4.452 -5.028
054 -4.547 -5.277
055 -4.556 -4.252
056 -4.707 -4.389
057 -4.267 -4.182
058 -3.264 -3.730
059 -3.480 -4.798
060 -3.947 -4.973
061 -4.285 -5.504
062 -4.071 -4.633
063 -4.045 -4.717
064 -4.587 -5.340
065 -5.731 -6.101
066 -5.841 -5.557
067 -5.177 -5.230
068 -5.360 -5.530
069 -5.129 -4.986
070 -4.617 -5.475
071 -4.619 -5.422
072 -4.831 -4.827
073 -5.160 -4.416
074 -4.694 -4.296
075 -4.466 -4.622
076 -4.803 -5.283
077 -4.637 -6.008
078 -4.655 -6.353
079 -5.138 -7.337
080 -5.551 -7.644
081 -5.442 -8.092
082 -5.316 -7.652
083 -5.021 -7.444
084 -5.544 -7.335
085 -5.134 -7.914
086 -5.076 -7.497
087 -5.302 -7.252
088 -5.155 -7.183
089 -6.035 -7.085
090 -6.712 -7.222
091 -6.971 -6.964
092 -7.221 -6.978
093 -7.141 -6.596
094 -7.830 -6.067
095 -8.366 -5.895
096 -8.138 -6.328
097 -8.022 -6.548
098 -8.077 -6.785
099 -8.151 -7.068
100 -7.887 -6.538
101 -7.732 -6.588
102 -7.864 -6.296
103 -8.050 -6.286
104 -8.040 -7.141
105 -6.989 -7.776
106 -6.504 -7.501
107 -7.185 -7.086
108 -7.467 -7.091
109 -7.831 -6.074
110 -8.179 -5.754
111 -8.672 -5.168
112 -7.927 -4.773
113 -7.649 -4.611
114 -7.672 -4.794
115 -8.065 -4.712
116 -7.428 -4.527
117 -8.126 -4.728
118 -8.613 -5.839
119 -8.912 -6.134
120 -9.499 -6.626
121 -9.292 -6.063
122 -9.091 -5.596
123 -8.802 -5.179
124 -9.142 -4.277
125 -9.482 -3.160
126 -9.132 -2.665
127 -10.014 -2.053
128 -10.407 -1.800
129 -9.938 -2.239
130 -9.711 -2.666
131 -9.648 -2.137
132 -9.557 -1.495
133 -9.389 -1.845
134 -8.932 -1.407
135 -9.358 -0.395
136 -9.629 0.503
137 -9.770 0.119
138 -9.482 0.179
139 -9.762 0.979
140 -9.934 0.146
141 -9.799 -0.509
142 -9.795 -0.955
143 -10.223 -0.682
144 -10.214 -0.887
145 -10.778 -1.491
146 -11.187 -1.961
147 -11.841 -2.407
148 -11.670 -2.071
149 -11.325 -1.327
150 -12.136 -0.972
151 -12.589 -0.042
152 -12.971 0.747
153 -14.121 0.267
154 -15.182 -0.309
155 -15.099 1.046
156 -14.830 1.552
157 -14.234 1.899
158 -13.420 2.177
159 -12.844 1.862
160 -12.600 1.687
161 -12.869 2.057
162 -13.140 1.657
163 -13.521 1.789
164 -12.144 1.040
165 -11.861 1.211
166 -11.590 0.651
167 -11.737 1.382
168 -11.935 1.280
169 -12.609 1.220
170 -13.171 1.436
171 -13.230 1.047
172 -13.066 1.295
173 -12.668 1.910
174 -13.175 1.813
175 -13.691 1.073
176 -13.510 0.383
177 -12.841 -0.184
178 -12.681 -0.908
179 -12.506 -1.094
180 -11.955 -0.997
181 -12.194 -0.166
182 -11.631 -0.466
183 -11.924 -0.045
184 -11.881 0.122
185 -11.318 0.989
186 -11.183 1.993
187 -10.823 1.847
188 -10.956 2.487
189 -11.055 1.826
190 -11.181 1.912
191 -11.052 1.718
192 -11.039 1.725
193 -11.525 2.102
194 -11.748 2.255
195 -11.383 2.739
196 -10.778 3.281
197 -11.110 3.320
198 -10.177 3.283
199 -10.413 2.734
200 -10.610 2.346
201 -9.948 2.205
202 -10.001 2.294
203 -10.037 1.575
204 -8.899 1.563
205 -8.494 1.119
206 -8.204 0.702
207 -8.855 0.870
208 -9.348 0.464
209 -9.946 -0.769
210 -10.822 -0.216
211 -11.250 0.009
212 -11.631 0.585
213 -11.510 0.830
214 -11.223 0.966
215 -11.104 1.299
216 -10.820 0.853
217 -10.504 0.476
218 -9.870 1.160
219 -9.626 2.029
220 -9.459 2.096
221 -9.005 1.275
222 -8.602 2.160
223 -9.146 2.518
224 -9.533 2.417
225 -9.774 2.954
226 -9.553 3.152
227 -9.505 2.644
228 -9.130 2.522
229 -9.490 2.628
230 -9.353 2.040
231 -9.194 1.882
232 -9.101 2.069
233 -8.740 1.342
234 -8.490 1.100
235 -8.691 0.983
236 -9.298 1.512
237 -9.377 1.917
238 -9.896 2.793
239 -10.477 2.744
240 -10.919 3.064
241 -10.725 3.197
242 -11.059 3.045
243 -11.075 2.852
244 -11.448 3.001
245 -10.893 3.131
246 -10.683 2.527
247 -10.812 2.065
248 -10.722 2.038
249 -10.777 1.573
250 -11.130 1.670
251 -11.510 1.541
252 -11.564 1.840
253 -12.039 2.118
254 -12.306 2.258
255 -12.726 2.044
256 -11.477 2.270
257 -11.441 2.348
258 -11.255 2.435
259 -11.021 2.095
260 -11.355 2.406
261 -11.099 2.754
262 -10.648 2.659
263 -10.657 2.691
264 -10.415 2.238
265 -10.734 1.467
266 -10.929 2.103
267 -11.575 1.896
268 -11.489 1.819
269 -11.292 1.142
270 -11.244 1.082
271 -9.717 0.962
272 -8.680 -0.332
273 -8.135 -1.486
274 -8.249 -1.887
275 -7.710 -2.269
276 -7.291 -2.347
277 -6.971 -2.532
278 -6.578 -2.322
279 -6.677 -2.280
280 -7.486 -1.544
281 -7.795 -1.427
282 -7.771 -1.527
283 -7.857 -1.313
284 -7.710 -1.213
285 -8.107 -0.840
286 -8.506 -0.044
287 -8.102 0.195
288 -7.955 0.462
289 -8.084 -0.160
290 -9.090 -0.272
291 -8.477 0.104
292 -8.037 -0.582
293 -8.128 -0.727
294 -8.395 -0.740
295 -9.420 -1.128
296 -9.771 -1.536
297 -9.880 -2.599
298 -10.167 -1.779
299 -10.127 -1.473
300 -10.926 -1.729
301 -10.889 -1.936
302 -11.136 -2.725
303 -10.775 -2.787
304 -11.049 -1.989
305 -11.022 -1.972
306 -10.063 -2.386
307 -9.172 -3.028
308 -9.284 -4.186
309 -9.465 -4.606
310 -8.649 -4.365
311 -7.449 -3.740
312 -6.755 -3.283
313 -6.963 -2.456
314 -6.768 -3.099
315 -6.914 -3.038
316 -7.752 -2.401
317 -8.003 -2.330
318 -8.634 -2.587
319 -9.564 -2.114
320 -9.548 -2.283
321 -9.576 -1.919
322 -10.156 -2.125
323 -10.314 -1.755
324 -10.233 -0.911
325 -10.208 0.294
326 -10.177 0.629
327 -10.828 0.246
328 -10.511 0.304
329 -10.330 0.504
330 -10.359 0.187
331 -10.866 0.085
332 -10.232 -0.064
333 -9.261 -0.891
334 -9.736 -1.185
335 -10.224 -0.759
336 -9.892 -0.586
337 -10.541 -0.338
338 -10.957 -0.585
339 -10.880 -0.632
340 -9.630 -0.564
341 -8.969 -0.539
342 -9.438 -0.199
343 -10.061 0.072
344 -10.457 -0.233
345 -10.528 -0.069
346 -9.705 -0.491
347 -8.847 -0.623
348 -8.701 -0.701
349 -8.811 -1.059
350 -8.265 -0.971
351 -8.170 -1.081
352 -8.725 -1.508
353 -8.603 -1.673
354 -7.928 -1.550
355 -8.119 -1.464
356 -8.793 -1.343
357 -8.689 -0.600
358 -8.654 -1.299
359 -8.571 -0.554
360 -8.285 -0.206
361 -8.193 0.557
362 -8.886 0.113
363 -9.573 0.670
364 -9.634 0.909
365 -9.875 0.928
366 -9.627 0.492
367 -9.770 0.108
368 -10.090 0.328
369 -9.646 0.651
370 -8.641 0.474
371 -8.217 0.822
372 -7.704 0.442
373 -7.660 -0.233
374 -8.089 0.138
375 -7.915 0.955
376 -8.408 0.667
377 -8.123 0.805
378 -8.900 0.645
379 -8.567 0.157
380 -8.812 -0.189
381 -9.506 -0.802
382 -9.661 -0.626
383 -10.250 -0.182
384 -11.038 0.535
385 -11.956 0.428
386 -12.156 0.544
387 -12.364 -0.435
388 -12.308 -0.683
389 -12.150 -0.175
390 -12.011 -0.003
391 -10.801 -0.180
392 -11.471 -0.039
393 -11.799 0.068
394 -11.831 -0.194
395 -12.370 -1.362
396 -13.157 -1.673
397 -13.769 -2.352
398 -13.810 -2.771
399 -12.521 -2.844
400 -12.709 -2.562
401 -12.761 -2.732
402 -12.204 -3.376
403 -12.022 -3.435
404 -12.307 -3.287
405 -11.850 -3.067
406 -12.160 -3.299
407 -12.188 -4.159
408 -11.663 -5.010
409 -11.982 -6.228
410 -13.114 -7.767
411 -12.946 -8.598
412 -11.791 -8.509
413 -11.333 -8.885
414 -11.346 -8.735
415 -11.210 -8.508
416 -10.952 -7.449
417 -11.388 -7.055
418 -11.917 -7.345
419 -12.612 -6.814
420 -13.450 -6.664
421 -13.842 -6.639
422 -13.951 -6.709
423 -14.140 -6.218
424 -14.145 -4.962
425 -13.662 -5.335
426 -13.101 -5.461
427 -12.324 -4.618
428 -12.029 -3.427
429 -11.817 -4.065
430 -11.190 -4.679
431 -10.664 -4.983
432 -10.371 -5.520
433 -10.717 -5.820
434 -11.094 -6.610
435 -10.780 -6.903
436 -11.055 -7.456
437 -11.229 -7.305
438 -10.986 -6.581
439 -11.177 -6.045
440 -11.150 -6.235
441 -10.975 -6.748
442 -11.320 -7.615
443 -11.012 -7.295
444 -10.051 -6.753
445 -10.038 -7.928
446 -9.834 -8.293
447 -10.729 -8.366
448 -10.772 -8.083
449 -11.516 -7.820
450 -11.342 -8.102
451 -11.230 -8.874
452 -11.305 -9.362
453 -11.638 -9.601
454 -12.146 -10.285
455 -12.101 -10.844
456 -11.935 -10.611
457 -11.666 -10.262
458 -10.643 -9.407
459 -10.232 -9.465
460 -10.135 -8.931
461 -9.783 -9.884
462 -9.445 -10.674
463 -8.840 -10.763
464 -8.384 -10.374
465 -8.155 -10.444
466 -8.658 -10.672
467 -9.264 -9.458
468 -9.542 -9.508
469 -9.512 -9.777
470 -10.664 -9.214
471 -11.313 -8.726
472 -11.485 -9.278
473 -11.796 -9.176
474 -11.923 -8.610
475 -12.828 -9.017
476 -13.467 -8.471
477 -14.051 -8.964
478 -14.233 -9.739
479 -13.535 -9.812
480 -12.854 -9.812
481 -13.492 -9.500
482 -13.455 -8.196
483 -13.028 -7.412
484 -12.756 -7.081
485 -12.870 -6.820
486 -12.309 -6.786
487 -12.334 -7.615
488 -12.594 -9.068
489 -13.451 -8.589
490 -12.951 -8.400
491 -12.605 -8.012
492 -12.675 -8.000
493 -12.942 -8.131
494 -13.493 -9.124
495 -14.073 -9.531
496 -13.421 -9.233
497 -12.271 -8.520
498 -12.125 -8.303
499 -12.765 -8.664
500 -13.579 -8.854
501 -13.881 -8.951
