# Supplementary material for: Maximum likelihood-based estimation of diffusion coefficient is quick and reliable method for analyzing estradiol actions on surface receptor movements
Source: Front Neuroinform. 2023 Mar 8;17:1005936. doi: 10.3389/fninf.2023.1005936 (PMC10031098; doi:10.3389/fninf.2023.1005936)
Supplement: Supplementary file 2 [file Data_Sheet_2.ZIP › 00-D-error_sensitivity/D015_s0/Traj_N=500_D=0.15_Error=0_MotionBlur _No.070.dat]

001 0.458 0.207
002 0.582 0.386
003 0.961 1.194
004 0.850 1.843
005 0.549 2.167
006 -0.198 2.972
007 -0.885 3.452
008 -0.693 4.265
009 -0.711 4.585
010 0.084 5.252
011 1.150 5.423
012 0.824 4.600
013 0.718 5.040
014 1.097 6.677
015 1.664 6.905
016 1.873 5.372
017 2.113 5.221
018 1.902 5.681
019 2.627 6.558
020 2.667 7.117
021 2.237 7.398
022 0.921 7.969
023 0.822 7.811
024 0.546 7.793
025 0.119 7.658
026 -0.403 7.763
027 0.011 8.143
028 0.565 8.788
029 0.529 8.425
030 -0.267 8.515
031 -1.089 8.712
032 -1.308 8.366
033 -1.658 7.427
034 -0.817 6.874
035 -1.322 6.598
036 -1.928 8.200
037 -1.618 8.846
038 -0.850 8.371
039 -0.339 8.223
040 -0.126 8.668
041 1.071 8.903
042 1.303 9.083
043 1.270 8.523
044 1.043 9.130
045 0.930 9.520
046 1.146 8.753
047 1.157 8.633
048 0.980 8.914
049 0.901 8.520
050 0.131 8.079
051 0.174 8.441
052 0.991 8.604
053 1.264 8.616
054 1.689 8.789
055 2.111 9.632
056 2.478 8.904
057 3.225 8.373
058 3.057 8.158
059 3.881 8.137
060 4.673 7.430
061 4.317 7.620
062 3.965 7.053
063 3.962 7.753
064 3.987 7.364
065 4.121 7.597
066 4.702 7.634
067 5.201 7.294
068 5.021 7.592
069 4.469 8.452
070 4.688 9.050
071 5.181 9.411
072 5.198 9.315
073 4.573 9.976
074 5.190 10.450
075 5.403 10.221
076 5.602 10.249
077 6.166 9.297
078 6.533 9.127
079 7.093 9.539
080 7.584 9.840
081 7.812 9.245
082 8.022 8.808
083 8.238 8.760
084 8.927 8.994
085 9.389 9.073
086 9.417 8.646
087 9.341 8.078
088 8.303 7.441
089 8.204 7.486
090 7.601 7.066
091 7.175 7.137
092 6.807 7.260
093 6.807 6.784
094 7.251 7.394
095 7.101 7.946
096 6.871 7.110
097 6.508 6.945
098 6.309 7.017
099 6.298 7.238
100 5.350 7.026
101 4.713 6.470
102 4.115 7.483
103 3.885 7.650
104 4.323 8.395
105 3.839 9.451
106 2.740 9.910
107 1.935 11.258
108 1.912 12.071
109 1.435 12.962
110 1.899 13.126
111 2.874 13.548
112 2.471 14.237
113 2.337 14.156
114 2.331 13.898
115 2.775 13.699
116 3.058 13.359
117 3.324 13.888
118 3.457 13.901
119 3.385 13.537
120 3.443 13.691
121 2.842 13.190
122 2.561 12.678
123 3.228 13.055
124 3.752 12.894
125 3.731 13.550
126 4.123 14.070
127 4.825 15.011
128 4.959 15.655
129 5.015 15.956
130 5.112 16.318
131 5.699 16.968
132 4.937 17.968
133 5.017 17.970
134 4.550 18.208
135 4.648 17.483
136 5.378 16.272
137 6.117 15.986
138 6.384 16.041
139 6.534 17.147
140 7.408 17.539
141 7.311 17.609
142 6.474 17.043
143 5.845 17.018
144 5.362 17.829
145 5.460 17.958
146 5.586 17.297
147 5.258 16.924
148 5.295 17.192
149 5.412 17.657
150 5.283 17.644
151 5.749 17.729
152 6.075 17.772
153 6.177 17.519
154 6.252 17.210
155 6.919 17.714
156 7.308 17.195
157 6.710 16.960
158 5.714 16.785
159 5.490 16.337
160 4.329 16.257
161 4.093 16.684
162 4.976 16.359
163 4.891 16.724
164 4.581 16.377
165 4.220 16.432
166 3.813 16.299
167 4.193 16.145
168 4.520 17.260
169 3.898 17.280
170 3.433 16.833
171 4.229 16.540
172 4.539 16.850
173 4.614 16.923
174 4.738 17.613
175 4.178 17.533
176 4.168 17.047
177 3.519 17.091
178 4.291 17.122
179 4.642 16.944
180 4.861 17.961
181 3.939 18.238
182 3.683 17.649
183 3.200 18.528
184 2.548 18.598
185 2.781 18.558
186 3.593 18.835
187 3.438 18.641
188 3.831 18.726
189 4.342 19.355
190 4.357 20.483
191 5.334 20.450
192 5.706 20.324
193 4.723 20.395
194 4.312 20.568
195 4.773 20.102
196 4.515 20.233
197 3.528 20.887
198 2.706 20.001
199 2.407 18.999
200 1.522 19.193
201 1.482 19.202
202 0.510 19.344
203 0.880 19.309
204 1.612 19.832
205 1.886 20.265
206 2.710 19.953
207 2.633 19.607
208 2.651 18.510
209 3.479 18.396
210 4.800 18.356
211 4.916 17.817
212 4.609 16.854
213 4.808 16.789
214 5.382 17.749
215 5.534 18.046
216 6.394 18.108
217 6.610 17.098
218 7.655 16.860
219 7.598 16.786
220 6.971 17.086
221 7.689 17.168
222 7.812 17.148
223 7.749 17.060
224 8.082 17.243
225 7.711 16.807
226 7.499 16.848
227 8.503 16.833
228 8.700 16.146
229 8.061 16.313
230 7.481 16.774
231 7.246 17.260
232 6.366 17.159
233 6.785 17.420
234 6.811 16.939
235 6.501 16.213
236 5.880 15.730
237 5.755 15.145
238 5.753 15.041
239 6.074 15.735
240 5.970 15.723
241 5.610 15.405
242 5.003 15.361
243 4.270 15.381
244 4.172 16.681
245 4.655 17.796
246 4.406 17.929
247 3.524 18.628
248 3.305 18.279
249 3.451 17.391
250 3.093 18.168
251 2.920 17.697
252 2.448 16.969
253 2.311 15.566
254 2.207 14.233
255 2.158 14.051
256 1.447 14.342
257 1.981 14.838
258 1.610 15.008
259 1.469 14.953
260 2.106 15.391
261 2.287 15.805
262 2.235 15.681
263 2.872 16.014
264 2.439 16.437
265 2.694 16.609
266 3.116 16.136
267 3.589 16.095
268 3.506 15.590
269 3.715 15.203
270 3.318 14.895
271 3.704 14.483
272 3.128 15.189
273 2.880 15.342
274 3.094 14.906
275 4.176 14.210
276 4.287 14.193
277 3.833 14.799
278 4.110 15.490
279 4.279 15.921
280 4.228 16.324
281 4.372 15.347
282 4.215 15.719
283 3.885 15.629
284 3.289 15.416
285 2.782 15.928
286 2.803 15.825
287 3.206 15.760
288 2.864 15.386
289 4.009 15.227
290 4.782 15.340
291 4.457 15.090
292 5.426 15.843
293 5.992 15.926
294 5.764 15.704
295 5.430 15.823
296 4.593 15.901
297 3.805 16.398
298 3.681 16.381
299 3.641 16.851
300 3.812 17.318
301 3.986 17.341
302 4.668 17.417
303 5.468 17.699
304 4.532 18.488
305 4.547 18.883
306 5.595 17.880
307 6.916 17.201
308 7.374 17.194
309 7.704 16.550
310 8.183 16.211
311 8.380 17.436
312 8.045 18.182
313 8.040 18.950
314 7.771 19.400
315 7.425 19.422
316 7.559 19.536
317 7.486 18.551
318 7.015 18.414
319 6.766 18.286
320 7.190 18.229
321 6.390 18.814
322 6.384 20.073
323 6.882 20.325
324 7.435 20.672
325 7.308 21.199
326 6.310 21.306
327 6.030 21.672
328 4.549 21.079
329 4.240 21.315
330 3.900 21.644
331 3.092 22.180
332 2.005 22.879
333 1.841 22.385
334 1.655 22.413
335 2.363 22.980
336 2.550 22.951
337 2.828 22.519
338 2.999 23.041
339 3.248 23.431
340 3.116 24.182
341 2.739 25.006
342 2.908 25.678
343 2.189 25.717
344 1.275 26.695
345 0.850 26.584
346 0.099 26.335
347 0.277 26.621
348 0.258 26.658
349 0.562 26.625
350 1.260 27.229
351 1.243 27.226
352 1.933 27.185
353 2.073 27.199
354 2.328 28.438
355 2.984 29.199
356 3.553 29.644
357 4.463 30.168
358 4.424 30.038
359 5.067 30.443
360 4.802 30.854
361 3.189 30.395
362 3.116 30.672
363 4.518 31.222
364 4.523 31.722
365 4.910 32.035
366 5.688 32.764
367 5.814 33.201
368 5.962 32.899
369 6.519 32.541
370 6.809 31.420
371 6.714 31.063
372 6.005 31.281
373 5.824 30.627
374 6.388 30.638
375 6.930 30.816
376 7.282 31.238
377 7.331 31.962
378 7.856 31.784
379 8.327 31.616
380 8.104 31.640
381 7.187 31.999
382 7.705 31.241
383 7.905 31.960
384 7.777 31.786
385 7.578 32.152
386 8.059 32.846
387 9.053 32.449
388 9.174 32.377
389 9.576 32.095
390 10.105 31.604
391 10.207 31.513
392 9.760 31.745
393 9.275 31.738
394 8.997 31.607
395 9.292 31.072
396 8.860 31.846
397 9.068 32.125
398 10.090 32.680
399 10.555 33.314
400 11.436 33.728
401 11.755 34.743
402 11.215 35.256
403 11.566 36.439
404 10.887 36.688
405 10.477 37.197
406 11.062 36.953
407 11.210 37.213
408 11.203 37.108
409 11.411 37.468
410 10.974 39.009
411 10.843 39.176
412 10.656 38.347
413 9.666 38.291
414 9.819 38.194
415 10.245 37.925
416 10.058 37.371
417 10.259 37.189
418 11.097 36.826
419 11.628 37.718
420 11.912 38.196
421 12.212 38.392
422 12.685 38.770
423 13.002 39.160
424 13.256 39.228
425 12.655 38.801
426 11.716 38.121
427 11.185 37.940
428 11.555 37.282
429 11.337 37.600
430 11.472 37.217
431 11.784 37.403
432 12.172 36.071
433 12.801 34.686
434 13.061 34.888
435 13.477 35.025
436 14.062 34.464
437 13.315 33.957
438 13.166 34.228
439 12.878 34.345
440 12.583 34.171
441 12.580 34.785
442 12.123 35.170
443 12.647 34.990
444 12.223 35.701
445 12.066 35.835
446 11.983 35.515
447 11.703 35.963
448 11.134 35.460
449 10.583 35.834
450 10.732 35.905
451 9.841 36.036
452 9.521 36.238
453 10.441 36.746
454 10.476 36.652
455 11.090 35.861
456 12.261 36.048
457 12.268 36.495
458 12.965 37.098
459 13.018 37.625
460 12.506 36.724
461 12.891 37.154
462 12.827 37.381
463 13.009 37.075
464 12.755 36.394
465 12.392 36.353
466 12.976 35.734
467 12.692 35.293
468 13.265 35.523
469 13.545 35.308
470 13.385 34.721
471 13.231 33.912
472 14.209 33.956
473 15.389 33.285
474 15.687 33.781
475 14.439 34.213
476 13.765 35.106
477 14.202 35.835
478 15.339 35.590
479 15.673 35.771
480 15.244 35.581
481 14.881 36.155
482 15.536 35.178
483 15.155 35.465
484 14.530 35.912
485 14.320 35.877
486 14.958 35.728
487 15.015 36.400
488 15.735 36.920
489 17.086 36.260
490 18.033 35.936
491 18.397 36.305
492 18.127 36.393
493 18.697 36.696
494 19.079 37.289
495 19.575 38.074
496 19.303 38.157
497 19.490 38.365
498 19.128 36.730
499 19.760 35.962
500 20.013 35.703
501 19.563 35.854
