# Supplementary material for: Maximum likelihood-based estimation of diffusion coefficient is quick and reliable method for analyzing estradiol actions on surface receptor movements
Source: Front Neuroinform. 2023 Mar 8;17:1005936. doi: 10.3389/fninf.2023.1005936 (PMC10031098; doi:10.3389/fninf.2023.1005936)
Supplement: Supplementary file 2 [file Data_Sheet_2.ZIP › 00-D-error_sensitivity/D015_s0/Traj_N=500_D=0.15_Error=0_MotionBlur _No.071.dat]

001 -0.138 0.204
002 0.369 0.347
003 0.556 0.562
004 0.381 0.516
005 0.169 -0.677
006 0.784 -0.884
007 0.398 -1.666
008 0.186 -1.223
009 -0.379 -0.930
010 -0.410 -0.652
011 -0.132 -0.155
012 0.057 -0.192
013 0.102 -1.131
014 0.152 -1.725
015 0.285 -1.979
016 0.039 -2.111
017 -0.685 -2.670
018 0.060 -2.758
019 0.181 -2.355
020 0.019 -1.747
021 -0.025 -1.585
022 -0.622 -0.891
023 -1.202 -0.927
024 -0.723 -1.549
025 -0.774 -1.096
026 -1.125 -0.290
027 -1.952 -0.053
028 -1.578 0.673
029 -1.672 0.331
030 -1.605 -0.198
031 -1.384 -0.820
032 -1.487 -0.826
033 -1.416 -1.319
034 -1.380 -1.970
035 -1.806 -1.603
036 -2.406 -2.550
037 -2.886 -2.880
038 -3.112 -2.971
039 -3.735 -2.487
040 -3.269 -2.857
041 -3.442 -3.051
042 -3.147 -3.454
043 -3.019 -3.688
044 -2.246 -4.004
045 -1.921 -4.308
046 -1.672 -3.409
047 -2.556 -2.878
048 -2.820 -3.294
049 -2.958 -3.333
050 -2.159 -3.728
051 -2.127 -3.877
052 -2.222 -3.116
053 -2.389 -2.694
054 -1.771 -1.890
055 -1.689 -1.645
056 -1.173 -1.016
057 -0.599 -1.001
058 -0.294 -1.884
059 0.360 -1.477
060 0.426 -0.762
061 1.362 -0.576
062 2.535 -0.440
063 2.346 -0.266
064 2.667 -0.925
065 1.810 -0.836
066 1.913 -0.685
067 2.205 -1.143
068 2.238 -0.867
069 2.559 -0.078
070 2.665 -0.152
071 3.005 -0.073
072 3.130 -0.264
073 4.390 -0.006
074 4.410 -0.121
075 4.645 -0.550
076 5.029 -0.272
077 4.709 -0.254
078 4.904 -0.458
079 4.510 -1.101
080 5.110 -2.005
081 5.644 -1.918
082 6.025 -2.009
083 6.547 -2.693
084 6.866 -2.808
085 7.035 -3.074
086 6.844 -3.269
087 6.427 -3.223
088 6.043 -3.427
089 6.808 -3.483
090 6.898 -3.932
091 6.888 -4.356
092 6.224 -2.975
093 5.438 -2.772
094 4.838 -3.369
095 4.242 -3.481
096 4.753 -3.071
097 5.113 -3.158
098 5.752 -3.233
099 6.735 -2.954
100 6.745 -2.639
101 6.614 -2.981
102 6.154 -3.142
103 5.850 -3.799
104 5.866 -3.762
105 5.586 -3.553
106 6.151 -3.585
107 6.343 -3.541
108 6.573 -3.164
109 6.417 -2.331
110 7.095 -2.743
111 7.014 -3.768
112 7.383 -4.590
113 7.590 -4.685
114 8.118 -3.826
115 7.951 -3.415
116 8.088 -3.552
117 7.891 -3.416
118 8.012 -3.074
119 7.984 -2.195
120 8.299 -1.750
121 8.204 -2.666
122 8.928 -2.485
123 9.384 -2.655
124 10.338 -2.277
125 10.942 -2.215
126 10.147 -2.610
127 10.215 -2.332
128 10.132 -1.557
129 10.204 -2.186
130 10.177 -2.671
131 9.144 -1.941
132 8.621 -2.166
133 8.968 -3.217
134 8.835 -3.539
135 9.429 -3.723
136 9.094 -3.723
137 9.202 -4.729
138 11.016 -5.164
139 11.475 -6.320
140 11.292 -6.961
141 10.941 -6.613
142 9.489 -6.540
143 8.410 -7.179
144 8.540 -7.608
145 8.043 -8.161
146 8.835 -9.081
147 9.506 -9.682
148 10.028 -9.691
149 10.303 -10.020
150 9.471 -11.077
151 9.047 -12.085
152 8.065 -11.599
153 8.728 -11.093
154 8.874 -11.270
155 7.815 -11.840
156 7.492 -12.360
157 7.771 -11.988
158 8.245 -12.707
159 7.765 -13.468
160 8.530 -13.385
161 8.464 -13.164
162 8.466 -13.005
163 8.859 -12.566
164 9.706 -11.870
165 9.949 -11.363
166 10.069 -11.346
167 10.237 -10.926
168 10.054 -10.977
169 11.006 -10.647
170 11.190 -10.838
171 11.397 -10.303
172 11.981 -9.787
173 11.853 -9.940
174 11.886 -8.785
175 11.954 -9.685
176 12.584 -9.481
177 12.986 -9.085
178 12.764 -8.449
179 12.821 -7.971
180 12.985 -7.497
181 13.845 -7.193
182 14.279 -7.936
183 13.840 -8.656
184 13.886 -8.057
185 13.915 -8.122
186 13.116 -7.107
187 13.349 -6.325
188 13.696 -7.069
189 13.894 -6.957
190 13.686 -6.311
191 14.019 -6.726
192 13.743 -6.553
193 13.785 -5.841
194 13.671 -5.162
195 13.031 -4.464
196 13.167 -4.056
197 12.273 -3.840
198 11.573 -4.413
199 11.113 -4.881
200 10.362 -4.214
201 10.484 -5.192
202 11.482 -5.717
203 11.622 -7.157
204 11.306 -7.144
205 10.326 -6.568
206 9.769 -6.558
207 9.692 -6.588
208 10.472 -7.247
209 11.394 -7.166
210 12.055 -7.905
211 12.726 -9.035
212 13.010 -9.013
213 13.218 -9.366
214 13.592 -10.289
215 13.665 -10.397
216 13.645 -10.833
217 12.578 -11.220
218 11.898 -10.992
219 12.280 -10.225
220 12.133 -9.986
221 11.788 -9.717
222 11.731 -9.546
223 12.231 -8.815
224 12.392 -9.633
225 12.813 -9.451
226 12.570 -9.172
227 12.956 -8.638
228 12.935 -9.377
229 13.484 -8.880
230 13.524 -8.015
231 13.320 -8.598
232 12.895 -8.872
233 13.036 -8.444
234 14.273 -8.343
235 14.290 -8.243
236 14.670 -8.529
237 14.978 -8.755
238 14.491 -7.688
239 13.921 -8.177
240 12.915 -7.797
241 11.807 -7.468
242 11.304 -7.758
243 11.656 -7.592
244 12.428 -7.766
245 11.555 -8.141
246 10.682 -8.681
247 10.096 -8.374
248 9.688 -8.456
249 9.562 -7.434
250 10.091 -6.214
251 10.084 -6.147
252 10.255 -6.221
253 10.117 -6.832
254 10.455 -7.040
255 11.210 -6.981
256 11.571 -7.389
257 11.352 -8.342
258 11.948 -8.574
259 12.329 -8.596
260 12.536 -8.572
261 12.565 -8.750
262 12.608 -8.099
263 12.025 -7.950
264 11.732 -8.254
265 12.066 -7.976
266 12.014 -7.516
267 12.390 -7.754
268 13.227 -7.399
269 12.144 -7.113
270 11.612 -6.961
271 11.977 -6.447
272 12.424 -6.737
273 12.179 -6.278
274 12.036 -5.586
275 12.149 -5.379
276 12.341 -4.890
277 13.175 -5.125
278 12.383 -4.389
279 12.839 -4.968
280 13.109 -5.180
281 12.935 -5.859
282 12.979 -4.753
283 12.822 -4.047
284 12.146 -4.421
285 12.011 -4.390
286 12.560 -4.598
287 12.281 -4.660
288 12.451 -5.653
289 12.846 -5.471
290 14.096 -4.885
291 14.282 -5.271
292 14.958 -5.127
293 14.886 -5.113
294 14.732 -4.902
295 15.009 -4.135
296 15.050 -4.706
297 15.044 -4.547
298 14.800 -4.176
299 14.126 -4.237
300 14.077 -4.285
301 14.493 -4.564
302 13.710 -4.747
303 12.831 -4.367
304 12.405 -4.272
305 12.690 -4.425
306 12.432 -5.421
307 12.030 -5.134
308 12.476 -5.115
309 12.423 -5.573
310 11.686 -6.068
311 11.399 -6.747
312 10.320 -7.126
313 10.652 -6.571
314 10.932 -6.593
315 11.026 -6.659
316 11.342 -6.211
317 10.963 -6.054
318 10.554 -5.441
319 10.581 -5.625
320 9.319 -5.084
321 8.946 -5.515
322 10.262 -6.190
323 10.831 -6.302
324 11.175 -6.508
325 11.730 -6.653
326 12.316 -6.258
327 12.069 -6.970
328 12.077 -7.011
329 12.025 -6.905
330 12.475 -6.390
331 13.086 -6.412
332 13.901 -6.313
333 14.572 -5.178
334 14.691 -4.573
335 15.004 -4.948
336 15.097 -4.917
337 15.079 -4.656
338 15.051 -4.475
339 15.931 -4.008
340 16.436 -3.306
341 16.179 -3.094
342 16.502 -3.609
343 17.130 -3.336
344 17.225 -2.447
345 16.690 -2.303
346 17.409 -2.896
347 18.074 -2.846
348 18.463 -2.128
349 18.594 -1.729
350 18.823 -1.624
351 19.205 -2.577
352 19.342 -3.108
353 19.340 -3.479
354 19.323 -3.942
355 19.317 -4.593
356 19.984 -5.816
357 20.593 -6.251
358 21.077 -6.911
359 21.094 -6.404
360 21.113 -6.031
361 21.692 -6.520
362 22.564 -6.508
363 22.955 -6.418
364 23.099 -6.625
365 23.262 -6.173
366 22.828 -5.686
367 22.228 -5.597
368 22.038 -5.237
369 21.150 -5.825
370 20.797 -6.339
371 20.581 -6.254
372 20.328 -6.305
373 20.325 -6.252
374 20.586 -7.255
375 19.962 -8.106
376 19.086 -7.716
377 18.806 -7.228
378 18.753 -7.292
379 19.041 -7.464
380 19.728 -6.403
381 19.953 -5.674
382 19.894 -5.601
383 20.042 -5.867
384 19.444 -5.364
385 19.534 -4.878
386 19.404 -4.954
387 19.384 -5.199
388 19.016 -5.162
389 18.799 -5.283
390 18.803 -5.638
391 19.029 -5.793
392 19.337 -6.225
393 19.062 -6.715
394 18.979 -6.631
395 18.843 -6.845
396 18.411 -6.271
397 17.694 -5.513
398 17.278 -4.934
399 17.375 -4.982
400 17.095 -5.442
401 16.601 -5.110
402 15.942 -4.625
403 15.756 -4.677
404 16.184 -5.048
405 15.567 -5.645
406 14.927 -5.724
407 14.844 -5.313
408 14.882 -4.669
409 15.047 -5.102
410 14.706 -5.719
411 14.887 -5.478
412 15.684 -5.506
413 15.937 -5.989
414 15.433 -6.608
415 14.826 -6.870
416 15.119 -7.569
417 14.642 -7.724
418 15.237 -8.089
419 15.928 -8.866
420 16.701 -9.404
421 16.167 -9.679
422 15.591 -9.358
423 15.993 -9.173
424 15.899 -8.547
425 15.351 -8.231
426 15.695 -8.700
427 15.409 -9.595
428 15.469 -10.088
429 15.271 -10.151
430 15.876 -9.994
431 16.131 -9.449
432 16.100 -9.184
433 15.676 -9.260
434 16.420 -9.453
435 15.280 -8.601
436 14.635 -7.928
437 14.641 -7.837
438 14.856 -8.028
439 15.348 -7.981
440 15.786 -7.569
441 16.312 -6.957
442 16.531 -7.402
443 16.458 -7.371
444 17.192 -7.441
445 16.039 -8.013
446 16.456 -7.486
447 16.952 -6.838
448 18.818 -8.053
449 19.193 -8.268
450 19.017 -7.569
451 19.487 -6.919
452 20.598 -6.295
453 20.754 -6.769
454 20.210 -6.762
455 20.573 -7.377
456 20.355 -8.034
457 20.417 -8.618
458 21.020 -9.086
459 21.933 -8.969
460 21.726 -8.693
461 22.016 -8.959
462 21.642 -9.258
463 21.738 -9.931
464 22.246 -9.336
465 22.014 -9.506
466 21.966 -9.821
467 21.435 -10.835
468 20.846 -11.348
469 21.054 -10.678
470 21.266 -11.344
471 21.542 -11.825
472 21.967 -12.342
473 22.643 -12.776
474 23.010 -12.550
475 22.738 -12.219
476 23.008 -12.175
477 23.306 -12.202
478 23.032 -12.566
479 23.134 -13.426
480 23.455 -13.871
481 23.829 -14.199
482 23.730 -14.229
483 23.483 -13.408
484 22.963 -13.536
485 22.927 -14.390
486 23.170 -15.059
487 23.666 -15.267
488 23.481 -15.171
489 24.366 -15.826
490 24.354 -16.425
491 24.707 -16.779
492 24.221 -17.646
493 24.747 -17.968
494 25.824 -18.030
495 26.348 -18.457
496 27.003 -18.069
497 26.815 -17.748
498 27.701 -18.060
499 28.893 -18.207
500 30.075 -17.810
501 30.472 -16.727
