# Supplementary material for: Maximum likelihood-based estimation of diffusion coefficient is quick and reliable method for analyzing estradiol actions on surface receptor movements
Source: Front Neuroinform. 2023 Mar 8;17:1005936. doi: 10.3389/fninf.2023.1005936 (PMC10031098; doi:10.3389/fninf.2023.1005936)
Supplement: Supplementary file 2 [file Data_Sheet_2.ZIP › 00-D-error_sensitivity/D015_s0/Traj_N=500_D=0.15_Error=0_MotionBlur _No.072.dat]

001 -0.687 -0.365
002 -0.583 0.073
003 0.509 0.598
004 -0.000 0.442
005 -0.718 -0.035
006 -1.166 0.120
007 -1.036 0.203
008 -0.505 0.187
009 -1.300 -0.210
010 -1.767 -0.172
011 -1.568 -0.810
012 -1.701 -0.905
013 -1.530 -0.538
014 -2.037 -1.325
015 -2.637 -1.032
016 -3.036 -0.463
017 -3.190 -0.610
018 -3.912 -0.685
019 -3.576 0.477
020 -3.546 0.478
021 -3.552 0.664
022 -3.671 -0.032
023 -3.882 0.241
024 -3.213 0.672
025 -3.527 0.857
026 -3.484 1.595
027 -3.313 1.645
028 -2.409 1.326
029 -1.623 0.423
030 -1.512 -0.117
031 -2.250 0.376
032 -3.068 0.620
033 -3.929 0.378
034 -3.087 0.828
035 -2.822 0.523
036 -2.300 -0.216
037 -1.340 -0.720
038 -1.091 -0.480
039 -1.846 0.206
040 -2.223 -0.052
041 -1.689 -0.151
042 -1.882 -0.006
043 -2.118 -0.151
044 -2.229 0.714
045 -1.607 0.820
046 -1.983 0.441
047 -1.962 0.304
048 -1.708 -0.253
049 -1.384 -0.578
050 -1.099 0.127
051 -0.475 0.711
052 0.512 1.197
053 0.317 2.091
054 0.262 1.020
055 -0.680 -0.073
056 -1.169 -0.754
057 -0.802 -0.533
058 -0.936 -1.354
059 -0.627 -0.723
060 -0.363 -0.858
061 0.249 -0.940
062 0.638 -0.685
063 1.300 -0.463
064 1.418 -0.667
065 1.141 -1.557
066 1.554 -1.777
067 2.766 -2.595
068 3.487 -2.903
069 2.714 -3.887
070 1.920 -4.064
071 2.242 -4.536
072 1.595 -5.032
073 1.707 -4.764
074 1.530 -4.916
075 1.291 -5.183
076 0.878 -4.848
077 1.455 -5.154
078 1.774 -6.046
079 1.727 -6.882
080 2.468 -7.354
081 2.695 -7.436
082 2.731 -7.197
083 2.653 -7.025
084 3.090 -7.629
085 3.411 -8.224
086 4.369 -8.192
087 4.532 -7.987
088 4.824 -7.906
089 4.207 -8.239
090 4.501 -8.018
091 4.869 -8.353
092 5.386 -8.406
093 6.219 -8.148
094 6.857 -7.900
095 6.980 -7.892
096 7.134 -8.487
097 7.439 -9.267
098 8.120 -8.812
099 7.903 -8.947
100 8.026 -9.526
101 8.104 -9.475
102 7.431 -9.261
103 8.135 -9.420
104 7.954 -9.780
105 7.740 -9.269
106 8.150 -9.928
107 8.322 -9.855
108 9.757 -9.789
109 10.098 -9.111
110 9.763 -9.765
111 10.741 -9.238
112 11.667 -9.653
113 12.842 -9.326
114 13.652 -9.551
115 14.266 -9.937
116 14.714 -9.581
117 14.999 -9.154
118 15.284 -8.746
119 15.077 -8.686
120 14.906 -8.769
121 14.134 -8.760
122 13.951 -8.668
123 14.124 -8.820
124 13.672 -9.139
125 13.056 -10.063
126 12.589 -10.377
127 12.619 -10.717
128 12.863 -11.480
129 13.121 -12.400
130 12.305 -12.182
131 12.976 -12.508
132 13.993 -12.178
133 14.211 -11.275
134 13.824 -11.173
135 13.652 -12.151
136 14.431 -12.097
137 14.557 -12.597
138 14.285 -12.641
139 14.158 -13.767
140 14.406 -14.318
141 14.561 -14.024
142 15.167 -13.682
143 15.117 -13.966
144 14.777 -13.983
145 14.318 -13.376
146 13.374 -13.788
147 12.415 -13.735
148 11.710 -14.202
149 10.979 -14.770
150 10.540 -15.455
151 10.803 -15.347
152 10.222 -15.617
153 10.143 -16.063
154 9.023 -16.285
155 8.875 -16.061
156 8.223 -15.974
157 7.912 -15.889
158 7.237 -15.933
159 7.953 -16.037
160 7.437 -15.867
161 7.280 -16.294
162 7.282 -16.591
163 8.157 -16.887
164 7.742 -17.276
165 7.143 -17.226
166 6.654 -16.593
167 6.358 -16.870
168 5.879 -16.455
169 5.370 -16.017
170 5.946 -15.983
171 5.417 -15.627
172 5.339 -15.681
173 5.713 -15.044
174 5.989 -14.550
175 5.954 -14.175
176 5.616 -15.000
177 5.996 -15.948
178 5.550 -15.363
179 5.326 -15.990
180 5.144 -15.631
181 4.881 -15.651
182 4.645 -15.705
183 3.767 -14.981
184 3.755 -15.140
185 4.254 -16.041
186 4.495 -17.000
187 4.391 -17.048
188 4.663 -17.458
189 6.152 -17.118
190 6.278 -16.650
191 6.752 -16.481
192 6.373 -16.523
193 6.074 -16.394
194 6.392 -17.607
195 6.197 -17.824
196 6.250 -17.654
197 6.394 -18.154
198 5.563 -18.124
199 5.039 -17.882
200 4.271 -17.351
201 3.120 -17.793
202 2.587 -17.960
203 3.653 -18.305
204 4.571 -17.952
205 5.228 -17.559
206 4.879 -18.522
207 4.938 -17.980
208 5.243 -17.286
209 5.656 -16.979
210 5.032 -16.362
211 4.630 -16.121
212 4.504 -16.088
213 4.823 -16.602
214 5.242 -16.805
215 4.527 -16.855
216 3.832 -16.140
217 4.406 -16.813
218 4.941 -16.805
219 5.082 -16.546
220 5.422 -17.151
221 5.633 -17.259
222 6.244 -16.471
223 6.608 -16.514
224 6.639 -17.108
225 6.857 -17.524
226 6.480 -18.676
227 7.243 -18.967
228 7.306 -18.747
229 7.870 -18.500
230 7.523 -18.303
231 6.978 -17.304
232 7.088 -17.010
233 7.026 -17.553
234 6.589 -17.540
235 6.908 -17.433
236 7.792 -17.744
237 7.034 -18.126
238 6.014 -19.177
239 6.022 -19.456
240 6.223 -20.438
241 5.808 -21.160
242 5.251 -21.722
243 4.967 -21.850
244 4.756 -21.045
245 3.955 -21.244
246 4.189 -20.845
247 4.461 -21.177
248 4.329 -20.505
249 4.533 -20.475
250 3.695 -20.681
251 2.758 -19.779
252 3.198 -19.146
253 3.919 -18.708
254 3.976 -18.652
255 3.915 -18.917
256 3.297 -18.410
257 3.066 -18.675
258 2.288 -18.699
259 2.442 -18.352
260 2.172 -18.645
261 2.196 -18.926
262 3.215 -19.414
263 3.111 -19.986
264 3.016 -19.956
265 2.822 -19.722
266 2.617 -19.251
267 3.258 -18.973
268 3.472 -18.591
269 3.802 -18.142
270 4.182 -18.321
271 4.883 -18.509
272 4.290 -18.260
273 4.595 -19.113
274 4.246 -19.016
275 4.262 -19.460
276 3.968 -19.780
277 3.946 -20.582
278 4.286 -20.366
279 3.942 -19.883
280 3.982 -19.847
281 4.266 -19.716
282 5.530 -19.513
283 6.143 -18.414
284 5.649 -17.799
285 6.484 -18.229
286 6.348 -18.232
287 6.560 -19.020
288 6.499 -19.577
289 6.508 -19.003
290 5.945 -19.085
291 5.850 -18.817
292 6.104 -19.428
293 5.086 -20.003
294 5.347 -20.659
295 5.067 -20.939
296 4.579 -21.391
297 4.506 -20.908
298 4.283 -20.449
299 4.281 -20.648
300 3.608 -20.591
301 2.941 -20.306
302 2.569 -20.759
303 2.713 -21.041
304 2.771 -21.370
305 2.483 -22.009
306 2.783 -22.353
307 2.952 -22.037
308 2.780 -21.775
309 2.334 -21.335
310 1.713 -22.037
311 1.510 -22.151
312 1.719 -21.907
313 1.852 -21.944
314 1.633 -22.129
315 2.113 -22.212
316 2.154 -22.357
317 2.097 -22.782
318 2.065 -22.748
319 2.222 -22.796
320 1.982 -23.039
321 1.465 -22.603
322 1.030 -23.262
323 1.509 -24.052
324 1.063 -24.707
325 0.794 -24.401
326 1.361 -24.605
327 1.644 -24.719
328 1.268 -25.042
329 0.959 -24.559
330 0.620 -24.231
331 1.192 -23.892
332 1.075 -23.466
333 1.152 -23.415
334 0.774 -23.387
335 0.689 -23.479
336 1.051 -23.079
337 2.242 -23.600
338 3.059 -24.662
339 2.530 -24.863
340 2.261 -24.887
341 2.640 -24.793
342 2.376 -24.349
343 2.477 -24.338
344 3.172 -24.375
345 2.767 -24.058
346 3.197 -24.148
347 3.642 -23.657
348 3.054 -23.306
349 2.677 -23.056
350 3.608 -22.400
351 3.865 -22.003
352 4.708 -21.890
353 5.071 -21.623
354 4.969 -21.760
355 4.326 -22.302
356 4.435 -22.919
357 4.475 -23.302
358 4.154 -22.743
359 4.073 -22.415
360 4.238 -21.513
361 4.696 -21.564
362 5.510 -21.970
363 6.676 -22.299
364 6.753 -22.858
365 7.834 -21.997
366 8.575 -21.948
367 9.784 -22.363
368 10.165 -22.562
369 10.290 -22.870
370 9.897 -23.204
371 10.984 -23.326
372 11.009 -23.168
373 11.188 -22.780
374 10.827 -22.115
375 10.561 -21.189
376 10.853 -22.080
377 10.918 -23.116
378 11.245 -23.529
379 11.317 -24.182
380 10.776 -23.991
381 10.393 -23.987
382 10.239 -24.145
383 10.715 -23.805
384 10.805 -24.025
385 11.092 -24.030
386 10.780 -24.131
387 10.448 -24.378
388 10.041 -24.789
389 9.310 -24.617
390 8.788 -24.087
391 8.889 -23.216
392 8.733 -22.165
393 8.124 -22.290
394 7.601 -22.407
395 7.428 -22.879
396 7.566 -22.570
397 7.813 -22.525
398 8.520 -23.080
399 8.135 -23.403
400 8.387 -23.712
401 8.218 -22.879
402 8.725 -22.770
403 8.728 -22.684
404 7.771 -21.980
405 7.436 -22.024
406 7.678 -22.674
407 7.836 -22.583
408 7.758 -23.630
409 7.900 -23.432
410 8.094 -23.674
411 7.971 -24.074
412 8.084 -23.963
413 7.074 -24.496
414 6.332 -24.573
415 5.862 -24.927
416 5.066 -25.026
417 4.204 -25.098
418 3.945 -24.801
419 3.853 -24.580
420 4.146 -24.658
421 3.813 -24.687
422 3.013 -24.728
423 2.584 -24.552
424 2.113 -25.403
425 1.622 -26.373
426 2.040 -26.764
427 2.404 -26.620
428 2.205 -25.858
429 2.650 -25.518
430 2.565 -25.651
431 2.389 -26.093
432 2.411 -27.329
433 2.399 -27.382
434 2.298 -26.627
435 2.121 -26.200
436 1.970 -26.158
437 1.810 -27.648
438 2.937 -28.903
439 3.357 -28.964
440 3.247 -28.531
441 3.272 -28.708
442 3.255 -28.532
443 2.196 -29.121
444 2.386 -29.102
445 2.004 -28.629
446 2.392 -28.737
447 1.888 -29.241
448 1.519 -29.618
449 1.250 -29.103
450 1.312 -28.500
451 1.130 -28.163
452 1.045 -27.805
453 0.569 -27.573
454 -0.140 -28.140
455 -0.392 -27.804
456 -0.721 -27.434
457 -1.652 -27.113
458 -1.396 -27.551
459 -1.724 -26.840
460 -1.892 -26.973
461 -2.291 -26.297
462 -2.014 -25.735
463 -2.213 -25.872
464 -2.045 -25.970
465 -2.164 -25.993
466 -3.293 -26.531
467 -3.744 -27.187
468 -3.950 -28.019
469 -4.840 -28.174
470 -4.984 -28.858
471 -5.554 -29.288
472 -5.528 -29.456
473 -6.557 -28.986
474 -5.887 -27.840
475 -4.956 -27.651
476 -5.072 -28.331
477 -5.767 -29.165
478 -6.256 -29.453
479 -7.019 -28.918
480 -6.498 -29.527
481 -6.138 -30.394
482 -5.359 -31.046
483 -4.753 -31.467
484 -4.191 -30.965
485 -3.770 -30.283
486 -3.633 -30.094
487 -3.887 -29.516
488 -3.311 -30.108
489 -3.429 -30.385
490 -3.504 -29.393
491 -2.527 -29.016
492 -2.118 -28.893
493 -1.970 -29.383
494 -1.688 -29.441
495 -2.015 -29.422
496 -2.072 -29.313
497 -2.026 -29.498
498 -1.485 -28.883
499 -1.465 -28.617
500 -1.628 -28.692
501 -2.534 -27.906
