# Supplementary material for: Maximum likelihood-based estimation of diffusion coefficient is quick and reliable method for analyzing estradiol actions on surface receptor movements
Source: Front Neuroinform. 2023 Mar 8;17:1005936. doi: 10.3389/fninf.2023.1005936 (PMC10031098; doi:10.3389/fninf.2023.1005936)
Supplement: Supplementary file 2 [file Data_Sheet_2.ZIP › 00-D-error_sensitivity/D015_s0/Traj_N=500_D=0.15_Error=0_MotionBlur _No.073.dat]

001 -0.307 0.486
002 -0.520 0.644
003 0.484 1.339
004 0.149 0.607
005 0.455 0.952
006 1.422 0.798
007 2.182 1.161
008 2.384 2.195
009 2.658 2.725
010 3.145 2.611
011 3.451 1.769
012 4.266 2.528
013 4.963 2.842
014 5.028 2.979
015 4.197 3.902
016 3.447 3.979
017 3.410 3.658
018 3.630 2.846
019 3.843 2.324
020 3.395 1.248
021 2.702 0.993
022 2.965 0.111
023 2.650 -0.194
024 3.407 -1.073
025 4.160 -0.937
026 3.442 -0.893
027 3.414 -0.320
028 4.542 -0.297
029 4.224 0.085
030 3.390 0.167
031 3.041 0.215
032 3.480 0.740
033 4.454 0.594
034 5.553 0.658
035 7.465 0.321
036 7.670 -0.040
037 7.785 -0.209
038 7.215 -1.164
039 6.330 -1.600
040 6.958 -0.781
041 7.229 -0.462
042 7.258 -1.181
043 6.931 -1.069
044 6.392 -1.330
045 5.190 -1.603
046 5.042 -0.487
047 4.818 -0.608
048 4.540 -0.483
049 4.815 -0.197
050 4.365 -0.598
051 3.296 -0.910
052 3.195 -0.663
053 3.592 -1.764
054 3.635 -2.200
055 4.293 -2.439
056 3.802 -2.369
057 3.703 -2.852
058 3.154 -2.474
059 2.610 -1.781
060 1.688 -2.753
061 1.626 -2.521
062 1.132 -2.626
063 1.641 -2.969
064 2.788 -2.926
065 3.535 -2.879
066 4.587 -2.921
067 4.880 -3.507
068 4.737 -4.668
069 4.709 -4.925
070 4.945 -5.200
071 4.738 -5.501
072 4.627 -5.844
073 3.713 -6.368
074 3.467 -6.618
075 3.167 -6.515
076 2.184 -6.740
077 2.222 -6.260
078 2.160 -5.544
079 2.528 -5.453
080 1.837 -5.594
081 0.149 -5.501
082 -0.108 -5.465
083 0.018 -5.948
084 -0.171 -5.801
085 -1.348 -5.051
086 -1.472 -5.252
087 -1.378 -5.720
088 -0.995 -6.305
089 0.446 -5.077
090 0.129 -3.987
091 -0.217 -3.924
092 -0.475 -3.959
093 -0.231 -3.917
094 -0.139 -4.238
095 -0.747 -4.393
096 -0.823 -4.878
097 -0.815 -4.547
098 -1.507 -4.758
099 -1.981 -4.564
100 -2.199 -4.518
101 -2.601 -4.636
102 -1.946 -4.663
103 -0.841 -4.060
104 -0.569 -2.730
105 -0.771 -2.359
106 -0.853 -2.117
107 -0.921 -1.808
108 -1.213 -2.512
109 -1.742 -3.483
110 -1.455 -3.022
111 -1.474 -2.156
112 -0.975 -2.261
113 -0.198 -1.809
114 -0.095 -1.383
115 -0.146 -0.138
116 -0.583 -0.342
117 -1.295 -0.301
118 -1.952 -0.180
119 -2.131 -0.408
120 -2.546 -0.671
121 -2.493 -1.533
122 -1.901 -1.486
123 -1.831 -2.148
124 -1.173 -2.269
125 -0.535 -2.245
126 0.104 -1.468
127 0.304 0.065
128 0.741 0.951
129 0.860 0.677
130 -0.015 1.978
131 -0.313 1.683
132 -0.395 0.651
133 0.251 -0.088
134 -0.197 -0.700
135 -1.287 -0.271
136 -1.586 0.239
137 -2.124 0.486
138 -3.194 0.541
139 -2.922 0.824
140 -3.122 1.312
141 -3.651 1.220
142 -4.041 1.981
143 -3.760 2.192
144 -3.719 0.958
145 -4.567 0.469
146 -4.547 0.400
147 -4.652 0.777
148 -5.690 0.283
149 -5.688 -0.226
150 -4.939 0.537
151 -4.563 1.326
152 -4.202 1.120
153 -4.873 0.548
154 -5.539 -0.291
155 -5.929 -0.487
156 -5.620 -0.807
157 -5.162 -0.768
158 -5.010 -0.679
159 -4.728 -0.767
160 -4.563 0.015
161 -4.590 0.086
162 -4.868 -0.053
163 -5.469 -0.260
164 -4.914 -0.790
165 -4.981 -1.501
166 -4.282 -1.289
167 -4.203 -1.168
168 -4.412 -1.111
169 -4.233 -0.806
170 -4.322 -1.099
171 -3.541 -1.010
172 -3.306 -0.418
173 -2.979 -0.135
174 -2.440 -0.438
175 -2.310 -0.831
176 -3.197 -0.859
177 -3.312 -0.030
178 -2.710 0.004
179 -3.199 -0.196
180 -4.464 -1.399
181 -3.995 -1.689
182 -3.748 -2.452
183 -3.816 -2.802
184 -3.414 -2.697
185 -3.486 -2.726
186 -3.681 -3.691
187 -4.335 -2.976
188 -4.495 -3.800
189 -4.276 -4.360
190 -3.733 -5.393
191 -4.532 -5.889
192 -5.316 -6.044
193 -5.060 -5.689
194 -4.703 -5.771
195 -5.070 -4.500
196 -5.276 -5.113
197 -6.101 -5.356
198 -5.832 -5.931
199 -5.953 -5.971
200 -4.664 -5.914
201 -4.040 -6.289
202 -3.952 -5.785
203 -4.888 -5.838
204 -5.327 -5.693
205 -5.766 -5.966
206 -6.097 -5.802
207 -6.420 -6.282
208 -6.055 -6.299
209 -6.334 -6.203
210 -6.559 -6.059
211 -6.648 -6.653
212 -6.721 -7.138
213 -6.358 -7.232
214 -6.050 -7.297
215 -5.363 -7.278
216 -5.047 -7.253
217 -4.613 -6.419
218 -4.479 -6.264
219 -4.940 -6.010
220 -5.537 -4.959
221 -5.215 -5.133
222 -5.169 -6.287
223 -4.204 -6.396
224 -3.759 -6.439
225 -2.352 -5.832
226 -2.607 -5.218
227 -3.114 -5.586
228 -3.480 -5.794
229 -3.519 -5.800
230 -4.128 -5.301
231 -3.467 -4.750
232 -3.213 -5.702
233 -3.153 -6.488
234 -2.703 -7.253
235 -3.044 -7.870
236 -2.527 -7.928
237 -1.478 -8.525
238 -0.832 -8.415
239 -0.905 -8.262
240 -0.630 -8.321
241 -1.272 -8.790
242 -2.397 -8.855
243 -2.165 -9.109
244 -2.579 -9.306
245 -3.233 -9.022
246 -2.991 -8.014
247 -3.349 -8.083
248 -3.744 -7.764
249 -4.537 -7.930
250 -5.148 -8.046
251 -5.285 -7.527
252 -5.223 -7.207
253 -4.683 -7.374
254 -4.806 -8.012
255 -5.135 -8.482
256 -4.087 -9.176
257 -3.271 -10.014
258 -3.186 -10.263
259 -3.240 -9.512
260 -3.256 -9.497
261 -3.080 -9.696
262 -3.349 -10.578
263 -2.461 -10.825
264 -1.786 -10.700
265 -1.629 -9.844
266 -1.812 -10.063
267 -2.230 -10.127
268 -2.411 -10.205
269 -2.401 -10.301
270 -2.293 -10.062
271 -2.823 -10.061
272 -3.774 -9.574
273 -4.238 -9.459
274 -3.581 -9.296
275 -3.552 -9.631
276 -2.822 -9.685
277 -2.742 -9.716
278 -2.863 -9.830
279 -3.202 -9.301
280 -2.787 -8.471
281 -3.423 -8.300
282 -3.570 -8.775
283 -3.624 -9.006
284 -2.993 -8.931
285 -3.293 -8.206
286 -1.879 -7.693
287 -1.639 -7.340
288 -0.218 -6.249
289 0.373 -6.086
290 1.235 -5.802
291 1.483 -5.641
292 1.113 -4.147
293 2.183 -3.420
294 1.872 -3.646
295 2.726 -3.971
296 2.510 -4.162
297 2.672 -3.566
298 3.462 -2.859
299 3.497 -2.038
300 3.632 -1.034
301 3.196 -0.971
302 3.208 -1.035
303 3.454 -0.819
304 3.660 -1.027
305 4.340 -0.883
306 2.854 -0.782
307 1.825 -0.357
308 2.969 -0.325
309 3.586 -1.349
310 3.640 -1.426
311 3.815 -0.716
312 4.813 0.344
313 5.133 0.713
314 5.321 0.445
315 5.017 -0.429
316 3.887 -0.965
317 4.250 -1.775
318 4.435 -1.982
319 3.901 -2.066
320 3.814 -1.924
321 4.062 -2.492
322 3.925 -2.373
323 2.856 -2.488
324 2.783 -2.132
325 2.783 -1.286
326 2.567 -0.985
327 2.099 -0.982
328 2.056 -0.908
329 1.497 -0.524
330 1.256 0.233
331 1.847 0.717
332 2.529 0.300
333 2.571 0.340
334 2.234 0.471
335 3.134 1.094
336 3.874 1.812
337 3.739 1.576
338 4.582 1.693
339 5.548 2.019
340 6.263 1.883
341 6.200 0.980
342 6.290 -0.018
343 6.190 0.448
344 5.661 0.710
345 5.312 1.446
346 5.857 1.370
347 6.325 0.787
348 6.616 0.725
349 6.449 0.321
350 6.247 -0.305
351 6.107 -0.064
352 6.850 0.298
353 6.003 0.312
354 5.137 0.334
355 4.833 -0.343
356 4.933 -0.014
357 4.734 -0.385
358 4.296 -0.218
359 4.167 0.357
360 3.733 1.015
361 3.228 1.473
362 3.963 1.025
363 4.108 0.696
364 4.759 1.394
365 5.044 1.925
366 4.947 1.640
367 4.713 1.281
368 4.566 1.625
369 4.656 1.661
370 5.694 1.536
371 5.040 1.443
372 5.102 0.754
373 5.723 1.661
374 5.924 2.070
375 6.342 2.148
376 6.598 1.918
377 6.597 2.016
378 6.164 2.271
379 5.565 2.096
380 5.520 1.984
381 5.692 1.954
382 6.409 3.118
383 6.664 3.324
384 6.314 3.691
385 5.734 2.639
386 5.849 2.165
387 5.920 2.891
388 6.494 2.895
389 5.591 2.927
390 5.491 2.892
391 5.948 1.763
392 6.232 1.302
393 6.148 0.927
394 6.195 0.737
395 6.118 0.420
396 6.018 0.521
397 5.918 0.355
398 5.590 0.666
399 5.516 0.032
400 5.934 -0.505
401 6.262 -0.682
402 6.412 0.261
403 6.234 0.119
404 7.496 0.104
405 7.777 -0.062
406 7.798 0.581
407 7.628 0.278
408 6.881 -0.768
409 6.210 -0.714
410 6.303 -0.254
411 7.096 -0.064
412 7.229 0.187
413 7.483 -0.106
414 8.003 -1.104
415 8.347 -1.458
416 7.621 -1.377
417 6.687 -2.020
418 6.018 -2.392
419 5.480 -2.376
420 5.240 -2.128
421 5.339 -1.381
422 4.758 -1.069
423 4.261 -0.212
424 4.573 -0.112
425 5.259 0.132
426 6.243 0.160
427 6.694 0.107
428 7.989 0.499
429 8.160 -0.047
430 8.978 0.834
431 9.237 1.169
432 9.152 1.540
433 8.939 2.207
434 9.524 2.548
435 9.280 2.775
436 8.541 3.774
437 8.124 4.673
438 7.738 5.143
439 8.015 5.632
440 8.899 6.526
441 8.287 6.689
442 8.586 7.529
443 8.376 7.238
444 8.470 6.763
445 9.260 5.638
446 8.722 5.493
447 8.666 5.126
448 8.722 4.425
449 8.708 4.553
450 8.778 4.160
451 8.674 4.201
452 7.640 3.834
453 7.201 3.669
454 7.483 3.126
455 7.433 3.238
456 7.068 2.407
457 7.018 2.412
458 6.560 2.182
459 6.596 1.643
460 6.804 1.898
461 6.673 1.950
462 5.246 1.704
463 4.462 2.242
464 4.362 2.569
465 3.514 1.651
466 3.324 1.423
467 3.497 0.954
468 2.868 0.322
469 1.937 0.562
470 2.185 1.148
471 2.396 1.919
472 2.495 1.968
473 2.208 2.043
474 2.309 1.731
475 2.836 0.862
476 2.698 1.489
477 2.720 1.734
478 2.468 1.161
479 1.863 0.787
480 2.409 0.684
481 2.739 1.014
482 3.010 1.091
483 2.312 0.280
484 2.078 0.493
485 1.692 0.362
486 2.349 0.968
487 2.862 0.625
488 3.395 -0.385
489 4.163 -0.423
490 4.213 -0.376
491 3.429 -0.203
492 4.209 0.049
493 5.060 0.138
494 5.029 0.753
495 4.831 1.207
496 5.422 0.878
497 5.859 0.493
498 6.033 0.317
499 6.493 -0.125
500 6.542 0.602
501 7.295 0.948
