# Supplementary material for: Maximum likelihood-based estimation of diffusion coefficient is quick and reliable method for analyzing estradiol actions on surface receptor movements
Source: Front Neuroinform. 2023 Mar 8;17:1005936. doi: 10.3389/fninf.2023.1005936 (PMC10031098; doi:10.3389/fninf.2023.1005936)
Supplement: Supplementary file 2 [file Data_Sheet_2.ZIP › 00-D-error_sensitivity/D015_s0/Traj_N=500_D=0.15_Error=0_MotionBlur _No.074.dat]

001 0.280 0.428
002 0.129 0.816
003 1.118 1.025
004 2.056 1.216
005 2.239 1.162
006 2.705 0.347
007 3.436 -0.002
008 3.946 0.264
009 4.260 0.965
010 4.983 2.028
011 5.204 3.019
012 5.328 3.517
013 5.826 2.384
014 5.073 2.103
015 4.483 2.074
016 4.861 1.573
017 5.600 1.032
018 5.472 1.574
019 5.445 1.242
020 5.102 0.771
021 5.455 0.931
022 5.258 0.923
023 5.573 1.803
024 5.997 2.271
025 6.071 2.268
026 7.121 2.847
027 7.442 3.750
028 7.563 3.838
029 7.246 3.687
030 7.108 3.535
031 7.530 3.814
032 7.854 4.564
033 8.434 5.206
034 8.616 5.063
035 8.750 3.872
036 8.833 3.424
037 8.909 3.037
038 8.880 2.723
039 8.701 2.798
040 7.974 2.657
041 7.538 2.313
042 7.517 2.356
043 8.389 2.246
044 9.027 2.865
045 9.414 3.780
046 9.273 3.863
047 8.700 3.276
048 8.969 3.621
049 9.638 4.242
050 9.847 5.035
051 9.659 4.783
052 9.488 3.813
053 9.048 2.731
054 9.360 2.273
055 8.479 1.912
056 9.241 2.292
057 9.610 2.982
058 9.090 2.129
059 8.492 1.171
060 8.833 0.738
061 8.958 0.458
062 9.186 -0.170
063 9.515 -0.122
064 9.638 0.530
065 9.674 0.901
066 10.030 0.777
067 9.515 0.307
068 9.012 0.329
069 8.711 -0.112
070 7.792 -0.231
071 7.788 -0.193
072 6.678 -0.121
073 5.428 -0.996
074 4.404 -0.995
075 4.183 -1.019
076 4.060 -0.699
077 3.501 0.086
078 4.242 0.890
079 4.617 2.304
080 4.596 1.836
081 5.224 1.039
082 6.007 1.593
083 6.041 2.005
084 6.098 1.643
085 5.838 2.209
086 5.401 2.303
087 5.231 2.285
088 5.323 1.705
089 4.899 2.181
090 4.389 2.651
091 4.060 2.487
092 4.351 1.985
093 3.977 1.861
094 3.646 1.600
095 2.668 1.385
096 2.324 2.103
097 2.697 1.770
098 3.350 1.541
099 3.499 2.089
100 3.349 2.103
101 2.439 1.694
102 2.271 0.602
103 2.500 1.006
104 2.377 0.687
105 1.206 0.783
106 0.688 0.731
107 0.502 1.203
108 0.068 1.714
109 0.321 1.092
110 1.007 0.597
111 1.324 1.486
112 0.420 1.478
113 0.223 0.918
114 0.170 0.456
115 0.266 0.749
116 -0.138 0.178
117 0.660 -0.147
118 1.495 0.358
119 1.421 0.216
120 2.337 0.139
121 2.438 -0.540
122 2.122 -0.861
123 1.626 -1.480
124 2.036 -2.732
125 2.085 -3.309
126 2.712 -3.546
127 1.807 -3.969
128 2.096 -4.165
129 1.363 -4.622
130 0.866 -4.793
131 0.951 -5.016
132 0.367 -4.276
133 0.714 -4.071
134 1.505 -2.808
135 1.291 -2.881
136 1.262 -2.356
137 1.508 -1.525
138 1.401 -1.323
139 1.655 -1.433
140 1.394 -1.300
141 1.217 -1.656
142 1.376 -1.392
143 2.288 -1.687
144 2.169 -1.705
145 1.936 -0.805
146 2.241 -1.494
147 2.476 -1.959
148 2.192 -2.579
149 1.996 -2.040
150 1.599 -1.644
151 1.560 -1.494
152 1.176 -2.159
153 0.675 -2.598
154 1.654 -2.415
155 1.502 -2.436
156 2.214 -2.114
157 2.593 -2.053
158 2.823 -2.296
159 1.868 -2.998
160 0.820 -2.952
161 0.298 -3.299
162 -0.124 -3.783
163 -0.333 -4.471
164 -1.228 -4.327
165 -1.879 -3.633
166 -1.455 -3.539
167 -0.906 -3.306
168 -0.761 -4.057
169 -0.643 -4.129
170 -0.588 -4.611
171 -0.600 -4.499
172 -0.425 -4.304
173 -0.166 -4.646
174 -0.157 -4.436
175 -0.073 -5.162
176 -0.361 -5.915
177 -0.102 -6.101
178 -0.363 -5.808
179 -1.078 -6.279
180 -0.686 -6.362
181 -1.068 -6.382
182 -1.683 -7.012
183 -2.316 -7.231
184 -2.734 -7.794
185 -3.451 -7.654
186 -4.059 -7.785
187 -4.677 -7.417
188 -4.504 -7.028
189 -4.892 -7.052
190 -5.617 -7.137
191 -5.888 -6.348
192 -5.729 -6.230
193 -4.465 -5.564
194 -4.245 -4.972
195 -4.792 -5.323
196 -4.816 -5.277
197 -4.985 -4.188
198 -5.254 -4.393
199 -5.402 -4.795
200 -6.044 -5.527
201 -6.856 -5.195
202 -6.930 -5.495
203 -7.729 -5.761
204 -7.626 -5.984
205 -7.309 -5.824
206 -6.865 -4.287
207 -6.551 -4.298
208 -7.830 -4.445
209 -7.969 -4.303
210 -7.547 -4.198
211 -7.436 -3.282
212 -7.446 -3.380
213 -7.863 -3.964
214 -7.686 -4.988
215 -7.609 -4.977
216 -7.067 -4.070
217 -6.767 -4.117
218 -6.305 -4.168
219 -5.881 -3.786
220 -5.685 -4.147
221 -4.736 -3.705
222 -4.775 -4.546
223 -4.772 -3.901
224 -4.479 -4.413
225 -4.147 -4.713
226 -4.723 -4.847
227 -4.960 -5.157
228 -4.373 -6.048
229 -4.015 -6.008
230 -4.463 -5.796
231 -4.737 -5.632
232 -4.065 -5.339
233 -3.728 -4.511
234 -3.964 -3.639
235 -3.907 -3.004
236 -4.080 -2.427
237 -3.974 -2.251
238 -4.389 -2.678
239 -4.355 -2.713
240 -4.198 -4.202
241 -4.098 -4.110
242 -4.497 -4.529
243 -4.423 -4.309
244 -5.036 -4.601
245 -5.168 -4.175
246 -4.706 -3.865
247 -4.056 -3.531
248 -3.461 -3.893
249 -3.471 -4.335
250 -3.651 -4.570
251 -3.294 -4.694
252 -2.388 -4.841
253 -2.163 -6.009
254 -2.704 -6.825
255 -2.788 -6.924
256 -2.581 -7.620
257 -2.521 -8.370
258 -2.266 -8.082
259 -1.601 -6.932
260 -1.353 -6.811
261 -2.033 -6.273
262 -1.912 -5.431
263 -1.717 -6.095
264 -1.687 -6.385
265 -2.114 -6.586
266 -2.543 -6.600
267 -3.283 -6.807
268 -3.860 -7.305
269 -3.557 -7.668
270 -3.528 -8.194
271 -3.502 -8.133
272 -2.831 -7.756
273 -3.387 -7.029
274 -3.967 -6.842
275 -3.775 -6.904
276 -2.750 -6.680
277 -2.080 -7.317
278 -1.860 -6.677
279 -0.992 -6.621
280 -0.602 -6.199
281 0.143 -6.076
282 0.073 -6.610
283 -0.150 -7.947
284 0.539 -8.806
285 0.906 -9.126
286 0.237 -9.709
287 0.047 -10.196
288 0.067 -9.940
289 0.295 -10.325
290 0.321 -10.332
291 0.704 -10.073
292 0.925 -10.301
293 0.945 -9.812
294 0.627 -9.331
295 0.489 -9.880
296 0.772 -8.958
297 1.197 -9.029
298 1.774 -8.638
299 2.128 -7.599
300 2.276 -7.045
301 2.416 -7.376
302 2.385 -7.134
303 2.351 -7.063
304 2.026 -6.318
305 1.754 -6.096
306 1.495 -6.241
307 1.661 -6.222
308 2.457 -6.237
309 2.245 -6.531
310 2.347 -7.168
311 1.899 -7.072
312 1.326 -7.541
313 1.148 -8.211
314 1.201 -8.641
315 1.377 -8.608
316 0.955 -8.513
317 0.361 -9.533
318 0.039 -10.331
319 0.106 -10.685
320 0.215 -11.160
321 0.662 -11.594
322 0.883 -11.655
323 1.255 -12.337
324 1.134 -11.804
325 0.843 -10.797
326 1.454 -10.460
327 1.200 -9.864
328 1.472 -8.994
329 1.262 -8.727
330 2.147 -8.814
331 2.455 -7.207
332 3.022 -7.084
333 2.965 -6.914
334 3.176 -6.472
335 3.778 -6.064
336 3.372 -6.380
337 1.846 -6.703
338 1.234 -8.184
339 0.824 -8.498
340 0.723 -8.980
341 0.791 -9.363
342 0.219 -9.108
343 0.068 -8.805
344 -0.654 -9.311
345 -0.813 -8.711
346 -1.344 -8.833
347 -2.145 -9.567
348 -1.688 -9.893
349 -1.723 -10.617
350 -1.688 -11.631
351 -1.893 -11.717
352 -1.693 -12.431
353 -1.118 -12.556
354 -0.957 -12.257
355 -0.334 -11.737
356 -0.022 -11.615
357 -0.350 -11.708
358 -0.498 -12.578
359 -0.116 -12.746
360 -0.133 -13.060
361 -0.078 -13.281
362 -0.770 -13.474
363 -0.785 -13.693
364 -0.911 -14.967
365 -1.498 -15.306
366 -1.496 -15.850
367 -1.485 -15.772
368 -1.989 -16.417
369 -2.241 -16.182
370 -2.431 -16.163
371 -2.733 -16.009
372 -2.439 -15.063
373 -2.844 -14.784
374 -3.180 -15.219
375 -2.890 -15.232
376 -2.855 -15.015
377 -2.630 -15.167
378 -2.588 -15.922
379 -1.866 -16.099
380 -2.277 -15.791
381 -2.403 -15.703
382 -2.936 -16.130
383 -2.903 -16.577
384 -2.966 -17.503
385 -2.761 -17.680
386 -3.687 -16.866
387 -4.226 -17.243
388 -4.101 -16.498
389 -4.313 -16.542
390 -5.284 -17.258
391 -5.564 -17.157
392 -5.186 -17.333
393 -5.103 -17.508
394 -4.068 -16.706
395 -3.837 -16.751
396 -2.945 -16.574
397 -3.248 -15.971
398 -2.573 -15.930
399 -2.804 -16.357
400 -3.124 -16.678
401 -2.729 -16.525
402 -3.325 -16.597
403 -3.111 -16.736
404 -3.118 -16.529
405 -3.865 -15.796
406 -3.772 -15.368
407 -2.891 -15.698
408 -3.897 -15.887
409 -4.055 -16.066
410 -4.729 -15.896
411 -5.045 -16.128
412 -5.248 -16.533
413 -5.509 -16.864
414 -5.928 -17.487
415 -6.018 -17.596
416 -6.556 -17.666
417 -6.589 -17.426
418 -6.561 -17.917
419 -7.023 -17.794
420 -7.554 -18.192
421 -6.913 -17.968
422 -6.534 -18.035
423 -5.601 -17.842
424 -4.668 -18.332
425 -4.473 -18.113
426 -4.903 -18.312
427 -4.340 -17.697
428 -4.269 -18.117
429 -3.642 -18.175
430 -3.417 -17.449
431 -2.894 -17.119
432 -2.806 -17.365
433 -3.208 -17.552
434 -2.773 -18.855
435 -2.389 -19.528
436 -2.847 -19.947
437 -4.075 -19.047
438 -3.980 -19.423
439 -4.663 -19.443
440 -4.364 -19.105
441 -5.380 -18.816
442 -5.137 -19.043
443 -4.877 -19.227
444 -5.110 -19.759
445 -5.439 -19.733
446 -5.715 -19.044
447 -6.361 -18.258
448 -6.113 -18.317
449 -5.941 -17.837
450 -5.381 -17.179
451 -5.364 -17.606
452 -5.118 -18.098
453 -5.457 -18.755
454 -4.400 -20.092
455 -4.015 -19.773
456 -4.819 -18.875
457 -4.771 -18.918
458 -4.298 -19.456
459 -3.987 -19.854
460 -4.008 -19.397
461 -4.015 -18.829
462 -3.111 -18.610
463 -2.340 -18.875
464 -2.187 -18.953
465 -1.906 -18.473
466 -2.150 -18.275
467 -1.545 -19.137
468 -0.910 -18.986
469 -0.634 -19.148
470 -0.532 -19.911
471 -0.695 -20.082
472 -0.869 -20.312
473 -0.155 -19.986
474 -0.259 -19.523
475 0.163 -18.626
476 0.382 -17.935
477 -0.019 -18.311
478 -1.266 -18.148
479 -0.848 -18.597
480 -0.935 -17.983
481 -0.135 -17.210
482 0.482 -16.927
483 0.646 -17.428
484 0.017 -17.580
485 0.458 -17.334
486 1.096 -16.469
487 0.653 -16.156
488 0.615 -16.026
489 0.884 -15.866
490 1.644 -15.786
491 1.396 -16.344
492 0.786 -16.379
493 0.184 -15.449
494 -0.188 -14.746
495 0.203 -15.335
496 0.411 -14.832
497 0.578 -14.514
498 0.951 -14.555
499 0.555 -15.046
500 0.291 -14.400
501 0.222 -14.223
