# Supplementary material for: Maximum likelihood-based estimation of diffusion coefficient is quick and reliable method for analyzing estradiol actions on surface receptor movements
Source: Front Neuroinform. 2023 Mar 8;17:1005936. doi: 10.3389/fninf.2023.1005936 (PMC10031098; doi:10.3389/fninf.2023.1005936)
Supplement: Supplementary file 2 [file Data_Sheet_2.ZIP › 00-D-error_sensitivity/D015_s0/Traj_N=500_D=0.15_Error=0_MotionBlur _No.075.dat]

001 -0.314 0.522
002 -1.215 1.490
003 -1.408 2.388
004 -1.922 1.843
005 -1.205 1.050
006 -0.830 0.596
007 -1.040 0.073
008 -1.238 0.279
009 -0.837 -0.227
010 -0.810 -0.743
011 -0.378 -0.691
012 -0.556 0.160
013 -0.382 -0.392
014 -1.550 0.044
015 -1.802 1.451
016 -0.925 2.862
017 -0.234 3.072
018 -0.134 3.015
019 -0.470 3.187
020 -0.929 3.088
021 -1.508 2.373
022 -2.286 1.919
023 -2.251 1.978
024 -2.370 2.340
025 -1.981 2.426
026 -2.113 1.779
027 -2.189 1.026
028 -2.044 -0.154
029 -2.463 0.184
030 -2.217 0.202
031 -2.075 -0.326
032 -1.731 -1.399
033 -1.741 -1.695
034 -2.250 -1.084
035 -2.423 -1.452
036 -2.449 -2.237
037 -2.422 -1.319
038 -3.411 -1.980
039 -4.082 -1.724
040 -3.938 -0.964
041 -4.034 -1.062
042 -4.225 -1.120
043 -4.925 -1.300
044 -4.612 -1.235
045 -5.068 -0.808
046 -4.489 -0.920
047 -3.518 -2.020
048 -3.303 -1.660
049 -2.877 -1.714
050 -2.810 -1.400
051 -4.107 -1.292
052 -4.365 -0.332
053 -4.062 0.491
054 -4.874 0.125
055 -5.972 -0.740
056 -5.577 -0.889
057 -4.649 -0.387
058 -3.387 -0.776
059 -3.503 -0.458
060 -4.329 -0.280
061 -4.192 -1.001
062 -3.967 -1.820
063 -3.786 -1.998
064 -4.602 -1.815
065 -4.998 -1.746
066 -4.851 -1.200
067 -5.906 -1.334
068 -5.430 -0.331
069 -5.134 0.112
070 -4.717 0.622
071 -4.972 1.783
072 -5.007 2.324
073 -5.459 2.065
074 -6.085 1.658
075 -7.176 1.694
076 -7.776 1.648
077 -7.988 2.165
078 -8.892 3.107
079 -10.083 3.924
080 -10.128 4.271
081 -10.470 4.551
082 -10.287 5.250
083 -10.969 4.865
084 -11.124 5.408
085 -11.743 5.128
086 -12.401 5.458
087 -12.260 5.884
088 -12.012 5.384
089 -12.335 5.368
090 -12.385 5.084
091 -13.121 4.900
092 -14.151 5.036
093 -15.328 4.820
094 -15.629 4.801
095 -16.366 5.082
096 -16.106 5.365
097 -15.754 5.268
098 -15.590 5.217
099 -15.554 4.379
100 -16.094 3.880
101 -16.189 3.365
102 -16.817 3.848
103 -18.475 4.524
104 -18.721 5.085
105 -19.490 4.969
106 -19.964 3.955
107 -19.479 3.534
108 -19.638 3.126
109 -20.379 3.250
110 -20.960 4.128
111 -21.406 5.177
112 -20.526 5.341
113 -20.218 5.549
114 -20.730 5.987
115 -21.309 6.724
116 -21.719 7.093
117 -22.594 7.712
118 -22.086 7.988
119 -22.177 7.787
120 -21.960 7.749
121 -22.376 7.252
122 -22.289 6.460
123 -21.398 5.408
124 -20.481 5.276
125 -20.319 4.943
126 -20.534 3.801
127 -19.857 3.489
128 -19.069 2.379
129 -19.159 2.314
130 -18.825 2.716
131 -19.078 2.212
132 -18.622 2.477
133 -19.209 2.642
134 -19.656 2.611
135 -19.870 2.888
136 -19.445 2.487
137 -18.830 2.934
138 -19.263 3.740
139 -18.584 4.133
140 -18.864 4.657
141 -18.799 5.261
142 -18.677 6.028
143 -18.520 5.314
144 -18.344 5.698
145 -17.214 5.782
146 -16.352 5.523
147 -15.510 4.641
148 -14.818 3.885
149 -14.596 3.505
150 -14.414 2.922
151 -14.418 2.438
152 -14.858 2.283
153 -15.484 2.293
154 -16.337 2.552
155 -15.735 3.102
156 -14.637 3.079
157 -14.535 2.633
158 -14.719 2.416
159 -13.761 3.042
160 -13.136 3.426
161 -13.634 3.130
162 -13.378 2.882
163 -12.912 2.691
164 -12.942 2.544
165 -13.006 2.403
166 -13.218 2.147
167 -12.640 1.406
168 -12.780 1.885
169 -13.408 1.955
170 -13.189 1.356
171 -13.248 1.162
172 -13.503 1.632
173 -13.513 2.403
174 -13.371 1.625
175 -14.024 1.736
176 -13.398 2.084
177 -13.042 1.631
178 -12.180 1.620
179 -11.953 1.463
180 -11.871 1.082
181 -12.646 0.075
182 -12.998 -0.243
183 -13.741 0.389
184 -14.715 -0.151
185 -15.348 -0.858
186 -14.839 -1.073
187 -14.508 -1.661
188 -13.789 -2.177
189 -12.889 -2.587
190 -12.629 -3.349
191 -11.729 -3.687
192 -11.475 -3.876
193 -10.792 -4.377
194 -10.949 -4.932
195 -11.409 -5.485
196 -11.132 -5.401
197 -11.315 -5.438
198 -11.353 -5.470
199 -11.264 -4.994
200 -11.888 -4.832
201 -11.337 -4.128
202 -11.554 -4.098
203 -12.575 -4.905
204 -12.721 -5.193
205 -12.642 -4.932
206 -12.832 -3.856
207 -12.731 -3.871
208 -13.007 -4.211
209 -13.261 -4.221
210 -12.828 -4.159
211 -13.117 -4.027
212 -14.080 -3.998
213 -14.186 -3.693
214 -14.340 -4.659
215 -14.346 -6.034
216 -14.942 -5.990
217 -14.686 -7.146
218 -15.173 -7.837
219 -15.430 -7.416
220 -15.227 -7.339
221 -15.020 -7.736
222 -14.392 -6.826
223 -15.136 -6.298
224 -15.966 -6.718
225 -16.451 -6.171
226 -17.869 -6.325
227 -18.399 -7.238
228 -18.981 -6.959
229 -18.446 -6.628
230 -18.427 -6.689
231 -17.543 -7.430
232 -17.047 -6.610
233 -15.857 -6.889
234 -14.852 -6.187
235 -14.313 -5.379
236 -14.970 -5.340
237 -14.914 -6.287
238 -14.614 -7.222
239 -14.925 -7.518
240 -14.326 -7.835
241 -14.652 -8.798
242 -14.550 -9.004
243 -15.798 -8.983
244 -16.299 -9.929
245 -16.099 -11.346
246 -15.672 -11.341
247 -15.776 -11.798
248 -14.597 -11.906
249 -14.405 -12.184
250 -14.072 -11.946
251 -14.279 -11.838
252 -13.327 -11.709
253 -12.733 -12.199
254 -12.724 -12.433
255 -12.071 -12.355
256 -12.541 -12.161
257 -12.530 -11.394
258 -12.445 -10.832
259 -12.762 -10.542
260 -12.652 -9.079
261 -12.225 -7.841
262 -12.113 -7.645
263 -12.162 -7.740
264 -12.490 -9.174
265 -12.342 -9.977
266 -12.730 -10.187
267 -12.287 -8.729
268 -11.530 -7.635
269 -11.796 -7.002
270 -11.888 -6.184
271 -12.048 -5.829
272 -12.416 -5.218
273 -12.477 -5.188
274 -12.951 -5.313
275 -14.026 -4.366
276 -14.150 -4.474
277 -13.205 -4.917
278 -12.757 -5.745
279 -13.274 -5.842
280 -14.484 -6.301
281 -14.385 -5.860
282 -15.584 -5.667
283 -15.994 -5.244
284 -16.163 -4.929
285 -15.815 -5.241
286 -16.642 -4.507
287 -17.487 -3.964
288 -18.526 -4.187
289 -18.406 -4.484
290 -18.625 -4.826
291 -19.181 -4.677
292 -19.900 -4.310
293 -19.811 -3.779
294 -19.366 -4.244
295 -19.295 -4.792
296 -18.731 -5.245
297 -18.696 -5.015
298 -18.372 -5.048
299 -18.501 -5.536
300 -18.491 -5.938
301 -19.201 -6.091
302 -19.249 -5.466
303 -18.907 -5.246
304 -17.812 -5.416
305 -17.309 -6.009
306 -18.310 -6.262
307 -18.435 -5.648
308 -18.210 -5.708
309 -18.114 -5.792
310 -17.874 -5.607
311 -17.742 -5.459
312 -17.922 -4.991
313 -18.229 -4.431
314 -17.649 -4.798
315 -17.686 -5.216
316 -17.900 -4.801
317 -18.507 -3.342
318 -18.747 -2.385
319 -18.845 -2.184
320 -18.969 -2.670
321 -18.823 -2.701
322 -17.797 -3.454
323 -17.941 -4.009
324 -17.939 -3.807
325 -17.421 -4.247
326 -17.223 -4.180
327 -17.376 -4.087
328 -17.879 -4.206
329 -19.157 -3.080
330 -20.285 -3.936
331 -20.274 -4.339
332 -21.094 -4.758
333 -21.361 -4.820
334 -21.682 -4.892
335 -22.597 -5.151
336 -22.410 -4.654
337 -22.433 -3.840
338 -22.425 -4.166
339 -22.817 -5.660
340 -22.516 -6.308
341 -22.758 -6.140
342 -23.139 -6.233
343 -22.542 -6.920
344 -22.332 -6.737
345 -22.434 -7.101
346 -22.918 -6.664
347 -23.903 -6.400
348 -24.385 -6.593
349 -24.804 -5.127
350 -23.874 -5.385
351 -23.473 -5.944
352 -23.528 -5.811
353 -23.173 -5.269
354 -22.687 -4.356
355 -22.548 -5.001
356 -22.632 -6.067
357 -22.917 -6.019
358 -22.083 -5.330
359 -21.756 -5.852
360 -22.348 -6.420
361 -22.265 -5.903
362 -21.902 -5.770
363 -21.654 -5.915
364 -21.032 -5.560
365 -21.155 -5.565
366 -20.420 -5.785
367 -20.659 -5.991
368 -21.618 -5.911
369 -22.170 -5.841
370 -23.083 -5.610
371 -22.428 -6.136
372 -21.736 -6.251
373 -20.999 -6.130
374 -20.392 -5.875
375 -20.453 -5.885
376 -20.170 -5.698
377 -19.065 -5.733
378 -18.692 -5.440
379 -17.899 -5.355
380 -17.184 -5.301
381 -17.122 -5.741
382 -18.328 -4.716
383 -18.534 -3.371
384 -18.875 -3.080
385 -19.030 -4.247
386 -19.056 -4.383
387 -18.801 -4.035
388 -18.579 -3.717
389 -19.201 -3.384
390 -18.461 -2.430
391 -17.856 -2.032
392 -18.058 -1.855
393 -18.970 -1.854
394 -18.718 -2.003
395 -18.311 -1.882
396 -18.253 -1.678
397 -18.664 -1.673
398 -18.697 -1.035
399 -18.882 -0.795
400 -18.864 -1.326
401 -18.507 -1.373
402 -18.283 -1.106
403 -18.162 -0.340
404 -18.995 0.983
405 -19.357 0.685
406 -19.361 0.527
407 -19.116 -0.027
408 -18.932 0.485
409 -18.742 1.804
410 -18.032 2.695
411 -18.497 2.945
412 -18.646 3.398
413 -17.960 3.799
414 -18.283 3.605
415 -19.234 3.146
416 -20.182 3.589
417 -19.859 3.547
418 -20.282 3.383
419 -20.327 3.980
420 -20.710 3.855
421 -20.923 3.636
422 -20.973 3.627
423 -21.042 4.193
424 -20.593 4.606
425 -20.813 5.317
426 -20.538 5.261
427 -21.113 5.090
428 -21.709 4.581
429 -21.471 4.465
430 -21.479 4.519
431 -21.834 5.090
432 -21.257 4.578
433 -21.543 5.201
434 -22.208 4.875
435 -21.920 4.734
436 -22.605 4.677
437 -23.343 4.924
438 -22.856 5.373
439 -21.895 5.479
440 -20.963 4.965
441 -21.160 4.425
442 -21.172 4.059
443 -21.852 4.959
444 -22.002 5.054
445 -21.864 4.953
446 -21.302 6.232
447 -21.586 5.775
448 -22.140 6.209
449 -21.194 6.853
450 -19.908 6.768
451 -19.611 7.061
452 -20.171 7.036
453 -19.945 6.900
454 -18.009 6.390
455 -17.174 6.260
456 -17.005 6.404
457 -17.432 6.248
458 -17.257 6.685
459 -17.148 7.501
460 -17.262 7.113
461 -17.262 7.115
462 -16.427 7.328
463 -16.477 7.327
464 -16.045 7.660
465 -16.111 7.049
466 -16.304 7.352
467 -16.309 7.290
468 -16.287 6.521
469 -16.466 6.402
470 -17.473 6.927
471 -17.675 7.380
472 -17.761 7.314
473 -18.212 7.383
474 -18.045 7.787
475 -16.731 7.771
476 -17.127 8.281
477 -17.398 7.587
478 -17.194 6.034
479 -16.565 5.811
480 -16.563 5.457
481 -16.581 6.947
482 -16.389 6.927
483 -16.050 6.224
484 -15.854 6.744
485 -15.386 6.994
486 -15.142 6.236
487 -14.737 6.863
488 -14.428 7.047
489 -14.921 7.430
490 -14.831 7.416
491 -14.015 8.555
492 -12.745 8.933
493 -12.494 9.266
494 -13.282 9.392
495 -12.565 8.837
496 -12.194 7.774
497 -12.266 7.443
498 -12.948 6.997
499 -13.266 6.463
500 -13.040 6.449
501 -12.089 6.607
