# Supplementary material for: Maximum likelihood-based estimation of diffusion coefficient is quick and reliable method for analyzing estradiol actions on surface receptor movements
Source: Front Neuroinform. 2023 Mar 8;17:1005936. doi: 10.3389/fninf.2023.1005936 (PMC10031098; doi:10.3389/fninf.2023.1005936)
Supplement: Supplementary file 2 [file Data_Sheet_2.ZIP › 00-D-error_sensitivity/D015_s0/Traj_N=500_D=0.15_Error=0_MotionBlur _No.076.dat]

001 -0.036 -0.315
002 -0.087 -0.680
003 0.541 -0.351
004 0.791 0.614
005 1.397 1.251
006 1.582 1.346
007 1.431 0.841
008 1.249 -0.390
009 1.082 -1.549
010 1.604 -1.743
011 1.275 -1.553
012 0.666 -2.286
013 1.023 -2.542
014 1.359 -3.143
015 1.717 -2.356
016 2.205 -1.870
017 2.251 -2.490
018 2.654 -3.276
019 2.799 -2.833
020 2.924 -1.891
021 2.815 -1.710
022 1.734 -1.945
023 1.351 -1.737
024 1.477 -2.246
025 1.436 -3.227
026 1.604 -3.371
027 1.595 -2.904
028 1.979 -3.184
029 1.626 -3.297
030 1.492 -3.785
031 1.659 -3.868
032 2.161 -3.993
033 2.318 -4.236
034 2.019 -4.678
035 2.125 -4.713
036 2.565 -4.792
037 2.512 -4.766
038 2.456 -4.657
039 2.486 -4.172
040 1.542 -3.656
041 -0.164 -4.255
042 -0.274 -4.036
043 -0.119 -3.690
044 -0.114 -3.028
045 -0.693 -2.034
046 -1.485 -2.205
047 -1.221 -2.491
048 -1.345 -1.901
049 -1.433 -2.418
050 -1.748 -2.574
051 -2.115 -2.956
052 -2.238 -2.387
053 -1.534 -0.990
054 -0.504 -0.758
055 -0.060 -1.170
056 -0.222 -1.387
057 -0.897 -1.549
058 -1.856 -1.333
059 -1.758 -1.198
060 -2.135 -0.425
061 -2.485 0.425
062 -1.249 0.671
063 -0.874 0.138
064 -1.107 -0.690
065 -1.651 -0.540
066 -0.918 -0.456
067 -0.009 -0.730
068 -0.308 -0.989
069 -0.166 -1.716
070 0.416 -1.912
071 0.392 -1.810
072 1.117 -2.588
073 0.973 -2.664
074 1.142 -2.036
075 0.943 -1.843
076 0.583 -1.809
077 0.733 -1.233
078 0.903 -1.202
079 0.691 -1.607
080 0.680 -1.929
081 0.994 -2.363
082 1.003 -2.411
083 0.420 -2.969
084 0.890 -3.498
085 1.247 -3.391
086 0.539 -3.704
087 0.863 -3.778
088 0.372 -4.445
089 0.423 -4.773
090 0.155 -5.337
091 0.010 -5.649
092 -0.112 -6.430
093 0.194 -6.513
094 0.054 -6.121
095 -0.657 -5.926
096 -1.866 -6.021
097 -1.980 -5.704
098 -2.062 -5.935
099 -2.173 -4.989
100 -2.436 -4.452
101 -2.448 -4.302
102 -2.303 -4.537
103 -2.106 -4.890
104 -2.594 -5.403
105 -2.152 -5.323
106 -1.375 -5.750
107 -0.792 -5.917
108 -0.136 -6.305
109 -0.995 -6.398
110 -1.028 -6.784
111 -0.916 -6.847
112 -0.551 -6.887
113 -0.366 -7.529
114 -0.418 -7.513
115 -0.546 -7.349
116 -0.463 -6.882
117 0.019 -6.828
118 0.168 -6.758
119 0.229 -6.604
120 -0.474 -7.001
121 -0.223 -8.042
122 0.223 -7.418
123 -0.014 -6.931
124 -0.207 -7.021
125 0.226 -7.024
126 -0.193 -7.669
127 -1.215 -7.328
128 -2.174 -7.039
129 -2.862 -7.312
130 -3.442 -7.912
131 -3.629 -7.809
132 -3.979 -7.542
133 -3.624 -7.991
134 -3.277 -7.879
135 -3.512 -8.073
136 -4.820 -9.170
137 -5.173 -9.625
138 -4.834 -8.979
139 -4.565 -8.986
140 -4.308 -8.278
141 -4.226 -8.309
142 -4.494 -8.743
143 -4.812 -8.268
144 -5.015 -8.298
145 -5.063 -8.103
146 -5.483 -8.320
147 -5.426 -8.819
148 -5.848 -8.067
149 -6.134 -7.551
150 -6.966 -7.619
151 -6.600 -7.792
152 -6.225 -7.026
153 -6.441 -6.804
154 -5.951 -7.156
155 -6.623 -7.473
156 -7.077 -7.423
157 -6.768 -7.377
158 -7.097 -7.452
159 -7.733 -7.767
160 -7.520 -7.844
161 -7.911 -6.878
162 -8.066 -7.236
163 -7.754 -7.342
164 -7.267 -7.104
165 -5.780 -6.370
166 -6.131 -5.763
167 -5.961 -5.940
168 -6.100 -6.431
169 -7.009 -6.741
170 -6.844 -7.421
171 -7.430 -7.965
172 -8.452 -7.980
173 -9.613 -7.767
174 -9.635 -7.626
175 -9.530 -6.535
176 -9.958 -6.443
177 -9.698 -6.868
178 -10.466 -7.476
179 -10.951 -7.299
180 -10.400 -7.365
181 -9.828 -7.834
182 -9.614 -7.924
183 -9.538 -8.028
184 -9.155 -7.285
185 -8.212 -6.914
186 -7.652 -7.519
187 -7.121 -7.874
188 -6.792 -9.047
189 -7.489 -9.233
190 -8.419 -9.421
191 -8.436 -9.151
192 -8.321 -8.435
193 -7.060 -8.254
194 -6.718 -8.307
195 -6.974 -8.322
196 -6.966 -8.100
197 -6.797 -8.373
198 -6.843 -7.722
199 -6.732 -7.290
200 -6.460 -6.462
201 -6.271 -5.568
202 -7.061 -5.294
203 -7.018 -5.408
204 -8.118 -5.162
205 -8.746 -5.671
206 -8.127 -6.612
207 -8.255 -6.529
208 -8.905 -6.501
209 -8.931 -7.244
210 -9.132 -7.860
211 -8.993 -8.553
212 -9.838 -7.914
213 -8.715 -7.427
214 -8.137 -6.877
215 -8.132 -6.880
216 -7.873 -7.018
217 -7.506 -7.253
218 -7.573 -7.502
219 -7.689 -6.606
220 -7.545 -6.552
221 -7.600 -5.705
222 -7.601 -5.698
223 -6.860 -5.799
224 -6.209 -6.300
225 -6.010 -5.781
226 -4.868 -5.915
227 -4.227 -6.432
228 -3.976 -6.593
229 -4.134 -6.016
230 -4.627 -5.761
231 -4.067 -5.488
232 -4.393 -5.108
233 -4.671 -4.464
234 -5.118 -3.792
235 -5.611 -3.456
236 -5.714 -4.013
237 -5.972 -3.382
238 -5.940 -2.987
239 -5.130 -2.276
240 -4.280 -2.504
241 -4.248 -3.015
242 -3.315 -2.602
243 -2.598 -1.800
244 -2.726 -1.235
245 -3.008 -1.287
246 -2.614 -2.001
247 -3.153 -1.459
248 -2.758 -0.635
249 -1.594 -0.281
250 -1.386 -1.033
251 -1.251 -1.887
252 -1.484 -2.776
253 -1.060 -3.715
254 -1.681 -4.209
255 -1.822 -3.727
256 -2.381 -2.806
257 -3.001 -2.765
258 -3.623 -2.509
259 -3.544 -2.449
260 -4.605 -2.874
261 -4.054 -3.343
262 -4.061 -4.425
263 -3.416 -4.922
264 -2.740 -3.983
265 -2.819 -3.266
266 -2.774 -2.613
267 -2.856 -2.531
268 -2.745 -2.007
269 -2.765 -1.292
270 -2.797 -1.506
271 -2.597 -1.393
272 -2.279 -0.884
273 -2.769 -1.213
274 -3.311 -1.693
275 -3.733 -1.741
276 -3.947 -1.722
277 -4.052 -2.283
278 -5.045 -1.746
279 -4.912 -1.768
280 -5.117 -2.225
281 -6.646 -3.042
282 -6.982 -3.198
283 -7.051 -3.280
284 -7.330 -4.015
285 -6.686 -3.808
286 -6.075 -4.094
287 -6.362 -3.293
288 -6.062 -2.096
289 -6.286 -1.646
290 -6.733 -1.648
291 -6.643 -1.544
292 -5.945 -1.041
293 -5.094 -2.313
294 -4.547 -2.963
295 -4.019 -3.450
296 -4.214 -2.933
297 -4.656 -3.401
298 -4.632 -4.006
299 -3.676 -3.895
300 -2.655 -3.922
301 -2.591 -3.532
302 -3.078 -3.561
303 -3.974 -4.109
304 -4.249 -4.850
305 -4.190 -5.235
306 -4.086 -5.372
307 -4.372 -5.402
308 -4.449 -5.604
309 -4.142 -4.979
310 -4.434 -5.038
311 -3.781 -5.236
312 -3.163 -5.055
313 -2.497 -4.750
314 -2.601 -3.426
315 -2.051 -3.031
316 -1.487 -2.013
317 -0.824 -0.553
318 -1.255 0.867
319 -1.849 1.167
320 -2.444 0.875
321 -3.015 1.409
322 -3.253 0.657
323 -2.824 0.637
324 -2.362 -0.461
325 -2.087 -1.686
326 -2.028 -1.948
327 -2.381 -2.386
328 -2.463 -1.855
329 -2.207 -1.881
330 -1.594 -1.613
331 -1.737 -1.275
332 -1.258 -1.490
333 -1.670 -1.769
334 -1.727 -1.398
335 -1.122 -1.347
336 -1.342 -2.180
337 -1.755 -2.387
338 -1.178 -2.552
339 -0.958 -2.418
340 -0.856 -2.269
341 -1.678 -2.361
342 -1.686 -2.226
343 -0.895 -1.935
344 -1.071 -1.823
345 -0.938 -2.579
346 -0.746 -2.983
347 -0.497 -2.681
348 -0.175 -2.017
349 0.191 -2.779
350 0.015 -2.479
351 -0.833 -1.742
352 -0.569 -1.579
353 -0.995 -1.031
354 -1.135 -0.292
355 -1.192 -0.266
356 -1.327 0.065
357 -0.458 0.194
358 -0.835 0.115
359 0.232 0.704
360 0.593 0.932
361 -0.444 0.253
362 -0.866 0.340
363 -1.226 0.171
364 -1.004 -0.224
365 -1.105 -0.307
366 -1.140 -0.781
367 -0.907 -0.550
368 -0.338 -0.846
369 -0.067 -0.712
370 0.729 -0.600
371 1.432 -0.443
372 1.243 -0.389
373 0.941 -1.415
374 0.586 -1.225
375 0.019 -1.537
376 0.305 -1.712
377 1.043 -1.548
378 0.762 -1.376
379 1.528 -1.462
380 2.042 -1.193
381 1.829 -1.315
382 2.298 -1.332
383 2.522 -1.948
384 2.788 -2.092
385 3.081 -1.685
386 2.569 -1.915
387 2.926 -1.423
388 2.794 -1.880
389 2.227 -2.727
390 1.416 -3.117
391 1.599 -3.481
392 2.203 -3.833
393 2.121 -3.942
394 2.368 -4.119
395 2.431 -4.758
396 3.293 -4.230
397 3.116 -3.889
398 3.141 -3.744
399 3.339 -2.690
400 3.856 -1.449
401 3.695 -0.774
402 3.771 -0.643
403 2.758 -1.328
404 1.705 -1.241
405 1.044 -0.937
406 1.766 -0.077
407 1.631 0.450
408 1.683 0.240
409 1.234 -0.648
410 0.756 -1.254
411 0.675 -1.264
412 0.215 -0.977
413 0.190 -1.329
414 0.415 -1.967
415 0.431 -1.611
416 -1.122 -1.744
417 -1.649 -2.286
418 -0.780 -3.127
419 -0.401 -3.162
420 -0.057 -3.664
421 -0.395 -3.858
422 -0.580 -4.137
423 -0.292 -5.265
424 -0.799 -5.375
425 -1.648 -5.917
426 -1.465 -5.357
427 -2.005 -5.636
428 -2.227 -5.059
429 -2.054 -5.169
430 -1.855 -5.181
431 -2.172 -4.792
432 -1.760 -4.014
433 -1.662 -4.534
434 -1.727 -4.499
435 -1.457 -4.589
436 -0.733 -4.824
437 -0.766 -5.151
438 -0.352 -5.216
439 -0.505 -4.710
440 -0.645 -4.635
441 -1.030 -4.744
442 -0.646 -5.979
443 -0.120 -6.478
444 0.330 -6.608
445 0.792 -6.707
446 2.180 -6.547
447 2.630 -6.524
448 2.643 -5.906
449 3.161 -4.921
450 2.702 -4.533
451 2.142 -4.419
452 2.554 -4.103
453 2.267 -4.057
454 2.516 -3.633
455 2.347 -3.217
456 1.841 -3.480
457 2.044 -2.684
458 1.816 -2.994
459 2.171 -3.520
460 3.382 -4.434
461 3.433 -5.018
462 3.601 -5.578
463 4.097 -5.707
464 4.587 -6.373
465 4.802 -7.173
466 5.257 -7.693
467 4.371 -7.348
468 4.296 -7.008
469 4.061 -6.743
470 4.193 -6.707
471 4.581 -7.225
472 5.343 -6.410
473 6.038 -6.066
474 5.934 -6.843
475 6.022 -7.383
476 5.901 -8.021
477 6.038 -8.540
478 6.982 -9.102
479 6.792 -8.956
480 7.171 -8.278
481 7.294 -8.101
482 7.649 -7.644
483 8.004 -7.353
484 8.235 -7.361
485 8.198 -7.533
486 8.370 -8.249
487 7.447 -7.810
488 7.014 -7.786
489 7.503 -7.419
490 7.713 -6.817
491 6.852 -6.265
492 8.047 -6.314
493 8.112 -5.439
494 9.037 -5.505
495 8.605 -5.345
496 8.581 -5.196
497 8.925 -5.565
498 8.611 -6.115
499 9.018 -6.748
500 8.639 -6.619
501 7.987 -6.888
