# Supplementary material for: Maximum likelihood-based estimation of diffusion coefficient is quick and reliable method for analyzing estradiol actions on surface receptor movements
Source: Front Neuroinform. 2023 Mar 8;17:1005936. doi: 10.3389/fninf.2023.1005936 (PMC10031098; doi:10.3389/fninf.2023.1005936)
Supplement: Supplementary file 2 [file Data_Sheet_2.ZIP › 00-D-error_sensitivity/D015_s0/Traj_N=500_D=0.15_Error=0_MotionBlur _No.077.dat]

001 0.141 -0.161
002 0.542 -0.556
003 -0.009 -0.446
004 0.125 0.023
005 0.149 -0.919
006 0.082 -0.649
007 0.266 -0.558
008 1.170 -0.604
009 1.668 -0.895
010 1.972 -0.360
011 0.937 -0.463
012 0.937 -0.645
013 1.092 -1.058
014 1.817 -0.405
015 2.389 -0.611
016 2.713 -0.722
017 2.106 -0.925
018 1.750 -0.437
019 1.595 -0.629
020 2.204 -0.239
021 2.417 -0.380
022 2.005 -0.240
023 1.709 0.621
024 2.284 0.580
025 2.978 1.262
026 2.077 1.784
027 2.344 2.244
028 2.705 1.880
029 2.567 2.237
030 1.775 2.991
031 0.928 3.394
032 0.846 3.430
033 0.258 3.961
034 0.142 4.401
035 0.702 4.804
036 0.655 4.402
037 1.033 3.861
038 1.434 3.627
039 1.806 3.768
040 1.618 3.311
041 1.989 3.067
042 2.400 3.523
043 3.006 3.929
044 3.052 4.665
045 2.493 5.584
046 3.129 5.865
047 3.917 5.433
048 4.332 5.980
049 3.562 5.320
050 3.187 4.715
051 2.822 4.572
052 3.105 3.864
053 2.471 4.006
054 1.741 4.017
055 1.316 4.600
056 1.107 4.354
057 1.240 4.079
058 1.524 3.543
059 1.218 3.591
060 0.986 3.094
061 0.556 2.131
062 0.632 2.898
063 0.894 3.119
064 1.214 2.570
065 0.722 2.981
066 -0.000 3.308
067 0.133 2.206
068 -0.198 1.989
069 0.417 1.962
070 1.420 1.661
071 1.749 2.568
072 1.776 3.351
073 2.137 2.987
074 2.982 3.461
075 2.882 4.271
076 3.380 3.920
077 3.049 3.853
078 2.965 3.050
079 3.021 3.650
080 2.358 3.864
081 2.500 4.490
082 2.115 4.057
083 1.461 3.690
084 1.332 3.702
085 1.616 3.320
086 1.560 2.978
087 1.929 3.890
088 2.153 2.957
089 1.466 2.527
090 1.352 1.767
091 1.117 1.839
092 0.630 1.917
093 -0.369 1.691
094 -1.578 1.966
095 -1.732 1.475
096 -2.633 2.267
097 -3.872 2.425
098 -4.272 2.683
099 -4.289 3.497
100 -4.222 2.899
101 -4.704 2.479
102 -4.716 2.078
103 -4.515 2.234
104 -3.484 1.570
105 -3.135 0.374
106 -3.516 0.421
107 -3.120 1.379
108 -3.089 1.579
109 -3.152 1.113
110 -3.689 1.858
111 -3.544 1.568
112 -3.141 1.266
113 -3.129 0.858
114 -3.083 0.712
115 -3.515 0.409
116 -3.074 0.186
117 -2.856 0.504
118 -2.668 0.035
119 -2.535 0.660
120 -2.565 0.462
121 -2.751 0.462
122 -2.653 -0.074
123 -3.516 0.267
124 -3.404 0.418
125 -3.080 0.241
126 -2.507 0.744
127 -2.909 1.181
128 -2.848 1.288
129 -3.389 1.427
130 -3.818 0.826
131 -4.039 0.198
132 -3.528 0.757
133 -4.092 1.229
134 -4.790 0.747
135 -4.391 0.115
136 -3.693 -0.037
137 -4.046 -0.166
138 -4.218 -0.782
139 -3.716 -0.643
140 -3.695 -0.029
141 -5.103 0.638
142 -5.282 0.902
143 -5.256 0.779
144 -4.360 0.214
145 -3.870 -0.420
146 -3.296 -0.142
147 -1.959 0.881
148 -1.902 0.278
149 -2.284 0.247
150 -2.907 0.443
151 -2.411 -0.799
152 -1.301 -1.168
153 -0.822 -0.883
154 -0.789 -0.956
155 -1.446 -0.677
156 -2.982 -0.427
157 -3.016 -0.771
158 -2.675 -1.825
159 -2.296 -2.298
160 -2.390 -2.040
161 -1.443 -1.989
162 -1.288 -1.476
163 -1.661 -0.706
164 -1.991 -1.233
165 -1.252 -0.370
166 -0.540 -0.124
167 0.766 0.587
168 1.008 1.225
169 1.139 1.588
170 0.462 1.658
171 -0.307 1.778
172 -0.978 0.512
173 -0.863 0.617
174 -0.130 0.208
175 -0.284 -0.603
176 -0.601 -0.633
177 -1.034 -0.660
178 -1.611 -0.098
179 -1.577 -0.119
180 -2.056 0.402
181 -2.225 1.246
182 -2.972 2.522
183 -3.664 3.635
184 -3.063 3.610
185 -2.302 3.661
186 -2.384 3.178
187 -2.830 2.900
188 -3.910 3.496
189 -3.124 4.210
190 -3.874 3.508
191 -4.005 2.569
192 -2.972 2.326
193 -1.837 2.386
194 -1.335 2.814
195 -1.502 2.088
196 -1.401 1.571
197 -1.981 1.398
198 -2.409 1.344
199 -2.237 2.529
200 -2.021 3.341
201 -1.914 2.336
202 -2.453 2.880
203 -2.678 3.597
204 -1.898 3.581
205 -1.116 3.149
206 -1.212 3.127
207 -1.601 3.121
208 -1.566 3.903
209 -1.265 4.306
210 -0.822 5.089
211 -0.567 4.906
212 -0.148 4.512
213 -0.269 3.914
214 -0.528 3.900
215 0.372 3.980
216 0.275 4.210
217 0.178 3.945
218 -0.338 3.380
219 -0.224 2.765
220 0.098 1.667
221 -1.051 1.271
222 -1.531 1.605
223 -1.634 2.738
224 -2.653 2.604
225 -2.703 2.783
226 -2.249 2.257
227 -2.103 1.628
228 -1.263 1.434
229 -0.688 1.711
230 -1.257 1.524
231 -1.638 1.644
232 -2.218 1.877
233 -1.621 2.354
234 -2.025 1.886
235 -2.477 2.084
236 -2.607 3.117
237 -3.121 3.312
238 -3.371 3.257
239 -2.847 2.935
240 -3.046 3.789
241 -3.528 3.793
242 -3.587 4.451
243 -4.093 5.248
244 -4.300 4.607
245 -4.765 4.648
246 -4.664 4.568
247 -4.884 4.479
248 -5.737 4.988
249 -7.160 5.578
250 -7.491 5.860
251 -7.762 6.598
252 -7.849 7.738
253 -8.620 8.290
254 -8.274 8.417
255 -7.359 8.537
256 -6.968 8.621
257 -7.396 8.699
258 -7.484 8.875
259 -7.701 8.488
260 -8.703 9.112
261 -8.577 9.782
262 -8.683 9.449
263 -8.752 9.525
264 -8.706 9.872
265 -7.981 9.105
266 -7.930 9.356
267 -8.382 8.429
268 -7.904 9.041
269 -7.999 9.317
270 -8.758 8.881
271 -9.223 8.341
272 -9.951 7.413
273 -10.178 7.266
274 -10.244 7.896
275 -10.210 7.890
276 -11.388 9.315
277 -11.455 9.609
278 -11.684 9.095
279 -11.199 9.117
280 -11.460 9.440
281 -11.608 8.758
282 -12.089 7.496
283 -12.159 6.970
284 -12.095 7.489
285 -12.575 7.837
286 -13.391 7.752
287 -13.340 6.728
288 -12.460 6.799
289 -12.772 7.228
290 -12.392 6.843
291 -12.047 6.822
292 -11.526 6.656
293 -11.651 6.582
294 -11.665 6.835
295 -10.763 7.400
296 -9.627 7.384
297 -9.842 7.772
298 -9.967 7.689
299 -10.011 7.747
300 -10.094 8.513
301 -10.161 8.853
302 -9.439 8.978
303 -8.916 9.429
304 -8.900 9.102
305 -9.855 9.262
306 -9.926 9.194
307 -10.025 10.360
308 -11.374 11.461
309 -11.828 13.066
310 -12.024 13.238
311 -11.795 12.650
312 -11.295 13.296
313 -11.290 12.894
314 -11.383 13.069
315 -10.871 12.914
316 -10.863 13.437
317 -10.420 14.153
318 -10.371 14.134
319 -10.400 13.585
320 -9.883 13.396
321 -9.623 13.618
322 -9.323 14.546
323 -9.345 14.611
324 -9.159 14.458
325 -9.797 14.197
326 -9.037 13.827
327 -9.414 14.425
328 -9.139 14.459
329 -8.513 14.137
330 -7.969 14.448
331 -7.829 14.388
332 -7.701 14.102
333 -7.841 14.193
334 -7.812 14.513
335 -7.846 14.693
336 -8.003 14.627
337 -7.368 15.221
338 -7.876 16.027
339 -7.770 16.546
340 -7.440 16.344
341 -7.160 16.439
342 -6.855 16.149
343 -7.584 16.538
344 -7.612 16.526
345 -6.632 16.280
346 -6.935 14.812
347 -6.988 14.230
348 -7.286 14.048
349 -7.807 13.656
350 -8.435 13.171
351 -8.362 12.485
352 -8.141 12.150
353 -8.197 12.752
354 -8.159 12.501
355 -7.988 11.813
356 -7.921 11.386
357 -7.914 11.085
358 -7.355 10.936
359 -8.172 11.363
360 -8.793 11.474
361 -9.152 11.231
362 -9.095 11.000
363 -9.202 11.317
364 -8.891 11.022
365 -9.465 10.976
366 -9.505 10.572
367 -9.198 10.477
368 -8.593 10.826
369 -8.603 10.578
370 -8.629 9.921
371 -9.147 10.057
372 -8.699 9.820
373 -8.859 9.911
374 -9.028 9.401
375 -10.171 9.940
376 -10.614 10.272
377 -11.798 10.417
378 -11.435 9.728
379 -11.810 9.522
380 -12.122 9.489
381 -11.905 8.933
382 -11.634 10.389
383 -11.926 10.531
384 -10.928 9.590
385 -10.927 9.267
386 -11.061 8.864
387 -11.065 8.464
388 -11.380 8.792
389 -11.872 8.854
390 -11.060 9.235
391 -10.569 9.827
392 -10.827 10.128
393 -10.974 10.509
394 -11.742 10.174
395 -12.384 10.885
396 -11.909 11.397
397 -11.394 11.261
398 -11.139 11.513
399 -10.910 12.053
400 -10.656 11.806
401 -10.238 11.231
402 -9.433 11.202
403 -9.373 11.295
404 -7.822 11.267
405 -7.987 10.497
406 -8.468 10.427
407 -8.878 9.721
408 -9.083 9.004
409 -8.632 9.550
410 -8.609 10.090
411 -7.883 10.757
412 -7.049 11.199
413 -7.097 11.943
414 -7.112 12.327
415 -7.120 11.883
416 -7.543 12.618
417 -7.572 12.585
418 -7.512 13.562
419 -7.198 13.645
420 -7.184 14.646
421 -6.977 14.584
422 -7.060 14.351
423 -7.447 13.747
424 -7.187 14.626
425 -8.111 14.769
426 -9.048 14.966
427 -9.229 15.226
428 -9.407 15.600
429 -9.896 15.786
430 -10.305 15.164
431 -10.195 15.008
432 -10.619 14.707
433 -9.952 15.270
434 -10.151 15.261
435 -11.000 16.019
436 -11.713 16.680
437 -12.295 15.707
438 -12.265 15.831
439 -12.335 15.853
440 -12.138 15.524
441 -12.681 14.850
442 -12.887 14.913
443 -12.883 14.676
444 -12.401 14.419
445 -12.240 14.985
446 -11.463 15.605
447 -11.615 15.908
448 -11.258 16.290
449 -11.641 15.323
450 -11.852 15.648
451 -11.287 15.730
452 -11.667 16.664
453 -11.403 16.642
454 -11.332 17.186
455 -11.575 17.730
456 -10.725 17.854
457 -10.183 17.389
458 -9.787 17.053
459 -8.952 17.015
460 -7.983 17.278
461 -7.951 17.679
462 -9.050 17.150
463 -9.449 16.634
464 -9.628 16.803
465 -9.537 17.266
466 -9.968 17.553
467 -10.636 17.632
468 -11.750 17.394
469 -12.205 17.105
470 -12.004 17.379
471 -12.339 16.414
472 -11.944 16.257
473 -12.695 16.762
474 -13.275 16.928
475 -14.125 16.541
476 -14.773 16.643
477 -14.283 16.889
478 -13.663 16.703
479 -13.718 17.445
480 -14.765 17.748
481 -14.802 17.867
482 -14.481 18.226
483 -15.216 18.880
484 -15.625 19.147
485 -15.641 19.717
486 -16.488 20.154
487 -17.056 19.826
488 -16.883 20.329
489 -16.481 21.133
490 -16.340 21.440
491 -16.595 21.011
492 -16.993 22.077
493 -17.094 22.192
494 -18.281 22.693
495 -19.080 22.949
496 -18.187 23.440
497 -16.990 24.759
498 -16.938 25.982
499 -17.066 26.074
500 -16.270 25.975
501 -15.994 26.026
