# Supplementary material for: Maximum likelihood-based estimation of diffusion coefficient is quick and reliable method for analyzing estradiol actions on surface receptor movements
Source: Front Neuroinform. 2023 Mar 8;17:1005936. doi: 10.3389/fninf.2023.1005936 (PMC10031098; doi:10.3389/fninf.2023.1005936)
Supplement: Supplementary file 2 [file Data_Sheet_2.ZIP › 00-D-error_sensitivity/D015_s0/Traj_N=500_D=0.15_Error=0_MotionBlur _No.078.dat]

001 -0.434 0.422
002 -1.242 0.691
003 -1.452 0.879
004 -1.826 1.148
005 -2.171 1.490
006 -2.173 1.671
007 -2.066 2.165
008 -1.429 3.050
009 -1.727 3.150
010 -1.861 2.728
011 -1.398 2.391
012 -0.150 2.820
013 0.115 3.513
014 -0.084 4.421
015 0.214 4.590
016 0.463 5.084
017 0.620 4.708
018 0.798 4.097
019 0.861 3.754
020 0.635 3.880
021 0.634 3.477
022 0.830 3.298
023 0.697 3.936
024 0.515 4.336
025 0.793 3.989
026 1.192 3.931
027 1.260 3.709
028 0.626 3.358
029 -0.339 2.222
030 -0.719 2.129
031 0.020 1.272
032 0.729 1.732
033 1.014 2.050
034 -0.368 1.855
035 0.275 1.794
036 0.247 1.457
037 0.060 0.823
038 0.542 0.444
039 0.589 0.072
040 1.047 -0.409
041 1.410 0.196
042 1.297 0.194
043 0.320 0.297
044 1.060 0.263
045 0.516 -0.219
046 -0.438 0.684
047 -0.817 0.729
048 -0.621 -0.490
049 -0.962 -1.592
050 -1.296 -1.597
051 -1.358 -1.627
052 -0.852 -1.478
053 -0.232 -1.485
054 -0.043 -1.290
055 -0.776 -1.162
056 -1.360 -1.029
057 -1.201 -0.496
058 -1.318 0.267
059 -0.733 0.750
060 -0.731 0.532
061 -1.297 0.744
062 -0.967 0.350
063 -0.600 -0.128
064 -0.320 -0.498
065 0.048 -0.225
066 -0.062 -0.135
067 0.165 -0.459
068 0.352 -1.196
069 0.311 -1.501
070 -0.141 -0.720
071 -0.743 -0.866
072 -1.350 -0.498
073 -0.986 -0.039
074 -1.864 -0.510
075 -2.763 -0.660
076 -2.841 -0.391
077 -2.606 -0.727
078 -1.972 -1.040
079 -1.781 -1.073
080 -1.969 -0.733
081 -2.205 -1.988
082 -2.079 -2.906
083 -3.210 -3.134
084 -4.248 -4.128
085 -5.076 -4.209
086 -5.416 -4.387
087 -5.799 -3.779
088 -5.319 -3.157
089 -5.716 -2.671
090 -5.681 -2.277
091 -5.879 -2.387
092 -6.001 -2.871
093 -6.472 -3.348
094 -7.307 -3.018
095 -7.582 -2.256
096 -6.538 -1.769
097 -6.159 -1.644
098 -6.381 -0.864
099 -5.899 -1.006
100 -6.156 0.265
101 -6.038 -0.175
102 -6.056 0.330
103 -6.635 0.399
104 -6.214 0.579
105 -6.721 0.840
106 -7.139 1.116
107 -6.742 1.232
108 -6.845 0.404
109 -6.844 0.331
110 -6.636 0.607
111 -7.745 1.014
112 -8.444 0.631
113 -9.004 0.399
114 -9.555 -0.138
115 -9.899 0.962
116 -9.867 1.387
117 -9.211 0.770
118 -9.541 1.291
119 -8.813 1.301
120 -8.295 1.159
121 -8.666 0.809
122 -8.599 1.224
123 -9.058 1.670
124 -9.306 1.811
125 -9.868 1.299
126 -10.081 0.837
127 -10.232 -0.077
128 -10.485 -0.613
129 -10.074 -0.110
130 -9.112 -0.207
131 -8.455 -0.662
132 -7.704 -0.809
133 -8.165 -0.986
134 -8.537 -2.382
135 -8.069 -2.010
136 -8.016 -2.679
137 -7.580 -3.941
138 -7.594 -3.886
139 -7.101 -2.959
140 -6.404 -1.891
141 -6.771 -2.548
142 -7.163 -1.637
143 -6.422 -1.435
144 -5.856 -1.157
145 -5.836 -1.882
146 -5.529 -1.919
147 -6.321 -1.148
148 -7.054 -1.030
149 -7.622 -1.270
150 -8.453 -2.007
151 -9.688 -2.566
152 -9.873 -3.036
153 -10.611 -3.670
154 -10.509 -4.103
155 -10.440 -5.075
156 -10.059 -5.395
157 -10.646 -5.132
158 -10.987 -4.294
159 -10.431 -4.470
160 -10.273 -4.177
161 -10.569 -4.409
162 -10.670 -5.330
163 -10.055 -4.152
164 -9.844 -3.735
165 -10.252 -4.246
166 -10.465 -4.968
167 -9.881 -4.955
168 -9.989 -4.327
169 -10.023 -4.380
170 -10.805 -3.878
171 -10.647 -4.228
172 -10.205 -3.834
173 -10.168 -3.211
174 -9.321 -3.877
175 -8.650 -4.795
176 -8.052 -4.559
177 -7.805 -4.124
178 -7.915 -4.445
179 -8.372 -4.345
180 -7.912 -4.367
181 -7.367 -3.745
182 -6.331 -3.949
183 -5.882 -3.882
184 -5.852 -3.144
185 -6.598 -2.390
186 -6.568 -1.809
187 -6.651 -1.975
188 -6.443 -1.947
189 -6.655 -1.176
190 -5.803 -1.806
191 -5.100 -1.576
192 -4.998 -1.772
193 -4.832 -1.765
194 -3.731 -1.676
195 -3.586 -1.425
196 -3.424 -2.579
197 -3.606 -3.965
198 -3.502 -4.866
199 -3.429 -5.141
200 -3.540 -5.970
201 -4.210 -6.104
202 -4.961 -6.051
203 -4.748 -5.772
204 -4.759 -5.233
205 -4.164 -5.216
206 -3.417 -5.825
207 -3.707 -5.088
208 -4.513 -5.042
209 -4.260 -4.971
210 -3.478 -4.619
211 -3.258 -5.069
212 -2.638 -4.812
213 -2.689 -4.729
214 -3.466 -4.964
215 -2.782 -4.432
216 -2.770 -4.389
217 -2.987 -4.410
218 -3.160 -4.719
219 -3.158 -5.070
220 -3.063 -4.822
221 -2.684 -5.733
222 -2.380 -6.306
223 -3.049 -6.096
224 -3.138 -6.401
225 -4.081 -6.843
226 -4.161 -6.507
227 -4.875 -7.513
228 -5.070 -7.293
229 -4.787 -7.495
230 -3.986 -6.863
231 -3.286 -6.221
232 -3.161 -6.001
233 -3.035 -6.208
234 -3.580 -5.398
235 -3.738 -4.791
236 -3.479 -4.047
237 -3.724 -3.407
238 -4.227 -3.273
239 -4.060 -3.462
240 -3.541 -3.241
241 -3.312 -2.650
242 -2.609 -2.721
243 -2.649 -3.839
244 -3.559 -3.419
245 -4.232 -3.167
246 -4.055 -3.608
247 -3.637 -3.102
248 -3.665 -3.507
249 -4.352 -3.876
250 -5.195 -4.095
251 -4.715 -3.845
252 -4.707 -3.834
253 -5.540 -3.040
254 -4.992 -3.235
255 -4.323 -3.029
256 -4.523 -3.105
257 -4.075 -3.370
258 -3.170 -4.117
259 -2.693 -4.309
260 -2.314 -4.367
261 -1.307 -3.855
262 -0.571 -3.779
263 -0.900 -3.538
264 -0.931 -2.532
265 -1.087 -2.542
266 -1.704 -2.100
267 -1.801 -2.738
268 -1.875 -3.458
269 -2.159 -3.299
270 -2.093 -4.071
271 -1.316 -3.891
272 -1.218 -4.442
273 -1.220 -4.369
274 -1.608 -4.086
275 -1.641 -3.940
276 -1.043 -4.910
277 -1.261 -5.046
278 -1.365 -5.472
279 -1.188 -5.375
280 -0.763 -5.415
281 -0.517 -5.866
282 0.271 -5.597
283 -0.077 -4.638
284 0.293 -4.332
285 0.440 -3.838
286 0.442 -3.180
287 0.920 -3.185
288 0.445 -2.439
289 1.715 -2.018
290 2.203 -2.773
291 2.217 -2.983
292 2.904 -2.863
293 2.873 -2.969
294 2.377 -2.683
295 1.590 -3.358
296 0.567 -3.610
297 -0.450 -3.995
298 -0.532 -4.080
299 -1.053 -4.244
300 -0.838 -4.148
301 -1.637 -4.715
302 -1.761 -5.502
303 -1.980 -5.443
304 -1.354 -5.217
305 -2.310 -5.132
306 -2.896 -4.750
307 -3.248 -4.428
308 -2.531 -3.842
309 -2.592 -4.330
310 -3.019 -4.547
311 -2.486 -4.077
312 -2.783 -3.789
313 -3.050 -4.039
314 -3.485 -4.724
315 -3.502 -5.976
316 -3.544 -6.040
317 -2.681 -6.590
318 -3.042 -6.469
319 -4.347 -5.917
320 -3.628 -5.358
321 -3.463 -6.302
322 -2.936 -5.618
323 -3.005 -5.031
324 -2.624 -4.474
325 -2.678 -3.951
326 -1.612 -4.117
327 -1.111 -4.759
328 -0.707 -5.108
329 -1.490 -4.640
330 -2.094 -4.191
331 -2.227 -3.289
332 -2.950 -3.391
333 -2.367 -3.668
334 -2.561 -4.305
335 -2.528 -3.760
336 -1.916 -3.969
337 -2.016 -3.428
338 -1.985 -4.132
339 -2.132 -4.321
340 -2.644 -4.539
341 -3.287 -4.383
342 -2.946 -4.615
343 -2.262 -4.083
344 -1.887 -3.044
345 -2.683 -2.032
346 -2.773 -1.655
347 -3.642 -1.473
348 -4.157 -2.432
349 -3.872 -2.677
350 -3.792 -3.526
351 -3.730 -3.576
352 -2.628 -2.903
353 -2.256 -2.928
354 -2.635 -2.855
355 -3.270 -1.971
356 -3.137 -2.216
357 -3.638 -1.804
358 -3.363 -2.335
359 -4.091 -2.422
360 -3.750 -2.675
361 -3.552 -2.366
362 -3.403 -2.571
363 -3.307 -3.314
364 -2.810 -3.664
365 -2.758 -3.390
366 -3.015 -3.554
367 -3.192 -3.747
368 -3.213 -4.372
369 -3.269 -4.971
370 -2.847 -5.205
371 -2.284 -5.305
372 -2.242 -6.148
373 -2.000 -7.225
374 -2.168 -7.649
375 -1.559 -8.043
376 -1.636 -9.161
377 -2.269 -9.559
378 -2.877 -9.733
379 -3.615 -10.257
380 -3.266 -10.654
381 -3.051 -10.916
382 -2.917 -10.619
383 -3.129 -9.443
384 -2.806 -8.993
385 -2.359 -9.341
386 -0.958 -8.808
387 -1.092 -9.385
388 -1.315 -9.762
389 -1.191 -10.056
390 -1.095 -10.222
391 -0.771 -10.080
392 -0.857 -10.103
393 -0.680 -10.161
394 -1.644 -10.182
395 -1.361 -9.684
396 -1.185 -10.181
397 -1.014 -10.902
398 -0.415 -11.647
399 -0.662 -11.844
400 -0.952 -10.998
401 -0.922 -10.509
402 -0.832 -10.501
403 -0.707 -9.676
404 0.006 -9.767
405 -0.457 -9.468
406 -0.505 -9.311
407 -0.696 -9.237
408 -1.003 -9.784
409 -0.577 -9.703
410 1.043 -9.785
411 0.980 -9.979
412 1.481 -10.172
413 1.058 -9.619
414 0.633 -9.132
415 -0.289 -8.999
416 -0.217 -8.926
417 -0.004 -8.918
418 0.875 -8.622
419 2.116 -8.590
420 1.831 -8.533
421 2.099 -8.357
422 1.969 -7.882
423 2.325 -7.892
424 2.628 -7.854
425 2.666 -7.226
426 2.158 -8.084
427 1.506 -8.428
428 1.800 -8.330
429 1.696 -7.490
430 2.235 -6.690
431 2.607 -6.259
432 2.051 -5.819
433 1.719 -6.253
434 1.808 -6.582
435 1.899 -5.968
436 1.891 -5.322
437 1.769 -5.060
438 1.730 -5.330
439 1.101 -5.125
440 0.913 -5.280
441 0.572 -5.077
442 0.365 -5.798
443 0.131 -6.115
444 -0.457 -6.543
445 -0.394 -6.711
446 -0.059 -7.040
447 -0.137 -7.122
448 0.081 -7.413
449 0.181 -8.304
450 0.940 -8.598
451 1.972 -9.009
452 2.563 -10.056
453 3.252 -10.225
454 3.823 -10.208
455 4.091 -10.532
456 4.527 -11.271
457 4.710 -11.340
458 5.158 -11.096
459 5.771 -10.440
460 5.738 -10.320
461 5.313 -11.168
462 4.328 -12.125
463 4.065 -12.088
464 3.234 -12.515
465 2.522 -12.359
466 1.943 -12.051
467 2.105 -11.989
468 2.174 -12.067
469 2.072 -12.177
470 1.911 -12.853
471 2.247 -13.015
472 2.907 -14.077
473 2.658 -14.390
474 2.673 -14.440
475 3.466 -14.894
476 4.435 -14.942
477 4.672 -15.679
478 4.802 -16.100
479 4.884 -16.776
480 4.074 -16.928
481 3.679 -16.535
482 3.077 -16.228
483 3.459 -16.236
484 3.846 -16.487
485 3.387 -17.199
486 3.895 -18.079
487 3.306 -17.510
488 3.695 -16.769
489 4.066 -17.172
490 4.283 -17.733
491 4.444 -17.977
492 4.990 -18.835
493 4.915 -18.383
494 4.916 -18.873
495 5.066 -19.576
496 4.928 -19.335
497 4.950 -18.686
498 5.265 -18.011
499 5.034 -18.168
500 5.456 -18.169
501 5.324 -17.568
