# Supplementary material for: Maximum likelihood-based estimation of diffusion coefficient is quick and reliable method for analyzing estradiol actions on surface receptor movements
Source: Front Neuroinform. 2023 Mar 8;17:1005936. doi: 10.3389/fninf.2023.1005936 (PMC10031098; doi:10.3389/fninf.2023.1005936)
Supplement: Supplementary file 2 [file Data_Sheet_2.ZIP › 00-D-error_sensitivity/D015_s0/Traj_N=500_D=0.15_Error=0_MotionBlur _No.079.dat]

001 0.388 0.323
002 0.841 -0.219
003 0.238 -0.680
004 0.906 0.173
005 0.631 0.034
006 0.659 -0.061
007 0.898 0.569
008 1.105 0.737
009 1.572 0.145
010 1.087 0.696
011 0.104 1.143
012 -0.638 1.666
013 -1.160 1.782
014 -1.046 2.267
015 -0.998 2.870
016 -1.669 2.932
017 -1.459 3.138
018 -1.163 2.819
019 -1.444 2.531
020 -1.325 2.051
021 -2.153 2.398
022 -1.664 2.499
023 -1.597 2.891
024 -1.981 3.071
025 -2.794 3.329
026 -2.055 3.112
027 -2.301 3.341
028 -2.026 2.875
029 -1.923 2.404
030 -1.753 2.465
031 -0.910 2.319
032 -0.931 2.165
033 -1.105 2.238
034 -1.551 1.742
035 -1.843 2.555
036 -1.971 3.309
037 -1.533 3.228
038 -1.696 3.508
039 -1.538 3.972
040 -1.962 3.901
041 -2.644 3.110
042 -1.847 3.487
043 -0.927 4.032
044 -0.953 4.256
045 -1.439 4.708
046 -0.784 5.642
047 0.893 6.290
048 1.261 6.352
049 1.353 5.884
050 1.817 4.888
051 2.048 4.222
052 2.538 4.422
053 3.347 4.564
054 3.729 4.950
055 4.695 4.722
056 5.935 4.668
057 5.548 5.676
058 5.694 5.042
059 5.355 4.448
060 6.069 4.327
061 6.687 4.859
062 5.774 5.046
063 6.513 6.381
064 6.211 7.405
065 5.750 6.774
066 5.384 6.763
067 5.727 6.031
068 5.855 5.924
069 5.497 5.635
070 5.207 5.348
071 5.256 4.905
072 4.068 4.834
073 3.474 5.141
074 4.418 6.000
075 4.908 6.011
076 5.099 4.399
077 5.328 4.901
078 5.379 4.399
079 5.866 4.030
080 5.765 3.732
081 5.893 4.186
082 5.967 3.971
083 5.747 4.400
084 4.958 4.711
085 4.269 5.130
086 4.262 5.523
087 4.585 4.908
088 5.104 4.066
089 5.884 3.414
090 5.562 2.344
091 5.830 2.739
092 4.807 3.586
093 3.419 3.367
094 3.038 3.117
095 3.306 3.406
096 3.232 3.045
097 3.363 2.896
098 3.121 2.832
099 3.198 1.990
100 3.654 2.325
101 3.247 2.687
102 2.551 2.188
103 2.181 2.047
104 1.928 2.029
105 1.998 1.774
106 1.686 1.467
107 0.541 1.226
108 -0.264 1.620
109 -0.231 0.693
110 -0.508 0.828
111 -1.331 1.309
112 -1.221 1.183
113 -0.828 1.392
114 -1.429 1.683
115 -1.489 1.667
116 -1.288 0.839
117 -1.271 0.240
118 -1.659 -0.101
119 -1.835 0.704
120 -2.082 1.039
121 -1.704 0.496
122 -2.257 -0.102
123 -2.234 -0.567
124 -1.321 -0.900
125 -1.350 -0.757
126 -0.635 -0.815
127 -1.877 -1.259
128 -1.747 -1.265
129 -1.437 -1.293
130 -1.551 -0.406
131 -1.546 -0.202
132 -1.161 -1.186
133 0.533 -1.890
134 1.960 -1.914
135 1.755 -2.044
136 1.813 -1.057
137 2.475 -0.030
138 2.619 0.782
139 2.210 1.564
140 2.393 1.667
141 1.183 1.953
142 0.658 2.865
143 0.545 2.923
144 0.762 3.524
145 1.123 3.249
146 2.289 3.418
147 2.395 3.185
148 2.121 3.169
149 2.041 2.292
150 1.922 2.416
151 2.197 2.741
152 1.783 2.995
153 1.143 3.312
154 0.953 3.224
155 1.089 2.789
156 1.564 1.978
157 2.361 2.004
158 2.069 1.986
159 1.631 2.011
160 1.715 1.574
161 1.114 1.215
162 0.467 2.167
163 0.947 3.388
164 0.916 3.901
165 1.344 3.648
166 1.628 2.719
167 2.328 2.168
168 3.020 1.528
169 3.039 0.975
170 3.696 0.852
171 3.685 0.609
172 3.942 1.011
173 3.288 1.092
174 3.241 1.429
175 2.900 2.221
176 2.395 2.609
177 1.609 2.545
178 1.075 2.427
179 0.338 3.247
180 0.548 3.193
181 0.472 2.838
182 1.108 3.135
183 1.253 3.787
184 0.896 3.500
185 0.981 3.852
186 0.850 4.141
187 1.117 4.577
188 0.684 4.955
189 -0.036 4.915
190 -0.344 4.431
191 -0.216 3.835
192 0.611 2.982
193 0.704 3.233
194 1.305 2.643
195 1.709 2.459
196 2.810 2.516
197 2.247 2.388
198 2.400 2.189
199 2.961 2.678
200 2.955 2.368
201 2.905 1.735
202 2.820 2.563
203 2.638 2.132
204 2.721 2.189
205 2.514 2.854
206 3.449 3.731
207 3.508 3.925
208 3.319 3.564
209 2.030 3.799
210 0.367 3.409
211 0.244 2.907
212 0.128 3.680
213 -0.656 2.987
214 -1.417 2.316
215 -1.953 1.867
216 -2.782 1.453
217 -2.475 1.624
218 -3.264 1.426
219 -4.043 0.898
220 -4.027 0.509
221 -3.567 0.399
222 -3.424 0.301
223 -3.975 0.520
224 -4.080 0.709
225 -4.149 -0.006
226 -4.823 0.330
227 -4.606 1.093
228 -4.607 1.610
229 -4.550 1.526
230 -3.814 0.407
231 -3.696 0.679
232 -4.142 0.412
233 -4.426 0.375
234 -4.690 0.084
235 -4.906 -0.721
236 -5.582 -1.086
237 -5.958 -1.283
238 -6.006 -2.011
239 -5.886 -2.049
240 -5.517 -2.187
241 -6.010 -2.184
242 -6.129 -2.025
243 -7.139 -1.832
244 -6.521 -1.183
245 -6.630 -0.339
246 -6.357 -0.326
247 -6.601 0.587
248 -6.566 0.500
249 -6.939 0.098
250 -7.277 0.780
251 -7.554 0.441
252 -7.850 0.813
253 -7.834 1.453
254 -7.557 1.455
255 -8.661 1.480
256 -7.822 1.540
257 -7.375 0.733
258 -6.425 0.344
259 -5.546 0.649
260 -5.627 0.462
261 -5.735 -0.149
262 -5.753 -1.061
263 -5.206 -0.687
264 -4.522 -0.958
265 -4.387 -0.784
266 -3.970 -0.884
267 -3.521 -1.987
268 -3.503 -2.326
269 -3.944 -3.004
270 -4.172 -3.083
271 -4.544 -3.311
272 -3.541 -3.061
273 -4.191 -3.725
274 -4.729 -3.666
275 -4.741 -3.577
276 -4.703 -3.730
277 -4.205 -4.454
278 -3.300 -4.924
279 -3.313 -5.262
280 -3.737 -5.563
281 -3.839 -5.453
282 -4.075 -6.314
283 -4.583 -6.196
284 -5.097 -5.672
285 -4.926 -6.428
286 -5.484 -6.647
287 -5.485 -6.425
288 -4.680 -6.812
289 -4.644 -6.261
290 -5.314 -7.178
291 -4.940 -7.683
292 -5.077 -7.901
293 -4.363 -8.271
294 -4.412 -8.776
295 -3.644 -8.508
296 -3.134 -8.452
297 -3.141 -8.312
298 -2.696 -7.994
299 -3.252 -7.510
300 -3.811 -7.093
301 -3.916 -6.784
302 -3.840 -7.290
303 -3.272 -7.224
304 -2.341 -6.944
305 -3.114 -7.122
306 -3.057 -7.043
307 -3.424 -7.279
308 -3.499 -7.094
309 -3.296 -6.645
310 -3.799 -6.658
311 -4.165 -6.897
312 -4.488 -6.350
313 -4.734 -5.231
314 -5.392 -5.693
315 -5.526 -6.191
316 -5.720 -6.868
317 -6.529 -6.523
318 -6.521 -5.696
319 -6.784 -5.689
320 -6.743 -4.832
321 -7.315 -4.116
322 -7.555 -4.010
323 -7.087 -3.615
324 -6.480 -3.643
325 -5.323 -3.866
326 -5.278 -4.083
327 -5.349 -4.455
328 -5.448 -4.357
329 -6.599 -3.453
330 -6.672 -3.366
331 -6.913 -3.947
332 -6.896 -4.451
333 -6.267 -4.544
334 -5.707 -4.735
335 -5.088 -4.871
336 -5.196 -4.289
337 -5.283 -3.939
338 -5.829 -5.222
339 -5.705 -6.076
340 -5.883 -6.133
341 -5.189 -5.988
342 -6.026 -4.537
343 -5.168 -4.236
344 -4.984 -3.924
345 -4.798 -3.763
346 -4.507 -3.823
347 -4.157 -4.211
348 -3.716 -4.863
349 -3.019 -5.207
350 -2.922 -5.345
351 -2.928 -5.625
352 -2.253 -6.242
353 -2.003 -6.391
354 -1.853 -6.674
355 -0.964 -6.819
356 -0.571 -6.378
357 -0.096 -6.803
358 0.208 -7.490
359 0.271 -7.734
360 -0.105 -7.923
361 0.496 -7.619
362 0.808 -6.889
363 1.211 -5.640
364 1.900 -4.906
365 2.725 -4.490
366 3.724 -3.592
367 4.119 -3.575
368 3.960 -3.568
369 3.865 -2.484
370 3.267 -1.528
371 2.428 -1.364
372 1.385 -1.593
373 1.553 -2.461
374 1.303 -2.792
375 1.492 -2.008
376 1.349 -1.337
377 1.267 -0.180
378 1.677 0.235
379 0.785 -0.007
380 -0.495 0.290
381 -0.228 0.371
382 0.279 0.113
383 0.260 0.842
384 0.201 1.636
385 0.105 1.470
386 -0.784 0.237
387 -1.994 0.204
388 -2.607 -0.272
389 -2.971 -0.274
390 -3.049 1.640
391 -2.544 1.951
392 -2.534 2.053
393 -2.390 2.677
394 -2.606 2.695
395 -3.188 2.140
396 -3.268 1.821
397 -2.914 1.813
398 -2.899 1.256
399 -2.610 1.079
400 -2.840 1.216
401 -2.764 2.014
402 -2.437 1.214
403 -2.322 0.782
404 -1.706 0.078
405 -1.544 0.657
406 -1.749 1.281
407 -1.783 1.480
408 -1.954 2.120
409 -1.555 3.051
410 -1.138 4.054
411 -0.988 4.680
412 -0.138 6.007
413 0.106 6.197
414 -0.543 5.891
415 -0.822 4.959
416 -0.683 4.871
417 -0.539 4.249
418 -0.660 3.610
419 -1.605 4.022
420 -1.959 4.311
421 -2.254 3.798
422 -2.305 3.434
423 -2.210 3.341
424 -1.955 4.212
425 -1.833 4.666
426 -0.934 4.509
427 -0.425 4.794
428 -0.238 4.439
429 -1.490 3.738
430 -1.850 2.851
431 -2.594 2.708
432 -2.747 2.121
433 -2.939 2.227
434 -2.040 1.953
435 -2.153 1.339
436 -1.544 1.226
437 -1.017 2.001
438 -0.904 2.858
439 -0.832 2.801
440 -1.686 2.755
441 -1.899 2.861
442 -2.412 3.001
443 -2.248 3.335
444 -1.741 2.577
445 -1.642 2.215
446 -1.070 1.480
447 -1.030 1.601
448 -1.248 2.165
449 -1.735 3.264
450 -1.345 4.399
451 -0.464 4.129
452 0.182 3.846
453 0.617 3.626
454 1.543 3.936
455 1.978 4.224
456 1.997 4.528
457 2.117 4.734
458 2.281 4.496
459 1.830 4.975
460 1.359 6.113
461 2.097 6.617
462 1.489 7.091
463 0.879 6.636
464 1.121 5.593
465 1.209 5.126
466 1.932 5.055
467 2.621 5.105
468 3.553 4.999
469 4.483 5.551
470 5.763 5.873
471 6.639 5.815
472 7.979 5.821
473 9.303 6.067
474 11.084 5.574
475 11.808 5.896
476 11.060 5.537
477 11.269 5.308
478 12.251 5.201
479 13.630 5.887
480 14.057 6.154
481 14.621 6.840
482 14.519 8.086
483 14.698 8.188
484 14.523 8.101
485 14.098 8.762
486 14.222 8.947
487 14.489 8.979
488 13.563 9.330
489 13.316 10.433
490 13.384 11.166
491 13.369 11.118
492 14.390 11.365
493 13.440 11.603
494 13.118 12.144
495 12.965 12.361
496 12.954 12.664
497 12.411 12.564
498 12.097 12.867
499 12.008 13.480
500 11.527 13.546
501 11.828 13.236
