# Supplementary material for: Maximum likelihood-based estimation of diffusion coefficient is quick and reliable method for analyzing estradiol actions on surface receptor movements
Source: Front Neuroinform. 2023 Mar 8;17:1005936. doi: 10.3389/fninf.2023.1005936 (PMC10031098; doi:10.3389/fninf.2023.1005936)
Supplement: Supplementary file 2 [file Data_Sheet_2.ZIP › 00-D-error_sensitivity/D015_s0/Traj_N=500_D=0.15_Error=0_MotionBlur _No.080.dat]

001 -0.446 0.089
002 -0.803 0.977
003 -0.937 1.356
004 -0.336 1.871
005 0.029 1.214
006 0.161 1.304
007 -0.412 0.780
008 0.576 0.995
009 1.351 0.704
010 2.240 1.135
011 3.135 1.173
012 3.446 1.076
013 3.734 1.731
014 3.922 1.587
015 3.657 1.486
016 3.690 0.903
017 3.443 1.053
018 3.994 0.942
019 4.687 1.320
020 4.170 0.785
021 4.647 1.304
022 5.245 0.600
023 5.286 -0.147
024 6.073 -0.445
025 5.573 -0.511
026 5.576 -0.562
027 5.333 0.064
028 5.325 -0.539
029 4.862 -0.833
030 5.135 -0.785
031 4.759 -0.898
032 4.504 -1.269
033 5.076 -1.574
034 4.656 -1.707
035 4.814 -1.796
036 5.411 -1.191
037 5.578 -1.577
038 5.761 -1.936
039 4.415 -1.810
040 4.105 -2.000
041 3.834 -1.602
042 4.067 -1.238
043 3.984 -1.021
044 4.576 -0.973
045 4.871 -0.309
046 5.378 -0.392
047 5.695 -1.063
048 5.476 -1.504
049 5.431 -1.715
050 4.305 -1.813
051 3.725 -1.433
052 3.124 -1.586
053 2.794 -1.384
054 2.423 -1.448
055 2.302 -2.031
056 2.999 -1.849
057 3.948 -1.831
058 4.535 -1.345
059 4.228 -1.414
060 3.559 -1.864
061 4.036 -1.308
062 3.936 -0.925
063 4.420 -0.812
064 4.276 -1.219
065 4.652 -1.245
066 4.436 -1.940
067 4.780 -1.521
068 4.610 -1.818
069 4.447 -1.745
070 4.457 -1.178
071 4.351 -0.871
072 4.609 -0.175
073 4.812 -0.187
074 5.374 -1.040
075 5.885 -1.503
076 5.965 -0.355
077 5.304 -0.074
078 4.901 0.785
079 5.075 0.761
080 5.464 0.679
081 5.404 0.446
082 6.453 0.670
083 6.158 1.352
084 5.386 1.609
085 5.399 0.957
086 5.407 0.672
087 5.607 1.121
088 5.916 0.133
089 5.370 0.862
090 5.553 1.907
091 5.318 1.949
092 5.436 2.849
093 5.654 3.506
094 5.580 3.143
095 5.498 2.566
096 6.360 3.204
097 8.095 4.357
098 8.365 4.769
099 8.593 5.173
100 8.585 5.640
101 9.447 4.781
102 10.073 3.874
103 10.447 3.882
104 10.669 3.941
105 11.300 3.577
106 12.502 3.787
107 13.189 3.252
108 13.277 3.036
109 13.829 2.389
110 15.324 1.658
111 14.868 1.484
112 14.739 1.820
113 14.527 1.929
114 13.508 1.911
115 13.571 1.746
116 13.427 1.651
117 13.668 1.604
118 13.170 2.118
119 11.950 2.811
120 11.734 3.447
121 12.469 4.140
122 12.977 4.817
123 13.220 5.342
124 12.598 4.938
125 12.351 5.125
126 11.787 5.321
127 12.047 6.011
128 11.851 6.477
129 12.425 6.504
130 12.838 7.732
131 13.595 8.092
132 14.018 9.274
133 13.827 9.481
134 13.379 9.830
135 13.560 10.332
136 14.600 10.425
137 14.151 9.401
138 14.238 8.832
139 13.916 9.060
140 13.527 9.161
141 13.116 7.966
142 13.549 7.764
143 14.276 8.193
144 15.116 8.415
145 15.466 8.678
146 15.200 9.169
147 15.404 8.921
148 15.458 9.060
149 16.425 9.262
150 16.674 9.432
151 17.211 9.402
152 17.247 8.651
153 17.660 8.216
154 17.958 8.469
155 17.254 8.919
156 17.407 8.760
157 17.072 9.333
158 16.912 10.101
159 17.547 10.389
160 18.045 10.462
161 18.543 10.467
162 18.627 9.871
163 19.018 9.235
164 19.606 9.677
165 18.660 9.181
166 19.262 8.731
167 19.151 9.357
168 18.891 9.644
169 18.794 9.766
170 18.718 9.316
171 18.594 9.615
172 18.365 9.480
173 17.832 9.480
174 18.477 8.817
175 19.432 7.257
176 19.970 7.035
177 20.000 7.189
178 19.981 6.440
179 20.228 6.004
180 21.089 5.673
181 21.611 4.910
182 21.469 5.213
183 21.653 5.684
184 21.570 6.833
185 21.667 7.350
186 21.793 7.314
187 21.596 6.998
188 20.695 7.518
189 20.151 7.625
190 19.580 7.975
191 19.394 8.172
192 18.055 8.246
193 17.807 8.122
194 17.679 8.753
195 17.995 8.715
196 17.682 9.166
197 17.420 8.391
198 17.202 7.878
199 16.600 8.265
200 16.287 8.295
201 16.795 8.181
202 16.675 8.038
203 17.812 7.273
204 17.716 7.168
205 17.469 7.940
206 17.822 8.155
207 18.013 8.143
208 18.398 7.667
209 18.489 8.226
210 18.020 8.129
211 17.058 7.901
212 17.017 7.411
213 17.323 8.573
214 17.465 9.718
215 18.101 9.550
216 18.063 9.253
217 17.851 9.505
218 17.690 9.776
219 17.574 9.424
220 16.870 9.117
221 15.813 8.659
222 15.567 8.628
223 14.571 8.857
224 14.982 8.566
225 14.596 8.895
226 14.533 9.263
227 15.167 8.817
228 15.445 8.114
229 16.011 7.928
230 16.507 7.965
231 17.206 7.946
232 17.063 8.287
233 16.904 8.510
234 17.235 9.305
235 17.489 9.866
236 17.794 9.480
237 18.453 9.427
238 18.418 10.320
239 18.885 9.690
240 18.855 9.316
241 18.907 9.493
242 18.642 9.816
243 17.431 9.515
244 17.227 8.938
245 17.614 8.280
246 17.786 8.660
247 17.848 9.380
248 18.626 9.179
249 19.098 9.449
250 19.001 8.693
251 19.764 8.218
252 19.488 8.352
253 19.590 8.803
254 19.391 8.660
255 18.672 9.366
256 18.258 10.114
257 18.472 10.615
258 18.772 10.733
259 17.947 10.995
260 17.385 11.041
261 16.981 12.368
262 16.351 12.902
263 16.083 13.488
264 16.130 13.770
265 16.854 13.533
266 17.771 13.312
267 17.390 13.764
268 17.607 13.765
269 18.039 14.349
270 18.425 14.289
271 17.767 13.849
272 16.644 13.818
273 17.687 13.454
274 18.565 12.947
275 18.609 13.289
276 19.147 13.361
277 18.550 13.634
278 18.381 12.715
279 18.660 10.984
280 18.365 10.935
281 18.041 10.810
282 17.878 11.155
283 18.204 11.083
284 17.747 11.289
285 18.298 11.376
286 18.884 11.569
287 18.880 11.922
288 18.497 13.225
289 17.749 13.497
290 18.419 13.483
291 18.930 13.727
292 18.969 13.969
293 18.006 14.100
294 17.658 14.116
295 17.521 13.918
296 17.201 13.323
297 16.654 12.741
298 16.447 12.498
299 15.358 13.103
300 15.181 13.362
301 15.044 13.025
302 15.782 12.208
303 16.328 12.456
304 15.865 12.519
305 15.219 12.569
306 14.845 12.434
307 14.851 12.287
308 13.744 12.029
309 13.447 13.026
310 13.825 13.142
311 14.013 13.282
312 14.114 14.238
313 13.323 14.118
314 12.844 14.551
315 12.856 13.812
316 12.491 13.132
317 12.340 13.975
318 12.794 14.160
319 12.832 13.853
320 13.868 13.327
321 13.853 13.745
322 14.337 14.115
323 14.052 14.256
324 13.580 14.448
325 13.713 14.918
326 13.032 14.707
327 12.336 15.270
328 11.493 16.031
329 11.652 15.353
330 12.121 15.381
331 12.657 14.229
332 13.825 13.629
333 13.879 13.731
334 13.278 13.573
335 13.153 13.539
336 12.678 12.932
337 13.050 12.801
338 14.396 12.712
339 14.814 12.822
340 14.254 13.063
341 13.847 12.388
342 12.676 12.044
343 11.881 11.668
344 12.336 10.831
345 12.417 11.089
346 12.268 10.921
347 12.472 10.074
348 13.136 10.293
349 13.063 10.633
350 13.524 10.360
351 14.003 10.581
352 14.454 10.562
353 14.156 10.387
354 14.592 10.408
355 15.245 10.418
356 16.143 10.963
357 16.431 11.810
358 16.567 12.425
359 16.501 11.858
360 16.103 11.365
361 15.603 10.880
362 14.978 11.516
363 14.498 12.787
364 14.334 13.522
365 13.907 13.612
366 13.266 13.774
367 12.190 13.435
368 11.981 13.747
369 12.012 14.736
370 12.135 15.492
371 12.402 15.304
372 12.607 15.396
373 11.340 14.626
374 10.616 13.881
375 10.404 13.798
376 10.184 13.149
377 10.083 13.336
378 9.999 12.891
379 10.680 12.305
380 10.525 12.713
381 10.312 12.581
382 9.477 12.164
383 9.179 12.201
384 7.853 11.623
385 7.640 11.721
386 7.956 11.400
387 8.812 11.189
388 8.321 11.040
389 8.514 11.000
390 9.052 11.289
391 9.307 11.192
392 9.621 10.897
393 9.405 10.947
394 10.146 11.659
395 9.683 11.256
396 8.660 10.791
397 8.640 10.885
398 9.212 10.886
399 9.292 11.550
400 9.098 11.351
401 8.976 10.932
402 9.620 11.091
403 9.627 11.054
404 10.178 10.857
405 10.380 10.236
406 9.534 10.555
407 9.221 10.827
408 9.782 12.046
409 9.981 12.433
410 9.375 13.624
411 9.460 14.159
412 10.385 14.150
413 10.492 14.973
414 10.714 15.031
415 11.653 14.835
416 11.760 14.544
417 11.699 14.151
418 10.903 14.498
419 10.248 15.192
420 10.044 15.563
421 10.056 16.212
422 9.169 15.517
423 8.899 15.661
424 8.532 15.431
425 8.776 15.604
426 9.733 16.392
427 10.063 16.603
428 9.852 16.253
429 10.162 15.098
430 10.813 14.602
431 11.462 14.315
432 11.137 14.643
433 10.946 14.576
434 10.682 14.351
435 10.119 13.258
436 10.262 13.172
437 10.570 13.469
438 10.837 13.032
439 10.819 13.201
440 10.499 14.019
441 10.645 14.931
442 10.339 14.672
443 9.874 14.107
444 10.134 14.424
445 10.532 13.554
446 10.882 13.572
447 10.503 12.999
448 10.548 12.478
449 11.302 12.645
450 11.313 13.527
451 11.933 14.388
452 12.007 14.713
453 12.052 15.073
454 11.055 13.880
455 11.113 13.658
456 11.078 13.617
457 10.518 13.984
458 9.971 13.893
459 9.713 13.928
460 10.165 13.508
461 11.119 13.557
462 11.380 13.309
463 11.285 13.517
464 10.645 13.233
465 10.537 12.716
466 10.051 13.403
467 9.229 14.145
468 9.394 13.875
469 10.316 13.374
470 10.234 13.760
471 9.071 13.929
472 8.441 14.233
473 7.952 14.856
474 7.930 15.158
475 7.576 14.558
476 7.188 14.389
477 7.323 14.077
478 6.480 13.688
479 6.010 13.304
480 6.439 13.809
481 6.434 14.261
482 6.122 14.401
483 5.655 13.743
484 5.160 12.728
485 5.233 12.402
486 5.607 12.511
487 5.802 12.668
488 6.447 11.929
489 6.907 11.708
490 7.122 11.666
491 7.392 11.471
492 7.648 11.883
493 7.956 10.754
494 8.068 10.660
495 7.654 11.328
496 8.377 11.281
497 8.611 11.236
498 8.245 11.727
499 8.505 10.702
500 9.002 9.714
501 10.014 10.138
