# Supplementary material for: Maximum likelihood-based estimation of diffusion coefficient is quick and reliable method for analyzing estradiol actions on surface receptor movements
Source: Front Neuroinform. 2023 Mar 8;17:1005936. doi: 10.3389/fninf.2023.1005936 (PMC10031098; doi:10.3389/fninf.2023.1005936)
Supplement: Supplementary file 2 [file Data_Sheet_2.ZIP › 00-D-error_sensitivity/D015_s0/Traj_N=500_D=0.15_Error=0_MotionBlur _No.081.dat]

001 0.630 -0.186
002 1.690 0.068
003 1.858 -0.229
004 1.144 -0.203
005 1.544 -0.804
006 1.191 -0.328
007 0.597 -0.465
008 0.613 -0.402
009 0.902 -0.257
010 0.997 -0.554
011 0.921 -0.504
012 0.764 0.842
013 0.884 1.863
014 0.717 1.802
015 -0.289 2.076
016 -0.477 3.218
017 -0.471 3.254
018 -1.368 3.001
019 -0.859 3.253
020 -0.714 3.005
021 -0.228 2.389
022 -0.093 2.168
023 -0.235 2.812
024 -0.851 2.643
025 -1.507 3.689
026 -1.330 3.887
027 -0.849 4.170
028 0.103 3.881
029 0.625 3.848
030 -0.039 4.269
031 -0.906 5.316
032 -0.815 5.864
033 -0.435 6.265
034 1.368 6.356
035 0.830 6.605
036 0.388 6.843
037 -0.314 7.218
038 -0.736 6.695
039 -1.064 6.489
040 -1.121 5.797
041 -0.363 5.292
042 -0.421 4.726
043 -0.638 4.354
044 -1.109 4.362
045 -0.852 3.361
046 -1.363 2.548
047 -1.513 2.588
048 -1.135 3.298
049 -0.857 3.295
050 -1.616 3.167
051 -2.578 3.901
052 -2.678 4.518
053 -3.013 5.118
054 -4.365 5.073
055 -5.596 5.043
056 -5.990 4.727
057 -6.506 5.141
058 -6.248 4.181
059 -5.915 3.612
060 -6.498 3.907
061 -6.309 3.667
062 -5.962 3.913
063 -5.921 4.509
064 -5.692 4.516
065 -6.124 3.990
066 -7.203 3.719
067 -7.080 3.424
068 -6.677 3.931
069 -6.149 4.536
070 -5.957 5.052
071 -5.857 5.216
072 -5.822 4.880
073 -5.656 4.765
074 -4.811 4.503
075 -4.680 5.427
076 -4.688 5.487
077 -3.867 6.483
078 -3.831 6.861
079 -3.535 6.980
080 -3.038 7.985
081 -3.955 7.543
082 -3.824 6.984
083 -3.944 6.332
084 -3.816 6.398
085 -3.916 6.911
086 -4.371 6.887
087 -4.256 6.449
088 -5.061 7.057
089 -4.878 7.569
090 -3.754 7.841
091 -2.422 8.672
092 -2.547 8.655
093 -2.638 7.828
094 -2.425 7.958
095 -2.401 9.832
096 -2.401 10.326
097 -2.404 10.238
098 -2.688 10.197
099 -2.218 11.279
100 -1.823 11.984
101 -2.598 12.733
102 -2.917 12.903
103 -3.419 12.810
104 -2.789 12.621
105 -2.506 12.278
106 -2.088 11.614
107 -2.462 11.169
108 -1.897 10.885
109 -1.831 10.406
110 -1.942 10.098
111 -2.003 10.380
112 -2.248 10.206
113 -2.085 10.566
114 -2.723 10.590
115 -3.743 10.041
116 -4.321 9.736
117 -4.900 9.834
118 -4.755 10.578
119 -4.473 11.147
120 -4.893 12.097
121 -5.511 11.606
122 -6.328 11.468
123 -6.828 11.955
124 -6.998 12.332
125 -6.665 12.709
126 -6.770 13.648
127 -6.344 14.121
128 -6.567 13.331
129 -7.710 13.098
130 -7.283 14.006
131 -6.534 14.708
132 -6.226 15.200
133 -5.708 15.345
134 -5.041 15.511
135 -5.376 15.605
136 -6.184 16.008
137 -5.887 15.799
138 -6.740 15.741
139 -7.176 15.091
140 -7.152 14.302
141 -7.235 13.374
142 -7.071 13.602
143 -6.187 14.365
144 -6.357 15.021
145 -6.616 14.701
146 -5.884 14.311
147 -5.255 13.605
148 -5.278 13.299
149 -5.073 13.588
150 -5.757 14.180
151 -6.302 13.932
152 -7.105 13.274
153 -6.578 12.719
154 -7.163 12.703
155 -7.495 12.777
156 -8.110 12.946
157 -7.463 13.396
158 -8.166 13.901
159 -8.438 13.801
160 -8.558 13.086
161 -8.035 12.949
162 -8.283 12.218
163 -7.217 11.952
164 -7.952 11.974
165 -8.599 11.937
166 -8.230 11.739
167 -8.380 11.410
168 -8.932 11.278
169 -8.648 11.690
170 -8.935 11.452
171 -8.958 11.924
172 -9.845 12.437
173 -10.916 13.123
174 -11.166 13.923
175 -11.246 14.071
176 -11.229 14.503
177 -10.874 15.013
178 -10.611 15.142
179 -10.805 14.577
180 -10.029 13.560
181 -9.046 13.510
182 -9.020 13.587
183 -9.223 14.149
184 -9.349 13.907
185 -9.086 14.996
186 -8.454 15.562
187 -8.637 15.102
188 -8.751 15.649
189 -9.518 16.353
190 -9.735 16.327
191 -10.094 16.415
192 -10.547 16.720
193 -10.593 16.816
194 -11.282 16.738
195 -11.619 16.858
196 -11.164 17.337
197 -11.735 17.921
198 -11.912 18.044
199 -12.620 17.478
200 -12.567 17.567
201 -12.042 18.627
202 -12.005 19.905
203 -12.144 20.959
204 -11.836 21.661
205 -11.101 21.043
206 -10.922 20.770
207 -9.239 21.250
208 -9.362 21.486
209 -9.769 22.160
210 -10.352 22.905
211 -9.984 23.136
212 -9.825 22.524
213 -9.496 22.427
214 -9.776 22.302
215 -10.099 22.384
216 -9.944 21.950
217 -10.085 21.782
218 -10.239 21.816
219 -10.174 22.240
220 -10.308 21.889
221 -10.085 21.777
222 -9.862 22.631
223 -10.329 22.620
224 -10.392 21.312
225 -10.749 20.261
226 -10.968 19.943
227 -11.112 20.327
228 -10.533 20.194
229 -10.285 19.901
230 -9.937 19.414
231 -10.636 19.366
232 -10.683 20.080
233 -12.101 20.375
234 -13.250 19.728
235 -13.389 19.351
236 -13.399 19.212
237 -13.027 18.787
238 -12.365 18.813
239 -12.003 18.373
240 -12.054 17.281
241 -12.299 15.754
242 -12.377 16.424
243 -12.207 16.721
244 -12.213 16.338
245 -12.325 17.092
246 -13.171 16.968
247 -13.851 16.470
248 -13.825 16.796
249 -14.381 16.416
250 -14.914 15.721
251 -14.937 15.382
252 -14.849 14.775
253 -14.547 14.580
254 -15.185 14.530
255 -15.408 15.097
256 -15.819 14.926
257 -16.708 14.476
258 -17.086 14.291
259 -17.321 14.037
260 -18.274 14.064
261 -18.562 13.857
262 -18.251 14.366
263 -18.411 14.107
264 -19.315 14.432
265 -19.402 14.999
266 -19.867 15.753
267 -20.085 15.515
268 -19.687 16.234
269 -19.980 15.416
270 -19.693 15.069
271 -19.530 13.953
272 -19.604 13.682
273 -19.267 13.123
274 -19.561 13.554
275 -19.582 13.383
276 -19.505 13.370
277 -19.927 14.544
278 -20.035 15.253
279 -19.986 15.126
280 -20.794 14.301
281 -21.888 14.566
282 -22.189 14.471
283 -22.241 13.927
284 -22.169 13.306
285 -22.648 13.024
286 -22.666 12.982
287 -21.993 12.567
288 -22.160 12.132
289 -21.765 10.629
290 -22.457 11.167
291 -22.130 12.015
292 -21.714 12.449
293 -21.472 12.483
294 -21.299 12.948
295 -20.845 13.264
296 -21.399 14.151
297 -22.294 14.527
298 -22.836 14.528
299 -22.578 15.310
300 -22.611 14.820
301 -22.292 13.625
302 -22.497 13.252
303 -22.783 13.011
304 -22.215 13.194
305 -21.985 13.841
306 -21.145 13.334
307 -21.146 12.689
308 -20.918 12.452
309 -21.042 12.560
310 -20.311 12.258
311 -20.251 11.552
312 -20.214 11.783
313 -19.391 11.321
314 -19.293 10.756
315 -18.970 10.382
316 -19.678 10.183
317 -19.483 10.445
318 -19.735 11.022
319 -19.451 10.690
320 -19.111 10.427
321 -19.279 10.781
322 -18.630 10.576
323 -18.624 10.710
324 -19.029 10.254
325 -18.650 9.889
326 -18.407 10.183
327 -17.266 9.011
328 -16.693 8.386
329 -16.678 8.397
330 -17.336 8.385
331 -17.745 8.258
332 -17.930 8.825
333 -18.631 8.753
334 -18.901 9.519
335 -19.290 9.710
336 -19.493 9.874
337 -19.438 10.080
338 -19.493 10.534
339 -19.653 10.279
340 -20.180 10.359
341 -20.543 10.286
342 -20.769 9.312
343 -20.916 8.837
344 -20.401 8.224
345 -21.163 8.430
346 -21.609 8.736
347 -21.413 8.712
348 -20.987 8.369
349 -20.303 7.676
350 -20.331 7.620
351 -20.776 7.805
352 -21.288 7.340
353 -21.384 7.498
354 -21.408 7.845
355 -21.754 7.095
356 -22.166 6.346
357 -22.300 6.364
358 -21.704 6.054
359 -20.729 6.248
360 -21.207 5.454
361 -21.843 5.162
362 -21.920 4.631
363 -22.323 4.665
364 -22.520 5.150
365 -22.864 5.940
366 -22.938 5.654
367 -23.183 6.161
368 -23.288 5.795
369 -23.787 5.311
370 -24.098 5.624
371 -24.179 5.338
372 -24.311 5.903
373 -24.388 5.119
374 -24.447 4.172
375 -24.837 4.012
376 -24.626 3.876
377 -24.727 3.650
378 -25.097 2.917
379 -25.528 3.298
380 -25.947 2.728
381 -26.063 2.499
382 -25.962 2.539
383 -25.080 2.638
384 -24.794 2.321
385 -25.605 1.780
386 -26.666 2.088
387 -26.466 1.368
388 -26.771 1.303
389 -27.425 1.338
390 -27.266 1.739
391 -27.317 2.046
392 -27.325 1.045
393 -27.714 1.201
394 -28.238 1.740
395 -28.211 1.473
396 -28.544 0.913
397 -28.921 0.238
398 -29.729 -0.395
399 -29.342 0.156
400 -29.286 0.539
401 -28.769 0.279
402 -28.521 0.603
403 -28.711 1.141
404 -29.332 0.979
405 -30.432 0.827
406 -30.693 0.477
407 -30.380 0.043
408 -30.155 -0.227
409 -30.188 0.274
410 -30.402 0.367
411 -29.722 -0.408
412 -30.031 -0.174
413 -30.452 0.119
414 -30.520 -0.209
415 -31.042 -0.173
416 -30.532 -0.508
417 -31.070 -1.466
418 -31.061 -1.993
419 -30.650 -2.286
420 -30.445 -1.688
421 -29.985 -2.015
422 -29.870 -2.069
423 -29.609 -3.133
424 -28.877 -3.690
425 -28.394 -4.044
426 -27.189 -3.412
427 -27.272 -3.484
428 -27.846 -3.408
429 -27.640 -3.665
430 -28.536 -3.156
431 -28.735 -3.056
432 -29.543 -2.540
433 -30.189 -1.776
434 -30.483 -1.544
435 -30.912 -0.752
436 -30.896 -0.168
437 -30.260 -0.352
438 -29.720 -0.590
439 -29.455 -0.410
440 -29.413 -0.033
441 -29.292 0.552
442 -28.442 0.388
443 -28.226 0.215
444 -29.045 -0.271
445 -29.583 -0.100
446 -29.808 0.124
447 -28.847 0.121
448 -27.941 1.284
449 -27.217 1.980
450 -26.492 1.428
451 -26.679 1.543
452 -27.542 0.548
453 -28.538 -0.200
454 -29.359 -0.966
455 -29.894 -1.344
456 -29.010 -2.058
457 -28.328 -2.171
458 -28.833 -1.311
459 -28.913 -0.987
460 -28.559 -0.526
461 -28.538 0.146
462 -27.636 0.568
463 -27.617 1.476
464 -28.264 2.464
465 -28.030 2.567
466 -28.525 2.272
467 -29.474 2.030
468 -30.069 1.684
469 -29.839 1.770
470 -29.940 1.944
471 -30.630 2.323
472 -30.370 2.948
473 -30.574 3.048
474 -31.623 3.580
475 -31.404 3.854
476 -31.798 4.026
477 -32.753 4.289
478 -32.996 4.117
479 -33.232 3.446
480 -33.659 2.561
481 -33.826 2.672
482 -34.966 1.846
483 -34.500 1.539
484 -34.352 1.552
485 -34.125 2.027
486 -34.224 2.159
487 -33.948 2.528
488 -33.944 2.536
489 -33.238 2.560
490 -34.108 2.933
491 -34.238 3.178
492 -33.789 2.451
493 -33.784 3.239
494 -33.625 3.723
495 -33.108 3.536
496 -32.605 3.416
497 -31.893 4.083
498 -31.831 4.668
499 -31.995 3.869
500 -32.060 3.468
501 -32.192 4.015
