# Supplementary material for: Maximum likelihood-based estimation of diffusion coefficient is quick and reliable method for analyzing estradiol actions on surface receptor movements
Source: Front Neuroinform. 2023 Mar 8;17:1005936. doi: 10.3389/fninf.2023.1005936 (PMC10031098; doi:10.3389/fninf.2023.1005936)
Supplement: Supplementary file 2 [file Data_Sheet_2.ZIP › 00-D-error_sensitivity/D015_s0/Traj_N=500_D=0.15_Error=0_MotionBlur _No.082.dat]

001 0.195 0.079
002 0.087 -0.297
003 -0.145 -0.990
004 -0.076 -0.955
005 -0.214 -1.000
006 -0.116 -0.497
007 -0.723 -0.675
008 -0.334 -0.213
009 -0.928 -0.082
010 -0.961 -0.182
011 -0.226 -0.246
012 -0.128 -0.746
013 -0.039 -0.768
014 0.337 -0.874
015 0.285 -1.183
016 0.006 -1.588
017 -0.332 -0.854
018 0.159 -0.475
019 -0.080 -1.125
020 0.467 -1.167
021 0.660 -0.885
022 0.278 -0.412
023 0.901 -0.365
024 0.408 -0.227
025 0.092 -0.137
026 0.081 0.069
027 1.099 0.495
028 1.672 0.543
029 1.460 0.859
030 1.371 1.451
031 1.592 1.800
032 1.178 2.338
033 1.865 3.106
034 2.127 3.769
035 2.516 4.411
036 2.447 4.050
037 3.564 3.911
038 3.059 4.144
039 3.217 4.248
040 2.516 4.241
041 2.217 4.079
042 2.142 3.168
043 1.800 1.520
044 2.058 0.267
045 1.903 -0.011
046 2.078 0.294
047 2.520 0.544
048 2.972 0.075
049 3.187 0.068
050 2.960 0.863
051 2.842 -0.413
052 3.020 -1.443
053 2.468 -1.886
054 0.996 -1.979
055 1.419 -2.327
056 1.189 -2.250
057 1.356 -2.938
058 1.008 -3.043
059 0.227 -3.307
060 0.158 -3.789
061 0.672 -4.492
062 0.456 -5.395
063 0.241 -5.812
064 0.545 -5.814
065 -0.010 -5.559
066 -0.292 -5.208
067 -0.649 -3.899
068 -0.044 -3.471
069 0.117 -4.065
070 0.714 -4.241
071 0.607 -3.717
072 -0.140 -3.499
073 -0.186 -2.453
074 0.373 -2.507
075 1.492 -2.168
076 1.788 -1.995
077 1.362 -2.418
078 1.241 -1.879
079 0.341 -1.395
080 0.213 -1.661
081 0.554 -2.145
082 1.115 -1.991
083 1.100 -2.656
084 1.127 -3.093
085 1.688 -3.271
086 1.213 -3.879
087 0.635 -3.225
088 -0.027 -2.699
089 -1.299 -2.555
090 -0.595 -2.619
091 -0.337 -2.009
092 -0.881 -2.146
093 -1.631 -1.966
094 -1.948 -2.617
095 -1.991 -2.671
096 -1.263 -3.312
097 -1.744 -3.660
098 -1.202 -4.419
099 -0.844 -4.958
100 -0.190 -5.336
101 -0.306 -5.633
102 -0.401 -6.648
103 -0.708 -7.825
104 -1.847 -7.593
105 -2.854 -7.751
106 -3.111 -7.661
107 -2.559 -7.931
108 -1.814 -7.848
109 -1.593 -8.665
110 -2.017 -8.334
111 -2.010 -8.130
112 -2.685 -7.667
113 -3.830 -7.885
114 -3.798 -8.109
115 -4.009 -8.863
116 -3.951 -10.130
117 -4.702 -10.746
118 -4.895 -9.836
119 -4.534 -9.968
120 -3.998 -10.212
121 -4.122 -10.973
122 -4.162 -12.055
123 -3.918 -12.218
124 -3.892 -12.737
125 -3.547 -12.156
126 -3.221 -12.364
127 -3.927 -13.166
128 -3.757 -13.749
129 -3.996 -14.443
130 -4.242 -14.610
131 -4.456 -14.654
132 -3.762 -13.285
133 -2.269 -12.991
134 -2.910 -12.369
135 -2.798 -13.011
136 -2.622 -12.092
137 -2.737 -11.467
138 -2.401 -11.161
139 -2.156 -10.902
140 -2.194 -9.933
141 -1.576 -9.444
142 -2.435 -8.668
143 -3.228 -8.760
144 -4.107 -9.068
145 -4.923 -9.600
146 -5.521 -9.396
147 -5.640 -9.259
148 -4.832 -9.317
149 -4.230 -8.637
150 -5.197 -8.639
151 -5.584 -8.252
152 -5.276 -8.970
153 -4.297 -8.653
154 -3.806 -8.369
155 -4.017 -8.619
156 -3.577 -8.851
157 -3.478 -9.061
158 -3.785 -9.910
159 -3.511 -9.841
160 -3.960 -9.876
161 -4.641 -10.925
162 -4.912 -10.971
163 -4.538 -10.698
164 -3.942 -11.333
165 -2.760 -12.777
166 -2.566 -12.312
167 -1.983 -12.672
168 -1.493 -12.620
169 -1.497 -12.288
170 -1.122 -10.974
171 -1.689 -11.324
172 -1.382 -12.478
173 -1.685 -12.018
174 -1.046 -11.625
175 -1.939 -11.763
176 -3.249 -10.488
177 -3.344 -10.792
178 -3.406 -10.700
179 -2.884 -11.235
180 -2.956 -11.170
181 -2.498 -10.555
182 -2.433 -10.551
183 -2.756 -10.045
184 -3.152 -9.100
185 -2.262 -9.950
186 -2.420 -10.621
187 -2.479 -10.719
188 -3.143 -10.803
189 -3.397 -10.639
190 -3.045 -10.672
191 -3.456 -10.844
192 -3.574 -10.441
193 -2.704 -10.600
194 -2.343 -10.430
195 -2.037 -9.945
196 -2.662 -9.739
197 -3.042 -10.828
198 -3.261 -10.725
199 -3.312 -11.217
200 -3.730 -10.949
201 -3.518 -10.541
202 -3.211 -10.441
203 -3.093 -10.050
204 -2.579 -9.834
205 -1.906 -10.435
206 -2.239 -10.459
207 -2.442 -10.929
208 -1.951 -12.336
209 -1.716 -12.438
210 -0.984 -12.144
211 -1.626 -12.736
212 -2.034 -12.028
213 -2.161 -12.274
214 -2.325 -12.095
215 -2.709 -11.544
216 -2.135 -12.083
217 -1.647 -12.620
218 -1.392 -12.731
219 -1.428 -12.950
220 -1.158 -12.878
221 -0.454 -12.000
222 -0.300 -12.127
223 -1.050 -11.704
224 -1.463 -11.711
225 -1.175 -12.204
226 -1.106 -12.619
227 -1.024 -13.000
228 0.011 -12.882
229 0.690 -13.203
230 1.469 -13.293
231 1.397 -12.941
232 1.438 -12.702
233 1.904 -12.178
234 1.960 -11.831
235 2.361 -12.081
236 3.302 -12.487
237 3.225 -12.380
238 3.984 -11.905
239 4.843 -11.630
240 3.996 -10.208
241 3.719 -9.950
242 3.092 -9.733
243 2.833 -9.430
244 2.632 -9.044
245 3.024 -9.499
246 2.830 -9.322
247 2.732 -9.571
248 2.457 -8.348
249 2.740 -7.566
250 2.184 -8.300
251 1.897 -8.013
252 1.842 -7.453
253 2.216 -8.004
254 3.094 -7.459
255 3.217 -7.498
256 2.689 -7.555
257 1.915 -7.638
258 2.022 -7.532
259 1.609 -7.371
260 2.053 -7.552
261 3.456 -6.863
262 4.071 -7.101
263 3.907 -8.504
264 4.042 -8.763
265 3.932 -7.804
266 3.576 -7.935
267 3.581 -7.831
268 3.811 -7.967
269 3.592 -8.157
270 4.012 -8.394
271 3.484 -8.645
272 2.163 -8.714
273 1.858 -8.680
274 2.733 -9.289
275 2.848 -8.871
276 3.057 -8.226
277 3.292 -8.719
278 2.617 -8.457
279 2.070 -8.032
280 1.891 -7.590
281 1.828 -7.724
282 1.740 -8.015
283 1.331 -7.451
284 0.845 -7.393
285 0.341 -7.241
286 0.313 -8.273
287 0.913 -8.940
288 0.394 -8.714
289 0.282 -8.469
290 -0.695 -7.709
291 -0.012 -7.358
292 -0.303 -6.760
293 -0.953 -7.174
294 -1.259 -6.710
295 -1.411 -7.281
296 -1.103 -7.133
297 -1.767 -6.607
298 -1.339 -5.601
299 -1.599 -5.779
300 -1.471 -5.958
301 -1.521 -6.268
302 -1.563 -7.052
303 -1.011 -7.265
304 -0.431 -6.679
305 -0.556 -6.947
306 0.365 -6.721
307 1.192 -7.523
308 1.539 -7.330
309 1.201 -7.122
310 0.902 -6.526
311 0.901 -6.766
312 1.245 -7.605
313 2.739 -8.314
314 3.591 -7.997
315 4.094 -8.467
316 3.869 -9.177
317 2.662 -8.616
318 2.425 -8.634
319 2.633 -7.614
320 2.699 -7.035
321 2.364 -6.883
322 1.803 -7.940
323 1.688 -8.423
324 1.688 -8.704
325 1.678 -8.818
326 1.467 -8.548
327 1.367 -8.989
328 1.689 -9.939
329 1.580 -9.763
330 1.708 -9.915
331 2.149 -8.844
332 1.972 -8.680
333 1.371 -8.461
334 1.645 -8.285
335 1.566 -7.659
336 1.307 -6.776
337 1.049 -5.948
338 0.074 -5.405
339 0.152 -5.632
340 0.436 -5.576
341 1.145 -5.830
342 0.486 -5.814
343 -0.821 -5.993
344 -0.117 -5.723
345 0.449 -5.193
346 0.524 -3.467
347 0.748 -2.560
348 -0.014 -2.504
349 -0.458 -2.916
350 -1.454 -3.436
351 -0.751 -3.591
352 -0.329 -3.579
353 -0.531 -3.300
354 0.546 -3.239
355 0.876 -1.981
356 -0.359 -1.352
357 0.030 -0.726
358 -0.322 -1.420
359 -0.626 -2.524
360 -0.152 -2.698
361 0.005 -2.382
362 0.140 -2.505
363 0.108 -3.008
364 0.565 -2.616
365 -0.671 -2.389
366 -1.364 -1.701
367 -0.331 -0.904
368 -0.333 -1.327
369 -0.275 -0.755
370 -0.598 -0.256
371 0.056 -0.264
372 0.242 -0.296
373 -0.427 -0.725
374 -1.337 -0.659
375 -1.421 -0.978
376 -0.529 -1.033
377 -0.330 -1.258
378 -0.485 -1.804
379 -0.176 -2.103
380 -0.491 -2.705
381 0.209 -2.939
382 0.639 -2.151
383 0.576 -1.177
384 0.329 -0.895
385 0.595 -1.123
386 1.217 -0.968
387 0.124 -0.528
388 -0.080 -0.162
389 0.495 -0.018
390 0.608 0.666
391 0.751 1.495
392 1.026 1.291
393 1.007 1.488
394 -0.165 1.057
395 -0.982 1.804
396 -1.364 2.340
397 -1.851 3.119
398 -0.894 3.298
399 -0.715 3.367
400 -1.732 3.639
401 -1.689 4.088
402 -2.496 4.956
403 -2.845 5.409
404 -2.790 4.327
405 -2.648 4.319
406 -2.179 4.027
407 -0.747 3.786
408 -0.164 3.320
409 -0.444 3.197
410 -1.432 2.456
411 -1.666 1.357
412 -1.485 1.414
413 -2.348 2.208
414 -2.617 2.626
415 -3.456 2.338
416 -4.414 1.903
417 -3.827 1.176
418 -3.431 1.649
419 -3.480 2.257
420 -2.541 2.219
421 -2.611 2.674
422 -2.910 2.500
423 -3.128 2.120
424 -3.298 2.371
425 -3.655 3.543
426 -3.056 4.624
427 -2.987 4.959
428 -2.899 4.416
429 -3.015 3.194
430 -2.561 3.381
431 -2.459 3.427
432 -2.222 3.566
433 -2.247 3.986
434 -1.841 3.675
435 -1.635 3.455
436 -1.946 3.923
437 -1.338 4.705
438 -1.266 4.831
439 -1.745 5.347
440 -2.553 5.099
441 -2.651 4.942
442 -2.590 5.084
443 -2.537 4.437
444 -2.738 4.131
445 -3.308 4.795
446 -3.779 4.477
447 -3.806 5.345
448 -3.513 5.602
449 -2.824 4.696
450 -2.820 5.222
451 -2.397 5.193
452 -1.638 5.066
453 -1.143 4.994
454 -0.605 4.689
455 -0.079 4.943
456 -0.767 5.001
457 -1.941 4.879
458 -2.321 4.445
459 -2.200 4.667
460 -2.988 5.305
461 -4.226 5.003
462 -5.301 4.915
463 -5.200 5.250
464 -5.068 5.742
465 -5.864 6.135
466 -7.017 6.918
467 -8.705 7.111
468 -8.796 7.618
469 -8.543 7.579
470 -9.188 7.196
471 -9.388 6.954
472 -9.022 6.860
473 -9.019 6.987
474 -9.321 7.820
475 -8.957 7.591
476 -9.281 7.886
477 -9.529 8.560
478 -9.367 8.708
479 -9.213 8.307
480 -9.357 8.218
481 -9.003 9.246
482 -9.800 10.344
483 -9.635 10.174
484 -9.529 9.599
485 -9.506 8.999
486 -9.832 9.553
487 -9.578 9.812
488 -9.146 9.541
489 -9.741 9.724
490 -10.530 8.747
491 -10.395 8.370
492 -9.246 8.768
493 -9.487 8.421
494 -9.174 7.683
495 -8.861 8.508
496 -8.412 8.387
497 -7.973 8.282
498 -8.765 9.358
499 -9.516 9.206
500 -10.315 9.599
501 -11.430 9.819
