# Supplementary material for: Maximum likelihood-based estimation of diffusion coefficient is quick and reliable method for analyzing estradiol actions on surface receptor movements
Source: Front Neuroinform. 2023 Mar 8;17:1005936. doi: 10.3389/fninf.2023.1005936 (PMC10031098; doi:10.3389/fninf.2023.1005936)
Supplement: Supplementary file 2 [file Data_Sheet_2.ZIP › 00-D-error_sensitivity/D015_s0/Traj_N=500_D=0.15_Error=0_MotionBlur _No.083.dat]

001 0.143 -0.440
002 0.837 -0.694
003 1.550 0.016
004 1.505 0.368
005 1.555 0.786
006 0.379 0.601
007 -0.285 -0.035
008 -0.421 0.458
009 0.205 0.726
010 -0.069 1.300
011 -0.585 1.261
012 -1.427 1.793
013 -1.443 1.539
014 -1.274 1.828
015 -0.929 1.466
016 -0.424 1.058
017 -1.248 1.251
018 -1.273 1.881
019 -0.812 3.073
020 -0.305 3.213
021 -0.198 2.994
022 -0.100 3.938
023 0.315 4.182
024 -0.220 4.467
025 -0.007 4.349
026 -0.135 3.675
027 -0.579 3.390
028 0.263 3.438
029 0.340 4.324
030 0.028 3.566
031 -0.257 3.507
032 -0.490 3.040
033 -0.949 2.537
034 -0.901 2.091
035 -0.926 1.623
036 -1.376 1.521
037 -1.918 1.825
038 -1.486 2.678
039 -1.923 3.123
040 -1.946 2.775
041 -0.978 2.089
042 0.222 1.096
043 0.827 1.011
044 1.421 1.472
045 1.399 2.480
046 1.376 2.552
047 1.490 1.917
048 2.069 1.082
049 2.751 0.804
050 3.523 1.283
051 4.254 1.800
052 4.443 0.991
053 4.729 1.125
054 4.456 0.463
055 3.786 0.590
056 3.107 0.441
057 3.446 0.422
058 3.930 0.186
059 3.990 0.726
060 4.215 0.646
061 4.761 0.271
062 5.024 0.042
063 4.772 -0.043
064 4.819 -0.367
065 4.743 -0.642
066 5.114 -0.045
067 5.301 0.246
068 6.343 -0.162
069 6.117 -0.439
070 5.989 -0.103
071 6.862 0.363
072 6.777 0.096
073 7.092 0.105
074 6.758 -0.469
075 5.388 -0.898
076 4.966 -0.699
077 5.704 -0.793
078 6.298 -0.291
079 5.543 0.101
080 4.557 1.267
081 3.911 1.500
082 3.234 0.810
083 2.831 1.230
084 3.200 1.805
085 3.706 2.119
086 4.276 1.756
087 4.615 1.407
088 5.104 0.686
089 4.622 0.192
090 4.720 0.708
091 5.663 0.370
092 6.428 0.687
093 6.125 0.915
094 5.404 0.840
095 5.290 0.321
096 5.627 -0.193
097 5.498 0.076
098 5.008 0.042
099 4.507 0.085
100 3.265 0.685
101 3.150 1.001
102 2.558 0.258
103 2.488 0.238
104 2.479 0.600
105 2.352 0.515
106 2.898 0.265
107 3.274 0.224
108 2.409 0.234
109 2.712 -0.077
110 3.130 -0.273
111 3.540 -0.592
112 3.906 -0.647
113 4.284 -0.524
114 4.175 -1.149
115 4.046 -1.639
116 3.682 -1.098
117 4.573 -0.192
118 5.366 0.765
119 6.042 0.151
120 6.407 0.658
121 5.996 1.068
122 5.354 0.781
123 5.470 0.721
124 5.891 0.482
125 5.735 0.139
126 5.419 0.708
127 5.109 0.038
128 4.909 0.041
129 5.382 0.371
130 5.390 0.777
131 5.717 0.665
132 5.150 0.716
133 4.550 0.628
134 3.981 1.185
135 3.772 1.598
136 3.373 1.170
137 3.139 0.927
138 3.284 0.626
139 4.384 0.943
140 4.651 0.661
141 4.986 0.052
142 5.125 0.249
143 5.238 0.580
144 5.511 0.176
145 5.514 -0.031
146 5.051 -0.877
147 4.951 -1.270
148 5.037 -0.981
149 5.393 -0.460
150 5.063 -0.365
151 4.841 -0.221
152 4.349 -0.693
153 4.544 -0.585
154 4.909 -0.329
155 4.864 -0.665
156 4.896 -0.050
157 5.678 0.644
158 6.588 -0.173
159 7.406 0.166
160 7.584 0.804
161 7.546 0.740
162 7.037 0.513
163 7.120 0.197
164 6.681 -0.022
165 6.481 0.191
166 7.749 0.458
167 8.517 1.067
168 8.357 1.824
169 8.571 1.657
170 8.821 0.716
171 8.882 0.626
172 9.433 0.705
173 9.702 0.823
174 10.084 0.414
175 9.867 0.446
176 9.126 0.649
177 8.796 0.631
178 8.387 0.719
179 8.146 1.033
180 7.644 1.207
181 7.800 -0.001
182 8.273 -0.581
183 8.446 0.208
184 7.610 0.334
185 7.230 0.243
186 7.219 0.210
187 7.627 0.314
188 6.411 0.452
189 6.339 0.514
190 6.829 0.570
191 7.702 0.772
192 8.443 0.741
193 8.402 0.438
194 8.058 0.468
195 8.269 1.222
196 8.592 0.659
197 9.291 0.915
198 9.844 1.048
199 8.892 1.395
200 8.107 2.219
201 7.633 3.689
202 8.169 4.664
203 8.340 5.616
204 9.482 5.703
205 11.058 4.812
206 10.954 4.996
207 10.568 4.930
208 10.975 5.537
209 10.855 5.703
210 10.132 5.737
211 10.001 5.688
212 10.368 5.033
213 11.093 5.412
214 11.167 5.510
215 11.259 5.928
216 11.273 6.327
217 10.761 5.957
218 10.908 5.463
219 10.921 5.077
220 10.464 4.829
221 10.638 5.175
222 10.952 5.601
223 11.808 5.811
224 12.243 5.486
225 12.920 5.530
226 13.746 4.875
227 14.357 4.456
228 14.886 3.866
229 14.900 3.867
230 14.695 4.317
231 14.959 4.063
232 15.689 3.988
233 15.487 4.642
234 15.138 3.996
235 14.132 4.620
236 13.560 4.932
237 13.197 4.540
238 13.918 4.996
239 15.263 5.808
240 15.333 5.988
241 16.173 5.350
242 15.598 4.823
243 14.395 3.954
244 13.837 3.471
245 14.201 3.690
246 14.018 3.090
247 13.673 2.331
248 13.533 2.140
249 13.826 2.719
250 14.221 2.838
251 14.577 2.846
252 14.763 3.005
253 14.269 3.708
254 13.630 4.688
255 13.037 4.516
256 12.774 4.458
257 13.156 4.636
258 14.362 4.596
259 14.495 4.479
260 14.627 4.241
261 14.600 4.676
262 14.825 5.222
263 14.490 5.242
264 13.849 5.295
265 13.580 4.813
266 13.433 4.907
267 12.896 5.488
268 13.104 5.399
269 12.899 5.951
270 12.501 5.764
271 12.166 4.428
272 11.787 4.050
273 12.530 4.348
274 12.417 4.507
275 11.925 3.913
276 11.694 3.705
277 12.220 4.278
278 12.342 4.212
279 12.379 3.203
280 12.384 2.483
281 12.456 2.896
282 12.148 2.273
283 12.444 2.265
284 12.303 2.086
285 12.465 2.579
286 11.759 2.242
287 11.783 1.729
288 11.362 1.620
289 11.876 0.961
290 12.959 0.940
291 14.120 1.199
292 14.784 1.559
293 14.715 1.578
294 14.571 1.259
295 14.163 0.847
296 13.437 0.626
297 13.259 0.919
298 13.164 0.956
299 13.531 0.461
300 14.153 0.173
301 13.670 0.150
302 14.062 0.682
303 13.613 0.877
304 13.071 0.336
305 12.249 0.180
306 11.806 0.217
307 11.602 -0.283
308 10.186 -0.198
309 10.557 -0.357
310 10.787 0.135
311 11.167 1.061
312 11.536 1.621
313 11.463 1.505
314 11.264 1.640
315 11.790 2.008
316 11.547 1.712
317 12.501 2.052
318 12.316 2.039
319 13.757 2.407
320 14.186 2.672
321 13.766 2.581
322 14.644 2.622
323 14.267 3.544
324 13.619 3.386
325 13.979 3.079
326 15.021 3.298
327 14.774 3.103
328 14.562 2.649
329 15.286 2.820
330 15.851 3.403
331 15.021 3.369
332 14.546 3.463
333 13.952 3.109
334 14.289 3.217
335 13.854 3.098
336 13.858 2.714
337 14.995 2.122
338 14.675 1.538
339 14.187 1.220
340 14.361 1.199
341 13.914 0.410
342 14.440 0.143
343 15.198 0.300
344 16.105 -0.096
345 15.129 -0.471
346 15.053 -0.442
347 14.756 -0.254
348 14.275 0.194
349 13.703 0.691
350 13.725 0.313
351 13.946 0.621
352 14.428 0.643
353 14.003 0.175
354 14.101 1.818
355 15.068 2.297
356 15.401 2.758
357 16.420 2.161
358 16.318 1.742
359 16.190 1.130
360 16.479 -0.052
361 17.674 0.200
362 16.886 0.195
363 17.169 0.943
364 17.339 1.626
365 17.615 2.175
366 17.041 1.645
367 16.498 1.740
368 16.495 1.908
369 16.602 1.955
370 15.921 1.864
371 15.432 1.370
372 15.394 0.893
373 14.675 0.555
374 15.067 0.955
375 16.032 1.515
376 16.037 2.021
377 15.621 2.562
378 16.174 2.706
379 16.439 2.397
380 15.846 1.964
381 14.814 2.125
382 15.775 2.209
383 15.817 2.373
384 15.840 2.655
385 15.431 2.672
386 15.357 3.096
387 15.844 2.692
388 15.941 2.892
389 15.720 3.135
390 15.861 3.129
391 16.541 2.919
392 17.405 3.623
393 16.829 4.325
394 16.371 4.296
395 16.184 4.147
396 16.724 4.078
397 17.124 4.140
398 17.920 4.094
399 17.095 3.828
400 16.727 3.840
401 15.850 3.396
402 16.576 4.157
403 16.075 3.157
404 16.443 2.780
405 15.751 3.175
406 15.286 3.254
407 15.540 3.341
408 15.820 3.730
409 16.150 3.666
410 16.485 3.528
411 17.057 3.363
412 18.116 2.980
413 18.951 3.414
414 19.143 3.955
415 18.518 4.689
416 18.067 5.212
417 17.968 4.594
418 17.784 4.256
419 17.859 3.907
420 17.733 3.944
421 17.571 4.433
422 17.453 3.494
423 17.351 3.367
424 16.165 3.243
425 16.267 3.969
426 16.991 3.058
427 16.292 2.778
428 16.126 1.954
429 16.512 1.434
430 16.440 1.583
431 16.419 1.956
432 16.729 1.192
433 16.241 -0.203
434 15.579 -0.485
435 15.387 0.367
436 14.727 -0.213
437 14.547 -0.655
438 14.908 -0.725
439 15.834 -0.020
440 16.073 0.961
441 15.701 0.203
442 14.849 -0.535
443 14.677 -1.474
444 15.786 -2.274
445 16.675 -2.572
446 15.973 -3.224
447 15.786 -3.552
448 15.809 -3.830
449 15.328 -4.150
450 16.109 -4.275
451 15.414 -4.527
452 15.477 -5.255
453 15.403 -5.533
454 14.466 -4.942
455 14.920 -5.158
456 15.322 -5.174
457 16.020 -4.699
458 16.089 -4.801
459 16.441 -4.149
460 15.432 -3.403
461 15.283 -4.062
462 15.389 -4.649
463 14.881 -5.025
464 14.880 -5.164
465 15.527 -4.576
466 15.504 -3.661
467 14.818 -3.526
468 15.758 -4.003
469 16.719 -4.434
470 16.663 -4.075
471 16.536 -4.098
472 16.865 -4.371
473 16.803 -4.978
474 16.720 -5.699
475 17.173 -5.344
476 17.761 -4.547
477 17.678 -4.602
478 18.195 -4.576
479 18.594 -4.633
480 18.446 -4.359
481 17.880 -5.030
482 17.885 -5.291
483 17.269 -4.263
484 16.856 -4.106
485 16.831 -5.266
486 16.720 -5.029
487 17.422 -4.323
488 18.484 -3.898
489 19.171 -4.232
490 19.472 -4.721
491 19.751 -5.236
492 19.540 -5.557
493 19.204 -4.561
494 19.369 -4.056
495 19.555 -3.383
496 19.985 -2.878
497 19.637 -2.953
498 18.865 -3.478
499 18.315 -3.806
500 18.304 -4.797
501 18.193 -5.202
