# Supplementary material for: Maximum likelihood-based estimation of diffusion coefficient is quick and reliable method for analyzing estradiol actions on surface receptor movements
Source: Front Neuroinform. 2023 Mar 8;17:1005936. doi: 10.3389/fninf.2023.1005936 (PMC10031098; doi:10.3389/fninf.2023.1005936)
Supplement: Supplementary file 2 [file Data_Sheet_2.ZIP › 00-D-error_sensitivity/D015_s0/Traj_N=500_D=0.15_Error=0_MotionBlur _No.084.dat]

001 -0.046 -0.252
002 -0.339 -0.683
003 -0.550 -0.980
004 -0.593 -0.433
005 -0.725 -0.261
006 -0.018 0.010
007 0.274 -0.451
008 1.169 -1.019
009 0.836 -1.223
010 0.486 -1.711
011 1.133 -0.595
012 1.759 -0.231
013 2.360 0.008
014 1.985 0.266
015 1.182 0.230
016 1.174 -0.356
017 0.801 -0.841
018 0.767 -0.422
019 0.470 0.249
020 0.764 0.001
021 1.169 -0.179
022 0.342 -0.697
023 -0.386 -0.651
024 -1.031 -0.533
025 -1.261 -0.125
026 -1.176 -0.472
027 0.050 -1.087
028 -0.234 -0.761
029 0.435 -1.034
030 0.669 -1.289
031 0.259 -0.201
032 -0.256 0.202
033 -0.308 -0.013
034 -0.512 -0.317
035 -1.480 0.543
036 -2.440 0.993
037 -2.535 1.632
038 -3.422 2.476
039 -3.268 2.640
040 -2.056 3.214
041 -2.172 3.863
042 -2.560 3.943
043 -3.365 4.310
044 -3.947 4.127
045 -4.931 5.072
046 -5.415 4.944
047 -5.115 3.820
048 -5.264 3.621
049 -5.898 3.095
050 -5.991 3.292
051 -5.794 2.481
052 -4.790 1.588
053 -5.181 1.500
054 -5.219 1.688
055 -5.448 1.997
056 -5.900 1.992
057 -6.108 2.783
058 -6.879 2.933
059 -7.025 3.091
060 -7.004 3.395
061 -6.620 3.886
062 -6.420 4.702
063 -6.645 5.114
064 -5.914 6.129
065 -5.626 6.387
066 -4.721 6.069
067 -4.403 6.060
068 -4.831 6.130
069 -4.920 6.568
070 -5.751 6.863
071 -6.601 6.976
072 -7.359 6.881
073 -7.930 6.870
074 -8.368 7.627
075 -9.000 8.138
076 -9.276 8.270
077 -9.657 8.176
078 -9.875 8.589
079 -11.092 8.757
080 -11.082 8.986
081 -10.954 9.360
082 -10.722 9.365
083 -10.233 8.878
084 -10.026 8.492
085 -10.108 9.515
086 -10.426 9.812
087 -10.381 10.286
088 -10.578 10.003
089 -10.824 9.401
090 -11.041 9.878
091 -10.524 9.603
092 -10.572 9.581
093 -10.518 9.754
094 -11.283 9.159
095 -11.340 8.035
096 -11.008 7.145
097 -10.867 7.660
098 -10.252 8.081
099 -10.103 7.836
100 -10.098 7.620
101 -9.597 7.835
102 -10.291 7.850
103 -10.247 6.646
104 -10.578 6.376
105 -10.866 7.074
106 -12.038 7.249
107 -12.151 7.321
108 -11.758 7.857
109 -11.544 7.325
110 -11.890 7.521
111 -11.818 7.335
112 -12.628 7.406
113 -13.420 6.931
114 -14.132 5.992
115 -14.656 5.745
116 -15.275 6.208
117 -14.311 6.398
118 -13.284 6.299
119 -12.624 6.018
120 -11.803 5.928
121 -11.540 4.947
122 -10.938 4.795
123 -10.606 5.166
124 -10.135 5.891
125 -9.409 5.934
126 -9.454 6.049
127 -8.996 6.529
128 -8.598 6.674
129 -8.364 6.619
130 -8.988 6.347
131 -9.131 5.718
132 -8.487 6.186
133 -9.225 6.106
134 -8.734 4.966
135 -9.046 4.282
136 -8.985 4.621
137 -9.114 5.154
138 -9.696 5.691
139 -9.887 5.856
140 -9.304 6.417
141 -8.968 6.982
142 -7.739 7.788
143 -7.110 8.411
144 -7.271 8.060
145 -8.243 7.907
146 -8.238 7.252
147 -7.746 7.832
148 -7.534 8.091
149 -7.912 8.529
150 -7.346 9.267
151 -6.424 9.160
152 -5.679 8.585
153 -5.401 8.829
154 -4.919 8.667
155 -4.791 9.139
156 -4.606 9.511
157 -4.314 8.735
158 -4.271 7.350
159 -4.813 6.976
160 -5.004 7.588
161 -5.733 7.984
162 -5.801 7.871
163 -5.688 7.890
164 -5.799 7.533
165 -5.800 7.038
166 -5.126 7.100
167 -4.183 8.063
168 -4.582 7.790
169 -4.660 7.200
170 -5.320 7.014
171 -5.368 7.555
172 -5.046 8.052
173 -5.299 8.270
174 -5.501 7.060
175 -5.277 6.679
176 -6.464 6.267
177 -6.472 6.632
178 -5.734 7.283
179 -5.972 6.903
180 -6.087 7.083
181 -6.140 7.228
182 -6.045 7.145
183 -6.830 6.299
184 -7.374 6.099
185 -7.252 7.060
186 -6.278 7.350
187 -5.189 7.421
188 -4.703 7.034
189 -4.544 7.446
190 -4.663 7.580
191 -4.153 7.764
192 -3.904 7.615
193 -3.228 7.250
194 -2.705 6.280
195 -2.423 6.130
196 -2.777 5.700
197 -2.570 6.649
198 -2.542 6.823
199 -2.406 6.768
200 -2.223 6.275
201 -2.273 5.638
202 -1.438 5.048
203 -0.706 5.269
204 0.129 4.822
205 0.236 4.903
206 0.341 4.392
207 0.535 3.419
208 0.707 2.730
209 0.589 2.056
210 0.913 1.980
211 1.072 2.414
212 1.133 2.456
213 1.127 1.557
214 0.358 1.644
215 -0.939 2.631
216 -1.013 3.036
217 -1.092 2.288
218 -0.545 2.094
219 0.277 2.949
220 1.484 3.469
221 1.501 3.180
222 1.866 2.838
223 1.282 2.924
224 1.193 2.504
225 1.150 2.580
226 1.380 3.147
227 0.965 3.793
228 0.524 4.395
229 -0.570 4.996
230 -2.293 5.161
231 -2.563 5.243
232 -2.150 5.691
233 -2.288 7.228
234 -2.880 7.351
235 -3.344 7.501
236 -3.171 8.045
237 -3.019 8.343
238 -3.244 9.226
239 -3.284 9.438
240 -3.470 9.426
241 -4.479 9.016
242 -4.450 8.536
243 -3.369 8.691
244 -3.119 8.637
245 -3.736 8.071
246 -4.082 8.421
247 -4.211 8.264
248 -4.635 8.278
249 -5.112 8.489
250 -5.013 8.981
251 -4.318 8.916
252 -4.005 9.290
253 -3.089 9.625
254 -3.865 9.241
255 -3.627 9.494
256 -3.346 9.926
257 -3.682 10.202
258 -3.191 10.554
259 -2.924 10.659
260 -2.602 10.696
261 -3.559 10.682
262 -4.206 10.460
263 -3.602 11.636
264 -3.699 11.383
265 -3.352 11.133
266 -3.690 11.114
267 -4.261 11.583
268 -5.488 11.948
269 -6.206 11.434
270 -5.912 11.126
271 -5.594 10.098
272 -5.613 9.637
273 -6.089 9.413
274 -6.100 9.647
275 -5.311 9.993
276 -5.495 10.757
277 -5.720 11.145
278 -5.747 10.715
279 -6.166 10.254
280 -6.940 9.610
281 -6.761 9.410
282 -6.729 9.150
283 -6.073 8.880
284 -6.899 8.795
285 -7.015 8.934
286 -7.320 9.061
287 -7.331 8.347
288 -7.196 8.298
289 -7.111 7.211
290 -7.197 7.500
291 -7.622 7.909
292 -7.780 8.350
293 -7.677 8.372
294 -8.276 8.966
295 -8.543 9.147
296 -8.083 8.840
297 -8.603 9.663
298 -8.356 10.175
299 -8.106 10.474
300 -7.825 10.253
301 -7.549 10.099
302 -7.030 10.886
303 -6.183 11.025
304 -5.319 11.003
305 -4.884 10.174
306 -4.925 10.544
307 -4.879 10.953
308 -4.761 11.338
309 -5.134 11.054
310 -5.775 11.346
311 -5.744 11.780
312 -6.161 12.136
313 -5.876 12.774
314 -6.048 12.868
315 -5.807 12.716
316 -5.201 12.835
317 -5.611 13.272
318 -5.037 14.365
319 -4.818 14.897
320 -4.248 15.535
321 -4.064 15.786
322 -3.192 16.145
323 -2.803 16.158
324 -2.341 16.231
325 -2.196 15.575
326 -2.287 15.121
327 -2.875 14.560
328 -2.957 14.035
329 -2.411 14.520
330 -1.621 14.999
331 -2.736 15.707
332 -3.318 15.810
333 -2.986 15.251
334 -3.398 14.587
335 -4.076 14.066
336 -4.300 14.122
337 -3.865 13.938
338 -3.159 13.632
339 -3.325 12.815
340 -2.475 11.698
341 -2.712 10.984
342 -3.444 11.912
343 -4.013 12.615
344 -5.594 12.835
345 -5.165 12.493
346 -5.122 12.123
347 -4.857 11.815
348 -4.193 11.704
349 -4.567 10.269
350 -4.520 9.969
351 -4.209 10.235
352 -3.871 10.132
353 -3.925 9.824
354 -3.862 9.608
355 -4.547 9.000
356 -4.860 8.477
357 -4.716 9.016
358 -4.114 8.780
359 -3.662 8.761
360 -3.606 8.735
361 -3.888 8.601
362 -3.477 7.866
363 -2.852 7.160
364 -2.147 7.445
365 -1.695 7.758
366 -1.013 7.746
367 -1.058 8.062
368 -0.884 7.805
369 -2.369 7.584
370 -3.377 6.370
371 -2.933 5.601
372 -2.973 4.595
373 -3.060 4.264
374 -3.085 3.954
375 -2.737 3.865
376 -2.205 4.776
377 -0.806 5.517
378 -0.543 5.894
379 -1.030 4.811
380 -2.080 3.751
381 -1.943 2.818
382 -2.386 2.826
383 -2.523 2.815
384 -2.178 2.886
385 -1.410 2.520
386 -1.813 1.851
387 -1.931 1.580
388 -2.148 1.719
389 -0.986 1.117
390 -0.617 1.437
391 -0.417 1.879
392 -0.453 2.166
393 -0.127 2.623
394 0.112 1.927
395 -0.417 2.005
396 0.077 1.750
397 0.052 2.419
398 -0.531 1.875
399 -0.280 0.583
400 0.096 -0.559
401 0.039 -1.081
402 -0.004 -1.449
403 -0.706 -0.929
404 -0.928 -0.555
405 -1.038 -0.285
406 -1.086 -0.342
407 -1.691 -1.356
408 -1.337 -1.409
409 -1.349 -1.996
410 -1.913 -1.881
411 -2.450 -1.473
412 -2.828 -0.653
413 -3.962 -0.709
414 -4.892 -1.277
415 -4.434 -1.882
416 -3.615 -1.449
417 -3.271 -1.734
418 -2.896 -1.992
419 -2.630 -1.800
420 -2.583 -2.989
421 -2.139 -3.178
422 -1.509 -3.480
423 -1.193 -3.678
424 -0.688 -3.370
425 -0.641 -2.893
426 -0.708 -2.833
427 -0.519 -2.848
428 -0.412 -3.199
429 -0.535 -3.878
430 -1.046 -4.471
431 -1.728 -5.032
432 -1.625 -4.769
433 -1.687 -5.011
434 -1.733 -5.242
435 -1.773 -5.088
436 -2.203 -5.162
437 -1.736 -4.941
438 -1.583 -5.635
439 -1.455 -6.081
440 -1.709 -5.535
441 -1.972 -5.328
442 -2.306 -5.104
443 -2.893 -5.531
444 -3.469 -4.647
445 -2.674 -4.701
446 -2.768 -4.792
447 -2.524 -4.267
448 -2.895 -4.492
449 -3.095 -4.155
450 -4.254 -4.320
451 -5.068 -3.974
452 -5.266 -4.281
453 -5.175 -4.625
454 -4.363 -4.399
455 -4.352 -4.986
456 -3.328 -5.346
457 -2.717 -4.906
458 -2.685 -4.833
459 -2.872 -5.103
460 -2.996 -5.476
461 -3.272 -6.420
462 -3.205 -6.181
463 -3.483 -6.095
464 -3.763 -6.163
465 -4.607 -5.999
466 -4.462 -5.856
467 -5.531 -5.895
468 -5.727 -5.731
469 -5.516 -5.769
470 -5.212 -4.989
471 -4.747 -4.722
472 -5.288 -5.159
473 -5.753 -5.852
474 -5.442 -6.056
475 -5.387 -6.549
476 -4.229 -6.869
477 -4.148 -6.328
478 -3.809 -6.373
479 -2.898 -5.959
480 -2.959 -5.570
481 -2.398 -5.292
482 -1.811 -5.922
483 -1.631 -6.295
484 -2.175 -5.939
485 -2.268 -6.121
486 -2.189 -6.381
487 -2.862 -6.430
488 -3.472 -6.232
489 -3.627 -6.554
490 -3.026 -6.555
491 -3.130 -6.580
492 -3.145 -6.426
493 -2.862 -6.174
494 -2.844 -5.970
495 -2.722 -6.021
496 -1.937 -5.648
497 -1.200 -5.620
498 -0.696 -6.010
499 -0.792 -5.629
500 -1.217 -4.770
501 -1.563 -5.157
