# Supplementary material for: Maximum likelihood-based estimation of diffusion coefficient is quick and reliable method for analyzing estradiol actions on surface receptor movements
Source: Front Neuroinform. 2023 Mar 8;17:1005936. doi: 10.3389/fninf.2023.1005936 (PMC10031098; doi:10.3389/fninf.2023.1005936)
Supplement: Supplementary file 2 [file Data_Sheet_2.ZIP › 00-D-error_sensitivity/D015_s0/Traj_N=500_D=0.15_Error=0_MotionBlur _No.085.dat]

001 -0.064 0.376
002 0.039 0.154
003 0.153 -0.171
004 -0.152 -0.295
005 -0.322 0.920
006 -0.044 1.259
007 0.845 0.640
008 1.533 0.348
009 3.343 0.706
010 3.585 0.287
011 2.901 -0.212
012 3.074 -0.440
013 3.680 -1.076
014 3.233 -1.591
015 3.034 -1.581
016 3.086 -2.081
017 2.820 -2.528
018 2.066 -3.273
019 1.640 -3.546
020 1.321 -3.523
021 1.467 -4.065
022 1.570 -4.412
023 0.699 -4.225
024 0.058 -3.574
025 -0.356 -3.639
026 -0.434 -4.095
027 -0.139 -3.124
028 0.284 -2.031
029 0.473 -2.075
030 0.501 -2.314
031 0.509 -2.370
032 -0.181 -2.461
033 -0.319 -2.219
034 -0.106 -1.502
035 -0.228 -0.880
036 0.408 -0.132
037 1.916 -0.011
038 2.670 -0.252
039 3.001 -0.089
040 2.716 0.293
041 2.678 0.389
042 3.284 1.161
043 3.776 1.864
044 3.505 1.520
045 2.883 0.751
046 3.188 0.944
047 3.674 -0.078
048 3.979 -0.147
049 4.700 -0.481
050 5.006 -0.548
051 5.591 0.294
052 5.722 -0.578
053 5.903 -0.600
054 4.850 -0.150
055 4.169 -0.048
056 3.773 -0.015
057 3.744 -0.744
058 3.355 -0.232
059 2.711 0.048
060 2.257 0.031
061 1.866 0.265
062 1.542 0.293
063 1.595 0.062
064 1.184 0.428
065 0.188 0.869
066 0.124 0.667
067 0.170 0.539
068 0.065 0.920
069 -0.435 1.716
070 -0.781 1.967
071 0.039 2.228
072 0.021 2.473
073 0.032 1.802
074 -0.809 2.176
075 -1.455 2.000
076 -1.026 2.588
077 -0.602 2.854
078 0.125 2.798
079 0.516 2.936
080 1.100 3.254
081 1.397 3.116
082 1.321 3.274
083 2.515 3.551
084 2.073 3.595
085 2.671 3.159
086 2.855 3.154
087 3.187 3.492
088 2.976 4.153
089 2.610 4.543
090 2.470 5.376
091 2.824 5.001
092 2.350 5.318
093 2.715 4.449
094 2.221 3.878
095 1.997 4.241
096 2.557 3.644
097 3.578 3.676
098 3.205 4.086
099 3.311 4.516
100 3.043 4.783
101 3.409 4.431
102 3.217 3.383
103 3.045 3.292
104 2.825 3.953
105 2.140 4.043
106 1.381 3.734
107 1.264 3.678
108 0.428 2.644
109 0.154 2.049
110 -0.269 1.942
111 0.185 1.408
112 -0.344 1.100
113 -1.317 1.226
114 -1.279 1.200
115 -0.706 1.092
116 -0.756 0.960
117 -0.560 0.108
118 -0.392 0.134
119 -0.471 -0.077
120 -0.392 -0.513
121 0.273 0.462
122 -0.516 0.817
123 -1.194 0.432
124 -1.648 0.276
125 -2.316 0.472
126 -2.767 0.983
127 -2.806 1.304
128 -2.630 2.170
129 -2.341 3.125
130 -2.667 3.596
131 -1.825 3.168
132 -1.505 3.400
133 -0.715 3.934
134 -0.205 4.128
135 0.199 4.157
136 0.833 4.211
137 1.304 4.113
138 0.359 4.125
139 -0.663 3.835
140 -2.157 3.354
141 -1.926 3.223
142 -1.548 2.668
143 -1.470 3.710
144 -2.290 3.020
145 -2.369 2.611
146 -2.894 2.267
147 -2.282 2.137
148 -1.543 2.888
149 -1.198 3.128
150 -0.775 3.729
151 -1.039 4.723
152 -1.199 4.834
153 -1.534 4.963
154 -1.921 4.989
155 -3.093 4.879
156 -2.583 4.518
157 -3.309 4.336
158 -3.444 5.604
159 -4.224 5.362
160 -3.850 4.712
161 -3.646 4.360
162 -4.067 5.041
163 -4.717 4.969
164 -5.007 4.993
165 -4.373 4.728
166 -4.683 4.353
167 -3.815 4.003
168 -3.705 3.851
169 -4.116 3.588
170 -5.522 3.879
171 -5.725 4.362
172 -5.262 4.859
173 -4.858 3.791
174 -4.132 3.728
175 -3.758 3.358
176 -3.851 3.246
177 -3.873 2.797
178 -2.757 2.745
179 -1.949 2.705
180 -0.951 3.174
181 -1.145 3.438
182 -1.340 3.917
183 -0.912 4.855
184 -1.491 4.629
185 -1.828 4.955
186 -1.487 4.996
187 -1.916 4.182
188 -2.393 3.581
189 -1.825 3.779
190 -1.735 4.592
191 -1.987 4.944
192 -2.741 4.236
193 -3.262 4.335
194 -3.427 4.100
195 -3.641 4.765
196 -4.685 5.104
197 -4.654 5.472
198 -4.883 6.135
199 -6.088 6.644
200 -6.382 7.166
201 -6.317 6.902
202 -5.874 6.398
203 -6.133 6.942
204 -5.993 7.173
205 -6.434 8.195
206 -6.471 8.718
207 -6.218 8.215
208 -7.230 7.976
209 -7.628 8.067
210 -7.984 8.076
211 -9.141 7.256
212 -8.914 6.707
213 -9.269 6.196
214 -9.907 6.988
215 -9.072 6.805
216 -8.610 7.461
217 -8.226 7.233
218 -7.569 6.666
219 -7.332 6.978
220 -6.602 7.701
221 -6.612 7.368
222 -6.439 7.203
223 -6.697 7.010
224 -7.069 7.776
225 -8.037 7.692
226 -8.878 7.536
227 -9.411 6.755
228 -8.461 6.412
229 -8.223 6.137
230 -8.137 5.500
231 -8.536 5.153
232 -8.084 4.569
233 -7.848 4.123
234 -8.050 4.138
235 -8.584 4.277
236 -8.820 4.209
237 -8.926 3.617
238 -9.182 4.307
239 -9.224 3.492
240 -9.348 3.342
241 -9.097 2.493
242 -9.053 3.227
243 -9.453 3.128
244 -10.227 3.088
245 -10.895 3.102
246 -11.297 2.528
247 -11.445 1.589
248 -12.424 1.587
249 -12.662 1.523
250 -12.330 1.053
251 -12.325 0.714
252 -11.634 -0.382
253 -11.255 0.105
254 -11.287 0.204
255 -11.002 0.840
256 -10.876 1.064
257 -11.252 1.005
258 -11.637 0.664
259 -12.714 0.323
260 -13.019 0.565
261 -12.856 -0.334
262 -12.031 -1.130
263 -12.154 -1.190
264 -12.470 -0.433
265 -12.185 -0.432
266 -12.004 0.106
267 -12.687 -0.031
268 -12.612 -0.511
269 -12.922 -0.949
270 -11.899 -0.410
271 -12.421 -1.604
272 -12.616 -1.142
273 -11.998 -0.464
274 -11.438 -0.631
275 -10.738 -1.295
276 -10.004 -0.793
277 -9.877 -0.939
278 -10.731 -1.550
279 -11.355 -2.034
280 -11.029 -2.297
281 -11.177 -1.964
282 -10.813 -1.422
283 -11.200 -1.451
284 -11.345 -1.638
285 -11.295 -1.476
286 -10.943 -1.464
287 -10.876 -0.928
288 -10.473 -0.155
289 -11.078 -0.723
290 -10.819 -1.065
291 -11.262 0.051
292 -11.500 0.600
293 -11.384 0.729
294 -11.942 -0.466
295 -11.256 -0.639
296 -11.077 -0.067
297 -10.800 0.057
298 -10.151 0.548
299 -9.631 0.325
300 -9.056 0.549
301 -8.115 1.633
302 -8.361 1.635
303 -7.930 1.496
304 -7.581 1.074
305 -8.318 1.191
306 -8.957 0.895
307 -8.578 0.504
308 -7.604 0.487
309 -7.781 0.126
310 -8.617 0.021
311 -8.946 0.412
312 -8.731 0.477
313 -8.622 0.281
314 -8.270 -0.235
315 -8.515 -0.094
316 -8.471 -0.018
317 -8.447 0.173
318 -8.683 0.424
319 -9.396 0.194
320 -8.690 0.737
321 -7.858 0.432
322 -7.673 -0.245
323 -7.320 -0.137
324 -6.976 0.040
325 -7.088 -0.644
326 -6.757 -0.492
327 -6.493 -0.410
328 -6.466 0.327
329 -6.425 0.315
330 -7.766 -0.686
331 -7.812 -1.156
332 -8.063 -0.910
333 -8.385 -1.515
334 -8.770 -1.316
335 -8.195 -1.448
336 -8.009 -1.520
337 -8.046 -1.533
338 -8.967 -0.790
339 -9.083 0.483
340 -7.778 1.197
341 -7.799 1.459
342 -7.304 1.336
343 -7.418 2.593
344 -7.677 2.758
345 -7.909 2.246
346 -7.772 2.118
347 -7.379 2.303
348 -7.284 2.223
349 -7.161 1.572
350 -7.543 0.885
351 -7.687 1.326
352 -7.049 0.779
353 -6.799 0.987
354 -7.376 1.251
355 -7.095 0.799
356 -7.377 0.356
357 -7.487 0.536
358 -7.281 1.292
359 -7.115 2.614
360 -7.256 2.510
361 -7.820 2.550
362 -8.745 1.995
363 -8.470 1.799
364 -8.576 2.020
365 -8.606 2.253
366 -8.939 1.829
367 -9.076 1.975
368 -9.042 2.472
369 -8.097 3.130
370 -7.656 3.412
371 -8.205 3.207
372 -8.937 2.831
373 -9.188 2.846
374 -9.136 2.721
375 -8.192 2.918
376 -7.255 3.033
377 -7.580 3.510
378 -7.213 4.014
379 -6.318 3.471
380 -7.507 3.431
381 -7.669 3.562
382 -7.123 3.604
383 -7.396 3.752
384 -7.506 4.303
385 -7.472 4.260
386 -7.233 3.992
387 -6.582 3.827
388 -6.969 4.969
389 -7.048 5.004
390 -6.911 5.638
391 -6.234 5.444
392 -6.640 5.562
393 -8.032 6.545
394 -8.621 6.373
395 -8.453 5.600
396 -8.543 5.126
397 -7.765 5.126
398 -7.816 5.878
399 -7.840 6.099
400 -7.977 5.649
401 -7.975 5.671
402 -8.084 5.889
403 -8.140 6.681
404 -7.900 6.722
405 -7.844 6.878
406 -8.259 6.714
407 -7.882 7.134
408 -7.728 7.792
409 -7.079 7.653
410 -7.206 8.145
411 -7.758 7.543
412 -6.779 8.083
413 -7.402 8.110
414 -7.738 8.502
415 -9.051 8.732
416 -9.469 8.710
417 -9.942 8.026
418 -10.640 7.233
419 -11.456 6.558
420 -11.806 6.273
421 -11.995 6.561
422 -11.598 6.868
423 -11.159 7.267
424 -10.931 7.401
425 -11.021 7.432
426 -10.541 6.728
427 -10.185 5.084
428 -10.210 4.741
429 -10.039 5.030
430 -10.297 4.721
431 -9.767 4.989
432 -9.713 4.830
433 -10.883 5.045
434 -10.532 5.158
435 -9.482 5.597
436 -9.162 5.040
437 -9.187 5.416
438 -9.449 5.221
439 -8.823 4.994
440 -8.310 6.077
441 -8.027 5.983
442 -7.633 5.548
443 -7.222 4.744
444 -8.000 3.738
445 -9.423 3.010
446 -9.493 3.040
447 -10.107 2.833
448 -9.911 3.033
449 -9.417 3.650
450 -9.276 4.692
451 -9.792 5.559
452 -9.402 5.619
453 -9.319 6.023
454 -8.930 6.651
455 -9.232 6.179
456 -9.274 5.845
457 -9.222 5.966
458 -8.640 5.623
459 -9.247 5.974
460 -10.102 6.524
461 -11.269 5.219
462 -11.531 5.188
463 -11.241 5.304
464 -12.115 4.554
465 -13.121 4.131
466 -13.300 4.641
467 -12.732 4.748
468 -12.402 5.750
469 -12.910 6.592
470 -13.206 6.341
471 -12.838 6.772
472 -12.836 7.288
473 -13.113 7.101
474 -14.194 6.423
475 -15.280 6.569
476 -14.956 6.802
477 -14.880 6.709
478 -14.801 7.060
479 -15.357 7.639
480 -14.078 7.400
481 -13.960 7.648
482 -13.412 7.829
483 -13.834 8.000
484 -13.576 8.132
485 -13.453 7.894
486 -13.011 7.043
487 -13.547 6.739
488 -14.255 6.750
489 -14.722 6.381
490 -14.649 6.992
491 -14.149 7.355
492 -14.293 7.712
493 -14.264 7.873
494 -14.159 9.111
495 -13.569 9.930
496 -13.070 9.268
497 -13.050 9.501
498 -13.138 10.069
499 -12.988 10.450
500 -13.332 10.442
501 -12.685 10.110
