# Supplementary material for: Maximum likelihood-based estimation of diffusion coefficient is quick and reliable method for analyzing estradiol actions on surface receptor movements
Source: Front Neuroinform. 2023 Mar 8;17:1005936. doi: 10.3389/fninf.2023.1005936 (PMC10031098; doi:10.3389/fninf.2023.1005936)
Supplement: Supplementary file 2 [file Data_Sheet_2.ZIP › 00-D-error_sensitivity/D015_s0/Traj_N=500_D=0.15_Error=0_MotionBlur _No.086.dat]

001 -0.438 0.430
002 -0.165 1.075
003 0.516 1.396
004 0.103 2.212
005 0.362 2.171
006 0.164 2.407
007 0.090 2.261
008 0.782 1.457
009 0.758 1.536
010 1.172 1.200
011 1.483 1.065
012 1.000 0.979
013 0.407 1.203
014 0.447 1.242
015 -0.039 1.198
016 -0.378 1.300
017 0.175 1.149
018 0.920 1.014
019 1.177 1.876
020 0.540 1.936
021 0.450 1.383
022 0.652 2.013
023 0.284 2.757
024 0.052 4.009
025 -0.440 3.972
026 -0.824 3.215
027 -0.978 2.635
028 -1.045 2.674
029 -1.504 2.860
030 -2.146 2.465
031 -1.350 2.888
032 -1.158 2.848
033 -1.996 2.838
034 -2.179 3.232
035 -2.544 3.330
036 -2.754 2.882
037 -3.344 3.129
038 -2.854 2.872
039 -3.235 2.600
040 -3.587 2.521
041 -3.833 1.865
042 -3.687 1.286
043 -3.636 1.728
044 -4.250 1.668
045 -4.073 1.240
046 -3.780 2.071
047 -4.289 2.588
048 -3.890 1.756
049 -4.089 2.429
050 -4.614 3.556
051 -4.667 3.076
052 -5.217 2.641
053 -4.939 2.277
054 -4.634 2.191
055 -3.650 1.802
056 -3.346 1.265
057 -3.626 1.101
058 -3.354 0.961
059 -3.628 0.115
060 -3.891 -0.443
061 -3.910 -1.927
062 -3.681 -1.868
063 -3.228 -1.291
064 -2.458 -0.911
065 -2.253 -0.262
066 -2.262 -0.037
067 -2.148 0.096
068 -2.402 -0.228
069 -2.356 0.741
070 -2.355 0.552
071 -2.616 0.443
072 -2.713 0.263
073 -2.618 0.490
074 -3.263 0.428
075 -2.823 0.469
076 -2.041 0.243
077 -1.882 0.074
078 -2.340 -0.672
079 -2.668 -1.309
080 -2.420 -1.254
081 -1.593 -1.515
082 -1.495 -1.482
083 -1.253 -0.881
084 -0.354 -0.393
085 -0.086 -0.385
086 0.156 -1.011
087 0.317 -0.717
088 0.135 -0.646
089 -0.089 -0.921
090 0.164 -1.248
091 0.193 -0.464
092 -0.065 -0.620
093 -0.539 -0.472
094 -1.437 -0.585
095 -1.274 -0.050
096 -1.933 -0.085
097 -2.210 -0.583
098 -1.549 -0.937
099 -1.501 -1.345
100 -1.654 -1.571
101 -1.846 -1.760
102 -1.472 -2.440
103 -1.428 -2.381
104 -1.746 -2.358
105 -2.604 -2.450
106 -3.618 -2.523
107 -3.822 -1.847
108 -4.250 -1.417
109 -5.489 -1.834
110 -5.526 -0.584
111 -5.433 0.088
112 -5.696 -0.588
113 -5.371 -1.098
114 -4.834 -0.570
115 -5.253 -0.622
116 -5.585 -0.401
117 -5.060 -0.202
118 -5.745 -0.547
119 -5.584 -0.869
120 -5.274 -1.248
121 -5.559 -1.670
122 -5.236 -2.077
123 -4.586 -2.132
124 -5.184 -1.748
125 -4.613 -1.755
126 -3.504 -1.569
127 -2.559 -0.382
128 -2.945 -0.861
129 -3.238 -1.086
130 -4.372 -0.827
131 -4.290 -1.111
132 -4.309 -0.986
133 -4.868 -0.024
134 -4.887 0.678
135 -4.097 0.867
136 -3.473 1.319
137 -2.820 0.840
138 -2.505 -0.427
139 -2.758 -0.409
140 -3.100 0.575
141 -3.830 0.941
142 -4.540 1.084
143 -3.872 1.109
144 -4.429 1.589
145 -4.791 2.040
146 -4.602 1.670
147 -4.378 2.160
148 -4.287 1.776
149 -3.925 1.391
150 -3.517 1.285
151 -3.984 1.178
152 -3.921 0.540
153 -4.685 0.384
154 -4.608 0.264
155 -5.186 -0.454
156 -4.697 -1.034
157 -4.363 -1.836
158 -4.020 -2.682
159 -3.965 -2.989
160 -4.206 -3.807
161 -4.392 -3.464
162 -4.751 -3.879
163 -4.956 -3.404
164 -4.947 -3.202
165 -5.332 -3.366
166 -4.998 -3.001
167 -5.214 -3.053
168 -5.558 -2.786
169 -6.240 -3.020
170 -6.591 -3.341
171 -5.508 -3.508
172 -6.012 -3.636
173 -7.324 -3.197
174 -7.892 -2.457
175 -8.171 -2.400
176 -7.835 -2.076
177 -7.562 -2.584
178 -7.596 -2.206
179 -7.713 -2.063
180 -7.629 -1.550
181 -7.524 -1.371
182 -7.550 -1.458
183 -7.245 -1.038
184 -7.609 -1.148
185 -7.297 -0.968
186 -6.862 -0.754
187 -6.761 -0.569
188 -6.518 -0.180
189 -6.330 0.421
190 -6.484 0.848
191 -6.251 1.241
192 -7.180 3.323
193 -8.059 3.026
194 -7.309 2.229
195 -5.866 1.845
196 -5.513 1.493
197 -5.181 0.896
198 -5.074 0.895
199 -5.001 0.779
200 -5.177 0.301
201 -5.198 0.012
202 -5.637 -0.159
203 -5.260 0.190
204 -5.024 0.518
205 -5.311 0.572
206 -5.109 0.296
207 -4.852 0.279
208 -4.647 0.354
209 -4.195 0.063
210 -3.916 -1.243
211 -3.235 -1.642
212 -2.040 -2.257
213 -1.849 -1.673
214 -0.930 -1.256
215 -0.931 -1.101
216 -1.112 -1.016
217 -1.838 -0.191
218 -2.071 -0.455
219 -1.834 -1.108
220 -1.760 -0.893
221 -1.367 -1.407
222 -0.713 -2.370
223 -0.585 -2.826
224 -0.974 -3.408
225 -0.631 -3.680
226 -1.151 -3.448
227 -2.118 -3.208
228 -1.558 -3.231
229 -1.601 -3.129
230 -1.445 -4.002
231 -1.178 -4.063
232 -0.192 -4.133
233 -0.956 -4.059
234 -0.951 -4.751
235 -0.226 -5.646
236 -0.868 -5.282
237 -0.971 -5.218
238 -0.331 -5.183
239 -0.606 -5.045
240 -1.461 -4.566
241 -2.169 -4.320
242 -1.811 -4.713
243 -1.917 -5.231
244 -2.460 -5.359
245 -3.409 -5.050
246 -3.683 -5.650
247 -3.992 -5.498
248 -4.657 -4.987
249 -4.765 -4.804
250 -4.981 -5.728
251 -4.897 -6.309
252 -4.969 -5.996
253 -4.504 -5.684
254 -4.009 -6.721
255 -4.351 -6.945
256 -4.418 -6.954
257 -5.167 -7.301
258 -5.560 -6.822
259 -4.527 -6.505
260 -3.735 -6.676
261 -3.129 -6.907
262 -2.726 -6.693
263 -2.455 -6.145
264 -1.984 -6.441
265 -1.983 -6.567
266 -1.989 -5.960
267 -1.845 -6.048
268 -1.811 -6.344
269 -1.594 -6.331
270 -2.210 -7.197
271 -3.474 -7.679
272 -3.707 -8.536
273 -3.980 -8.451
274 -2.943 -8.037
275 -2.417 -8.385
276 -2.516 -8.103
277 -2.129 -8.309
278 -1.988 -8.186
279 -0.589 -8.563
280 -0.156 -8.709
281 -0.145 -8.836
282 0.198 -9.635
283 0.494 -10.510
284 0.645 -11.343
285 1.186 -11.318
286 1.414 -11.080
287 0.486 -11.262
288 0.357 -11.008
289 -0.279 -10.925
290 -0.872 -10.836
291 -1.705 -10.625
292 -1.690 -9.706
293 -1.934 -9.929
294 -0.991 -10.381
295 -0.201 -10.350
296 0.425 -10.615
297 1.265 -10.093
298 0.822 -10.026
299 0.339 -10.588
300 0.215 -11.192
301 -0.347 -11.573
302 -0.496 -11.674
303 -0.458 -11.459
304 -0.871 -11.498
305 -0.664 -11.193
306 -0.684 -10.852
307 -0.948 -10.591
308 -1.209 -10.400
309 -0.853 -9.647
310 0.064 -10.059
311 -0.012 -9.985
312 0.335 -10.421
313 0.169 -10.436
314 0.370 -10.867
315 0.659 -10.451
316 0.642 -10.441
317 1.188 -9.572
318 1.859 -9.920
319 1.252 -9.399
320 0.652 -9.483
321 1.362 -9.778
322 1.129 -10.180
323 1.097 -10.626
324 1.489 -11.399
325 1.492 -11.638
326 2.092 -10.698
327 2.556 -10.424
328 2.754 -10.615
329 3.120 -11.412
330 3.205 -11.518
331 2.573 -11.519
332 1.981 -11.302
333 2.515 -10.870
334 2.820 -9.901
335 2.196 -9.174
336 1.870 -9.411
337 1.728 -9.491
338 1.276 -9.733
339 0.731 -9.236
340 0.265 -9.296
341 0.140 -9.608
342 1.203 -9.169
343 1.224 -9.359
344 0.300 -10.295
345 -0.050 -10.807
346 0.695 -11.445
347 1.222 -11.817
348 2.373 -12.455
349 3.074 -12.025
350 3.722 -11.377
351 3.569 -11.860
352 3.861 -12.827
353 4.372 -12.753
354 3.749 -12.139
355 3.213 -11.771
356 3.822 -10.986
357 3.949 -11.298
358 3.808 -11.665
359 3.864 -12.058
360 4.625 -12.027
361 4.361 -11.555
362 3.722 -10.506
363 2.592 -11.147
364 2.112 -12.021
365 1.370 -10.767
366 1.018 -10.427
367 0.974 -9.409
368 0.991 -9.049
369 0.759 -8.637
370 0.320 -8.545
371 0.764 -8.130
372 0.965 -7.538
373 -0.019 -7.449
374 -0.225 -7.699
375 -0.050 -6.612
376 0.950 -6.524
377 1.465 -6.280
378 1.239 -7.000
379 1.564 -6.525
380 1.889 -6.045
381 2.603 -5.337
382 2.782 -5.019
383 2.052 -5.295
384 2.041 -5.072
385 1.874 -4.561
386 1.109 -5.697
387 1.774 -6.317
388 1.432 -6.590
389 2.093 -6.021
390 2.183 -5.764
391 2.674 -5.335
392 2.605 -5.268
393 2.785 -4.332
394 2.836 -4.180
395 3.608 -4.246
396 4.327 -3.447
397 4.586 -3.425
398 5.203 -2.272
399 5.027 -2.368
400 4.792 -2.623
401 4.925 -2.321
402 4.776 -2.401
403 5.460 -2.368
404 6.329 -1.769
405 6.164 -2.235
406 5.367 -2.818
407 4.902 -3.834
408 4.652 -3.596
409 4.925 -2.876
410 5.853 -2.986
411 5.414 -2.971
412 4.624 -2.583
413 4.526 -3.414
414 4.253 -4.062
415 3.924 -3.754
416 3.862 -3.969
417 3.695 -3.942
418 3.093 -3.979
419 2.304 -4.346
420 2.341 -5.147
421 2.477 -5.417
422 2.748 -5.788
423 3.097 -6.007
424 3.728 -6.080
425 4.288 -5.610
426 4.190 -6.239
427 4.180 -6.550
428 3.430 -6.119
429 3.707 -5.835
430 3.728 -5.348
431 3.368 -4.863
432 2.803 -4.754
433 3.469 -5.438
434 3.766 -5.917
435 4.069 -5.392
436 3.250 -5.619
437 2.112 -5.638
438 2.040 -5.853
439 2.445 -5.198
440 2.181 -4.856
441 2.158 -4.508
442 3.094 -4.853
443 3.686 -5.050
444 2.681 -5.018
445 3.292 -4.579
446 3.959 -3.970
447 3.574 -4.253
448 4.040 -4.849
449 3.147 -4.114
450 3.753 -4.414
451 3.904 -4.367
452 3.143 -4.218
453 3.119 -4.460
454 3.571 -4.455
455 3.191 -3.776
456 3.755 -3.207
457 3.933 -2.385
458 4.142 -2.936
459 4.852 -3.437
460 4.832 -2.686
461 4.244 -2.607
462 3.945 -2.960
463 3.755 -2.647
464 4.007 -2.634
465 4.071 -1.899
466 3.950 -1.783
467 4.408 -2.866
468 4.853 -2.802
469 5.595 -2.942
470 6.347 -2.892
471 7.397 -3.122
472 7.758 -2.278
473 8.117 -2.291
474 8.454 -2.951
475 9.030 -3.348
476 9.242 -3.943
477 9.013 -4.163
478 8.686 -5.043
479 8.145 -5.713
480 8.033 -6.316
481 8.513 -7.235
482 9.081 -7.766
483 8.905 -7.457
484 9.678 -7.254
485 10.729 -7.862
486 10.477 -8.272
487 10.565 -8.162
488 10.510 -8.330
489 10.662 -8.883
490 10.786 -9.453
491 11.344 -8.742
492 11.860 -8.999
493 11.377 -9.424
494 11.835 -9.172
495 11.590 -9.560
496 11.954 -10.193
497 12.281 -10.474
498 12.240 -10.052
499 11.656 -9.286
500 10.576 -8.913
501 9.693 -9.136
