# Supplementary material for: Maximum likelihood-based estimation of diffusion coefficient is quick and reliable method for analyzing estradiol actions on surface receptor movements
Source: Front Neuroinform. 2023 Mar 8;17:1005936. doi: 10.3389/fninf.2023.1005936 (PMC10031098; doi:10.3389/fninf.2023.1005936)
Supplement: Supplementary file 2 [file Data_Sheet_2.ZIP › 00-D-error_sensitivity/D015_s0/Traj_N=500_D=0.15_Error=0_MotionBlur _No.087.dat]

001 -0.092 0.456
002 0.407 1.104
003 0.764 1.182
004 -0.275 2.200
005 -0.395 3.096
006 -0.779 3.361
007 -1.099 2.379
008 -1.072 2.563
009 -1.521 4.047
010 -2.025 4.008
011 -2.858 3.190
012 -3.326 3.313
013 -3.673 3.475
014 -3.451 4.427
015 -3.273 4.139
016 -3.273 4.448
017 -3.119 3.779
018 -3.044 3.147
019 -3.610 2.982
020 -3.960 3.034
021 -3.587 4.033
022 -4.837 3.991
023 -5.316 4.401
024 -5.395 4.511
025 -4.946 4.995
026 -4.284 5.583
027 -3.914 5.196
028 -3.467 4.885
029 -2.337 4.622
030 -2.775 4.068
031 -2.625 4.210
032 -1.879 3.497
033 -2.009 2.975
034 -2.295 2.784
035 -2.703 2.166
036 -2.450 1.830
037 -2.182 1.160
038 -2.608 1.142
039 -3.892 1.422
040 -4.547 2.004
041 -3.921 1.918
042 -4.176 2.005
043 -4.288 1.640
044 -3.949 1.296
045 -3.717 2.459
046 -3.753 3.202
047 -3.678 3.032
048 -2.548 2.272
049 -2.223 2.797
050 -2.414 2.433
051 -1.756 2.645
052 -0.711 3.896
053 -0.947 3.851
054 -2.144 4.274
055 -2.725 4.991
056 -3.533 5.009
057 -4.441 4.624
058 -3.918 4.303
059 -4.663 4.257
060 -5.831 4.708
061 -5.845 4.135
062 -5.986 3.641
063 -5.667 3.596
064 -5.261 3.641
065 -5.183 3.578
066 -4.908 3.214
067 -4.641 3.407
068 -4.763 3.363
069 -5.538 3.442
070 -5.844 3.640
071 -6.060 3.471
072 -5.532 3.999
073 -5.584 4.074
074 -5.233 3.801
075 -5.869 3.913
076 -6.344 5.312
077 -5.894 5.497
078 -5.508 5.162
079 -5.611 5.015
080 -5.175 4.658
081 -5.912 3.745
082 -6.861 3.661
083 -7.599 3.349
084 -7.865 3.256
085 -7.469 3.133
086 -6.911 3.071
087 -6.642 4.251
088 -6.789 3.989
089 -6.438 3.639
090 -5.991 4.126
091 -5.389 4.173
092 -5.455 4.100
093 -5.669 4.580
094 -5.797 4.310
095 -4.326 4.662
096 -4.026 5.022
097 -5.279 5.207
098 -5.285 4.769
099 -4.570 5.337
100 -4.801 5.091
101 -4.055 5.167
102 -3.981 5.494
103 -4.512 5.370
104 -3.839 6.178
105 -2.371 7.568
106 -1.489 7.872
107 -1.812 8.760
108 -2.101 8.243
109 -1.157 7.914
110 -1.415 6.552
111 -1.745 6.137
112 -2.021 6.814
113 -1.823 7.331
114 -1.774 6.917
115 -2.389 6.801
116 -2.536 7.593
117 -3.218 8.485
118 -4.622 9.428
119 -4.880 9.712
120 -5.108 9.364
121 -4.655 9.059
122 -5.185 9.020
123 -5.001 9.227
124 -4.832 9.185
125 -4.173 9.763
126 -3.683 9.912
127 -3.610 10.247
128 -3.094 9.006
129 -3.093 8.815
130 -3.041 9.440
131 -2.438 9.771
132 -1.883 10.100
133 -1.204 10.990
134 -0.528 10.942
135 -0.295 11.593
136 -0.272 11.452
137 -0.344 11.810
138 -0.519 12.177
139 -0.679 11.001
140 -0.285 10.705
141 0.514 9.697
142 1.013 9.520
143 0.326 9.515
144 0.435 10.051
145 0.518 9.915
146 -0.277 9.792
147 -0.382 10.769
148 0.069 11.390
149 0.047 10.787
150 -0.433 10.582
151 -0.363 10.260
152 -0.574 10.246
153 -0.706 11.035
154 -0.393 11.678
155 0.539 11.344
156 0.397 10.534
157 0.595 10.363
158 0.591 9.742
159 1.193 9.916
160 0.976 10.136
161 1.157 10.112
162 0.756 10.422
163 1.225 9.730
164 1.259 9.920
165 0.535 9.698
166 -0.952 10.411
167 -1.414 11.170
168 -2.008 11.633
169 -1.940 11.193
170 -1.841 11.507
171 -1.711 11.703
172 -0.829 11.757
173 -0.564 11.467
174 -0.306 11.302
175 -0.651 11.145
176 -0.701 11.531
177 0.073 12.213
178 -0.682 12.738
179 -1.265 12.297
180 -1.724 11.648
181 -1.513 11.931
182 -2.197 12.690
183 -2.604 12.060
184 -1.699 11.911
185 -2.491 12.742
186 -2.413 13.796
187 -2.055 13.860
188 -1.681 13.915
189 -2.319 13.986
190 -1.958 13.557
191 -1.481 14.140
192 -1.916 13.982
193 -2.617 13.176
194 -3.117 12.702
195 -2.571 12.427
196 -1.722 12.207
197 -1.095 12.873
198 -0.959 12.732
199 0.082 12.496
200 0.182 12.502
201 0.062 12.114
202 0.876 12.009
203 1.149 12.009
204 0.859 12.699
205 0.478 12.032
206 0.135 11.323
207 0.327 11.161
208 -0.462 11.618
209 -1.148 11.023
210 -1.525 11.067
211 -1.445 10.167
212 -1.442 10.626
213 -1.018 10.448
214 -1.204 10.890
215 -1.431 11.108
216 -0.768 11.372
217 -0.880 11.286
218 -1.796 11.950
219 -2.965 11.887
220 -3.286 11.717
221 -2.448 12.018
222 -1.663 11.345
223 -1.275 11.333
224 -1.785 10.866
225 -0.900 10.992
226 -0.132 10.606
227 -0.390 11.172
228 -0.942 11.184
229 -1.045 11.115
230 -0.772 11.071
231 -0.559 11.404
232 -0.524 10.958
233 -1.027 11.242
234 -2.017 10.845
235 -2.513 10.561
236 -2.778 10.375
237 -3.171 9.792
238 -3.795 9.709
239 -3.833 9.904
240 -3.931 10.324
241 -4.234 11.254
242 -3.970 11.162
243 -3.227 11.366
244 -3.115 10.896
245 -2.839 10.340
246 -3.176 10.623
247 -3.048 11.299
248 -3.382 11.263
249 -4.112 10.901
250 -4.911 11.444
251 -5.019 11.782
252 -5.180 11.010
253 -5.594 10.608
254 -6.007 9.797
255 -5.634 9.707
256 -5.355 10.037
257 -5.696 9.700
258 -6.441 9.553
259 -7.216 10.255
260 -7.663 10.006
261 -7.698 9.636
262 -7.410 9.304
263 -6.537 9.924
264 -6.058 10.185
265 -6.430 10.348
266 -6.976 10.631
267 -6.705 11.484
268 -6.694 11.703
269 -7.061 11.830
270 -7.930 11.705
271 -8.136 12.015
272 -7.499 11.885
273 -6.856 11.488
274 -6.607 12.392
275 -6.844 12.899
276 -6.577 12.995
277 -6.624 13.366
278 -7.220 12.378
279 -7.766 12.680
280 -7.066 12.717
281 -6.272 13.271
282 -6.127 13.554
283 -6.419 14.145
284 -6.549 15.055
285 -6.548 15.288
286 -7.688 15.191
287 -9.068 15.327
288 -8.147 14.012
289 -7.803 13.792
290 -7.459 13.858
291 -7.116 14.031
292 -7.714 13.312
293 -7.840 12.268
294 -7.856 12.820
295 -8.251 12.963
296 -7.463 12.412
297 -6.393 11.251
298 -6.223 11.069
299 -6.662 11.703
300 -6.451 11.685
301 -6.210 10.668
302 -6.195 10.477
303 -5.681 11.005
304 -6.101 10.661
305 -6.945 10.777
306 -7.214 10.764
307 -7.299 10.949
308 -6.652 10.981
309 -7.253 11.476
310 -7.411 11.644
311 -7.717 11.899
312 -8.857 12.852
313 -9.164 13.597
314 -9.483 14.312
315 -9.357 13.698
316 -10.628 13.216
317 -10.286 13.162
318 -10.244 12.833
319 -10.090 12.333
320 -9.587 12.207
321 -9.249 12.452
322 -8.397 12.757
323 -8.564 12.573
324 -8.662 13.195
325 -8.668 13.502
326 -7.947 13.706
327 -7.578 13.453
328 -7.864 13.714
329 -7.886 14.085
330 -7.848 13.992
331 -7.913 13.728
332 -8.683 12.340
333 -8.838 11.424
334 -9.235 11.158
335 -9.380 11.259
336 -8.596 11.563
337 -8.196 12.360
338 -6.888 12.243
339 -6.156 12.287
340 -5.897 12.600
341 -5.836 13.190
342 -5.955 13.428
343 -6.206 14.044
344 -7.188 14.295
345 -7.173 14.528
346 -7.553 14.553
347 -7.516 14.152
348 -7.334 14.254
349 -6.634 14.003
350 -6.360 14.359
351 -6.472 14.826
352 -6.339 15.623
353 -5.468 15.958
354 -5.746 15.980
355 -6.214 16.474
356 -6.004 16.618
357 -6.257 15.747
358 -6.338 15.324
359 -6.230 14.580
360 -5.073 14.801
361 -4.630 15.146
362 -4.972 14.900
363 -4.834 14.899
364 -5.331 14.844
365 -5.214 14.787
366 -4.608 14.432
367 -4.107 13.562
368 -5.399 12.711
369 -5.541 11.489
370 -5.972 10.509
371 -6.401 10.795
372 -6.583 12.089
373 -6.600 13.474
374 -6.704 14.706
375 -7.084 15.205
376 -7.038 15.205
377 -7.869 15.261
378 -7.821 15.212
379 -8.313 14.293
380 -8.752 13.942
381 -9.319 14.623
382 -8.766 14.440
383 -8.295 14.590
384 -7.954 13.886
385 -7.332 13.659
386 -7.169 13.681
387 -7.685 12.651
388 -7.639 12.605
389 -8.276 13.506
390 -8.700 13.335
391 -9.043 13.787
392 -9.959 14.026
393 -11.261 15.378
394 -11.826 15.711
395 -11.793 15.934
396 -12.251 15.731
397 -13.000 15.846
398 -13.044 16.240
399 -13.190 16.518
400 -14.286 16.683
401 -14.820 16.008
402 -15.450 15.382
403 -15.688 15.496
404 -15.749 15.223
405 -16.253 15.007
406 -16.555 15.133
407 -16.068 14.693
408 -16.917 13.908
409 -16.994 13.536
410 -17.524 13.062
411 -17.060 12.656
412 -17.319 12.243
413 -17.025 11.959
414 -16.953 11.996
415 -17.647 12.063
416 -18.291 12.092
417 -18.355 12.469
418 -18.837 13.060
419 -18.789 12.362
420 -18.820 12.311
421 -19.118 12.667
422 -18.915 11.285
423 -18.561 10.068
424 -18.094 10.039
425 -18.035 9.640
426 -17.947 9.586
427 -18.186 10.193
428 -17.261 10.066
429 -16.665 10.132
430 -15.458 10.244
431 -14.742 11.720
432 -14.530 11.574
433 -14.196 11.006
434 -14.036 10.466
435 -14.220 9.911
436 -14.814 9.582
437 -15.140 9.229
438 -15.067 9.042
439 -13.780 8.944
440 -12.639 9.239
441 -13.195 9.713
442 -13.245 10.210
443 -13.277 10.058
444 -13.494 10.066
445 -13.158 9.901
446 -13.504 10.619
447 -14.269 11.754
448 -13.893 12.480
449 -13.083 13.276
450 -12.039 12.532
451 -11.902 13.541
452 -12.107 13.620
453 -12.258 14.188
454 -12.316 13.791
455 -12.787 13.737
456 -12.367 13.646
457 -10.991 14.094
458 -11.015 14.102
459 -10.908 14.508
460 -10.627 13.466
461 -10.241 12.936
462 -10.144 12.356
463 -10.588 12.372
464 -10.793 12.613
465 -10.695 13.023
466 -10.785 13.200
467 -11.285 14.331
468 -11.748 13.636
469 -10.622 13.528
470 -9.798 13.343
471 -8.833 13.459
472 -8.858 14.051
473 -8.660 13.532
474 -8.157 13.325
475 -7.559 13.215
476 -8.056 12.523
477 -8.921 12.774
478 -9.512 12.586
479 -9.201 12.814
480 -9.369 12.322
481 -9.783 12.588
482 -9.754 12.589
483 -10.504 12.562
484 -10.776 11.476
485 -11.040 11.350
486 -11.491 11.555
487 -11.462 10.528
488 -11.815 9.940
489 -11.731 10.642
490 -11.836 11.015
491 -12.542 11.278
492 -12.805 11.610
493 -13.208 12.285
494 -12.965 12.394
495 -13.090 11.501
496 -13.636 10.911
497 -13.146 11.907
498 -13.668 11.975
499 -13.172 12.317
500 -12.995 12.595
501 -13.484 12.602
