# Supplementary material for: Maximum likelihood-based estimation of diffusion coefficient is quick and reliable method for analyzing estradiol actions on surface receptor movements
Source: Front Neuroinform. 2023 Mar 8;17:1005936. doi: 10.3389/fninf.2023.1005936 (PMC10031098; doi:10.3389/fninf.2023.1005936)
Supplement: Supplementary file 2 [file Data_Sheet_2.ZIP › 00-D-error_sensitivity/D015_s0/Traj_N=500_D=0.15_Error=0_MotionBlur _No.088.dat]

001 0.432 -0.116
002 0.351 0.037
003 -0.446 -0.009
004 0.569 0.073
005 0.074 -0.356
006 -0.462 0.060
007 -1.685 0.113
008 -1.796 0.015
009 -2.014 -0.333
010 -1.521 -0.216
011 -2.074 0.165
012 -1.587 0.264
013 -1.856 -0.116
014 -2.614 -0.949
015 -2.578 -1.582
016 -2.465 -0.777
017 -3.464 -0.124
018 -3.654 -0.020
019 -3.657 -0.100
020 -3.284 0.458
021 -3.060 0.722
022 -2.681 1.259
023 -2.608 1.510
024 -1.892 1.829
025 -1.746 2.019
026 -1.937 1.366
027 -2.415 0.097
028 -2.043 -0.566
029 -1.692 -0.150
030 -2.160 0.403
031 -2.109 0.225
032 -2.241 0.143
033 -2.750 0.029
034 -2.023 0.559
035 -1.914 0.322
036 -1.117 -0.391
037 -1.234 -0.127
038 -2.500 -0.657
039 -2.552 -0.402
040 -2.845 -0.146
041 -3.909 -0.676
042 -3.884 -0.536
043 -3.613 -0.438
044 -3.421 0.233
045 -3.361 0.504
046 -3.931 0.469
047 -3.517 0.909
048 -3.520 0.254
049 -4.298 -0.732
050 -4.135 -0.255
051 -4.285 0.349
052 -4.506 -0.144
053 -4.712 -0.036
054 -4.442 -0.009
055 -4.112 0.128
056 -4.765 0.404
057 -5.713 -0.441
058 -5.053 -0.357
059 -4.930 0.105
060 -5.149 1.594
061 -5.825 1.608
062 -5.990 0.927
063 -6.117 0.412
064 -6.199 0.443
065 -6.076 0.003
066 -5.530 0.032
067 -5.008 -0.023
068 -5.312 -0.406
069 -6.039 -0.360
070 -6.244 0.149
071 -6.416 0.287
072 -6.592 -0.154
073 -6.193 0.089
074 -6.865 0.203
075 -7.681 0.359
076 -7.935 1.062
077 -7.707 0.431
078 -7.751 0.842
079 -6.690 0.651
080 -6.469 0.548
081 -6.990 0.291
082 -6.268 0.300
083 -5.915 -0.291
084 -5.366 -0.875
085 -5.329 -0.484
086 -4.477 -0.820
087 -4.139 -1.414
088 -3.842 -0.752
089 -4.416 -0.840
090 -4.630 -0.993
091 -4.720 -0.984
092 -4.218 -1.428
093 -4.021 -1.732
094 -4.103 -2.413
095 -3.493 -2.304
096 -2.924 -2.245
097 -2.940 -2.270
098 -3.400 -3.568
099 -3.481 -4.137
100 -3.031 -4.244
101 -2.885 -3.754
102 -3.344 -4.172
103 -4.016 -3.858
104 -4.285 -3.974
105 -3.970 -3.983
106 -3.017 -3.766
107 -2.255 -3.006
108 -2.877 -3.259
109 -4.223 -3.821
110 -5.502 -3.237
111 -5.451 -3.017
112 -5.166 -2.912
113 -5.625 -2.696
114 -5.880 -2.098
115 -6.448 -1.230
116 -7.468 -0.755
117 -7.334 -1.249
118 -6.752 -0.276
119 -6.714 0.667
120 -6.007 1.229
121 -5.763 1.183
122 -6.148 1.332
123 -6.740 1.584
124 -6.684 1.967
125 -7.080 2.085
126 -8.233 1.269
127 -8.516 0.935
128 -8.160 0.697
129 -8.146 1.081
130 -8.069 1.542
131 -7.490 2.232
132 -7.619 2.959
133 -7.921 3.925
134 -7.913 4.049
135 -8.095 4.565
136 -7.680 4.293
137 -7.075 5.078
138 -8.095 5.757
139 -8.262 6.041
140 -8.154 6.023
141 -8.437 6.056
142 -8.440 6.192
143 -8.220 5.727
144 -8.314 6.349
145 -8.555 6.880
146 -7.839 7.612
147 -8.072 7.819
148 -8.961 8.252
149 -9.024 8.564
150 -8.626 8.348
151 -8.490 8.131
152 -8.824 8.521
153 -9.605 7.887
154 -10.340 7.246
155 -11.301 6.931
156 -11.307 7.341
157 -10.582 7.762
158 -10.468 7.402
159 -10.415 7.874
160 -9.977 8.445
161 -9.834 8.388
162 -10.885 7.913
163 -11.431 8.080
164 -10.989 9.015
165 -11.122 8.916
166 -11.319 8.601
167 -11.376 9.215
168 -10.532 9.392
169 -10.080 9.291
170 -10.045 8.929
171 -9.945 9.152
172 -9.822 9.204
173 -9.853 8.646
174 -9.375 8.730
175 -9.798 9.752
176 -9.653 10.017
177 -9.947 9.892
178 -9.450 9.238
179 -8.303 9.296
180 -8.651 9.740
181 -9.023 9.702
182 -9.203 8.697
183 -9.622 8.573
184 -9.725 9.104
185 -10.032 9.608
186 -10.096 10.393
187 -9.361 9.608
188 -9.617 9.556
189 -9.769 9.167
190 -9.692 9.094
191 -9.431 9.515
192 -8.918 10.450
193 -8.722 11.053
194 -9.168 11.808
195 -8.579 11.320
196 -8.815 11.108
197 -9.275 11.252
198 -9.576 11.125
199 -9.404 11.674
200 -9.511 11.290
201 -8.985 11.725
202 -9.387 11.369
203 -9.956 10.585
204 -9.100 10.772
205 -8.617 11.068
206 -7.890 10.873
207 -7.238 11.141
208 -7.122 11.031
209 -6.607 11.253
210 -6.952 11.925
211 -7.542 12.438
212 -7.871 12.167
213 -9.060 11.773
214 -9.438 10.628
215 -10.169 9.921
216 -11.077 11.005
217 -10.952 11.572
218 -10.756 11.416
219 -10.010 11.201
220 -9.843 11.453
221 -8.590 11.092
222 -8.887 11.260
223 -8.811 11.903
224 -9.694 12.047
225 -10.049 12.241
226 -9.765 12.558
227 -9.958 12.388
228 -9.973 12.279
229 -10.240 12.590
230 -9.973 12.851
231 -10.791 13.003
232 -10.744 12.845
233 -9.469 12.562
234 -8.199 12.594
235 -7.357 12.319
236 -7.020 12.320
237 -6.710 12.866
238 -6.203 13.086
239 -5.740 13.337
240 -6.182 12.970
241 -7.070 11.995
242 -8.275 11.950
243 -8.806 11.673
244 -8.948 12.041
245 -8.811 12.459
246 -8.577 12.926
247 -8.759 12.845
248 -8.470 12.310
249 -8.507 11.728
250 -7.850 11.390
251 -7.920 10.821
252 -7.830 10.882
253 -7.943 10.739
254 -7.915 10.661
255 -8.331 10.078
256 -8.613 10.209
257 -8.593 9.429
258 -8.617 9.522
259 -8.588 8.961
260 -8.536 8.360
261 -8.373 8.113
262 -7.783 8.953
263 -7.446 9.606
264 -7.566 9.907
265 -7.347 9.856
266 -6.627 9.278
267 -6.734 8.750
268 -6.194 9.320
269 -5.391 9.417
270 -4.948 9.174
271 -4.927 9.005
272 -4.676 7.703
273 -4.049 7.025
274 -3.905 7.122
275 -3.910 6.301
276 -3.840 5.368
277 -4.218 5.078
278 -4.540 5.393
279 -5.112 5.869
280 -5.547 5.932
281 -5.936 5.843
282 -6.646 5.496
283 -6.830 5.464
284 -5.766 5.223
285 -6.120 4.929
286 -6.705 4.069
287 -7.500 3.763
288 -7.628 3.419
289 -7.890 3.820
290 -7.617 3.850
291 -7.735 3.026
292 -7.420 3.459
293 -6.897 4.367
294 -7.279 3.925
295 -7.493 4.148
296 -7.057 4.402
297 -7.100 4.511
298 -6.247 3.955
299 -6.315 4.070
300 -6.337 4.569
301 -5.935 4.615
302 -5.521 4.650
303 -4.834 4.805
304 -4.530 4.789
305 -4.387 4.761
306 -5.131 5.792
307 -5.676 5.708
308 -6.072 5.942
309 -6.097 5.657
310 -6.006 5.899
311 -5.705 5.448
312 -5.381 4.701
313 -5.217 4.167
314 -4.574 4.289
315 -4.715 5.324
316 -5.129 5.791
317 -4.029 6.194
318 -3.423 6.109
319 -2.728 6.513
320 -3.145 6.617
321 -3.538 6.670
322 -3.038 6.386
323 -1.749 6.141
324 -1.641 6.386
325 -1.493 6.291
326 -1.944 6.391
327 -2.931 6.801
328 -3.080 7.026
329 -2.411 7.270
330 -2.240 7.170
331 -2.975 7.436
332 -2.432 7.541
333 -2.337 7.554
334 -2.343 7.669
335 -1.615 8.440
336 -0.883 9.186
337 -1.867 9.027
338 -2.295 8.242
339 -3.507 7.973
340 -4.213 7.751
341 -3.839 7.656
342 -4.184 8.315
343 -5.195 8.786
344 -5.918 9.329
345 -6.529 8.834
346 -7.206 8.493
347 -6.839 8.393
348 -6.602 7.577
349 -6.576 6.419
350 -6.942 5.936
351 -6.952 6.142
352 -7.046 7.169
353 -7.344 7.255
354 -6.150 6.532
355 -5.088 6.086
356 -4.903 5.676
357 -4.892 5.410
358 -4.643 5.311
359 -4.929 5.245
360 -4.537 4.464
361 -3.876 5.000
362 -4.448 6.515
363 -3.306 6.598
364 -3.153 5.905
365 -3.782 5.521
366 -3.742 5.308
367 -3.749 5.809
368 -3.361 5.714
369 -2.781 5.499
370 -2.770 5.845
371 -2.890 6.526
372 -3.288 6.568
373 -3.742 6.934
374 -4.053 7.811
375 -4.709 8.199
376 -4.750 8.990
377 -4.313 9.656
378 -4.351 10.305
379 -4.472 10.694
380 -3.711 10.325
381 -4.234 9.841
382 -4.259 9.601
383 -4.451 9.066
384 -4.571 8.623
385 -4.302 8.379
386 -3.831 8.394
387 -3.379 7.870
388 -3.155 8.387
389 -2.945 8.263
390 -3.484 8.051
391 -3.254 8.066
392 -2.366 7.779
393 -2.526 7.191
394 -2.848 7.066
395 -1.773 6.592
396 -1.913 6.219
397 -2.597 7.502
398 -3.082 7.930
399 -2.618 7.606
400 -2.576 7.530
401 -2.616 8.092
402 -2.365 8.433
403 -1.832 8.938
404 -1.968 9.728
405 -2.708 9.407
406 -2.771 9.576
407 -3.002 9.685
408 -3.629 10.295
409 -3.624 9.449
410 -4.362 8.425
411 -3.950 9.421
412 -3.665 9.782
413 -4.584 10.078
414 -5.149 10.783
415 -5.642 11.376
416 -5.471 11.848
417 -5.360 11.887
418 -5.446 11.763
419 -5.639 12.066
420 -5.246 12.050
421 -5.135 12.258
422 -5.547 11.643
423 -6.864 10.936
424 -6.896 11.175
425 -6.504 11.252
426 -6.657 11.334
427 -6.287 11.216
428 -6.246 10.963
429 -7.691 11.192
430 -8.014 10.034
431 -8.434 10.424
432 -9.728 11.382
433 -9.187 11.210
434 -9.018 11.550
435 -9.226 11.434
436 -9.202 11.271
437 -8.776 11.586
438 -9.310 11.755
439 -9.776 11.807
440 -10.247 11.180
441 -10.428 10.480
442 -10.659 10.943
443 -11.230 10.990
444 -11.482 10.711
445 -11.692 9.848
446 -11.786 9.660
447 -12.648 9.019
448 -12.658 9.493
449 -12.989 10.209
450 -12.913 9.956
451 -12.090 9.874
452 -11.301 9.151
453 -11.499 9.042
454 -11.556 9.468
455 -11.307 9.481
456 -11.448 9.896
457 -11.894 9.930
458 -11.255 9.610
459 -11.099 9.408
460 -11.145 10.060
461 -11.125 9.494
462 -11.806 9.257
463 -12.333 8.680
464 -12.391 7.611
465 -11.858 7.249
466 -11.309 7.383
467 -11.066 7.207
468 -10.699 6.824
469 -10.515 6.434
470 -10.441 7.112
471 -10.076 6.715
472 -9.372 7.030
473 -8.917 6.666
474 -8.719 5.562
475 -7.967 5.546
476 -8.063 6.611
477 -7.297 6.856
478 -7.420 5.992
479 -7.167 6.226
480 -6.843 6.409
481 -5.807 6.677
482 -5.922 6.224
483 -6.178 5.952
484 -6.410 5.503
485 -6.288 5.384
486 -6.206 5.192
487 -5.299 4.939
488 -4.714 4.721
489 -4.729 4.323
490 -4.791 4.411
491 -4.775 5.360
492 -4.947 4.990
493 -5.814 5.085
494 -5.629 5.397
495 -5.047 5.766
496 -4.470 6.206
497 -4.327 7.443
498 -4.419 7.125
499 -4.386 6.802
500 -4.070 7.187
501 -3.830 7.143
