# Supplementary material for: Maximum likelihood-based estimation of diffusion coefficient is quick and reliable method for analyzing estradiol actions on surface receptor movements
Source: Front Neuroinform. 2023 Mar 8;17:1005936. doi: 10.3389/fninf.2023.1005936 (PMC10031098; doi:10.3389/fninf.2023.1005936)
Supplement: Supplementary file 2 [file Data_Sheet_2.ZIP › 00-D-error_sensitivity/D015_s0/Traj_N=500_D=0.15_Error=0_MotionBlur _No.089.dat]

001 -0.057 -0.417
002 -0.465 -0.422
003 -0.411 -0.209
004 0.638 -0.780
005 1.147 -0.541
006 0.711 0.688
007 1.011 1.092
008 0.922 1.030
009 0.410 0.574
010 -0.310 0.336
011 -0.115 1.439
012 0.353 2.390
013 1.109 3.351
014 1.126 3.079
015 1.443 3.893
016 1.812 4.880
017 2.001 4.720
018 1.848 4.716
019 2.216 5.081
020 1.811 4.867
021 1.755 3.911
022 2.016 2.768
023 2.265 1.880
024 2.982 1.945
025 3.140 1.899
026 2.399 2.198
027 2.035 2.915
028 1.447 3.161
029 1.066 3.397
030 1.062 2.897
031 0.751 3.250
032 0.361 3.599
033 1.078 3.565
034 2.063 3.027
035 2.006 2.801
036 1.343 2.843
037 1.084 2.319
038 0.008 1.503
039 -0.178 1.483
040 0.033 2.186
041 0.559 2.769
042 0.815 2.344
043 0.914 1.801
044 -0.040 1.460
045 -0.490 1.442
046 -0.255 2.134
047 0.171 2.044
048 0.848 2.209
049 0.278 2.423
050 -0.366 2.641
051 0.316 3.716
052 0.405 3.831
053 0.561 4.243
054 0.838 4.131
055 0.368 4.356
056 0.371 3.656
057 0.397 3.214
058 0.068 2.788
059 0.033 2.007
060 0.376 1.841
061 0.830 2.484
062 0.950 3.013
063 0.987 2.749
064 0.211 2.299
065 -0.342 2.578
066 -0.293 1.932
067 -0.441 2.087
068 -0.754 1.649
069 -0.731 1.901
070 -0.981 1.254
071 -0.805 0.745
072 -0.237 0.175
073 -0.412 -0.007
074 0.076 0.198
075 0.290 0.485
076 0.354 0.658
077 -0.474 0.011
078 0.070 -0.835
079 0.365 -0.646
080 1.234 -0.418
081 0.868 -0.305
082 0.003 -0.198
083 0.271 -0.946
084 -0.134 -1.039
085 -0.746 -0.152
086 -1.517 0.657
087 -1.107 0.895
088 -0.231 0.635
089 0.065 1.211
090 0.360 1.595
091 0.111 1.063
092 -0.901 0.929
093 -1.004 0.387
094 -0.149 0.412
095 0.156 0.392
096 0.607 -0.698
097 0.868 -1.283
098 0.964 -2.024
099 1.583 -1.785
100 1.675 -1.717
101 2.418 -1.750
102 2.728 -0.781
103 3.551 -1.378
104 3.832 -1.391
105 3.614 -1.055
106 3.554 -0.947
107 3.925 -0.117
108 4.065 -0.400
109 3.781 -0.569
110 4.023 -0.432
111 4.442 -0.068
112 3.990 0.843
113 3.941 1.199
114 4.436 1.216
115 4.419 1.018
116 4.564 0.959
117 4.897 0.879
118 4.523 1.099
119 3.809 1.237
120 4.384 2.114
121 4.126 1.511
122 3.376 1.938
123 3.532 1.942
124 4.447 1.919
125 4.875 1.979
126 4.584 1.604
127 4.446 1.382
128 4.761 1.761
129 5.286 2.115
130 4.957 1.997
131 3.959 0.977
132 3.063 1.202
133 2.196 1.332
134 2.178 1.671
135 2.279 1.805
136 2.286 1.391
137 2.126 1.327
138 1.680 0.692
139 1.594 0.794
140 1.834 0.504
141 1.574 0.650
142 1.061 -0.082
143 1.107 0.353
144 1.602 0.256
145 1.461 -0.537
146 1.697 -0.961
147 1.385 -1.322
148 1.925 -0.735
149 2.173 -0.202
150 2.058 -0.004
151 2.230 -0.778
152 2.721 -0.761
153 3.295 -1.101
154 3.890 -1.413
155 4.825 -1.422
156 5.999 -0.518
157 6.888 -0.758
158 7.303 -0.993
159 7.549 -1.028
160 8.200 -1.033
161 8.048 -0.269
162 8.450 0.557
163 8.027 1.009
164 7.968 0.516
165 8.059 0.515
166 7.919 0.298
167 7.889 -0.291
168 8.049 -0.638
169 6.879 -0.582
170 6.010 -0.348
171 6.244 -0.078
172 6.753 -0.376
173 6.269 0.697
174 5.554 1.564
175 5.546 2.291
176 5.590 2.608
177 5.885 2.828
178 6.543 2.768
179 5.612 2.336
180 4.307 2.641
181 4.740 2.391
182 4.558 2.469
183 3.837 2.258
184 3.765 1.560
185 3.307 1.332
186 3.998 1.214
187 4.262 0.896
188 3.845 0.499
189 3.212 -0.219
190 3.596 -0.684
191 3.518 -0.747
192 2.282 -0.719
193 2.772 -1.033
194 2.328 -1.389
195 2.833 -1.060
196 2.638 -1.838
197 2.018 -1.749
198 1.590 -1.495
199 0.872 -2.201
200 1.030 -2.681
201 1.067 -1.513
202 1.672 -1.123
203 0.884 -0.787
204 1.218 -0.814
205 2.193 -0.078
206 2.328 0.632
207 1.996 1.028
208 1.997 1.286
209 2.541 1.760
210 3.906 2.448
211 4.769 2.285
212 5.287 2.068
213 5.292 2.052
214 5.526 2.263
215 5.711 2.315
216 6.286 2.490
217 6.347 2.990
218 5.851 3.617
219 4.985 3.346
220 5.512 3.022
221 5.239 2.957
222 5.652 3.070
223 5.636 3.133
224 5.473 2.987
225 6.205 2.455
226 6.836 2.563
227 5.518 2.439
228 6.249 1.945
229 6.832 2.235
230 6.764 2.498
231 6.748 3.002
232 6.570 2.632
233 6.319 2.347
234 6.743 2.586
235 6.952 3.230
236 7.510 1.900
237 7.825 1.031
238 7.743 0.977
239 7.876 0.681
240 7.512 0.632
241 7.430 1.588
242 7.573 2.060
243 7.405 2.057
244 7.334 2.384
245 7.406 2.479
246 8.356 2.102
247 7.763 1.320
248 7.466 0.877
249 6.391 1.238
250 6.093 1.225
251 6.358 2.052
252 6.278 2.662
253 5.885 2.030
254 5.772 2.190
255 5.548 1.425
256 5.903 0.698
257 5.947 0.093
258 6.017 0.648
259 5.699 0.593
260 5.462 0.061
261 4.738 -0.204
262 4.350 0.539
263 4.270 -0.435
264 4.116 -1.388
265 4.466 -2.187
266 4.390 -3.231
267 4.688 -2.861
268 4.951 -2.977
269 4.843 -2.582
270 4.454 -1.820
271 4.647 -2.290
272 5.330 -2.908
273 5.712 -2.526
274 6.089 -2.937
275 5.532 -3.822
276 4.449 -4.786
277 4.378 -4.880
278 4.163 -5.195
279 3.415 -4.890
280 2.911 -4.926
281 3.168 -5.350
282 3.597 -5.492
283 3.171 -4.890
284 4.178 -5.732
285 4.338 -5.568
286 4.353 -4.536
287 4.596 -3.913
288 5.151 -4.226
289 5.255 -4.217
290 5.460 -3.838
291 5.271 -3.777
292 5.032 -3.266
293 5.397 -2.543
294 6.088 -2.464
295 5.302 -1.583
296 5.381 -2.155
297 5.512 -1.977
298 5.121 -2.380
299 4.481 -2.629
300 3.850 -2.381
301 3.708 -2.290
302 3.075 -2.080
303 2.542 -2.797
304 2.261 -2.970
305 2.162 -3.248
306 1.714 -2.271
307 2.167 -1.697
308 2.015 -2.359
309 1.872 -2.879
310 2.047 -3.030
311 1.706 -2.385
312 0.776 -1.126
313 0.731 -1.064
314 0.676 -1.463
315 0.860 -2.168
316 0.845 -2.506
317 1.564 -2.820
318 2.012 -2.883
319 1.295 -2.576
320 1.542 -2.389
321 2.242 -3.005
322 2.852 -2.755
323 3.374 -2.689
324 3.081 -2.165
325 2.936 -1.418
326 1.986 -1.498
327 1.352 -1.669
328 1.272 -0.582
329 1.077 -0.660
330 1.076 -0.513
331 0.831 -1.420
332 1.224 -1.821
333 1.091 -2.108
334 0.781 -2.323
335 0.482 -2.708
336 -0.550 -2.937
337 -0.280 -2.539
338 0.017 -2.710
339 -0.246 -2.762
340 -0.280 -2.988
341 0.478 -3.502
342 1.752 -3.948
343 1.612 -4.222
344 1.675 -3.565
345 1.185 -3.015
346 1.233 -3.345
347 1.541 -2.924
348 2.186 -2.460
349 2.852 -2.999
350 2.616 -3.144
351 2.554 -2.471
352 2.524 -1.882
353 2.029 -1.710
354 2.737 -1.543
355 3.340 -1.510
356 3.745 -1.541
357 4.996 -1.815
358 5.575 -2.066
359 5.901 -2.265
360 5.774 -2.524
361 6.168 -2.667
362 6.039 -1.891
363 6.252 -1.087
364 7.112 -0.031
365 7.636 0.217
366 7.804 1.208
367 7.790 0.917
368 7.890 0.580
369 7.516 0.443
370 6.401 0.287
371 6.273 0.719
372 5.718 0.624
373 5.641 1.400
374 5.809 0.827
375 6.092 0.065
376 4.922 -0.128
377 3.495 -0.268
378 4.147 -0.518
379 4.200 -0.273
380 4.102 -0.202
381 4.165 -0.805
382 3.221 0.059
383 2.974 -0.144
384 3.885 -0.215
385 4.359 -0.106
386 4.549 0.005
387 4.604 -0.301
388 5.447 0.405
389 6.347 0.371
390 6.250 0.697
391 6.285 -0.446
392 6.261 -0.809
393 6.184 -0.384
394 6.278 -1.414
395 5.784 -1.943
396 6.043 -1.840
397 6.778 -1.417
398 6.963 -1.834
399 6.875 -1.832
400 7.063 -1.608
401 6.773 -1.399
402 7.066 -0.821
403 6.830 -0.230
404 6.672 -0.932
405 6.682 -1.869
406 5.754 -3.323
407 5.657 -4.286
408 6.572 -4.383
409 6.663 -4.379
410 6.924 -3.610
411 7.462 -4.087
412 6.978 -4.175
413 7.037 -3.957
414 7.190 -3.432
415 7.156 -3.055
416 7.735 -2.695
417 8.164 -2.766
418 8.176 -3.467
419 7.301 -3.636
420 7.445 -4.008
421 8.116 -4.810
422 7.417 -5.271
423 7.264 -5.860
424 7.641 -6.020
425 8.423 -6.703
426 9.061 -6.995
427 8.847 -6.352
428 8.876 -6.025
429 8.588 -5.505
430 8.707 -5.631
431 9.525 -5.332
432 9.540 -5.083
433 9.267 -4.568
434 9.661 -3.889
435 8.699 -3.998
436 7.732 -4.877
437 8.044 -4.789
438 8.230 -5.475
439 7.932 -5.796
440 8.585 -6.500
441 9.202 -6.579
442 8.648 -5.983
443 8.736 -5.728
444 9.271 -5.544
445 9.403 -4.798
446 9.975 -4.859
447 9.163 -5.188
448 8.902 -4.846
449 9.104 -5.161
450 9.677 -5.090
451 9.744 -4.612
452 9.010 -4.495
453 8.905 -4.423
454 9.227 -3.812
455 9.572 -3.995
456 10.032 -3.718
457 10.845 -3.179
458 10.865 -3.355
459 9.721 -2.729
460 9.150 -2.654
461 9.629 -2.573
462 9.162 -2.366
463 9.145 -2.574
464 9.545 -2.190
465 8.943 -2.226
466 8.994 -3.471
467 8.290 -3.375
468 7.950 -3.892
469 8.520 -4.356
470 8.035 -4.323
471 8.298 -4.348
472 8.109 -3.968
473 8.030 -4.107
474 7.546 -3.545
475 7.628 -3.141
476 8.675 -2.457
477 8.341 -2.043
478 7.982 -0.853
479 8.252 -1.262
480 9.018 -0.803
481 9.910 -0.973
482 10.102 -0.219
483 10.320 -0.321
484 10.848 0.108
485 11.268 -0.610
486 10.866 -0.481
487 11.109 -0.777
488 10.723 -0.986
489 10.530 -1.977
490 9.862 -2.441
491 9.199 -3.436
492 8.822 -3.675
493 9.905 -3.430
494 9.770 -4.101
495 8.987 -4.895
496 9.167 -5.038
497 10.041 -5.823
498 10.171 -5.976
499 9.240 -5.351
500 8.994 -4.860
501 9.281 -4.546
