# Supplementary material for: Maximum likelihood-based estimation of diffusion coefficient is quick and reliable method for analyzing estradiol actions on surface receptor movements
Source: Front Neuroinform. 2023 Mar 8;17:1005936. doi: 10.3389/fninf.2023.1005936 (PMC10031098; doi:10.3389/fninf.2023.1005936)
Supplement: Supplementary file 2 [file Data_Sheet_2.ZIP › 00-D-error_sensitivity/D015_s0/Traj_N=500_D=0.15_Error=0_MotionBlur _No.090.dat]

001 0.446 -0.562
002 1.360 -1.581
003 0.905 -0.714
004 1.637 -0.639
005 1.182 -2.105
006 1.104 -2.742
007 1.820 -2.353
008 1.860 -2.267
009 1.522 -1.733
010 1.817 -0.768
011 1.124 0.037
012 0.539 0.157
013 0.396 0.433
014 0.324 0.722
015 -0.266 0.379
016 -0.782 -0.430
017 -0.156 -1.241
018 0.356 -1.577
019 0.600 -1.470
020 -0.253 -1.684
021 -1.004 -1.420
022 -1.057 -1.565
023 -1.175 -1.620
024 -0.950 -2.120
025 -0.303 -2.231
026 0.030 -1.648
027 -0.461 -1.891
028 -0.273 -1.920
029 -0.257 -2.644
030 0.180 -2.846
031 0.133 -2.736
032 -0.491 -1.989
033 -0.191 -1.238
034 -0.588 -0.949
035 -0.447 -1.304
036 -0.098 -1.688
037 0.645 -2.049
038 0.992 -1.918
039 0.401 -1.592
040 -0.096 -1.799
041 0.088 -2.884
042 0.659 -3.588
043 -0.738 -3.542
044 -1.241 -4.578
045 -0.507 -4.888
046 0.043 -5.192
047 0.107 -4.775
048 0.757 -4.379
049 0.686 -3.814
050 0.816 -3.096
051 0.567 -3.339
052 1.463 -2.942
053 0.750 -2.403
054 -0.000 -2.236
055 -0.024 -2.735
056 0.671 -2.777
057 0.690 -2.225
058 0.193 -2.246
059 -0.763 -2.911
060 -0.034 -3.404
061 0.573 -2.877
062 0.501 -2.251
063 0.721 -1.328
064 0.490 -1.740
065 -0.362 -2.539
066 -0.571 -1.860
067 0.261 -1.957
068 0.797 -2.123
069 1.365 -2.001
070 1.974 -1.970
071 2.735 -2.379
072 2.314 -3.338
073 2.107 -2.875
074 2.204 -2.739
075 1.974 -2.984
076 2.378 -3.851
077 2.187 -3.830
078 2.150 -3.603
079 2.641 -3.327
080 3.397 -3.494
081 4.459 -3.786
082 4.550 -3.272
083 4.499 -3.978
084 4.628 -3.395
085 4.782 -3.834
086 5.487 -3.911
087 6.847 -3.833
088 6.693 -4.272
089 7.246 -4.426
090 7.847 -4.261
091 8.028 -3.777
092 8.156 -4.009
093 9.163 -3.934
094 9.749 -3.844
095 9.409 -4.263
096 9.462 -3.998
097 8.734 -3.355
098 8.956 -3.438
099 7.846 -2.135
100 7.160 -1.751
101 7.536 -1.710
102 8.250 -2.066
103 8.233 -2.229
104 7.843 -2.031
105 6.964 -1.155
106 7.434 -0.679
107 7.643 -0.980
108 7.599 -1.011
109 7.398 -0.814
110 7.458 -1.119
111 7.863 -2.177
112 8.522 -1.959
113 8.743 -2.262
114 8.420 -3.310
115 8.728 -3.719
116 8.886 -4.022
117 9.032 -5.210
118 8.312 -5.338
119 8.531 -5.104
120 9.046 -4.174
121 9.243 -3.701
122 9.654 -3.273
123 9.394 -3.067
124 9.076 -3.816
125 9.644 -4.227
126 9.185 -4.992
127 10.048 -5.536
128 10.075 -5.813
129 9.868 -6.052
130 10.233 -6.204
131 10.445 -6.338
132 10.327 -7.705
133 10.051 -7.246
134 9.904 -6.539
135 8.957 -6.265
136 8.703 -6.678
137 8.442 -6.591
138 8.761 -5.308
139 9.128 -5.110
140 9.711 -4.754
141 9.050 -5.452
142 8.756 -5.922
143 8.976 -6.337
144 8.806 -5.647
145 8.441 -5.133
146 8.243 -4.826
147 7.823 -4.554
148 6.779 -4.502
149 6.307 -4.179
150 6.303 -4.734
151 5.457 -5.560
152 5.289 -5.366
153 5.897 -5.453
154 6.023 -6.064
155 6.142 -6.354
156 6.165 -6.581
157 5.427 -6.021
158 4.681 -6.379
159 3.555 -6.197
160 3.731 -6.016
161 3.426 -6.340
162 3.508 -7.110
163 3.083 -7.474
164 3.005 -7.636
165 2.429 -8.482
166 2.356 -9.897
167 1.790 -10.153
168 2.185 -10.118
169 1.169 -10.668
170 0.292 -11.385
171 0.255 -12.110
172 0.653 -12.078
173 -0.461 -12.489
174 -1.161 -12.719
175 -1.119 -13.124
176 -0.980 -12.925
177 -1.412 -13.218
178 -0.307 -13.101
179 -0.281 -12.678
180 -0.507 -12.263
181 0.132 -11.938
182 0.777 -11.977
183 0.737 -11.441
184 0.741 -10.984
185 0.436 -10.688
186 0.156 -11.400
187 -0.894 -12.513
188 -1.556 -13.223
189 -1.502 -12.688
190 -1.943 -13.181
191 -2.158 -12.232
192 -2.122 -11.748
193 -2.885 -12.597
194 -3.202 -12.198
195 -4.129 -11.621
196 -3.815 -11.292
197 -4.040 -10.921
198 -4.609 -10.162
199 -4.131 -10.588
200 -4.301 -11.141
201 -4.391 -11.427
202 -4.807 -11.600
203 -4.723 -11.612
204 -4.387 -12.191
205 -4.481 -11.963
206 -4.895 -11.235
207 -5.295 -10.925
208 -5.325 -11.660
209 -5.143 -11.943
210 -5.744 -11.893
211 -6.129 -11.553
212 -5.519 -11.558
213 -5.949 -12.427
214 -7.474 -12.131
215 -7.427 -12.526
216 -6.407 -12.777
217 -6.174 -12.672
218 -6.268 -12.443
219 -6.927 -12.390
220 -7.727 -12.345
221 -8.110 -11.899
222 -7.817 -11.871
223 -7.949 -10.589
224 -7.994 -10.527
225 -8.672 -10.867
226 -8.308 -10.240
227 -8.402 -10.656
228 -9.724 -10.577
229 -9.629 -11.493
230 -10.237 -11.975
231 -11.092 -12.172
232 -11.054 -12.446
233 -11.887 -12.637
234 -11.567 -12.564
235 -12.185 -12.184
236 -12.354 -12.174
237 -11.980 -11.514
238 -11.067 -11.063
239 -10.712 -11.614
240 -11.351 -11.754
241 -10.651 -11.302
242 -10.505 -10.590
243 -10.447 -11.030
244 -10.606 -11.047
245 -10.646 -11.202
246 -10.609 -11.733
247 -10.929 -11.944
248 -11.305 -11.227
249 -11.194 -10.902
250 -11.027 -10.047
251 -10.875 -9.309
252 -11.122 -8.469
253 -11.260 -7.628
254 -11.789 -6.963
255 -12.110 -7.123
256 -11.819 -6.773
257 -11.507 -6.966
258 -12.069 -6.733
259 -12.622 -7.485
260 -12.198 -8.043
261 -11.903 -8.357
262 -11.449 -7.881
263 -10.528 -7.492
264 -11.546 -6.967
265 -12.010 -7.393
266 -12.572 -7.205
267 -12.372 -6.578
268 -12.233 -6.326
269 -12.673 -6.186
270 -12.888 -6.193
271 -13.010 -6.181
272 -12.726 -6.333
273 -12.730 -6.982
274 -12.776 -6.622
275 -13.004 -7.195
276 -13.346 -7.444
277 -13.798 -7.368
278 -13.271 -7.973
279 -13.327 -8.487
280 -12.963 -9.313
281 -13.437 -9.381
282 -14.529 -9.357
283 -14.583 -8.603
284 -13.534 -8.815
285 -12.798 -8.728
286 -12.315 -9.630
287 -11.890 -9.540
288 -12.158 -9.112
289 -13.299 -8.586
290 -13.502 -7.622
291 -12.827 -7.975
292 -13.092 -7.771
293 -12.886 -6.768
294 -13.117 -6.582
295 -13.320 -6.969
296 -13.781 -7.505
297 -13.725 -7.676
298 -14.169 -7.627
299 -14.463 -7.573
300 -14.082 -7.688
301 -13.467 -7.254
302 -13.254 -6.231
303 -13.438 -6.119
304 -13.429 -6.443
305 -12.599 -5.690
306 -12.320 -4.615
307 -11.936 -4.261
308 -11.356 -3.717
309 -10.908 -3.123
310 -11.167 -3.848
311 -11.022 -4.417
312 -11.492 -5.444
313 -11.497 -6.008
314 -12.300 -6.994
315 -12.281 -7.172
316 -12.038 -7.884
317 -12.114 -7.874
318 -12.086 -7.075
319 -12.280 -7.165
320 -12.196 -7.194
321 -12.609 -7.661
322 -13.345 -8.030
323 -13.057 -7.864
324 -12.858 -8.303
325 -11.958 -8.137
326 -12.002 -8.242
327 -11.946 -8.108
328 -12.923 -7.697
329 -12.620 -7.563
330 -12.872 -7.487
331 -12.556 -7.301
332 -13.112 -8.036
333 -12.351 -7.484
334 -13.015 -7.441
335 -13.495 -7.644
336 -13.070 -8.070
337 -13.829 -8.016
338 -14.834 -7.820
339 -14.789 -7.394
340 -15.233 -7.529
341 -14.817 -6.658
342 -14.657 -5.878
343 -14.649 -4.872
344 -14.824 -4.568
345 -14.985 -5.125
346 -14.462 -5.382
347 -14.384 -5.001
348 -15.170 -5.023
349 -16.311 -5.075
350 -17.291 -5.297
351 -17.593 -5.592
352 -16.773 -5.907
353 -16.914 -6.183
354 -16.500 -5.762
355 -17.100 -5.304
356 -16.951 -5.187
357 -16.648 -5.290
358 -17.119 -4.575
359 -17.620 -4.507
360 -17.321 -4.216
361 -17.244 -2.954
362 -17.643 -3.676
363 -17.990 -3.067
364 -18.199 -3.026
365 -18.765 -4.028
366 -18.907 -4.611
367 -18.597 -5.627
368 -17.344 -6.079
369 -17.563 -5.797
370 -18.280 -5.735
371 -18.048 -6.536
372 -17.518 -6.634
373 -17.386 -7.309
374 -18.319 -7.837
375 -18.564 -8.812
376 -19.341 -8.896
377 -19.758 -8.773
378 -19.889 -9.205
379 -19.965 -9.295
380 -20.041 -9.229
381 -20.394 -9.051
382 -21.473 -8.643
383 -21.642 -8.214
384 -20.625 -8.559
385 -19.650 -7.643
386 -20.321 -7.687
387 -20.919 -7.221
388 -20.857 -7.261
389 -20.518 -8.031
390 -20.317 -7.973
391 -20.080 -9.114
392 -20.003 -9.877
393 -20.469 -10.193
394 -20.413 -10.701
395 -19.443 -10.737
396 -19.046 -10.833
397 -19.143 -10.114
398 -18.611 -9.421
399 -18.824 -9.872
400 -19.336 -10.181
401 -19.233 -9.997
402 -19.528 -10.494
403 -18.790 -10.302
404 -19.026 -8.675
405 -19.460 -8.187
406 -18.987 -8.474
407 -18.110 -8.319
408 -18.377 -8.180
409 -18.753 -8.368
410 -18.681 -8.865
411 -18.699 -8.945
412 -18.695 -8.221
413 -17.864 -7.215
414 -16.814 -7.312
415 -17.274 -7.506
416 -17.554 -8.314
417 -16.818 -8.019
418 -16.766 -8.464
419 -16.233 -9.487
420 -16.739 -9.277
421 -17.066 -9.402
422 -18.339 -8.831
423 -18.964 -8.850
424 -18.689 -8.567
425 -18.781 -8.352
426 -19.344 -8.120
427 -19.351 -7.570
428 -19.288 -7.014
429 -18.873 -6.296
430 -18.117 -5.839
431 -17.367 -5.656
432 -17.460 -5.328
433 -18.170 -5.601
434 -19.146 -5.571
435 -19.976 -5.722
436 -19.680 -6.114
437 -20.055 -6.316
438 -20.836 -6.086
439 -20.769 -6.314
440 -22.075 -6.363
441 -22.371 -5.805
442 -22.739 -5.444
443 -22.988 -4.935
444 -23.456 -4.974
445 -24.327 -5.648
446 -24.916 -6.123
447 -24.582 -6.505
448 -23.775 -6.850
449 -24.313 -6.516
450 -24.722 -7.418
451 -24.367 -7.137
452 -24.285 -6.486
453 -24.189 -6.808
454 -24.117 -7.027
455 -23.892 -7.089
456 -23.686 -7.027
457 -23.790 -6.673
458 -24.082 -7.226
459 -24.929 -7.692
460 -25.096 -6.407
461 -24.615 -5.492
462 -24.590 -5.908
463 -25.546 -5.665
464 -25.699 -6.021
465 -26.227 -6.575
466 -26.169 -6.038
467 -26.204 -6.456
468 -27.164 -6.794
469 -27.054 -6.565
470 -27.917 -7.359
471 -27.922 -7.355
472 -28.018 -7.301
473 -27.154 -7.649
474 -26.156 -8.566
475 -25.765 -9.076
476 -27.022 -9.783
477 -27.769 -10.119
478 -27.684 -10.185
479 -27.725 -10.220
480 -27.720 -9.660
481 -27.456 -8.699
482 -27.556 -8.423
483 -26.563 -8.017
484 -27.199 -7.557
485 -26.499 -6.909
486 -25.709 -6.605
487 -25.443 -5.913
488 -24.525 -6.359
489 -24.520 -6.757
490 -24.430 -6.374
491 -24.828 -5.758
492 -24.748 -5.842
493 -24.921 -6.188
494 -25.034 -5.940
495 -25.107 -5.624
496 -24.616 -5.976
497 -24.869 -6.121
498 -25.054 -4.886
499 -25.271 -4.477
500 -25.460 -3.168
501 -24.964 -2.966
