# Supplementary material for: Maximum likelihood-based estimation of diffusion coefficient is quick and reliable method for analyzing estradiol actions on surface receptor movements
Source: Front Neuroinform. 2023 Mar 8;17:1005936. doi: 10.3389/fninf.2023.1005936 (PMC10031098; doi:10.3389/fninf.2023.1005936)
Supplement: Supplementary file 2 [file Data_Sheet_2.ZIP › 00-D-error_sensitivity/D015_s0/Traj_N=500_D=0.15_Error=0_MotionBlur _No.091.dat]

001 -0.507 0.063
002 -0.956 -0.114
003 -0.820 0.192
004 -0.765 0.945
005 -0.537 1.293
006 -0.045 1.739
007 -0.301 0.938
008 0.146 0.124
009 0.568 -0.034
010 0.736 0.673
011 1.237 1.795
012 1.304 1.374
013 2.205 1.529
014 2.581 2.033
015 2.543 2.514
016 3.155 2.045
017 3.178 1.435
018 2.915 1.102
019 2.688 1.229
020 3.337 1.830
021 3.500 0.814
022 4.719 -0.015
023 4.745 0.244
024 5.111 0.748
025 4.174 1.756
026 3.724 1.834
027 3.422 2.723
028 2.536 2.631
029 1.200 1.816
030 1.960 1.327
031 1.847 1.060
032 1.504 0.569
033 1.199 0.704
034 0.855 0.042
035 0.828 -0.278
036 1.455 -0.320
037 0.954 -0.555
038 1.869 -1.649
039 3.636 -1.497
040 3.519 -0.600
041 4.370 -0.812
042 4.482 -0.634
043 4.130 -0.234
044 2.780 0.070
045 1.855 -0.797
046 2.007 -0.886
047 2.660 -0.413
048 2.548 -0.440
049 3.179 -0.778
050 3.008 -1.308
051 3.840 -0.486
052 4.160 -0.567
053 4.110 -0.716
054 4.426 -0.969
055 4.397 -1.114
056 4.209 -1.717
057 4.271 -0.561
058 4.876 0.019
059 5.382 0.108
060 5.501 -0.105
061 5.673 -0.287
062 5.794 -0.756
063 5.169 -1.005
064 4.404 -0.834
065 3.739 -0.762
066 3.135 0.338
067 3.316 1.070
068 2.176 0.978
069 2.503 0.861
070 3.385 0.871
071 4.063 0.959
072 3.929 1.616
073 4.394 2.197
074 3.949 2.398
075 3.601 2.626
076 4.029 2.999
077 4.400 4.253
078 4.546 4.173
079 4.448 4.053
080 4.737 4.562
081 4.430 4.540
082 3.949 4.121
083 3.994 4.836
084 4.109 4.932
085 4.000 4.760
086 3.517 4.588
087 3.245 4.951
088 3.152 5.489
089 3.351 6.104
090 2.692 6.887
091 2.501 7.033
092 2.477 6.875
093 1.864 7.047
094 1.434 7.356
095 1.639 8.346
096 1.426 8.798
097 1.000 8.745
098 0.385 9.187
099 0.372 9.756
100 0.064 10.137
101 -0.015 10.230
102 0.053 10.775
103 0.878 10.304
104 1.762 9.894
105 2.465 9.985
106 2.673 10.000
107 2.762 9.481
108 4.105 9.552
109 4.025 9.247
110 4.518 9.335
111 5.125 9.145
112 5.401 10.068
113 5.613 10.557
114 6.747 11.289
115 7.064 11.192
116 7.679 10.270
117 8.218 9.101
118 8.098 9.094
119 8.074 9.040
120 8.312 8.640
121 7.477 8.153
122 7.481 8.201
123 8.358 7.668
124 8.129 8.204
125 8.041 8.792
126 8.563 9.801
127 8.654 10.961
128 8.383 11.282
129 7.699 11.716
130 7.131 12.338
131 6.504 12.502
132 5.791 12.300
133 5.345 12.136
134 5.066 10.879
135 4.661 10.726
136 4.377 11.554
137 3.863 11.844
138 4.176 11.432
139 3.658 11.893
140 3.572 11.962
141 4.006 11.973
142 3.956 11.275
143 3.294 11.593
144 4.079 11.841
145 4.898 12.064
146 4.043 12.330
147 4.576 12.057
148 4.773 11.596
149 4.329 10.835
150 4.013 10.803
151 4.431 10.479
152 4.638 10.507
153 4.656 10.339
154 4.369 10.581
155 4.403 10.956
156 3.888 9.967
157 4.390 10.213
158 3.950 10.340
159 4.352 10.970
160 4.733 11.631
161 3.736 11.741
162 2.043 11.602
163 1.345 11.536
164 0.650 10.474
165 1.222 10.619
166 1.069 10.616
167 0.302 11.124
168 0.249 12.094
169 0.030 12.298
170 -1.040 13.152
171 -0.488 14.082
172 -0.198 14.180
173 0.237 14.054
174 0.699 13.513
175 0.794 13.158
176 0.098 13.471
177 -0.372 13.478
178 -0.529 13.342
179 -0.619 13.195
180 -0.994 13.109
181 -1.849 12.807
182 -2.101 13.107
183 -2.157 13.756
184 -2.365 13.659
185 -2.532 13.152
186 -2.590 12.966
187 -2.334 13.195
188 -2.313 11.961
189 -2.185 11.255
190 -2.158 10.889
191 -2.104 10.935
192 -2.620 11.164
193 -3.647 11.025
194 -3.137 12.193
195 -3.730 12.244
196 -4.113 11.903
197 -4.082 11.104
198 -4.211 10.657
199 -3.885 10.501
200 -3.772 9.832
201 -4.329 10.089
202 -4.377 11.132
203 -3.690 10.948
204 -3.348 11.459
205 -3.579 11.656
206 -4.294 10.957
207 -4.574 10.358
208 -4.475 10.605
209 -4.893 11.169
210 -5.180 12.309
211 -4.887 11.990
212 -4.922 11.229
213 -4.992 11.096
214 -4.912 10.679
215 -4.904 9.916
216 -5.302 10.046
217 -5.901 9.878
218 -6.361 9.852
219 -6.994 9.263
220 -6.921 9.095
221 -6.413 9.181
222 -6.723 8.271
223 -6.902 7.813
224 -7.236 7.614
225 -8.205 8.032
226 -8.226 7.705
227 -7.676 8.166
228 -7.017 8.814
229 -6.666 9.329
230 -7.062 8.661
231 -7.124 8.267
232 -7.345 8.336
233 -7.796 9.648
234 -7.598 9.361
235 -7.757 9.212
236 -7.975 10.047
237 -7.693 10.714
238 -7.904 11.355
239 -7.263 11.876
240 -7.032 11.601
241 -7.587 11.665
242 -8.179 11.655
243 -7.517 11.592
244 -7.154 11.337
245 -7.501 12.017
246 -8.066 12.699
247 -7.635 12.546
248 -7.880 12.617
249 -8.043 12.477
250 -8.301 11.985
251 -8.017 12.182
252 -7.891 13.076
253 -8.703 13.530
254 -9.111 14.646
255 -9.964 15.228
256 -9.690 15.079
257 -8.739 15.319
258 -8.265 14.629
259 -8.277 13.930
260 -8.771 13.127
261 -9.084 13.426
262 -8.290 14.093
263 -7.672 13.339
264 -7.076 14.381
265 -6.102 14.872
266 -6.100 15.593
267 -5.827 16.507
268 -5.854 16.347
269 -6.190 15.718
270 -6.012 15.456
271 -6.535 15.401
272 -6.461 15.921
273 -5.935 16.914
274 -5.485 16.375
275 -5.741 16.165
276 -6.193 16.592
277 -5.841 16.497
278 -6.548 16.406
279 -7.059 16.612
280 -6.857 18.223
281 -6.458 19.255
282 -5.976 21.220
283 -5.947 21.203
284 -6.001 21.543
285 -5.160 22.017
286 -3.944 21.097
287 -3.091 20.660
288 -2.868 21.045
289 -2.268 21.551
290 -2.818 21.508
291 -3.737 21.104
292 -4.145 20.550
293 -4.225 20.915
294 -3.588 20.333
295 -3.127 19.721
296 -4.330 20.365
297 -4.224 21.153
298 -3.952 21.098
299 -4.247 21.107
300 -4.314 22.006
301 -4.236 22.553
302 -4.641 22.345
303 -4.616 22.004
304 -4.374 22.194
305 -5.584 23.176
306 -6.068 22.938
307 -6.050 22.553
308 -6.185 22.603
309 -6.890 23.984
310 -6.457 23.901
311 -5.026 24.108
312 -4.095 24.211
313 -3.141 23.605
314 -3.492 23.210
315 -3.940 23.297
316 -3.840 23.386
317 -2.796 23.638
318 -2.259 24.883
319 -0.910 24.842
320 -0.734 24.678
321 -0.625 26.153
322 0.032 26.987
323 0.411 27.882
324 0.514 28.508
325 0.401 29.233
326 0.135 29.008
327 -0.117 29.354
328 0.321 29.941
329 1.474 29.739
330 2.628 29.068
331 3.406 29.752
332 3.628 30.005
333 2.965 29.824
334 3.198 28.768
335 3.201 27.899
336 2.015 28.219
337 2.066 29.054
338 1.710 29.715
339 1.525 30.623
340 1.557 31.634
341 1.256 31.132
342 0.845 31.246
343 1.209 30.574
344 0.596 29.720
345 0.652 29.660
346 0.712 29.532
347 0.098 28.770
348 1.224 28.847
349 1.089 29.032
350 0.860 28.788
351 1.565 27.666
352 2.303 27.463
353 2.434 26.954
354 2.146 26.809
355 2.082 26.825
356 0.909 27.611
357 0.387 27.679
358 -0.171 28.395
359 -0.192 28.034
360 -0.310 27.759
361 0.417 28.628
362 -0.108 28.977
363 -1.063 28.901
364 -1.671 28.551
365 -1.175 27.713
366 -1.048 27.825
367 -0.716 28.237
368 0.507 27.571
369 1.423 27.734
370 1.561 27.770
371 0.995 27.706
372 0.931 27.358
373 1.310 26.957
374 1.497 27.375
375 1.601 27.495
376 0.531 26.953
377 0.142 26.051
378 0.466 25.334
379 1.159 25.314
380 1.647 25.068
381 2.139 24.674
382 2.650 24.018
383 2.304 24.112
384 2.781 25.056
385 2.492 25.036
386 2.191 25.791
387 1.546 25.554
388 1.100 24.690
389 1.047 24.227
390 1.032 23.524
391 0.815 22.591
392 1.180 23.340
393 2.238 23.320
394 2.553 22.712
395 2.383 22.475
396 2.221 22.115
397 2.071 22.199
398 1.951 22.395
399 1.766 22.357
400 2.104 22.126
401 1.799 21.628
402 1.521 21.052
403 1.425 21.294
404 1.438 21.895
405 0.835 21.351
406 0.949 21.608
407 1.131 22.243
408 1.275 22.325
409 1.902 22.551
410 1.752 22.900
411 1.923 22.795
412 1.570 22.575
413 0.997 22.279
414 0.625 22.580
415 0.577 23.536
416 1.775 23.284
417 1.901 22.679
418 1.813 22.785
419 1.530 23.034
420 1.798 22.537
421 2.205 22.182
422 2.813 22.199
423 4.030 22.942
424 3.767 22.929
425 4.223 22.245
426 4.800 21.805
427 4.281 21.563
428 3.639 21.330
429 3.919 21.845
430 4.157 21.540
431 4.329 21.468
432 4.692 21.047
433 5.526 20.943
434 5.594 20.497
435 5.405 20.472
436 5.226 20.224
437 5.320 19.658
438 4.709 18.700
439 3.901 18.375
440 3.009 18.863
441 2.582 18.793
442 1.918 19.180
443 1.860 20.178
444 2.199 20.701
445 2.610 20.613
446 3.862 20.271
447 3.756 21.024
448 4.691 21.431
449 5.121 21.361
450 5.671 21.924
451 5.893 22.666
452 6.167 23.187
453 5.688 22.838
454 5.668 22.381
455 5.256 22.551
456 5.955 22.310
457 5.958 22.331
458 5.355 22.981
459 4.616 23.513
460 3.912 23.522
461 3.969 23.984
462 3.522 24.252
463 3.436 23.908
464 2.815 23.926
465 2.806 23.537
466 3.132 23.846
467 3.601 24.912
468 3.375 24.850
469 3.006 24.460
470 3.521 24.345
471 4.204 23.767
472 4.476 23.879
473 4.582 24.446
474 4.975 24.686
475 5.535 24.985
476 6.208 25.938
477 7.421 27.089
478 8.284 26.787
479 7.813 27.428
480 7.678 27.830
481 8.169 27.704
482 9.292 26.902
483 9.844 26.407
484 9.992 26.690
485 9.954 26.818
486 10.647 27.249
487 10.481 26.945
488 11.228 27.329
489 11.204 27.662
490 11.877 27.712
491 12.818 27.856
492 13.379 27.857
493 13.946 28.152
494 14.539 29.039
495 15.009 29.223
496 15.278 28.516
497 15.196 27.876
498 15.356 27.359
499 14.839 27.155
500 14.168 26.483
501 13.589 25.212
