# Supplementary material for: Maximum likelihood-based estimation of diffusion coefficient is quick and reliable method for analyzing estradiol actions on surface receptor movements
Source: Front Neuroinform. 2023 Mar 8;17:1005936. doi: 10.3389/fninf.2023.1005936 (PMC10031098; doi:10.3389/fninf.2023.1005936)
Supplement: Supplementary file 2 [file Data_Sheet_2.ZIP › 00-D-error_sensitivity/D015_s0/Traj_N=500_D=0.15_Error=0_MotionBlur _No.092.dat]

001 0.199 0.232
002 0.550 0.011
003 -0.252 0.099
004 -1.020 -0.185
005 -1.483 0.106
006 -1.158 -0.043
007 -0.558 -0.298
008 -0.746 -0.668
009 -1.438 -0.734
010 -1.531 -0.787
011 -1.946 -0.698
012 -1.796 -1.477
013 -1.241 -1.877
014 -1.101 -1.336
015 -1.520 -0.452
016 -1.583 -0.636
017 -1.816 -0.561
018 -2.099 -1.085
019 -1.475 -0.816
020 -1.529 0.141
021 -1.586 0.810
022 -1.074 1.360
023 -0.297 1.774
024 0.256 2.636
025 -0.270 2.711
026 -0.028 2.682
027 0.216 2.775
028 0.505 3.532
029 0.659 3.820
030 0.208 4.987
031 0.076 5.785
032 0.086 5.789
033 0.381 6.431
034 -0.630 6.592
035 -0.684 6.287
036 -0.573 6.875
037 -0.213 7.552
038 -0.114 7.504
039 0.707 7.053
040 0.808 7.334
041 1.357 7.102
042 1.641 6.368
043 1.894 5.092
044 1.824 4.037
045 1.897 2.932
046 2.366 2.558
047 1.235 1.714
048 0.789 1.658
049 0.465 1.448
050 0.431 2.349
051 1.227 2.819
052 1.328 3.047
053 2.165 3.227
054 3.113 3.815
055 3.005 3.634
056 3.171 3.099
057 1.933 3.639
058 1.474 4.368
059 0.781 4.954
060 1.062 4.568
061 0.899 3.491
062 0.894 2.689
063 0.409 1.715
064 0.429 0.574
065 0.057 0.570
066 -0.438 0.488
067 -0.007 0.759
068 -0.080 0.978
069 -0.741 0.318
070 -1.153 -0.374
071 -1.569 -0.054
072 -0.874 0.245
073 -1.247 1.077
074 -1.211 1.647
075 -1.671 0.681
076 -2.564 0.313
077 -2.818 0.094
078 -3.864 0.053
079 -4.415 -0.168
080 -5.108 -0.746
081 -6.259 -1.395
082 -5.996 -1.933
083 -5.737 -2.735
084 -5.450 -2.971
085 -5.194 -2.753
086 -4.752 -2.416
087 -5.148 -3.177
088 -5.287 -3.810
089 -5.311 -4.173
090 -5.468 -3.706
091 -4.962 -3.271
092 -4.572 -2.917
093 -4.152 -3.750
094 -3.464 -3.281
095 -2.868 -3.349
096 -2.410 -2.331
097 -1.480 -2.621
098 -1.486 -3.389
099 -3.129 -4.139
100 -3.040 -4.402
101 -3.139 -4.451
102 -2.905 -4.714
103 -2.678 -4.839
104 -3.295 -5.142
105 -3.426 -5.734
106 -3.068 -5.972
107 -2.695 -5.772
108 -2.851 -6.759
109 -3.168 -6.137
110 -3.556 -5.296
111 -3.299 -5.364
112 -2.681 -5.303
113 -3.331 -5.538
114 -3.708 -4.739
115 -4.043 -4.049
116 -3.897 -3.890
117 -3.831 -3.793
118 -3.995 -4.656
119 -3.565 -4.574
120 -3.119 -5.310
121 -2.983 -4.941
122 -2.707 -3.902
123 -3.353 -3.578
124 -3.390 -3.224
125 -2.961 -2.854
126 -3.613 -3.508
127 -4.442 -3.388
128 -4.122 -4.409
129 -4.045 -4.818
130 -4.989 -5.225
131 -4.923 -5.615
132 -4.543 -5.810
133 -4.786 -6.142
134 -5.998 -6.353
135 -6.456 -6.869
136 -6.671 -6.098
137 -7.014 -4.875
138 -7.607 -4.450
139 -7.450 -4.780
140 -7.747 -5.328
141 -7.813 -4.950
142 -7.311 -5.451
143 -7.775 -5.770
144 -7.823 -6.547
145 -7.174 -6.649
146 -6.847 -6.229
147 -6.790 -6.229
148 -6.389 -5.934
149 -6.795 -6.726
150 -7.037 -6.348
151 -6.615 -5.822
152 -6.769 -5.206
153 -7.220 -5.031
154 -7.270 -5.255
155 -7.243 -5.330
156 -6.642 -4.860
157 -6.180 -3.579
158 -6.683 -3.239
159 -6.518 -3.893
160 -6.135 -3.147
161 -6.251 -2.310
162 -6.479 -1.748
163 -6.472 -1.896
164 -6.446 -1.931
165 -7.646 -1.687
166 -8.676 -1.741
167 -8.321 -2.849
168 -8.773 -3.514
169 -8.596 -3.109
170 -8.940 -2.508
171 -8.789 -1.628
172 -8.486 -2.441
173 -8.741 -2.823
174 -9.183 -2.594
175 -9.881 -2.609
176 -9.458 -2.917
177 -8.839 -1.126
178 -8.305 -0.845
179 -8.533 -0.232
180 -7.979 0.274
181 -8.044 0.270
182 -8.450 0.684
183 -8.592 -0.112
184 -8.842 0.206
185 -9.505 0.340
186 -9.815 0.963
187 -9.229 2.091
188 -9.152 2.464
189 -8.502 1.559
190 -8.734 1.681
191 -9.626 1.655
192 -9.798 2.014
193 -9.555 3.069
194 -9.303 3.660
195 -8.396 3.922
196 -8.374 5.207
197 -9.403 5.505
198 -10.681 6.194
199 -11.408 6.098
200 -11.481 6.105
201 -11.793 7.255
202 -12.322 7.966
203 -11.739 8.319
204 -11.443 7.938
205 -10.665 7.426
206 -10.811 7.136
207 -10.051 7.056
208 -9.421 7.099
209 -9.514 6.316
210 -9.777 6.239
211 -9.393 6.458
212 -9.146 6.839
213 -8.837 7.248
214 -9.208 7.522
215 -9.233 7.471
216 -9.337 7.382
217 -9.485 7.248
218 -10.046 7.254
219 -9.908 6.754
220 -9.468 6.721
221 -9.150 7.608
222 -8.915 7.174
223 -9.048 7.024
224 -8.616 6.955
225 -8.628 7.176
226 -9.555 7.037
227 -9.639 7.207
228 -9.379 6.747
229 -8.582 6.660
230 -7.733 6.237
231 -7.372 5.300
232 -6.840 4.615
233 -6.265 4.002
234 -5.402 2.886
235 -5.502 3.165
236 -5.685 3.451
237 -5.241 3.668
238 -5.470 3.630
239 -5.656 3.384
240 -5.147 3.312
241 -4.954 3.250
242 -5.831 3.589
243 -6.142 4.038
244 -6.948 4.773
245 -6.989 5.321
246 -7.394 5.261
247 -7.513 5.483
248 -8.308 5.696
249 -9.374 4.846
250 -10.774 3.901
251 -10.548 3.779
252 -10.730 2.916
253 -10.402 2.164
254 -11.064 1.129
255 -11.640 1.764
256 -12.295 2.213
257 -12.711 1.509
258 -13.077 2.130
259 -13.445 2.199
260 -13.091 2.113
261 -12.021 1.905
262 -11.890 2.462
263 -12.034 2.412
264 -12.792 2.182
265 -12.930 2.395
266 -13.478 3.032
267 -13.815 2.972
268 -13.626 2.856
269 -13.175 2.568
270 -13.769 1.777
271 -14.299 2.960
272 -13.960 3.837
273 -13.422 4.982
274 -13.280 5.278
275 -12.858 4.966
276 -12.016 5.593
277 -11.535 5.209
278 -12.042 5.431
279 -12.523 5.890
280 -13.239 5.582
281 -14.229 6.041
282 -14.107 5.716
283 -12.847 5.179
284 -11.408 5.581
285 -11.189 6.111
286 -11.150 5.419
287 -11.469 4.482
288 -11.388 4.363
289 -11.383 4.044
290 -11.043 4.006
291 -10.626 5.229
292 -10.939 6.010
293 -10.771 5.769
294 -10.365 6.757
295 -10.106 7.062
296 -10.508 7.437
297 -10.148 8.018
298 -9.419 8.174
299 -9.627 7.833
300 -9.391 7.867
301 -8.802 7.749
302 -8.908 7.793
303 -9.565 7.708
304 -9.345 7.557
305 -8.834 7.924
306 -8.710 8.268
307 -8.653 8.162
308 -8.709 7.880
309 -8.697 7.162
310 -8.534 7.314
311 -9.133 7.550
312 -8.992 8.498
313 -8.463 9.371
314 -9.496 10.297
315 -9.698 10.780
316 -10.166 10.913
317 -10.415 10.292
318 -10.269 10.366
319 -10.337 10.006
320 -10.341 10.183
321 -10.715 10.473
322 -11.593 10.519
323 -11.379 10.655
324 -12.105 10.298
325 -12.508 10.008
326 -11.977 10.339
327 -12.503 10.523
328 -13.041 10.185
329 -13.105 10.422
330 -12.819 10.056
331 -12.029 9.856
332 -11.679 9.920
333 -12.240 9.983
334 -12.314 9.837
335 -12.140 8.981
336 -12.222 9.671
337 -13.131 10.503
338 -14.606 9.832
339 -14.777 10.177
340 -15.342 10.683
341 -15.108 10.640
342 -14.978 10.825
343 -13.999 11.703
344 -14.759 11.756
345 -15.327 12.170
346 -15.739 12.864
347 -16.883 13.231
348 -17.919 13.178
349 -18.282 12.690
350 -17.784 12.023
351 -18.043 12.020
352 -18.421 12.094
353 -18.312 12.628
354 -19.277 13.474
355 -20.257 13.645
356 -21.196 14.319
357 -21.027 14.368
358 -19.523 14.828
359 -18.274 15.256
360 -17.917 15.383
361 -17.394 14.612
362 -17.392 14.010
363 -17.640 13.584
364 -16.938 12.902
365 -17.110 12.486
366 -16.501 12.448
367 -16.211 12.316
368 -15.247 12.461
369 -15.076 12.780
370 -14.258 12.512
371 -14.293 12.246
372 -14.417 12.197
373 -14.902 12.001
374 -15.529 11.680
375 -15.860 11.363
376 -15.756 12.521
377 -15.099 12.388
378 -14.845 12.635
379 -14.349 12.331
380 -13.912 12.185
381 -13.794 12.704
382 -13.638 12.631
383 -12.988 12.533
384 -12.509 12.870
385 -12.432 12.945
386 -12.408 13.511
387 -12.560 12.898
388 -12.524 13.010
389 -12.407 13.686
390 -12.363 14.188
391 -13.252 14.144
392 -13.198 14.994
393 -14.199 16.107
394 -14.702 15.960
395 -14.336 16.281
396 -14.257 16.188
397 -14.609 15.080
398 -14.785 14.846
399 -15.439 14.945
400 -15.782 14.923
401 -15.642 15.872
402 -15.717 15.802
403 -14.937 15.041
404 -15.131 15.342
405 -14.668 15.687
406 -14.500 15.903
407 -14.777 15.979
408 -14.884 15.119
409 -15.440 14.307
410 -15.590 14.406
411 -15.387 14.253
412 -15.118 13.209
413 -14.682 12.128
414 -14.678 11.393
415 -13.918 12.350
416 -13.188 11.667
417 -12.980 12.113
418 -13.179 12.701
419 -13.601 12.150
420 -13.343 12.877
421 -13.549 12.792
422 -14.471 13.484
423 -13.964 13.807
424 -13.496 14.084
425 -13.198 14.051
426 -13.963 13.311
427 -13.598 12.713
428 -13.473 12.648
429 -13.886 12.613
430 -14.624 12.601
431 -15.051 13.272
432 -15.228 13.104
433 -14.998 12.725
434 -15.416 12.662
435 -16.443 12.078
436 -16.697 11.267
437 -16.952 10.671
438 -15.907 10.950
439 -16.376 11.535
440 -16.950 12.877
441 -17.023 12.521
442 -17.386 11.947
443 -16.974 11.463
444 -17.346 11.598
445 -17.772 11.657
446 -18.215 11.295
447 -18.540 11.483
448 -18.811 10.758
449 -19.534 10.554
450 -18.998 10.348
451 -18.893 11.078
452 -18.334 11.160
453 -18.167 11.239
454 -17.257 10.901
455 -16.944 11.338
456 -16.386 11.821
457 -17.282 12.398
458 -16.673 12.142
459 -17.217 12.435
460 -16.915 12.666
461 -16.276 13.033
462 -15.308 12.126
463 -14.556 11.228
464 -14.293 11.740
465 -13.930 12.333
466 -13.087 12.454
467 -12.669 12.300
468 -12.760 12.827
469 -12.441 12.946
470 -12.360 12.337
471 -11.535 11.701
472 -11.824 11.613
473 -11.710 11.959
474 -11.749 11.993
475 -12.561 12.419
476 -13.078 12.035
477 -13.388 12.745
478 -13.197 13.397
479 -12.843 13.704
480 -12.638 13.665
481 -12.798 13.176
482 -12.443 12.625
483 -12.659 12.034
484 -11.889 11.586
485 -11.495 11.789
486 -12.262 12.125
487 -12.709 12.220
488 -12.384 13.455
489 -13.110 13.611
490 -13.736 14.763
491 -14.090 15.397
492 -13.711 15.671
493 -13.567 15.569
494 -13.279 15.939
495 -13.919 15.560
496 -13.826 14.952
497 -12.770 15.593
498 -12.343 15.952
499 -12.724 16.825
500 -12.602 16.936
501 -12.905 17.086
