# Supplementary material for: Maximum likelihood-based estimation of diffusion coefficient is quick and reliable method for analyzing estradiol actions on surface receptor movements
Source: Front Neuroinform. 2023 Mar 8;17:1005936. doi: 10.3389/fninf.2023.1005936 (PMC10031098; doi:10.3389/fninf.2023.1005936)
Supplement: Supplementary file 2 [file Data_Sheet_2.ZIP › 00-D-error_sensitivity/D015_s0/Traj_N=500_D=0.15_Error=0_MotionBlur _No.093.dat]

001 0.179 -0.202
002 0.149 -0.673
003 0.378 -1.077
004 -0.306 -0.576
005 -0.095 0.312
006 -0.221 -0.218
007 -0.945 -0.523
008 -0.757 -0.932
009 -0.111 -0.545
010 -0.508 -0.499
011 -0.310 -0.776
012 -0.534 -1.054
013 -0.428 -0.172
014 -0.420 0.246
015 -0.170 0.463
016 1.052 1.153
017 2.019 2.106
018 2.640 2.437
019 2.899 2.535
020 2.759 3.048
021 1.675 2.882
022 1.024 2.657
023 0.193 2.765
024 -0.194 3.138
025 -0.275 3.637
026 0.030 3.514
027 -0.946 3.448
028 -0.808 3.531
029 -0.877 3.729
030 -0.196 3.699
031 0.507 3.696
032 0.215 3.419
033 0.505 3.259
034 0.114 3.990
035 -0.131 3.624
036 0.337 3.970
037 -0.192 4.739
038 0.010 4.848
039 -1.041 5.105
040 -1.437 4.808
041 -2.143 4.760
042 -1.236 4.708
043 -2.441 5.184
044 -2.846 5.905
045 -2.890 6.074
046 -2.962 4.902
047 -2.879 4.602
048 -2.596 4.856
049 -2.171 4.221
050 -1.910 4.451
051 -1.751 4.373
052 -1.773 4.204
053 -1.596 4.464
054 -1.657 4.694
055 -1.865 5.081
056 -2.406 5.325
057 -2.151 5.627
058 -2.420 5.234
059 -2.786 4.522
060 -2.746 3.810
061 -2.753 3.310
062 -2.427 3.375
063 -2.402 3.225
064 -2.138 3.520
065 -2.077 3.472
066 -2.097 4.413
067 -1.573 5.569
068 -1.669 4.774
069 -1.094 4.078
070 -0.930 4.170
071 -0.671 3.611
072 -1.126 3.071
073 -0.754 2.747
074 -0.510 2.401
075 -1.046 1.819
076 -1.005 1.552
077 -1.119 0.915
078 -0.941 1.947
079 0.160 2.078
080 -0.337 2.036
081 -0.176 2.436
082 -1.200 2.974
083 -1.043 3.143
084 -1.572 2.797
085 -1.068 2.668
086 -0.149 2.013
087 -0.909 1.346
088 -1.278 1.191
089 -1.008 0.760
090 -0.752 0.417
091 -0.664 0.966
092 -0.312 0.887
093 -0.636 0.485
094 -1.343 0.615
095 -1.686 0.077
096 -1.680 0.130
097 -1.699 0.821
098 -1.130 1.321
099 -1.139 2.306
100 -1.422 2.728
101 -1.621 2.172
102 -1.502 2.617
103 -1.719 2.807
104 -1.364 2.841
105 -1.441 3.506
106 -1.720 3.494
107 -2.588 3.134
108 -3.071 3.386
109 -2.242 3.648
110 -1.847 3.337
111 -1.879 3.868
112 -1.494 4.489
113 -1.557 4.754
114 -2.669 4.189
115 -2.331 4.640
116 -1.431 4.956
117 -1.454 5.168
118 -1.981 4.928
119 -1.845 4.715
120 -1.758 3.987
121 -1.202 3.863
122 -0.646 4.015
123 -1.007 3.621
124 -0.987 3.666
125 -1.367 4.275
126 -0.855 4.428
127 -0.159 4.679
128 0.438 5.039
129 0.641 4.987
130 0.271 5.218
131 0.593 6.252
132 1.151 6.404
133 1.737 6.639
134 1.432 6.378
135 1.263 6.240
136 1.617 6.184
137 1.454 6.501
138 1.352 6.287
139 1.626 5.889
140 1.159 5.178
141 1.292 4.432
142 1.578 4.124
143 1.254 4.376
144 1.127 5.064
145 0.932 5.661
146 1.342 6.249
147 1.185 5.179
148 1.423 5.025
149 2.071 4.668
150 2.446 4.021
151 2.134 4.193
152 1.908 4.608
153 1.988 3.989
154 1.871 4.277
155 1.255 4.608
156 2.059 4.570
157 2.846 4.700
158 2.881 5.178
159 1.838 4.761
160 1.991 4.451
161 2.152 4.942
162 1.538 5.001
163 1.419 5.320
164 2.107 5.748
165 2.322 5.635
166 1.826 5.763
167 1.735 6.739
168 1.843 7.541
169 1.231 7.010
170 0.880 7.102
171 0.999 7.207
172 1.056 6.705
173 0.687 6.814
174 1.372 7.297
175 1.407 6.874
176 0.912 6.430
177 1.008 6.630
178 1.590 6.491
179 1.507 6.366
180 1.460 6.760
181 1.445 8.065
182 1.367 8.113
183 0.945 8.693
184 0.094 8.849
185 0.500 8.260
186 0.824 8.111
187 0.480 7.898
188 0.438 7.441
189 0.033 8.142
190 0.435 9.139
191 0.373 9.960
192 1.833 9.355
193 2.946 9.663
194 2.807 10.702
195 3.301 11.687
196 2.846 12.268
197 3.363 12.320
198 3.529 11.951
199 2.707 11.978
200 2.743 11.847
201 3.384 11.201
202 3.123 10.329
203 2.947 9.816
204 3.115 9.709
205 3.692 9.617
206 4.464 10.519
207 4.922 10.715
208 5.280 9.866
209 6.148 10.552
210 6.025 10.353
211 5.661 9.500
212 4.713 8.672
213 4.029 8.240
214 3.208 8.071
215 3.703 8.154
216 4.728 8.155
217 4.802 7.973
218 5.751 7.689
219 5.722 7.469
220 5.684 7.672
221 5.449 7.439
222 5.220 8.101
223 4.406 7.508
224 4.412 7.000
225 4.593 7.558
226 4.085 7.014
227 3.429 6.961
228 3.336 7.462
229 3.702 7.000
230 3.952 6.065
231 4.425 6.067
232 4.353 5.467
233 3.637 5.676
234 3.431 5.708
235 3.736 5.126
236 4.135 3.735
237 4.843 2.985
238 4.763 2.968
239 4.797 1.904
240 4.649 2.715
241 4.881 2.644
242 5.443 3.356
243 6.046 3.851
244 6.647 3.982
245 6.441 3.964
246 6.551 4.088
247 6.805 3.871
248 7.657 4.086
249 8.121 5.183
250 7.829 4.655
251 7.664 4.003
252 7.514 3.635
253 8.391 3.906
254 7.805 3.100
255 8.272 2.762
256 9.123 3.259
257 9.800 3.757
258 8.468 3.843
259 7.512 3.434
260 7.938 3.275
261 7.790 3.836
262 7.575 4.550
263 7.112 4.373
264 6.827 4.471
265 7.708 4.551
266 8.138 4.887
267 7.781 4.392
268 7.976 4.278
269 7.974 4.884
270 7.866 5.214
271 7.658 4.533
272 7.901 4.316
273 8.754 4.244
274 10.179 4.887
275 10.353 5.587
276 10.488 6.275
277 10.814 6.681
278 11.654 6.563
279 11.547 7.033
280 10.725 7.821
281 10.563 8.366
282 9.951 8.409
283 9.978 8.715
284 8.957 8.936
285 9.184 9.119
286 9.766 9.074
287 10.279 9.079
288 10.535 9.866
289 10.391 10.536
290 10.732 10.042
291 10.505 10.015
292 10.394 9.765
293 10.451 9.993
294 10.670 10.018
295 9.923 10.044
296 10.312 10.179
297 9.658 10.546
298 10.751 10.994
299 11.053 11.372
300 11.366 11.651
301 11.669 12.459
302 12.149 12.929
303 12.800 12.229
304 12.839 12.488
305 13.205 13.292
306 14.293 13.734
307 13.913 14.000
308 14.120 14.022
309 14.243 13.929
310 13.803 13.239
311 13.202 12.972
312 12.963 13.502
313 12.688 13.671
314 13.450 14.522
315 13.256 15.548
316 12.691 15.379
317 13.104 14.777
318 13.487 14.416
319 12.962 14.157
320 12.453 14.519
321 12.750 15.862
322 12.080 16.466
323 12.673 17.628
324 12.854 17.522
325 12.972 18.096
326 12.858 17.984
327 12.130 18.600
328 12.124 18.726
329 11.432 18.244
330 11.165 18.578
331 11.083 18.834
332 11.304 18.117
333 10.885 18.096
334 10.716 17.787
335 10.415 17.711
336 9.795 17.490
337 10.095 17.660
338 10.035 17.299
339 9.864 17.771
340 10.381 18.704
341 10.972 18.420
342 10.702 19.917
343 9.894 20.093
344 9.874 19.999
345 10.102 19.882
346 10.175 19.773
347 9.927 19.747
348 10.728 19.602
349 11.078 19.861
350 10.707 19.644
351 10.120 19.132
352 10.883 19.082
353 11.358 18.610
354 12.203 18.663
355 13.084 18.214
356 13.521 18.455
357 13.540 18.827
358 13.448 19.067
359 13.617 19.813
360 14.578 19.999
361 14.581 20.333
362 14.658 19.704
363 15.186 19.595
364 15.737 20.528
365 15.402 21.033
366 16.439 20.502
367 16.154 19.854
368 15.423 19.445
369 15.347 18.958
370 15.688 18.610
371 16.032 18.348
372 16.050 17.698
373 17.127 17.561
374 15.971 17.913
375 15.711 17.903
376 15.821 18.271
377 15.475 18.028
378 15.682 17.996
379 15.416 18.219
380 15.219 17.782
381 14.708 17.902
382 14.365 17.487
383 13.057 17.446
384 12.770 17.423
385 12.411 16.485
386 11.981 16.028
387 12.143 15.431
388 11.850 15.026
389 11.323 16.348
390 11.676 16.839
391 12.558 16.451
392 12.712 16.892
393 12.013 17.548
394 12.156 18.077
395 12.432 18.957
396 12.392 19.227
397 12.090 20.051
398 12.413 20.830
399 12.395 20.759
400 12.290 20.252
401 11.766 19.554
402 11.426 19.022
403 11.612 18.886
404 11.276 17.877
405 11.554 17.654
406 12.255 17.170
407 11.612 17.229
408 11.874 16.822
409 12.066 16.913
410 11.731 16.688
411 11.313 16.243
412 11.202 16.164
413 10.897 16.343
414 9.897 15.837
415 9.306 15.643
416 8.877 16.239
417 9.177 17.172
418 9.330 17.907
419 9.319 18.661
420 9.263 18.999
421 9.722 19.216
422 10.548 19.074
423 11.234 18.996
424 11.539 18.773
425 11.748 18.692
426 12.165 19.189
427 13.042 20.375
428 13.597 20.867
429 12.745 20.495
430 12.927 20.344
431 12.928 19.688
432 12.942 19.126
433 12.513 18.710
434 13.473 18.205
435 13.724 18.181
436 13.392 18.864
437 13.256 19.810
438 13.025 20.606
439 13.947 20.087
440 14.340 18.890
441 14.194 18.879
442 15.008 18.232
443 14.857 17.832
444 14.126 17.061
445 14.046 16.697
446 13.786 16.816
447 13.310 16.305
448 12.887 16.727
449 13.354 16.874
450 13.056 16.936
451 12.672 17.287
452 12.821 16.893
453 12.065 16.411
454 11.442 16.386
455 11.300 16.685
456 12.195 17.451
457 12.151 17.613
458 12.270 17.499
459 12.863 17.565
460 13.657 18.070
461 13.880 17.826
462 14.357 17.544
463 15.146 17.178
464 15.101 16.578
465 14.712 16.533
466 14.556 16.627
467 14.131 16.583
468 14.080 16.264
469 13.479 16.395
470 12.934 16.180
471 13.065 16.699
472 13.359 17.056
473 12.741 16.738
474 12.848 15.825
475 12.807 15.671
476 12.402 16.397
477 11.617 16.765
478 11.322 16.993
479 11.607 17.626
480 12.536 17.431
481 12.087 17.022
482 11.453 16.702
483 12.177 16.540
484 12.918 16.709
485 12.362 16.916
486 12.518 16.767
487 11.990 17.220
488 12.138 17.410
489 12.146 16.949
490 12.301 16.888
491 12.643 17.270
492 13.143 18.265
493 12.723 18.007
494 12.605 18.769
495 11.940 19.255
496 12.494 19.697
497 12.085 20.054
498 12.122 19.850
499 12.088 19.833
500 11.161 19.814
501 10.837 19.713
