# Supplementary material for: Maximum likelihood-based estimation of diffusion coefficient is quick and reliable method for analyzing estradiol actions on surface receptor movements
Source: Front Neuroinform. 2023 Mar 8;17:1005936. doi: 10.3389/fninf.2023.1005936 (PMC10031098; doi:10.3389/fninf.2023.1005936)
Supplement: Supplementary file 2 [file Data_Sheet_2.ZIP › 00-D-error_sensitivity/D015_s0/Traj_N=500_D=0.15_Error=0_MotionBlur _No.094.dat]

001 -0.038 0.075
002 -0.130 -0.536
003 -0.115 -0.688
004 0.240 0.264
005 0.110 0.207
006 -0.017 1.043
007 -0.149 1.775
008 -0.607 1.854
009 -0.175 2.838
010 0.020 3.572
011 -0.029 2.977
012 -0.809 2.344
013 -0.345 2.257
014 -0.219 3.430
015 0.014 4.176
016 -0.341 3.851
017 -1.317 3.430
018 -2.121 3.403
019 -1.754 3.710
020 -1.896 3.134
021 -2.377 2.069
022 -1.752 1.586
023 -0.949 1.768
024 -1.592 2.108
025 -2.243 2.765
026 -2.575 2.877
027 -2.993 3.185
028 -3.036 3.654
029 -3.171 3.795
030 -3.126 4.282
031 -3.531 5.695
032 -4.036 6.321
033 -3.728 6.432
034 -3.479 6.646
035 -2.827 7.657
036 -3.110 8.409
037 -2.486 8.588
038 -2.243 8.235
039 -2.436 7.928
040 -2.587 8.193
041 -2.063 7.770
042 -2.440 6.972
043 -2.743 6.935
044 -2.346 7.235
045 -2.145 7.862
046 -2.548 7.856
047 -2.577 8.268
048 -2.609 8.856
049 -2.781 9.535
050 -3.559 9.522
051 -4.007 9.230
052 -4.719 8.569
053 -4.602 7.802
054 -4.065 7.923
055 -4.593 7.929
056 -4.478 7.964
057 -3.534 7.703
058 -3.437 7.088
059 -3.820 7.279
060 -3.278 7.595
061 -3.316 7.800
062 -3.287 8.290
063 -2.201 7.940
064 -1.375 7.216
065 -1.282 6.876
066 -1.657 6.355
067 -1.962 6.497
068 -2.106 5.760
069 -2.056 5.330
070 -2.544 5.604
071 -2.820 5.049
072 -1.983 4.901
073 -2.048 5.411
074 -1.723 6.525
075 -1.686 5.949
076 -1.719 4.714
077 -2.317 4.701
078 -1.562 4.764
079 -0.992 4.351
080 -0.889 4.265
081 -0.761 4.066
082 -1.149 3.887
083 -0.670 3.724
084 0.032 3.467
085 -0.437 2.741
086 -0.818 1.667
087 -1.058 1.095
088 -2.068 1.332
089 -1.781 1.098
090 -2.087 0.786
091 -2.385 0.621
092 -2.733 0.568
093 -2.640 1.327
094 -1.768 1.890
095 -1.321 2.077
096 -1.777 1.218
097 -2.355 1.754
098 -2.885 2.339
099 -4.038 1.414
100 -4.772 1.138
101 -4.956 1.577
102 -4.332 1.770
103 -4.067 2.142
104 -3.934 2.188
105 -3.436 2.569
106 -3.628 1.786
107 -3.445 2.098
108 -2.246 3.096
109 -1.270 3.097
110 -1.354 3.627
111 -1.374 3.390
112 -1.394 3.827
113 -1.764 3.582
114 -1.487 3.499
115 -1.392 2.976
116 -1.108 2.688
117 -0.746 2.487
118 -1.184 2.631
119 -0.781 2.386
120 -0.133 2.789
121 0.335 3.414
122 0.368 2.920
123 0.502 2.523
124 0.498 1.341
125 0.226 1.228
126 -0.957 1.138
127 -0.955 0.843
128 -1.380 0.549
129 -1.854 1.285
130 -2.050 1.719
131 -1.804 1.102
132 -1.510 1.343
133 -2.764 1.838
134 -3.912 2.340
135 -4.242 2.581
136 -4.083 2.343
137 -3.784 1.768
138 -3.514 1.371
139 -3.662 1.575
140 -3.423 2.025
141 -3.046 1.378
142 -3.467 0.914
143 -3.296 0.665
144 -2.847 0.500
145 -3.047 1.200
146 -3.018 1.334
147 -3.540 1.880
148 -4.445 1.028
149 -4.332 1.453
150 -3.481 1.840
151 -3.154 0.993
152 -3.321 0.325
153 -2.671 0.215
154 -1.783 -0.064
155 -1.541 -0.294
156 -1.463 -0.834
157 -1.796 -1.205
158 -1.595 -1.922
159 -1.505 -1.787
160 -1.180 -1.257
161 -1.312 -0.835
162 -1.364 0.179
163 -1.283 0.588
164 -1.811 0.498
165 -1.992 0.412
166 -1.249 0.737
167 -0.917 1.349
168 -1.453 2.894
169 -1.820 3.572
170 -2.545 3.570
171 -2.374 3.643
172 -2.918 3.635
173 -3.349 4.106
174 -2.688 4.385
175 -2.084 4.755
176 -1.936 5.473
177 -2.139 6.130
178 -1.982 6.331
179 -0.887 6.838
180 -0.958 6.862
181 -0.761 6.771
182 -0.778 7.467
183 -1.019 7.482
184 -1.516 7.369
185 -2.565 6.795
186 -2.901 6.657
187 -2.592 7.617
188 -3.069 8.059
189 -2.928 7.232
190 -3.155 7.179
191 -3.487 7.177
192 -3.363 7.521
193 -3.878 7.030
194 -3.406 6.536
195 -3.005 6.867
196 -2.849 7.207
197 -3.307 6.553
198 -3.377 5.889
199 -3.414 5.358
200 -3.034 5.479
201 -2.793 5.985
202 -3.359 6.087
203 -3.653 5.383
204 -3.569 4.925
205 -3.222 4.724
206 -3.155 4.387
207 -3.418 4.214
208 -3.651 3.625
209 -4.217 3.854
210 -3.466 3.481
211 -2.740 4.146
212 -2.628 4.214
213 -1.960 3.630
214 -1.283 3.079
215 -1.467 2.940
216 -2.002 2.587
217 -2.041 2.934
218 -3.335 3.458
219 -3.522 4.492
220 -3.773 4.993
221 -3.670 5.828
222 -2.949 5.623
223 -1.813 5.369
224 -1.735 5.031
225 -2.220 5.735
226 -2.854 5.859
227 -2.901 5.142
228 -3.296 5.393
229 -3.231 4.638
230 -2.548 4.123
231 -2.086 3.920
232 -1.394 3.387
233 -0.711 2.677
234 -0.688 2.757
235 -0.742 3.003
236 0.054 2.489
237 0.255 1.940
238 0.286 1.939
239 -0.261 1.792
240 0.482 1.659
241 0.079 1.131
242 -0.300 0.620
243 0.460 0.397
244 0.593 1.370
245 -0.227 1.639
246 -0.556 1.409
247 -0.450 1.622
248 -0.669 1.613
249 -0.419 1.390
250 0.506 0.942
251 1.168 1.555
252 2.085 1.422
253 2.045 0.696
254 1.860 -0.083
255 2.348 -0.848
256 1.853 -0.703
257 1.506 -0.300
258 1.699 -0.154
259 2.221 -0.018
260 2.079 -1.221
261 1.818 -1.186
262 0.501 -0.631
263 0.381 -0.554
264 -0.175 0.012
265 -0.216 0.176
266 -0.606 0.090
267 -0.502 -0.387
268 -0.499 -0.324
269 -0.432 -0.146
270 -0.842 -0.151
271 -0.454 0.394
272 -0.644 -0.004
273 -1.767 -0.401
274 -1.575 -0.007
275 -1.097 -0.292
276 -1.042 -0.735
277 -0.423 -1.135
278 0.443 -1.540
279 -0.108 -1.498
280 -0.774 -1.321
281 -1.620 -1.138
282 -1.771 -1.063
283 -2.018 -0.562
284 -1.758 -0.440
285 -1.103 -0.081
286 -1.452 -0.290
287 -1.742 -0.459
288 -1.171 0.045
289 -0.514 0.935
290 -0.701 0.902
291 -0.456 2.459
292 0.145 3.476
293 0.186 3.897
294 0.217 4.583
295 -0.825 5.006
296 -0.882 5.005
297 -0.653 4.807
298 -0.988 4.539
299 -1.143 4.618
300 -1.919 4.736
301 -1.907 4.164
302 -1.586 3.350
303 -1.651 3.287
304 -1.490 4.154
305 -1.921 4.342
306 -2.234 5.031
307 -2.470 5.477
308 -1.837 5.722
309 -1.448 5.753
310 -1.065 6.098
311 -0.883 6.150
312 -0.652 6.503
313 -0.559 6.400
314 -0.137 6.247
315 0.463 6.423
316 0.249 7.024
317 -0.598 8.241
318 -0.625 8.307
319 -0.646 7.800
320 0.364 8.019
321 1.319 8.148
322 1.367 7.572
323 1.184 8.106
324 1.353 9.010
325 1.906 10.078
326 1.249 10.723
327 1.696 9.964
328 2.466 10.429
329 2.952 10.290
330 3.044 9.703
331 2.786 10.068
332 2.218 9.210
333 1.351 8.942
334 1.037 9.100
335 1.249 9.729
336 0.968 9.776
337 1.037 9.447
338 1.095 9.294
339 0.576 9.706
340 0.763 10.208
341 0.677 9.607
342 0.770 8.786
343 0.361 7.811
344 -0.008 7.774
345 -0.200 7.047
346 0.314 6.353
347 1.015 6.016
348 1.452 6.090
349 1.773 5.502
350 1.387 5.564
351 1.316 5.995
352 1.182 5.864
353 1.305 6.337
354 1.792 7.355
355 2.009 7.079
356 1.347 7.052
357 1.890 7.411
358 1.779 7.405
359 1.987 7.618
360 1.149 8.479
361 1.595 8.555
362 2.062 8.503
363 3.049 8.223
364 3.702 8.977
365 3.571 9.702
366 3.406 9.936
367 3.669 9.737
368 3.817 10.289
369 3.392 10.463
370 3.007 9.784
371 2.843 9.548
372 2.412 9.851
373 2.762 10.255
374 2.879 10.583
375 2.785 10.569
376 3.232 9.864
377 2.662 9.294
378 2.613 8.595
379 3.209 8.016
380 3.794 8.658
381 4.725 8.963
382 5.350 9.125
383 5.721 9.760
384 5.260 9.228
385 4.916 8.449
386 5.394 7.149
387 6.317 6.048
388 6.716 5.091
389 6.757 5.606
390 6.868 6.282
391 6.754 6.397
392 6.260 5.880
393 6.894 5.768
394 7.084 6.846
395 6.607 7.430
396 6.873 7.685
397 6.784 7.112
398 6.863 7.018
399 6.881 7.164
400 6.664 6.880
401 5.401 7.164
402 5.705 7.361
403 6.584 8.327
404 6.931 7.989
405 7.266 7.960
406 6.912 7.161
407 6.550 6.013
408 6.018 5.769
409 5.527 5.166
410 5.374 5.954
411 4.804 5.936
412 4.164 4.975
413 3.802 4.964
414 4.537 4.627
415 5.399 3.945
416 4.996 3.492
417 5.204 2.843
418 4.915 2.361
419 4.907 2.290
420 5.455 2.209
421 6.611 1.376
422 6.967 0.471
423 7.112 0.248
424 7.375 0.547
425 7.420 1.636
426 7.979 1.579
427 7.762 1.320
428 7.524 1.737
429 7.047 2.158
430 6.639 2.295
431 7.091 2.130
432 6.828 1.100
433 7.056 0.465
434 6.948 1.005
435 6.029 0.924
436 5.645 1.972
437 5.235 2.366
438 6.346 2.303
439 6.937 2.454
440 7.031 2.511
441 7.333 1.796
442 6.616 1.939
443 7.020 2.194
444 7.686 2.233
445 7.869 2.612
446 8.713 2.421
447 8.883 2.531
448 9.076 2.136
449 9.117 2.050
450 9.104 1.657
451 9.565 1.484
452 10.060 1.892
453 10.665 2.659
454 11.738 2.596
455 11.773 2.330
456 11.847 3.140
457 11.579 3.009
458 11.362 3.077
459 11.164 3.049
460 11.823 3.089
461 13.035 2.678
462 13.920 2.225
463 13.452 3.077
464 14.605 3.184
465 14.500 3.682
466 14.154 4.144
467 14.333 4.158
468 13.900 5.030
469 13.994 6.138
470 15.098 6.260
471 15.401 5.880
472 15.436 5.898
473 15.179 5.599
474 15.602 5.287
475 15.301 5.770
476 15.534 5.659
477 15.631 5.908
478 16.606 5.149
479 16.610 5.085
480 17.209 5.782
481 17.555 6.487
482 17.023 6.056
483 15.951 5.995
484 16.836 6.289
485 17.435 6.186
486 18.028 6.469
487 17.353 6.322
488 17.697 5.937
489 18.209 5.302
490 18.452 5.653
491 18.530 6.308
492 17.923 5.695
493 17.186 5.750
494 16.910 5.559
495 16.595 5.551
496 16.807 5.687
497 16.728 6.817
498 16.304 6.901
499 16.198 6.642
500 16.379 5.991
501 15.465 5.709
