# Supplementary material for: Maximum likelihood-based estimation of diffusion coefficient is quick and reliable method for analyzing estradiol actions on surface receptor movements
Source: Front Neuroinform. 2023 Mar 8;17:1005936. doi: 10.3389/fninf.2023.1005936 (PMC10031098; doi:10.3389/fninf.2023.1005936)
Supplement: Supplementary file 2 [file Data_Sheet_2.ZIP › 00-D-error_sensitivity/D015_s0/Traj_N=500_D=0.15_Error=0_MotionBlur _No.095.dat]

001 -0.487 -0.681
002 -0.918 -1.432
003 -0.768 -0.922
004 -0.926 -1.276
005 -1.080 -1.251
006 -0.812 -0.916
007 -1.387 -0.997
008 -0.316 -1.249
009 -0.666 -1.167
010 -0.559 -1.061
011 -0.835 -1.490
012 -0.902 -1.442
013 -1.332 -1.026
014 -1.473 -0.688
015 -1.416 -1.079
016 -1.455 -1.085
017 -2.518 -1.097
018 -1.803 -1.566
019 -1.122 -1.995
020 -0.815 -1.822
021 -0.883 -1.694
022 -0.645 -1.701
023 -0.708 -2.335
024 -0.701 -1.461
025 -0.759 -1.433
026 -0.907 -2.105
027 -1.201 -2.619
028 -1.464 -1.775
029 -1.754 -1.044
030 -2.601 -0.688
031 -2.929 -1.243
032 -3.195 -0.865
033 -3.248 -0.424
034 -3.211 -0.688
035 -2.916 -0.438
036 -2.933 -0.193
037 -3.051 -0.631
038 -2.709 0.206
039 -2.971 -0.198
040 -3.242 -0.755
041 -3.238 -1.014
042 -3.135 -1.274
043 -3.155 -2.181
044 -3.530 -2.732
045 -3.160 -3.108
046 -3.455 -2.762
047 -3.698 -2.653
048 -3.636 -2.745
049 -4.166 -2.499
050 -3.369 -2.909
051 -2.955 -3.477
052 -2.398 -3.961
053 -1.916 -4.295
054 -1.952 -4.416
055 -2.300 -4.205
056 -1.893 -3.650
057 -1.879 -2.711
058 -2.544 -2.681
059 -3.339 -2.241
060 -3.250 -2.637
061 -3.084 -2.304
062 -2.325 -1.168
063 -1.618 -0.911
064 -1.097 -0.996
065 -0.930 -1.542
066 -0.413 -1.574
067 -0.068 -1.212
068 -0.538 -1.423
069 -0.211 -1.545
070 0.578 -1.401
071 0.834 -0.998
072 0.698 -1.351
073 0.240 -1.615
074 0.121 -1.756
075 0.656 -2.334
076 1.047 -2.981
077 1.779 -2.745
078 1.987 -2.948
079 1.551 -3.158
080 1.236 -3.126
081 1.007 -3.869
082 1.387 -4.454
083 1.796 -3.848
084 1.372 -3.940
085 1.878 -3.664
086 2.905 -3.433
087 3.134 -3.365
088 2.504 -2.910
089 2.386 -1.471
090 2.377 -1.064
091 2.073 -0.433
092 2.811 -0.103
093 2.677 -0.511
094 2.265 0.033
095 2.400 0.643
096 2.467 0.631
097 2.502 -0.363
098 1.972 -1.383
099 2.028 -0.997
100 1.861 0.299
101 1.194 0.758
102 0.729 0.972
103 0.283 0.870
104 -0.209 0.243
105 0.107 0.351
106 0.283 0.878
107 0.626 1.099
108 -0.207 1.512
109 0.122 1.703
110 0.004 1.150
111 0.315 0.891
112 0.803 1.515
113 0.862 1.661
114 1.325 1.937
115 1.239 2.254
116 0.708 1.807
117 0.482 1.333
118 0.281 1.200
119 0.243 0.468
120 0.028 -0.452
121 0.587 -0.284
122 0.864 -0.086
123 0.947 0.239
124 0.563 -0.335
125 0.337 -0.356
126 0.809 0.695
127 0.889 1.096
128 0.970 1.218
129 1.379 0.849
130 1.485 1.274
131 1.225 1.226
132 1.327 0.492
133 0.955 0.323
134 0.405 -0.247
135 1.112 -0.332
136 1.434 -0.658
137 2.042 -0.118
138 1.066 0.095
139 0.645 0.405
140 0.920 1.363
141 1.600 1.301
142 1.838 1.918
143 1.174 1.730
144 1.258 0.848
145 0.425 -0.672
146 1.075 -0.768
147 1.457 0.565
148 1.325 -0.269
149 0.346 -0.782
150 -0.507 -0.599
151 -0.525 -0.374
152 -0.335 -0.795
153 0.778 -1.360
154 0.314 -1.520
155 0.103 -1.453
156 0.303 -1.538
157 -0.737 -1.123
158 -0.534 -0.629
159 -1.210 0.486
160 -1.455 0.768
161 -0.857 1.153
162 -0.779 0.862
163 -0.437 1.098
164 -0.194 0.808
165 -0.177 -0.250
166 0.283 -0.249
167 0.276 -0.315
168 -0.160 -0.807
169 -0.863 -1.178
170 -0.978 -0.699
171 -0.746 -1.098
172 -0.909 -1.448
173 -0.563 -1.241
174 -0.774 -1.613
175 -0.635 -1.718
176 -1.346 -2.032
177 -0.639 -2.497
178 -0.893 -1.635
179 -0.737 -1.664
180 0.147 -1.481
181 0.477 -1.276
182 0.793 -0.648
183 1.562 -0.336
184 1.640 0.128
185 1.779 0.282
186 2.670 0.951
187 3.717 1.048
188 4.260 0.226
189 3.918 -0.604
190 3.875 -0.684
191 4.073 -1.460
192 4.502 -2.126
193 4.807 -2.395
194 5.490 -2.146
195 5.224 -1.596
196 4.876 -1.656
197 4.381 -1.049
198 3.286 -1.183
199 3.052 -1.880
200 4.033 -1.912
201 4.049 -1.973
202 4.202 -1.740
203 3.981 -1.670
204 3.134 -1.946
205 2.365 -2.174
206 2.931 -2.130
207 3.325 -2.278
208 3.093 -2.156
209 3.137 -2.287
210 3.648 -2.239
211 3.185 -1.211
212 3.457 -1.079
213 4.486 -0.456
214 5.074 -0.161
215 4.837 -0.384
216 4.412 -0.412
217 4.895 0.027
218 4.876 1.023
219 4.249 1.780
220 4.742 2.748
221 4.305 2.751
222 4.653 2.951
223 4.563 3.261
224 4.098 3.302
225 3.442 2.513
226 3.495 2.406
227 3.989 1.612
228 3.446 1.324
229 2.837 1.603
230 2.412 1.724
231 2.172 1.923
232 2.009 1.931
233 2.429 1.777
234 2.307 1.696
235 2.855 1.063
236 3.671 1.988
237 3.640 2.956
238 2.823 3.774
239 2.287 3.989
240 2.868 4.360
241 2.669 4.606
242 2.515 4.764
243 2.653 4.379
244 2.733 4.635
245 3.171 4.553
246 2.855 5.028
247 2.789 5.622
248 3.371 5.497
249 3.424 5.657
250 3.513 5.828
251 3.745 5.273
252 3.368 5.014
253 4.057 5.001
254 3.555 5.841
255 3.387 6.037
256 3.958 6.142
257 4.293 6.037
258 4.880 5.800
259 5.067 6.065
260 3.971 6.637
261 2.912 6.959
262 2.304 7.355
263 2.413 7.620
264 2.911 8.101
265 2.757 8.584
266 2.183 8.896
267 3.037 9.152
268 2.553 9.158
269 2.664 9.438
270 3.234 10.104
271 3.825 10.020
272 4.314 10.082
273 4.617 10.394
274 5.401 10.263
275 5.527 10.934
276 6.376 11.463
277 6.898 10.901
278 7.110 11.019
279 7.585 11.061
280 8.554 10.196
281 8.950 9.764
282 9.396 9.899
283 9.905 10.124
284 10.019 10.453
285 10.155 10.930
286 10.033 11.017
287 9.861 11.877
288 10.523 12.197
289 10.522 11.876
290 10.658 12.130
291 11.656 11.768
292 10.987 11.632
293 9.766 11.256
294 9.748 11.587
295 10.721 11.852
296 12.363 11.818
297 12.552 12.048
298 12.638 12.961
299 12.461 12.952
300 12.691 14.284
301 13.382 15.260
302 14.119 15.667
303 14.829 15.852
304 15.079 16.340
305 15.138 16.637
306 15.469 16.665
307 15.673 17.348
308 15.714 17.445
309 15.445 17.655
310 15.392 16.863
311 14.833 16.346
312 15.057 15.247
313 15.563 15.367
314 15.387 16.336
315 15.572 16.571
316 15.644 17.044
317 15.627 16.954
318 15.640 17.349
319 14.961 18.104
320 14.373 18.108
321 14.744 18.307
322 14.418 19.070
323 13.619 19.701
324 13.871 19.325
325 14.052 19.195
326 14.082 18.878
327 14.222 18.431
328 13.812 18.867
329 14.418 18.395
330 13.649 17.583
331 13.213 17.208
332 12.510 17.485
333 12.475 16.540
334 12.577 16.191
335 12.487 16.308
336 13.009 15.913
337 12.867 16.224
338 12.492 15.703
339 12.504 15.639
340 12.956 15.267
341 13.420 15.358
342 13.502 15.801
343 13.597 14.870
344 13.021 14.721
345 13.134 14.575
346 13.407 13.383
347 14.142 11.986
348 13.638 11.705
349 13.823 11.299
350 14.002 11.456
351 13.878 11.579
352 13.809 12.643
353 13.803 12.372
354 13.155 12.063
355 13.518 12.374
356 13.072 12.312
357 12.521 13.034
358 11.955 12.498
359 11.452 12.833
360 11.182 12.098
361 10.569 11.392
362 11.177 10.862
363 12.021 11.677
364 11.938 11.621
365 12.294 12.424
366 12.664 12.689
367 12.904 12.547
368 13.690 11.743
369 13.572 11.585
370 14.374 11.617
371 13.989 11.736
372 13.060 11.755
373 12.575 11.717
374 12.057 11.710
375 11.885 11.244
376 11.328 11.071
377 11.015 10.936
378 10.054 10.732
379 10.018 10.925
380 10.283 11.006
381 9.798 10.586
382 10.004 10.461
383 9.945 10.812
384 10.382 9.815
385 11.643 9.388
386 11.878 9.528
387 10.906 9.579
388 10.609 8.844
389 10.857 8.520
390 11.443 7.527
391 12.211 7.280
392 12.832 6.739
393 13.101 6.839
394 12.706 6.339
395 12.372 5.870
396 12.811 5.817
397 13.572 5.718
398 13.023 4.977
399 12.440 4.972
400 12.316 4.827
401 12.217 4.926
402 12.781 4.876
403 13.118 5.418
404 12.882 5.672
405 12.326 5.797
406 12.659 5.457
407 12.617 5.837
408 12.215 5.951
409 12.839 4.982
410 13.192 5.195
411 12.356 5.689
412 12.241 4.750
413 12.648 5.085
414 12.908 4.648
415 14.189 3.901
416 14.799 3.116
417 14.838 3.042
418 14.463 3.511
419 14.946 3.931
420 15.164 4.913
421 14.923 5.171
422 15.366 5.890
423 14.528 6.403
424 13.629 6.294
425 14.062 6.078
426 13.896 6.261
427 14.701 5.489
428 13.746 4.864
429 13.509 5.207
430 13.195 4.910
431 14.254 5.734
432 14.478 5.346
433 13.767 4.696
434 13.453 5.214
435 12.909 4.983
436 12.583 4.901
437 13.324 4.624
438 13.093 5.966
439 13.322 6.624
440 12.710 7.385
441 12.433 8.154
442 12.350 8.615
443 13.215 7.993
444 13.911 6.781
445 13.605 6.313
446 13.071 6.284
447 13.121 5.804
448 12.392 6.023
449 11.860 5.919
450 11.667 5.458
451 11.948 5.267
452 11.819 5.257
453 11.593 5.605
454 11.328 5.442
455 11.726 5.826
456 11.157 5.560
457 10.747 5.264
458 11.757 5.146
459 10.803 5.388
460 10.511 5.167
461 10.338 5.671
462 10.430 5.232
463 10.123 4.276
464 10.328 3.548
465 10.733 2.438
466 10.720 1.482
467 10.680 0.498
468 10.467 1.378
469 10.551 1.996
470 10.417 2.170
471 11.153 2.753
472 11.323 2.404
473 10.948 2.001
474 10.912 2.574
475 10.665 2.550
476 10.053 2.436
477 9.891 2.800
478 10.149 2.772
479 9.174 2.803
480 8.643 2.229
481 8.034 2.119
482 7.836 1.842
483 7.787 1.859
484 6.605 2.239
485 5.987 2.108
486 6.190 1.951
487 5.767 1.825
488 5.895 1.722
489 6.231 2.119
490 6.329 2.076
491 7.332 2.515
492 6.181 2.471
493 6.117 2.255
494 6.547 1.852
495 7.754 1.057
496 8.193 0.694
497 8.465 0.534
498 8.143 0.816
499 6.887 1.169
500 6.544 0.820
501 6.157 0.587
