# Supplementary material for: Maximum likelihood-based estimation of diffusion coefficient is quick and reliable method for analyzing estradiol actions on surface receptor movements
Source: Front Neuroinform. 2023 Mar 8;17:1005936. doi: 10.3389/fninf.2023.1005936 (PMC10031098; doi:10.3389/fninf.2023.1005936)
Supplement: Supplementary file 2 [file Data_Sheet_2.ZIP › 00-D-error_sensitivity/D015_s0/Traj_N=500_D=0.15_Error=0_MotionBlur _No.096.dat]

001 -0.320 -0.002
002 0.417 -0.225
003 0.686 -0.293
004 1.203 -0.409
005 0.829 -0.424
006 0.701 -0.182
007 0.443 -0.563
008 0.247 -1.582
009 -0.302 -1.334
010 -0.938 -0.784
011 -1.207 -0.658
012 -0.788 -0.182
013 -0.815 -0.737
014 -0.653 -1.181
015 -1.082 -1.358
016 -1.743 -1.046
017 -2.130 -1.218
018 -1.353 -1.004
019 -0.417 -1.106
020 -0.205 -0.778
021 -0.925 -1.424
022 -0.725 -0.657
023 -0.977 -0.504
024 -1.308 0.174
025 -2.260 1.006
026 -2.213 0.893
027 -2.396 0.656
028 -2.227 1.032
029 -1.675 0.733
030 -1.558 0.736
031 -1.503 0.255
032 -0.993 0.092
033 -0.982 0.179
034 -1.570 1.184
035 -2.345 2.085
036 -2.356 3.040
037 -2.353 3.761
038 -1.154 4.582
039 -0.576 5.395
040 0.201 5.279
041 0.137 4.406
042 0.587 4.139
043 1.375 3.853
044 1.679 4.477
045 1.200 4.702
046 0.914 4.621
047 1.332 5.071
048 1.376 5.259
049 1.059 6.137
050 1.493 5.769
051 1.075 5.148
052 0.039 5.228
053 -0.276 5.644
054 0.261 5.530
055 0.689 5.612
056 1.567 5.512
057 1.420 5.106
058 1.160 4.715
059 0.419 4.205
060 0.222 4.809
061 0.500 5.362
062 -0.167 5.894
063 -0.030 6.022
064 -0.165 7.059
065 -0.644 7.219
066 -0.482 7.070
067 -0.492 7.176
068 -0.772 7.241
069 -1.202 7.635
070 -2.186 7.549
071 -2.457 7.766
072 -2.216 7.688
073 -2.723 8.196
074 -2.543 7.975
075 -2.492 7.520
076 -1.470 7.333
077 -1.163 7.431
078 -1.526 7.237
079 -1.921 7.330
080 -1.884 7.522
081 -1.170 7.698
082 -0.425 8.380
083 -0.168 8.279
084 -0.901 9.385
085 -2.213 9.973
086 -2.568 9.827
087 -3.216 10.099
088 -3.405 9.913
089 -4.115 9.337
090 -4.817 8.978
091 -3.659 7.904
092 -3.551 7.948
093 -4.994 7.565
094 -5.359 6.424
095 -5.289 6.516
096 -5.242 7.157
097 -4.736 7.647
098 -4.928 7.738
099 -5.442 7.927
100 -5.703 9.854
101 -6.240 10.268
102 -6.178 9.471
103 -5.697 9.558
104 -5.980 9.636
105 -6.735 10.089
106 -6.354 10.412
107 -6.786 10.439
108 -6.761 10.700
109 -6.545 11.006
110 -6.238 10.824
111 -5.796 10.517
112 -5.767 10.807
113 -5.794 10.463
114 -5.186 10.243
115 -4.563 10.020
116 -4.288 10.473
117 -4.056 10.333
118 -4.050 10.472
119 -3.975 10.538
120 -3.398 10.585
121 -3.558 10.280
122 -3.514 10.746
123 -3.472 10.880
124 -4.206 11.277
125 -3.483 11.412
126 -3.282 11.319
127 -2.378 12.256
128 -2.607 11.699
129 -2.446 12.111
130 -1.321 11.939
131 -1.289 10.649
132 -1.311 10.204
133 -2.291 10.266
134 -2.255 10.480
135 -1.707 10.314
136 -1.883 10.640
137 -1.440 10.790
138 -0.556 10.766
139 -0.215 10.708
140 0.189 10.989
141 0.514 10.646
142 0.647 10.612
143 0.060 10.849
144 -0.158 10.589
145 -0.952 10.707
146 -1.292 9.932
147 -1.740 9.299
148 -1.488 9.639
149 -2.886 9.388
150 -3.791 9.391
151 -3.607 9.077
152 -2.937 8.468
153 -2.188 9.097
154 -2.327 8.487
155 -2.715 8.098
156 -2.760 8.760
157 -3.130 9.159
158 -3.031 9.556
159 -3.252 9.275
160 -3.518 9.269
161 -3.374 9.092
162 -3.435 9.238
163 -3.801 9.246
164 -3.896 8.540
165 -4.663 8.313
166 -4.474 8.103
167 -5.023 7.196
168 -5.900 7.233
169 -6.186 8.026
170 -5.739 8.019
171 -5.395 8.285
172 -5.433 8.029
173 -5.987 8.712
174 -5.728 9.064
175 -5.752 9.283
176 -5.515 10.365
177 -4.800 9.661
178 -4.960 9.490
179 -5.731 10.096
180 -5.925 9.117
181 -4.896 9.104
182 -4.550 9.119
183 -4.804 9.405
184 -4.632 9.486
185 -4.848 9.748
186 -5.410 9.697
187 -5.463 9.381
188 -5.091 9.667
189 -4.792 9.653
190 -5.144 9.361
191 -4.876 9.653
192 -5.653 9.367
193 -6.608 9.685
194 -7.013 9.868
195 -6.386 9.405
196 -6.246 9.101
197 -5.526 8.750
198 -6.076 8.597
199 -6.420 8.870
200 -6.628 9.032
201 -7.743 9.491
202 -8.500 9.397
203 -8.410 9.004
204 -7.914 9.252
205 -6.493 9.983
206 -6.304 10.329
207 -6.102 10.695
208 -5.818 10.967
209 -5.398 11.937
210 -6.779 11.515
211 -7.255 11.970
212 -7.500 12.320
213 -7.707 12.872
214 -8.683 13.312
215 -10.168 13.772
216 -11.103 13.717
217 -10.715 13.581
218 -10.593 12.431
219 -10.925 11.839
220 -10.344 12.595
221 -10.531 12.456
222 -10.892 12.058
223 -10.976 11.490
224 -10.268 11.036
225 -9.914 10.258
226 -10.028 10.210
227 -10.213 10.592
228 -10.645 11.719
229 -11.340 11.366
230 -11.538 11.309
231 -12.024 11.437
232 -11.725 12.055
233 -12.006 11.827
234 -12.415 12.157
235 -12.314 11.845
236 -11.693 11.422
237 -11.759 11.086
238 -12.450 10.273
239 -12.358 9.016
240 -12.340 8.031
241 -11.701 8.712
242 -11.663 9.258
243 -12.010 8.784
244 -12.391 8.701
245 -12.958 8.305
246 -12.408 7.645
247 -12.690 7.160
248 -13.406 7.549
249 -13.714 7.905
250 -14.651 7.094
251 -14.597 6.624
252 -14.451 6.582
253 -14.210 6.773
254 -14.615 6.660
255 -14.683 5.942
256 -15.038 5.948
257 -14.344 6.345
258 -14.830 6.358
259 -14.870 6.035
260 -14.407 5.534
261 -14.194 5.545
262 -14.725 6.408
263 -14.696 7.297
264 -14.707 7.825
265 -15.120 7.589
266 -15.257 8.384
267 -14.941 9.043
268 -15.021 9.484
269 -15.320 8.965
270 -14.920 8.767
271 -15.347 8.164
272 -15.042 7.852
273 -13.316 7.460
274 -13.020 7.909
275 -13.497 8.002
276 -13.200 8.361
277 -13.159 8.519
278 -13.095 8.419
279 -12.956 7.342
280 -13.827 6.770
281 -14.488 7.187
282 -14.869 7.301
283 -15.363 7.031
284 -15.361 7.003
285 -14.834 6.816
286 -15.597 7.344
287 -16.040 7.622
288 -16.174 7.695
289 -15.671 7.902
290 -15.616 8.135
291 -15.607 7.652
292 -15.433 8.283
293 -15.214 8.095
294 -15.951 7.263
295 -16.428 6.084
296 -16.309 5.504
297 -16.629 5.290
298 -16.434 5.158
299 -16.415 4.596
300 -14.593 4.708
301 -14.147 4.396
302 -14.480 5.090
303 -14.099 5.246
304 -13.789 4.770
305 -14.003 3.235
306 -13.288 2.188
307 -13.657 1.536
308 -12.966 2.115
309 -12.464 2.698
310 -12.283 1.879
311 -12.302 1.574
312 -12.540 2.107
313 -12.551 2.188
314 -12.005 1.898
315 -11.660 1.642
316 -11.681 2.325
317 -11.158 1.849
318 -11.625 2.826
319 -12.073 3.351
320 -12.247 4.245
321 -11.989 5.411
322 -11.524 5.201
323 -12.168 5.539
324 -11.350 5.715
325 -9.920 5.702
326 -8.822 6.615
327 -8.923 7.887
328 -10.186 7.607
329 -10.744 6.741
330 -11.401 7.737
331 -10.834 7.835
332 -11.083 8.771
333 -11.897 8.701
334 -11.935 8.068
335 -11.745 7.824
336 -11.524 7.093
337 -12.253 6.992
338 -11.791 7.876
339 -11.235 8.242
340 -11.331 9.064
341 -10.639 9.620
342 -10.957 10.661
343 -11.333 11.039
344 -11.469 11.079
345 -12.018 10.756
346 -12.265 11.320
347 -12.626 11.882
348 -13.370 11.980
349 -13.827 12.750
350 -13.947 13.495
351 -14.861 13.359
352 -14.639 12.821
353 -14.268 12.506
354 -14.387 12.485
355 -14.507 13.372
356 -14.418 13.318
357 -13.903 13.812
358 -13.396 13.543
359 -14.012 13.286
360 -14.850 12.575
361 -14.960 11.096
362 -14.090 11.103
363 -13.896 10.425
364 -14.163 9.742
365 -14.999 9.635
366 -15.286 9.840
367 -15.093 9.266
368 -14.787 8.983
369 -14.813 9.256
370 -14.506 9.370
371 -14.322 8.422
372 -13.930 8.462
373 -14.138 8.163
374 -14.394 7.829
375 -14.217 7.584
376 -14.681 7.553
377 -15.215 7.799
378 -15.016 7.493
379 -14.543 8.626
380 -14.532 9.666
381 -13.796 9.717
382 -14.955 10.413
383 -15.682 11.645
384 -16.246 11.071
385 -16.908 11.280
386 -16.873 12.269
387 -16.324 12.862
388 -16.129 13.761
389 -16.916 14.408
390 -16.949 15.024
391 -16.508 15.507
392 -15.865 15.154
393 -15.654 14.004
394 -16.175 13.239
395 -14.599 13.341
396 -14.679 12.607
397 -14.516 12.214
398 -13.743 12.166
399 -14.573 11.640
400 -14.080 11.010
401 -14.172 11.004
402 -15.443 10.345
403 -16.290 9.489
404 -17.088 9.172
405 -17.056 8.713
406 -16.504 9.256
407 -16.288 10.366
408 -16.694 10.583
409 -16.585 10.295
410 -17.292 11.315
411 -17.262 11.491
412 -17.057 12.231
413 -17.394 12.841
414 -17.054 12.441
415 -17.334 12.249
416 -18.728 12.519
417 -19.425 13.750
418 -19.885 15.680
419 -19.940 16.610
420 -19.972 16.870
421 -19.925 16.839
422 -20.412 16.988
423 -19.920 16.978
424 -19.587 16.524
425 -18.982 16.627
426 -19.178 15.951
427 -19.076 15.487
428 -18.994 16.194
429 -18.330 16.746
430 -19.196 17.256
431 -19.597 17.593
432 -19.763 17.632
433 -19.929 16.969
434 -21.281 16.974
435 -22.084 16.175
436 -21.852 16.189
437 -21.828 15.865
438 -22.079 15.923
439 -22.396 15.786
440 -22.394 14.875
441 -22.335 14.697
442 -21.569 14.922
443 -21.196 14.957
444 -21.460 15.148
445 -21.731 15.087
446 -22.396 15.151
447 -23.592 15.428
448 -23.395 16.402
449 -23.303 16.390
450 -23.614 16.954
451 -23.563 17.010
452 -23.935 16.284
453 -24.577 16.667
454 -25.043 16.141
455 -24.909 15.654
456 -26.017 15.139
457 -26.394 15.863
458 -25.948 16.491
459 -26.134 16.757
460 -26.599 16.284
461 -26.522 16.490
462 -25.937 16.811
463 -25.336 16.275
464 -25.533 16.359
465 -26.393 16.492
466 -27.060 16.682
467 -27.671 16.788
468 -28.285 16.439
469 -28.609 16.116
470 -28.676 16.130
471 -28.493 16.019
472 -28.809 17.152
473 -29.105 18.219
474 -29.531 18.698
475 -30.155 18.950
476 -30.476 19.187
477 -29.834 19.875
478 -29.648 19.480
479 -29.921 19.345
480 -29.908 20.379
481 -28.989 19.991
482 -28.834 19.073
483 -29.075 19.295
484 -29.050 18.931
485 -29.123 19.222
486 -29.007 19.512
487 -29.218 18.539
488 -28.237 19.253
489 -28.543 19.125
490 -28.025 19.464
491 -29.047 20.366
492 -28.788 21.091
493 -28.715 21.901
494 -28.522 22.098
495 -28.399 21.792
496 -28.542 20.767
497 -28.583 19.539
498 -27.639 19.761
499 -27.379 19.689
500 -27.931 19.278
501 -27.816 19.277
