# Supplementary material for: Maximum likelihood-based estimation of diffusion coefficient is quick and reliable method for analyzing estradiol actions on surface receptor movements
Source: Front Neuroinform. 2023 Mar 8;17:1005936. doi: 10.3389/fninf.2023.1005936 (PMC10031098; doi:10.3389/fninf.2023.1005936)
Supplement: Supplementary file 2 [file Data_Sheet_2.ZIP › 00-D-error_sensitivity/D015_s0/Traj_N=500_D=0.15_Error=0_MotionBlur _No.097.dat]

001 0.279 -0.093
002 -0.294 -0.347
003 -0.239 -0.608
004 0.682 -0.275
005 0.260 -0.187
006 -0.360 -0.335
007 -1.107 -0.151
008 -1.709 -0.392
009 -2.024 -0.352
010 -2.784 -0.387
011 -2.847 -0.285
012 -2.002 -0.181
013 -1.216 -0.385
014 -1.078 -0.521
015 -1.549 0.138
016 -1.149 -0.388
017 -1.186 -0.836
018 -1.186 -0.935
019 -2.016 -0.440
020 -1.977 -0.462
021 -1.138 -0.408
022 -1.026 -0.720
023 -0.422 -0.432
024 -0.579 -0.681
025 -1.078 -0.078
026 -1.429 0.382
027 -1.262 0.210
028 -1.026 0.584
029 -1.262 -0.371
030 -1.800 0.071
031 -1.913 0.699
032 -2.236 0.167
033 -2.062 0.229
034 -2.226 0.006
035 -1.805 -0.134
036 -2.101 -0.865
037 -2.625 -0.692
038 -2.456 -0.743
039 -2.279 -1.222
040 -1.843 -1.420
041 -0.997 -1.715
042 -0.224 -2.102
043 0.350 -2.513
044 -0.022 -2.967
045 -0.998 -2.470
046 -1.406 -2.585
047 -0.870 -3.371
048 -1.347 -3.726
049 -1.298 -3.033
050 -0.953 -2.433
051 -0.816 -2.394
052 -1.679 -2.007
053 -2.371 -1.572
054 -2.940 -1.470
055 -2.954 -1.286
056 -3.086 -1.801
057 -2.812 -1.962
058 -2.593 -1.924
059 -3.310 -1.384
060 -4.165 -1.988
061 -3.901 -1.941
062 -3.518 -2.773
063 -3.931 -3.066
064 -4.843 -2.554
065 -5.008 -2.714
066 -4.738 -3.439
067 -4.000 -3.913
068 -4.142 -3.907
069 -5.276 -3.732
070 -5.989 -4.077
071 -6.165 -4.552
072 -6.470 -4.306
073 -6.520 -4.095
074 -5.869 -3.936
075 -6.233 -3.311
076 -6.520 -3.185
077 -7.425 -3.134
078 -6.941 -3.587
079 -6.465 -3.248
080 -6.601 -3.344
081 -6.593 -3.408
082 -6.533 -3.144
083 -6.852 -2.492
084 -7.018 -2.852
085 -8.169 -4.053
086 -7.936 -4.418
087 -8.874 -4.733
088 -9.054 -4.569
089 -8.853 -4.813
090 -9.830 -5.735
091 -9.949 -6.721
092 -9.329 -7.105
093 -9.581 -7.525
094 -9.420 -7.123
095 -9.415 -6.913
096 -9.364 -6.359
097 -9.810 -6.614
098 -9.983 -6.111
099 -9.670 -5.938
100 -9.193 -6.501
101 -9.638 -6.768
102 -9.155 -5.842
103 -9.361 -4.919
104 -8.751 -4.421
105 -8.684 -4.221
106 -7.871 -3.580
107 -7.948 -3.861
108 -7.125 -3.175
109 -7.430 -3.171
110 -7.264 -2.221
111 -7.739 -1.371
112 -7.720 -1.247
113 -7.744 -0.398
114 -8.607 -0.641
115 -8.888 -1.417
116 -9.185 -2.127
117 -9.548 -1.153
118 -10.129 -0.463
119 -10.727 0.192
120 -10.785 0.597
121 -10.919 0.306
122 -11.002 0.897
123 -11.906 1.836
124 -12.761 3.242
125 -12.654 3.289
126 -12.627 2.625
127 -11.844 2.857
128 -11.676 3.350
129 -11.844 2.715
130 -11.660 3.279
131 -11.822 3.751
132 -11.640 3.797
133 -11.730 3.222
134 -12.012 2.589
135 -12.362 2.347
136 -12.478 2.155
137 -12.095 2.827
138 -11.813 2.430
139 -11.533 2.326
140 -12.264 2.141
141 -12.744 2.491
142 -13.175 1.871
143 -13.902 1.197
144 -14.507 0.731
145 -13.771 0.476
146 -13.549 -0.136
147 -13.205 -0.250
148 -13.084 -0.250
149 -12.689 -0.200
150 -13.089 -0.435
151 -12.669 0.224
152 -12.004 0.684
153 -11.776 0.501
154 -11.835 -0.150
155 -12.101 -0.661
156 -11.840 -0.592
157 -11.619 -1.010
158 -11.889 -0.862
159 -12.081 -0.472
160 -12.276 -0.303
161 -13.567 -0.539
162 -13.917 -0.340
163 -14.435 -0.688
164 -14.598 -0.514
165 -14.449 -0.592
166 -14.296 -0.465
167 -14.224 -0.588
168 -15.085 -0.917
169 -15.567 -1.530
170 -15.412 -2.010
171 -15.940 -1.660
172 -15.752 -1.356
173 -15.852 -1.788
174 -15.416 -2.312
175 -15.423 -2.029
176 -14.810 -2.012
177 -14.045 -2.716
178 -14.314 -2.884
179 -15.641 -2.918
180 -15.888 -2.770
181 -15.946 -2.178
182 -16.490 -2.751
183 -17.370 -3.242
184 -18.086 -3.608
185 -20.063 -4.519
186 -20.987 -6.045
187 -20.618 -5.415
188 -21.587 -5.360
189 -22.167 -5.874
190 -22.652 -5.855
191 -23.056 -5.116
192 -22.908 -4.176
193 -23.324 -3.487
194 -22.616 -3.721
195 -22.658 -3.137
196 -21.441 -3.020
197 -20.808 -2.555
198 -20.954 -1.598
199 -20.798 -1.516
200 -20.815 -1.936
201 -20.898 -2.895
202 -20.946 -3.152
203 -20.418 -2.573
204 -20.616 -2.869
205 -20.766 -3.897
206 -20.914 -4.541
207 -20.813 -4.188
208 -20.209 -3.825
209 -20.201 -3.096
210 -21.059 -2.293
211 -20.128 -2.021
212 -20.042 -2.067
213 -19.434 -2.145
214 -19.101 -1.801
215 -18.779 -1.383
216 -18.497 -1.383
217 -18.952 -2.594
218 -18.955 -2.848
219 -19.497 -3.212
220 -20.024 -3.211
221 -20.224 -2.344
222 -20.013 -3.212
223 -20.330 -3.915
224 -20.996 -4.402
225 -20.272 -5.260
226 -19.725 -5.149
227 -19.652 -5.241
228 -20.968 -4.561
229 -20.710 -4.757
230 -20.470 -4.448
231 -20.162 -4.606
232 -21.006 -4.021
233 -21.703 -3.488
234 -21.953 -3.421
235 -22.007 -3.521
236 -21.812 -3.327
237 -21.419 -3.853
238 -20.749 -3.658
239 -21.305 -3.720
240 -20.461 -2.971
241 -20.801 -2.355
242 -20.914 -1.629
243 -21.767 -1.089
244 -21.226 -1.143
245 -21.012 -0.832
246 -20.570 -0.791
247 -20.131 -1.009
248 -20.273 -1.187
249 -19.942 -1.907
250 -19.562 -2.212
251 -19.369 -1.980
252 -19.347 -1.414
253 -18.993 -1.294
254 -19.497 -1.560
255 -19.052 -1.453
256 -18.620 -1.876
257 -18.446 -2.126
258 -18.923 -2.053
259 -19.629 -2.552
260 -19.408 -1.432
261 -20.048 -1.453
262 -20.243 -1.252
263 -19.702 -1.464
264 -20.055 -2.116
265 -20.110 -1.471
266 -19.417 -1.254
267 -19.471 -0.832
268 -19.191 -0.864
269 -18.453 -1.114
270 -18.500 -1.414
271 -18.829 -1.041
272 -18.117 -0.646
273 -17.955 -0.904
274 -17.905 -0.637
275 -17.674 0.586
276 -17.522 1.390
277 -17.486 2.247
278 -17.462 3.194
279 -17.098 3.950
280 -17.400 3.876
281 -17.561 4.128
282 -17.892 5.517
283 -17.906 5.537
284 -18.646 6.021
285 -19.877 5.797
286 -20.370 6.499
287 -21.192 7.331
288 -21.102 6.707
289 -21.645 7.106
290 -21.730 7.058
291 -22.094 7.493
292 -22.489 6.204
293 -21.449 5.810
294 -21.511 5.782
295 -21.058 6.460
296 -20.215 6.750
297 -19.938 6.805
298 -19.867 7.072
299 -20.865 6.529
300 -21.375 5.927
301 -22.310 5.249
302 -21.583 4.379
303 -21.477 3.382
304 -22.174 3.421
305 -21.970 3.551
306 -21.869 3.040
307 -21.762 3.159
308 -22.053 2.459
309 -21.969 1.654
310 -21.901 0.818
311 -21.355 0.787
312 -20.888 0.823
313 -21.767 0.590
314 -21.814 0.616
315 -21.274 0.296
316 -21.832 0.263
317 -21.736 -0.311
318 -21.773 -1.312
319 -21.681 -0.842
320 -21.533 -0.080
321 -21.864 0.950
322 -22.958 1.181
323 -23.174 0.994
324 -23.136 1.783
325 -22.598 2.310
326 -22.762 2.250
327 -22.997 2.362
328 -22.759 2.862
329 -22.774 2.494
330 -22.763 2.703
331 -22.725 2.536
332 -23.103 2.096
333 -23.236 2.432
334 -21.854 2.332
335 -20.660 3.043
336 -20.080 3.395
337 -20.541 3.269
338 -22.180 3.306
339 -22.978 3.873
340 -22.493 4.764
341 -21.934 5.428
342 -20.690 5.417
343 -20.522 5.334
344 -20.396 5.993
345 -20.301 5.936
346 -20.366 5.378
347 -20.416 5.356
348 -20.518 4.763
349 -20.217 4.152
350 -20.568 4.376
351 -20.949 4.258
352 -20.413 4.964
353 -20.030 5.613
354 -20.188 6.037
355 -21.129 5.144
356 -21.362 4.383
357 -21.453 5.053
358 -21.897 4.895
359 -21.872 5.128
360 -21.864 6.086
361 -21.985 5.920
362 -21.717 5.613
363 -21.571 5.031
364 -22.142 5.791
365 -22.953 5.562
366 -23.322 6.351
367 -23.910 7.402
368 -24.235 6.518
369 -23.362 6.125
370 -23.562 4.282
371 -23.934 4.025
372 -24.646 3.883
373 -24.738 3.867
374 -24.577 4.562
375 -25.589 5.382
376 -25.444 5.782
377 -25.607 6.032
378 -25.993 5.397
379 -26.437 5.204
380 -25.795 5.081
381 -25.632 5.236
382 -26.632 5.144
383 -27.968 5.786
384 -28.053 6.278
385 -28.456 6.107
386 -28.355 6.320
387 -28.207 6.286
388 -27.296 6.011
389 -26.536 5.799
390 -25.812 5.577
391 -25.530 6.079
392 -25.752 6.207
393 -24.843 5.508
394 -24.464 5.147
395 -23.975 5.783
396 -24.224 6.008
397 -24.473 5.640
398 -24.544 5.070
399 -23.793 5.667
400 -23.420 6.424
401 -23.877 6.161
402 -22.980 6.445
403 -22.368 6.829
404 -22.026 7.190
405 -22.422 7.682
406 -22.487 7.404
407 -22.221 7.981
408 -23.127 9.677
409 -22.638 10.421
410 -22.591 10.134
411 -22.774 9.780
412 -23.134 10.504
413 -23.680 10.202
414 -23.235 10.189
415 -23.083 9.919
416 -23.304 10.789
417 -22.819 11.820
418 -22.023 12.130
419 -21.805 12.344
420 -21.529 13.399
421 -21.133 14.556
422 -21.957 14.423
423 -21.757 13.818
424 -22.340 14.656
425 -22.651 15.229
426 -21.220 15.561
427 -19.951 14.784
428 -20.050 14.299
429 -20.791 14.130
430 -21.448 14.605
431 -21.055 15.222
432 -21.974 16.665
433 -22.641 16.423
434 -22.178 15.964
435 -20.870 15.652
436 -19.744 15.426
437 -19.516 14.907
438 -19.662 15.448
439 -19.208 15.341
440 -18.693 15.026
441 -19.083 14.343
442 -19.679 13.237
443 -20.141 13.178
444 -21.647 12.810
445 -21.287 12.713
446 -20.561 12.950
447 -20.658 13.340
448 -20.855 13.323
449 -20.845 14.282
450 -20.847 15.781
451 -21.753 17.504
452 -22.399 17.729
453 -22.259 17.098
454 -21.358 16.385
455 -20.958 17.173
456 -20.614 17.660
457 -20.486 17.205
458 -20.839 17.434
459 -21.383 18.284
460 -22.005 18.816
461 -22.198 18.987
462 -21.995 18.758
463 -22.221 18.799
464 -22.313 19.512
465 -22.083 19.425
466 -22.221 19.277
467 -22.140 19.650
468 -22.250 20.447
469 -22.551 20.080
470 -22.331 19.852
471 -21.902 20.201
472 -21.694 20.017
473 -21.680 19.556
474 -22.168 20.030
475 -22.235 20.383
476 -21.646 20.982
477 -21.465 21.912
478 -21.817 21.923
479 -21.651 22.429
480 -21.646 22.462
481 -21.037 20.857
482 -21.211 21.063
483 -20.985 21.227
484 -20.834 20.448
485 -20.562 19.034
486 -20.604 18.443
487 -20.126 18.934
488 -19.449 18.717
489 -19.287 18.323
490 -19.200 19.959
491 -19.125 19.660
492 -18.870 19.159
493 -18.730 19.289
494 -18.290 19.821
495 -18.084 19.688
496 -17.955 19.357
497 -18.387 19.100
498 -18.133 19.247
499 -18.097 19.301
500 -18.323 19.651
501 -19.147 19.354
