# Supplementary material for: Maximum likelihood-based estimation of diffusion coefficient is quick and reliable method for analyzing estradiol actions on surface receptor movements
Source: Front Neuroinform. 2023 Mar 8;17:1005936. doi: 10.3389/fninf.2023.1005936 (PMC10031098; doi:10.3389/fninf.2023.1005936)
Supplement: Supplementary file 2 [file Data_Sheet_2.ZIP › 00-D-error_sensitivity/D015_s0/Traj_N=500_D=0.15_Error=0_MotionBlur _No.098.dat]

001 0.892 0.026
002 1.207 -0.560
003 0.681 0.045
004 0.672 0.878
005 0.896 1.421
006 0.978 1.275
007 -0.248 1.975
008 -0.448 1.937
009 -0.289 1.950
010 -0.568 2.089
011 -1.659 1.751
012 -1.228 1.317
013 -1.640 1.522
014 -2.765 2.482
015 -3.176 3.347
016 -3.070 3.759
017 -3.864 4.018
018 -3.649 3.795
019 -3.862 3.330
020 -3.882 2.695
021 -3.615 2.476
022 -4.108 3.143
023 -4.085 2.838
024 -3.939 2.887
025 -3.745 2.884
026 -3.506 1.666
027 -3.817 0.799
028 -3.154 -0.303
029 -3.031 0.644
030 -2.951 0.455
031 -2.351 0.012
032 -2.603 -0.167
033 -2.388 0.435
034 -1.626 0.582
035 -1.285 0.352
036 -1.415 0.701
037 -1.176 0.875
038 -1.440 -0.107
039 -1.550 -0.305
040 -2.046 0.046
041 -1.523 0.556
042 -1.687 -0.703
043 -1.827 -0.347
044 -2.344 -0.493
045 -2.713 -0.277
046 -2.500 0.073
047 -2.620 0.128
048 -2.516 -0.039
049 -2.859 -0.801
050 -3.259 -0.662
051 -2.569 -0.416
052 -2.017 -0.296
053 -2.177 -0.151
054 -1.188 -0.217
055 -0.652 0.224
056 -0.213 0.756
057 -0.177 -0.363
058 0.541 -0.305
059 0.641 -0.341
060 0.293 -1.105
061 0.434 -1.182
062 0.270 -0.658
063 0.239 -0.520
064 0.128 -0.601
065 0.706 -0.642
066 1.639 -1.085
067 1.427 -2.199
068 2.082 -3.131
069 1.689 -2.652
070 1.047 -2.354
071 1.533 -3.367
072 1.373 -4.549
073 1.411 -5.256
074 1.334 -4.914
075 1.030 -4.506
076 0.729 -4.681
077 0.763 -4.671
078 0.103 -4.364
079 -0.178 -4.412
080 -0.082 -4.577
081 0.277 -4.650
082 1.093 -5.284
083 0.848 -5.911
084 0.331 -6.228
085 0.604 -6.006
086 0.494 -6.358
087 0.396 -6.116
088 0.192 -5.329
089 0.420 -4.989
090 0.524 -4.753
091 1.100 -4.979
092 1.771 -4.824
093 1.852 -5.605
094 1.402 -5.381
095 1.035 -6.235
096 1.801 -5.807
097 2.258 -5.897
098 1.842 -5.962
099 2.610 -6.154
100 2.925 -6.491
101 2.869 -6.853
102 2.953 -7.278
103 2.592 -7.884
104 3.284 -8.322
105 3.128 -7.829
106 3.120 -7.225
107 3.040 -7.297
108 3.016 -9.030
109 2.996 -9.208
110 3.542 -8.735
111 3.516 -8.974
112 3.468 -8.133
113 3.617 -7.916
114 3.905 -6.934
115 5.431 -6.762
116 6.014 -6.795
117 6.447 -6.641
118 7.341 -6.595
119 6.685 -6.583
120 6.413 -6.695
121 6.374 -6.741
122 5.637 -7.578
123 5.258 -8.217
124 4.702 -7.646
125 4.398 -8.104
126 4.120 -8.029
127 4.550 -7.816
128 5.396 -8.024
129 6.022 -7.603
130 6.610 -8.048
131 7.898 -7.927
132 7.830 -7.252
133 7.355 -7.442
134 7.654 -7.797
135 9.185 -8.697
136 9.645 -8.576
137 10.689 -8.090
138 10.953 -7.223
139 11.532 -6.210
140 12.053 -6.120
141 12.111 -6.270
142 11.311 -6.501
143 10.910 -7.040
144 11.332 -7.533
145 12.080 -7.671
146 12.132 -7.601
147 11.333 -7.887
148 10.653 -6.950
149 11.070 -6.523
150 11.498 -6.077
151 10.668 -5.909
152 10.645 -6.722
153 9.889 -5.573
154 9.541 -5.217
155 9.663 -5.538
156 9.489 -5.297
157 10.029 -4.855
158 10.068 -5.204
159 10.077 -5.982
160 10.247 -5.510
161 10.042 -5.556
162 10.262 -5.910
163 9.023 -6.656
164 8.128 -7.283
165 7.566 -7.512
166 7.395 -7.512
167 6.709 -7.521
168 5.215 -7.040
169 4.143 -5.632
170 3.703 -4.847
171 3.511 -5.068
172 3.639 -5.550
173 3.367 -5.792
174 3.411 -6.475
175 3.093 -7.176
176 2.583 -7.643
177 2.855 -7.584
178 3.598 -6.534
179 3.799 -6.156
180 4.181 -5.830
181 3.951 -5.155
182 3.190 -4.660
183 3.470 -4.567
184 3.455 -4.587
185 2.975 -5.332
186 2.498 -4.775
187 2.654 -3.479
188 2.614 -2.360
189 2.736 -1.789
190 2.550 -1.690
191 2.792 -2.110
192 3.741 -1.964
193 4.553 -2.512
194 4.757 -2.735
195 4.990 -2.595
196 4.154 -2.324
197 3.714 -1.864
198 3.837 -1.555
199 4.036 -1.643
200 3.522 -2.810
201 2.445 -3.369
202 1.804 -3.789
203 1.654 -3.434
204 2.004 -3.088
205 1.380 -2.732
206 1.033 -1.909
207 2.057 -0.950
208 2.508 -0.780
209 1.921 -0.439
210 0.899 -0.440
211 0.614 0.322
212 0.419 0.525
213 0.020 -0.220
214 -1.059 -0.477
215 -1.615 -0.660
216 -2.013 -0.862
217 -2.376 -0.610
218 -1.856 0.033
219 -2.569 0.624
220 -2.393 0.483
221 -1.747 0.214
222 -2.326 0.343
223 -2.098 0.875
224 -2.477 0.995
225 -2.511 0.243
226 -2.114 -0.449
227 -1.765 -0.321
228 -1.164 0.044
229 -0.424 -0.142
230 0.988 -0.497
231 1.125 -0.833
232 2.112 -0.893
233 3.094 -0.638
234 1.832 -1.138
235 1.464 -1.135
236 1.610 -0.177
237 1.050 0.488
238 1.244 0.447
239 1.356 -0.001
240 1.562 0.197
241 2.037 0.632
242 1.711 1.338
243 1.743 1.875
244 0.668 2.086
245 -0.170 2.777
246 -0.173 2.464
247 0.356 2.804
248 0.688 1.938
249 0.854 1.222
250 0.907 0.556
251 0.716 0.116
252 0.542 -0.241
253 -0.476 -0.497
254 -0.580 -1.722
255 -0.397 -2.435
256 -0.945 -2.144
257 -1.111 -1.893
258 -0.309 -1.635
259 -0.229 -1.745
260 -0.138 -0.399
261 0.526 0.018
262 0.213 0.320
263 0.845 0.649
264 0.490 1.076
265 0.700 1.067
266 0.455 1.355
267 0.977 2.081
268 0.337 1.961
269 0.027 1.880
270 -0.133 0.997
271 0.200 0.741
272 1.295 0.582
273 1.466 1.645
274 1.412 1.072
275 1.521 0.889
276 1.144 0.447
277 1.001 0.213
278 0.342 -0.233
279 0.412 -0.917
280 0.445 -0.957
281 -0.079 -1.172
282 0.206 -1.189
283 0.591 -1.856
284 1.282 -1.365
285 2.256 -1.333
286 2.840 -1.316
287 3.299 -1.239
288 3.225 -0.834
289 3.499 -0.694
290 3.722 -0.080
291 3.970 1.084
292 4.366 1.597
293 4.061 1.575
294 3.779 1.487
295 3.709 2.205
296 4.024 2.166
297 3.785 3.339
298 4.041 3.442
299 3.637 2.846
300 4.033 2.423
301 4.165 1.882
302 3.846 2.224
303 3.435 2.088
304 2.782 1.826
305 2.093 0.923
306 2.314 0.872
307 2.416 0.843
308 2.644 1.024
309 2.306 1.259
310 2.471 2.219
311 2.256 2.938
312 3.200 2.082
313 3.727 2.391
314 4.080 2.177
315 2.650 2.791
316 1.803 2.239
317 1.531 2.111
318 1.840 2.786
319 2.072 2.931
320 2.345 2.995
321 2.337 3.417
322 1.916 3.424
323 1.769 2.642
324 1.873 2.033
325 2.052 2.482
326 2.113 2.290
327 2.312 2.203
328 2.251 1.643
329 2.989 1.658
330 3.453 2.416
331 3.696 2.150
332 3.602 1.453
333 3.907 1.658
334 4.242 2.228
335 4.572 2.218
336 4.955 1.783
337 5.594 1.233
338 5.736 1.686
339 4.873 2.152
340 4.817 2.524
341 5.051 2.426
342 4.615 2.557
343 3.690 2.320
344 3.460 1.683
345 3.119 2.122
346 2.602 2.341
347 2.494 1.995
348 1.970 1.663
349 1.860 1.516
350 2.127 1.616
351 1.801 1.183
352 2.262 1.247
353 2.199 1.250
354 2.616 1.878
355 3.053 2.073
356 2.967 2.802
357 3.573 2.364
358 3.714 2.093
359 3.756 1.872
360 3.552 2.414
361 4.783 2.060
362 5.292 2.534
363 5.168 2.424
364 5.527 1.886
365 5.471 2.700
366 5.303 1.594
367 5.029 1.865
368 4.395 1.731
369 3.907 2.309
370 3.347 2.698
371 3.134 2.322
372 2.855 2.079
373 2.548 1.584
374 2.666 0.852
375 2.699 0.434
376 2.778 0.798
377 2.807 1.234
378 2.640 1.986
379 1.974 1.790
380 2.337 1.894
381 2.547 1.834
382 3.030 0.931
383 3.739 1.085
384 4.117 1.102
385 4.250 0.586
386 3.619 0.371
387 3.117 0.057
388 3.040 -0.381
389 3.109 -0.278
390 2.947 -0.296
391 2.925 -0.352
392 2.118 -0.522
393 1.551 0.093
394 1.011 0.172
395 0.780 0.135
396 -0.394 0.753
397 -1.590 0.766
398 -2.688 0.033
399 -3.800 -0.487
400 -4.186 -1.083
401 -4.065 -0.493
402 -3.497 -0.864
403 -3.505 -0.776
404 -3.747 -0.466
405 -4.360 -0.878
406 -4.099 -1.863
407 -4.093 -2.162
408 -3.582 -1.835
409 -3.822 -2.248
410 -4.082 -1.949
411 -3.617 -1.473
412 -3.210 -1.501
413 -2.672 -1.597
414 -1.443 -1.100
415 -0.974 -0.557
416 -0.414 -0.858
417 -0.148 -0.797
418 -0.022 -0.712
419 1.353 -1.261
420 2.180 -1.249
421 1.671 -1.326
422 2.601 -1.136
423 3.570 -0.395
424 3.175 -0.512
425 2.693 -1.383
426 3.196 -1.665
427 3.990 -1.496
428 5.021 -1.525
429 4.240 -2.583
430 4.974 -2.141
431 5.364 -0.964
432 4.763 -1.113
433 3.912 -0.097
434 4.234 0.492
435 4.950 0.553
436 5.393 0.660
437 4.621 -0.008
438 4.009 0.408
439 3.511 0.386
440 3.215 0.557
441 3.268 0.097
442 4.010 0.326
443 3.697 0.397
444 3.278 0.013
445 4.188 -0.048
446 4.737 -0.517
447 5.116 -0.296
448 5.216 -0.656
449 5.877 -1.374
450 5.286 -1.705
451 4.522 -2.386
452 4.503 -2.101
453 5.843 -1.892
454 5.625 -1.719
455 6.320 -1.952
456 7.296 -2.466
457 6.648 -2.606
458 6.634 -2.345
459 6.401 -2.694
460 5.960 -2.257
461 5.445 -2.358
462 5.252 -2.502
463 6.090 -2.617
464 6.498 -2.011
465 6.073 -1.672
466 6.520 -2.144
467 7.053 -2.576
468 6.783 -2.540
469 6.968 -2.803
470 7.720 -3.198
471 9.020 -2.668
472 9.545 -3.146
473 9.633 -3.430
474 9.342 -2.895
475 10.141 -2.695
476 10.466 -2.873
477 11.160 -1.937
478 10.737 -1.880
479 10.568 -1.768
480 10.556 -1.106
481 11.669 -1.006
482 11.046 -1.211
483 10.653 -0.314
484 10.457 -0.256
485 9.574 -0.147
486 10.285 -0.206
487 11.053 0.513
488 11.592 0.483
489 10.868 1.157
490 11.107 0.953
491 11.696 0.425
492 12.118 -0.043
493 11.105 -0.231
494 10.582 -0.031
495 9.786 0.471
496 9.082 0.116
497 9.353 0.448
498 9.400 -0.060
499 8.791 -0.144
500 9.831 -0.835
501 9.848 -0.408
