# Supplementary material for: Maximum likelihood-based estimation of diffusion coefficient is quick and reliable method for analyzing estradiol actions on surface receptor movements
Source: Front Neuroinform. 2023 Mar 8;17:1005936. doi: 10.3389/fninf.2023.1005936 (PMC10031098; doi:10.3389/fninf.2023.1005936)
Supplement: Supplementary file 2 [file Data_Sheet_2.ZIP › 00-D-error_sensitivity/D015_s0/Traj_N=500_D=0.15_Error=0_MotionBlur _No.099.dat]

001 0.170 -0.197
002 -0.092 -0.270
003 -0.123 -0.708
004 -0.266 -0.842
005 -1.026 -0.658
006 -0.583 -0.202
007 -0.334 0.025
008 -0.520 1.464
009 -0.127 2.057
010 0.586 1.198
011 0.568 0.966
012 1.371 1.477
013 1.633 0.481
014 0.764 -0.095
015 0.385 -0.209
016 0.812 -0.086
017 1.125 0.162
018 2.002 0.042
019 2.499 -0.240
020 2.649 -0.320
021 3.481 -0.121
022 3.389 -0.056
023 2.989 -0.762
024 2.763 -0.489
025 3.019 -0.515
026 2.940 -0.105
027 3.464 0.061
028 3.336 -0.139
029 3.512 0.588
030 3.077 0.860
031 3.323 1.121
032 2.927 1.498
033 3.221 2.047
034 3.098 1.028
035 3.761 0.578
036 3.991 0.095
037 3.451 -0.232
038 3.607 -0.031
039 4.108 0.470
040 4.221 0.788
041 4.275 1.470
042 3.983 1.741
043 4.116 1.638
044 4.787 1.528
045 5.405 0.683
046 5.860 0.681
047 5.951 0.718
048 6.249 0.794
049 6.183 1.029
050 6.165 0.656
051 6.363 0.543
052 6.862 0.967
053 6.542 1.145
054 6.732 1.435
055 6.592 1.098
056 6.287 1.244
057 6.452 1.974
058 6.525 1.960
059 6.979 1.000
060 6.809 0.820
061 6.832 0.221
062 7.373 -1.322
063 7.538 -0.965
064 7.967 -1.437
065 7.577 -2.034
066 7.340 -2.002
067 7.988 -2.241
068 8.759 -2.351
069 8.008 -1.935
070 7.698 -1.795
071 7.834 -2.411
072 7.307 -2.154
073 6.414 -1.709
074 6.754 -1.403
075 6.873 -1.629
076 7.281 -2.286
077 7.218 -1.953
078 6.769 -1.286
079 6.994 -0.360
080 7.773 -0.319
081 7.029 0.002
082 7.167 -0.995
083 7.080 -2.307
084 6.402 -2.089
085 6.622 -1.845
086 6.975 -1.909
087 6.177 -2.350
088 6.790 -1.678
089 6.496 -0.928
090 6.119 -0.392
091 4.858 -0.749
092 4.675 -0.905
093 3.948 -1.036
094 4.045 -0.603
095 4.086 -0.517
096 3.795 0.162
097 3.941 0.596
098 4.022 1.313
099 3.557 2.364
100 3.306 2.309
101 2.858 2.834
102 2.228 3.846
103 2.271 4.603
104 2.580 5.205
105 2.930 6.384
106 3.274 6.125
107 4.116 6.124
108 4.083 6.218
109 2.718 5.462
110 2.486 5.252
111 2.666 5.695
112 2.412 5.871
113 3.155 6.105
114 3.976 5.882
115 4.093 5.710
116 3.876 4.940
117 4.059 4.728
118 5.278 4.673
119 4.376 4.910
120 4.000 3.757
121 4.368 2.766
122 4.239 2.402
123 4.603 2.093
124 4.264 1.872
125 4.527 1.434
126 4.644 1.924
127 4.824 2.407
128 4.810 1.730
129 4.702 1.597
130 5.166 0.709
131 5.468 0.526
132 4.866 1.173
133 4.787 0.859
134 5.249 0.324
135 5.691 0.334
136 5.454 0.279
137 4.660 0.312
138 5.168 -0.656
139 5.679 -0.358
140 5.290 -0.225
141 4.525 -0.965
142 4.506 -1.220
143 4.601 -1.108
144 4.504 -1.622
145 4.144 -1.015
146 4.256 -0.374
147 4.586 -0.135
148 4.668 0.057
149 4.311 0.129
150 4.665 -0.663
151 4.673 -0.816
152 4.312 -1.454
153 4.070 -0.827
154 4.144 -0.584
155 4.884 -0.243
156 4.986 -0.874
157 5.220 -1.180
158 5.652 -1.886
159 5.833 -2.340
160 5.802 -1.856
161 4.553 -1.176
162 3.876 -1.075
163 3.808 -1.495
164 3.444 -0.797
165 3.828 -0.885
166 3.839 -1.684
167 3.630 -1.204
168 3.771 -1.404
169 4.535 -1.335
170 4.711 -2.267
171 4.761 -2.392
172 4.597 -1.737
173 4.407 -1.683
174 4.305 -2.521
175 3.819 -2.529
176 3.976 -3.495
177 4.476 -4.344
178 5.179 -4.157
179 5.268 -3.362
180 4.835 -3.303
181 4.699 -3.668
182 4.370 -4.501
183 3.191 -4.567
184 3.191 -4.739
185 3.688 -4.795
186 3.073 -5.458
187 2.928 -4.509
188 3.029 -3.403
189 2.940 -2.883
190 2.774 -2.594
191 2.909 -2.836
192 3.215 -2.770
193 3.756 -3.651
194 3.833 -3.995
195 3.770 -4.321
196 3.701 -4.551
197 3.626 -3.948
198 2.747 -3.819
199 2.694 -4.678
200 2.451 -4.352
201 2.312 -3.913
202 1.691 -3.403
203 1.627 -3.566
204 1.800 -4.271
205 1.638 -4.306
206 1.424 -5.041
207 2.054 -6.223
208 2.433 -6.097
209 2.848 -5.009
210 3.703 -4.887
211 3.558 -4.214
212 3.735 -3.856
213 3.918 -4.152
214 4.824 -4.747
215 4.796 -4.245
216 4.438 -4.406
217 4.469 -4.658
218 4.210 -4.754
219 4.118 -5.476
220 3.813 -5.524
221 3.762 -5.552
222 3.830 -6.473
223 3.402 -6.843
224 3.223 -6.741
225 3.165 -6.425
226 2.420 -6.032
227 2.181 -5.971
228 2.603 -5.620
229 2.598 -5.898
230 2.522 -6.690
231 2.171 -7.990
232 2.372 -8.606
233 2.447 -8.833
234 2.068 -8.780
235 1.505 -8.429
236 -0.056 -8.313
237 -0.781 -8.319
238 -0.414 -8.168
239 -0.455 -7.985
240 -0.984 -7.444
241 -0.535 -6.623
242 -2.029 -6.339
243 -3.310 -6.525
244 -4.812 -6.710
245 -5.515 -7.506
246 -6.412 -7.470
247 -7.330 -7.380
248 -7.332 -7.528
249 -6.167 -7.555
250 -5.494 -7.774
251 -4.830 -7.989
252 -4.467 -7.857
253 -4.359 -8.217
254 -4.682 -9.051
255 -4.178 -9.888
256 -4.319 -9.897
257 -4.307 -9.658
258 -5.087 -9.590
259 -5.400 -10.324
260 -5.076 -10.080
261 -4.741 -9.633
262 -4.945 -8.904
263 -4.373 -8.371
264 -4.360 -8.570
265 -4.287 -8.892
266 -4.123 -8.819
267 -3.560 -8.627
268 -3.230 -8.185
269 -2.396 -7.703
270 -1.084 -7.493
271 0.088 -8.320
272 0.240 -8.674
273 0.010 -6.871
274 0.585 -6.168
275 0.698 -6.420
276 0.931 -6.736
277 0.665 -6.985
278 0.697 -6.898
279 0.751 -6.927
280 1.170 -6.185
281 0.903 -5.699
282 0.913 -5.375
283 1.446 -5.415
284 1.735 -5.608
285 2.765 -4.763
286 2.499 -4.901
287 3.175 -5.161
288 3.969 -5.345
289 4.371 -5.137
290 4.514 -4.580
291 4.454 -3.806
292 3.582 -3.307
293 3.904 -2.444
294 4.065 -2.946
295 4.151 -3.011
296 3.983 -3.422
297 3.512 -3.374
298 4.524 -3.546
299 5.044 -3.227
300 4.901 -3.674
301 4.871 -4.620
302 4.512 -5.602
303 4.617 -5.635
304 4.360 -4.801
305 4.124 -4.592
306 3.838 -4.807
307 4.751 -4.852
308 4.960 -5.048
309 5.832 -5.484
310 6.368 -4.767
311 6.427 -4.907
312 5.928 -4.980
313 5.998 -5.481
314 6.772 -5.734
315 7.196 -5.593
316 6.715 -5.369
317 6.375 -5.041
318 6.155 -5.366
319 5.523 -5.468
320 4.968 -5.746
321 4.735 -6.072
322 4.672 -6.051
323 5.189 -5.844
324 5.564 -5.601
325 4.761 -6.328
326 4.618 -6.319
327 4.362 -6.133
328 3.907 -5.979
329 3.704 -5.378
330 3.667 -4.482
331 3.509 -5.106
332 3.807 -4.553
333 3.647 -4.441
334 2.809 -4.664
335 2.431 -4.895
336 2.181 -4.924
337 1.326 -4.951
338 1.092 -4.717
339 0.256 -4.613
340 0.571 -3.744
341 0.429 -4.052
342 0.774 -4.084
343 1.058 -3.924
344 1.122 -3.818
345 1.084 -3.301
346 0.875 -2.580
347 0.935 -2.129
348 1.136 -1.676
349 1.073 -1.730
350 0.961 -1.607
351 1.874 -1.460
352 2.303 -0.393
353 2.692 0.931
354 3.476 0.831
355 4.096 0.504
356 3.812 1.041
357 3.538 0.572
358 3.546 -0.574
359 2.967 -0.077
360 3.073 0.426
361 2.913 -0.669
362 2.811 -1.599
363 2.891 -1.570
364 3.194 -0.730
365 3.469 0.319
366 3.357 0.690
367 3.389 0.250
368 3.025 0.129
369 2.471 0.238
370 2.684 0.561
371 2.726 0.767
372 3.176 0.672
373 3.306 0.243
374 3.835 0.270
375 3.224 1.588
376 2.445 1.454
377 1.660 1.198
378 0.729 1.011
379 0.539 0.669
380 0.744 0.363
381 1.212 1.103
382 1.542 1.981
383 1.702 2.172
384 2.395 2.348
385 2.222 1.682
386 2.655 0.617
387 3.039 0.250
388 3.057 -0.112
389 3.479 -0.507
390 2.920 -0.537
391 2.892 -0.563
392 2.584 -0.320
393 3.151 -0.454
394 3.251 -0.093
395 2.501 -0.655
396 1.722 -0.446
397 2.103 -0.431
398 3.070 -0.002
399 3.531 0.289
400 3.506 -0.339
401 2.984 -0.204
402 2.072 -0.389
403 0.932 -1.193
404 1.464 -1.581
405 1.442 -2.392
406 1.586 -3.408
407 2.727 -3.851
408 2.006 -3.594
409 1.399 -3.958
410 1.592 -3.715
411 2.320 -3.421
412 2.977 -3.842
413 3.448 -4.491
414 3.746 -3.382
415 4.060 -2.625
416 4.852 -3.305
417 4.934 -3.395
418 3.850 -2.828
419 4.562 -2.570
420 4.849 -1.837
421 5.211 -1.882
422 5.708 -1.559
423 6.007 -1.598
424 6.004 -1.774
425 5.772 -1.804
426 5.101 -2.084
427 4.712 -2.332
428 4.814 -2.381
429 3.976 -2.699
430 3.925 -2.010
431 4.327 -1.788
432 4.651 -1.581
433 5.040 -1.326
434 6.419 -1.386
435 7.601 -1.613
436 6.975 -0.979
437 6.741 -0.544
438 6.621 -0.535
439 6.792 -0.018
440 5.905 -0.159
441 4.986 0.272
442 4.914 0.902
443 4.429 1.003
444 3.690 0.804
445 4.364 0.713
446 4.474 0.946
447 3.992 0.595
448 4.237 0.979
449 4.662 1.333
450 4.115 1.359
451 4.173 1.979
452 3.561 2.501
453 3.762 3.242
454 3.285 4.298
455 2.866 3.853
456 2.942 4.297
457 3.250 4.239
458 3.634 4.606
459 3.506 4.232
460 3.116 5.408
461 3.315 5.639
462 3.645 6.809
463 3.921 7.483
464 3.694 8.004
465 4.063 7.705
466 5.075 8.064
467 6.023 7.712
468 6.179 8.607
469 6.213 9.747
470 5.784 10.411
471 5.873 10.336
472 4.821 10.494
473 4.117 11.343
474 3.279 11.704
475 4.429 10.878
476 5.171 10.662
477 5.261 10.647
478 4.336 9.203
479 4.279 7.626
480 4.710 7.809
481 4.452 8.190
482 4.109 7.582
483 4.327 7.585
484 3.816 7.591
485 3.433 7.948
486 3.232 7.820
487 3.164 6.811
488 3.195 6.794
489 2.658 6.742
490 2.582 5.977
491 3.498 6.238
492 3.966 5.933
493 3.715 6.001
494 4.122 5.900
495 4.271 5.036
496 5.042 5.989
497 4.296 6.340
498 4.227 5.857
499 4.435 6.003
500 4.494 6.618
501 4.289 7.026
