# Supplementary material for: Maximum likelihood-based estimation of diffusion coefficient is quick and reliable method for analyzing estradiol actions on surface receptor movements
Source: Front Neuroinform. 2023 Mar 8;17:1005936. doi: 10.3389/fninf.2023.1005936 (PMC10031098; doi:10.3389/fninf.2023.1005936)
Supplement: Supplementary file 2 [file Data_Sheet_2.ZIP › 00-D-error_sensitivity/D015_s0/Traj_N=500_D=0.15_Error=0_MotionBlur _No.100.dat]

001 0.114 -0.389
002 0.797 0.091
003 1.516 0.627
004 1.442 1.635
005 1.409 2.139
006 0.828 2.753
007 0.708 2.688
008 1.356 3.337
009 1.482 3.992
010 1.771 4.094
011 1.911 3.954
012 2.617 3.974
013 3.418 4.784
014 3.795 4.947
015 3.780 4.612
016 3.421 4.831
017 3.293 4.658
018 3.590 3.977
019 4.317 4.355
020 4.534 5.069
021 3.956 5.424
022 3.734 5.556
023 3.546 6.084
024 4.178 5.697
025 4.258 5.599
026 4.477 5.941
027 4.496 6.546
028 4.425 6.293
029 4.831 5.841
030 5.371 5.290
031 4.750 4.296
032 4.066 3.921
033 3.121 3.799
034 2.054 4.281
035 1.442 4.831
036 1.358 4.441
037 1.229 3.679
038 0.058 3.313
039 0.763 4.414
040 0.335 4.433
041 -0.092 4.079
042 -0.268 3.386
043 -0.256 3.630
044 -0.405 3.561
045 -0.754 3.573
046 -0.813 3.517
047 -0.638 3.930
048 -0.901 4.473
049 -0.449 4.072
050 -0.023 3.805
051 -1.445 4.834
052 -1.392 5.388
053 -1.849 4.688
054 -2.149 5.231
055 -1.409 5.323
056 -1.248 5.390
057 -1.902 4.814
058 -2.281 4.618
059 -2.498 4.351
060 -2.775 3.822
061 -2.495 3.595
062 -2.329 3.648
063 -1.951 2.880
064 -1.623 3.156
065 -1.074 2.891
066 0.057 4.397
067 1.107 5.011
068 0.351 4.801
069 0.365 4.604
070 0.522 5.215
071 -0.550 5.216
072 -0.433 5.665
073 -0.358 5.402
074 -0.426 5.134
075 -0.010 5.092
076 0.200 5.469
077 0.667 5.576
078 1.624 5.928
079 1.673 6.239
080 1.293 5.613
081 1.455 6.420
082 0.762 6.483
083 1.537 6.458
084 1.488 7.657
085 1.608 8.089
086 0.812 7.926
087 1.170 7.802
088 1.193 7.898
089 0.933 7.631
090 1.763 7.607
091 3.200 7.730
092 3.499 7.444
093 3.752 6.960
094 3.419 6.836
095 4.063 6.306
096 4.679 6.595
097 4.662 5.905
098 5.417 5.704
099 5.545 5.389
100 6.119 4.542
101 6.193 4.415
102 6.391 4.201
103 6.587 3.987
104 6.282 3.924
105 6.550 3.094
106 7.773 2.442
107 8.364 2.334
108 8.143 2.475
109 7.583 2.069
110 8.217 0.979
111 8.876 0.428
112 8.677 -0.194
113 8.732 -0.968
114 9.238 -1.353
115 10.123 -0.696
116 9.627 -1.027
117 9.839 -1.111
118 9.126 -1.566
119 8.460 -1.414
120 8.192 -1.495
121 8.965 -1.902
122 8.461 -1.793
123 8.161 -1.510
124 8.058 -1.745
125 7.770 -2.330
126 7.519 -1.218
127 6.784 -1.798
128 6.991 -2.788
129 6.803 -4.033
130 7.854 -4.166
131 8.659 -3.260
132 8.187 -3.167
133 8.261 -3.177
134 8.368 -3.694
135 8.673 -4.692
136 9.296 -4.762
137 9.425 -4.638
138 9.186 -4.791
139 9.771 -4.397
140 10.604 -3.532
141 10.446 -2.780
142 10.378 -3.685
143 10.193 -3.929
144 11.021 -4.309
145 12.125 -4.865
146 13.164 -5.313
147 13.652 -5.530
148 13.127 -5.609
149 12.614 -5.455
150 12.371 -4.545
151 11.873 -4.265
152 11.929 -3.789
153 12.359 -3.857
154 13.001 -5.013
155 13.154 -5.485
156 12.720 -4.679
157 12.156 -5.654
158 11.516 -5.797
159 12.351 -6.027
160 12.280 -6.400
161 12.653 -7.037
162 12.621 -7.810
163 12.760 -8.199
164 12.129 -8.995
165 12.766 -8.336
166 13.356 -8.500
167 13.764 -8.326
168 13.752 -8.731
169 14.004 -8.046
170 14.344 -7.538
171 14.550 -8.014
172 14.802 -8.631
173 14.780 -8.935
174 15.042 -8.559
175 15.278 -8.399
176 14.690 -8.587
177 14.936 -7.730
178 14.590 -6.822
179 14.814 -6.741
180 15.971 -6.699
181 16.563 -6.420
182 16.832 -7.240
183 17.032 -7.764
184 17.257 -8.362
185 16.516 -8.364
186 16.119 -7.461
187 16.272 -7.660
188 17.476 -7.018
189 17.111 -6.931
190 16.811 -7.227
191 16.129 -7.661
192 16.200 -7.392
193 16.392 -7.264
194 16.785 -7.869
195 17.166 -7.752
196 17.510 -7.575
197 17.675 -7.509
198 17.797 -8.164
199 18.796 -8.917
200 18.785 -9.013
201 19.142 -8.008
202 17.893 -8.278
203 16.746 -8.736
204 16.579 -8.997
205 16.320 -8.726
206 16.265 -8.814
207 15.449 -9.154
208 14.778 -9.163
209 14.581 -7.633
210 14.522 -7.269
211 13.709 -7.792
212 13.436 -7.872
213 13.572 -8.385
214 13.403 -7.654
215 13.248 -7.846
216 12.179 -8.000
217 12.898 -8.926
218 12.505 -7.900
219 13.251 -7.901
220 13.199 -8.055
221 12.446 -8.026
222 12.136 -8.353
223 12.239 -8.326
224 11.300 -8.037
225 11.920 -7.178
226 13.276 -6.614
227 12.619 -6.729
228 12.778 -7.852
229 12.741 -7.622
230 12.721 -7.634
231 13.846 -7.732
232 14.457 -7.525
233 14.826 -7.000
234 15.023 -6.278
235 15.665 -7.132
236 14.781 -7.542
237 14.157 -7.232
238 15.062 -7.662
239 16.006 -7.343
240 15.912 -6.385
241 14.865 -6.079
242 14.616 -5.171
243 14.892 -5.766
244 13.665 -5.474
245 12.535 -5.085
246 12.741 -4.695
247 12.863 -4.960
248 12.507 -5.124
249 11.693 -5.366
250 11.896 -5.553
251 12.062 -5.703
252 11.520 -5.894
253 11.060 -5.601
254 11.756 -5.319
255 12.690 -5.123
256 12.922 -5.798
257 12.858 -5.578
258 12.098 -5.283
259 11.688 -5.541
260 11.528 -5.546
261 12.221 -4.652
262 13.481 -5.167
263 13.914 -5.401
264 14.113 -5.936
265 13.675 -6.097
266 14.051 -5.880
267 14.129 -5.560
268 14.416 -6.261
269 14.029 -6.432
270 13.721 -6.399
271 14.054 -5.771
272 13.862 -5.771
273 14.282 -6.221
274 15.006 -6.532
275 14.757 -7.006
276 15.694 -6.775
277 15.786 -6.818
278 16.489 -6.776
279 16.154 -6.239
280 16.297 -6.997
281 16.055 -7.552
282 16.270 -7.643
283 16.602 -7.442
284 16.041 -7.833
285 16.159 -7.925
286 16.710 -7.812
287 17.706 -7.441
288 17.021 -7.152
289 17.066 -7.591
290 16.544 -7.604
291 16.720 -7.522
292 17.452 -6.779
293 18.629 -6.236
294 17.969 -6.898
295 16.986 -7.216
296 16.764 -7.530
297 17.167 -7.006
298 17.550 -6.877
299 18.133 -6.828
300 18.062 -6.369
301 17.889 -5.190
302 18.075 -4.931
303 18.679 -5.313
304 18.748 -5.423
305 18.771 -5.566
306 18.970 -5.846
307 19.279 -6.309
308 18.822 -7.352
309 19.219 -7.536
310 19.738 -7.776
311 20.184 -7.993
312 20.408 -8.167
313 20.298 -8.412
314 20.077 -8.821
315 20.552 -9.116
316 20.619 -8.704
317 20.717 -7.264
318 20.115 -7.063
319 20.415 -7.423
320 19.843 -7.499
321 20.370 -6.601
322 20.809 -5.597
323 21.630 -5.651
324 21.420 -5.294
325 21.724 -4.717
326 20.772 -3.810
327 20.183 -3.680
328 20.283 -3.256
329 20.665 -3.121
330 20.879 -3.201
331 21.340 -2.088
332 21.396 -2.454
333 21.127 -2.029
334 20.552 -2.106
335 20.939 -2.452
336 21.118 -2.401
337 20.979 -2.088
338 21.100 -1.583
339 21.543 -0.477
340 21.372 -1.747
341 20.677 -1.508
342 19.734 -1.582
343 20.046 -2.019
344 19.823 -1.281
345 19.000 -0.399
346 18.972 0.019
347 19.433 0.875
348 19.572 1.321
349 19.268 1.398
350 19.365 1.310
351 18.921 2.009
352 18.814 1.910
353 19.530 2.087
354 19.396 2.471
355 19.443 2.684
356 19.597 3.656
357 20.368 4.220
358 21.465 4.888
359 21.082 5.331
360 21.450 5.728
361 22.080 6.352
362 21.797 6.561
363 21.628 6.827
364 22.407 6.990
365 22.161 7.009
366 21.354 5.408
367 21.469 4.791
368 21.691 5.161
369 22.514 5.336
370 22.748 5.426
371 22.429 5.009
372 21.981 4.876
373 22.414 5.335
374 23.107 5.492
375 22.306 6.387
376 21.045 6.819
377 20.616 7.253
378 20.766 6.896
379 22.243 6.948
380 23.409 6.190
381 23.573 5.426
382 23.834 5.263
383 23.886 5.096
384 23.355 4.782
385 23.242 4.505
386 23.239 3.724
387 23.844 3.671
388 24.277 3.233
389 23.986 3.405
390 23.627 2.905
391 23.991 2.388
392 24.310 1.833
393 24.893 0.854
394 24.605 1.269
395 24.382 1.482
396 24.847 1.257
397 25.029 1.159
398 24.610 1.456
399 24.334 1.252
400 24.106 0.682
401 23.366 0.802
402 23.065 0.797
403 23.716 0.493
404 23.883 -0.083
405 23.733 0.355
406 23.317 0.916
407 22.456 0.857
408 21.433 1.204
409 21.313 1.336
410 21.339 1.208
411 20.324 0.983
412 19.680 1.112
413 18.729 0.673
414 17.397 1.046
415 17.697 1.228
416 17.758 0.031
417 17.876 -0.074
418 16.941 -0.518
419 16.834 -0.311
420 16.483 0.554
421 16.909 1.277
422 16.995 1.023
423 17.018 1.088
424 16.799 1.846
425 17.270 1.219
426 18.068 1.809
427 18.452 2.293
428 18.718 2.442
429 18.585 1.455
430 18.532 1.158
431 18.468 1.156
432 18.765 0.856
433 18.764 1.322
434 18.429 2.332
435 18.373 3.043
436 18.983 2.895
437 19.073 2.746
438 18.877 2.698
439 18.905 2.332
440 19.670 2.211
441 20.377 1.645
442 20.461 2.736
443 21.378 2.682
444 21.239 2.853
445 21.952 2.989
446 21.778 3.170
447 21.346 3.675
448 20.529 3.493
449 20.665 2.361
450 21.974 0.966
451 22.699 1.285
452 22.028 2.048
453 22.110 1.975
454 22.342 2.375
455 21.856 2.481
456 21.465 3.179
457 21.114 3.338
458 20.143 3.868
459 19.229 3.860
460 19.423 4.622
461 18.867 4.293
462 18.516 4.255
463 17.944 5.111
464 18.047 4.907
465 17.772 4.564
466 17.084 4.282
467 17.523 4.192
468 18.167 3.469
469 17.804 3.502
470 17.751 3.250
471 17.330 2.821
472 17.027 2.818
473 15.782 3.067
474 16.157 3.623
475 16.404 4.901
476 16.778 5.517
477 16.290 5.529
478 16.339 5.606
479 17.224 5.648
480 17.627 5.583
481 17.255 5.085
482 17.290 4.259
483 17.496 4.677
484 17.450 5.888
485 17.338 6.258
486 17.632 6.422
487 17.418 6.686
488 17.572 6.458
489 17.336 6.168
490 17.613 6.441
491 17.691 6.985
492 18.017 6.790
493 17.909 6.562
494 17.411 6.177
495 16.882 5.675
496 16.641 5.322
497 16.280 5.520
498 14.963 5.299
499 14.273 4.871
500 14.242 4.874
501 13.810 5.041
