# Supplementary material for: Maximum likelihood-based estimation of diffusion coefficient is quick and reliable method for analyzing estradiol actions on surface receptor movements
Source: Front Neuroinform. 2023 Mar 8;17:1005936. doi: 10.3389/fninf.2023.1005936 (PMC10031098; doi:10.3389/fninf.2023.1005936)
Supplement: Supplementary file 2 [file Data_Sheet_2.ZIP › 00-D-error_sensitivity/D015_s0/Traj_N=500_D=0.15_Error=0_MotionBlur _No.101.dat]

001 0.002 -0.447
002 -0.103 -0.402
003 -0.800 -1.336
004 -1.447 -1.565
005 -2.025 -1.999
006 -1.998 -3.009
007 -1.452 -3.943
008 -0.077 -4.611
009 -0.032 -4.614
010 -0.140 -4.316
011 0.145 -4.281
012 -0.185 -3.579
013 0.036 -3.537
014 -0.070 -3.985
015 0.014 -4.746
016 0.340 -4.541
017 0.339 -4.916
018 0.622 -4.961
019 1.614 -4.851
020 1.457 -4.762
021 1.010 -5.029
022 1.404 -4.449
023 1.695 -4.217
024 1.980 -3.898
025 2.740 -3.813
026 2.986 -3.476
027 2.555 -3.083
028 2.216 -3.575
029 2.393 -4.210
030 3.112 -5.183
031 3.886 -6.290
032 3.893 -6.273
033 3.923 -6.397
034 4.215 -7.481
035 5.038 -8.191
036 5.872 -8.150
037 5.256 -7.594
038 5.277 -7.885
039 5.663 -8.311
040 5.766 -8.587
041 5.523 -8.128
042 5.278 -7.792
043 5.755 -7.919
044 5.661 -8.768
045 5.316 -9.719
046 5.553 -9.133
047 6.000 -8.811
048 5.248 -8.889
049 4.755 -9.159
050 4.173 -9.178
051 4.436 -9.331
052 4.719 -9.211
053 4.845 -9.463
054 5.346 -8.833
055 5.679 -9.831
056 6.539 -9.859
057 7.069 -9.420
058 7.365 -9.951
059 7.411 -10.191
060 6.198 -9.903
061 6.547 -9.578
062 6.036 -9.420
063 6.289 -9.771
064 6.653 -9.429
065 6.532 -9.890
066 6.696 -9.221
067 6.964 -9.198
068 6.252 -9.873
069 5.365 -10.343
070 5.671 -10.134
071 6.195 -10.582
072 5.456 -9.961
073 6.180 -9.418
074 6.848 -9.757
075 7.084 -9.941
076 7.296 -9.714
077 6.598 -8.810
078 5.318 -7.955
079 4.514 -8.105
080 4.448 -8.512
081 3.935 -8.465
082 3.982 -7.939
083 3.600 -7.438
084 2.994 -8.349
085 3.038 -8.623
086 3.318 -9.056
087 3.679 -8.901
088 3.847 -9.136
089 3.376 -8.910
090 2.733 -8.896
091 2.718 -8.447
092 2.457 -9.096
093 2.002 -9.795
094 0.713 -9.809
095 0.570 -11.066
096 0.984 -11.629
097 1.307 -12.059
098 1.312 -11.934
099 0.199 -11.807
100 0.346 -11.373
101 0.445 -10.297
102 -0.026 -10.113
103 0.175 -9.869
104 0.516 -9.393
105 1.545 -8.342
106 2.028 -9.164
107 1.603 -8.397
108 1.676 -8.054
109 1.534 -7.189
110 1.737 -7.352
111 1.479 -7.559
112 1.010 -7.239
113 1.898 -7.409
114 1.811 -7.868
115 1.340 -7.890
116 1.011 -7.686
117 1.125 -7.964
118 2.261 -7.719
119 2.426 -7.200
120 2.489 -6.912
121 2.721 -6.660
122 2.747 -7.194
123 2.658 -7.652
124 3.098 -8.124
125 3.312 -8.140
126 3.735 -7.891
127 3.891 -8.143
128 3.834 -8.129
129 3.072 -8.550
130 3.916 -8.326
131 4.243 -8.877
132 4.305 -8.991
133 4.613 -7.645
134 4.395 -8.334
135 4.974 -8.822
136 5.126 -9.245
137 5.110 -9.202
138 4.853 -9.830
139 4.902 -9.133
140 5.044 -8.930
141 4.767 -9.317
142 3.967 -9.595
143 3.646 -10.018
144 4.039 -10.677
145 4.241 -10.584
146 4.354 -11.505
147 4.165 -11.689
148 4.097 -12.146
149 3.315 -12.086
150 2.924 -12.407
151 2.942 -13.547
152 3.265 -13.513
153 3.288 -14.485
154 3.975 -13.535
155 4.592 -12.458
156 4.225 -11.556
157 4.280 -12.163
158 4.319 -12.446
159 4.656 -11.425
160 5.340 -11.259
161 6.438 -11.212
162 6.911 -10.752
163 6.904 -9.864
164 6.675 -9.724
165 6.835 -9.470
166 7.170 -9.443
167 7.008 -9.194
168 7.742 -8.686
169 7.831 -8.854
170 8.648 -8.532
171 8.507 -8.258
172 8.529 -7.647
173 8.674 -7.200
174 8.790 -7.064
175 9.049 -6.274
176 9.035 -6.437
177 9.263 -6.661
178 9.240 -7.281
179 8.588 -6.886
180 8.266 -6.433
181 7.951 -6.018
182 8.251 -5.704
183 7.917 -5.682
184 8.369 -5.675
185 8.978 -5.975
186 8.710 -6.073
187 8.021 -7.100
188 7.880 -7.523
189 7.536 -7.780
190 7.088 -7.511
191 6.587 -8.125
192 6.102 -8.127
193 6.216 -8.709
194 6.802 -9.577
195 6.850 -8.735
196 7.365 -9.397
197 7.553 -10.132
198 7.666 -9.838
199 8.495 -8.926
200 9.236 -9.184
201 9.517 -9.328
202 9.341 -9.779
203 8.991 -10.579
204 9.189 -10.942
205 8.800 -10.789
206 9.065 -11.255
207 9.602 -10.876
208 9.905 -11.402
209 9.950 -11.448
210 11.217 -10.592
211 11.880 -10.149
212 12.063 -10.313
213 12.194 -10.639
214 11.853 -10.889
215 11.770 -10.751
216 11.483 -10.451
217 10.761 -10.353
218 10.517 -10.483
219 10.071 -10.481
220 9.726 -10.051
221 9.305 -9.425
222 9.756 -8.626
223 10.672 -8.361
224 10.787 -8.500
225 10.602 -8.308
226 10.620 -7.224
227 10.571 -6.790
228 10.720 -7.243
229 10.024 -7.544
230 9.409 -7.830
231 9.604 -8.799
232 9.889 -9.332
233 9.764 -10.162
234 10.121 -10.801
235 9.282 -10.622
236 8.488 -10.861
237 8.214 -10.906
238 7.509 -10.947
239 7.030 -10.575
240 7.391 -10.404
241 7.154 -9.863
242 6.851 -9.500
243 6.091 -9.001
244 5.532 -9.811
245 5.540 -10.428
246 4.595 -10.514
247 4.520 -11.344
248 4.194 -12.030
249 4.550 -11.884
250 4.423 -11.583
251 4.184 -11.854
252 5.057 -11.919
253 5.695 -11.176
254 6.851 -11.379
255 6.363 -11.267
256 6.614 -12.314
257 6.318 -12.187
258 6.030 -12.063
259 5.926 -12.113
260 6.158 -11.769
261 6.639 -11.496
262 6.747 -11.875
263 6.105 -11.723
264 5.793 -11.991
265 5.444 -11.829
266 5.244 -11.150
267 5.134 -11.191
268 4.883 -10.723
269 4.273 -11.785
270 4.809 -11.832
271 5.303 -11.220
272 6.315 -10.850
273 6.481 -10.771
274 6.176 -11.351
275 6.221 -11.925
276 6.525 -12.264
277 6.362 -12.531
278 6.655 -12.280
279 5.633 -12.185
280 4.776 -12.807
281 5.517 -13.191
282 5.595 -12.677
283 5.626 -12.585
284 6.192 -13.405
285 5.864 -13.342
286 5.721 -13.582
287 5.606 -14.233
288 5.203 -13.919
289 4.397 -14.324
290 4.079 -15.110
291 3.690 -15.034
292 3.796 -15.285
293 3.492 -14.885
294 2.848 -14.781
295 2.671 -15.217
296 2.952 -16.384
297 3.579 -16.369
298 2.873 -15.728
299 3.124 -15.861
300 2.975 -16.871
301 2.763 -17.609
302 2.535 -17.646
303 3.193 -17.054
304 3.651 -16.237
305 3.324 -16.195
306 3.636 -15.605
307 4.185 -15.271
308 4.032 -15.127
309 2.861 -15.261
310 1.751 -16.267
311 1.539 -16.540
312 1.843 -16.404
313 1.497 -16.745
314 0.799 -17.337
315 0.970 -16.727
316 1.234 -15.018
317 0.704 -14.438
318 1.344 -13.814
319 2.796 -13.860
320 3.230 -13.544
321 3.608 -13.672
322 4.130 -13.488
323 5.633 -13.255
324 5.006 -13.565
325 5.068 -13.481
326 5.381 -13.313
327 5.725 -14.215
328 5.408 -14.326
329 4.818 -13.446
330 4.170 -12.682
331 3.495 -12.977
332 3.375 -12.482
333 3.583 -12.451
334 3.450 -12.307
335 3.721 -13.070
336 4.110 -14.582
337 4.565 -15.523
338 4.326 -15.653
339 4.640 -16.245
340 4.572 -17.083
341 4.456 -16.112
342 5.003 -15.861
343 5.422 -14.914
344 5.627 -13.739
345 6.020 -13.761
346 5.366 -13.541
347 5.695 -12.265
348 5.071 -12.980
349 4.829 -13.070
350 5.540 -12.049
351 6.058 -11.302
352 7.549 -11.679
353 8.433 -11.608
354 8.797 -12.306
355 8.718 -12.535
356 7.714 -12.236
357 6.719 -12.601
358 6.448 -12.896
359 5.955 -13.017
360 6.535 -13.705
361 7.557 -14.065
362 8.246 -14.496
363 8.796 -13.985
364 8.554 -14.222
365 8.765 -13.372
366 9.626 -12.916
367 9.182 -12.318
368 8.487 -12.083
369 8.619 -13.233
370 8.699 -13.191
371 8.678 -12.782
372 9.171 -13.346
373 9.017 -14.003
374 8.624 -14.213
375 8.368 -13.766
376 7.412 -13.387
377 7.958 -13.919
378 8.124 -14.235
379 7.263 -13.885
380 6.930 -14.598
381 6.951 -14.708
382 6.912 -14.201
383 6.168 -13.924
384 6.051 -14.621
385 6.424 -14.694
386 6.512 -14.982
387 6.478 -14.755
388 6.188 -14.496
389 5.552 -14.656
390 5.508 -14.950
391 5.232 -15.350
392 5.656 -16.178
393 5.559 -16.084
394 5.080 -16.024
395 4.869 -15.265
396 5.517 -15.087
397 5.312 -15.008
398 5.062 -16.096
399 4.862 -16.385
400 4.897 -15.977
401 5.970 -16.371
402 5.798 -16.077
403 5.199 -16.029
404 6.186 -15.795
405 5.464 -16.589
406 5.209 -17.206
407 5.168 -17.586
408 4.565 -18.454
409 4.049 -18.049
410 4.398 -17.384
411 4.118 -17.792
412 3.909 -17.993
413 4.778 -17.193
414 5.172 -17.168
415 4.328 -17.063
416 3.127 -16.306
417 3.350 -17.347
418 3.425 -18.010
419 3.327 -17.871
420 2.838 -17.851
421 1.832 -17.309
422 1.925 -17.247
423 1.437 -17.281
424 1.338 -17.408
425 1.353 -17.788
426 1.238 -17.657
427 1.175 -17.750
428 1.617 -18.753
429 1.529 -18.983
430 1.829 -17.981
431 1.499 -16.872
432 0.768 -16.770
433 -0.006 -16.970
434 -0.038 -16.781
435 -0.025 -16.388
436 -0.750 -16.151
437 -0.633 -16.248
438 -0.920 -15.870
439 -1.146 -15.198
440 -1.069 -15.140
441 -0.892 -14.883
442 -0.868 -13.995
443 -0.813 -13.467
444 0.119 -13.644
445 0.541 -13.651
446 -0.052 -13.935
447 -0.007 -14.673
448 0.115 -15.574
449 0.171 -16.156
450 -1.000 -17.377
451 -1.741 -17.569
452 -2.259 -16.713
453 -2.284 -17.101
454 -2.363 -17.176
455 -2.717 -17.189
456 -2.373 -16.819
457 -2.203 -16.744
458 -1.309 -16.430
459 -0.535 -16.944
460 -0.903 -17.075
461 -0.704 -17.604
462 0.310 -17.488
463 -0.026 -17.858
464 0.038 -17.759
465 0.305 -18.337
466 0.275 -18.407
467 0.296 -17.261
468 1.219 -16.586
469 0.832 -16.636
470 0.317 -15.908
471 0.434 -15.472
472 0.415 -14.855
473 0.468 -13.955
474 -0.144 -13.732
475 -0.182 -13.962
476 -0.051 -13.273
477 -0.082 -13.258
478 0.754 -13.762
479 0.884 -13.260
480 0.907 -12.904
481 1.437 -13.042
482 1.973 -12.926
483 2.315 -13.004
484 2.659 -13.170
485 3.341 -13.575
486 4.001 -14.387
487 2.970 -14.123
488 2.632 -14.402
489 3.032 -13.124
490 2.990 -13.647
491 1.779 -14.112
492 1.792 -13.855
493 2.619 -13.735
494 3.112 -13.550
495 3.054 -14.234
496 2.775 -14.718
497 1.930 -15.441
498 2.313 -16.662
499 2.027 -17.674
500 1.577 -18.430
501 1.702 -18.031
