# Supplementary material for: Maximum likelihood-based estimation of diffusion coefficient is quick and reliable method for analyzing estradiol actions on surface receptor movements
Source: Front Neuroinform. 2023 Mar 8;17:1005936. doi: 10.3389/fninf.2023.1005936 (PMC10031098; doi:10.3389/fninf.2023.1005936)
Supplement: Supplementary file 2 [file Data_Sheet_2.ZIP › 00-D-error_sensitivity/D015_s0/Traj_N=500_D=0.15_Error=0_MotionBlur _No.102.dat]

001 0.743 -0.118
002 1.234 0.006
003 2.220 0.339
004 3.370 0.247
005 3.107 0.158
006 2.551 0.234
007 2.100 1.040
008 1.215 1.894
009 1.089 2.267
010 2.154 2.202
011 2.422 1.346
012 1.718 1.879
013 0.372 2.321
014 0.443 2.857
015 0.335 3.977
016 0.308 4.101
017 0.996 4.990
018 0.439 5.569
019 -0.046 5.472
020 0.069 5.842
021 -0.576 6.239
022 0.189 7.184
023 -0.275 7.993
024 -0.794 8.504
025 0.189 8.509
026 -0.143 9.066
027 -0.823 7.986
028 -0.660 7.451
029 -0.470 6.493
030 -1.012 5.682
031 -0.540 5.508
032 -0.554 5.479
033 -0.160 4.554
034 -0.916 3.605
035 -1.221 3.412
036 -0.831 2.950
037 -1.000 2.556
038 -0.830 2.464
039 -1.346 1.670
040 -1.648 0.850
041 -1.610 1.070
042 -1.783 2.248
043 -1.955 2.892
044 -1.958 2.651
045 -0.801 2.261
046 -0.322 1.548
047 -1.015 1.988
048 -1.546 2.791
049 -2.330 2.786
050 -2.544 2.424
051 -1.501 2.010
052 -1.864 2.405
053 -2.024 3.173
054 -1.549 3.143
055 -2.056 3.039
056 -1.759 2.634
057 -1.887 2.254
058 -2.143 1.438
059 -2.498 1.525
060 -2.529 1.784
061 -2.972 1.999
062 -2.798 2.632
063 -2.932 2.977
064 -2.997 2.908
065 -2.804 2.841
066 -3.168 2.206
067 -3.724 1.956
068 -3.930 1.564
069 -4.360 1.298
070 -4.090 0.659
071 -3.902 0.803
072 -4.356 1.176
073 -4.297 0.969
074 -3.278 0.006
075 -3.516 -1.359
076 -3.904 -1.027
077 -4.823 -0.546
078 -5.337 -0.705
079 -5.625 -0.495
080 -6.161 -0.534
081 -6.111 -1.558
082 -6.039 -1.060
083 -5.606 -0.011
084 -5.362 -0.361
085 -4.831 -0.285
086 -4.257 -0.581
087 -3.987 0.055
088 -3.763 -0.042
089 -3.802 0.474
090 -4.156 0.438
091 -5.195 0.856
092 -5.502 -0.680
093 -5.496 -0.497
094 -5.538 -0.950
095 -5.155 -1.784
096 -4.987 -2.077
097 -5.686 -1.563
098 -5.346 -1.684
099 -4.895 -1.732
100 -5.404 -1.761
101 -5.264 -1.557
102 -5.262 -1.007
103 -5.545 -0.228
104 -5.750 0.080
105 -6.009 -0.128
106 -6.445 0.153
107 -7.147 -0.396
108 -6.729 -1.281
109 -7.201 -1.296
110 -8.158 -2.012
111 -9.282 -2.425
112 -9.349 -2.942
113 -8.689 -3.045
114 -9.097 -2.904
115 -8.946 -2.352
116 -8.816 -2.893
117 -8.963 -3.203
118 -8.864 -3.461
119 -9.901 -3.406
120 -10.533 -3.833
121 -9.985 -3.401
122 -8.789 -2.907
123 -8.673 -3.214
124 -8.747 -3.648
125 -8.718 -3.532
126 -7.864 -4.163
127 -8.178 -4.163
128 -8.926 -4.104
129 -8.711 -4.066
130 -8.302 -3.624
131 -8.632 -3.710
132 -8.546 -3.727
133 -9.220 -3.210
134 -8.507 -3.413
135 -8.483 -2.596
136 -8.082 -2.669
137 -8.789 -2.304
138 -8.813 -1.911
139 -8.473 -1.810
140 -8.253 -1.845
141 -8.601 -1.848
142 -8.867 -1.678
143 -8.767 -1.691
144 -8.433 -1.859
145 -9.023 -2.410
146 -9.409 -3.355
147 -9.572 -3.564
148 -9.887 -4.378
149 -10.446 -5.287
150 -9.519 -4.810
151 -9.148 -5.524
152 -9.139 -5.493
153 -9.504 -5.846
154 -10.165 -5.478
155 -10.325 -5.319
156 -10.495 -4.817
157 -10.349 -4.711
158 -11.269 -4.760
159 -11.383 -5.624
160 -11.430 -6.404
161 -11.515 -7.329
162 -10.600 -7.657
163 -10.769 -8.351
164 -11.054 -8.325
165 -11.312 -7.657
166 -10.733 -7.361
167 -10.792 -7.314
168 -10.108 -6.226
169 -9.198 -5.826
170 -8.863 -5.591
171 -8.131 -5.162
172 -8.163 -4.784
173 -8.267 -5.161
174 -8.344 -5.138
175 -8.773 -5.524
176 -10.357 -5.050
177 -11.266 -4.990
178 -11.221 -4.610
179 -10.663 -4.858
180 -10.454 -4.970
181 -10.335 -5.359
182 -10.664 -5.647
183 -10.255 -6.535
184 -9.863 -7.478
185 -9.911 -7.783
186 -9.938 -7.489
187 -9.948 -8.103
188 -10.250 -8.096
189 -10.749 -7.296
190 -11.524 -7.296
191 -12.246 -7.315
192 -12.470 -7.098
193 -13.622 -6.864
194 -13.405 -7.470
195 -13.303 -8.595
196 -14.017 -9.500
197 -14.656 -8.576
198 -14.975 -8.926
199 -14.711 -9.629
200 -15.083 -9.300
201 -14.836 -8.482
202 -14.104 -9.637
203 -13.871 -10.187
204 -14.218 -10.520
205 -14.822 -9.945
206 -15.355 -10.363
207 -15.917 -10.032
208 -16.080 -10.307
209 -15.900 -10.267
210 -15.799 -10.856
211 -16.239 -10.662
212 -16.837 -10.819
213 -17.165 -11.131
214 -17.446 -10.690
215 -17.694 -10.419
216 -17.610 -10.657
217 -18.285 -10.885
218 -18.151 -10.776
219 -18.312 -11.144
220 -18.900 -11.544
221 -20.053 -10.702
222 -20.432 -10.194
223 -19.262 -9.768
224 -18.462 -8.956
225 -17.960 -8.639
226 -17.681 -8.790
227 -17.333 -9.046
228 -16.413 -8.968
229 -15.787 -9.993
230 -15.247 -10.366
231 -14.880 -10.622
232 -14.763 -10.619
233 -13.889 -10.278
234 -12.473 -10.377
235 -11.238 -10.889
236 -11.394 -11.424
237 -11.079 -11.081
238 -10.523 -11.183
239 -10.845 -10.799
240 -10.737 -11.100
241 -11.002 -11.724
242 -12.311 -11.526
243 -12.733 -11.563
244 -12.619 -11.731
245 -12.616 -11.670
246 -12.837 -12.012
247 -13.260 -12.246
248 -13.347 -12.280
249 -14.426 -12.871
250 -14.751 -13.447
251 -14.792 -12.605
252 -15.842 -11.673
253 -16.211 -11.519
254 -16.662 -11.611
255 -16.881 -11.934
256 -16.779 -12.293
257 -17.093 -12.085
258 -17.603 -12.760
259 -17.605 -12.985
260 -17.566 -12.812
261 -17.621 -12.416
262 -17.234 -11.898
263 -17.654 -12.073
264 -18.129 -11.642
265 -17.989 -12.221
266 -17.555 -12.682
267 -17.616 -12.622
268 -17.190 -12.746
269 -16.918 -12.755
270 -17.058 -13.001
271 -17.519 -13.176
272 -17.730 -13.907
273 -17.368 -14.629
274 -17.810 -14.536
275 -18.423 -13.355
276 -18.244 -12.652
277 -18.097 -11.324
278 -17.918 -10.913
279 -18.406 -11.485
280 -18.329 -11.769
281 -18.642 -13.073
282 -19.260 -14.307
283 -19.352 -15.552
284 -19.218 -15.878
285 -19.163 -15.690
286 -19.047 -15.680
287 -19.205 -16.192
288 -18.848 -17.061
289 -18.745 -16.545
290 -18.101 -17.382
291 -18.093 -18.492
292 -17.437 -18.397
293 -17.091 -18.581
294 -16.854 -19.329
295 -17.318 -20.078
296 -17.614 -19.865
297 -17.713 -19.398
298 -17.201 -18.847
299 -16.795 -19.064
300 -16.457 -19.716
301 -16.510 -20.550
302 -16.085 -20.847
303 -15.766 -20.238
304 -15.393 -19.788
305 -15.389 -20.485
306 -15.041 -20.535
307 -15.039 -19.817
308 -14.560 -19.488
309 -13.764 -19.781
310 -13.209 -19.019
311 -13.046 -19.172
312 -13.353 -19.029
313 -13.282 -18.359
314 -13.020 -17.095
315 -12.869 -16.872
316 -12.715 -17.222
317 -13.006 -17.317
318 -12.670 -16.790
319 -12.014 -16.587
320 -12.014 -16.099
321 -12.247 -15.917
322 -12.648 -15.654
323 -12.884 -15.381
324 -13.117 -15.411
325 -13.757 -14.703
326 -14.045 -14.661
327 -13.815 -14.897
328 -13.286 -14.976
329 -13.900 -14.353
330 -13.851 -13.909
331 -14.357 -14.333
332 -14.491 -15.029
333 -14.246 -16.471
334 -14.251 -16.844
335 -14.532 -16.673
336 -14.698 -16.406
337 -15.075 -15.903
338 -15.899 -16.523
339 -16.146 -16.043
340 -16.110 -16.536
341 -16.847 -16.207
342 -16.532 -15.922
343 -16.779 -15.270
344 -16.944 -14.677
345 -16.767 -14.814
346 -17.152 -14.794
347 -18.147 -14.801
348 -18.615 -14.411
349 -18.738 -14.621
350 -18.878 -14.607
351 -18.124 -14.793
352 -17.547 -14.689
353 -16.386 -14.181
354 -16.167 -14.196
355 -16.874 -13.986
356 -17.442 -13.181
357 -17.779 -12.869
358 -18.395 -13.560
359 -18.705 -14.124
360 -19.368 -14.523
361 -20.256 -14.020
362 -20.513 -14.251
363 -20.346 -14.533
364 -21.447 -14.373
365 -21.870 -14.178
366 -22.500 -13.702
367 -22.809 -13.219
368 -22.314 -13.130
369 -21.595 -14.051
370 -20.426 -13.876
371 -20.228 -14.387
372 -19.951 -14.233
373 -19.402 -13.234
374 -19.768 -13.045
375 -19.247 -13.409
376 -18.891 -13.374
377 -20.291 -13.669
378 -20.641 -14.375
379 -19.939 -14.689
380 -19.694 -14.883
381 -20.297 -15.119
382 -20.399 -14.363
383 -20.282 -14.613
384 -20.230 -14.924
385 -20.355 -14.481
386 -20.923 -14.767
387 -21.474 -14.408
388 -21.885 -14.832
389 -21.213 -15.111
390 -20.757 -14.901
391 -20.499 -14.237
392 -20.760 -14.433
393 -20.600 -13.746
394 -20.024 -13.332
395 -20.105 -13.054
396 -20.709 -13.045
397 -21.069 -12.530
398 -21.358 -12.462
399 -21.100 -12.149
400 -21.189 -11.733
401 -21.483 -12.597
402 -22.443 -12.940
403 -23.069 -13.136
404 -22.842 -12.672
405 -22.341 -12.363
406 -22.441 -12.698
407 -23.254 -12.857
408 -24.006 -11.960
409 -23.127 -11.662
410 -23.674 -10.624
411 -23.927 -9.958
412 -24.665 -10.174
413 -25.812 -11.344
414 -27.093 -11.305
415 -27.361 -11.615
416 -26.517 -12.213
417 -24.548 -12.287
418 -23.638 -12.261
419 -23.386 -11.593
420 -23.512 -11.313
421 -24.066 -10.925
422 -23.987 -11.045
423 -24.086 -11.066
424 -24.375 -11.180
425 -25.392 -11.695
426 -25.699 -11.366
427 -24.525 -11.572
428 -23.806 -11.499
429 -23.476 -10.847
430 -22.901 -11.352
431 -22.096 -11.361
432 -22.065 -10.652
433 -22.442 -10.520
434 -23.275 -9.965
435 -23.371 -9.023
436 -23.427 -9.262
437 -23.574 -8.947
438 -23.561 -8.948
439 -23.524 -9.944
440 -23.754 -10.151
441 -23.549 -10.290
442 -25.009 -10.420
443 -25.672 -10.376
444 -26.069 -10.234
445 -25.570 -10.687
446 -25.268 -10.655
447 -25.344 -10.548
448 -25.293 -10.492
449 -23.855 -10.271
450 -24.140 -10.934
451 -24.367 -9.959
452 -23.718 -9.724
453 -23.053 -10.831
454 -22.201 -10.965
455 -22.276 -11.127
456 -23.474 -10.492
457 -24.185 -10.720
458 -23.406 -10.959
459 -23.181 -10.988
460 -23.356 -12.008
461 -24.153 -12.181
462 -24.339 -12.492
463 -25.005 -12.227
464 -25.447 -12.125
465 -24.343 -12.917
466 -25.239 -13.505
467 -26.020 -12.664
468 -25.764 -12.382
469 -25.545 -11.439
470 -25.107 -12.079
471 -24.814 -12.390
472 -25.041 -12.088
473 -25.239 -12.863
474 -24.859 -13.216
475 -25.220 -13.920
476 -26.064 -13.990
477 -27.068 -13.938
478 -26.874 -13.638
479 -26.594 -13.670
480 -26.146 -13.268
481 -25.890 -13.876
482 -25.570 -14.074
483 -26.333 -15.011
484 -26.155 -14.313
485 -26.326 -13.957
486 -25.866 -14.056
487 -25.653 -14.480
488 -26.093 -14.588
489 -25.500 -15.438
490 -24.946 -16.265
491 -24.697 -16.802
492 -24.226 -17.147
493 -24.256 -17.352
494 -25.315 -16.627
495 -26.029 -16.525
496 -26.178 -16.441
497 -26.440 -16.885
498 -27.243 -16.707
499 -27.608 -16.692
500 -28.332 -16.766
501 -28.731 -16.697
