# Supplementary material for: Maximum likelihood-based estimation of diffusion coefficient is quick and reliable method for analyzing estradiol actions on surface receptor movements
Source: Front Neuroinform. 2023 Mar 8;17:1005936. doi: 10.3389/fninf.2023.1005936 (PMC10031098; doi:10.3389/fninf.2023.1005936)
Supplement: Supplementary file 2 [file Data_Sheet_2.ZIP › 00-D-error_sensitivity/D015_s0/Traj_N=500_D=0.15_Error=0_MotionBlur _No.103.dat]

001 0.193 0.058
002 0.768 0.336
003 0.966 0.308
004 1.193 1.069
005 0.774 1.627
006 0.794 2.005
007 1.134 2.216
008 0.455 2.422
009 0.287 1.972
010 -0.070 1.887
011 0.366 2.223
012 -0.671 2.013
013 -1.372 1.300
014 -2.156 2.111
015 -2.352 2.142
016 -2.875 1.971
017 -2.406 2.290
018 -2.478 1.531
019 -2.816 1.954
020 -3.041 1.713
021 -3.104 1.193
022 -3.073 1.391
023 -3.014 2.254
024 -3.063 1.844
025 -3.128 0.946
026 -3.463 1.028
027 -3.713 1.282
028 -3.707 0.881
029 -3.203 0.213
030 -3.109 0.616
031 -3.459 1.636
032 -4.626 1.813
033 -5.006 0.771
034 -5.090 0.527
035 -4.633 0.801
036 -5.069 1.119
037 -5.158 1.674
038 -5.062 1.696
039 -5.210 1.916
040 -4.962 1.952
041 -5.205 2.224
042 -5.502 1.937
043 -4.747 0.962
044 -4.213 0.924
045 -4.640 1.976
046 -4.697 1.339
047 -4.813 1.546
048 -4.677 1.517
049 -4.688 1.439
050 -4.762 1.656
051 -4.749 0.154
052 -5.431 -1.555
053 -5.842 -2.475
054 -6.269 -2.690
055 -6.380 -3.354
056 -6.084 -3.506
057 -4.931 -2.713
058 -4.532 -3.192
059 -3.997 -3.470
060 -4.543 -3.644
061 -5.304 -4.207
062 -4.772 -4.752
063 -4.736 -4.847
064 -5.399 -5.024
065 -5.374 -4.862
066 -5.242 -4.667
067 -4.873 -5.209
068 -4.623 -5.381
069 -4.592 -5.265
070 -5.008 -5.944
071 -4.388 -7.067
072 -4.644 -6.926
073 -4.721 -6.872
074 -4.353 -6.876
075 -4.324 -7.220
076 -4.353 -7.131
077 -3.649 -6.598
078 -3.655 -5.998
079 -2.792 -6.217
080 -3.451 -6.901
081 -3.427 -7.378
082 -3.144 -7.484
083 -2.800 -7.361
084 -2.110 -6.551
085 -2.235 -5.440
086 -2.354 -6.195
087 -3.040 -6.320
088 -3.413 -6.046
089 -3.397 -7.276
090 -3.245 -6.356
091 -2.968 -5.228
092 -2.805 -4.352
093 -2.392 -3.847
094 -1.874 -3.712
095 -2.399 -4.056
096 -2.877 -4.781
097 -2.877 -5.251
098 -1.709 -5.365
099 -0.948 -4.692
100 -0.915 -4.444
101 -0.164 -5.113
102 -0.062 -5.463
103 -0.127 -5.462
104 -0.888 -5.894
105 -1.051 -6.301
106 -0.106 -5.701
107 0.159 -4.725
108 0.823 -4.659
109 1.688 -4.904
110 1.514 -5.363
111 1.883 -5.439
112 1.799 -5.290
113 2.652 -5.490
114 2.788 -4.785
115 2.362 -4.570
116 2.704 -4.680
117 3.199 -4.019
118 2.458 -4.496
119 1.915 -4.877
120 0.948 -5.418
121 0.067 -5.681
122 -0.072 -5.517
123 0.181 -5.230
124 0.916 -4.508
125 0.326 -4.209
126 -0.082 -4.446
127 -0.022 -3.810
128 -1.061 -3.649
129 -2.509 -3.380
130 -3.224 -3.697
131 -3.666 -4.486
132 -3.514 -4.911
133 -3.822 -4.673
134 -3.793 -4.663
135 -3.685 -4.507
136 -4.656 -4.307
137 -4.401 -4.274
138 -5.285 -3.448
139 -5.767 -3.069
140 -6.387 -2.975
141 -5.647 -3.228
142 -4.541 -3.361
143 -5.042 -3.531
144 -4.790 -3.764
145 -4.857 -4.711
146 -4.501 -4.625
147 -4.549 -4.575
148 -3.767 -5.603
149 -3.572 -5.111
150 -3.495 -4.629
151 -3.588 -4.202
152 -3.567 -4.467
153 -3.085 -4.661
154 -2.897 -4.917
155 -2.750 -5.070
156 -2.346 -4.839
157 -2.015 -4.861
158 -1.833 -5.369
159 -2.023 -5.374
160 -1.571 -5.117
161 -1.316 -5.253
162 -2.241 -4.555
163 -2.988 -4.724
164 -3.916 -5.136
165 -4.685 -5.276
166 -3.928 -5.041
167 -3.205 -5.272
168 -2.493 -5.638
169 -1.976 -5.311
170 -1.945 -5.535
171 -2.225 -5.490
172 -2.287 -5.810
173 -2.636 -6.221
174 -3.334 -5.306
175 -4.076 -5.065
176 -4.270 -5.042
177 -3.562 -4.842
178 -2.554 -4.589
179 -2.478 -4.940
180 -2.446 -4.775
181 -1.886 -4.083
182 -1.661 -4.284
183 -1.592 -4.438
184 -1.094 -4.829
185 -1.387 -4.604
186 -1.652 -5.230
187 -1.071 -5.053
188 -1.174 -4.555
189 -1.451 -5.207
190 -1.210 -5.183
191 -0.391 -4.183
192 0.070 -3.244
193 0.701 -3.422
194 -0.065 -3.984
195 -0.340 -4.009
196 -0.218 -4.458
197 0.249 -4.789
198 0.373 -5.005
199 0.827 -4.404
200 0.375 -4.671
201 -0.461 -4.799
202 -0.723 -5.374
203 -1.451 -4.654
204 -1.347 -5.793
205 -1.322 -6.547
206 -1.094 -6.834
207 -1.032 -7.515
208 -1.619 -7.402
209 -1.741 -7.468
210 -1.748 -8.652
211 -2.281 -9.241
212 -2.208 -9.544
213 -1.807 -10.078
214 -1.686 -8.856
215 -0.525 -8.370
216 0.068 -9.611
217 0.639 -9.939
218 0.089 -10.157
219 -0.320 -10.393
220 -0.795 -9.965
221 -0.640 -9.611
222 -0.473 -9.146
223 -1.019 -9.427
224 -1.589 -9.667
225 -1.830 -9.706
226 -1.989 -9.705
227 -1.747 -10.229
228 -1.412 -11.124
229 -0.890 -10.850
230 -0.070 -11.636
231 0.835 -11.176
232 0.727 -10.618
233 0.718 -10.539
234 0.535 -10.463
235 0.819 -10.941
236 1.216 -11.240
237 0.595 -11.554
238 1.215 -11.276
239 1.779 -10.880
240 1.934 -10.938
241 1.960 -11.162
242 2.020 -11.240
243 1.645 -11.322
244 1.703 -12.430
245 1.065 -12.716
246 0.175 -12.028
247 -0.396 -12.328
248 -0.972 -13.618
249 -0.700 -13.916
250 -0.170 -13.910
251 0.518 -13.987
252 0.180 -14.724
253 0.182 -15.032
254 0.225 -14.631
255 0.186 -14.190
256 -0.129 -14.654
257 -1.220 -14.818
258 -1.544 -15.777
259 -1.790 -16.284
260 -2.901 -15.464
261 -3.717 -15.337
262 -3.525 -15.269
263 -4.000 -15.375
264 -3.577 -14.549
265 -3.624 -15.064
266 -4.728 -15.244
267 -5.333 -14.693
268 -4.459 -14.251
269 -3.366 -15.658
270 -3.107 -17.375
271 -2.499 -17.651
272 -2.470 -16.505
273 -3.119 -15.951
274 -3.229 -15.316
275 -3.648 -14.854
276 -4.379 -14.795
277 -4.604 -15.305
278 -3.831 -15.618
279 -3.429 -16.328
280 -3.737 -17.166
281 -4.049 -16.196
282 -3.921 -15.292
283 -3.866 -14.613
284 -3.433 -14.464
285 -3.589 -13.751
286 -3.394 -14.810
287 -3.167 -15.126
288 -1.860 -14.619
289 -1.632 -14.054
290 -1.263 -14.242
291 -1.357 -14.538
292 -1.206 -15.393
293 -1.341 -14.965
294 -1.496 -15.659
295 -1.875 -16.021
296 -1.706 -16.599
297 -1.888 -16.958
298 -1.063 -16.889
299 -1.574 -17.420
300 -1.909 -17.163
301 -2.635 -18.134
302 -3.316 -18.929
303 -2.348 -19.038
304 -1.608 -17.806
305 -2.007 -18.174
306 -2.176 -17.953
307 -2.042 -18.173
308 -1.947 -18.092
309 -1.760 -17.977
310 -2.758 -16.875
311 -2.520 -16.498
312 -2.297 -17.148
313 -1.805 -17.085
314 -2.139 -16.852
315 -2.732 -16.536
316 -2.380 -16.572
317 -2.338 -16.720
318 -2.409 -16.763
319 -2.301 -16.986
320 -2.467 -17.744
321 -2.921 -18.290
322 -3.015 -17.684
323 -3.206 -17.945
324 -3.248 -18.001
325 -3.996 -18.142
326 -3.612 -18.418
327 -3.905 -18.411
328 -4.002 -17.797
329 -3.414 -17.638
330 -3.288 -17.460
331 -2.822 -17.860
332 -2.927 -17.607
333 -3.149 -17.297
334 -3.229 -17.058
335 -3.316 -16.733
336 -2.950 -16.782
337 -3.738 -16.948
338 -3.681 -16.917
339 -3.109 -17.207
340 -2.699 -17.365
341 -3.598 -16.767
342 -4.181 -16.425
343 -4.534 -16.680
344 -4.880 -16.942
345 -3.997 -17.589
346 -3.712 -18.402
347 -4.168 -19.121
348 -5.767 -19.620
349 -6.821 -19.339
350 -7.558 -19.480
351 -7.539 -19.220
352 -7.686 -19.084
353 -7.934 -19.207
354 -8.434 -19.589
355 -9.036 -19.882
356 -9.773 -20.068
357 -10.046 -20.115
358 -10.522 -19.961
359 -10.614 -20.403
360 -10.855 -21.107
361 -10.622 -20.458
362 -10.087 -20.007
363 -10.024 -19.449
364 -9.829 -19.339
365 -9.392 -18.700
366 -9.329 -18.299
367 -9.023 -19.024
368 -8.493 -19.140
369 -8.424 -19.782
370 -8.584 -20.005
371 -8.844 -19.088
372 -9.003 -19.701
373 -9.453 -19.237
374 -9.558 -17.938
375 -9.353 -17.364
376 -9.864 -17.120
377 -10.457 -17.245
378 -11.499 -17.678
379 -11.195 -17.088
380 -10.852 -16.980
381 -9.888 -17.055
382 -9.963 -16.793
383 -11.288 -16.801
384 -11.304 -15.979
385 -11.011 -16.376
386 -11.740 -16.719
387 -12.602 -17.203
388 -12.837 -16.889
389 -12.407 -17.009
390 -12.730 -17.211
391 -13.231 -17.633
392 -13.487 -18.383
393 -13.241 -18.193
394 -12.622 -17.477
395 -12.630 -16.899
396 -13.131 -17.129
397 -13.514 -17.642
398 -14.593 -17.727
399 -15.061 -17.410
400 -15.288 -17.092
401 -15.661 -17.097
402 -15.441 -17.468
403 -15.738 -17.108
404 -15.855 -17.372
405 -15.734 -17.338
406 -16.178 -17.491
407 -16.210 -17.434
408 -15.968 -17.546
409 -15.234 -17.277
410 -14.683 -16.785
411 -14.728 -17.547
412 -15.372 -17.619
413 -16.511 -18.082
414 -16.703 -18.183
415 -16.850 -18.263
416 -16.512 -17.862
417 -16.447 -18.151
418 -15.962 -19.160
419 -16.422 -20.514
420 -16.762 -21.154
421 -16.348 -20.761
422 -15.946 -21.756
423 -15.949 -22.776
424 -15.445 -22.115
425 -14.560 -22.493
426 -13.960 -22.250
427 -13.253 -22.378
428 -12.890 -23.085
429 -13.011 -23.470
430 -12.315 -23.407
431 -12.596 -23.866
432 -11.927 -23.613
433 -11.027 -24.338
434 -11.443 -24.355
435 -11.066 -24.891
436 -10.402 -25.685
437 -10.605 -26.266
438 -10.564 -25.490
439 -9.297 -24.949
440 -9.621 -25.267
441 -8.699 -25.285
442 -8.110 -25.441
443 -8.524 -25.834
444 -8.234 -25.412
445 -8.816 -24.660
446 -8.836 -24.055
447 -9.205 -23.757
448 -8.561 -23.658
449 -7.982 -24.105
450 -7.962 -24.739
451 -7.826 -24.938
452 -7.962 -25.176
453 -7.889 -25.350
454 -7.721 -25.131
455 -7.489 -24.954
456 -8.450 -24.916
457 -9.382 -23.995
458 -9.616 -22.867
459 -10.772 -22.049
460 -10.941 -21.819
461 -10.136 -23.034
462 -8.847 -23.549
463 -9.385 -23.423
464 -9.367 -24.280
465 -9.689 -24.738
466 -9.289 -25.597
467 -8.467 -26.001
468 -7.819 -26.707
469 -8.075 -26.662
470 -8.346 -25.557
471 -8.583 -24.736
472 -9.190 -24.794
473 -9.291 -24.401
474 -9.592 -24.310
475 -10.002 -24.543
476 -10.440 -25.557
477 -9.925 -25.945
478 -10.215 -26.362
479 -10.941 -26.587
480 -11.206 -26.463
481 -11.536 -26.133
482 -12.189 -25.356
483 -11.868 -25.353
484 -11.944 -24.961
485 -11.973 -25.327
486 -11.830 -25.346
487 -11.389 -25.425
488 -11.920 -24.132
489 -11.726 -23.538
490 -11.271 -23.527
491 -11.455 -23.471
492 -12.443 -23.777
493 -13.246 -23.801
494 -11.973 -23.105
495 -11.647 -23.176
496 -11.993 -23.909
497 -12.277 -23.967
498 -13.205 -24.387
499 -12.460 -24.547
500 -11.963 -24.155
501 -11.641 -22.570
