# Supplementary material for: Maximum likelihood-based estimation of diffusion coefficient is quick and reliable method for analyzing estradiol actions on surface receptor movements
Source: Front Neuroinform. 2023 Mar 8;17:1005936. doi: 10.3389/fninf.2023.1005936 (PMC10031098; doi:10.3389/fninf.2023.1005936)
Supplement: Supplementary file 2 [file Data_Sheet_2.ZIP › 00-D-error_sensitivity/D015_s0/Traj_N=500_D=0.15_Error=0_MotionBlur _No.104.dat]

001 -0.417 -0.428
002 -1.324 -0.168
003 -2.116 -0.507
004 -2.454 -0.370
005 -1.616 0.104
006 -1.718 0.016
007 -1.583 0.503
008 -1.724 1.121
009 -1.908 0.426
010 -2.622 1.142
011 -3.261 0.834
012 -3.519 0.179
013 -3.610 -0.042
014 -3.619 0.200
015 -4.109 0.114
016 -4.270 -0.364
017 -3.439 -0.591
018 -3.324 -0.354
019 -3.076 0.384
020 -2.271 0.549
021 -2.024 0.317
022 -1.493 0.998
023 -2.080 1.584
024 -1.905 2.166
025 -1.607 2.631
026 -2.552 2.211
027 -3.382 1.763
028 -2.832 2.493
029 -2.323 2.893
030 -1.870 3.616
031 -1.935 4.311
032 -2.373 4.143
033 -1.847 3.867
034 -1.967 4.229
035 -2.366 4.296
036 -2.826 4.391
037 -3.222 3.980
038 -3.756 3.961
039 -4.083 3.956
040 -4.092 3.677
041 -3.638 3.922
042 -3.752 4.141
043 -3.597 5.130
044 -3.798 5.234
045 -3.365 5.745
046 -4.658 5.284
047 -4.719 5.061
048 -4.986 4.989
049 -5.269 5.857
050 -5.751 5.349
051 -5.857 5.168
052 -5.658 5.578
053 -6.397 6.555
054 -6.650 6.552
055 -5.737 6.475
056 -5.529 6.106
057 -4.775 6.617
058 -4.716 6.565
059 -5.352 6.431
060 -5.935 6.872
061 -5.431 6.906
062 -4.476 7.509
063 -4.026 7.309
064 -3.624 7.120
065 -4.601 6.662
066 -4.599 6.086
067 -3.993 5.184
068 -3.374 5.117
069 -2.756 5.281
070 -2.043 5.509
071 -1.218 6.096
072 -0.651 5.796
073 -0.775 5.807
074 -0.894 6.173
075 -1.271 6.249
076 -1.453 5.929
077 -1.080 6.503
078 -0.224 6.491
079 0.291 6.416
080 0.215 5.995
081 -0.184 5.544
082 -0.094 5.216
083 0.873 4.663
084 1.448 4.036
085 2.017 3.563
086 2.886 2.737
087 2.748 2.646
088 2.499 2.495
089 2.076 1.237
090 1.294 0.830
091 1.421 0.143
092 1.365 0.078
093 1.191 -0.216
094 1.085 -0.155
095 1.926 -0.086
096 0.812 -0.748
097 0.698 -0.709
098 0.563 0.117
099 0.621 -0.176
100 0.148 0.118
101 0.361 1.069
102 0.082 0.760
103 0.237 0.499
104 0.725 1.344
105 1.180 2.094
106 1.024 2.182
107 1.526 2.150
108 1.741 1.794
109 2.626 1.204
110 1.993 1.175
111 1.178 0.959
112 0.750 0.478
113 1.148 0.656
114 1.695 0.746
115 2.071 0.348
116 1.643 -0.296
117 2.187 -0.836
118 3.302 -0.713
119 3.393 0.089
120 2.113 1.036
121 1.257 1.316
122 1.072 0.723
123 0.292 0.786
124 -0.264 1.079
125 -0.268 1.835
126 -0.985 1.851
127 -0.894 1.904
128 -1.317 1.015
129 -1.325 1.782
130 -1.217 2.005
131 -2.127 2.788
132 -2.368 2.506
133 -2.001 2.854
134 -2.202 3.487
135 -2.292 3.728
136 -1.748 3.156
137 -0.186 2.805
138 0.398 2.815
139 0.422 2.782
140 1.008 2.435
141 0.864 2.253
142 0.430 1.641
143 0.560 1.786
144 1.175 2.518
145 0.299 2.590
146 0.615 3.608
147 0.769 4.220
148 0.489 3.568
149 1.485 3.645
150 1.520 4.079
151 2.166 4.425
152 3.082 5.097
153 2.812 5.762
154 3.585 6.341
155 4.145 6.326
156 3.534 6.483
157 3.131 5.728
158 3.312 5.428
159 2.805 5.269
160 3.207 5.098
161 3.044 4.523
162 2.905 5.300
163 2.716 6.185
164 1.736 6.034
165 1.147 5.738
166 0.141 5.747
167 -0.082 6.491
168 0.097 5.978
169 0.160 6.046
170 -0.180 6.146
171 -0.319 5.560
172 -0.827 5.172
173 -1.256 5.688
174 -1.481 6.432
175 -2.524 6.733
176 -2.416 7.384
177 -2.432 7.357
178 -2.253 7.311
179 -2.461 7.525
180 -1.686 7.025
181 -1.187 7.453
182 -1.174 8.313
183 -0.789 9.250
184 -0.521 8.475
185 -0.434 8.689
186 0.252 8.911
187 0.168 8.764
188 0.004 8.554
189 -0.138 8.069
190 -0.403 7.834
191 0.199 8.008
192 -0.315 7.488
193 0.336 6.881
194 2.074 6.793
195 2.150 6.646
196 2.721 6.018
197 2.574 5.633
198 1.642 6.305
199 1.732 6.328
200 1.839 5.692
201 1.226 5.910
202 0.333 5.540
203 0.578 5.649
204 1.245 6.422
205 1.914 7.719
206 2.125 8.123
207 2.360 8.280
208 2.686 7.995
209 1.951 8.275
210 1.442 9.074
211 1.857 9.598
212 1.379 9.994
213 0.609 10.023
214 0.795 10.467
215 1.358 11.115
216 1.556 11.262
217 1.845 11.444
218 1.484 11.366
219 1.123 11.906
220 0.760 12.592
221 0.799 13.727
222 0.897 14.764
223 0.882 14.451
224 0.672 14.296
225 1.724 14.600
226 2.329 14.848
227 1.677 14.914
228 1.176 15.119
229 1.137 14.989
230 1.237 14.871
231 1.310 15.067
232 0.703 14.483
233 -0.200 13.883
234 -0.605 14.523
235 -0.665 14.649
236 -0.479 13.609
237 -0.644 13.112
238 -0.685 12.016
239 -1.447 11.872
240 -1.829 11.238
241 -1.577 10.629
242 -1.708 10.509
243 -2.552 10.896
244 -2.490 10.202
245 -2.093 10.894
246 -2.284 12.096
247 -3.127 12.313
248 -3.307 11.578
249 -3.253 11.371
250 -3.106 11.075
251 -2.425 10.899
252 -2.053 11.185
253 -1.837 11.441
254 -1.467 10.843
255 -2.125 10.470
256 -2.497 10.495
257 -1.296 9.849
258 -1.151 10.397
259 -1.021 11.015
260 -0.831 11.426
261 -1.197 11.985
262 -1.740 13.026
263 -1.515 13.805
264 -1.605 14.244
265 -1.935 13.810
266 -2.778 13.362
267 -3.284 12.950
268 -3.650 12.976
269 -3.746 13.391
270 -3.635 12.746
271 -4.450 12.681
272 -4.745 11.546
273 -4.812 11.152
274 -4.719 10.769
275 -4.871 10.810
276 -4.756 10.940
277 -4.669 10.749
278 -4.721 10.753
279 -4.894 12.079
280 -5.812 11.859
281 -5.864 12.053
282 -5.332 12.835
283 -5.725 12.872
284 -6.089 13.183
285 -7.458 13.200
286 -8.353 12.937
287 -8.474 12.716
288 -9.227 13.161
289 -10.766 13.736
290 -10.324 14.838
291 -10.763 14.797
292 -11.360 14.888
293 -11.318 15.070
294 -11.567 15.681
295 -11.049 15.821
296 -11.212 15.927
297 -10.996 15.563
298 -10.969 14.799
299 -10.809 13.300
300 -10.776 12.875
301 -11.201 12.773
302 -10.961 13.322
303 -10.873 13.479
304 -11.004 12.821
305 -9.941 12.946
306 -10.215 12.757
307 -10.344 12.280
308 -11.134 12.432
309 -11.391 13.304
310 -11.563 14.295
311 -12.100 13.875
312 -12.076 13.935
313 -10.785 14.102
314 -10.269 13.356
315 -10.379 12.458
316 -10.068 12.462
317 -9.148 13.516
318 -9.248 13.765
319 -8.639 14.211
320 -8.647 14.675
321 -8.803 15.289
322 -8.532 14.919
323 -7.655 14.812
324 -7.848 14.395
325 -8.403 14.330
326 -8.260 13.736
327 -8.244 13.720
328 -8.653 13.673
329 -8.653 13.331
330 -8.999 13.578
331 -9.659 13.245
332 -10.275 13.387
333 -10.479 13.886
334 -10.503 13.925
335 -11.425 13.646
336 -11.081 12.623
337 -11.723 12.938
338 -11.701 14.147
339 -11.119 14.842
340 -10.696 14.870
341 -10.482 14.725
342 -9.483 14.156
343 -7.711 13.930
344 -7.383 13.865
345 -8.174 13.454
346 -8.682 13.918
347 -8.184 14.916
348 -7.188 15.487
349 -6.549 16.154
350 -6.441 17.139
351 -6.551 17.006
352 -5.914 17.665
353 -5.398 18.665
354 -4.889 19.219
355 -4.544 19.626
356 -3.883 19.738
357 -4.007 20.138
358 -4.403 19.542
359 -4.337 19.171
360 -4.183 18.772
361 -4.694 18.928
362 -4.370 20.213
363 -4.173 20.332
364 -4.990 19.741
365 -5.050 19.348
366 -5.504 19.350
367 -5.630 18.936
368 -5.310 19.841
369 -4.243 20.272
370 -3.738 21.066
371 -3.375 21.501
372 -2.979 21.962
373 -3.553 21.474
374 -3.474 22.073
375 -3.884 22.341
376 -3.544 22.583
377 -3.283 21.998
378 -3.907 21.884
379 -4.789 20.792
380 -5.066 20.080
381 -6.016 19.811
382 -5.732 19.394
383 -5.761 18.078
384 -5.947 17.401
385 -6.720 16.791
386 -7.220 15.523
387 -7.207 15.484
388 -6.991 15.265
389 -7.311 15.682
390 -8.030 15.833
391 -8.155 16.374
392 -7.493 17.164
393 -7.259 16.679
394 -7.648 16.513
395 -8.017 16.482
396 -9.349 16.576
397 -9.417 17.226
398 -8.766 17.090
399 -8.286 16.582
400 -8.209 16.609
401 -8.275 16.692
402 -8.390 17.503
403 -8.537 16.773
404 -8.323 16.952
405 -8.301 17.004
406 -7.651 16.889
407 -7.839 16.342
408 -9.189 17.054
409 -9.772 16.900
410 -9.179 17.194
411 -8.957 17.368
412 -9.117 17.722
413 -8.519 18.345
414 -9.111 18.068
415 -9.011 17.710
416 -8.121 16.024
417 -8.167 15.229
418 -8.385 14.927
419 -7.980 14.362
420 -7.456 14.063
421 -7.439 14.075
422 -7.514 14.346
423 -7.903 14.202
424 -7.923 14.155
425 -8.099 14.849
426 -8.052 14.332
427 -7.945 14.009
428 -7.458 14.415
429 -7.383 15.136
430 -7.331 14.968
431 -5.949 15.518
432 -5.465 15.314
433 -5.308 15.998
434 -5.710 16.146
435 -5.425 15.734
436 -6.522 14.894
437 -7.108 14.760
438 -7.221 14.331
439 -8.026 14.727
440 -7.485 14.673
441 -7.227 14.507
442 -7.484 14.461
443 -7.321 14.360
444 -7.566 14.174
445 -8.404 14.685
446 -8.194 15.413
447 -7.569 15.841
448 -6.807 16.010
449 -6.776 16.146
450 -5.778 16.074
451 -5.384 16.349
452 -4.571 16.382
453 -4.740 17.095
454 -4.643 17.201
455 -4.089 16.849
456 -3.445 16.400
457 -3.648 15.850
458 -4.113 16.006
459 -3.996 15.591
460 -3.503 16.011
461 -3.831 16.591
462 -3.456 16.128
463 -3.453 15.401
464 -3.295 15.488
465 -3.712 16.489
466 -3.380 16.338
467 -3.061 16.168
468 -2.730 16.834
469 -2.816 17.033
470 -1.190 17.090
471 -0.870 17.386
472 -1.348 16.762
473 -1.606 16.138
474 -1.140 16.012
475 -1.609 16.392
476 -2.303 16.006
477 -2.826 15.917
478 -3.130 15.499
479 -3.052 16.109
480 -2.431 17.072
481 -2.027 16.394
482 -2.213 16.624
483 -2.151 16.535
484 -2.829 17.275
485 -3.236 18.756
486 -2.985 19.830
487 -3.067 20.393
488 -2.274 20.004
489 -2.795 20.250
490 -3.014 20.211
491 -2.302 19.613
492 -1.603 20.188
493 -1.804 20.695
494 -2.104 20.811
495 -1.957 20.764
496 -1.342 21.295
497 -1.487 21.810
498 -1.234 21.998
499 -1.006 22.509
500 -0.347 22.868
501 -0.051 23.445
