# Supplementary material for: Maximum likelihood-based estimation of diffusion coefficient is quick and reliable method for analyzing estradiol actions on surface receptor movements
Source: Front Neuroinform. 2023 Mar 8;17:1005936. doi: 10.3389/fninf.2023.1005936 (PMC10031098; doi:10.3389/fninf.2023.1005936)
Supplement: Supplementary file 2 [file Data_Sheet_2.ZIP › 00-D-error_sensitivity/D015_s0/Traj_N=500_D=0.15_Error=0_MotionBlur _No.105.dat]

001 0.206 -0.140
002 0.242 0.502
003 0.301 1.226
004 -0.245 1.963
005 -0.371 0.949
006 -0.484 0.412
007 -0.769 0.345
008 -0.660 0.369
009 -0.385 0.882
010 0.104 0.868
011 0.133 1.020
012 -0.004 1.724
013 -0.107 1.194
014 0.674 0.310
015 1.144 -0.528
016 1.263 -0.943
017 1.777 -0.521
018 1.328 -0.062
019 1.430 0.444
020 1.345 0.636
021 1.715 0.086
022 0.757 -0.203
023 1.090 0.055
024 0.628 0.588
025 0.215 -0.139
026 0.115 -0.145
027 0.233 -0.016
028 -0.372 0.016
029 -0.831 0.654
030 -0.932 0.682
031 -1.059 1.061
032 -0.733 1.390
033 -0.146 1.268
034 0.416 0.779
035 0.809 0.844
036 0.737 1.002
037 0.229 1.134
038 0.370 0.669
039 0.324 0.500
040 0.142 -0.234
041 -0.823 -0.612
042 -2.002 -0.686
043 -2.057 -1.061
044 -1.432 -0.998
045 -0.235 -1.306
046 0.377 -1.761
047 0.678 -1.976
048 0.070 -2.307
049 -0.016 -2.746
050 -0.219 -2.596
051 1.057 -2.284
052 0.838 -1.682
053 0.616 -2.051
054 0.752 -2.630
055 0.510 -2.386
056 -0.206 -2.839
057 0.136 -2.509
058 0.879 -3.240
059 1.617 -3.219
060 2.503 -3.252
061 2.054 -3.479
062 1.601 -3.872
063 2.275 -3.728
064 2.922 -3.445
065 3.422 -2.754
066 3.305 -2.525
067 3.009 -3.025
068 3.108 -3.867
069 3.844 -3.921
070 3.358 -4.153
071 3.612 -3.577
072 3.548 -3.317
073 3.223 -3.829
074 2.393 -4.190
075 2.203 -3.756
076 3.406 -3.159
077 3.495 -4.005
078 3.671 -3.709
079 4.057 -4.077
080 3.718 -4.052
081 3.914 -3.959
082 3.420 -5.240
083 3.281 -4.988
084 3.550 -5.118
085 2.983 -5.332
086 3.884 -5.096
087 4.132 -5.580
088 4.014 -6.319
089 4.170 -7.676
090 3.181 -8.240
091 3.680 -8.685
092 3.072 -8.950
093 2.619 -10.185
094 2.327 -10.151
095 2.718 -10.534
096 2.192 -10.528
097 1.609 -10.648
098 2.240 -10.110
099 1.737 -10.926
100 2.606 -10.823
101 2.927 -10.808
102 2.659 -10.589
103 3.108 -11.005
104 3.529 -11.669
105 4.265 -12.053
106 4.948 -11.852
107 5.689 -12.105
108 7.121 -12.753
109 7.087 -13.289
110 7.415 -13.622
111 8.613 -13.012
112 9.329 -13.028
113 9.630 -12.749
114 10.090 -13.356
115 9.804 -13.854
116 9.470 -14.297
117 9.710 -14.513
118 9.595 -14.944
119 9.471 -15.031
120 10.747 -14.458
121 10.939 -14.542
122 11.273 -13.033
123 11.354 -12.794
124 11.540 -13.759
125 10.627 -13.913
126 10.446 -14.958
127 10.253 -15.504
128 10.102 -15.681
129 9.131 -15.013
130 8.700 -15.210
131 8.727 -14.934
132 9.083 -14.621
133 10.243 -14.582
134 10.716 -14.863
135 11.694 -14.506
136 12.499 -13.924
137 13.343 -13.563
138 13.298 -13.706
139 12.974 -14.472
140 13.437 -15.304
141 13.749 -15.594
142 14.329 -15.578
143 14.850 -15.747
144 14.628 -15.935
145 14.025 -15.232
146 13.866 -14.374
147 14.385 -14.383
148 14.367 -13.763
149 14.833 -12.971
150 14.761 -12.635
151 16.051 -12.563
152 15.207 -13.235
153 15.459 -14.353
154 16.316 -14.909
155 15.690 -14.760
156 15.687 -14.259
157 15.591 -13.885
158 15.467 -13.746
159 15.028 -13.168
160 14.221 -13.623
161 13.735 -13.366
162 13.379 -13.564
163 14.102 -14.337
164 14.199 -14.361
165 14.353 -13.688
166 14.912 -13.567
167 15.457 -13.920
168 16.486 -13.700
169 17.078 -13.455
170 17.271 -13.011
171 16.613 -12.266
172 16.375 -11.765
173 15.360 -11.626
174 15.070 -11.791
175 15.530 -10.534
176 15.506 -9.736
177 15.351 -9.380
178 15.353 -9.055
179 15.074 -10.010
180 16.048 -9.726
181 16.970 -10.102
182 16.423 -10.627
183 17.133 -11.100
184 17.659 -11.938
185 17.875 -11.819
186 18.311 -11.635
187 17.530 -12.240
188 17.757 -12.415
189 18.049 -12.517
190 18.371 -12.804
191 18.437 -12.825
192 18.854 -13.121
193 19.436 -13.411
194 18.910 -13.019
195 18.131 -12.240
196 17.348 -12.209
197 17.360 -11.814
198 17.511 -12.081
199 16.874 -11.723
200 17.220 -11.426
201 17.667 -10.275
202 18.311 -9.853
203 18.864 -9.534
204 18.379 -9.869
205 17.873 -10.401
206 16.999 -11.445
207 17.585 -12.771
208 18.036 -13.635
209 18.655 -13.529
210 19.844 -13.787
211 20.474 -14.086
212 21.520 -13.681
213 22.119 -12.638
214 21.830 -12.703
215 21.168 -12.591
216 21.359 -12.561
217 21.181 -13.232
218 20.994 -12.650
219 21.244 -13.028
220 20.614 -13.981
221 20.843 -13.688
222 20.868 -13.182
223 21.299 -12.967
224 20.990 -12.241
225 21.121 -12.242
226 20.638 -12.653
227 19.528 -12.222
228 19.125 -11.770
229 19.444 -11.911
230 19.249 -12.111
231 19.174 -12.996
232 19.289 -13.034
233 20.959 -12.837
234 21.661 -11.675
235 22.567 -11.667
236 22.104 -12.091
237 22.519 -12.276
238 23.294 -11.457
239 22.717 -11.641
240 23.187 -11.434
241 23.157 -12.034
242 23.523 -12.016
243 23.615 -10.976
244 23.228 -10.575
245 23.231 -10.236
246 24.294 -10.490
247 24.003 -10.897
248 22.895 -10.797
249 22.637 -10.872
250 22.153 -10.995
251 22.807 -10.959
252 21.896 -11.252
253 21.131 -11.993
254 21.096 -11.836
255 21.749 -11.910
256 21.109 -12.956
257 21.516 -12.849
258 21.567 -13.109
259 22.083 -13.651
260 21.591 -14.008
261 21.472 -14.029
262 22.450 -13.902
263 23.088 -14.234
264 22.429 -13.997
265 22.111 -13.308
266 21.663 -13.228
267 21.643 -12.480
268 21.580 -11.800
269 21.452 -11.500
270 21.067 -10.471
271 21.394 -9.949
272 21.130 -9.669
273 20.518 -9.472
274 20.819 -9.493
275 20.439 -9.962
276 20.155 -10.231
277 20.138 -10.708
278 20.636 -10.391
279 20.799 -10.146
280 20.768 -10.716
281 21.110 -9.451
282 21.457 -8.365
283 21.016 -8.352
284 20.964 -9.071
285 20.707 -8.888
286 20.704 -8.360
287 21.247 -9.419
288 21.656 -9.019
289 21.506 -8.954
290 21.914 -9.238
291 21.930 -9.177
292 22.414 -9.094
293 23.364 -8.730
294 23.671 -7.932
295 24.162 -7.939
296 24.215 -8.771
297 24.223 -8.453
298 24.445 -8.935
299 23.962 -8.518
300 24.024 -8.240
301 23.478 -8.682
302 23.820 -8.565
303 23.958 -8.580
304 24.169 -9.137
305 23.643 -9.791
306 23.539 -9.964
307 23.880 -9.528
308 24.501 -8.342
309 23.638 -8.422
310 23.834 -8.828
311 24.413 -8.200
312 24.229 -7.264
313 23.911 -6.701
314 22.984 -6.983
315 23.598 -7.019
316 24.404 -7.397
317 25.092 -7.956
318 25.438 -7.883
319 24.673 -7.455
320 24.332 -7.757
321 24.240 -8.077
322 23.738 -7.489
323 23.761 -6.989
324 23.722 -6.635
325 23.794 -7.417
326 24.791 -8.223
327 24.959 -8.521
328 25.899 -9.187
329 26.473 -9.088
330 27.052 -8.804
331 27.032 -9.527
332 27.446 -9.687
333 26.760 -9.555
334 25.791 -10.757
335 24.825 -10.058
336 23.950 -10.166
337 23.943 -10.538
338 23.445 -10.552
339 22.943 -9.868
340 22.370 -9.969
341 23.163 -10.900
342 23.655 -10.410
343 23.576 -10.691
344 22.909 -10.736
345 23.028 -10.318
346 22.075 -10.160
347 21.661 -11.219
348 20.601 -10.855
349 20.089 -10.891
350 19.778 -10.852
351 20.102 -10.240
352 20.460 -9.915
353 20.933 -9.688
354 21.502 -9.932
355 22.113 -10.155
356 22.335 -9.724
357 21.413 -9.475
358 21.153 -8.499
359 21.452 -8.111
360 21.705 -8.134
361 21.519 -7.284
362 20.644 -6.911
363 20.181 -6.554
364 19.560 -5.546
365 20.090 -5.827
366 20.404 -6.244
367 20.150 -7.177
368 20.154 -8.306
369 20.378 -8.823
370 20.897 -8.541
371 21.185 -7.809
372 21.102 -6.917
373 20.896 -6.813
374 21.062 -6.916
375 21.075 -8.179
376 21.100 -9.318
377 21.525 -9.101
378 21.460 -8.789
379 21.471 -8.989
380 21.628 -8.980
381 21.234 -9.470
382 20.589 -9.025
383 21.127 -8.571
384 20.763 -8.703
385 20.583 -9.308
386 20.387 -9.905
387 20.034 -10.148
388 19.336 -10.382
389 19.230 -9.743
390 19.377 -9.432
391 18.547 -9.066
392 17.929 -8.583
393 17.263 -7.881
394 16.923 -7.543
395 16.808 -6.144
396 16.760 -6.070
397 15.842 -6.100
398 16.412 -5.839
399 16.781 -5.151
400 16.819 -5.191
401 17.925 -6.010
402 18.483 -6.109
403 17.865 -6.045
404 18.303 -5.810
405 18.498 -5.896
406 18.745 -5.952
407 18.932 -6.442
408 18.210 -6.907
409 18.201 -6.962
410 18.083 -6.498
411 17.317 -6.725
412 17.660 -6.630
413 18.098 -6.484
414 19.045 -6.426
415 19.826 -6.439
416 19.677 -6.226
417 19.450 -6.063
418 19.547 -7.150
419 19.209 -7.159
420 18.441 -6.969
421 18.023 -7.096
422 17.583 -6.701
423 18.281 -6.186
424 18.886 -5.459
425 19.571 -4.188
426 19.691 -3.299
427 19.903 -3.737
428 20.863 -3.638
429 20.696 -4.237
430 20.070 -3.815
431 18.975 -3.325
432 17.953 -3.707
433 18.349 -3.535
434 18.658 -3.958
435 18.699 -3.587
436 18.040 -3.912
437 17.671 -3.921
438 17.542 -3.463
439 17.507 -3.979
440 16.861 -3.807
441 16.791 -3.562
442 17.845 -3.772
443 18.150 -4.080
444 18.068 -3.881
445 16.781 -3.386
446 16.366 -3.694
447 16.289 -4.291
448 16.772 -4.610
449 17.368 -4.508
450 17.536 -4.572
451 18.085 -3.889
452 18.652 -3.903
453 19.414 -3.132
454 20.058 -2.942
455 21.014 -3.065
456 20.833 -3.851
457 20.657 -3.750
458 21.556 -3.796
459 21.569 -3.798
460 21.459 -3.449
461 21.699 -3.029
462 22.208 -3.331
463 22.561 -3.446
464 22.716 -4.221
465 22.876 -4.284
466 22.303 -4.163
467 22.009 -3.999
468 21.958 -3.983
469 21.559 -4.701
470 20.870 -4.860
471 19.961 -5.106
472 19.899 -6.161
473 20.830 -5.779
474 21.718 -5.850
475 22.389 -5.928
476 22.383 -6.024
477 22.871 -5.676
478 23.601 -5.164
479 23.155 -5.321
480 22.875 -4.727
481 23.066 -4.665
482 23.216 -5.055
483 24.132 -5.446
484 24.925 -5.677
485 24.633 -5.803
486 25.141 -5.156
487 25.120 -5.221
488 24.767 -4.734
489 24.472 -5.288
490 23.953 -5.416
491 23.737 -5.282
492 24.589 -5.327
493 25.292 -5.501
494 25.680 -5.389
495 24.752 -5.235
496 23.970 -5.655
497 24.082 -6.330
498 24.249 -6.061
499 24.217 -5.818
500 24.583 -6.231
501 23.801 -6.409
