# Supplementary material for: Maximum likelihood-based estimation of diffusion coefficient is quick and reliable method for analyzing estradiol actions on surface receptor movements
Source: Front Neuroinform. 2023 Mar 8;17:1005936. doi: 10.3389/fninf.2023.1005936 (PMC10031098; doi:10.3389/fninf.2023.1005936)
Supplement: Supplementary file 2 [file Data_Sheet_2.ZIP › 00-D-error_sensitivity/D015_s0/Traj_N=500_D=0.15_Error=0_MotionBlur _No.106.dat]

001 0.598 -0.559
002 1.413 -1.230
003 1.843 -1.933
004 0.812 -2.601
005 -0.241 -2.094
006 0.379 -1.888
007 0.312 -1.912
008 1.266 -2.692
009 1.157 -2.990
010 0.696 -3.801
011 0.486 -3.703
012 1.208 -3.369
013 1.207 -2.401
014 1.608 -2.875
015 2.111 -2.949
016 1.390 -3.807
017 1.260 -4.224
018 1.131 -4.430
019 0.907 -5.408
020 0.751 -5.368
021 1.123 -5.104
022 0.967 -5.085
023 0.759 -5.337
024 0.747 -6.827
025 0.748 -6.976
026 0.179 -6.802
027 0.749 -7.060
028 0.160 -7.194
029 -0.677 -6.578
030 -0.598 -6.609
031 0.091 -6.382
032 0.195 -6.267
033 0.218 -5.669
034 0.400 -6.479
035 0.989 -6.565
036 0.872 -6.773
037 0.717 -6.886
038 -0.085 -7.736
039 0.347 -8.092
040 0.191 -8.626
041 0.072 -8.747
042 0.083 -9.335
043 0.105 -10.236
044 -0.128 -10.630
045 -0.207 -11.008
046 0.243 -11.458
047 0.551 -11.407
048 0.771 -11.103
049 0.672 -9.987
050 0.708 -10.166
051 0.338 -11.373
052 -0.676 -11.038
053 -0.164 -11.254
054 0.070 -11.599
055 0.165 -11.765
056 0.167 -11.414
057 0.906 -10.850
058 0.433 -10.299
059 0.296 -10.562
060 0.305 -10.292
061 -0.248 -9.766
062 -0.804 -9.207
063 -0.205 -8.847
064 -0.040 -9.509
065 -0.094 -9.845
066 0.117 -9.820
067 0.009 -10.133
068 -0.098 -10.391
069 -0.372 -10.343
070 -0.038 -10.011
071 -0.165 -10.259
072 -1.242 -10.648
073 -1.376 -11.033
074 -1.334 -11.083
075 -2.092 -11.304
076 -2.252 -10.051
077 -2.394 -9.401
078 -2.016 -9.515
079 -2.654 -8.637
080 -2.324 -8.637
081 -2.282 -8.018
082 -2.741 -8.252
083 -3.341 -7.606
084 -3.920 -6.157
085 -4.474 -6.899
086 -4.898 -7.225
087 -4.507 -7.173
088 -5.210 -6.597
089 -5.275 -6.571
090 -5.681 -7.165
091 -4.351 -8.049
092 -2.969 -8.652
093 -3.006 -8.500
094 -3.413 -8.354
095 -3.312 -8.557
096 -3.581 -9.218
097 -4.513 -8.992
098 -4.926 -9.365
099 -5.341 -9.296
100 -6.021 -9.067
101 -6.698 -8.710
102 -7.661 -8.181
103 -8.406 -7.125
104 -8.892 -5.959
105 -8.848 -6.543
106 -8.282 -6.823
107 -8.655 -6.325
108 -9.656 -6.161
109 -9.879 -6.417
110 -9.179 -6.292
111 -8.410 -5.001
112 -8.184 -4.150
113 -7.754 -2.865
114 -8.562 -2.696
115 -8.842 -2.811
116 -9.030 -2.604
117 -8.334 -2.153
118 -8.486 -1.992
119 -8.381 -1.132
120 -8.149 -1.172
121 -8.713 -1.070
122 -8.043 -1.582
123 -7.800 -1.593
124 -8.149 -1.312
125 -7.840 -1.049
126 -7.850 -0.979
127 -7.918 -1.012
128 -7.636 -1.180
129 -7.703 -2.226
130 -7.474 -2.721
131 -7.394 -2.226
132 -8.042 -1.897
133 -8.036 -1.494
134 -7.870 -0.201
135 -8.273 0.551
136 -8.234 1.509
137 -8.014 1.426
138 -8.135 1.362
139 -7.292 1.432
140 -6.390 1.239
141 -6.767 1.316
142 -5.884 2.021
143 -5.438 2.497
144 -4.257 2.874
145 -3.769 2.601
146 -3.714 2.356
147 -4.102 2.636
148 -4.811 3.549
149 -5.267 3.304
150 -5.314 2.962
151 -5.147 2.182
152 -5.312 1.601
153 -5.383 1.715
154 -4.844 1.620
155 -4.730 2.399
156 -4.513 2.504
157 -4.698 3.149
158 -4.964 3.691
159 -4.778 3.232
160 -4.766 3.881
161 -5.042 4.596
162 -4.957 4.865
163 -6.032 4.898
164 -5.447 4.565
165 -5.453 4.811
166 -5.148 5.345
167 -4.890 6.197
168 -5.000 6.081
169 -4.453 6.208
170 -3.705 6.080
171 -3.948 4.664
172 -3.894 5.234
173 -4.051 4.875
174 -3.926 5.329
175 -3.492 6.166
176 -3.524 6.847
177 -2.842 7.505
178 -3.832 8.078
179 -3.531 8.374
180 -2.893 8.880
181 -2.739 9.085
182 -3.433 8.816
183 -4.007 8.664
184 -3.858 8.693
185 -4.768 9.127
186 -4.837 9.201
187 -5.242 8.378
188 -4.866 8.027
189 -4.374 7.330
190 -3.355 7.284
191 -3.656 6.707
192 -3.067 7.477
193 -2.980 7.374
194 -3.365 6.885
195 -4.557 6.177
196 -6.065 6.732
197 -6.900 6.243
198 -7.386 6.615
199 -7.640 6.054
200 -6.576 6.283
201 -6.320 5.726
202 -6.569 5.628
203 -7.672 5.794
204 -8.208 6.339
205 -8.240 6.737
206 -8.175 6.319
207 -8.591 6.556
208 -9.112 6.787
209 -9.605 6.438
210 -8.754 7.900
211 -8.581 8.384
212 -8.539 7.753
213 -8.091 6.220
214 -7.684 6.030
215 -7.155 6.579
216 -6.497 6.266
217 -5.569 5.712
218 -4.886 4.500
219 -4.976 4.532
220 -4.499 3.658
221 -3.351 3.775
222 -2.330 3.020
223 -2.472 4.286
224 -2.156 5.288
225 -2.437 5.646
226 -1.323 5.241
227 -1.033 4.816
228 -1.300 5.053
229 -1.227 4.820
230 -1.868 4.833
231 -1.524 4.717
232 -1.351 4.935
233 -1.610 5.005
234 -1.252 4.935
235 -0.910 5.219
236 -0.567 5.716
237 -1.532 5.262
238 -1.368 5.126
239 -0.518 6.071
240 -0.315 6.455
241 -1.136 5.968
242 -1.646 6.367
243 -0.805 6.680
244 -0.770 7.746
245 -1.578 7.980
246 -1.906 7.228
247 -2.232 7.107
248 -1.679 6.454
249 -1.190 4.358
250 -0.456 3.294
251 -0.944 3.197
252 -1.300 3.309
253 -1.099 2.527
254 -0.187 2.132
255 -0.942 2.019
256 -0.120 2.633
257 -1.021 2.134
258 -1.479 1.673
259 -1.654 1.106
260 -1.917 0.521
261 -2.277 -0.157
262 -2.494 -0.228
263 -2.101 -1.996
264 -1.672 -2.400
265 -1.299 -1.678
266 -1.488 -1.194
267 -1.933 -1.729
268 -1.666 -1.768
269 -1.630 -1.507
270 -1.147 -1.458
271 -1.266 -1.002
272 -0.777 -0.935
273 -0.140 -1.102
274 -0.567 -0.745
275 -0.101 -1.425
276 0.512 -1.988
277 0.293 -1.898
278 -0.109 -1.863
279 0.323 -1.401
280 0.377 -2.140
281 0.584 -1.991
282 1.308 -2.267
283 2.229 -2.155
284 2.237 -2.473
285 2.289 -2.330
286 2.979 -2.007
287 2.976 -2.821
288 2.540 -2.906
289 2.533 -3.252
290 2.689 -3.730
291 2.638 -3.279
292 3.016 -3.202
293 3.376 -3.462
294 2.337 -3.947
295 1.902 -2.988
296 1.831 -3.060
297 1.149 -3.538
298 0.341 -4.263
299 1.384 -4.059
300 1.194 -4.013
301 1.306 -4.585
302 1.398 -4.901
303 1.720 -5.331
304 1.492 -4.587
305 0.841 -5.108
306 0.657 -5.720
307 0.816 -5.944
308 0.853 -5.634
309 1.278 -5.641
310 0.955 -5.824
311 0.111 -5.582
312 -0.245 -4.907
313 -0.387 -5.115
314 -0.735 -4.605
315 -0.892 -4.338
316 -1.037 -4.132
317 -1.389 -5.057
318 -1.382 -6.236
319 -2.461 -5.930
320 -2.522 -5.156
321 -2.286 -4.671
322 -3.079 -4.995
323 -3.912 -5.459
324 -3.520 -4.557
325 -3.029 -4.478
326 -3.133 -5.347
327 -1.597 -5.733
328 -0.405 -5.802
329 0.128 -5.892
330 -0.556 -6.155
331 -1.134 -5.744
332 -0.975 -6.188
333 -0.218 -6.462
334 0.192 -5.978
335 0.830 -5.972
336 0.727 -5.937
337 0.565 -5.392
338 0.981 -5.641
339 0.694 -5.616
340 0.749 -5.071
341 0.502 -5.958
342 0.091 -6.217
343 0.804 -6.305
344 1.724 -6.474
345 1.625 -7.268
346 2.269 -7.634
347 2.633 -7.534
348 2.155 -7.446
349 1.744 -6.975
350 1.530 -6.734
351 1.499 -6.163
352 2.180 -5.640
353 2.494 -5.225
354 3.140 -5.210
355 2.681 -5.372
356 2.086 -5.016
357 2.103 -4.531
358 3.047 -3.801
359 2.679 -5.175
360 2.575 -5.074
361 2.981 -4.789
362 3.510 -3.756
363 2.946 -3.685
364 2.460 -4.340
365 1.696 -4.194
366 0.981 -4.686
367 1.001 -4.386
368 0.478 -4.010
369 -0.251 -3.657
370 -0.906 -3.217
371 -1.355 -3.085
372 -1.675 -2.953
373 -1.467 -2.700
374 -1.546 -2.084
375 -0.561 -1.566
376 -0.006 -1.143
377 0.719 -0.985
378 1.586 -0.635
379 1.073 -0.811
380 0.439 -1.500
381 0.266 -1.624
382 0.423 -1.163
383 0.168 -1.421
384 0.370 -1.406
385 0.712 -1.450
386 0.622 -2.019
387 0.930 -2.564
388 0.961 -2.785
389 1.207 -3.103
390 1.179 -3.613
391 1.287 -2.977
392 1.489 -2.542
393 1.639 -2.356
394 1.767 -3.404
395 1.784 -3.507
396 0.719 -2.747
397 0.303 -2.518
398 0.439 -2.079
399 0.702 -2.640
400 0.249 -2.813
401 -0.011 -2.516
402 -0.506 -2.163
403 -0.560 -2.464
404 -0.282 -3.001
405 -0.976 -2.707
406 -1.166 -2.751
407 -1.346 -3.063
408 -1.284 -3.930
409 -0.707 -3.724
410 -1.075 -4.077
411 -2.350 -4.382
412 -2.574 -4.278
413 -2.088 -4.183
414 -1.945 -4.108
415 -2.175 -3.808
416 -1.386 -4.388
417 -1.794 -4.326
418 -1.226 -3.957
419 -1.939 -5.445
420 -2.089 -5.671
421 -2.653 -5.937
422 -3.512 -6.705
423 -3.220 -6.688
424 -3.027 -6.624
425 -3.510 -6.401
426 -3.676 -6.842
427 -4.274 -6.777
428 -4.111 -7.170
429 -3.960 -7.041
430 -4.051 -7.582
431 -4.158 -7.099
432 -4.390 -6.923
433 -4.068 -7.144
434 -2.633 -6.973
435 -2.288 -6.631
436 -2.635 -6.361
437 -2.985 -6.767
438 -1.702 -6.691
439 -1.024 -7.084
440 -1.139 -7.138
441 -0.727 -7.287
442 -0.985 -7.381
443 -0.797 -7.522
444 -0.477 -7.095
445 -0.581 -7.644
446 -0.243 -7.749
447 0.093 -7.764
448 0.517 -8.176
449 1.100 -8.487
450 1.104 -9.041
451 1.461 -8.611
452 1.529 -8.292
453 1.313 -8.359
454 1.079 -7.800
455 1.513 -7.945
456 1.890 -8.148
457 1.692 -8.388
458 0.777 -8.703
459 -0.396 -9.531
460 -0.584 -8.913
461 -1.118 -8.787
462 -1.315 -8.850
463 -0.188 -8.347
464 0.180 -8.064
465 0.416 -8.115
466 0.596 -8.146
467 0.441 -8.572
468 0.671 -8.048
469 0.027 -8.441
470 -0.397 -8.604
471 -0.687 -8.887
472 -1.044 -8.802
473 -1.293 -9.119
474 -1.067 -9.849
475 -1.171 -9.695
476 -0.048 -9.952
477 0.320 -9.561
478 0.129 -9.479
479 0.160 -9.247
480 -0.576 -9.601
481 -0.817 -10.009
482 -1.127 -9.464
483 -1.229 -9.430
484 -0.890 -8.934
485 -0.942 -9.719
486 -0.910 -9.522
487 -0.643 -9.288
488 -0.585 -8.764
489 -0.558 -9.554
490 -1.045 -10.145
491 -1.245 -9.505
492 -1.934 -9.097
493 -1.338 -9.016
494 -1.055 -8.900
495 -1.001 -9.376
496 -1.256 -8.957
497 -0.725 -9.025
498 -0.502 -9.711
499 -0.186 -9.035
500 0.051 -9.392
501 -0.039 -10.159
