# Supplementary material for: Maximum likelihood-based estimation of diffusion coefficient is quick and reliable method for analyzing estradiol actions on surface receptor movements
Source: Front Neuroinform. 2023 Mar 8;17:1005936. doi: 10.3389/fninf.2023.1005936 (PMC10031098; doi:10.3389/fninf.2023.1005936)
Supplement: Supplementary file 2 [file Data_Sheet_2.ZIP › 00-D-error_sensitivity/D015_s0/Traj_N=500_D=0.15_Error=0_MotionBlur _No.107.dat]

001 -0.229 0.786
002 -0.530 1.295
003 -0.434 1.786
004 -0.223 2.367
005 -0.301 2.831
006 -0.012 2.816
007 0.493 2.551
008 0.124 3.120
009 0.848 3.173
010 0.726 2.872
011 0.609 2.839
012 1.303 2.936
013 1.784 2.261
014 1.833 1.207
015 1.889 0.894
016 1.273 0.268
017 0.227 0.118
018 0.499 0.342
019 0.829 0.887
020 0.847 1.924
021 0.489 2.210
022 0.211 2.422
023 -0.930 2.154
024 -1.066 2.680
025 -0.507 2.892
026 -0.260 2.918
027 -0.210 2.687
028 -0.527 1.902
029 -0.195 1.961
030 0.129 2.453
031 0.731 2.437
032 1.225 2.232
033 0.814 1.772
034 0.664 1.995
035 0.329 1.889
036 0.697 2.387
037 1.541 2.277
038 2.271 1.744
039 1.744 1.965
040 1.854 2.277
041 2.362 2.431
042 1.517 2.675
043 0.798 2.273
044 0.508 1.874
045 -0.172 1.894
046 -0.167 2.452
047 0.520 2.541
048 0.698 2.137
049 0.716 2.308
050 0.702 2.361
051 -0.872 2.125
052 -2.032 2.689
053 -2.903 2.719
054 -3.468 3.144
055 -3.721 3.595
056 -3.622 3.605
057 -3.442 3.356
058 -2.984 3.969
059 -2.595 4.024
060 -2.516 3.307
061 -1.900 2.873
062 -2.076 1.538
063 -1.568 1.798
064 -1.838 2.006
065 -2.504 2.707
066 -2.462 3.664
067 -1.946 4.427
068 -1.816 4.358
069 -1.736 4.403
070 -1.645 5.008
071 -2.107 6.287
072 -1.721 7.049
073 -0.892 7.091
074 -0.351 6.285
075 -1.439 6.598
076 -1.937 6.794
077 -1.836 6.529
078 -1.719 6.361
079 -1.128 5.858
080 -0.383 6.143
081 0.093 5.275
082 0.107 4.842
083 0.662 5.473
084 1.408 4.849
085 1.660 4.634
086 0.218 4.869
087 -0.126 5.027
088 -1.178 4.944
089 -1.915 4.590
090 -2.195 4.237
091 -1.456 4.091
092 -0.220 3.542
093 -0.498 3.085
094 -0.888 2.163
095 -0.783 2.220
096 -0.897 2.378
097 -1.180 1.637
098 -1.661 1.337
099 -1.539 1.045
100 -1.456 0.752
101 -1.845 0.491
102 -2.269 0.864
103 -2.927 0.406
104 -1.898 0.056
105 -1.461 0.048
106 -1.238 -0.253
107 -0.201 -0.792
108 0.389 -1.180
109 0.245 -2.067
110 -1.143 -2.397
111 -1.593 -2.470
112 -1.937 -2.309
113 -2.359 -2.326
114 -3.122 -2.636
115 -3.236 -3.254
116 -2.924 -2.837
117 -3.473 -3.156
118 -2.980 -3.564
119 -2.470 -3.467
120 -2.685 -4.201
121 -2.631 -4.616
122 -1.781 -5.081
123 -1.708 -5.030
124 -1.579 -4.848
125 -1.628 -5.066
126 -2.085 -5.418
127 -2.954 -5.115
128 -2.860 -5.060
129 -2.573 -4.429
130 -2.218 -3.929
131 -1.667 -4.205
132 -1.885 -4.183
133 -2.611 -4.799
134 -3.144 -5.125
135 -3.504 -5.626
136 -4.436 -5.540
137 -4.243 -6.838
138 -3.929 -6.548
139 -4.088 -5.394
140 -4.070 -5.434
141 -4.335 -6.023
142 -3.922 -6.217
143 -3.264 -6.158
144 -3.101 -7.194
145 -3.866 -7.599
146 -3.244 -7.856
147 -2.593 -8.441
148 -2.154 -8.104
149 -2.426 -8.222
150 -1.682 -8.256
151 -1.167 -7.753
152 -0.633 -7.528
153 -0.296 -8.158
154 0.265 -8.933
155 0.432 -9.015
156 0.424 -7.909
157 0.522 -9.451
158 -0.273 -8.970
159 0.130 -8.799
160 0.090 -8.028
161 0.872 -6.827
162 0.322 -7.184
163 0.740 -8.187
164 0.037 -8.063
165 -0.344 -7.542
166 -1.325 -6.586
167 -2.344 -6.428
168 -2.725 -6.324
169 -2.391 -6.042
170 -3.190 -5.238
171 -2.993 -5.382
172 -2.897 -4.924
173 -2.207 -4.856
174 -1.369 -5.227
175 -1.619 -5.334
176 -0.661 -5.227
177 -1.001 -5.395
178 -1.026 -5.500
179 -1.083 -5.272
180 -0.887 -5.291
181 -0.304 -5.616
182 -0.721 -5.387
183 -0.955 -4.745
184 -1.380 -4.485
185 -1.896 -5.595
186 -2.263 -5.441
187 -2.719 -5.535
188 -2.207 -5.630
189 -1.941 -5.202
190 -1.983 -4.940
191 -1.480 -5.481
192 -1.820 -5.536
193 -2.577 -5.471
194 -2.302 -4.310
195 -1.638 -3.802
196 -1.467 -3.645
197 -1.421 -3.933
198 -1.639 -4.029
199 -1.396 -4.246
200 -1.386 -3.075
201 -1.571 -2.813
202 -2.078 -2.645
203 -2.115 -2.570
204 -1.280 -3.359
205 -0.941 -3.833
206 -1.042 -2.884
207 -1.931 -3.176
208 -2.150 -2.975
209 -2.521 -2.949
210 -2.293 -3.084
211 -2.214 -2.316
212 -2.855 -2.060
213 -2.660 -1.741
214 -2.352 -1.051
215 -3.168 -1.677
216 -3.601 -1.658
217 -3.556 -1.530
218 -3.079 -1.294
219 -2.176 -0.814
220 -1.925 -1.031
221 -1.396 -0.259
222 -0.761 -0.221
223 0.269 -0.466
224 0.631 -1.262
225 1.344 -2.132
226 1.415 -1.675
227 1.313 -0.954
228 0.612 -1.555
229 0.288 -0.684
230 -0.316 0.005
231 -0.447 1.738
232 0.399 2.945
233 -0.034 3.149
234 -0.583 4.258
235 -0.125 4.010
236 0.115 3.749
237 1.122 2.649
238 0.157 2.369
239 0.447 2.601
240 -0.091 2.150
241 -0.403 1.814
242 -0.985 1.394
243 -0.954 1.123
244 -1.284 0.962
245 -1.082 1.980
246 -0.731 1.056
247 -0.360 -0.419
248 -0.347 -1.319
249 -0.683 -1.551
250 -0.793 -1.588
251 -1.318 -1.465
252 -1.453 -1.376
253 -1.221 -0.699
254 -0.563 -0.736
255 -0.469 -1.282
256 0.210 -0.793
257 0.160 -1.517
258 -0.803 -2.371
259 -1.328 -2.910
260 -1.264 -4.016
261 -1.236 -4.153
262 -0.511 -5.126
263 -0.421 -5.076
264 -0.768 -4.531
265 -0.895 -4.220
266 0.219 -4.048
267 -0.221 -4.848
268 -1.058 -5.120
269 -0.544 -5.755
270 0.050 -6.016
271 0.002 -5.470
272 -0.065 -5.175
273 -1.339 -5.699
274 -2.389 -5.908
275 -2.141 -5.700
276 -1.246 -5.564
277 -2.057 -5.953
278 -1.842 -5.557
279 -0.860 -5.884
280 -1.042 -6.232
281 -1.047 -5.743
282 -1.018 -5.793
283 -1.069 -6.322
284 -1.970 -6.605
285 -2.381 -6.927
286 -2.192 -6.410
287 -2.789 -5.456
288 -2.487 -4.531
289 -2.021 -4.152
290 -1.882 -3.938
291 -2.124 -3.761
292 -2.908 -4.503
293 -2.305 -4.282
294 -2.334 -4.357
295 -1.868 -4.579
296 -2.434 -4.068
297 -2.612 -3.886
298 -2.422 -3.757
299 -2.486 -3.898
300 -2.386 -3.061
301 -2.273 -3.916
302 -2.706 -3.904
303 -2.427 -3.595
304 -2.942 -3.955
305 -3.319 -3.931
306 -3.237 -3.540
307 -2.717 -3.096
308 -2.083 -3.064
309 -1.333 -2.426
310 -1.741 -2.684
311 -2.431 -2.956
312 -3.266 -3.215
313 -2.932 -3.554
314 -3.034 -3.929
315 -3.150 -4.226
316 -2.848 -4.102
317 -3.323 -4.759
318 -3.305 -4.625
319 -2.978 -5.429
320 -2.288 -5.628
321 -1.504 -5.446
322 -1.619 -5.622
323 -1.522 -5.444
324 -1.535 -5.104
325 -0.770 -4.057
326 -0.616 -4.393
327 -0.984 -4.235
328 -0.783 -4.132
329 -0.815 -3.966
330 -0.587 -4.395
331 -1.420 -3.866
332 -1.502 -3.558
333 -1.588 -3.345
334 -0.486 -3.771
335 -0.460 -3.334
336 0.360 -3.124
337 0.736 -3.048
338 1.104 -3.221
339 1.046 -2.893
340 0.646 -2.381
341 0.925 -2.103
342 1.211 -2.001
343 1.725 -1.607
344 1.924 -3.080
345 2.486 -3.486
346 2.795 -3.276
347 2.759 -3.288
348 2.373 -2.522
349 3.536 -2.685
350 4.149 -3.060
351 5.046 -2.643
352 5.792 -1.994
353 5.681 -1.959
354 5.398 -1.927
355 6.118 -2.032
356 6.417 -1.927
357 6.444 -1.186
358 6.680 -0.565
359 7.223 -0.831
360 7.030 -0.784
361 6.698 -1.037
362 6.843 -0.530
363 6.830 -0.501
364 7.304 0.250
365 7.781 1.228
366 8.158 1.546
367 8.209 1.173
368 7.847 0.849
369 8.060 0.356
370 8.095 0.614
371 8.324 0.084
372 8.317 -0.426
373 8.470 -0.342
374 8.835 -0.592
375 8.616 -0.543
376 8.322 -0.312
377 8.171 0.172
378 7.456 -0.304
379 8.009 -0.226
380 8.286 0.635
381 9.304 0.974
382 9.849 0.984
383 10.404 0.616
384 10.711 0.113
385 10.454 -0.290
386 10.601 0.127
387 10.249 0.061
388 10.257 0.195
389 11.035 0.140
390 11.184 0.064
391 11.373 0.588
392 11.308 1.417
393 11.157 1.933
394 11.137 2.249
395 10.791 2.064
396 11.027 1.252
397 12.463 0.887
398 12.763 0.364
399 12.258 0.221
400 13.170 0.442
401 13.551 0.270
402 13.755 0.557
403 13.778 1.112
404 13.619 1.166
405 13.989 0.962
406 14.545 1.381
407 15.330 1.303
408 15.687 1.797
409 16.713 2.710
410 16.618 3.112
411 17.749 2.272
412 18.282 2.196
413 18.882 2.670
414 18.162 3.417
415 17.978 3.124
416 18.705 3.148
417 18.169 3.247
418 17.569 3.054
419 17.339 2.252
420 16.609 1.969
421 16.974 1.812
422 16.736 1.523
423 15.807 1.355
424 15.524 1.251
425 15.227 0.686
426 15.533 0.289
427 14.990 -0.442
428 13.612 -1.036
429 13.788 -1.805
430 14.670 -3.179
431 14.661 -3.426
432 15.237 -3.910
433 14.970 -4.036
434 15.053 -3.909
435 15.752 -4.494
436 16.245 -4.605
437 16.236 -3.650
438 16.155 -4.176
439 16.227 -4.569
440 16.598 -4.953
441 17.108 -4.902
442 17.153 -4.451
443 17.996 -4.595
444 17.522 -4.508
445 17.188 -4.767
446 17.044 -4.732
447 16.720 -4.319
448 16.575 -4.561
449 16.122 -4.655
450 16.344 -4.296
451 15.747 -4.660
452 14.933 -5.340
453 15.351 -5.569
454 15.202 -5.663
455 15.525 -5.637
456 16.115 -6.803
457 16.492 -6.428
458 17.106 -6.209
459 17.758 -6.221
460 17.952 -5.270
461 18.150 -5.601
462 18.562 -5.986
463 19.162 -5.882
464 19.127 -5.267
465 19.140 -5.366
466 18.972 -5.919
467 19.068 -5.984
468 18.682 -5.281
469 19.812 -5.276
470 20.495 -5.493
471 20.486 -4.760
472 20.536 -4.979
473 20.718 -4.411
474 19.963 -4.572
475 20.123 -4.246
476 20.488 -4.078
477 20.559 -4.437
478 21.985 -4.996
479 21.482 -6.014
480 21.382 -6.233
481 20.848 -5.641
482 19.880 -5.857
483 19.884 -5.939
484 20.108 -5.626
485 19.794 -5.663
486 19.631 -4.780
487 20.589 -3.808
488 21.000 -2.894
489 20.984 -2.537
490 20.840 -2.366
491 19.790 -2.801
492 20.241 -3.445
493 20.622 -3.387
494 21.507 -4.418
495 21.953 -4.916
496 21.772 -4.117
497 21.705 -3.912
498 22.031 -3.012
499 22.590 -3.267
500 22.944 -3.844
501 23.187 -4.536
