# Supplementary material for: Maximum likelihood-based estimation of diffusion coefficient is quick and reliable method for analyzing estradiol actions on surface receptor movements
Source: Front Neuroinform. 2023 Mar 8;17:1005936. doi: 10.3389/fninf.2023.1005936 (PMC10031098; doi:10.3389/fninf.2023.1005936)
Supplement: Supplementary file 2 [file Data_Sheet_2.ZIP › 00-D-error_sensitivity/D015_s0/Traj_N=500_D=0.15_Error=0_MotionBlur _No.108.dat]

001 0.091 0.006
002 0.051 -0.806
003 -0.488 -0.529
004 -0.809 -0.321
005 -1.096 -0.817
006 -1.039 -0.496
007 -1.252 0.215
008 -0.581 0.741
009 0.427 0.227
010 0.937 0.718
011 1.834 0.328
012 1.637 0.022
013 1.141 -0.013
014 0.425 0.606
015 -0.633 0.964
016 0.515 0.701
017 1.280 0.066
018 1.534 0.469
019 1.606 0.754
020 1.356 1.695
021 0.781 1.850
022 0.579 1.422
023 -0.149 0.856
024 -0.429 0.550
025 0.674 0.707
026 1.008 1.145
027 0.735 1.273
028 0.145 0.853
029 -0.303 1.300
030 -1.011 1.757
031 -1.778 1.498
032 -2.389 1.675
033 -2.852 1.475
034 -2.932 1.177
035 -3.416 1.226
036 -3.883 1.226
037 -2.793 1.125
038 -2.383 1.303
039 -2.647 1.397
040 -2.731 0.934
041 -3.253 -0.546
042 -3.070 -0.954
043 -3.341 -0.942
044 -3.774 -1.156
045 -3.895 -0.563
046 -3.141 -0.766
047 -2.244 -0.376
048 -2.896 0.289
049 -2.352 0.861
050 -2.212 0.069
051 -1.714 -0.220
052 -1.645 -0.349
053 -1.851 -0.372
054 -2.401 0.088
055 -2.777 1.070
056 -2.547 0.656
057 -1.867 0.354
058 -1.162 0.358
059 -0.531 0.268
060 -0.705 0.139
061 -0.724 0.673
062 -0.135 0.591
063 -0.070 0.162
064 -0.186 -0.191
065 0.516 -0.158
066 1.383 0.495
067 1.005 -0.193
068 1.211 -0.572
069 0.868 -1.299
070 0.089 -1.604
071 -0.483 -2.328
072 -0.950 -2.727
073 -1.039 -3.474
074 -1.926 -4.043
075 -1.625 -4.296
076 -2.026 -4.418
077 -2.038 -4.502
078 -1.597 -4.675
079 -1.775 -4.655
080 -2.435 -4.267
081 -2.757 -3.803
082 -2.600 -3.471
083 -2.176 -3.687
084 -2.151 -3.230
085 -1.986 -3.633
086 -1.285 -4.146
087 -1.312 -4.200
088 -1.894 -4.403
089 -1.565 -3.881
090 -1.286 -3.174
091 -1.640 -2.839
092 -1.955 -3.712
093 -1.553 -3.689
094 -1.938 -3.569
095 -1.596 -3.470
096 -2.435 -3.384
097 -2.792 -3.718
098 -3.232 -4.800
099 -3.452 -5.295
100 -4.221 -5.098
101 -4.412 -4.146
102 -4.416 -3.648
103 -4.169 -2.968
104 -3.512 -3.733
105 -3.207 -4.064
106 -3.768 -3.812
107 -4.074 -4.082
108 -2.657 -4.027
109 -3.311 -4.559
110 -4.111 -5.212
111 -4.393 -5.415
112 -3.939 -5.221
113 -4.039 -4.616
114 -4.371 -4.452
115 -5.113 -4.221
116 -5.155 -4.070
117 -5.088 -4.658
118 -4.270 -5.367
119 -3.734 -6.048
120 -3.873 -6.394
121 -4.563 -6.734
122 -4.989 -7.108
123 -4.900 -6.971
124 -5.586 -6.155
125 -5.342 -6.447
126 -4.608 -6.812
127 -4.205 -6.767
128 -3.821 -6.439
129 -3.544 -6.905
130 -4.360 -7.277
131 -4.192 -7.242
132 -3.526 -7.503
133 -3.404 -7.662
134 -3.551 -8.546
135 -3.559 -8.545
136 -3.631 -9.014
137 -3.736 -9.137
138 -3.476 -9.627
139 -3.910 -9.549
140 -3.979 -9.552
141 -4.616 -9.834
142 -5.515 -8.427
143 -6.126 -8.018
144 -6.620 -8.640
145 -6.594 -9.127
146 -6.558 -9.197
147 -5.598 -8.739
148 -3.939 -9.286
149 -3.590 -10.170
150 -3.598 -10.093
151 -3.353 -10.876
152 -3.154 -11.081
153 -2.632 -10.525
154 -2.507 -10.148
155 -2.773 -10.746
156 -2.851 -10.915
157 -2.560 -10.788
158 -1.645 -10.767
159 -1.204 -10.563
160 -0.587 -8.845
161 -0.788 -7.678
162 -0.302 -7.522
163 -0.017 -7.599
164 0.115 -8.122
165 -0.080 -7.267
166 -0.633 -6.254
167 -0.352 -6.450
168 0.047 -6.044
169 -0.979 -6.823
170 -0.457 -7.500
171 -0.018 -8.190
172 0.067 -8.324
173 0.224 -7.701
174 0.666 -7.455
175 1.252 -6.794
176 1.925 -6.638
177 1.579 -7.331
178 0.928 -7.868
179 1.082 -8.559
180 1.775 -8.728
181 1.954 -8.470
182 1.867 -8.033
183 2.086 -7.677
184 2.283 -7.499
185 2.406 -7.554
186 2.262 -7.260
187 3.126 -6.889
188 3.141 -7.047
189 4.213 -8.343
190 4.585 -8.277
191 4.459 -8.740
192 4.884 -9.992
193 4.742 -10.243
194 4.298 -9.528
195 3.786 -9.567
196 4.468 -9.237
197 5.460 -9.107
198 5.187 -9.852
199 5.520 -9.731
200 5.924 -10.367
201 6.733 -10.040
202 6.950 -10.285
203 7.902 -10.178
204 7.316 -10.671
205 6.622 -10.979
206 7.482 -11.089
207 6.742 -11.943
208 5.566 -12.159
209 5.269 -12.549
210 5.068 -13.288
211 5.393 -13.117
212 5.034 -12.870
213 5.773 -12.286
214 5.795 -11.847
215 4.584 -11.630
216 4.338 -11.547
217 4.388 -12.098
218 4.613 -12.155
219 4.758 -11.736
220 5.893 -10.873
221 6.135 -10.800
222 6.156 -11.558
223 6.178 -11.001
224 6.801 -10.706
225 7.230 -9.706
226 7.675 -9.194
227 7.646 -9.993
228 7.938 -10.189
229 7.842 -10.618
230 7.888 -10.057
231 7.813 -9.264
232 8.373 -9.762
233 8.745 -9.789
234 7.707 -10.475
235 7.556 -10.985
236 7.936 -10.794
237 7.323 -10.635
238 6.134 -11.011
239 6.312 -11.275
240 6.638 -10.531
241 7.329 -10.048
242 7.109 -10.905
243 7.146 -10.777
244 7.979 -11.228
245 7.310 -11.159
246 6.594 -11.803
247 6.369 -12.014
248 5.814 -12.348
249 5.521 -13.163
250 4.909 -14.033
251 5.128 -13.997
252 5.083 -13.232
253 5.161 -13.662
254 4.687 -13.324
255 3.954 -14.110
256 4.133 -13.878
257 4.420 -13.238
258 4.883 -12.377
259 4.650 -12.318
260 4.710 -13.315
261 3.971 -13.223
262 3.805 -14.195
263 2.780 -14.154
264 2.929 -14.142
265 2.589 -14.246
266 2.018 -14.148
267 1.786 -14.477
268 2.196 -15.629
269 1.786 -16.587
270 1.219 -16.721
271 1.078 -16.302
272 1.304 -16.947
273 1.177 -17.572
274 1.134 -18.309
275 1.301 -17.764
276 1.135 -17.559
277 1.113 -17.647
278 1.891 -16.921
279 1.714 -17.435
280 1.605 -17.914
281 1.621 -17.806
282 0.832 -18.343
283 0.108 -18.124
284 -0.262 -18.053
285 -0.754 -17.694
286 -0.562 -17.701
287 -0.048 -17.422
288 0.796 -16.462
289 1.633 -15.217
290 2.606 -15.254
291 2.038 -15.015
292 0.961 -14.918
293 0.586 -15.385
294 0.745 -16.166
295 1.390 -15.717
296 1.532 -16.252
297 1.350 -16.464
298 0.664 -17.055
299 -0.002 -16.976
300 -0.568 -16.719
301 -0.361 -16.943
302 -0.737 -16.548
303 0.002 -16.908
304 -0.510 -17.161
305 -1.118 -17.000
306 -0.279 -17.423
307 0.073 -17.402
308 -0.071 -17.024
309 -0.332 -16.652
310 0.169 -16.660
311 0.669 -17.116
312 0.151 -17.570
313 -0.620 -18.155
314 -0.749 -18.179
315 -0.279 -17.503
316 -0.095 -17.378
317 -0.012 -17.756
318 -0.841 -17.764
319 -2.161 -18.062
320 -2.898 -17.701
321 -3.645 -17.325
322 -4.414 -16.953
323 -5.537 -16.517
324 -5.050 -17.276
325 -5.337 -16.705
326 -4.889 -16.658
327 -5.322 -16.559
328 -5.295 -16.213
329 -5.598 -15.489
330 -5.807 -15.343
331 -6.023 -16.147
332 -5.891 -17.097
333 -5.150 -17.366
334 -5.911 -16.908
335 -6.469 -16.872
336 -6.676 -16.983
337 -6.331 -16.842
338 -6.645 -16.685
339 -5.592 -16.431
340 -6.049 -16.759
341 -5.848 -16.919
342 -5.166 -17.284
343 -5.491 -17.228
344 -5.948 -17.103
345 -6.389 -16.627
346 -6.206 -17.491
347 -6.671 -18.082
348 -6.768 -17.532
349 -6.618 -17.537
350 -7.020 -18.013
351 -7.160 -18.964
352 -7.244 -20.378
353 -7.034 -20.874
354 -6.988 -21.253
355 -8.012 -21.089
356 -7.902 -20.768
357 -7.200 -20.351
358 -7.031 -20.731
359 -7.448 -20.562
360 -7.105 -19.820
361 -7.339 -19.081
362 -6.893 -19.161
363 -6.380 -20.600
364 -5.904 -20.248
365 -6.907 -19.548
366 -7.100 -19.704
367 -6.840 -19.023
368 -6.556 -19.278
369 -6.480 -18.770
370 -6.463 -18.272
371 -6.277 -17.793
372 -6.518 -17.227
373 -6.019 -16.280
374 -5.829 -15.820
375 -6.031 -16.352
376 -6.636 -16.873
377 -7.506 -17.127
378 -7.992 -17.217
379 -7.303 -17.204
380 -7.453 -18.163
381 -7.224 -17.891
382 -7.542 -17.290
383 -7.409 -16.693
384 -7.033 -16.073
385 -6.006 -16.544
386 -5.594 -16.074
387 -6.103 -16.506
388 -5.924 -17.018
389 -6.631 -16.770
390 -7.636 -17.246
391 -8.087 -17.046
392 -8.408 -17.336
393 -9.033 -17.105
394 -9.678 -18.058
395 -10.731 -18.003
396 -11.818 -18.950
397 -11.824 -18.535
398 -11.985 -18.295
399 -11.596 -18.690
400 -10.806 -19.583
401 -10.673 -19.502
402 -10.435 -18.945
403 -10.088 -19.293
404 -10.718 -19.784
405 -11.182 -18.936
406 -11.202 -18.853
407 -10.705 -18.429
408 -11.369 -17.841
409 -12.061 -17.650
410 -12.140 -18.126
411 -12.243 -18.467
412 -12.140 -19.073
413 -12.307 -19.428
414 -12.369 -19.182
415 -12.618 -19.484
416 -12.621 -19.363
417 -12.386 -19.554
418 -12.499 -19.893
419 -12.814 -19.728
420 -11.663 -19.260
421 -11.162 -18.937
422 -11.677 -18.942
423 -11.362 -19.301
424 -11.098 -18.832
425 -10.632 -19.536
426 -10.332 -18.880
427 -10.738 -18.910
428 -11.468 -19.044
429 -12.299 -18.963
430 -12.480 -19.645
431 -13.187 -19.648
432 -13.813 -19.923
433 -14.026 -19.583
434 -13.828 -19.572
435 -13.532 -19.621
436 -14.125 -20.515
437 -14.145 -20.363
438 -14.329 -19.744
439 -14.107 -19.148
440 -14.563 -19.298
441 -14.013 -20.428
442 -13.299 -20.302
443 -12.883 -19.905
444 -13.327 -19.503
445 -13.832 -18.940
446 -14.381 -18.413
447 -15.325 -18.819
448 -15.639 -19.508
449 -15.661 -19.968
450 -15.909 -20.878
451 -15.523 -21.920
452 -15.691 -22.059
453 -16.395 -21.536
454 -16.307 -21.495
455 -15.818 -22.176
456 -16.363 -23.522
457 -16.958 -24.316
458 -16.496 -23.039
459 -16.319 -22.506
460 -16.430 -23.243
461 -16.279 -23.047
462 -16.123 -22.040
463 -16.580 -21.954
464 -16.916 -22.394
465 -17.158 -22.876
466 -17.411 -22.171
467 -17.612 -21.187
468 -17.392 -20.757
469 -17.540 -20.724
470 -17.607 -20.500
471 -18.080 -20.778
472 -18.371 -21.003
473 -18.337 -20.833
474 -18.601 -20.312
475 -18.287 -20.989
476 -18.992 -20.917
477 -19.445 -21.053
478 -19.046 -21.018
479 -19.094 -20.685
480 -19.446 -21.074
481 -20.446 -20.796
482 -20.895 -20.708
483 -20.462 -20.740
484 -21.245 -20.488
485 -21.647 -21.058
486 -22.268 -21.866
487 -22.427 -21.302
488 -22.634 -20.942
489 -21.962 -21.578
490 -21.452 -23.459
491 -21.799 -24.136
492 -22.285 -23.661
493 -21.835 -24.360
494 -21.481 -25.458
495 -21.607 -25.082
496 -21.822 -25.338
497 -22.310 -25.116
498 -22.989 -24.339
499 -23.008 -23.582
500 -23.466 -23.269
501 -23.757 -24.191
