# Supplementary material for: Maximum likelihood-based estimation of diffusion coefficient is quick and reliable method for analyzing estradiol actions on surface receptor movements
Source: Front Neuroinform. 2023 Mar 8;17:1005936. doi: 10.3389/fninf.2023.1005936 (PMC10031098; doi:10.3389/fninf.2023.1005936)
Supplement: Supplementary file 2 [file Data_Sheet_2.ZIP › 00-D-error_sensitivity/D015_s0/Traj_N=500_D=0.15_Error=0_MotionBlur _No.109.dat]

001 0.571 -0.236
002 0.011 -0.340
003 0.011 0.550
004 -0.045 1.695
005 -0.852 2.504
006 -2.083 2.699
007 -2.790 3.081
008 -2.468 1.957
009 -2.593 1.497
010 -2.627 1.253
011 -2.015 0.609
012 -2.301 0.509
013 -2.570 0.742
014 -2.416 1.416
015 -2.957 1.568
016 -3.347 1.342
017 -3.095 1.873
018 -3.106 2.600
019 -2.898 2.434
020 -2.828 2.297
021 -3.125 1.907
022 -2.857 1.112
023 -2.583 1.569
024 -2.784 1.122
025 -2.971 0.767
026 -2.403 0.407
027 -1.795 -0.039
028 -2.429 -0.767
029 -2.722 -0.805
030 -3.302 -0.230
031 -3.762 -0.758
032 -4.099 -0.980
033 -4.118 -1.657
034 -4.707 -1.922
035 -4.522 -1.463
036 -4.684 -1.253
037 -4.850 -0.989
038 -4.290 -0.724
039 -3.733 -0.811
040 -3.845 -1.131
041 -5.103 -1.115
042 -5.483 -1.444
043 -5.689 -1.378
044 -6.300 -1.179
045 -5.718 -0.759
046 -5.053 -0.016
047 -5.591 -0.243
048 -5.400 -0.701
049 -5.114 -1.494
050 -4.719 -2.706
051 -4.327 -2.624
052 -4.362 -1.752
053 -3.945 -1.546
054 -3.339 -1.628
055 -3.357 -2.008
056 -3.441 -2.153
057 -3.219 -1.576
058 -3.471 -1.137
059 -4.373 -1.161
060 -5.256 -1.625
061 -5.778 -2.419
062 -6.123 -2.316
063 -5.585 -2.491
064 -5.155 -1.880
065 -4.972 -2.186
066 -5.067 -2.207
067 -4.839 -2.082
068 -4.672 -1.699
069 -5.477 -1.630
070 -5.943 -1.336
071 -6.235 -1.113
072 -5.724 -1.238
073 -4.837 -0.714
074 -3.935 0.073
075 -3.935 -0.463
076 -2.535 -0.776
077 -2.383 -0.647
078 -2.510 -0.123
079 -2.760 -0.731
080 -3.420 -0.865
081 -3.060 -1.166
082 -2.828 -1.411
083 -2.820 -1.697
084 -3.504 -1.751
085 -3.879 -1.634
086 -4.362 -2.383
087 -3.542 -2.430
088 -3.460 -1.926
089 -3.290 -2.251
090 -2.763 -2.485
091 -2.873 -2.293
092 -2.267 -1.873
093 -1.574 -2.118
094 -0.700 -1.827
095 -0.016 -1.307
096 -0.063 -1.133
097 -0.286 -0.824
098 0.082 -2.019
099 0.321 -1.872
100 0.727 -2.796
101 0.205 -3.888
102 0.528 -3.984
103 0.676 -4.168
104 0.766 -5.114
105 0.729 -6.422
106 0.419 -5.452
107 0.013 -5.268
108 0.588 -5.443
109 0.988 -5.817
110 0.246 -6.067
111 -0.069 -6.321
112 -0.306 -6.522
113 -1.010 -6.789
114 -0.608 -6.409
115 0.633 -5.749
116 0.805 -4.125
117 0.994 -3.564
118 0.328 -3.220
119 -0.376 -4.020
120 0.203 -3.813
121 0.417 -3.278
122 0.267 -3.249
123 1.264 -3.112
124 1.990 -3.243
125 2.039 -3.601
126 1.965 -4.273
127 1.998 -3.899
128 2.182 -3.987
129 2.136 -4.261
130 1.893 -3.610
131 1.528 -3.629
132 2.031 -3.922
133 1.772 -4.611
134 1.419 -4.254
135 2.024 -4.719
136 2.251 -5.421
137 2.440 -5.805
138 1.511 -6.598
139 1.083 -8.296
140 1.218 -8.441
141 1.455 -7.911
142 1.567 -7.713
143 2.023 -8.697
144 1.755 -8.704
145 0.706 -7.762
146 0.777 -7.281
147 0.651 -6.926
148 0.692 -6.061
149 0.559 -5.482
150 1.103 -6.233
151 1.021 -6.552
152 0.846 -5.901
153 0.585 -5.663
154 0.458 -5.662
155 0.275 -5.406
156 -0.023 -4.944
157 0.153 -5.199
158 0.593 -5.142
159 -0.097 -4.935
160 -0.832 -4.143
161 0.654 -4.150
162 1.014 -4.504
163 1.598 -5.112
164 1.846 -5.616
165 2.389 -5.248
166 2.093 -5.051
167 2.680 -5.245
168 2.885 -5.966
169 2.317 -6.456
170 1.785 -6.884
171 1.747 -6.646
172 2.105 -7.139
173 1.962 -7.434
174 2.448 -6.575
175 2.478 -6.465
176 2.873 -6.903
177 3.272 -7.578
178 3.789 -7.789
179 4.494 -8.033
180 4.397 -8.073
181 4.012 -7.782
182 3.453 -7.024
183 4.193 -7.202
184 4.093 -8.012
185 3.994 -8.404
186 3.013 -7.886
187 2.633 -7.763
188 2.527 -8.535
189 2.046 -8.991
190 0.900 -8.798
191 0.929 -8.907
192 -0.249 -8.483
193 -1.224 -8.416
194 -1.689 -8.097
195 -2.304 -7.889
196 -2.752 -8.423
197 -2.339 -8.490
198 -1.851 -7.958
199 -1.388 -7.749
200 -1.306 -7.750
201 -1.323 -7.324
202 -1.050 -6.964
203 -1.715 -7.733
204 -2.956 -7.289
205 -3.695 -6.903
206 -2.838 -6.810
207 -1.879 -7.003
208 -1.143 -7.301
209 -1.838 -7.126
210 -2.037 -7.061
211 -1.657 -7.090
212 -1.771 -6.965
213 -2.166 -6.211
214 -2.579 -6.228
215 -3.445 -5.031
216 -3.795 -4.967
217 -4.443 -5.070
218 -4.165 -5.728
219 -3.266 -6.071
220 -3.175 -6.796
221 -2.998 -6.348
222 -3.916 -6.058
223 -3.938 -5.406
224 -3.874 -5.225
225 -2.956 -5.043
226 -2.894 -5.159
227 -2.492 -5.019
228 -1.807 -4.852
229 -3.185 -3.608
230 -3.457 -3.834
231 -3.537 -4.212
232 -3.128 -4.089
233 -2.788 -3.571
234 -2.305 -3.635
235 -1.823 -3.921
236 -2.347 -4.992
237 -2.360 -4.155
238 -2.381 -4.564
239 -2.358 -4.600
240 -2.542 -3.836
241 -2.400 -2.981
242 -3.592 -2.081
243 -4.487 -1.955
244 -4.959 -1.756
245 -5.803 -2.525
246 -5.858 -2.499
247 -5.258 -2.135
248 -5.430 -1.866
249 -5.228 -1.651
250 -4.785 -2.400
251 -5.281 -2.751
252 -6.007 -2.831
253 -6.084 -2.981
254 -6.329 -2.585
255 -6.823 -4.002
256 -6.247 -4.855
257 -6.071 -5.663
258 -6.251 -6.658
259 -6.464 -6.597
260 -6.690 -6.798
261 -5.998 -6.394
262 -6.127 -6.495
263 -5.422 -7.464
264 -5.114 -7.769
265 -5.358 -8.810
266 -5.675 -9.910
267 -5.094 -10.380
268 -4.608 -9.726
269 -3.867 -9.485
270 -3.840 -9.224
271 -5.310 -9.227
272 -5.174 -9.078
273 -4.451 -8.913
274 -3.992 -9.143
275 -4.003 -10.032
276 -4.696 -11.030
277 -4.145 -10.914
278 -4.907 -12.568
279 -4.562 -13.438
280 -4.180 -13.683
281 -4.183 -12.752
282 -3.441 -12.566
283 -1.392 -13.293
284 -0.619 -13.923
285 0.061 -13.887
286 0.609 -14.177
287 0.248 -14.469
288 0.180 -14.769
289 0.095 -15.140
290 -0.359 -15.761
291 -1.284 -15.935
292 -1.905 -15.728
293 -2.579 -14.993
294 -2.815 -14.789
295 -3.022 -15.181
296 -2.754 -15.993
297 -2.439 -16.366
298 -2.517 -16.939
299 -2.303 -16.442
300 -1.855 -16.510
301 -2.403 -16.895
302 -2.623 -17.899
303 -2.501 -18.615
304 -2.497 -19.020
305 -2.183 -19.180
306 -1.196 -19.779
307 -1.561 -19.856
308 -0.912 -19.944
309 -0.799 -19.413
310 0.406 -18.867
311 0.722 -19.489
312 0.521 -19.864
313 0.651 -19.659
314 0.237 -19.824
315 0.077 -19.896
316 0.804 -20.782
317 0.793 -20.671
318 0.510 -20.470
319 0.381 -20.290
320 0.389 -19.781
321 0.474 -19.711
322 0.804 -19.552
323 0.608 -18.671
324 0.841 -18.990
325 0.578 -18.405
326 1.324 -17.937
327 2.391 -17.594
328 2.944 -18.050
329 2.632 -18.550
330 2.648 -19.458
331 2.683 -20.510
332 2.088 -20.850
333 1.521 -21.110
334 1.186 -20.974
335 0.801 -20.918
336 0.756 -21.134
337 1.357 -20.789
338 0.974 -20.150
339 1.329 -19.788
340 1.045 -20.405
341 0.879 -20.432
342 0.989 -20.290
343 1.138 -20.011
344 0.605 -19.443
345 -0.277 -19.751
346 -0.042 -19.812
347 0.305 -20.288
348 -0.721 -21.080
349 -1.217 -21.417
350 -1.934 -21.562
351 -2.335 -21.299
352 -3.059 -20.744
353 -2.715 -21.010
354 -2.393 -21.528
355 -2.685 -21.980
356 -2.318 -21.608
357 -2.410 -21.242
358 -2.583 -21.505
359 -2.879 -21.068
360 -2.129 -21.411
361 -1.543 -21.092
362 -1.309 -21.516
363 -1.545 -21.738
364 -1.980 -21.544
365 -2.303 -21.092
366 -2.792 -21.329
367 -2.898 -21.099
368 -2.689 -21.299
369 -2.687 -20.775
370 -2.688 -20.988
371 -2.244 -20.855
372 -3.000 -20.750
373 -4.169 -20.707
374 -4.442 -21.376
375 -3.945 -20.795
376 -3.421 -20.695
377 -3.519 -21.127
378 -3.901 -20.803
379 -4.391 -20.623
380 -4.450 -21.224
381 -3.992 -21.944
382 -3.862 -22.982
383 -4.461 -23.750
384 -3.181 -22.874
385 -2.133 -22.546
386 -1.722 -23.129
387 -1.290 -23.050
388 -0.685 -22.764
389 -0.762 -22.718
390 -0.593 -22.684
391 -0.329 -22.755
392 0.134 -23.539
393 0.260 -23.239
394 -0.312 -23.504
395 -0.832 -23.228
396 -0.265 -23.379
397 -1.131 -23.652
398 -1.256 -23.890
399 -0.269 -24.208
400 0.246 -23.901
401 -0.465 -24.037
402 -0.399 -24.052
403 -0.772 -24.162
404 -0.874 -24.654
405 -1.560 -24.758
406 -1.728 -24.613
407 -1.894 -23.692
408 -1.680 -23.911
409 -2.114 -24.403
410 -2.213 -24.289
411 -2.567 -24.344
412 -2.775 -24.609
413 -3.316 -24.919
414 -3.947 -24.948
415 -4.357 -24.622
416 -3.858 -24.925
417 -3.497 -25.780
418 -3.461 -26.421
419 -3.090 -26.692
420 -2.484 -25.624
421 -1.804 -24.807
422 -2.659 -25.185
423 -2.951 -25.299
424 -2.659 -24.609
425 -2.328 -25.290
426 -2.514 -25.456
427 -1.875 -25.566
428 -1.737 -25.451
429 -1.108 -24.663
430 -1.523 -24.017
431 -1.931 -24.018
432 -2.586 -24.645
433 -3.335 -23.549
434 -3.978 -22.873
435 -3.583 -22.466
436 -4.163 -21.666
437 -4.616 -21.088
438 -4.368 -20.310
439 -3.154 -20.450
440 -3.293 -20.165
441 -3.338 -20.491
442 -3.615 -20.799
443 -3.115 -20.360
444 -2.814 -20.895
445 -3.039 -21.014
446 -3.562 -20.259
447 -3.164 -20.303
448 -3.371 -20.605
449 -3.921 -20.516
450 -4.619 -20.366
451 -5.276 -21.019
452 -5.695 -20.949
453 -6.044 -20.035
454 -6.541 -20.365
455 -6.443 -21.316
456 -6.256 -21.563
457 -6.850 -21.121
458 -7.402 -21.007
459 -7.738 -21.122
460 -7.937 -20.850
461 -7.330 -19.803
462 -6.425 -19.879
463 -5.506 -20.431
464 -5.833 -21.226
465 -5.715 -22.255
466 -4.947 -22.893
467 -4.423 -22.760
468 -4.728 -22.683
469 -4.993 -22.538
470 -4.962 -22.980
471 -5.593 -22.404
472 -5.937 -22.026
473 -5.850 -21.689
474 -5.479 -21.369
475 -4.773 -21.501
476 -4.637 -21.370
477 -3.819 -21.309
478 -3.995 -21.587
479 -3.235 -22.358
480 -2.744 -22.803
481 -2.028 -22.908
482 -1.992 -22.592
483 -1.285 -22.853
484 -1.006 -22.984
485 -0.909 -23.063
486 -1.639 -23.781
487 -2.340 -24.509
488 -2.050 -23.571
489 -1.964 -23.872
490 -1.421 -23.493
491 -1.298 -23.059
492 -1.451 -23.183
493 -1.111 -22.159
494 -2.234 -21.642
495 -2.679 -20.904
496 -2.875 -19.717
497 -3.236 -19.080
498 -3.798 -19.288
499 -3.792 -18.719
500 -3.942 -18.259
501 -3.196 -17.405
