# Supplementary material for: Maximum likelihood-based estimation of diffusion coefficient is quick and reliable method for analyzing estradiol actions on surface receptor movements
Source: Front Neuroinform. 2023 Mar 8;17:1005936. doi: 10.3389/fninf.2023.1005936 (PMC10031098; doi:10.3389/fninf.2023.1005936)
Supplement: Supplementary file 2 [file Data_Sheet_2.ZIP › 00-D-error_sensitivity/D015_s0/Traj_N=500_D=0.15_Error=0_MotionBlur _No.110.dat]

001 0.131 0.399
002 -0.414 0.458
003 -1.527 0.575
004 -2.005 0.189
005 -2.666 0.641
006 -1.362 0.755
007 -0.693 0.456
008 -1.393 -0.334
009 -1.536 -0.718
010 -0.748 -1.018
011 -0.120 -0.534
012 -0.893 -0.026
013 -1.720 0.227
014 -1.696 0.547
015 -1.880 1.164
016 -1.284 1.098
017 -0.230 0.422
018 0.032 0.714
019 0.608 0.409
020 0.529 -0.161
021 0.896 -0.190
022 1.337 -0.298
023 1.121 -0.125
024 0.406 0.768
025 -0.004 1.135
026 0.189 0.715
027 -0.302 0.421
028 -1.346 -0.454
029 -1.947 -1.142
030 -2.032 -1.307
031 -2.113 -2.449
032 -1.918 -2.833
033 -2.504 -2.772
034 -2.336 -1.336
035 -3.152 -1.253
036 -3.105 -1.540
037 -2.889 -1.412
038 -2.844 -1.435
039 -3.755 -2.061
040 -3.841 -2.120
041 -3.755 -2.032
042 -3.180 -1.110
043 -2.833 -0.690
044 -2.265 -1.127
045 -2.203 -1.393
046 -2.163 -1.015
047 -2.738 -0.425
048 -3.671 -0.830
049 -3.544 -0.366
050 -2.979 1.146
051 -2.898 2.253
052 -2.734 2.233
053 -3.027 2.237
054 -3.134 2.115
055 -3.234 2.024
056 -3.523 1.824
057 -2.970 1.139
058 -2.668 0.997
059 -2.194 1.246
060 -2.462 1.794
061 -2.895 2.055
062 -2.653 3.014
063 -2.422 4.075
064 -2.582 4.234
065 -1.663 3.910
066 -1.121 3.716
067 -0.271 3.863
068 -0.428 3.189
069 -0.283 3.424
070 0.581 3.462
071 0.630 3.386
072 0.999 3.238
073 0.464 3.281
074 0.159 3.323
075 -0.866 2.147
076 -0.705 1.931
077 -1.069 1.804
078 -1.215 1.562
079 -0.286 0.815
080 -0.738 0.257
081 -1.544 1.105
082 -2.124 1.906
083 -2.552 1.688
084 -3.213 1.831
085 -3.248 1.900
086 -3.869 2.071
087 -3.498 2.046
088 -3.937 1.990
089 -4.708 1.490
090 -4.403 1.680
091 -3.628 1.173
092 -3.916 0.653
093 -4.533 0.827
094 -4.126 -0.312
095 -4.287 -0.322
096 -4.345 -0.238
097 -4.986 0.426
098 -5.189 0.708
099 -5.350 -0.236
100 -4.451 -1.127
101 -4.604 -1.538
102 -4.596 -1.874
103 -5.477 -2.564
104 -5.343 -2.433
105 -5.801 -2.481
106 -5.726 -2.019
107 -5.041 -2.184
108 -4.484 -2.414
109 -4.775 -2.882
110 -5.051 -3.494
111 -4.741 -3.878
112 -4.336 -3.645
113 -4.835 -3.362
114 -4.551 -3.389
115 -4.683 -3.491
116 -5.088 -3.078
117 -5.264 -3.500
118 -5.544 -3.216
119 -5.073 -2.348
120 -4.449 -2.278
121 -5.057 -2.698
122 -4.915 -2.745
123 -4.341 -2.076
124 -4.581 -1.287
125 -4.330 0.204
126 -4.083 1.457
127 -4.720 1.903
128 -4.423 1.570
129 -4.092 1.291
130 -5.010 1.463
131 -5.566 2.369
132 -6.145 3.298
133 -6.045 4.096
134 -5.853 4.591
135 -4.904 4.898
136 -4.859 5.460
137 -5.147 5.508
138 -4.420 5.864
139 -4.704 6.709
140 -4.425 7.051
141 -4.805 6.997
142 -4.256 7.341
143 -3.649 7.719
144 -4.112 8.136
145 -3.982 8.116
146 -4.155 7.805
147 -4.076 7.422
148 -3.670 6.477
149 -4.232 4.995
150 -4.123 5.377
151 -3.169 5.860
152 -3.167 6.416
153 -3.216 7.511
154 -3.122 7.799
155 -2.375 7.403
156 -2.536 7.322
157 -2.991 6.618
158 -3.237 6.789
159 -3.120 7.003
160 -2.671 6.711
161 -2.819 5.983
162 -2.758 5.935
163 -3.669 6.011
164 -4.287 6.046
165 -4.772 6.151
166 -4.649 5.868
167 -4.911 5.544
168 -4.965 5.829
169 -6.245 4.990
170 -6.299 4.534
171 -6.288 4.040
172 -6.426 3.794
173 -6.400 4.095
174 -7.206 5.040
175 -7.787 4.448
176 -7.173 4.186
177 -7.504 4.577
178 -7.708 4.373
179 -7.774 4.982
180 -7.826 4.124
181 -7.415 4.517
182 -7.627 4.644
183 -7.845 5.386
184 -7.520 6.743
185 -8.095 6.821
186 -7.774 7.076
187 -7.453 6.321
188 -7.614 6.185
189 -8.790 6.169
190 -8.242 6.131
191 -8.447 6.428
192 -9.336 6.335
193 -10.655 6.342
194 -11.432 6.458
195 -10.678 5.560
196 -10.378 4.263
197 -9.805 4.414
198 -9.761 4.216
199 -9.574 4.148
200 -9.601 4.278
201 -9.415 4.636
202 -9.229 4.281
203 -8.536 3.409
204 -8.260 3.588
205 -8.194 3.540
206 -7.995 3.289
207 -8.274 3.418
208 -8.318 3.901
209 -8.014 4.031
210 -7.266 4.975
211 -6.953 5.405
212 -6.331 6.636
213 -6.268 7.306
214 -6.465 7.170
215 -6.837 7.010
216 -7.059 7.253
217 -7.414 7.833
218 -6.958 8.746
219 -7.635 8.751
220 -7.645 9.037
221 -7.716 8.650
222 -7.685 8.596
223 -7.890 8.042
224 -8.128 7.790
225 -8.698 7.696
226 -8.838 7.399
227 -10.077 7.470
228 -10.194 8.092
229 -10.082 8.206
230 -9.877 8.147
231 -11.118 8.182
232 -11.449 8.300
233 -12.204 7.390
234 -12.678 7.532
235 -12.952 7.505
236 -13.656 7.333
237 -13.569 7.449
238 -13.718 7.856
239 -14.641 8.467
240 -15.173 9.384
241 -14.454 9.992
242 -15.177 10.210
243 -14.581 10.085
244 -14.383 11.511
245 -14.790 12.054
246 -15.138 11.331
247 -15.355 10.604
248 -15.466 10.610
249 -14.985 10.352
250 -14.462 10.186
251 -14.442 10.435
252 -14.309 10.425
253 -14.054 10.800
254 -13.911 10.903
255 -13.874 10.472
256 -13.676 11.232
257 -12.945 10.399
258 -12.468 11.184
259 -12.538 11.365
260 -12.805 10.583
261 -12.380 10.011
262 -12.406 9.320
263 -12.430 9.429
264 -13.236 9.524
265 -13.059 10.034
266 -13.228 9.276
267 -12.003 8.616
268 -11.478 9.212
269 -11.811 9.552
270 -13.021 9.317
271 -13.550 9.011
272 -12.846 8.107
273 -12.621 7.847
274 -12.242 8.291
275 -11.904 7.775
276 -10.445 7.765
277 -9.851 8.032
278 -9.824 8.991
279 -9.971 9.293
280 -10.707 9.203
281 -10.603 9.085
282 -10.541 9.934
283 -10.333 9.952
284 -10.392 10.357
285 -10.213 11.001
286 -9.747 10.588
287 -10.445 10.131
288 -10.259 10.690
289 -10.049 11.243
290 -9.828 11.047
291 -9.555 10.651
292 -10.163 10.413
293 -10.134 10.916
294 -9.288 11.442
295 -8.420 11.405
296 -7.501 11.427
297 -8.079 11.327
298 -8.807 10.850
299 -8.520 10.418
300 -8.575 9.964
301 -9.201 9.382
302 -8.401 9.303
303 -7.495 9.473
304 -7.585 9.279
305 -7.002 8.702
306 -6.669 8.652
307 -5.887 8.695
308 -5.064 8.431
309 -5.061 8.483
310 -5.187 9.078
311 -4.698 9.969
312 -5.287 9.785
313 -5.844 9.159
314 -5.926 8.971
315 -6.445 9.495
316 -6.882 9.540
317 -6.899 9.547
318 -6.746 9.376
319 -6.844 9.768
320 -5.865 9.694
321 -5.105 9.993
322 -5.169 9.751
323 -6.107 9.406
324 -6.581 9.945
325 -5.846 9.750
326 -5.343 9.886
327 -4.412 9.675
328 -4.469 10.171
329 -5.066 10.271
330 -5.241 9.894
331 -5.752 8.946
332 -6.102 8.795
333 -6.368 8.566
334 -5.680 7.783
335 -5.909 7.221
336 -6.557 7.744
337 -6.569 7.797
338 -7.148 8.019
339 -6.567 8.592
340 -6.877 7.910
341 -7.394 8.212
342 -8.213 8.114
343 -8.545 8.097
344 -7.736 7.369
345 -8.030 8.052
346 -7.767 7.554
347 -8.045 8.031
348 -7.142 8.477
349 -8.008 7.740
350 -7.658 8.282
351 -7.025 8.173
352 -6.822 7.903
353 -6.436 6.641
354 -6.883 6.633
355 -7.620 7.601
356 -7.436 8.403
357 -8.018 8.900
358 -7.218 9.736
359 -6.400 10.385
360 -5.788 10.387
361 -4.640 9.464
362 -3.963 9.277
363 -4.479 9.020
364 -4.494 8.305
365 -4.188 8.035
366 -4.379 7.990
367 -4.765 8.865
368 -4.545 7.836
369 -3.729 7.420
370 -3.122 6.421
371 -3.825 5.845
372 -3.456 6.022
373 -3.339 5.791
374 -3.142 5.496
375 -3.464 5.491
376 -3.322 5.937
377 -3.799 6.476
378 -4.448 6.857
379 -5.925 6.223
380 -6.110 5.431
381 -6.627 5.986
382 -5.937 6.167
383 -6.104 5.929
384 -6.347 5.706
385 -7.065 6.403
386 -8.070 6.301
387 -7.666 5.705
388 -6.653 5.940
389 -6.351 5.895
390 -5.371 6.350
391 -5.213 7.626
392 -5.030 7.324
393 -4.845 7.544
394 -4.713 7.565
395 -4.545 7.436
396 -4.367 8.016
397 -3.278 7.988
398 -3.267 7.873
399 -3.086 7.147
400 -3.256 7.507
401 -3.049 8.623
402 -2.636 8.679
403 -1.509 7.791
404 -0.537 7.740
405 -0.440 7.669
406 -0.288 7.569
407 -0.119 7.587
408 -1.281 7.758
409 -1.761 8.246
410 -1.245 7.132
411 -1.437 6.594
412 -1.232 6.815
413 -2.121 7.036
414 -2.416 7.273
415 -2.120 7.043
416 -2.730 6.630
417 -3.275 6.683
418 -3.152 5.484
419 -3.063 4.951
420 -2.106 3.844
421 -1.705 3.224
422 -2.023 3.198
423 -1.408 3.304
424 -1.238 3.164
425 -0.102 3.674
426 0.020 3.525
427 -0.089 2.744
428 0.040 2.864
429 -0.354 2.617
430 -0.227 1.576
431 -0.018 1.034
432 0.178 0.738
433 -0.609 0.400
434 -1.703 0.549
435 -1.080 -0.196
436 -1.053 0.110
437 -1.027 1.092
438 -0.578 1.276
439 -0.540 1.399
440 -0.431 1.816
441 -0.320 1.449
442 -0.193 1.039
443 -0.631 0.657
444 -0.474 1.153
445 -0.219 1.529
446 -0.475 3.093
447 -0.767 3.511
448 -1.551 3.107
449 -1.922 3.128
450 -1.019 3.292
451 -1.192 3.517
452 -1.794 3.834
453 -3.051 3.634
454 -3.045 4.333
455 -3.281 4.862
456 -4.132 5.112
457 -3.345 5.130
458 -3.104 4.650
459 -3.069 4.081
460 -3.065 4.704
461 -3.791 4.408
462 -3.822 4.910
463 -4.461 5.357
464 -5.415 5.357
465 -5.167 5.888
466 -5.454 6.413
467 -5.635 6.174
468 -4.956 6.487
469 -5.046 5.781
470 -4.816 5.468
471 -5.211 5.093
472 -5.273 4.829
473 -5.870 5.531
474 -5.508 5.027
475 -4.978 4.651
476 -4.814 4.211
477 -5.057 3.897
478 -5.554 3.537
479 -5.896 3.060
480 -4.889 2.606
481 -4.976 2.494
482 -4.586 3.590
483 -4.184 3.302
484 -3.337 2.778
485 -3.195 2.589
486 -2.206 3.016
487 -2.735 3.161
488 -3.381 3.116
489 -3.950 3.970
490 -5.002 4.368
491 -5.633 5.231
492 -5.988 5.705
493 -6.190 5.655
494 -6.721 5.625
495 -6.218 6.415
496 -5.250 6.810
497 -6.012 6.670
498 -6.246 7.296
499 -6.126 7.912
500 -5.790 7.797
501 -5.652 8.694
