# Supplementary material for: Maximum likelihood-based estimation of diffusion coefficient is quick and reliable method for analyzing estradiol actions on surface receptor movements
Source: Front Neuroinform. 2023 Mar 8;17:1005936. doi: 10.3389/fninf.2023.1005936 (PMC10031098; doi:10.3389/fninf.2023.1005936)
Supplement: Supplementary file 2 [file Data_Sheet_2.ZIP › 00-D-error_sensitivity/D015_s0/Traj_N=500_D=0.15_Error=0_MotionBlur _No.111.dat]

001 -0.549 -0.798
002 -0.552 -0.638
003 -0.709 -1.373
004 -0.845 -1.387
005 -0.627 -1.354
006 -0.155 -1.875
007 -0.341 -2.326
008 0.207 -2.259
009 0.346 -2.497
010 0.467 -2.542
011 0.489 -2.859
012 -0.201 -2.465
013 0.306 -3.023
014 0.731 -2.600
015 0.207 -1.675
016 -0.099 -1.062
017 0.175 -0.298
018 0.353 -0.700
019 0.421 -0.912
020 0.822 -0.749
021 1.191 -1.253
022 2.555 -2.228
023 2.735 -2.705
024 2.768 -2.748
025 2.750 -2.515
026 2.903 -1.970
027 2.806 -2.004
028 3.331 -2.428
029 3.772 -2.657
030 4.005 -2.852
031 4.309 -3.183
032 4.343 -2.758
033 2.996 -2.143
034 4.121 -2.177
035 4.230 -2.727
036 4.999 -3.397
037 5.209 -4.299
038 4.619 -4.327
039 4.587 -3.938
040 4.691 -4.391
041 4.765 -4.197
042 5.000 -4.125
043 4.184 -4.114
044 3.954 -3.844
045 4.509 -3.273
046 4.667 -3.099
047 5.059 -2.697
048 5.852 -3.509
049 6.074 -3.260
050 6.324 -2.980
051 6.628 -2.862
052 6.797 -2.963
053 7.037 -3.283
054 6.669 -3.293
055 7.086 -3.205
056 7.079 -3.294
057 7.101 -2.724
058 7.131 -3.162
059 7.268 -2.750
060 7.365 -2.906
061 7.848 -2.747
062 8.335 -2.582
063 9.275 -2.770
064 9.739 -2.193
065 9.824 -1.570
066 9.592 -1.271
067 9.724 -0.733
068 9.543 -0.503
069 9.247 -0.378
070 8.958 -0.101
071 9.201 -0.071
072 9.523 -0.047
073 9.968 0.264
074 9.534 -0.096
075 8.979 0.018
076 9.187 0.688
077 8.887 0.899
078 8.906 0.722
079 9.394 1.386
080 9.321 2.687
081 9.111 2.844
082 8.612 2.274
083 7.865 2.117
084 7.510 1.463
085 7.756 1.742
086 7.543 1.864
087 7.686 1.344
088 6.472 1.318
089 5.836 1.277
090 6.717 1.364
091 7.231 -0.106
092 6.388 -0.900
093 6.677 -1.126
094 7.350 -1.065
095 6.748 -1.047
096 7.017 -1.643
097 6.741 -1.354
098 7.411 -1.120
099 6.825 -0.607
100 6.452 -0.454
101 5.990 0.066
102 5.778 0.292
103 5.622 -0.422
104 4.940 0.001
105 4.191 -0.604
106 3.455 -0.553
107 3.258 -0.644
108 3.301 -0.487
109 3.741 -0.107
110 3.564 0.534
111 3.052 -0.041
112 2.675 0.099
113 2.675 -0.038
114 2.854 0.235
115 2.569 0.292
116 2.400 0.226
117 2.494 0.249
118 2.684 -0.551
119 2.262 -1.397
120 1.723 -1.513
121 1.756 -1.477
122 1.318 -1.690
123 1.959 -1.640
124 2.620 -1.851
125 3.023 -1.511
126 3.118 -1.087
127 3.768 -0.705
128 2.803 0.087
129 1.716 0.750
130 1.835 1.005
131 2.512 1.122
132 2.004 1.066
133 1.862 1.619
134 1.994 2.521
135 2.016 2.664
136 1.823 2.854
137 1.203 2.905
138 0.977 3.312
139 0.267 3.500
140 0.084 3.862
141 0.364 3.977
142 1.099 4.080
143 0.720 3.593
144 0.255 2.506
145 -0.774 2.628
146 -1.700 2.937
147 -0.790 3.503
148 -0.978 4.028
149 -1.185 3.880
150 -1.245 4.035
151 -0.798 4.203
152 -0.218 3.834
153 0.721 3.634
154 0.922 3.263
155 0.429 2.458
156 0.265 2.096
157 0.076 1.411
158 -0.393 0.758
159 -0.777 1.271
160 -0.900 1.847
161 -0.455 1.816
162 -0.037 1.724
163 0.615 2.436
164 1.009 3.074
165 1.049 2.486
166 1.427 1.918
167 2.317 1.558
168 2.235 1.306
169 2.100 2.173
170 2.490 1.595
171 2.788 1.980
172 3.129 1.631
173 2.896 0.874
174 3.405 0.885
175 4.187 0.783
176 4.230 -0.425
177 4.618 -0.496
178 4.770 -1.217
179 4.798 -1.562
180 4.081 -1.389
181 2.980 -2.257
182 2.722 -2.444
183 2.825 -2.757
184 3.559 -2.403
185 3.149 -1.650
186 2.326 -1.704
187 1.768 -2.027
188 1.114 -2.886
189 1.114 -2.511
190 1.214 -2.437
191 1.141 -2.957
192 1.455 -2.462
193 1.340 -2.654
194 0.783 -2.123
195 0.435 -1.389
196 0.781 -1.904
197 1.367 -1.915
198 2.576 -2.662
199 2.366 -2.845
200 2.146 -1.972
201 2.069 -1.766
202 2.423 -1.526
203 3.030 -1.238
204 3.026 -0.483
205 3.398 -0.702
206 3.322 -0.844
207 2.028 -0.765
208 1.390 -1.082
209 1.874 -1.256
210 2.091 -0.012
211 3.139 -0.010
212 2.889 0.145
213 3.083 -0.704
214 3.125 -1.262
215 2.912 -1.137
216 3.360 -2.257
217 2.782 -3.113
218 2.775 -3.514
219 2.212 -4.197
220 2.020 -3.815
221 2.150 -3.251
222 1.248 -3.492
223 1.376 -4.166
224 1.943 -4.848
225 3.426 -5.571
226 4.278 -6.103
227 5.128 -6.716
228 5.547 -6.863
229 5.961 -7.312
230 5.965 -7.607
231 5.918 -7.819
232 6.122 -7.876
233 6.297 -7.265
234 5.996 -7.967
235 5.934 -8.209
236 6.331 -7.808
237 6.330 -7.883
238 6.315 -8.280
239 6.273 -8.025
240 5.837 -7.883
241 5.340 -7.677
242 5.770 -7.064
243 6.072 -6.305
244 6.118 -7.342
245 5.813 -7.447
246 5.815 -6.741
247 5.782 -6.842
248 5.124 -6.056
249 4.360 -6.164
250 4.343 -7.046
251 4.240 -6.959
252 4.372 -7.309
253 5.382 -7.508
254 5.720 -7.778
255 6.164 -7.398
256 6.499 -7.831
257 6.530 -8.095
258 6.424 -7.737
259 6.738 -7.411
260 5.662 -7.449
261 6.378 -7.992
262 6.758 -8.890
263 6.898 -9.712
264 6.241 -9.668
265 5.409 -9.176
266 5.774 -9.279
267 6.221 -9.505
268 6.483 -9.443
269 6.785 -9.271
270 7.096 -9.475
271 7.177 -9.573
272 6.979 -9.233
273 7.028 -10.563
274 7.358 -11.438
275 7.893 -12.047
276 9.085 -12.565
277 9.219 -12.606
278 9.195 -11.966
279 9.309 -10.853
280 9.434 -10.393
281 9.728 -10.073
282 10.097 -10.406
283 10.524 -9.581
284 10.398 -9.075
285 10.208 -8.870
286 10.312 -8.771
287 10.277 -8.958
288 9.961 -9.180
289 9.747 -9.484
290 9.504 -10.252
291 9.734 -10.170
292 10.191 -10.070
293 10.404 -9.399
294 10.503 -9.053
295 10.736 -9.045
296 11.019 -8.855
297 10.167 -8.162
298 9.610 -8.033
299 9.115 -8.895
300 8.540 -8.729
301 7.620 -9.354
302 7.827 -8.681
303 8.051 -8.438
304 8.059 -8.701
305 8.093 -8.304
306 8.568 -8.692
307 8.275 -7.791
308 7.694 -6.863
309 8.001 -6.903
310 8.605 -7.407
311 9.148 -8.339
312 9.178 -8.936
313 8.742 -9.509
314 8.685 -9.174
315 8.134 -8.744
316 7.528 -9.225
317 7.806 -9.416
318 7.743 -9.151
319 7.555 -9.329
320 7.021 -9.943
321 5.794 -10.385
322 5.711 -9.853
323 5.537 -10.035
324 5.248 -10.230
325 5.436 -10.738
326 5.856 -11.482
327 6.045 -11.179
328 6.360 -10.924
329 6.049 -10.723
330 6.422 -10.844
331 5.519 -10.391
332 4.966 -10.195
333 3.956 -10.747
334 3.275 -11.305
335 3.435 -11.378
336 3.626 -11.174
337 3.837 -11.169
338 4.985 -10.809
339 5.471 -10.049
340 6.092 -9.671
341 6.781 -9.616
342 6.535 -10.086
343 6.692 -10.147
344 7.211 -10.500
345 6.072 -11.609
346 5.096 -11.886
347 4.865 -11.735
348 4.325 -10.936
349 4.567 -10.882
350 4.878 -10.443
351 4.740 -11.395
352 4.906 -12.116
353 5.508 -12.156
354 5.811 -12.070
355 5.483 -12.127
356 5.730 -13.184
357 6.635 -12.985
358 7.528 -12.911
359 6.767 -12.360
360 7.153 -11.238
361 6.673 -10.755
362 6.849 -11.607
363 6.451 -11.863
364 6.365 -12.653
365 6.579 -13.346
366 7.397 -13.012
367 8.381 -12.845
368 8.457 -12.571
369 9.392 -13.226
370 9.113 -12.945
371 9.253 -12.169
372 9.498 -12.429
373 8.562 -12.970
374 7.915 -13.281
375 8.643 -13.794
376 9.260 -13.102
377 9.822 -12.907
378 10.233 -12.722
379 10.252 -11.816
380 10.431 -11.982
381 10.619 -12.123
382 10.142 -11.807
383 9.806 -12.232
384 10.157 -11.916
385 10.182 -11.224
386 9.704 -12.217
387 10.683 -12.572
388 11.460 -13.364
389 10.445 -13.076
390 9.296 -13.253
391 9.606 -14.317
392 9.718 -14.686
393 9.632 -15.520
394 9.328 -15.250
395 8.999 -14.562
396 8.889 -14.386
397 9.693 -14.337
398 10.279 -14.103
399 9.410 -14.286
400 9.406 -13.873
401 9.903 -13.709
402 10.033 -13.639
403 9.435 -13.874
404 8.693 -14.537
405 7.333 -15.135
406 6.480 -15.527
407 5.930 -15.019
408 6.181 -14.890
409 6.345 -15.120
410 5.900 -15.499
411 6.792 -15.435
412 6.922 -16.224
413 7.337 -16.449
414 7.368 -16.194
415 7.488 -15.884
416 8.035 -14.995
417 8.097 -14.757
418 7.806 -14.507
419 7.710 -13.687
420 8.260 -12.445
421 8.140 -11.800
422 8.197 -12.342
423 7.435 -12.636
424 7.297 -12.472
425 6.817 -13.215
426 6.576 -13.668
427 6.183 -12.942
428 5.926 -13.193
429 6.425 -13.556
430 6.990 -13.507
431 6.608 -13.638
432 5.756 -12.525
433 4.821 -11.952
434 4.767 -11.450
435 4.616 -10.950
436 3.912 -11.229
437 3.627 -11.733
438 3.812 -11.637
439 3.685 -11.228
440 3.309 -11.376
441 3.883 -11.085
442 3.664 -11.311
443 2.986 -10.852
444 3.827 -10.743
445 4.779 -10.670
446 4.848 -10.419
447 5.245 -10.179
448 5.153 -10.311
449 5.414 -9.745
450 4.383 -8.954
451 4.639 -7.956
452 4.600 -7.927
453 3.604 -7.926
454 3.386 -7.217
455 4.713 -7.723
456 4.451 -7.788
457 4.301 -8.164
458 4.171 -8.343
459 5.115 -9.468
460 5.251 -9.233
461 4.404 -8.896
462 3.928 -9.257
463 3.667 -9.256
464 3.764 -8.473
465 3.477 -8.293
466 2.734 -8.795
467 2.775 -9.792
468 2.254 -9.765
469 2.562 -9.804
470 2.122 -9.738
471 2.401 -9.583
472 2.214 -9.937
473 1.758 -9.337
474 1.456 -8.566
475 1.269 -7.994
476 1.933 -8.260
477 2.144 -8.282
478 1.819 -7.456
479 1.080 -7.125
480 0.826 -6.803
481 0.781 -7.028
482 1.772 -7.361
483 1.770 -7.227
484 1.526 -6.554
485 1.948 -6.390
486 1.636 -6.653
487 1.542 -7.783
488 1.468 -7.343
489 1.569 -7.027
490 2.142 -5.998
491 2.072 -4.668
492 1.725 -4.371
493 1.455 -4.761
494 2.047 -4.701
495 2.765 -4.806
496 3.051 -5.646
497 2.543 -5.264
498 2.791 -5.309
499 3.258 -5.135
500 2.954 -3.848
501 2.959 -4.039
