# Supplementary material for: Maximum likelihood-based estimation of diffusion coefficient is quick and reliable method for analyzing estradiol actions on surface receptor movements
Source: Front Neuroinform. 2023 Mar 8;17:1005936. doi: 10.3389/fninf.2023.1005936 (PMC10031098; doi:10.3389/fninf.2023.1005936)
Supplement: Supplementary file 2 [file Data_Sheet_2.ZIP › 00-D-error_sensitivity/D015_s0/Traj_N=500_D=0.15_Error=0_MotionBlur _No.112.dat]

001 0.050 0.156
002 -0.534 0.210
003 0.148 0.476
004 1.217 0.531
005 1.335 0.568
006 1.364 1.641
007 0.961 1.413
008 0.873 1.175
009 2.504 0.839
010 2.837 1.134
011 2.980 0.970
012 3.011 1.938
013 2.933 2.418
014 3.525 3.054
015 3.932 3.321
016 3.404 4.223
017 4.167 3.684
018 4.607 2.757
019 4.283 2.188
020 5.193 1.420
021 6.209 2.000
022 6.588 3.065
023 6.729 3.232
024 6.159 3.114
025 6.200 3.706
026 4.743 3.801
027 4.091 5.041
028 4.642 4.413
029 4.665 5.051
030 4.398 5.454
031 4.088 5.653
032 3.448 5.613
033 3.302 5.879
034 3.235 6.415
035 3.115 6.442
036 3.043 6.550
037 3.388 7.117
038 2.957 7.321
039 3.175 7.632
040 3.555 8.210
041 2.855 6.955
042 2.855 7.416
043 2.068 7.638
044 1.146 7.411
045 0.718 7.000
046 0.310 6.566
047 0.080 7.734
048 0.230 7.568
049 0.517 7.698
050 0.919 7.916
051 1.249 7.206
052 1.993 6.882
053 1.885 6.764
054 1.642 7.371
055 1.872 8.079
056 2.045 8.533
057 2.445 8.831
058 2.158 9.474
059 1.788 9.101
060 1.564 9.190
061 2.072 8.664
062 2.933 8.125
063 3.471 8.317
064 3.580 8.473
065 4.214 8.482
066 5.160 8.225
067 4.922 8.282
068 4.809 7.449
069 4.995 7.422
070 4.757 7.823
071 4.361 8.232
072 3.831 9.375
073 2.783 8.944
074 3.060 9.258
075 3.209 9.419
076 3.627 9.075
077 4.353 8.790
078 5.217 7.947
079 5.108 8.020
080 4.836 9.142
081 4.900 9.027
082 5.664 8.537
083 5.430 7.778
084 4.534 7.783
085 4.588 8.053
086 4.414 8.174
087 4.075 7.701
088 4.703 8.058
089 4.328 8.340
090 4.371 9.710
091 5.032 9.828
092 4.880 10.247
093 4.468 10.883
094 4.478 11.218
095 4.706 10.891
096 5.015 11.580
097 5.751 11.378
098 6.199 12.075
099 6.364 12.990
100 7.076 13.784
101 6.183 14.067
102 6.319 13.130
103 5.701 13.026
104 4.886 12.279
105 4.990 12.793
106 5.410 12.807
107 5.653 13.180
108 5.204 14.186
109 5.947 14.716
110 7.336 14.902
111 7.281 14.475
112 7.746 13.906
113 7.918 13.817
114 7.227 13.804
115 7.586 13.597
116 7.331 13.881
117 7.021 14.238
118 6.836 14.358
119 6.266 14.333
120 5.849 13.867
121 5.393 12.177
122 5.776 11.951
123 6.374 12.538
124 5.847 11.974
125 6.118 11.417
126 6.070 11.447
127 5.700 11.840
128 5.635 11.634
129 5.611 11.144
130 5.538 10.533
131 6.005 10.702
132 5.943 10.905
133 5.914 11.302
134 6.058 11.266
135 5.574 11.450
136 5.973 11.680
137 6.264 10.441
138 6.876 9.419
139 6.939 8.364
140 7.231 7.959
141 6.970 7.603
142 6.718 8.047
143 7.182 8.401
144 6.800 7.404
145 7.423 6.913
146 6.357 7.485
147 6.229 7.869
148 6.201 8.923
149 5.604 9.539
150 5.870 9.877
151 6.257 8.859
152 6.182 8.807
153 5.890 9.115
154 5.528 8.733
155 6.291 8.623
156 6.937 8.372
157 7.437 8.045
158 7.210 7.854
159 6.528 7.587
160 6.003 7.460
161 5.992 8.118
162 5.983 7.908
163 6.251 7.787
164 6.280 7.759
165 7.016 7.491
166 7.644 7.693
167 8.012 8.000
168 8.051 7.622
169 7.340 7.736
170 7.387 7.780
171 6.502 8.513
172 6.341 8.945
173 6.842 8.799
174 6.479 9.076
175 6.334 9.093
176 6.765 7.790
177 6.749 7.310
178 7.146 7.421
179 7.493 7.954
180 7.292 7.732
181 7.579 6.877
182 7.715 6.020
183 7.596 5.868
184 7.460 6.130
185 6.964 6.725
186 6.760 5.870
187 6.394 6.446
188 6.175 7.095
189 5.398 7.518
190 5.048 7.041
191 4.984 7.379
192 5.333 7.857
193 4.887 8.517
194 5.118 8.302
195 5.076 8.470
196 5.035 8.147
197 4.304 7.949
198 3.981 7.753
199 3.901 8.314
200 3.556 8.236
201 3.844 7.830
202 4.051 7.811
203 3.804 7.485
204 3.715 7.241
205 3.738 6.594
206 2.913 7.063
207 2.935 7.580
208 3.704 7.525
209 4.688 7.435
210 4.952 7.587
211 4.950 7.363
212 4.708 8.220
213 4.494 8.239
214 4.689 7.575
215 4.493 7.398
216 4.656 7.576
217 4.674 7.161
218 5.051 6.336
219 6.049 6.063
220 7.184 5.995
221 7.078 6.087
222 7.252 5.809
223 7.157 5.783
224 7.074 6.187
225 6.312 6.360
226 6.340 6.648
227 5.702 5.462
228 4.967 5.566
229 5.129 5.463
230 5.528 5.379
231 5.062 5.537
232 4.783 4.919
233 5.546 4.533
234 4.740 3.282
235 4.192 3.450
236 4.588 3.604
237 4.960 4.807
238 5.395 5.043
239 5.256 5.646
240 5.056 6.389
241 4.825 7.236
242 4.613 7.441
243 4.866 7.634
244 4.653 7.977
245 4.417 7.599
246 4.427 7.235
247 4.224 7.729
248 4.367 7.206
249 3.364 6.726
250 3.492 6.187
251 3.046 6.477
252 2.535 7.063
253 2.407 8.090
254 1.881 8.532
255 1.562 9.199
256 1.559 10.401
257 0.937 10.517
258 1.469 9.874
259 2.119 9.614
260 1.993 10.808
261 1.540 10.981
262 2.574 10.289
263 2.830 10.743
264 2.627 10.145
265 2.212 10.032
266 1.510 10.103
267 1.096 10.228
268 0.808 10.285
269 0.709 10.587
270 1.093 11.430
271 1.657 12.799
272 1.181 12.708
273 0.433 13.911
274 0.938 15.177
275 0.898 15.464
276 0.575 14.657
277 0.589 14.017
278 1.303 14.206
279 1.306 13.945
280 0.891 13.468
281 -0.017 14.165
282 -0.645 13.905
283 -0.456 12.506
284 -0.305 12.167
285 -0.486 11.949
286 0.133 11.258
287 1.603 10.357
288 1.176 10.095
289 1.023 10.169
290 1.181 10.493
291 1.140 10.612
292 0.930 10.965
293 1.602 10.753
294 2.289 11.216
295 2.490 11.150
296 2.015 11.579
297 1.040 11.294
298 0.752 10.938
299 1.027 10.799
300 1.212 10.738
301 1.983 9.884
302 1.752 9.326
303 2.102 8.964
304 2.796 9.583
305 2.234 10.626
306 3.089 11.092
307 3.456 10.813
308 3.406 11.070
309 3.066 10.888
310 2.982 11.060
311 2.645 11.492
312 1.652 11.758
313 1.862 12.117
314 1.542 11.631
315 1.031 11.172
316 0.907 11.286
317 0.289 10.478
318 0.771 9.809
319 0.895 9.845
320 1.393 10.816
321 1.553 11.717
322 1.920 12.685
323 1.948 13.293
324 1.486 12.508
325 1.178 12.502
326 1.332 12.214
327 0.860 12.141
328 -0.088 12.696
329 -0.109 11.705
330 0.143 10.757
331 0.667 10.210
332 0.863 10.163
333 1.115 11.211
334 1.108 11.484
335 0.400 11.300
336 0.051 10.669
337 -0.277 10.478
338 -0.311 11.331
339 -1.328 11.824
340 -1.713 12.308
341 -2.231 12.605
342 -3.087 13.747
343 -3.407 14.594
344 -3.112 14.027
345 -2.744 13.895
346 -2.396 14.318
347 -2.319 13.223
348 -2.332 13.263
349 -2.696 13.285
350 -2.265 12.577
351 -2.425 11.704
352 -2.192 12.211
353 -1.311 11.434
354 -1.052 10.054
355 -1.233 9.234
356 -1.091 8.777
357 -0.602 8.768
358 -0.405 7.876
359 -0.046 7.076
360 -0.143 6.639
361 -0.144 6.734
362 0.121 7.454
363 0.773 6.774
364 1.553 6.403
365 1.138 7.069
366 0.862 8.534
367 0.972 9.238
368 1.324 9.858
369 0.089 9.498
370 -0.363 9.207
371 0.147 8.451
372 0.572 8.272
373 1.023 7.201
374 1.424 7.299
375 2.063 5.841
376 3.494 5.627
377 3.752 6.376
378 4.500 6.200
379 4.979 6.184
380 4.043 6.077
381 4.008 4.641
382 3.907 3.237
383 3.915 2.590
384 4.110 3.016
385 3.707 2.996
386 3.205 2.808
387 3.305 2.837
388 2.870 2.582
389 2.643 2.391
390 2.911 2.990
391 2.892 3.081
392 2.800 3.796
393 3.181 3.159
394 2.800 3.478
395 2.409 2.907
396 2.179 2.425
397 2.266 2.353
398 2.793 2.786
399 3.525 2.359
400 3.090 2.147
401 2.486 2.284
402 2.237 2.142
403 2.941 2.208
404 3.519 2.610
405 3.901 2.653
406 3.504 2.266
407 3.016 2.425
408 3.643 3.425
409 3.948 4.024
410 2.603 4.363
411 2.362 4.526
412 2.264 4.230
413 2.278 3.971
414 1.650 4.244
415 1.830 5.049
416 2.039 5.504
417 2.717 5.570
418 3.532 5.446
419 3.166 5.103
420 2.623 5.042
421 1.724 5.777
422 0.756 6.142
423 0.164 5.451
424 -0.245 5.056
425 -0.472 5.456
426 -1.041 6.101
427 -1.052 6.526
428 -0.743 7.482
429 -1.099 7.610
430 -1.004 7.818
431 0.263 7.996
432 1.232 8.298
433 0.757 9.318
434 0.790 10.083
435 0.449 10.208
436 -0.107 9.832
437 -0.943 9.882
438 -0.869 10.290
439 -0.961 10.390
440 -0.891 9.737
441 -0.905 9.932
442 -0.829 9.634
443 -0.727 9.251
444 -0.221 9.972
445 1.053 10.118
446 1.887 9.820
447 2.112 9.190
448 2.414 9.371
449 2.001 10.171
450 1.589 10.267
451 1.312 9.347
452 2.248 9.334
453 2.683 8.799
454 3.251 8.069
455 2.935 8.136
456 3.866 7.686
457 4.769 7.747
458 5.046 8.100
459 5.208 8.074
460 6.124 7.747
461 6.449 7.365
462 6.612 7.024
463 6.375 7.312
464 5.994 6.754
465 5.742 6.798
466 6.535 6.699
467 5.836 5.391
468 5.275 5.238
469 6.209 5.076
470 6.454 4.382
471 6.660 4.724
472 6.852 4.892
473 6.572 4.173
474 6.161 3.872
475 6.202 3.711
476 5.761 4.034
477 6.194 4.574
478 6.183 4.030
479 5.581 2.996
480 5.793 2.954
481 6.847 2.512
482 6.429 2.586
483 6.684 3.063
484 6.611 2.077
485 7.395 1.757
486 8.228 1.563
487 8.127 1.688
488 7.406 1.642
489 7.543 1.750
490 7.622 2.502
491 7.783 2.326
492 8.342 2.520
493 7.782 2.642
494 8.708 3.576
495 9.702 3.711
496 10.585 4.089
497 10.673 4.975
498 11.115 5.092
499 10.280 5.414
500 9.856 5.540
501 9.467 5.981
