# Supplementary material for: Maximum likelihood-based estimation of diffusion coefficient is quick and reliable method for analyzing estradiol actions on surface receptor movements
Source: Front Neuroinform. 2023 Mar 8;17:1005936. doi: 10.3389/fninf.2023.1005936 (PMC10031098; doi:10.3389/fninf.2023.1005936)
Supplement: Supplementary file 2 [file Data_Sheet_2.ZIP › 00-D-error_sensitivity/D015_s0/Traj_N=500_D=0.15_Error=0_MotionBlur _No.113.dat]

001 -0.154 0.556
002 -0.513 1.222
003 0.010 1.389
004 0.771 1.324
005 1.319 0.368
006 1.469 -0.310
007 0.835 -0.084
008 0.537 0.735
009 1.086 2.138
010 1.054 2.547
011 0.924 2.017
012 1.742 2.244
013 3.059 2.736
014 3.637 2.520
015 2.958 2.789
016 2.803 3.134
017 2.630 3.571
018 2.827 3.928
019 2.957 3.945
020 3.084 4.013
021 3.164 2.923
022 3.085 1.501
023 2.705 1.634
024 3.631 2.100
025 3.535 1.980
026 3.982 0.849
027 2.986 0.243
028 2.462 0.066
029 2.385 0.152
030 2.397 0.911
031 2.539 0.488
032 2.975 0.309
033 3.253 -0.001
034 4.186 -0.531
035 4.366 -0.031
036 4.900 0.262
037 3.902 1.377
038 3.841 2.084
039 3.154 2.953
040 2.330 3.718
041 2.379 4.006
042 2.739 4.888
043 2.797 4.553
044 2.952 5.171
045 2.077 4.639
046 2.327 4.453
047 2.659 4.129
048 3.463 4.153
049 2.911 4.303
050 2.037 4.334
051 1.629 3.655
052 1.919 4.737
053 1.430 5.438
054 1.094 5.662
055 0.906 4.924
056 0.739 5.676
057 0.082 5.942
058 -0.566 6.739
059 -0.779 6.753
060 -1.904 6.830
061 -2.071 6.309
062 -2.083 7.175
063 -1.982 8.423
064 -3.299 8.690
065 -3.868 8.574
066 -4.376 8.364
067 -5.475 8.273
068 -5.957 8.216
069 -4.868 7.690
070 -4.768 7.192
071 -5.464 7.105
072 -6.485 6.353
073 -5.933 5.505
074 -5.640 6.280
075 -4.881 7.274
076 -4.615 7.912
077 -4.744 7.867
078 -4.456 7.510
079 -4.465 8.210
080 -4.164 8.827
081 -4.046 9.421
082 -3.951 10.013
083 -3.380 10.941
084 -3.487 11.732
085 -3.409 12.370
086 -4.409 12.425
087 -4.822 11.909
088 -4.936 11.900
089 -5.840 11.763
090 -7.143 11.117
091 -7.201 11.060
092 -7.721 9.826
093 -8.069 9.602
094 -8.991 10.849
095 -9.177 11.418
096 -9.251 12.156
097 -9.341 12.029
098 -8.755 12.458
099 -8.307 12.231
100 -7.563 12.466
101 -7.287 12.547
102 -7.123 12.367
103 -7.408 11.875
104 -7.826 11.411
105 -7.590 11.124
106 -7.136 11.685
107 -7.039 12.383
108 -7.466 12.761
109 -9.203 12.839
110 -10.147 12.104
111 -11.115 11.624
112 -11.031 11.741
113 -11.165 11.828
114 -10.798 11.661
115 -10.676 11.570
116 -11.314 10.574
117 -11.297 10.025
118 -11.104 10.869
119 -12.193 11.686
120 -12.746 11.742
121 -13.840 11.435
122 -14.325 11.456
123 -14.179 12.123
124 -14.833 13.148
125 -14.973 12.604
126 -14.655 12.954
127 -14.621 13.173
128 -14.829 13.341
129 -14.974 13.942
130 -14.952 14.198
131 -14.865 14.242
132 -14.691 14.419
133 -15.275 15.704
134 -16.287 16.062
135 -16.754 16.124
136 -16.896 15.123
137 -18.018 14.583
138 -19.531 14.458
139 -20.253 14.522
140 -20.079 14.980
141 -20.203 14.885
142 -19.502 14.498
143 -19.918 14.013
144 -20.523 14.408
145 -20.504 14.982
146 -20.179 15.028
147 -20.120 14.618
148 -20.103 15.554
149 -20.016 15.407
150 -20.022 15.716
151 -19.920 16.180
152 -19.791 16.319
153 -20.050 16.138
154 -20.559 16.465
155 -21.205 16.735
156 -20.982 16.437
157 -21.043 16.848
158 -20.672 16.592
159 -21.371 15.858
160 -21.469 14.594
161 -21.640 13.429
162 -21.125 13.810
163 -20.657 13.789
164 -20.211 14.289
165 -19.824 14.089
166 -19.265 14.129
167 -19.305 13.260
168 -19.254 13.024
169 -19.957 13.086
170 -19.060 12.421
171 -19.370 12.049
172 -19.991 12.471
173 -19.540 13.071
174 -19.341 12.939
175 -18.770 12.827
176 -18.348 13.362
177 -17.267 13.582
178 -16.875 14.213
179 -15.885 14.066
180 -15.353 14.531
181 -15.723 15.173
182 -15.987 15.985
183 -16.099 16.248
184 -16.668 16.980
185 -17.315 17.298
186 -18.278 17.845
187 -18.675 17.960
188 -18.494 18.561
189 -18.329 18.434
190 -18.713 18.168
191 -18.771 18.364
192 -18.640 17.915
193 -19.047 17.580
194 -18.659 17.854
195 -18.454 18.155
196 -18.097 18.690
197 -17.380 19.564
198 -17.469 19.761
199 -16.702 19.812
200 -16.303 19.453
201 -17.040 18.641
202 -17.261 19.882
203 -16.943 20.096
204 -16.643 20.536
205 -17.087 21.026
206 -17.201 21.704
207 -18.165 22.342
208 -18.938 22.780
209 -19.675 22.498
210 -19.788 22.728
211 -19.275 22.768
212 -19.303 23.090
213 -19.669 23.237
214 -20.369 23.501
215 -20.545 23.749
216 -21.199 24.323
217 -21.311 24.635
218 -21.456 24.182
219 -22.367 24.923
220 -21.700 25.351
221 -21.460 25.658
222 -21.474 25.149
223 -22.234 24.694
224 -23.451 24.650
225 -23.163 24.228
226 -23.730 24.158
227 -22.713 23.399
228 -22.163 23.206
229 -22.070 23.595
230 -22.580 22.885
231 -24.154 22.790
232 -25.239 23.555
233 -25.489 24.068
234 -24.860 24.493
235 -25.411 24.628
236 -25.674 24.845
237 -24.798 24.614
238 -23.719 25.957
239 -23.429 26.389
240 -23.158 27.433
241 -23.525 27.159
242 -24.601 26.156
243 -25.412 26.156
244 -25.768 26.805
245 -25.902 26.474
246 -25.316 26.358
247 -25.746 27.153
248 -26.230 27.440
249 -27.272 26.875
250 -27.404 27.243
251 -27.484 27.898
252 -27.335 28.644
253 -27.383 29.141
254 -27.513 28.766
255 -28.112 28.773
256 -28.288 28.300
257 -27.702 27.236
258 -27.018 26.929
259 -26.854 26.064
260 -27.027 25.969
261 -25.974 25.273
262 -25.823 24.718
263 -25.970 25.371
264 -25.816 26.561
265 -26.439 27.058
266 -26.366 27.814
267 -26.451 28.172
268 -25.771 28.350
269 -25.120 29.295
270 -25.521 29.695
271 -25.715 29.803
272 -25.700 30.914
273 -25.261 30.545
274 -24.844 30.232
275 -25.264 30.320
276 -25.737 29.775
277 -26.081 28.832
278 -25.913 29.342
279 -25.438 29.721
280 -25.191 29.426
281 -25.147 28.989
282 -25.262 29.485
283 -25.163 29.349
284 -25.144 29.072
285 -24.941 28.587
286 -23.847 28.496
287 -23.217 28.404
288 -22.840 29.207
289 -22.575 29.459
290 -22.355 28.782
291 -22.896 28.146
292 -24.226 28.286
293 -24.643 29.071
294 -24.946 29.695
295 -24.453 29.025
296 -24.642 28.433
297 -25.592 29.006
298 -26.159 29.286
299 -26.147 29.410
300 -26.125 30.002
301 -25.985 30.350
302 -25.300 31.240
303 -25.838 31.684
304 -25.966 31.310
305 -26.313 31.456
306 -25.663 31.241
307 -24.632 30.516
308 -24.203 30.754
309 -25.066 31.008
310 -25.335 30.741
311 -25.170 30.484
312 -24.553 29.825
313 -23.147 29.859
314 -23.043 29.048
315 -22.965 28.037
316 -23.312 27.432
317 -22.574 27.489
318 -22.700 26.923
319 -23.296 27.348
320 -23.335 28.181
321 -23.632 28.914
322 -23.395 28.473
323 -23.327 28.086
324 -23.346 28.793
325 -23.007 29.618
326 -21.955 29.423
327 -21.751 29.934
328 -21.942 30.779
329 -22.634 30.730
330 -22.285 30.907
331 -22.886 31.189
332 -23.095 31.481
333 -23.614 31.509
334 -24.244 31.043
335 -24.480 29.888
336 -24.464 29.748
337 -23.947 29.703
338 -24.040 28.983
339 -24.433 29.078
340 -24.731 28.967
341 -24.452 29.239
342 -23.578 29.782
343 -23.504 30.709
344 -23.970 31.201
345 -23.340 30.815
346 -23.495 30.700
347 -24.191 30.488
348 -24.287 30.705
349 -23.407 30.991
350 -22.615 31.502
351 -21.977 31.745
352 -21.554 32.084
353 -22.405 33.125
354 -22.486 32.847
355 -22.543 32.770
356 -22.695 32.406
357 -22.996 32.000
358 -22.628 32.570
359 -22.313 32.818
360 -22.496 32.925
361 -22.851 33.489
362 -22.964 33.793
363 -21.860 33.966
364 -21.076 33.817
365 -21.575 32.788
366 -21.153 33.371
367 -21.018 33.537
368 -21.628 33.199
369 -22.234 32.755
370 -22.349 33.517
371 -22.179 34.132
372 -22.041 33.644
373 -23.069 33.658
374 -22.627 33.449
375 -22.682 33.038
376 -23.340 33.742
377 -23.889 33.193
378 -24.785 32.762
379 -26.004 32.679
380 -26.244 33.271
381 -26.794 33.872
382 -27.102 35.679
383 -26.136 36.233
384 -25.043 36.467
385 -24.916 36.312
386 -25.107 36.981
387 -26.230 37.810
388 -25.729 38.343
389 -24.711 38.775
390 -25.208 38.781
391 -24.912 38.769
392 -24.384 39.323
393 -23.682 38.928
394 -23.820 38.284
395 -23.782 38.393
396 -23.380 38.156
397 -23.518 38.096
398 -23.243 38.102
399 -23.175 38.013
400 -23.676 38.339
401 -24.195 38.835
402 -24.411 38.627
403 -23.967 38.994
404 -24.131 39.426
405 -24.213 39.325
406 -24.251 38.662
407 -24.091 39.245
408 -23.887 38.698
409 -23.460 38.189
410 -23.643 38.092
411 -23.974 38.286
412 -22.968 37.897
413 -22.800 37.873
414 -23.167 38.356
415 -23.333 38.646
416 -23.654 37.439
417 -22.880 37.218
418 -22.419 36.288
419 -23.456 35.222
420 -24.170 34.165
421 -24.325 34.009
422 -24.186 33.418
423 -24.189 33.479
424 -25.240 34.187
425 -25.507 33.459
426 -26.260 34.112
427 -25.933 34.606
428 -25.394 35.141
429 -25.219 35.521
430 -25.300 35.592
431 -25.487 35.405
432 -25.718 35.068
433 -25.525 35.549
434 -25.296 35.588
435 -25.977 35.016
436 -26.319 35.060
437 -26.489 34.690
438 -26.636 34.084
439 -25.887 33.746
440 -25.907 34.361
441 -25.666 34.292
442 -26.823 34.013
443 -27.778 33.271
444 -28.264 33.465
445 -28.134 33.251
446 -28.236 32.703
447 -27.584 31.837
448 -28.418 31.375
449 -29.338 31.526
450 -29.885 31.067
451 -30.290 30.952
452 -30.445 31.099
453 -31.150 30.123
454 -32.844 29.730
455 -34.008 29.044
456 -33.923 28.665
457 -33.389 29.094
458 -32.984 29.751
459 -32.636 29.086
460 -32.820 29.063
461 -33.109 29.338
462 -32.544 29.327
463 -31.775 29.838
464 -32.113 29.560
465 -31.790 29.028
466 -31.669 27.889
467 -31.949 27.527
468 -32.145 27.710
469 -33.361 27.905
470 -33.945 28.257
471 -34.552 28.432
472 -34.798 27.868
473 -34.972 28.114
474 -35.411 29.139
475 -35.838 29.273
476 -36.779 29.266
477 -38.085 29.441
478 -38.187 28.863
479 -38.092 28.534
480 -38.624 28.756
481 -39.700 30.319
482 -39.959 30.508
483 -39.857 30.211
484 -40.430 30.779
485 -40.620 30.861
486 -40.769 31.491
487 -39.941 32.862
488 -40.353 33.487
489 -40.865 33.875
490 -40.401 34.442
491 -40.510 34.330
492 -41.035 34.072
493 -40.538 33.761
494 -40.027 33.930
495 -38.398 34.684
496 -38.455 34.900
497 -37.896 35.182
498 -37.071 35.319
499 -36.804 35.155
500 -36.763 35.053
501 -37.273 34.063
