# Supplementary material for: Maximum likelihood-based estimation of diffusion coefficient is quick and reliable method for analyzing estradiol actions on surface receptor movements
Source: Front Neuroinform. 2023 Mar 8;17:1005936. doi: 10.3389/fninf.2023.1005936 (PMC10031098; doi:10.3389/fninf.2023.1005936)
Supplement: Supplementary file 2 [file Data_Sheet_2.ZIP › 00-D-error_sensitivity/D015_s0/Traj_N=500_D=0.15_Error=0_MotionBlur _No.114.dat]

001 0.340 0.037
002 -0.130 0.368
003 -0.649 0.672
004 -0.880 1.278
005 -0.799 0.580
006 -0.654 0.651
007 -1.303 0.861
008 -2.154 0.480
009 -2.197 -0.180
010 -2.348 -1.177
011 -1.922 -2.123
012 -1.033 -2.445
013 -0.524 -2.537
014 -0.220 -2.156
015 -0.633 -1.913
016 -1.474 -1.520
017 -1.276 -1.790
018 -0.971 -1.871
019 -1.311 -1.776
020 -1.265 -1.989
021 -2.184 -2.591
022 -2.953 -2.594
023 -2.858 -2.581
024 -2.582 -2.850
025 -2.071 -2.741
026 -1.092 -2.345
027 -0.752 -2.412
028 -0.469 -2.984
029 0.178 -3.563
030 -0.138 -3.484
031 -0.360 -3.016
032 -1.336 -2.973
033 -1.998 -3.140
034 -1.948 -2.701
035 -1.663 -2.551
036 -2.145 -2.921
037 -2.041 -3.361
038 -2.369 -3.061
039 -1.709 -3.047
040 -1.169 -3.238
041 -1.169 -3.266
042 -1.557 -4.097
043 -0.925 -3.107
044 -0.471 -2.615
045 -0.185 -1.911
046 -1.160 -1.822
047 -0.979 -1.861
048 -1.509 -2.547
049 -1.503 -2.929
050 -1.274 -2.684
051 -0.735 -1.625
052 -0.176 -1.634
053 0.813 -1.926
054 1.384 -0.959
055 1.052 -0.148
056 1.260 0.137
057 1.548 0.068
058 1.685 0.363
059 2.586 1.051
060 2.571 1.267
061 3.210 1.641
062 2.850 1.284
063 2.832 0.108
064 3.396 0.115
065 1.923 -0.362
066 2.095 -0.643
067 2.216 -1.237
068 1.446 -1.815
069 1.308 -2.102
070 1.034 -1.987
071 0.718 -2.629
072 0.350 -3.352
073 -0.116 -3.064
074 -0.041 -2.675
075 -0.746 -2.389
076 -1.158 -2.608
077 -1.945 -3.152
078 -2.181 -2.414
079 -2.009 -1.179
080 -1.994 -1.863
081 -2.200 -2.071
082 -2.283 -1.899
083 -2.286 -0.541
084 -2.526 -0.017
085 -2.230 -0.366
086 -1.193 -0.518
087 -1.382 0.677
088 -1.347 1.141
089 -0.909 1.835
090 -1.423 1.809
091 -0.315 1.498
092 -0.381 1.351
093 -0.286 0.439
094 0.216 0.472
095 -0.537 0.141
096 -0.215 0.754
097 -0.274 1.546
098 -0.960 1.564
099 -1.021 1.541
100 -0.482 1.298
101 -0.145 1.145
102 0.155 1.172
103 -0.496 1.697
104 -0.346 2.220
105 -0.112 1.983
106 0.912 2.756
107 1.454 3.339
108 1.323 3.422
109 1.305 3.947
110 0.948 4.218
111 0.443 3.843
112 0.642 4.250
113 0.685 4.195
114 0.721 3.186
115 0.448 3.616
116 -0.509 4.619
117 -0.663 4.010
118 -0.834 3.882
119 -1.463 4.006
120 -1.760 3.121
121 -1.853 2.558
122 -1.992 2.497
123 -2.581 2.945
124 -2.606 3.767
125 -2.581 2.832
126 -2.798 2.922
127 -2.772 2.855
128 -3.192 2.250
129 -3.086 2.536
130 -2.419 2.417
131 -3.175 2.230
132 -3.332 2.185
133 -3.041 2.262
134 -3.266 2.498
135 -3.086 2.518
136 -3.844 3.108
137 -2.856 1.776
138 -1.726 1.501
139 -1.060 1.377
140 -1.100 1.714
141 -1.474 0.915
142 -1.149 0.187
143 -1.664 0.471
144 -2.579 0.470
145 -2.908 -1.203
146 -3.335 -1.313
147 -3.693 -1.582
148 -3.216 -0.899
149 -3.453 -0.867
150 -2.690 -0.782
151 -2.613 -1.807
152 -2.790 -1.787
153 -2.361 -2.842
154 -2.510 -2.827
155 -2.219 -2.522
156 -1.883 -2.936
157 -1.657 -3.314
158 -1.665 -3.836
159 -1.593 -4.631
160 -1.668 -4.789
161 -2.434 -5.323
162 -2.535 -5.401
163 -2.994 -4.911
164 -3.056 -5.644
165 -3.630 -5.695
166 -4.079 -5.607
167 -4.040 -5.300
168 -3.968 -5.617
169 -2.934 -6.155
170 -3.493 -5.171
171 -4.183 -5.073
172 -3.896 -4.574
173 -3.118 -5.532
174 -2.680 -5.926
175 -2.006 -5.008
176 -1.886 -3.449
177 -1.597 -3.505
178 -1.231 -3.088
179 -0.626 -2.914
180 -0.405 -2.377
181 -0.942 -1.856
182 -1.719 -1.030
183 -2.398 -1.154
184 -2.704 -0.876
185 -2.860 -0.768
186 -3.989 -0.298
187 -3.883 0.044
188 -3.070 -0.221
189 -2.689 -0.299
190 -3.240 -0.055
191 -3.105 0.605
192 -3.424 1.325
193 -3.694 1.248
194 -4.280 1.222
195 -3.776 0.111
196 -4.140 0.628
197 -4.309 0.787
198 -4.949 1.282
199 -5.180 1.229
200 -5.116 1.714
201 -4.505 2.076
202 -4.704 1.720
203 -5.298 1.945
204 -5.578 2.109
205 -4.896 2.177
206 -4.695 1.738
207 -4.106 1.130
208 -2.893 0.699
209 -1.716 0.650
210 -2.160 0.254
211 -2.736 -0.045
212 -1.913 -0.735
213 -1.408 -1.375
214 -1.304 -2.004
215 -1.494 -1.613
216 -1.080 -1.208
217 -0.232 -0.958
218 -0.639 -0.995
219 -0.369 -0.190
220 -0.557 0.767
221 -0.541 1.294
222 -0.923 1.474
223 -0.482 1.155
224 -0.648 1.247
225 -1.089 2.052
226 -2.357 2.947
227 -1.955 2.659
228 -1.608 2.322
229 -1.235 2.607
230 -1.156 2.618
231 -1.174 3.099
232 -0.935 3.003
233 -0.438 2.754
234 -0.511 1.942
235 -0.933 1.913
236 -1.326 1.710
237 -1.208 1.073
238 -1.330 0.744
239 -0.571 0.661
240 0.206 0.260
241 -0.469 -0.181
242 -0.274 0.362
243 -0.196 0.284
244 -0.809 -0.410
245 -1.670 -0.287
246 -1.875 -0.645
247 -1.822 -0.976
248 -1.360 -0.656
249 -1.859 -0.563
250 -1.843 -0.729
251 -2.694 -0.759
252 -2.925 -0.757
253 -2.889 -0.685
254 -3.344 0.054
255 -4.304 0.446
256 -4.222 0.045
257 -4.656 1.062
258 -5.237 1.269
259 -5.304 0.957
260 -4.966 0.783
261 -4.647 1.580
262 -5.450 2.197
263 -5.561 2.789
264 -5.752 3.235
265 -5.863 3.619
266 -5.558 3.970
267 -5.180 4.300
268 -4.418 4.584
269 -4.994 4.141
270 -5.519 2.791
271 -6.360 2.901
272 -6.296 3.130
273 -7.188 3.019
274 -6.681 2.791
275 -6.695 3.169
276 -6.873 3.021
277 -6.992 3.300
278 -7.320 4.464
279 -6.860 5.250
280 -7.095 5.832
281 -8.082 5.652
282 -9.106 6.290
283 -9.305 6.973
284 -9.802 6.552
285 -10.357 5.965
286 -10.537 5.870
287 -10.664 6.146
288 -10.953 5.585
289 -10.825 5.854
290 -10.477 5.980
291 -10.349 6.457
292 -10.516 6.157
293 -10.642 6.313
294 -9.815 6.539
295 -10.085 6.643
296 -9.903 6.041
297 -10.128 5.670
298 -9.746 5.519
299 -10.134 5.379
300 -10.486 4.837
301 -11.009 4.482
302 -11.283 4.994
303 -11.843 5.173
304 -12.252 5.143
305 -12.301 4.460
306 -12.347 4.469
307 -12.805 4.825
308 -12.229 5.503
309 -12.012 5.670
310 -11.478 6.007
311 -11.432 6.471
312 -10.333 6.539
313 -9.762 7.100
314 -9.825 6.230
315 -9.569 5.440
316 -9.728 5.205
317 -9.945 4.976
318 -9.366 5.751
319 -10.135 6.540
320 -9.836 7.365
321 -9.608 7.558
322 -10.203 7.816
323 -10.906 8.481
324 -11.264 8.131
325 -11.339 7.828
326 -11.632 7.934
327 -11.483 8.027
328 -12.003 9.535
329 -12.195 10.354
330 -12.634 11.069
331 -12.878 11.326
332 -12.650 11.468
333 -13.038 11.417
334 -13.391 12.363
335 -13.629 12.578
336 -13.908 12.822
337 -14.301 12.494
338 -14.320 12.497
339 -14.406 12.191
340 -15.456 11.929
341 -16.042 12.416
342 -16.515 12.630
343 -16.868 11.945
344 -16.226 11.683
345 -16.022 11.936
346 -15.920 11.775
347 -15.410 11.418
348 -15.941 10.996
349 -15.766 11.202
350 -16.574 12.113
351 -16.517 12.490
352 -16.480 12.992
353 -16.804 13.532
354 -17.176 14.072
355 -17.761 14.773
356 -17.752 15.919
357 -18.062 16.684
358 -17.667 16.988
359 -17.177 16.998
360 -16.975 16.924
361 -17.069 16.620
362 -17.602 15.850
363 -17.135 15.706
364 -16.749 15.238
365 -17.000 16.098
366 -17.099 16.692
367 -17.839 18.127
368 -17.729 18.530
369 -16.497 18.156
370 -16.753 17.579
371 -17.552 17.723
372 -16.907 18.846
373 -15.635 18.904
374 -15.274 18.357
375 -15.401 18.208
376 -15.327 18.027
377 -15.321 18.186
378 -15.361 18.748
379 -15.378 19.422
380 -15.028 19.150
381 -13.820 19.094
382 -13.016 19.346
383 -12.173 18.858
384 -11.725 18.398
385 -10.940 18.115
386 -11.734 17.488
387 -12.644 17.211
388 -11.826 16.995
389 -11.965 17.049
390 -13.522 16.131
391 -13.016 16.050
392 -13.228 16.157
393 -12.455 16.681
394 -12.054 17.018
395 -12.427 17.602
396 -12.902 17.797
397 -12.964 18.493
398 -13.187 18.108
399 -13.329 18.155
400 -12.250 18.619
401 -12.621 18.800
402 -12.826 19.757
403 -13.464 20.531
404 -12.840 20.525
405 -13.619 20.941
406 -13.044 20.792
407 -13.339 20.883
408 -13.600 21.190
409 -14.120 20.383
410 -15.259 19.643
411 -15.697 19.484
412 -15.427 19.355
413 -14.478 19.003
414 -13.718 18.716
415 -13.844 18.893
416 -15.063 19.151
417 -15.554 18.525
418 -16.173 18.241
419 -16.500 18.340
420 -16.102 18.829
421 -16.020 18.639
422 -16.799 17.320
423 -17.001 16.428
424 -17.397 15.923
425 -17.778 15.717
426 -17.951 16.768
427 -18.148 16.807
428 -17.939 15.955
429 -17.264 16.317
430 -17.223 16.442
431 -16.989 15.978
432 -16.919 16.002
433 -17.072 16.050
434 -17.486 16.875
435 -17.769 17.658
436 -17.628 17.765
437 -17.033 17.534
438 -17.259 17.997
439 -17.216 18.049
440 -17.382 17.878
441 -17.615 18.226
442 -17.936 18.428
443 -17.575 18.583
444 -16.887 18.741
445 -16.079 18.648
446 -15.458 18.570
447 -15.637 19.128
448 -15.669 19.428
449 -14.287 18.477
450 -14.656 18.191
451 -14.776 18.573
452 -14.619 18.808
453 -14.557 17.774
454 -15.449 16.877
455 -15.321 17.306
456 -14.297 18.065
457 -14.043 17.193
458 -13.523 16.919
459 -13.885 16.550
460 -15.124 17.083
461 -15.946 17.675
462 -16.527 17.208
463 -15.518 16.821
464 -14.217 16.866
465 -14.169 16.389
466 -14.060 15.587
467 -13.890 15.949
468 -14.083 15.229
469 -14.544 15.019
470 -13.915 14.962
471 -13.658 15.544
472 -13.331 15.612
473 -12.569 15.804
474 -12.308 16.069
475 -12.551 14.773
476 -13.014 15.040
477 -13.093 14.875
478 -13.236 15.028
479 -13.402 14.286
480 -13.024 14.121
481 -13.535 14.510
482 -13.559 14.671
483 -13.636 14.416
484 -14.282 13.811
485 -13.966 13.442
486 -14.688 12.457
487 -13.960 12.652
488 -13.520 13.123
489 -13.287 13.253
490 -13.023 13.190
491 -13.713 12.715
492 -13.240 13.422
493 -12.435 14.139
494 -12.551 14.214
495 -12.821 13.267
496 -12.722 13.366
497 -12.648 13.223
498 -12.127 12.572
499 -12.620 12.934
500 -12.897 12.827
501 -12.681 12.470
