# Supplementary material for: Maximum likelihood-based estimation of diffusion coefficient is quick and reliable method for analyzing estradiol actions on surface receptor movements
Source: Front Neuroinform. 2023 Mar 8;17:1005936. doi: 10.3389/fninf.2023.1005936 (PMC10031098; doi:10.3389/fninf.2023.1005936)
Supplement: Supplementary file 2 [file Data_Sheet_2.ZIP › 00-D-error_sensitivity/D015_s0/Traj_N=500_D=0.15_Error=0_MotionBlur _No.115.dat]

001 -0.165 -0.162
002 -0.055 0.030
003 0.281 -0.649
004 0.459 -1.006
005 0.874 -1.622
006 1.067 -0.912
007 1.293 0.029
008 1.401 0.831
009 1.594 0.730
010 1.049 0.205
011 0.811 -0.402
012 0.700 -0.844
013 1.249 -0.680
014 1.917 -0.364
015 2.155 -0.521
016 2.467 -1.039
017 2.174 -1.113
018 2.441 -1.205
019 2.343 -1.199
020 3.166 -1.412
021 4.577 -2.292
022 4.830 -3.542
023 4.805 -3.196
024 4.577 -3.342
025 4.805 -3.673
026 4.892 -4.259
027 4.929 -4.126
028 5.312 -3.861
029 6.303 -3.623
030 6.093 -3.662
031 6.538 -3.903
032 6.080 -4.413
033 5.455 -4.528
034 5.304 -4.775
035 4.283 -4.311
036 3.268 -4.618
037 3.455 -4.329
038 3.851 -4.607
039 3.164 -3.615
040 3.233 -3.166
041 3.029 -3.249
042 2.765 -3.425
043 2.153 -3.467
044 1.776 -3.943
045 1.195 -3.278
046 1.415 -3.470
047 2.062 -2.984
048 2.005 -2.858
049 2.157 -3.273
050 2.121 -3.180
051 1.821 -3.160
052 2.152 -3.461
053 2.067 -3.164
054 2.203 -3.286
055 2.382 -3.395
056 1.460 -2.993
057 1.001 -2.971
058 1.313 -3.162
059 1.803 -1.451
060 1.805 -0.514
061 1.508 -0.795
062 0.837 -1.285
063 0.815 -1.095
064 -0.039 -1.630
065 -0.674 -2.486
066 0.294 -2.626
067 0.847 -2.870
068 1.573 -3.083
069 1.719 -3.348
070 2.359 -3.357
071 2.947 -3.897
072 4.146 -4.202
073 4.439 -4.583
074 3.757 -4.759
075 4.263 -4.468
076 5.101 -3.828
077 5.150 -3.302
078 5.114 -2.742
079 4.997 -2.595
080 5.228 -2.564
081 6.032 -2.408
082 6.109 -2.571
083 5.196 -2.810
084 5.318 -3.249
085 5.749 -3.454
086 6.712 -2.852
087 7.542 -3.604
088 7.312 -3.522
089 7.377 -2.981
090 8.263 -2.442
091 8.097 -2.645
092 8.137 -2.943
093 8.016 -3.121
094 8.249 -3.977
095 8.682 -4.872
096 9.413 -4.701
097 10.092 -4.090
098 9.641 -4.212
099 9.752 -5.180
100 10.285 -5.236
101 9.410 -5.625
102 8.877 -6.117
103 8.812 -6.251
104 8.615 -5.911
105 8.517 -5.478
106 8.993 -5.040
107 9.192 -5.700
108 9.648 -6.732
109 9.489 -6.704
110 8.835 -6.519
111 7.664 -6.934
112 7.463 -7.178
113 7.336 -6.163
114 7.823 -5.791
115 8.165 -5.498
116 8.759 -5.725
117 8.930 -4.974
118 9.535 -4.400
119 9.615 -3.784
120 9.602 -3.940
121 10.622 -4.758
122 10.922 -5.200
123 10.812 -5.421
124 11.222 -5.322
125 11.195 -5.137
126 11.092 -4.773
127 11.125 -4.240
128 12.089 -4.281
129 12.355 -4.800
130 13.194 -4.916
131 12.971 -4.567
132 12.576 -5.219
133 12.573 -4.981
134 12.248 -5.685
135 12.632 -5.400
136 12.230 -4.434
137 12.804 -3.767
138 13.111 -3.928
139 12.379 -4.267
140 12.538 -4.667
141 12.972 -4.023
142 13.409 -4.471
143 12.895 -4.888
144 12.675 -5.493
145 12.424 -5.848
146 12.628 -6.172
147 12.763 -5.580
148 11.966 -5.842
149 11.766 -6.351
150 12.185 -6.146
151 11.851 -6.095
152 12.560 -6.175
153 12.575 -6.168
154 13.030 -5.588
155 12.803 -5.803
156 11.995 -6.154
157 11.942 -6.466
158 11.103 -6.292
159 10.632 -6.634
160 9.862 -6.835
161 9.458 -6.717
162 10.087 -5.764
163 10.047 -4.857
164 10.550 -4.721
165 10.170 -4.214
166 11.087 -3.409
167 11.249 -3.169
168 10.808 -3.006
169 10.052 -3.184
170 10.101 -2.130
171 10.603 -2.219
172 11.344 -2.274
173 10.709 -2.431
174 9.924 -2.366
175 10.701 -2.167
176 10.950 -1.940
177 11.043 -1.301
178 10.287 -0.111
179 10.833 0.258
180 11.339 -0.656
181 11.371 -0.551
182 11.012 -0.213
183 11.604 -0.571
184 12.021 -0.297
185 11.984 -0.634
186 12.206 -0.978
187 11.805 -1.109
188 11.425 -0.510
189 10.728 0.398
190 10.652 0.285
191 11.279 -0.207
192 10.886 0.036
193 10.603 2.044
194 10.670 2.969
195 10.505 2.288
196 11.373 1.395
197 11.872 1.019
198 11.540 0.102
199 10.421 -0.224
200 10.446 -0.013
201 10.207 -0.650
202 10.368 -1.599
203 10.324 -1.586
204 10.264 -0.621
205 10.868 -1.220
206 10.678 -2.040
207 11.251 -2.079
208 12.123 -1.690
209 12.129 -1.895
210 11.934 -2.134
211 12.672 -2.274
212 13.706 -1.186
213 12.944 -0.158
214 13.011 0.601
215 12.612 0.747
216 11.378 0.598
217 10.328 0.342
218 9.753 0.009
219 9.674 -0.238
220 9.765 -0.209
221 9.782 0.584
222 10.247 0.006
223 10.458 0.605
224 10.130 1.139
225 10.178 2.134
226 10.393 2.338
227 10.795 2.920
228 11.258 4.002
229 11.928 4.309
230 10.905 3.797
231 9.912 2.914
232 10.627 3.347
233 11.058 2.820
234 10.127 1.505
235 9.580 1.311
236 9.888 1.843
237 10.267 2.905
238 10.626 3.432
239 10.335 3.282
240 11.290 3.678
241 11.852 3.563
242 12.749 3.731
243 12.481 3.583
244 12.592 3.519
245 12.422 3.224
246 11.370 2.936
247 11.222 3.852
248 10.743 4.442
249 9.854 5.310
250 9.489 4.822
251 9.616 4.974
252 8.808 4.676
253 9.079 4.767
254 8.947 5.380
255 8.273 5.630
256 8.038 5.810
257 7.761 6.424
258 6.692 8.233
259 6.147 8.991
260 5.445 9.047
261 4.858 8.595
262 4.461 8.455
263 3.367 8.308
264 3.795 8.360
265 3.688 8.391
266 3.033 8.749
267 2.455 8.119
268 2.134 7.946
269 2.281 7.455
270 2.497 7.376
271 2.396 7.459
272 2.131 6.542
273 1.518 6.259
274 1.223 5.719
275 1.393 4.807
276 1.680 4.831
277 2.474 4.579
278 2.037 4.074
279 2.771 3.824
280 3.344 2.910
281 3.129 2.721
282 3.870 3.530
283 5.537 4.074
284 5.788 3.999
285 5.237 3.912
286 5.450 4.189
287 5.811 5.683
288 5.388 6.681
289 5.215 6.922
290 5.181 6.720
291 6.262 7.400
292 6.528 8.123
293 5.583 7.574
294 4.391 8.258
295 3.320 9.002
296 2.629 9.134
297 1.747 9.503
298 0.886 9.834
299 0.090 11.413
300 0.098 11.494
301 0.122 11.164
302 -0.158 10.890
303 -0.196 11.063
304 -0.048 10.822
305 0.547 11.193
306 1.059 11.779
307 0.398 11.386
308 0.150 10.795
309 -0.256 10.482
310 -0.109 10.856
311 -0.261 11.209
312 -0.178 11.223
313 -0.269 11.489
314 -0.852 11.900
315 -1.031 12.574
316 -2.038 13.106
317 -2.002 13.199
318 -2.713 13.531
319 -2.825 13.365
320 -2.641 13.704
321 -2.769 13.099
322 -2.769 12.637
323 -1.676 12.211
324 -0.803 12.053
325 -0.470 12.481
326 -0.404 13.134
327 -0.082 13.556
328 0.160 13.075
329 0.695 12.739
330 1.925 12.610
331 2.512 12.523
332 2.112 12.520
333 1.835 12.219
334 2.211 12.731
335 2.447 13.060
336 2.022 12.746
337 2.547 13.470
338 3.322 12.999
339 3.397 12.689
340 2.950 12.563
341 3.027 12.491
342 3.765 12.873
343 4.447 12.614
344 4.872 13.301
345 5.413 13.145
346 5.240 12.930
347 5.452 12.770
348 4.248 12.621
349 4.380 13.451
350 4.440 13.846
351 4.546 13.733
352 5.307 13.162
353 5.455 13.165
354 5.267 13.209
355 5.824 13.153
356 6.258 13.053
357 6.454 12.008
358 6.756 11.789
359 6.608 12.446
360 6.911 11.843
361 7.191 11.571
362 6.553 11.509
363 5.871 11.846
364 5.570 11.930
365 6.084 11.569
366 5.981 11.532
367 6.314 11.465
368 6.314 11.735
369 5.899 12.014
370 5.562 12.527
371 5.637 13.136
372 5.055 13.147
373 4.713 13.262
374 4.603 13.666
375 4.841 14.383
376 5.319 15.421
377 5.993 15.555
378 4.986 15.327
379 4.931 15.284
380 5.597 14.952
381 5.531 14.557
382 5.209 14.887
383 5.308 16.191
384 5.712 15.884
385 5.276 16.224
386 5.796 15.602
387 6.228 15.155
388 4.129 14.398
389 1.981 14.300
390 2.280 14.259
391 1.479 13.845
392 1.772 14.359
393 1.787 14.162
394 1.744 13.927
395 1.973 13.715
396 2.337 13.182
397 2.779 13.610
398 3.292 12.656
399 3.039 13.292
400 2.549 13.455
401 2.328 13.285
402 2.453 13.731
403 2.856 13.755
404 2.262 13.286
405 1.852 12.978
406 1.641 12.504
407 1.710 12.473
408 2.437 12.790
409 2.844 13.017
410 2.436 13.566
411 2.356 14.699
412 2.425 15.297
413 2.725 15.698
414 2.679 16.290
415 2.876 16.461
416 3.140 15.819
417 2.797 16.788
418 2.873 17.247
419 2.911 16.966
420 3.475 15.994
421 3.808 17.093
422 3.316 17.558
423 2.843 17.513
424 2.176 16.611
425 2.209 17.455
426 1.968 17.755
427 2.291 17.299
428 2.266 17.031
429 2.005 17.491
430 1.756 17.351
431 2.094 16.796
432 2.495 17.190
433 2.415 17.939
434 2.848 17.432
435 3.079 16.461
436 3.404 15.893
437 3.504 16.107
438 3.787 15.720
439 3.720 14.791
440 3.784 13.840
441 4.281 13.419
442 4.455 14.087
443 3.974 13.639
444 3.802 13.012
445 3.752 12.574
446 4.753 13.039
447 4.985 13.070
448 5.067 13.374
449 4.957 12.763
450 5.807 12.121
451 5.969 11.996
452 4.983 11.926
453 4.847 11.141
454 4.864 10.949
455 5.454 10.426
456 4.979 10.753
457 4.836 11.684
458 4.524 11.272
459 4.151 10.177
460 4.757 9.696
461 5.624 9.375
462 6.480 9.037
463 7.374 8.173
464 6.831 8.463
465 6.670 8.518
466 6.773 8.986
467 6.064 9.025
468 5.520 8.722
469 5.308 8.042
470 5.706 7.786
471 6.673 8.841
472 6.799 9.446
473 6.290 9.263
474 5.600 8.660
475 4.726 8.302
476 4.491 7.919
477 4.732 7.443
478 3.986 8.324
479 3.847 8.534
480 4.019 8.812
481 4.343 9.410
482 4.405 9.341
483 4.383 9.249
484 4.691 9.031
485 4.747 9.538
486 4.349 9.690
487 4.043 8.716
488 4.786 8.706
489 4.904 8.251
490 4.557 7.048
491 5.281 7.450
492 6.563 7.711
493 6.390 6.998
494 6.030 6.499
495 6.551 6.564
496 7.438 6.521
497 7.710 6.972
498 7.924 7.391
499 7.604 7.340
500 6.937 7.586
501 6.875 8.260
