# Supplementary material for: Maximum likelihood-based estimation of diffusion coefficient is quick and reliable method for analyzing estradiol actions on surface receptor movements
Source: Front Neuroinform. 2023 Mar 8;17:1005936. doi: 10.3389/fninf.2023.1005936 (PMC10031098; doi:10.3389/fninf.2023.1005936)
Supplement: Supplementary file 2 [file Data_Sheet_2.ZIP › 00-D-error_sensitivity/D015_s0/Traj_N=500_D=0.15_Error=0_MotionBlur _No.116.dat]

001 -0.343 -0.192
002 -0.311 -0.368
003 -0.677 -0.146
004 -0.746 -0.515
005 -1.531 -0.118
006 -1.779 0.617
007 -1.324 1.222
008 -0.898 0.941
009 -0.547 0.986
010 0.023 1.297
011 0.941 1.417
012 1.892 2.242
013 1.847 2.374
014 1.416 2.925
015 2.250 2.954
016 1.552 3.258
017 1.074 3.560
018 1.038 3.215
019 1.080 3.551
020 1.660 4.246
021 1.373 5.423
022 1.127 5.716
023 0.990 5.363
024 0.939 5.045
025 0.866 4.882
026 1.726 5.259
027 1.795 5.643
028 1.503 5.295
029 1.746 4.976
030 2.830 4.760
031 2.532 4.285
032 1.860 3.476
033 2.421 2.748
034 2.824 2.686
035 3.518 2.586
036 4.011 2.227
037 4.052 2.129
038 4.554 1.019
039 3.936 -0.275
040 4.086 -0.789
041 4.134 -1.815
042 4.895 -1.233
043 6.037 -1.744
044 6.603 -2.429
045 7.440 -2.582
046 7.840 -2.794
047 8.113 -3.673
048 8.521 -3.480
049 8.373 -3.738
050 7.463 -3.872
051 7.045 -4.251
052 6.935 -4.373
053 7.570 -3.781
054 7.276 -3.112
055 7.280 -2.841
056 7.126 -3.334
057 7.278 -3.629
058 7.358 -3.677
059 6.651 -4.009
060 6.226 -4.113
061 6.622 -4.667
062 7.474 -4.742
063 7.749 -5.643
064 7.516 -5.921
065 6.747 -5.899
066 6.151 -6.285
067 6.470 -6.032
068 6.557 -6.001
069 5.533 -6.277
070 5.503 -5.771
071 5.272 -5.653
072 5.295 -5.488
073 5.393 -5.354
074 5.705 -4.711
075 6.149 -3.641
076 6.221 -3.029
077 5.909 -2.462
078 6.012 -2.757
079 6.771 -2.413
080 7.631 -1.955
081 8.446 -0.995
082 8.795 -1.788
083 9.219 -2.273
084 10.373 -2.758
085 10.794 -3.153
086 11.060 -2.324
087 11.516 -2.380
088 11.926 -3.192
089 12.332 -2.511
090 11.976 -1.733
091 11.921 -1.792
092 11.736 -2.193
093 11.250 -2.079
094 12.047 -2.514
095 12.668 -2.977
096 13.520 -3.099
097 13.004 -2.897
098 13.186 -3.743
099 12.856 -3.937
100 13.264 -5.031
101 14.348 -5.230
102 14.521 -5.258
103 14.720 -4.709
104 14.017 -4.431
105 14.186 -3.794
106 13.961 -4.407
107 14.370 -4.481
108 14.811 -4.615
109 14.967 -5.724
110 14.932 -5.310
111 15.089 -5.336
112 15.055 -6.028
113 15.111 -6.411
114 14.909 -5.934
115 15.180 -5.963
116 14.797 -5.031
117 15.549 -5.565
118 15.108 -5.555
119 15.459 -5.672
120 16.204 -5.270
121 16.260 -4.812
122 15.523 -4.328
123 15.367 -4.578
124 15.495 -4.227
125 16.334 -2.961
126 16.139 -1.826
127 15.913 -2.194
128 15.291 -2.171
129 15.651 -1.626
130 14.583 -2.190
131 14.179 -2.482
132 13.566 -2.457
133 13.580 -1.852
134 14.914 -1.633
135 14.335 -2.466
136 14.272 -2.848
137 15.275 -2.626
138 15.292 -2.504
139 15.149 -3.278
140 15.176 -4.730
141 14.679 -4.808
142 14.537 -3.990
143 14.492 -3.886
144 14.642 -3.967
145 15.086 -4.792
146 15.629 -4.951
147 15.701 -5.010
148 14.855 -5.918
149 14.183 -6.447
150 14.087 -5.966
151 14.019 -6.189
152 13.673 -7.112
153 13.522 -7.429
154 13.080 -7.650
155 11.957 -7.741
156 11.530 -8.409
157 13.083 -7.741
158 13.131 -8.350
159 12.909 -8.432
160 13.574 -8.969
161 13.647 -9.343
162 14.017 -10.714
163 13.642 -10.843
164 13.154 -10.069
165 13.080 -9.883
166 12.810 -9.168
167 11.501 -9.246
168 10.901 -8.297
169 10.539 -7.624
170 10.248 -7.883
171 9.879 -7.137
172 10.069 -7.015
173 10.123 -6.886
174 10.784 -5.865
175 11.141 -5.500
176 11.484 -5.696
177 11.022 -5.843
178 10.525 -5.879
179 10.650 -5.312
180 10.827 -5.180
181 10.111 -5.150
182 9.166 -4.308
183 9.133 -4.755
184 9.091 -4.594
185 9.331 -4.269
186 9.638 -4.124
187 9.423 -4.546
188 9.764 -4.800
189 8.859 -4.804
190 8.808 -4.776
191 8.432 -3.322
192 8.447 -2.804
193 9.139 -3.014
194 8.933 -2.390
195 9.338 -1.854
196 9.942 -1.848
197 10.930 -1.753
198 10.925 -2.586
199 11.016 -3.463
200 10.937 -3.054
201 12.007 -2.971
202 12.058 -2.920
203 12.466 -3.451
204 12.022 -2.963
205 12.112 -2.690
206 11.894 -1.873
207 10.797 -2.054
208 11.062 -2.386
209 11.157 -2.527
210 11.832 -2.776
211 11.890 -3.104
212 12.551 -2.967
213 13.036 -3.179
214 13.174 -4.031
215 12.123 -4.482
216 12.473 -4.563
217 12.630 -4.400
218 13.105 -4.592
219 12.084 -4.394
220 12.338 -4.070
221 12.666 -3.606
222 12.110 -3.370
223 12.358 -3.257
224 12.339 -2.733
225 13.008 -2.787
226 12.565 -3.927
227 12.889 -4.507
228 13.245 -5.531
229 14.171 -6.285
230 14.743 -7.263
231 14.867 -7.264
232 15.308 -6.461
233 15.304 -5.823
234 15.285 -5.452
235 15.191 -6.415
236 15.177 -6.501
237 15.417 -6.616
238 14.621 -6.298
239 14.160 -7.222
240 14.033 -6.985
241 13.666 -6.533
242 12.885 -6.578
243 12.340 -7.184
244 12.647 -7.173
245 12.761 -7.903
246 12.561 -7.958
247 12.036 -8.266
248 11.934 -7.889
249 11.686 -8.576
250 11.063 -7.746
251 11.367 -8.060
252 11.325 -8.646
253 10.689 -9.018
254 10.765 -9.620
255 10.842 -9.686
256 10.534 -9.437
257 9.573 -9.552
258 8.769 -9.352
259 9.741 -8.792
260 9.848 -8.574
261 8.964 -7.807
262 8.627 -7.887
263 9.238 -8.061
264 8.929 -8.521
265 8.513 -8.400
266 8.557 -8.727
267 9.302 -8.670
268 10.609 -8.735
269 10.842 -9.209
270 11.338 -9.308
271 10.845 -9.322
272 11.244 -9.756
273 10.935 -9.146
274 10.973 -8.669
275 11.201 -8.606
276 10.978 -8.694
277 10.058 -8.930
278 10.223 -8.618
279 10.644 -8.108
280 10.954 -7.254
281 11.243 -7.055
282 11.858 -7.140
283 12.564 -7.304
284 12.936 -7.150
285 13.364 -7.517
286 13.346 -8.409
287 13.528 -8.427
288 12.983 -8.519
289 12.620 -8.639
290 12.955 -9.305
291 13.444 -9.346
292 13.466 -8.996
293 13.218 -9.134
294 13.425 -9.032
295 13.883 -9.282
296 13.657 -10.052
297 13.456 -10.537
298 12.332 -10.679
299 11.626 -10.557
300 10.634 -10.885
301 9.996 -10.886
302 9.866 -10.814
303 9.662 -9.753
304 9.094 -9.445
305 8.847 -9.668
306 8.584 -10.121
307 8.897 -9.832
308 8.556 -9.406
309 8.327 -9.508
310 8.359 -9.242
311 8.356 -9.056
312 8.762 -9.715
313 9.529 -9.304
314 10.013 -9.595
315 10.829 -10.532
316 10.143 -10.427
317 10.606 -10.157
318 10.930 -9.947
319 10.890 -10.098
320 10.665 -10.059
321 9.985 -9.233
322 9.839 -9.182
323 9.202 -9.449
324 9.849 -9.193
325 10.340 -9.419
326 9.059 -9.790
327 9.164 -9.889
328 9.434 -9.265
329 10.035 -9.732
330 10.699 -9.206
331 11.128 -8.819
332 11.519 -9.271
333 11.846 -9.908
334 11.907 -9.935
335 11.356 -8.572
336 11.641 -8.929
337 11.742 -9.210
338 11.543 -9.464
339 11.831 -9.471
340 11.070 -9.362
341 10.854 -9.294
342 11.095 -9.101
343 11.382 -8.495
344 11.860 -8.391
345 11.885 -8.004
346 12.463 -8.155
347 11.808 -7.478
348 10.744 -7.078
349 11.143 -6.719
350 11.352 -6.030
351 11.748 -5.769
352 11.588 -5.271
353 11.196 -5.507
354 11.375 -4.804
355 11.322 -3.814
356 11.054 -3.566
357 10.970 -3.734
358 10.953 -4.010
359 12.021 -3.966
360 12.546 -3.026
361 12.730 -2.789
362 12.638 -2.119
363 12.349 -2.103
364 12.540 -2.633
365 12.265 -3.162
366 12.319 -3.219
367 12.764 -3.209
368 12.667 -3.564
369 12.212 -4.537
370 12.174 -4.895
371 12.093 -5.382
372 12.373 -4.888
373 11.930 -4.530
374 11.302 -4.028
375 11.633 -4.174
376 11.311 -4.349
377 11.317 -4.279
378 10.778 -4.292
379 9.935 -3.334
380 9.808 -3.359
381 9.465 -3.221
382 9.749 -2.537
383 9.958 -1.810
384 10.201 -1.386
385 10.319 -1.487
386 10.984 -2.180
387 11.154 -1.805
388 11.306 -1.253
389 10.767 -0.610
390 10.600 -0.586
391 10.485 -1.168
392 9.778 -0.657
393 9.786 -0.165
394 9.382 0.211
395 9.496 -0.161
396 8.908 -0.341
397 9.724 0.420
398 10.360 1.481
399 9.807 1.725
400 8.849 1.196
401 7.934 0.192
402 7.164 -0.229
403 7.070 -0.714
404 7.479 -0.151
405 7.587 0.379
406 8.422 0.401
407 8.467 -0.158
408 7.998 0.322
409 8.131 0.403
410 7.726 1.331
411 7.642 1.664
412 6.940 1.879
413 6.982 1.904
414 7.311 2.563
415 7.847 2.969
416 7.912 2.506
417 8.296 2.858
418 8.484 3.397
419 8.440 2.738
420 8.833 2.183
421 8.448 1.829
422 8.909 1.541
423 9.626 1.679
424 9.925 2.674
425 9.928 2.169
426 9.763 1.920
427 9.184 2.648
428 8.655 3.013
429 9.693 3.509
430 9.753 4.604
431 9.416 5.572
432 8.877 6.091
433 8.710 5.003
434 9.265 4.136
435 10.223 3.927
436 11.217 2.987
437 11.071 2.352
438 10.839 1.811
439 10.447 1.639
440 9.821 1.290
441 9.817 1.440
442 10.525 1.974
443 10.559 1.717
444 10.893 0.497
445 10.442 -1.020
446 9.996 -2.494
447 10.447 -2.801
448 11.081 -2.732
449 11.777 -2.654
450 11.548 -2.800
451 12.424 -2.581
452 12.376 -1.713
453 12.269 -1.852
454 11.753 -1.938
455 12.274 -2.496
456 12.323 -2.242
457 12.752 -2.108
458 13.751 -1.394
459 13.816 -1.263
460 14.140 -0.827
461 14.270 -0.418
462 13.412 -0.027
463 13.136 0.513
464 13.107 1.243
465 13.484 1.111
466 14.655 1.486
467 14.377 1.450
468 13.795 1.629
469 13.741 1.989
470 13.759 2.868
471 13.738 2.620
472 13.418 2.981
473 13.395 2.700
474 12.677 2.829
475 12.897 2.786
476 12.937 2.513
477 13.404 3.538
478 13.096 4.599
479 13.787 4.781
480 13.350 4.557
481 13.984 3.957
482 13.971 4.066
483 13.952 3.939
484 13.454 3.134
485 12.533 2.096
486 11.679 1.850
487 10.759 2.566
488 10.475 1.959
489 10.078 1.596
490 10.159 0.961
491 9.232 0.448
492 8.036 0.472
493 8.310 0.791
494 8.516 0.893
495 8.847 1.804
496 9.289 2.416
497 9.469 2.502
498 8.505 3.719
499 7.514 4.048
500 7.460 4.139
501 7.268 4.197
