# Supplementary material for: Maximum likelihood-based estimation of diffusion coefficient is quick and reliable method for analyzing estradiol actions on surface receptor movements
Source: Front Neuroinform. 2023 Mar 8;17:1005936. doi: 10.3389/fninf.2023.1005936 (PMC10031098; doi:10.3389/fninf.2023.1005936)
Supplement: Supplementary file 2 [file Data_Sheet_2.ZIP › 00-D-error_sensitivity/D015_s0/Traj_N=500_D=0.15_Error=0_MotionBlur _No.117.dat]

001 0.700 1.007
002 0.782 1.291
003 0.652 -0.025
004 0.114 -0.164
005 0.282 -0.718
006 0.882 -1.683
007 1.098 -3.040
008 0.240 -3.501
009 0.193 -2.899
010 -0.611 -2.726
011 -1.205 -3.210
012 -0.952 -3.965
013 -0.871 -4.010
014 -0.854 -4.293
015 -1.236 -4.318
016 -0.803 -4.784
017 -0.279 -4.987
018 -0.614 -4.775
019 -0.721 -4.895
020 -0.654 -4.402
021 -1.332 -4.082
022 -1.392 -4.349
023 -1.049 -4.722
024 -0.179 -4.758
025 0.585 -4.102
026 2.015 -3.803
027 2.444 -4.336
028 1.528 -4.494
029 1.933 -4.817
030 2.531 -5.076
031 2.291 -4.070
032 2.304 -3.542
033 2.600 -4.205
034 3.887 -3.791
035 4.729 -3.840
036 4.087 -4.265
037 3.897 -3.907
038 3.924 -2.836
039 4.071 -2.742
040 3.915 -3.226
041 4.075 -3.621
042 3.128 -4.186
043 3.450 -4.168
044 3.367 -3.886
045 3.591 -4.488
046 4.097 -4.706
047 4.038 -3.968
048 4.749 -3.669
049 4.904 -3.890
050 4.437 -3.656
051 4.787 -3.559
052 3.703 -3.888
053 3.167 -4.193
054 3.538 -4.532
055 4.029 -4.704
056 3.300 -5.217
057 3.854 -5.115
058 3.976 -5.027
059 3.886 -5.529
060 3.470 -5.173
061 3.146 -4.806
062 2.707 -4.833
063 2.089 -4.623
064 2.107 -5.221
065 1.876 -5.539
066 2.188 -5.275
067 1.729 -5.490
068 0.679 -5.742
069 0.822 -5.557
070 0.429 -5.309
071 1.155 -4.415
072 1.322 -3.755
073 1.379 -3.897
074 1.706 -4.357
075 1.216 -4.656
076 0.282 -5.335
077 -0.038 -5.590
078 -0.069 -4.995
079 -0.541 -4.222
080 -0.491 -3.927
081 -0.551 -4.954
082 -1.376 -4.643
083 -2.229 -5.058
084 -2.838 -5.770
085 -3.163 -5.259
086 -3.257 -4.820
087 -4.304 -4.947
088 -4.758 -4.155
089 -4.833 -4.037
090 -4.838 -4.239
091 -4.516 -4.032
092 -4.627 -4.376
093 -4.708 -4.744
094 -5.753 -4.987
095 -6.687 -5.366
096 -7.462 -5.681
097 -7.467 -5.095
098 -8.255 -4.875
099 -9.598 -4.152
100 -10.586 -4.140
101 -10.659 -3.920
102 -10.854 -3.974
103 -10.687 -3.486
104 -10.300 -3.864
105 -10.077 -4.384
106 -9.897 -4.624
107 -9.420 -4.629
108 -8.856 -4.073
109 -10.021 -3.232
110 -10.754 -3.089
111 -10.850 -3.981
112 -10.753 -4.053
113 -11.029 -3.560
114 -10.361 -3.084
115 -10.566 -2.341
116 -10.379 -2.017
117 -9.954 -1.926
118 -9.061 -1.420
119 -9.490 -0.372
120 -9.635 0.636
121 -9.527 0.993
122 -9.806 1.200
123 -10.161 1.087
124 -10.002 0.563
125 -9.170 0.216
126 -9.090 -0.094
127 -8.363 -0.350
128 -8.444 -0.257
129 -8.345 -0.396
130 -7.722 -1.111
131 -6.369 -1.457
132 -6.140 -0.969
133 -5.438 -0.912
134 -5.473 -1.625
135 -6.103 -1.414
136 -5.932 -1.309
137 -6.662 -1.413
138 -7.133 -1.271
139 -7.279 -0.726
140 -7.129 -0.136
141 -7.287 -0.649
142 -7.655 -0.934
143 -7.615 -1.060
144 -7.701 -0.825
145 -7.664 -0.330
146 -7.831 -0.245
147 -7.721 -0.398
148 -8.312 -0.791
149 -7.837 -0.660
150 -7.643 -0.699
151 -7.557 -1.738
152 -8.259 -2.488
153 -8.260 -2.778
154 -7.569 -3.414
155 -7.927 -3.365
156 -8.151 -3.844
157 -8.779 -3.659
158 -9.175 -4.682
159 -8.595 -4.306
160 -8.500 -3.540
161 -8.775 -3.835
162 -8.802 -3.321
163 -9.126 -3.462
164 -9.777 -2.983
165 -9.923 -2.977
166 -10.082 -3.236
167 -10.040 -4.357
168 -9.756 -3.958
169 -9.602 -3.786
170 -9.805 -4.785
171 -9.692 -5.232
172 -10.696 -5.838
173 -11.060 -6.656
174 -12.192 -6.657
175 -12.059 -6.765
176 -12.101 -7.055
177 -11.791 -7.128
178 -11.921 -7.281
179 -11.899 -7.354
180 -10.687 -8.069
181 -10.023 -8.421
182 -10.203 -8.139
183 -10.529 -8.303
184 -10.652 -8.785
185 -9.825 -8.988
186 -9.407 -8.032
187 -8.864 -7.316
188 -8.613 -7.136
189 -8.305 -7.411
190 -8.920 -7.371
191 -9.556 -7.830
192 -9.704 -7.912
193 -9.559 -7.819
194 -9.967 -8.434
195 -10.176 -8.918
196 -10.096 -8.632
197 -9.669 -9.013
198 -10.187 -8.416
199 -10.470 -7.653
200 -9.651 -7.795
201 -9.197 -6.861
202 -9.170 -7.532
203 -9.442 -8.120
204 -9.758 -8.443
205 -9.390 -8.597
206 -9.029 -8.299
207 -9.040 -8.002
208 -9.018 -7.999
209 -9.432 -8.182
210 -9.652 -8.106
211 -9.247 -7.709
212 -8.961 -7.511
213 -8.879 -7.846
214 -8.744 -8.170
215 -8.761 -7.538
216 -8.749 -6.946
217 -8.542 -6.581
218 -8.556 -6.075
219 -8.659 -5.716
220 -8.984 -5.713
221 -9.536 -5.037
222 -10.632 -5.788
223 -11.672 -4.896
224 -11.877 -5.062
225 -11.787 -5.723
226 -13.052 -6.096
227 -13.579 -4.870
228 -13.614 -4.199
229 -14.933 -4.210
230 -15.216 -3.876
231 -15.105 -3.625
232 -14.609 -3.181
233 -15.217 -2.878
234 -15.703 -3.085
235 -15.388 -3.649
236 -15.774 -4.074
237 -16.117 -2.758
238 -16.103 -2.079
239 -15.480 -2.099
240 -16.703 -1.808
241 -16.094 -1.227
242 -15.295 -0.683
243 -14.649 -0.599
244 -14.085 -0.375
245 -13.623 -0.971
246 -14.219 -2.284
247 -13.952 -1.905
248 -13.764 -2.133
249 -13.054 -2.293
250 -13.039 -2.063
251 -14.632 -1.854
252 -15.314 -2.192
253 -15.245 -2.450
254 -16.136 -1.957
255 -16.170 -3.122
256 -15.676 -3.375
257 -15.375 -3.569
258 -15.488 -2.947
259 -15.807 -4.025
260 -15.438 -4.559
261 -14.726 -4.544
262 -13.765 -3.838
263 -13.672 -4.444
264 -13.717 -4.358
265 -12.204 -4.201
266 -12.467 -4.298
267 -12.445 -3.699
268 -12.103 -3.534
269 -12.129 -3.738
270 -11.766 -3.126
271 -11.964 -3.426
272 -11.860 -3.542
273 -11.882 -3.711
274 -12.337 -3.830
275 -12.618 -3.600
276 -12.050 -4.218
277 -11.666 -5.043
278 -11.779 -4.178
279 -11.700 -4.313
280 -11.970 -4.340
281 -11.601 -4.248
282 -11.767 -3.758
283 -11.496 -4.219
284 -11.312 -5.050
285 -10.627 -5.038
286 -10.156 -4.333
287 -10.597 -4.290
288 -10.502 -5.228
289 -9.710 -5.971
290 -9.380 -6.646
291 -9.335 -6.844
292 -9.801 -6.852
293 -10.783 -6.873
294 -11.315 -6.106
295 -11.838 -5.930
296 -12.769 -5.900
297 -13.837 -6.601
298 -14.293 -7.083
299 -14.964 -6.872
300 -14.617 -7.207
301 -13.912 -8.135
302 -13.436 -8.004
303 -12.415 -8.059
304 -12.178 -8.637
305 -12.680 -9.478
306 -12.959 -10.457
307 -12.506 -9.679
308 -12.579 -9.331
309 -12.897 -8.956
310 -13.357 -7.701
311 -12.662 -7.557
312 -12.854 -8.250
313 -12.390 -7.730
314 -11.596 -7.102
315 -11.843 -6.737
316 -11.952 -6.758
317 -12.012 -6.832
318 -12.184 -7.114
319 -12.436 -7.496
320 -12.153 -7.520
321 -11.703 -8.111
322 -12.330 -7.536
323 -12.533 -7.039
324 -12.435 -7.314
325 -12.558 -7.582
326 -12.155 -7.691
327 -12.167 -7.333
328 -11.775 -6.719
329 -11.986 -7.016
330 -11.650 -6.850
331 -11.251 -7.093
332 -11.577 -7.067
333 -12.102 -7.279
334 -11.788 -6.921
335 -11.439 -5.989
336 -11.367 -5.853
337 -11.353 -5.426
338 -11.588 -5.072
339 -11.403 -4.291
340 -10.496 -3.889
341 -10.547 -4.053
342 -10.420 -5.042
343 -10.225 -5.620
344 -10.612 -4.825
345 -10.486 -3.624
346 -9.812 -2.845
347 -9.677 -3.392
348 -9.993 -3.844
349 -9.977 -3.635
350 -10.499 -3.531
351 -11.014 -3.124
352 -11.255 -2.996
353 -11.626 -2.455
354 -11.531 -2.891
355 -11.840 -3.556
356 -11.869 -3.701
357 -11.856 -4.265
358 -11.941 -4.411
359 -12.363 -4.295
360 -12.885 -3.983
361 -12.477 -5.054
362 -12.128 -5.313
363 -12.074 -5.299
364 -12.152 -5.589
365 -12.951 -5.482
366 -13.422 -6.157
367 -13.092 -6.291
368 -12.561 -6.551
369 -12.296 -6.043
370 -12.801 -5.580
371 -13.040 -5.080
372 -12.373 -5.096
373 -11.708 -5.212
374 -11.749 -5.895
375 -11.918 -5.686
376 -12.518 -5.544
377 -12.726 -5.418
378 -13.570 -5.174
379 -12.773 -5.094
380 -12.232 -5.548
381 -13.070 -6.226
382 -13.539 -6.502
383 -13.823 -6.487
384 -13.905 -6.447
385 -13.367 -6.087
386 -11.988 -5.916
387 -12.032 -6.396
388 -12.699 -6.846
389 -12.813 -7.365
390 -14.222 -7.476
391 -13.901 -7.776
392 -12.977 -8.675
393 -13.400 -9.011
394 -13.550 -8.954
395 -14.125 -9.470
396 -14.391 -8.986
397 -14.332 -8.558
398 -13.832 -8.551
399 -14.540 -7.236
400 -15.163 -7.200
401 -15.267 -6.557
402 -15.148 -6.695
403 -15.499 -6.495
404 -16.228 -6.492
405 -15.405 -5.997
406 -14.823 -6.546
407 -13.822 -6.887
408 -13.034 -6.965
409 -12.782 -6.175
410 -13.716 -6.708
411 -13.914 -6.308
412 -14.951 -5.721
413 -15.328 -4.961
414 -15.292 -5.104
415 -14.965 -4.315
416 -15.023 -3.778
417 -15.049 -3.518
418 -15.003 -3.278
419 -15.499 -3.817
420 -15.417 -3.879
421 -15.266 -4.756
422 -15.348 -5.173
423 -15.106 -5.411
424 -14.951 -5.666
425 -14.730 -5.680
426 -14.396 -4.935
427 -15.072 -4.961
428 -15.074 -5.142
429 -14.187 -4.841
430 -13.673 -5.193
431 -13.614 -5.107
432 -13.349 -6.003
433 -14.072 -6.603
434 -15.042 -7.291
435 -15.251 -7.898
436 -14.485 -8.763
437 -13.583 -8.215
438 -13.709 -8.464
439 -13.975 -8.096
440 -14.707 -7.503
441 -14.456 -7.442
442 -13.925 -7.120
443 -12.787 -7.123
444 -12.394 -7.129
445 -13.266 -7.269
446 -12.811 -7.174
447 -12.680 -6.596
448 -13.138 -5.621
449 -13.101 -5.577
450 -12.053 -5.426
451 -11.400 -6.112
452 -10.825 -6.738
453 -11.329 -6.701
454 -12.399 -7.651
455 -13.341 -8.058
456 -13.440 -7.294
457 -13.712 -7.387
458 -14.117 -7.186
459 -13.848 -6.124
460 -14.361 -6.936
461 -15.104 -6.753
462 -15.201 -6.534
463 -15.147 -6.341
464 -15.064 -6.095
465 -15.429 -6.226
466 -14.899 -6.260
467 -14.645 -6.792
468 -14.596 -7.620
469 -14.978 -7.155
470 -14.669 -6.722
471 -14.243 -7.295
472 -13.773 -7.172
473 -12.869 -6.491
474 -13.628 -6.468
475 -13.146 -7.508
476 -13.500 -7.653
477 -13.009 -7.031
478 -12.919 -6.716
479 -12.281 -6.572
480 -12.432 -6.538
481 -12.716 -5.925
482 -12.557 -5.131
483 -11.948 -4.976
484 -11.901 -5.561
485 -11.903 -5.698
486 -11.333 -6.079
487 -11.539 -5.933
488 -11.905 -6.881
489 -12.356 -6.845
490 -12.510 -7.006
491 -13.007 -7.150
492 -12.907 -6.929
493 -13.172 -6.343
494 -12.803 -6.258
495 -12.265 -6.204
496 -12.511 -7.090
497 -13.352 -7.699
498 -14.133 -8.363
499 -15.140 -8.914
500 -15.695 -9.307
501 -15.294 -8.659
