# Supplementary material for: Maximum likelihood-based estimation of diffusion coefficient is quick and reliable method for analyzing estradiol actions on surface receptor movements
Source: Front Neuroinform. 2023 Mar 8;17:1005936. doi: 10.3389/fninf.2023.1005936 (PMC10031098; doi:10.3389/fninf.2023.1005936)
Supplement: Supplementary file 2 [file Data_Sheet_2.ZIP › 00-D-error_sensitivity/D015_s0/Traj_N=500_D=0.15_Error=0_MotionBlur _No.118.dat]

001 0.189 -1.146
002 -0.308 -1.693
003 0.185 -0.807
004 0.369 -0.546
005 1.199 -0.787
006 0.959 0.397
007 0.561 0.120
008 1.404 -0.840
009 1.849 -0.289
010 2.443 -0.565
011 2.031 -0.696
012 1.856 -0.040
013 1.276 0.154
014 1.533 -0.483
015 1.234 -0.812
016 1.773 -0.641
017 1.160 -0.491
018 1.104 -0.347
019 1.913 -0.668
020 2.658 -0.168
021 2.642 -0.045
022 2.878 0.291
023 2.342 0.978
024 1.428 0.484
025 1.960 0.685
026 2.135 1.530
027 1.849 1.915
028 1.154 2.722
029 1.216 3.391
030 1.222 3.943
031 0.919 3.487
032 0.425 2.559
033 0.732 2.752
034 0.756 2.869
035 0.540 1.698
036 0.216 0.866
037 0.651 0.259
038 0.172 -0.043
039 0.229 -0.539
040 0.272 -0.863
041 -0.141 -1.528
042 -0.147 -2.004
043 -0.682 -2.068
044 -0.653 -2.260
045 -0.385 -1.788
046 -0.635 -0.885
047 -0.558 -0.279
048 -0.987 -0.138
049 -0.931 0.255
050 -0.699 1.065
051 -1.319 0.849
052 -1.158 0.268
053 -1.035 0.497
054 -1.047 1.001
055 -1.792 1.213
056 -1.604 1.377
057 -1.954 1.102
058 -2.402 0.842
059 -2.958 1.232
060 -3.161 2.220
061 -2.170 2.224
062 -1.603 2.532
063 -1.603 1.966
064 -1.766 1.563
065 -1.134 1.771
066 -1.800 1.930
067 -2.390 1.549
068 -2.746 0.688
069 -2.343 0.217
070 -2.390 0.810
071 -2.880 0.974
072 -2.846 0.738
073 -2.787 0.962
074 -3.415 1.491
075 -3.174 1.383
076 -2.818 2.128
077 -2.478 2.037
078 -2.306 2.027
079 -2.030 1.857
080 -2.697 1.927
081 -3.462 1.829
082 -3.931 1.801
083 -3.106 2.713
084 -2.378 3.864
085 -2.063 4.201
086 -1.845 5.004
087 -1.945 5.044
088 -2.637 4.487
089 -2.525 4.850
090 -3.554 5.394
091 -4.616 6.184
092 -4.405 7.260
093 -4.255 7.772
094 -3.427 8.268
095 -4.020 7.735
096 -4.887 7.110
097 -6.191 7.325
098 -6.534 7.441
099 -6.889 8.356
100 -6.793 8.855
101 -7.044 8.763
102 -7.516 8.818
103 -8.070 8.868
104 -7.958 9.279
105 -8.380 8.890
106 -8.955 8.815
107 -9.278 9.714
108 -9.274 10.518
109 -9.369 10.191
110 -10.142 9.961
111 -9.511 10.313
112 -8.593 10.008
113 -8.319 10.121
114 -8.152 10.144
115 -7.822 9.804
116 -7.334 9.554
117 -6.652 10.504
118 -6.796 10.592
119 -6.400 11.201
120 -6.102 10.457
121 -6.551 10.318
122 -6.723 10.612
123 -6.836 10.532
124 -6.816 10.731
125 -7.269 10.759
126 -7.498 11.132
127 -7.669 11.094
128 -7.112 11.330
129 -5.964 11.018
130 -6.507 11.409
131 -7.097 11.564
132 -6.261 11.344
133 -6.151 12.074
134 -6.532 12.321
135 -6.646 12.696
136 -6.503 13.113
137 -6.742 13.633
138 -6.782 14.395
139 -7.189 14.548
140 -7.781 13.778
141 -6.671 13.395
142 -5.060 12.701
143 -5.073 12.446
144 -5.522 13.377
145 -5.774 14.448
146 -6.275 15.394
147 -5.886 15.019
148 -6.056 14.725
149 -5.647 14.864
150 -6.180 14.811
151 -6.505 15.462
152 -6.605 16.615
153 -7.071 16.422
154 -6.985 16.603
155 -6.949 17.595
156 -7.966 18.095
157 -8.549 17.972
158 -7.613 18.395
159 -7.045 18.712
160 -7.367 19.177
161 -7.649 19.234
162 -7.603 18.575
163 -7.994 17.779
164 -8.149 17.592
165 -8.431 17.687
166 -8.583 18.350
167 -8.477 18.603
168 -8.372 18.761
169 -8.193 18.881
170 -8.071 18.632
171 -8.046 19.093
172 -8.143 19.184
173 -8.037 19.560
174 -8.829 19.984
175 -8.569 19.459
176 -8.355 18.909
177 -9.065 17.988
178 -9.090 18.668
179 -8.670 17.835
180 -9.631 17.586
181 -10.532 17.165
182 -10.350 16.712
183 -11.300 17.924
184 -11.348 19.299
185 -10.898 18.404
186 -11.425 19.351
187 -11.663 19.821
188 -10.945 19.518
189 -11.210 18.547
190 -12.774 18.453
191 -13.688 17.925
192 -14.504 17.628
193 -15.065 17.716
194 -15.022 17.542
195 -14.238 17.321
196 -13.953 17.187
197 -14.130 16.756
198 -14.276 15.536
199 -13.743 15.293
200 -13.634 15.137
201 -14.347 15.069
202 -13.943 15.042
203 -13.836 15.119
204 -13.133 15.077
205 -13.013 15.006
206 -13.054 14.510
207 -13.208 13.981
208 -13.830 14.121
209 -14.073 13.719
210 -13.673 13.421
211 -13.111 13.687
212 -13.211 14.543
213 -12.867 14.428
214 -12.491 13.425
215 -12.808 12.808
216 -12.732 12.438
217 -12.382 12.193
218 -11.471 11.916
219 -11.359 12.065
220 -10.973 12.653
221 -10.934 12.852
222 -10.447 12.688
223 -10.771 12.295
224 -11.225 11.702
225 -11.478 11.825
226 -10.963 11.463
227 -10.890 11.066
228 -11.096 11.424
229 -11.136 10.793
230 -10.772 10.989
231 -10.865 10.306
232 -10.885 10.397
233 -9.964 10.381
234 -9.450 10.873
235 -9.605 11.450
236 -9.728 10.940
237 -9.632 10.855
238 -9.937 10.927
239 -9.333 10.930
240 -9.883 10.173
241 -9.291 9.612
242 -9.073 9.952
243 -8.498 9.021
244 -8.544 9.264
245 -7.341 9.218
246 -7.436 9.710
247 -7.458 10.347
248 -7.320 8.938
249 -6.829 9.398
250 -6.283 10.039
251 -6.072 9.808
252 -5.545 10.058
253 -6.387 11.166
254 -6.894 11.257
255 -7.741 11.167
256 -7.056 10.135
257 -7.250 10.660
258 -7.668 10.595
259 -7.776 9.515
260 -7.598 9.448
261 -7.575 9.032
262 -7.956 9.278
263 -9.037 9.219
264 -8.932 9.677
265 -8.679 10.388
266 -8.532 10.278
267 -8.556 10.104
268 -8.980 9.420
269 -8.738 10.140
270 -8.034 9.558
271 -7.941 8.633
272 -8.189 9.328
273 -8.742 8.788
274 -9.310 8.859
275 -8.632 8.552
276 -8.667 8.273
277 -8.940 7.542
278 -8.624 7.105
279 -7.878 6.384
280 -7.754 5.677
281 -7.223 5.918
282 -7.270 5.623
283 -7.529 4.988
284 -7.419 4.116
285 -7.197 3.861
286 -6.949 3.898
287 -6.713 3.385
288 -7.078 2.710
289 -7.462 1.700
290 -6.953 1.483
291 -7.050 2.273
292 -7.000 2.583
293 -7.620 2.080
294 -7.022 3.023
295 -6.998 2.591
296 -6.901 1.598
297 -7.554 1.950
298 -7.446 1.851
299 -6.815 1.561
300 -6.606 0.798
301 -6.807 0.654
302 -6.641 2.373
303 -6.532 2.467
304 -6.144 2.317
305 -5.605 2.449
306 -5.490 2.703
307 -5.963 2.418
308 -5.730 1.411
309 -5.170 0.740
310 -5.032 1.814
311 -5.884 2.033
312 -5.127 2.755
313 -5.652 3.398
314 -6.002 4.191
315 -6.103 4.326
316 -6.185 4.428
317 -6.630 3.803
318 -6.989 3.704
319 -7.778 4.238
320 -8.761 4.111
321 -8.480 4.119
322 -7.911 4.002
323 -7.619 3.633
324 -7.404 3.968
325 -6.710 3.343
326 -7.003 3.738
327 -7.908 3.774
328 -7.910 4.258
329 -8.311 4.448
330 -8.003 3.705
331 -7.832 4.579
332 -7.350 3.504
333 -7.967 3.110
334 -7.994 2.732
335 -7.547 3.185
336 -7.722 3.116
337 -7.508 3.837
338 -7.264 4.508
339 -7.203 4.640
340 -6.941 4.883
341 -8.179 4.718
342 -9.491 3.875
343 -10.006 3.663
344 -9.896 2.954
345 -10.065 2.743
346 -10.279 2.912
347 -10.613 2.141
348 -10.931 1.778
349 -11.254 1.017
350 -11.277 1.166
351 -11.627 1.983
352 -11.033 2.468
353 -10.262 2.962
354 -10.176 3.066
355 -9.966 3.804
356 -10.112 4.380
357 -10.282 4.330
358 -10.385 5.167
359 -9.638 5.323
360 -8.993 5.741
361 -8.660 6.011
362 -8.572 5.243
363 -7.782 5.030
364 -7.532 4.355
365 -7.837 4.480
366 -8.702 4.201
367 -8.896 3.969
368 -8.091 4.295
369 -7.556 4.192
370 -8.505 4.357
371 -8.385 4.004
372 -8.097 3.639
373 -8.190 3.249
374 -8.536 2.740
375 -8.289 3.043
376 -7.821 4.166
377 -8.654 4.753
378 -8.591 5.026
379 -9.990 5.540
380 -10.823 5.809
381 -11.905 6.277
382 -12.359 6.938
383 -11.829 7.294
384 -11.186 7.808
385 -10.959 7.992
386 -11.053 8.236
387 -10.432 8.392
388 -10.555 7.636
389 -11.061 7.589
390 -11.297 8.106
391 -10.980 9.103
392 -11.279 8.545
393 -11.881 8.599
394 -13.021 8.612
395 -13.364 8.455
396 -13.519 8.223
397 -14.391 7.285
398 -14.413 5.687
399 -14.439 6.254
400 -13.451 5.995
401 -13.008 5.883
402 -13.708 6.123
403 -14.166 6.476
404 -13.410 5.931
405 -14.422 5.749
406 -15.639 6.283
407 -15.834 5.665
408 -15.190 5.773
409 -14.900 5.691
410 -15.219 5.790
411 -16.168 5.485
412 -15.813 5.500
413 -15.308 5.030
414 -15.364 5.400
415 -15.070 6.421
416 -15.028 6.989
417 -14.285 6.681
418 -14.166 6.602
419 -13.944 7.221
420 -13.012 7.510
421 -12.862 7.921
422 -13.978 8.669
423 -13.762 8.196
424 -13.131 8.433
425 -12.818 8.726
426 -12.362 9.186
427 -11.784 8.795
428 -11.721 9.173
429 -11.879 9.693
430 -12.016 9.945
431 -11.354 9.438
432 -11.469 10.181
433 -11.360 11.228
434 -11.208 10.985
435 -11.218 11.335
436 -11.636 11.735
437 -11.351 11.995
438 -10.920 11.419
439 -10.862 10.911
440 -10.941 11.160
441 -11.777 11.038
442 -12.363 11.365
443 -12.937 11.090
444 -13.496 11.199
445 -14.387 11.240
446 -14.645 11.443
447 -14.895 11.376
448 -15.073 12.089
449 -15.668 12.545
450 -16.046 12.439
451 -16.244 13.699
452 -15.531 14.622
453 -14.893 15.878
454 -14.078 16.433
455 -13.621 16.704
456 -13.719 16.335
457 -12.970 16.822
458 -12.975 17.072
459 -13.178 17.071
460 -13.967 17.634
461 -14.402 16.882
462 -15.137 16.710
463 -14.997 16.869
464 -14.231 17.101
465 -13.464 17.468
466 -13.162 18.392
467 -12.683 18.986
468 -12.743 19.998
469 -13.833 20.154
470 -14.496 19.200
471 -14.767 19.285
472 -15.663 19.723
473 -16.552 18.983
474 -17.235 17.543
475 -17.056 16.260
476 -17.498 16.469
477 -18.209 17.398
478 -18.259 18.598
479 -17.841 18.719
480 -17.322 17.919
481 -16.573 17.635
482 -16.347 16.960
483 -16.520 15.629
484 -16.398 15.241
485 -16.744 15.864
486 -15.979 15.554
487 -14.607 15.609
488 -13.570 15.302
489 -13.586 15.195
490 -13.682 14.410
491 -13.119 15.024
492 -12.772 15.790
493 -12.405 15.549
494 -12.618 15.556
495 -12.288 15.748
496 -11.029 16.639
497 -10.496 16.964
498 -10.193 17.506
499 -10.442 17.295
500 -10.239 17.518
501 -10.057 17.933
