# Supplementary material for: Maximum likelihood-based estimation of diffusion coefficient is quick and reliable method for analyzing estradiol actions on surface receptor movements
Source: Front Neuroinform. 2023 Mar 8;17:1005936. doi: 10.3389/fninf.2023.1005936 (PMC10031098; doi:10.3389/fninf.2023.1005936)
Supplement: Supplementary file 2 [file Data_Sheet_2.ZIP › 00-D-error_sensitivity/D015_s0/Traj_N=500_D=0.15_Error=0_MotionBlur _No.119.dat]

001 0.297 -0.172
002 0.738 -0.414
003 0.765 0.271
004 0.621 1.045
005 0.290 1.798
006 0.063 1.892
007 0.373 1.485
008 0.028 2.143
009 -0.220 1.833
010 0.232 0.780
011 0.896 0.044
012 0.701 -0.645
013 1.444 -0.153
014 1.203 -0.082
015 2.200 0.485
016 2.756 0.318
017 3.451 0.775
018 2.738 1.180
019 2.629 1.082
020 3.693 0.702
021 4.458 -0.101
022 4.120 -0.610
023 3.711 -0.534
024 3.375 -0.912
025 3.114 -0.517
026 2.798 0.427
027 2.741 0.638
028 2.807 0.489
029 3.357 0.189
030 4.510 -0.495
031 4.676 -0.166
032 5.224 0.899
033 5.989 0.800
034 5.300 1.642
035 5.271 2.001
036 4.213 1.931
037 4.162 2.505
038 4.069 3.287
039 4.238 3.787
040 4.835 3.427
041 3.881 3.256
042 3.661 3.083
043 3.729 2.388
044 4.275 1.507
045 2.997 1.508
046 2.575 1.824
047 2.361 2.301
048 2.822 1.485
049 3.123 1.347
050 3.655 1.810
051 3.918 1.760
052 3.276 1.382
053 3.289 0.903
054 3.680 1.372
055 2.722 1.712
056 2.486 1.459
057 2.253 0.490
058 2.213 -0.064
059 2.602 0.242
060 2.175 0.520
061 2.115 0.080
062 1.990 0.115
063 1.891 0.316
064 2.480 0.196
065 2.200 -0.344
066 1.348 -0.106
067 1.095 -0.102
068 0.249 -0.318
069 0.543 -0.810
070 0.740 -1.531
071 0.533 -2.397
072 0.487 -2.301
073 0.054 -2.634
074 -0.785 -2.983
075 -0.943 -3.525
076 -0.970 -4.200
077 -0.550 -4.688
078 -0.944 -4.881
079 -0.568 -5.018
080 -0.900 -5.388
081 -1.189 -5.812
082 -1.204 -6.523
083 -0.974 -6.710
084 -0.969 -7.018
085 -1.202 -6.852
086 -0.841 -7.943
087 -1.577 -8.223
088 -1.856 -9.247
089 -1.479 -9.088
090 -1.355 -9.365
091 -1.185 -8.331
092 -2.031 -8.139
093 -2.581 -7.707
094 -2.389 -7.525
095 -2.605 -7.488
096 -2.435 -7.514
097 -2.619 -8.010
098 -2.844 -8.164
099 -3.369 -8.787
100 -3.302 -9.026
101 -2.983 -8.616
102 -2.660 -9.025
103 -3.438 -8.399
104 -3.647 -8.019
105 -3.021 -8.258
106 -3.329 -7.933
107 -3.466 -7.242
108 -3.959 -6.623
109 -3.937 -6.667
110 -4.072 -6.010
111 -4.173 -6.434
112 -4.129 -6.221
113 -4.257 -5.781
114 -4.529 -5.874
115 -3.725 -5.746
116 -3.615 -5.642
117 -4.003 -5.656
118 -3.768 -5.437
119 -4.247 -5.664
120 -3.795 -5.699
121 -3.589 -6.560
122 -4.629 -6.985
123 -5.018 -6.299
124 -4.627 -6.165
125 -4.955 -5.675
126 -5.197 -6.110
127 -5.755 -6.186
128 -5.044 -5.930
129 -4.707 -6.068
130 -4.851 -6.216
131 -5.221 -6.240
132 -4.931 -6.389
133 -4.925 -6.534
134 -5.831 -6.576
135 -7.001 -5.702
136 -7.693 -4.489
137 -7.523 -4.687
138 -7.103 -5.235
139 -7.414 -5.774
140 -6.955 -5.529
141 -6.474 -5.000
142 -6.609 -4.952
143 -5.955 -4.636
144 -5.734 -5.591
145 -5.855 -6.021
146 -6.301 -6.451
147 -5.269 -6.537
148 -5.897 -7.413
149 -5.837 -7.860
150 -5.780 -7.867
151 -6.139 -7.695
152 -5.989 -7.271
153 -5.861 -6.866
154 -5.851 -7.404
155 -5.595 -7.227
156 -5.768 -8.234
157 -5.987 -8.956
158 -5.945 -8.886
159 -5.940 -9.226
160 -6.113 -8.527
161 -6.757 -8.831
162 -6.631 -8.538
163 -7.612 -8.318
164 -8.429 -9.033
165 -8.236 -8.296
166 -8.359 -8.405
167 -8.383 -8.434
168 -8.741 -9.038
169 -8.430 -8.926
170 -8.004 -8.711
171 -8.002 -8.558
172 -8.076 -8.888
173 -7.665 -8.953
174 -7.188 -8.922
175 -7.635 -9.162
176 -7.979 -8.548
177 -9.023 -8.476
178 -9.012 -8.314
179 -9.449 -9.388
180 -9.215 -9.738
181 -9.338 -10.143
182 -9.501 -9.959
183 -9.635 -9.088
184 -10.360 -9.300
185 -10.943 -9.617
186 -10.511 -10.500
187 -11.114 -10.179
188 -11.209 -8.993
189 -11.955 -8.259
190 -11.732 -7.911
191 -11.701 -8.471
192 -11.656 -8.035
193 -11.026 -7.247
194 -10.163 -6.844
195 -9.540 -7.336
196 -10.199 -7.434
197 -10.130 -7.280
198 -10.347 -7.654
199 -10.928 -7.671
200 -11.321 -8.067
201 -10.940 -8.238
202 -10.997 -8.753
203 -11.265 -9.347
204 -10.607 -9.761
205 -10.465 -8.848
206 -9.221 -8.836
207 -8.523 -8.902
208 -7.901 -8.786
209 -7.947 -8.655
210 -8.089 -9.222
211 -7.981 -8.306
212 -8.128 -8.166
213 -7.941 -8.493
214 -8.118 -9.034
215 -8.342 -9.726
216 -8.309 -10.151
217 -7.923 -10.624
218 -7.630 -11.758
219 -7.693 -11.986
220 -6.920 -12.268
221 -6.588 -12.198
222 -5.609 -12.564
223 -4.964 -13.253
224 -5.205 -13.046
225 -4.950 -13.183
226 -5.175 -13.551
227 -5.682 -13.733
228 -5.296 -14.314
229 -5.063 -14.005
230 -5.236 -14.497
231 -4.962 -14.391
232 -5.404 -14.473
233 -5.830 -16.259
234 -6.805 -16.966
235 -7.486 -16.487
236 -7.686 -16.410
237 -7.111 -16.603
238 -7.373 -16.952
239 -6.734 -17.226
240 -6.523 -16.804
241 -6.244 -16.017
242 -6.012 -15.811
243 -6.636 -15.795
244 -7.185 -15.592
245 -7.009 -16.382
246 -7.502 -16.982
247 -7.832 -16.928
248 -8.139 -17.339
249 -7.150 -17.054
250 -6.576 -16.536
251 -6.272 -16.227
252 -5.325 -15.986
253 -5.351 -15.959
254 -6.154 -15.809
255 -6.958 -16.105
256 -6.279 -15.873
257 -5.654 -16.104
258 -5.823 -15.691
259 -6.035 -16.032
260 -6.414 -15.700
261 -6.531 -15.854
262 -6.201 -15.240
263 -5.890 -15.412
264 -6.092 -15.356
265 -6.077 -14.961
266 -5.034 -14.475
267 -5.004 -13.642
268 -5.213 -13.433
269 -5.801 -14.892
270 -5.472 -15.257
271 -5.084 -15.623
272 -4.533 -14.508
273 -4.144 -13.840
274 -3.777 -13.444
275 -3.695 -13.525
276 -4.399 -13.201
277 -4.699 -13.632
278 -4.131 -13.603
279 -4.376 -13.372
280 -4.624 -13.307
281 -4.408 -13.024
282 -3.942 -12.661
283 -4.267 -13.228
284 -4.868 -13.630
285 -4.597 -14.126
286 -5.318 -14.326
287 -5.216 -14.301
288 -5.564 -14.203
289 -5.232 -13.506
290 -4.318 -13.214
291 -4.588 -13.526
292 -4.454 -13.450
293 -3.484 -12.516
294 -2.908 -11.796
295 -3.801 -12.549
296 -3.983 -12.784
297 -4.056 -11.928
298 -4.221 -11.380
299 -3.948 -10.787
300 -4.276 -9.696
301 -5.008 -8.913
302 -5.080 -8.706
303 -4.214 -8.713
304 -3.852 -8.291
305 -3.710 -8.458
306 -4.142 -9.969
307 -4.289 -10.708
308 -4.880 -10.292
309 -5.422 -9.782
310 -5.303 -9.389
311 -5.614 -9.581
312 -5.477 -9.597
313 -4.040 -9.296
314 -3.095 -9.630
315 -2.543 -10.357
316 -2.016 -11.241
317 -1.463 -11.517
318 -0.651 -11.521
319 -0.817 -11.517
320 -1.048 -12.161
321 -0.546 -12.282
322 -1.276 -11.968
323 -1.841 -12.080
324 -1.835 -12.556
325 -1.873 -12.212
326 -2.493 -12.602
327 -2.573 -13.304
328 -1.876 -14.396
329 -1.964 -14.511
330 -1.571 -14.048
331 -1.225 -13.912
332 -0.752 -13.241
333 -1.337 -13.057
334 -1.824 -13.379
335 -1.547 -13.137
336 -0.836 -13.116
337 -1.187 -13.605
338 -0.685 -14.295
339 -0.474 -14.204
340 0.190 -13.947
341 0.999 -14.819
342 0.859 -15.989
343 0.820 -16.611
344 1.167 -16.403
345 1.690 -15.918
346 2.460 -15.710
347 1.706 -16.344
348 0.642 -16.731
349 0.596 -17.123
350 1.278 -16.361
351 1.672 -16.627
352 1.653 -16.688
353 1.977 -17.141
354 1.636 -17.320
355 1.223 -18.060
356 1.274 -18.249
357 1.092 -17.718
358 0.774 -18.304
359 0.109 -18.232
360 -0.455 -17.988
361 -1.025 -18.141
362 -1.012 -18.218
363 -0.944 -17.559
364 -1.146 -17.304
365 -0.549 -17.377
366 0.003 -18.832
367 0.383 -19.085
368 1.043 -18.715
369 1.810 -18.192
370 2.019 -18.175
371 1.705 -17.688
372 1.892 -17.997
373 2.801 -18.567
374 3.710 -18.696
375 3.255 -18.291
376 2.405 -18.198
377 2.148 -18.024
378 2.494 -16.843
379 3.345 -16.191
380 3.912 -15.396
381 4.653 -15.040
382 4.683 -15.064
383 5.341 -15.664
384 5.812 -15.114
385 4.468 -15.473
386 3.766 -16.020
387 4.117 -16.182
388 4.526 -15.989
389 4.486 -16.681
390 4.050 -17.533
391 3.733 -18.204
392 3.347 -17.001
393 2.486 -16.266
394 2.902 -16.241
395 3.449 -15.988
396 3.929 -15.680
397 3.636 -16.646
398 3.800 -16.182
399 3.864 -15.416
400 4.486 -15.264
401 4.197 -15.764
402 4.049 -14.995
403 4.560 -14.956
404 4.239 -15.219
405 4.311 -16.095
406 4.717 -16.797
407 4.771 -17.390
408 5.198 -18.039
409 4.993 -17.319
410 4.349 -16.319
411 4.441 -16.117
412 4.056 -16.913
413 3.593 -16.276
414 4.678 -15.606
415 5.320 -15.940
416 4.981 -15.970
417 5.124 -16.444
418 5.198 -17.191
419 4.916 -16.762
420 5.461 -16.770
421 6.211 -16.310
422 7.017 -16.240
423 7.226 -15.848
424 6.812 -15.548
425 7.135 -15.242
426 7.033 -14.465
427 7.337 -13.953
428 8.088 -13.769
429 8.504 -13.638
430 8.318 -14.247
431 9.080 -14.457
432 9.151 -14.066
433 8.949 -14.939
434 9.732 -15.212
435 9.720 -15.103
436 10.188 -14.637
437 9.917 -14.460
438 9.857 -14.699
439 9.926 -14.004
440 10.523 -13.465
441 10.414 -12.590
442 10.496 -12.864
443 9.947 -12.401
444 11.058 -11.517
445 11.978 -11.721
446 11.092 -12.482
447 10.344 -13.474
448 9.404 -13.921
449 9.858 -14.234
450 9.236 -14.955
451 9.810 -14.939
452 10.066 -15.792
453 9.798 -16.170
454 8.958 -16.087
455 8.052 -15.071
456 7.416 -14.882
457 7.690 -14.541
458 7.215 -13.955
459 7.416 -13.618
460 6.866 -14.380
461 7.413 -14.740
462 7.903 -14.695
463 7.156 -14.768
464 7.020 -14.804
465 6.815 -15.218
466 5.689 -15.829
467 4.728 -15.448
468 4.064 -15.025
469 3.969 -15.599
470 3.880 -15.742
471 2.940 -15.968
472 2.784 -16.216
473 3.420 -15.884
474 3.938 -15.727
475 4.128 -15.343
476 4.339 -15.373
477 4.561 -15.394
478 4.397 -15.526
479 4.863 -15.044
480 4.471 -14.998
481 3.567 -14.147
482 4.072 -14.525
483 3.292 -14.810
484 3.813 -15.403
485 4.658 -15.887
486 5.379 -15.512
487 5.878 -15.673
488 6.506 -15.982
489 7.091 -15.439
490 8.214 -14.659
491 8.079 -14.398
492 8.875 -14.473
493 9.113 -14.580
494 9.069 -13.971
495 9.575 -13.697
496 9.921 -13.353
497 10.388 -13.997
498 9.537 -13.986
499 9.124 -14.624
500 9.205 -16.101
501 9.618 -16.437
