# Supplementary material for: Maximum likelihood-based estimation of diffusion coefficient is quick and reliable method for analyzing estradiol actions on surface receptor movements
Source: Front Neuroinform. 2023 Mar 8;17:1005936. doi: 10.3389/fninf.2023.1005936 (PMC10031098; doi:10.3389/fninf.2023.1005936)
Supplement: Supplementary file 2 [file Data_Sheet_2.ZIP › 00-D-error_sensitivity/D015_s0/Traj_N=500_D=0.15_Error=0_MotionBlur _No.120.dat]

001 -0.190 -0.118
002 -0.668 0.300
003 -1.097 0.595
004 -0.985 0.127
005 -1.016 1.209
006 -1.414 1.214
007 -1.686 0.011
008 -0.993 -0.040
009 -0.977 -0.688
010 -1.506 -1.513
011 -1.440 -1.809
012 -0.890 -1.127
013 -1.213 0.139
014 -1.578 -0.052
015 -1.585 0.307
016 -1.923 0.069
017 -2.552 -0.605
018 -2.301 -0.607
019 -2.113 -0.800
020 -2.263 -1.556
021 -2.952 -1.033
022 -2.755 -0.981
023 -2.791 -0.750
024 -2.946 -0.679
025 -3.014 -0.508
026 -2.813 -0.215
027 -2.672 -1.036
028 -3.008 -1.951
029 -2.879 -1.778
030 -2.234 -1.389
031 -2.883 -0.881
032 -3.099 -0.266
033 -3.814 -0.568
034 -3.708 -1.210
035 -3.784 -1.198
036 -3.780 -0.920
037 -3.613 -0.156
038 -3.543 -0.057
039 -3.023 -0.817
040 -2.388 -1.468
041 -2.828 -0.639
042 -2.817 -1.168
043 -2.227 -0.582
044 -2.658 -0.516
045 -3.887 -0.388
046 -4.243 -1.243
047 -4.170 -0.603
048 -4.464 0.018
049 -4.658 0.745
050 -3.985 0.661
051 -3.087 0.738
052 -3.357 1.057
053 -4.454 0.518
054 -4.617 0.071
055 -3.985 -0.025
056 -3.553 0.302
057 -3.583 -0.924
058 -2.873 -0.832
059 -2.751 -0.458
060 -3.450 -0.921
061 -4.227 -1.524
062 -5.536 -1.270
063 -5.312 -1.189
064 -5.517 -0.878
065 -5.803 -0.601
066 -5.951 -0.564
067 -5.769 -1.033
068 -5.238 -1.808
069 -5.115 -1.937
070 -6.011 -2.266
071 -6.589 -3.285
072 -6.129 -3.486
073 -6.313 -3.519
074 -6.715 -3.386
075 -6.702 -3.096
076 -6.155 -2.875
077 -5.402 -1.365
078 -5.453 -0.944
079 -5.659 -0.585
080 -6.030 -0.608
081 -5.537 -0.637
082 -5.222 -0.985
083 -5.471 -1.457
084 -5.945 -1.223
085 -6.057 -0.213
086 -6.323 -0.114
087 -6.194 -0.552
088 -6.320 0.009
089 -7.161 0.329
090 -6.903 0.001
091 -6.374 -0.208
092 -6.500 -0.294
093 -6.885 -0.308
094 -6.920 -0.813
095 -7.567 -0.718
096 -7.754 -0.631
097 -6.756 -0.515
098 -6.968 -0.841
099 -8.303 -0.892
100 -8.446 -1.279
101 -7.749 -0.907
102 -8.072 -0.134
103 -8.342 -0.359
104 -7.271 -0.088
105 -6.718 0.266
106 -6.335 0.198
107 -6.643 0.886
108 -6.733 0.932
109 -6.916 1.352
110 -7.799 1.556
111 -7.812 1.798
112 -6.758 1.900
113 -6.235 2.665
114 -6.482 3.518
115 -6.224 4.269
116 -5.817 3.543
117 -5.659 2.533
118 -5.157 2.245
119 -4.376 2.374
120 -3.964 2.095
121 -3.598 1.746
122 -2.724 1.343
123 -2.320 1.813
124 -2.530 1.887
125 -1.956 1.670
126 -1.897 1.658
127 -1.672 1.517
128 -2.602 1.428
129 -3.801 1.930
130 -4.169 2.494
131 -3.332 1.889
132 -3.810 1.345
133 -4.311 0.394
134 -4.050 0.017
135 -3.764 -0.562
136 -4.045 -1.597
137 -3.569 -1.963
138 -3.290 -1.607
139 -3.470 -1.321
140 -3.362 -1.435
141 -3.657 -0.788
142 -4.917 -0.416
143 -5.060 -0.078
144 -4.098 0.475
145 -4.384 1.343
146 -4.274 0.758
147 -4.099 0.697
148 -4.497 0.310
149 -5.346 0.361
150 -5.245 0.469
151 -4.760 0.265
152 -5.258 1.205
153 -6.511 1.293
154 -7.342 1.654
155 -7.380 0.993
156 -7.051 1.168
157 -7.235 1.234
158 -7.498 1.534
159 -7.625 1.743
160 -7.675 1.872
161 -7.351 1.535
162 -7.458 1.282
163 -8.001 1.448
164 -9.203 1.366
165 -9.245 1.012
166 -8.670 0.505
167 -8.058 1.172
168 -7.334 2.013
169 -7.785 2.136
170 -7.887 2.088
171 -8.168 2.332
172 -9.152 2.576
173 -9.803 2.756
174 -10.462 2.491
175 -10.612 2.290
176 -10.763 2.397
177 -10.988 3.115
178 -11.294 2.749
179 -10.393 1.153
180 -10.063 1.678
181 -11.285 1.534
182 -11.360 1.256
183 -10.871 0.964
184 -11.059 0.948
185 -12.031 0.676
186 -11.971 1.007
187 -12.172 0.897
188 -12.501 0.439
189 -12.664 -0.200
190 -12.037 -0.548
191 -11.260 -1.028
192 -11.398 -1.245
193 -11.844 -1.699
194 -11.917 -1.414
195 -12.508 -1.873
196 -12.976 -1.446
197 -12.465 -0.920
198 -12.178 -0.686
199 -12.277 -1.667
200 -11.255 -1.308
201 -10.560 -0.255
202 -10.505 0.093
203 -10.355 0.081
204 -10.826 0.405
205 -11.052 0.205
206 -11.003 0.450
207 -11.061 0.425
208 -10.273 -0.046
209 -10.085 0.628
210 -10.282 0.257
211 -10.414 0.170
212 -10.402 -0.337
213 -10.806 -0.803
214 -11.681 -0.909
215 -12.167 0.407
216 -12.469 0.442
217 -12.483 0.185
218 -12.633 0.632
219 -11.955 1.191
220 -12.169 2.477
221 -13.434 3.018
222 -13.331 1.972
223 -13.095 1.565
224 -13.627 1.800
225 -14.612 2.100
226 -14.469 1.846
227 -13.211 0.882
228 -12.178 0.388
229 -12.279 0.321
230 -12.376 -0.941
231 -10.971 -1.576
232 -10.599 -2.266
233 -11.431 -2.353
234 -11.579 -1.900
235 -11.089 -1.404
236 -9.845 -1.435
237 -9.957 -1.443
238 -11.202 -1.473
239 -11.839 -1.432
240 -11.485 -1.355
241 -11.614 -1.726
242 -11.304 -2.415
243 -11.569 -2.528
244 -11.309 -1.687
245 -10.503 -1.721
246 -10.620 -2.030
247 -11.440 -2.830
248 -11.442 -3.088
249 -11.970 -3.115
250 -10.938 -3.232
251 -10.540 -2.626
252 -9.383 -2.358
253 -9.439 -2.172
254 -9.085 -2.236
255 -8.056 -2.153
256 -7.674 -2.250
257 -7.577 -2.998
258 -8.538 -2.969
259 -8.548 -2.552
260 -9.502 -3.344
261 -9.825 -2.797
262 -9.039 -2.486
263 -8.333 -2.071
264 -8.430 -2.321
265 -9.258 -2.706
266 -9.768 -2.868
267 -10.770 -2.612
268 -11.111 -2.780
269 -11.314 -2.950
270 -10.999 -3.142
271 -11.075 -3.064
272 -11.069 -3.157
273 -11.682 -2.945
274 -11.667 -3.568
275 -11.759 -3.942
276 -11.917 -3.602
277 -13.195 -4.576
278 -13.431 -4.748
279 -12.931 -4.468
280 -14.430 -4.215
281 -15.628 -4.846
282 -16.083 -5.578
283 -16.996 -6.087
284 -17.331 -5.980
285 -17.728 -5.208
286 -17.899 -4.982
287 -17.786 -5.392
288 -16.941 -5.707
289 -16.315 -6.807
290 -16.511 -6.347
291 -16.721 -6.464
292 -17.066 -7.041
293 -17.415 -7.640
294 -16.337 -7.559
295 -16.169 -7.429
296 -16.649 -7.616
297 -17.572 -6.769
298 -17.964 -6.477
299 -18.038 -6.057
300 -17.750 -4.740
301 -17.520 -3.940
302 -17.845 -4.013
303 -17.743 -4.256
304 -17.913 -4.452
305 -17.786 -3.540
306 -17.286 -4.093
307 -17.205 -3.778
308 -16.242 -3.600
309 -16.171 -3.989
310 -15.537 -3.743
311 -15.193 -3.620
312 -14.680 -3.026
313 -14.839 -3.085
314 -14.500 -3.909
315 -14.340 -4.629
316 -13.416 -4.319
317 -12.466 -4.472
318 -11.155 -4.385
319 -10.828 -4.139
320 -10.867 -4.197
321 -11.448 -3.894
322 -11.370 -4.299
323 -12.123 -3.723
324 -12.307 -3.373
325 -11.456 -3.327
326 -10.541 -3.195
327 -10.662 -3.284
328 -10.752 -3.298
329 -11.942 -2.986
330 -11.769 -2.366
331 -12.311 -1.916
332 -12.422 -1.574
333 -11.584 -1.649
334 -11.560 -1.549
335 -11.514 -1.771
336 -11.204 -2.546
337 -10.580 -3.474
338 -11.041 -4.152
339 -10.894 -4.045
340 -10.879 -3.558
341 -10.725 -3.701
342 -9.926 -2.665
343 -10.706 -1.730
344 -12.066 -2.208
345 -11.598 -2.728
346 -11.671 -2.541
347 -12.445 -2.636
348 -13.053 -2.715
349 -12.669 -2.795
350 -12.296 -3.149
351 -11.493 -3.269
352 -11.954 -3.161
353 -12.386 -2.976
354 -12.654 -3.776
355 -12.540 -3.718
356 -12.934 -4.051
357 -12.588 -3.971
358 -12.184 -3.842
359 -12.470 -4.020
360 -12.073 -4.514
361 -12.679 -4.560
362 -13.140 -5.309
363 -13.188 -5.942
364 -12.545 -6.017
365 -12.268 -6.396
366 -11.953 -5.366
367 -11.910 -5.241
368 -12.276 -5.257
369 -12.808 -5.707
370 -13.045 -5.662
371 -12.262 -6.055
372 -12.050 -6.140
373 -11.926 -5.994
374 -11.728 -5.832
375 -12.318 -5.769
376 -12.653 -5.802
377 -12.145 -5.876
378 -12.523 -6.111
379 -13.006 -6.043
380 -12.612 -6.808
381 -11.400 -6.297
382 -11.040 -5.998
383 -12.099 -5.674
384 -12.460 -5.699
385 -12.479 -5.132
386 -12.750 -3.946
387 -12.257 -3.167
388 -12.253 -2.887
389 -12.724 -2.532
390 -12.241 -2.317
391 -12.526 -1.901
392 -12.804 -1.977
393 -12.553 -2.307
394 -13.105 -1.580
395 -13.420 -1.759
396 -14.039 -1.628
397 -14.315 -1.936
398 -14.863 -1.147
399 -15.984 -0.693
400 -16.230 -0.284
401 -17.231 -0.315
402 -17.597 -0.239
403 -16.919 -0.413
404 -16.322 -0.572
405 -15.565 -0.330
406 -15.303 0.361
407 -15.703 0.751
408 -16.210 0.449
409 -16.291 0.739
410 -15.923 0.575
411 -15.606 0.215
412 -15.715 0.027
413 -16.091 -0.236
414 -15.416 0.020
415 -14.676 0.659
416 -15.124 0.112
417 -14.643 0.454
418 -14.459 0.925
419 -15.153 1.670
420 -15.470 0.810
421 -14.990 0.139
422 -14.701 -0.392
423 -14.827 -0.475
424 -14.527 -0.834
425 -14.843 -1.323
426 -14.980 -0.700
427 -15.473 -0.599
428 -15.843 -1.248
429 -16.197 -2.094
430 -16.351 -1.282
431 -17.661 -1.622
432 -17.861 -0.819
433 -18.286 -0.404
434 -17.543 -0.116
435 -17.393 -0.279
436 -18.719 -0.271
437 -20.125 0.220
438 -20.897 0.803
439 -21.136 1.694
440 -20.931 1.819
441 -20.770 1.179
442 -20.885 1.084
443 -22.438 1.273
444 -23.175 0.880
445 -23.318 1.436
446 -23.706 1.516
447 -24.476 1.541
448 -23.807 1.822
449 -23.435 1.488
450 -24.504 1.960
451 -24.831 1.405
452 -24.813 1.313
453 -25.096 0.276
454 -24.974 -0.157
455 -24.481 -0.208
456 -24.865 0.580
457 -24.893 0.855
458 -25.062 0.375
459 -24.348 -0.835
460 -24.394 -1.050
461 -23.842 -0.176
462 -23.264 -0.354
463 -24.267 0.167
464 -24.005 1.509
465 -24.178 1.845
466 -24.154 1.697
467 -23.559 1.942
468 -23.270 2.398
469 -23.119 2.455
470 -24.356 3.051
471 -25.046 3.238
472 -24.223 3.044
473 -23.411 3.690
474 -22.878 4.483
475 -22.132 4.033
476 -21.931 2.538
477 -21.777 2.749
478 -21.837 2.690
479 -21.179 3.125
480 -21.259 2.830
481 -21.368 2.682
482 -21.926 2.580
483 -20.929 3.219
484 -20.598 3.424
485 -21.190 3.405
486 -21.421 3.782
487 -22.182 3.165
488 -22.967 2.724
489 -22.494 1.759
490 -22.456 1.090
491 -22.533 0.105
492 -22.541 -0.122
493 -22.982 -0.118
494 -23.508 0.230
495 -23.036 -0.154
496 -22.785 0.491
497 -22.692 0.218
498 -22.589 -0.397
499 -21.697 -0.566
500 -21.067 0.093
501 -21.330 0.224
