# Supplementary material for: Maximum likelihood-based estimation of diffusion coefficient is quick and reliable method for analyzing estradiol actions on surface receptor movements
Source: Front Neuroinform. 2023 Mar 8;17:1005936. doi: 10.3389/fninf.2023.1005936 (PMC10031098; doi:10.3389/fninf.2023.1005936)
Supplement: Supplementary file 2 [file Data_Sheet_2.ZIP › 00-D-error_sensitivity/D015_s0/Traj_N=500_D=0.15_Error=0_MotionBlur _No.121.dat]

001 -0.062 -0.542
002 -1.279 -0.870
003 -1.662 -0.585
004 -2.085 -0.514
005 -1.713 -0.557
006 -1.614 -0.322
007 -1.650 -0.381
008 -1.145 -0.923
009 -1.058 -0.254
010 -1.303 0.123
011 -1.223 0.813
012 -1.456 1.729
013 -1.003 1.070
014 -0.464 1.618
015 0.301 1.578
016 -0.351 1.482
017 -0.622 1.140
018 -0.769 1.140
019 -1.366 1.686
020 -1.255 2.074
021 -1.202 2.588
022 -1.172 3.148
023 -1.824 2.484
024 -2.154 2.597
025 -2.330 2.892
026 -2.359 2.900
027 -2.829 2.312
028 -3.134 1.949
029 -2.481 1.549
030 -1.942 2.092
031 -1.146 1.625
032 -1.321 1.668
033 -2.488 1.913
034 -2.246 2.000
035 -1.939 0.940
036 -1.954 0.552
037 -2.247 0.031
038 -2.386 0.693
039 -1.973 1.529
040 -1.695 2.046
041 -1.735 2.882
042 -2.167 3.097
043 -2.072 2.872
044 -1.797 2.302
045 -1.961 1.908
046 -1.539 2.072
047 -1.176 2.924
048 -0.858 2.761
049 -0.087 2.490
050 0.162 2.866
051 -0.842 1.791
052 -1.282 1.907
053 -1.364 2.262
054 -0.815 2.628
055 -0.679 2.192
056 -1.559 1.883
057 -1.125 1.312
058 -0.926 1.730
059 -1.859 1.818
060 -1.534 1.675
061 -1.087 1.470
062 -1.262 1.721
063 -0.572 2.218
064 0.200 1.602
065 -0.028 1.943
066 0.098 1.815
067 -0.024 2.276
068 -0.152 2.277
069 0.186 1.970
070 0.293 1.451
071 -0.400 0.414
072 -0.572 -0.298
073 -0.496 -0.566
074 -1.663 -0.701
075 -1.837 -1.147
076 -0.995 -1.605
077 -1.013 -1.864
078 -1.072 -1.626
079 -1.104 -1.860
080 -0.469 -1.691
081 -1.037 -1.230
082 -1.669 -1.790
083 -2.185 -1.611
084 -1.817 -1.422
085 -2.204 -1.722
086 -1.714 -0.974
087 -1.367 -0.867
088 -1.928 -0.860
089 -1.820 -1.136
090 -2.451 -1.820
091 -1.574 -2.891
092 -1.061 -2.862
093 -0.661 -2.833
094 -1.246 -3.166
095 -1.559 -2.731
096 -1.254 -1.815
097 -1.605 -1.374
098 -2.496 -1.439
099 -2.724 -1.417
100 -1.960 -0.667
101 -0.025 -0.598
102 0.837 -0.583
103 0.500 -0.650
104 -0.480 -0.778
105 0.699 -0.463
106 1.036 0.772
107 0.099 0.271
108 0.029 -0.445
109 0.626 -0.734
110 0.090 -0.440
111 -0.278 -0.535
112 1.146 -0.833
113 1.558 -0.788
114 1.626 -0.304
115 2.677 0.214
116 3.605 0.237
117 3.465 0.135
118 3.699 0.548
119 3.451 0.924
120 3.183 0.277
121 2.774 0.369
122 3.127 0.865
123 3.249 1.983
124 3.365 2.303
125 3.791 2.933
126 4.734 3.145
127 4.411 2.703
128 4.638 3.227
129 4.411 2.273
130 4.280 2.148
131 3.362 2.939
132 3.235 2.865
133 3.355 2.033
134 3.483 1.800
135 2.805 2.146
136 2.649 1.717
137 1.848 1.796
138 2.067 1.454
139 1.356 1.363
140 0.457 1.170
141 0.397 1.863
142 0.226 2.427
143 0.536 1.691
144 0.518 2.036
145 0.616 1.238
146 1.010 0.087
147 0.959 -0.229
148 0.937 -1.090
149 0.445 -1.045
150 -0.140 -0.813
151 -1.739 0.038
152 -1.679 0.502
153 -0.945 0.044
154 -0.383 -0.522
155 -0.348 -1.675
156 0.009 -2.490
157 0.563 -2.262
158 1.022 -2.158
159 0.146 -2.710
160 -0.526 -2.836
161 -0.474 -3.500
162 -0.390 -2.872
163 -0.321 -2.801
164 -0.229 -3.438
165 0.107 -3.922
166 1.232 -4.437
167 1.660 -3.592
168 1.117 -3.682
169 1.251 -3.521
170 1.799 -3.378
171 2.659 -3.394
172 3.805 -3.411
173 4.540 -3.663
174 4.305 -4.077
175 3.202 -4.180
176 2.909 -5.551
177 3.273 -5.887
178 3.541 -5.459
179 3.028 -4.825
180 3.272 -5.397
181 4.061 -5.882
182 5.091 -5.854
183 5.614 -5.857
184 5.502 -6.722
185 4.885 -6.982
186 4.662 -7.234
187 4.973 -6.941
188 5.394 -6.326
189 6.128 -6.166
190 6.314 -5.940
191 5.247 -5.237
192 4.229 -5.136
193 3.355 -4.940
194 3.053 -4.382
195 3.327 -4.032
196 2.743 -3.742
197 2.427 -3.998
198 2.405 -4.756
199 1.640 -5.466
200 1.454 -5.619
201 1.246 -5.542
202 0.926 -5.870
203 0.219 -6.375
204 0.015 -6.127
205 0.882 -6.204
206 1.208 -7.084
207 1.188 -6.881
208 1.914 -7.646
209 1.758 -8.256
210 0.998 -8.176
211 0.666 -7.293
212 0.633 -7.125
213 0.219 -6.593
214 -0.071 -6.346
215 -0.180 -6.366
216 -0.810 -6.637
217 -1.190 -6.700
218 -0.845 -6.098
219 0.717 -5.799
220 1.419 -5.937
221 2.051 -6.630
222 1.952 -6.722
223 1.558 -6.121
224 1.968 -6.310
225 1.603 -5.473
226 1.060 -5.450
227 0.392 -5.351
228 0.705 -5.451
229 -0.134 -5.963
230 -0.518 -6.804
231 -0.601 -7.021
232 -0.490 -7.290
233 -0.912 -7.853
234 -1.381 -7.340
235 -1.126 -6.446
236 -1.405 -5.564
237 -0.184 -5.559
238 0.840 -5.223
239 0.131 -5.151
240 -0.578 -5.991
241 -0.664 -5.941
242 -0.243 -6.155
243 -0.219 -6.462
244 0.154 -6.857
245 0.164 -7.148
246 0.121 -6.374
247 0.284 -5.926
248 -0.171 -5.313
249 -0.106 -4.924
250 0.540 -4.463
251 1.054 -4.642
252 2.100 -4.988
253 2.243 -5.155
254 2.463 -5.464
255 2.002 -6.368
256 1.907 -5.895
257 1.912 -6.570
258 1.994 -6.202
259 2.391 -4.824
260 2.183 -4.140
261 1.951 -3.787
262 2.118 -4.558
263 2.639 -3.982
264 2.561 -3.495
265 2.183 -3.295
266 2.697 -3.443
267 2.740 -3.030
268 3.630 -3.161
269 3.434 -4.430
270 3.060 -4.459
271 2.391 -3.910
272 1.910 -3.475
273 1.463 -3.630
274 1.445 -3.267
275 2.318 -3.169
276 2.879 -2.588
277 3.629 -3.465
278 3.981 -4.155
279 4.188 -4.754
280 5.370 -4.764
281 6.071 -5.336
282 6.784 -5.876
283 7.016 -6.000
284 8.183 -6.177
285 7.549 -6.805
286 7.852 -7.071
287 7.617 -6.584
288 8.080 -6.438
289 8.346 -7.077
290 8.060 -7.923
291 7.789 -8.079
292 7.950 -7.812
293 8.370 -8.387
294 8.742 -8.446
295 8.817 -8.213
296 8.963 -8.052
297 9.433 -8.194
298 9.471 -7.867
299 10.085 -7.150
300 10.907 -6.749
301 10.874 -6.397
302 12.006 -7.020
303 12.189 -6.343
304 11.985 -6.801
305 12.064 -6.503
306 11.979 -6.516
307 11.158 -7.420
308 10.875 -7.179
309 10.860 -6.565
310 11.061 -7.195
311 11.664 -7.467
312 12.437 -7.989
313 11.913 -8.287
314 12.134 -8.491
315 11.959 -9.381
316 11.786 -9.884
317 11.030 -10.112
318 10.664 -9.942
319 10.493 -9.789
320 11.225 -10.301
321 11.464 -10.575
322 10.911 -10.210
323 11.048 -9.192
324 11.757 -8.328
325 11.186 -7.961
326 11.334 -7.465
327 11.971 -8.353
328 11.854 -8.695
329 11.775 -8.380
330 11.542 -9.280
331 11.213 -9.021
332 11.750 -8.998
333 11.633 -9.450
334 12.185 -9.167
335 11.863 -9.144
336 11.540 -9.165
337 11.882 -8.893
338 12.181 -9.154
339 11.773 -8.927
340 12.154 -9.928
341 12.495 -10.250
342 12.530 -9.999
343 12.231 -10.243
344 12.157 -10.287
345 12.745 -10.131
346 13.407 -10.483
347 13.570 -10.658
348 13.734 -11.073
349 13.134 -9.696
350 12.445 -9.017
351 13.052 -9.052
352 13.996 -9.031
353 14.744 -9.070
354 15.566 -9.021
355 16.565 -9.026
356 16.774 -9.082
357 16.985 -9.584
358 17.267 -9.135
359 16.476 -8.932
360 16.772 -8.884
361 17.384 -8.044
362 17.899 -7.030
363 17.762 -6.792
364 17.936 -6.720
365 18.121 -7.143
366 18.063 -7.573
367 18.092 -7.862
368 17.840 -8.454
369 17.363 -8.315
370 16.777 -7.561
371 16.460 -7.668
372 17.485 -7.812
373 17.875 -7.620
374 17.767 -8.132
375 17.349 -7.902
376 17.599 -7.333
377 17.563 -7.162
378 17.304 -7.216
379 17.155 -6.828
380 16.949 -7.439
381 16.438 -7.310
382 16.496 -7.997
383 16.152 -7.534
384 15.675 -7.430
385 14.922 -6.960
386 15.247 -7.188
387 14.631 -7.927
388 13.448 -7.730
389 13.483 -7.869
390 13.561 -7.505
391 13.495 -6.811
392 13.552 -6.493
393 13.506 -6.154
394 14.027 -5.867
395 15.088 -5.486
396 14.560 -5.009
397 14.756 -6.002
398 14.520 -6.469
399 14.678 -6.954
400 15.044 -7.535
401 14.788 -7.660
402 15.218 -7.423
403 16.308 -6.359
404 16.723 -6.307
405 16.702 -6.265
406 16.514 -6.843
407 16.166 -7.017
408 16.040 -6.992
409 16.271 -6.788
410 15.959 -6.666
411 15.264 -6.491
412 15.317 -5.898
413 15.219 -5.461
414 15.710 -5.446
415 16.335 -4.837
416 15.998 -5.452
417 16.063 -5.613
418 16.070 -6.526
419 15.870 -6.783
420 15.788 -6.771
421 15.070 -6.359
422 15.479 -5.856
423 16.180 -5.964
424 16.759 -5.305
425 16.951 -5.049
426 16.925 -5.636
427 16.970 -5.860
428 17.746 -6.392
429 18.642 -6.772
430 18.674 -5.995
431 18.506 -5.777
432 18.004 -6.582
433 18.636 -6.012
434 19.707 -5.499
435 20.224 -5.024
436 21.041 -6.418
437 21.320 -7.529
438 20.318 -7.616
439 19.363 -7.474
440 19.847 -7.094
441 19.999 -7.217
442 20.131 -7.472
443 19.546 -6.910
444 19.638 -6.749
445 19.983 -6.875
446 20.200 -6.855
447 20.176 -6.554
448 21.055 -5.455
449 21.533 -5.102
450 20.800 -5.383
451 20.040 -6.682
452 20.135 -6.734
453 21.153 -7.258
454 21.545 -7.454
455 21.565 -8.941
456 21.034 -9.369
457 22.408 -8.956
458 21.779 -8.488
459 21.953 -7.852
460 22.232 -7.249
461 21.844 -7.287
462 22.268 -7.448
463 22.672 -7.467
464 22.588 -7.495
465 22.819 -7.297
466 24.008 -6.736
467 24.289 -6.723
468 24.750 -6.899
469 24.663 -7.691
470 24.114 -7.728
471 23.522 -7.792
472 23.262 -7.649
473 23.241 -8.144
474 23.564 -8.997
475 24.051 -9.000
476 24.288 -8.668
477 24.169 -9.166
478 23.595 -9.261
479 23.788 -9.234
480 24.476 -9.764
481 25.042 -9.491
482 26.247 -9.522
483 26.446 -9.440
484 26.269 -9.304
485 25.988 -8.319
486 25.915 -8.160
487 26.022 -8.831
488 26.622 -9.748
489 27.101 -9.438
490 26.939 -9.798
491 26.322 -11.121
492 26.085 -11.315
493 26.127 -10.903
494 26.137 -10.871
495 25.994 -11.083
496 26.049 -12.234
497 26.051 -13.182
498 26.774 -13.049
499 27.442 -13.688
500 27.909 -13.969
501 27.611 -14.757
