# Supplementary material for: Maximum likelihood-based estimation of diffusion coefficient is quick and reliable method for analyzing estradiol actions on surface receptor movements
Source: Front Neuroinform. 2023 Mar 8;17:1005936. doi: 10.3389/fninf.2023.1005936 (PMC10031098; doi:10.3389/fninf.2023.1005936)
Supplement: Supplementary file 2 [file Data_Sheet_2.ZIP › 00-D-error_sensitivity/D015_s0/Traj_N=500_D=0.15_Error=0_MotionBlur _No.122.dat]

001 -0.068 0.068
002 0.155 -0.205
003 -0.146 -0.210
004 -0.345 -1.011
005 0.433 -1.412
006 0.174 -1.346
007 0.060 -0.542
008 1.092 -0.609
009 2.226 -0.479
010 2.985 -0.329
011 2.361 -0.478
012 1.852 -0.645
013 2.241 -0.893
014 2.606 -0.888
015 3.307 -1.516
016 3.476 -2.063
017 3.040 -3.156
018 3.215 -3.226
019 4.445 -4.143
020 4.306 -4.720
021 4.627 -4.920
022 5.044 -5.402
023 5.332 -4.738
024 5.142 -3.673
025 5.020 -3.201
026 4.390 -3.203
027 4.175 -3.839
028 4.496 -4.206
029 5.443 -4.482
030 5.845 -3.440
031 5.685 -3.617
032 6.067 -3.691
033 5.884 -3.041
034 5.285 -3.652
035 5.390 -4.114
036 5.481 -4.822
037 4.311 -4.671
038 4.768 -4.677
039 4.057 -4.221
040 2.878 -4.769
041 2.902 -4.975
042 2.431 -4.881
043 2.158 -5.524
044 1.630 -6.299
045 2.800 -7.136
046 3.878 -7.506
047 3.464 -8.646
048 3.214 -9.259
049 4.249 -10.098
050 3.592 -10.093
051 3.884 -9.550
052 4.219 -9.226
053 3.612 -9.811
054 3.864 -9.846
055 3.410 -10.361
056 4.089 -9.963
057 4.573 -9.287
058 3.518 -8.767
059 3.979 -9.635
060 4.690 -10.726
061 4.882 -10.995
062 4.020 -10.730
063 4.098 -10.737
064 4.276 -10.336
065 4.797 -10.261
066 4.824 -10.542
067 3.882 -10.557
068 3.611 -10.066
069 3.584 -10.556
070 3.689 -11.576
071 4.452 -12.128
072 3.978 -12.157
073 3.561 -11.769
074 3.618 -10.644
075 3.535 -10.893
076 3.482 -11.415
077 3.221 -11.754
078 3.628 -11.429
079 4.023 -11.469
080 2.866 -11.256
081 2.453 -10.748
082 2.400 -10.727
083 2.219 -12.015
084 2.626 -12.473
085 2.765 -12.402
086 3.108 -12.562
087 2.845 -12.094
088 3.476 -11.443
089 4.500 -10.606
090 4.717 -10.517
091 3.860 -11.247
092 2.870 -10.924
093 2.869 -10.804
094 1.977 -10.765
095 2.321 -10.884
096 2.100 -10.357
097 1.711 -10.376
098 1.874 -10.842
099 1.107 -11.566
100 0.932 -11.943
101 1.136 -11.428
102 1.951 -11.604
103 0.998 -11.820
104 1.186 -12.402
105 2.759 -12.329
106 3.626 -12.549
107 3.469 -13.504
108 3.712 -13.629
109 3.299 -13.009
110 2.901 -13.227
111 2.944 -13.267
112 3.119 -13.036
113 3.050 -12.406
114 3.084 -11.705
115 3.855 -12.190
116 4.035 -12.862
117 2.951 -12.989
118 2.754 -14.066
119 2.640 -14.207
120 1.371 -14.064
121 0.936 -14.638
122 1.956 -14.361
123 2.093 -14.173
124 2.038 -13.168
125 2.828 -13.013
126 2.598 -12.930
127 3.648 -12.306
128 3.683 -12.105
129 4.100 -11.891
130 4.281 -11.336
131 4.008 -10.569
132 4.287 -10.727
133 4.221 -11.182
134 3.446 -10.966
135 4.078 -10.199
136 3.232 -10.119
137 2.819 -9.680
138 3.567 -9.245
139 4.596 -9.214
140 5.107 -8.531
141 4.144 -8.930
142 3.830 -9.397
143 2.596 -9.313
144 2.340 -9.305
145 1.909 -8.964
146 0.703 -8.916
147 -0.336 -9.564
148 -0.560 -10.864
149 -0.153 -10.983
150 -0.090 -11.206
151 -0.301 -11.314
152 -0.025 -10.983
153 -0.699 -11.502
154 -1.004 -11.991
155 -0.992 -11.330
156 -0.493 -10.831
157 -0.027 -11.845
158 -0.920 -12.506
159 -0.875 -13.131
160 -1.031 -13.171
161 -1.052 -13.615
162 -1.337 -12.976
163 -1.468 -12.566
164 -0.748 -11.384
165 -0.058 -11.470
166 -0.173 -11.043
167 0.149 -10.078
168 0.247 -9.406
169 0.875 -9.779
170 0.002 -9.065
171 -0.623 -8.411
172 -0.825 -8.741
173 -0.308 -9.677
174 -0.441 -8.925
175 -0.204 -8.025
176 -0.861 -7.514
177 -0.655 -6.789
178 -0.628 -6.166
179 -0.526 -6.407
180 0.202 -5.982
181 0.415 -6.644
182 0.295 -7.009
183 -0.124 -6.885
184 -0.801 -6.415
185 -1.088 -6.571
186 -0.862 -6.931
187 -1.660 -7.079
188 -2.437 -7.445
189 -2.493 -7.532
190 -2.812 -6.976
191 -3.722 -6.453
192 -4.464 -5.755
193 -4.499 -6.160
194 -4.541 -6.929
195 -5.172 -7.078
196 -5.446 -7.382
197 -5.960 -8.156
198 -7.047 -8.303
199 -7.359 -7.989
200 -6.974 -8.327
201 -6.375 -8.561
202 -6.200 -8.969
203 -5.903 -8.777
204 -5.760 -8.578
205 -5.977 -8.616
206 -6.369 -8.346
207 -6.472 -8.559
208 -5.760 -9.239
209 -6.089 -8.632
210 -6.655 -8.060
211 -5.522 -8.602
212 -5.693 -9.479
213 -6.410 -9.437
214 -6.860 -9.772
215 -7.040 -10.339
216 -7.702 -11.037
217 -8.233 -11.314
218 -9.122 -10.855
219 -8.976 -10.595
220 -9.242 -10.847
221 -8.719 -10.813
222 -8.464 -10.417
223 -8.411 -10.245
224 -8.529 -9.938
225 -8.797 -10.239
226 -9.396 -10.330
227 -9.798 -10.390
228 -10.912 -11.256
229 -11.088 -11.539
230 -10.729 -11.353
231 -10.096 -11.277
232 -10.178 -10.967
233 -10.654 -10.814
234 -11.035 -10.851
235 -10.923 -12.045
236 -11.627 -12.137
237 -12.306 -12.768
238 -11.892 -13.114
239 -12.195 -13.496
240 -13.433 -12.781
241 -12.984 -12.003
242 -12.250 -11.173
243 -11.926 -10.937
244 -11.769 -10.839
245 -12.367 -11.104
246 -12.325 -11.496
247 -12.863 -11.969
248 -12.697 -11.741
249 -12.262 -11.649
250 -11.334 -11.547
251 -10.260 -12.309
252 -10.542 -12.118
253 -10.349 -11.774
254 -10.947 -12.373
255 -10.724 -12.000
256 -10.492 -11.917
257 -9.894 -11.319
258 -8.871 -11.255
259 -8.909 -11.155
260 -8.734 -11.262
261 -8.645 -11.773
262 -9.171 -12.016
263 -8.936 -12.677
264 -8.926 -12.923
265 -8.629 -12.810
266 -8.612 -12.286
267 -8.158 -12.881
268 -7.860 -13.185
269 -7.187 -13.653
270 -7.143 -13.875
271 -7.148 -13.582
272 -7.675 -12.815
273 -8.029 -12.929
274 -8.683 -12.735
275 -9.337 -12.468
276 -9.495 -12.776
277 -9.330 -12.385
278 -10.328 -12.215
279 -10.385 -11.835
280 -9.693 -12.513
281 -10.302 -12.551
282 -9.229 -12.547
283 -8.807 -12.539
284 -8.734 -12.807
285 -8.907 -14.334
286 -8.823 -14.422
287 -9.366 -14.938
288 -9.620 -15.280
289 -9.604 -15.768
290 -10.455 -15.384
291 -10.805 -14.806
292 -10.630 -15.165
293 -10.073 -14.641
294 -9.580 -14.799
295 -8.602 -15.545
296 -7.612 -15.172
297 -7.181 -13.848
298 -6.960 -13.094
299 -7.155 -12.596
300 -7.676 -12.287
301 -8.390 -12.161
302 -8.354 -12.431
303 -8.248 -12.244
304 -7.801 -11.915
305 -6.380 -12.131
306 -5.670 -12.249
307 -5.540 -12.097
308 -5.240 -12.431
309 -5.842 -12.250
310 -5.444 -12.053
311 -4.937 -12.508
312 -5.515 -12.205
313 -6.298 -12.312
314 -7.072 -12.797
315 -6.771 -13.110
316 -6.586 -13.101
317 -6.401 -12.996
318 -6.055 -12.658
319 -6.620 -12.320
320 -5.751 -12.507
321 -4.977 -12.361
322 -5.023 -11.472
323 -4.481 -11.720
324 -4.325 -12.108
325 -4.015 -11.660
326 -4.004 -11.337
327 -5.026 -12.015
328 -5.350 -12.308
329 -5.996 -11.939
330 -5.971 -12.055
331 -6.146 -12.435
332 -5.635 -12.861
333 -5.267 -12.878
334 -5.420 -12.552
335 -5.972 -12.123
336 -6.361 -11.784
337 -6.449 -11.845
338 -6.486 -11.419
339 -6.970 -10.891
340 -7.450 -10.255
341 -8.078 -11.135
342 -8.030 -11.643
343 -7.674 -11.384
344 -7.787 -10.500
345 -8.002 -9.267
346 -8.844 -8.432
347 -9.832 -8.168
348 -10.641 -8.321
349 -10.659 -8.900
350 -10.377 -7.922
351 -10.460 -7.288
352 -10.749 -6.876
353 -11.159 -7.709
354 -11.138 -7.778
355 -10.830 -8.349
356 -11.149 -7.823
357 -10.596 -8.147
358 -10.460 -8.518
359 -10.796 -7.358
360 -10.492 -7.154
361 -10.443 -7.531
362 -11.439 -7.550
363 -11.814 -7.306
364 -11.505 -7.102
365 -11.987 -6.727
366 -11.744 -7.361
367 -11.738 -8.001
368 -11.730 -8.613
369 -11.392 -8.557
370 -11.326 -8.375
371 -10.678 -8.320
372 -10.190 -8.240
373 -10.222 -8.166
374 -10.004 -8.533
375 -9.635 -9.115
376 -9.764 -9.783
377 -10.339 -10.468
378 -10.527 -10.753
379 -10.583 -10.704
380 -10.146 -10.417
381 -9.483 -10.000
382 -9.776 -9.430
383 -9.562 -9.666
384 -10.209 -9.845
385 -9.883 -9.664
386 -9.609 -9.824
387 -9.398 -10.117
388 -9.727 -10.032
389 -9.381 -9.845
390 -9.846 -10.050
391 -10.103 -11.333
392 -10.986 -11.329
393 -10.565 -10.760
394 -10.497 -11.616
395 -9.692 -11.191
396 -9.064 -11.547
397 -8.510 -11.992
398 -8.839 -12.466
399 -8.433 -12.480
400 -8.901 -11.709
401 -8.906 -11.386
402 -7.822 -11.985
403 -6.925 -11.432
404 -6.839 -11.130
405 -6.325 -10.960
406 -6.407 -11.686
407 -7.028 -12.535
408 -6.333 -12.996
409 -5.677 -12.195
410 -5.623 -12.866
411 -5.249 -11.987
412 -5.726 -11.977
413 -6.016 -12.766
414 -5.968 -13.179
415 -5.397 -13.264
416 -5.892 -12.624
417 -6.532 -12.621
418 -6.093 -13.640
419 -6.421 -13.520
420 -6.914 -13.512
421 -6.785 -13.530
422 -7.238 -13.457
423 -6.712 -13.496
424 -5.273 -13.622
425 -4.233 -13.361
426 -3.273 -13.528
427 -3.294 -12.452
428 -3.052 -11.500
429 -4.541 -10.747
430 -3.893 -10.290
431 -3.761 -10.044
432 -2.975 -9.668
433 -2.524 -9.465
434 -2.722 -10.183
435 -3.499 -10.758
436 -3.294 -10.939
437 -3.952 -10.799
438 -3.519 -10.951
439 -3.258 -11.645
440 -2.870 -11.447
441 -2.953 -11.670
442 -3.279 -11.768
443 -3.778 -11.460
444 -2.895 -11.477
445 -1.929 -11.552
446 -2.660 -12.302
447 -2.325 -13.738
448 -1.536 -14.613
449 -1.620 -14.511
450 -1.547 -15.448
451 -1.104 -16.156
452 -1.059 -15.846
453 -0.587 -16.453
454 0.010 -15.908
455 -0.180 -16.203
456 0.322 -16.386
457 -0.072 -16.641
458 -0.010 -16.369
459 0.210 -15.645
460 -0.125 -14.993
461 -0.364 -14.632
462 -1.039 -15.051
463 -2.094 -15.705
464 -1.533 -14.991
465 -2.432 -14.578
466 -3.028 -14.456
467 -3.141 -13.884
468 -3.449 -12.981
469 -3.497 -13.406
470 -2.922 -13.843
471 -3.162 -14.039
472 -2.536 -13.441
473 -2.065 -13.000
474 -1.982 -12.542
475 -1.806 -12.651
476 -2.050 -12.007
477 -3.278 -12.278
478 -3.366 -12.608
479 -3.656 -12.906
480 -3.224 -12.473
481 -3.365 -13.376
482 -3.259 -12.553
483 -3.129 -12.369
484 -3.082 -12.550
485 -2.905 -12.702
486 -2.279 -13.102
487 -2.577 -14.126
488 -2.248 -13.447
489 -2.523 -13.722
490 -3.260 -13.053
491 -4.306 -12.018
492 -4.350 -11.467
493 -4.752 -11.160
494 -5.266 -10.937
495 -5.785 -11.185
496 -6.163 -10.528
497 -5.680 -11.128
498 -5.707 -10.667
499 -4.880 -10.275
500 -5.033 -8.882
501 -4.633 -8.939
