# Supplementary material for: Maximum likelihood-based estimation of diffusion coefficient is quick and reliable method for analyzing estradiol actions on surface receptor movements
Source: Front Neuroinform. 2023 Mar 8;17:1005936. doi: 10.3389/fninf.2023.1005936 (PMC10031098; doi:10.3389/fninf.2023.1005936)
Supplement: Supplementary file 2 [file Data_Sheet_2.ZIP › 00-D-error_sensitivity/D015_s0/Traj_N=500_D=0.15_Error=0_MotionBlur _No.123.dat]

001 0.572 -0.142
002 1.277 -0.044
003 1.060 -0.145
004 0.481 0.535
005 0.144 1.040
006 0.863 0.075
007 1.497 0.846
008 1.398 0.614
009 0.680 -0.030
010 0.134 -1.042
011 -0.373 -1.237
012 -0.596 -1.073
013 -0.222 -0.791
014 0.374 -0.602
015 0.340 -0.224
016 0.370 -0.068
017 0.696 -0.235
018 1.386 -0.160
019 1.962 -0.592
020 2.710 -1.246
021 2.209 -1.251
022 1.887 -1.097
023 1.671 -1.339
024 1.532 -1.212
025 1.561 -1.207
026 1.878 -0.282
027 1.880 0.864
028 2.487 1.675
029 2.404 1.198
030 3.451 1.233
031 3.820 1.299
032 3.900 2.016
033 3.304 1.530
034 3.705 1.807
035 3.658 1.978
036 4.689 1.621
037 4.777 0.857
038 4.478 1.160
039 4.547 0.522
040 4.499 0.008
041 3.391 -0.934
042 3.548 -0.499
043 3.083 -0.695
044 2.949 -0.402
045 3.089 0.630
046 2.380 1.036
047 2.310 0.226
048 2.501 -0.258
049 2.372 -0.332
050 2.055 -0.956
051 2.098 -1.096
052 2.481 -1.189
053 2.262 -1.320
054 2.909 -1.491
055 3.974 -1.024
056 3.456 -1.553
057 2.739 -2.211
058 2.952 -2.183
059 3.081 -2.363
060 3.126 -2.833
061 3.075 -2.656
062 3.276 -2.698
063 3.846 -2.732
064 4.028 -2.568
065 4.274 -3.451
066 4.087 -2.728
067 4.128 -2.704
068 4.088 -2.936
069 4.256 -3.393
070 3.612 -3.915
071 2.902 -3.415
072 2.113 -3.701
073 1.379 -3.662
074 1.464 -3.310
075 0.841 -3.723
076 0.239 -4.473
077 0.514 -4.119
078 0.845 -3.435
079 0.532 -2.260
080 1.210 -2.267
081 1.611 -2.706
082 1.848 -3.273
083 1.809 -4.010
084 1.023 -3.818
085 0.564 -4.142
086 1.336 -3.598
087 1.349 -3.427
088 0.875 -3.464
089 0.788 -3.332
090 0.485 -3.124
091 0.645 -3.311
092 1.244 -4.392
093 1.996 -4.580
094 2.724 -4.487
095 3.115 -4.706
096 3.197 -4.429
097 3.469 -4.991
098 3.127 -4.872
099 2.148 -5.031
100 1.718 -5.510
101 1.674 -5.927
102 2.532 -7.092
103 3.226 -7.979
104 2.337 -7.859
105 2.005 -8.326
106 1.673 -8.532
107 0.765 -8.166
108 1.046 -7.262
109 0.694 -5.901
110 1.099 -5.992
111 0.543 -6.767
112 0.810 -7.428
113 0.983 -8.113
114 0.835 -8.852
115 0.795 -8.808
116 0.692 -9.079
117 0.065 -8.817
118 -0.449 -9.051
119 -1.055 -9.021
120 -1.164 -9.626
121 -1.259 -9.902
122 -1.592 -9.851
123 -1.872 -10.490
124 -1.345 -11.332
125 0.419 -11.507
126 1.744 -12.165
127 2.821 -12.461
128 2.775 -11.766
129 2.929 -11.469
130 2.552 -11.672
131 3.174 -10.892
132 3.609 -10.874
133 2.786 -10.870
134 3.549 -11.266
135 3.962 -11.587
136 3.405 -12.386
137 2.941 -12.804
138 2.357 -12.700
139 2.876 -12.428
140 3.570 -12.321
141 4.321 -13.220
142 5.129 -12.822
143 4.747 -12.510
144 4.844 -12.422
145 5.785 -12.080
146 5.613 -12.774
147 6.391 -13.258
148 5.677 -13.577
149 4.762 -13.792
150 4.913 -14.321
151 4.492 -13.856
152 4.842 -14.612
153 6.234 -15.718
154 6.169 -16.301
155 6.435 -17.238
156 7.348 -17.678
157 8.491 -18.101
158 8.994 -18.312
159 8.127 -19.277
160 8.295 -19.345
161 8.890 -19.274
162 8.262 -20.472
163 8.010 -21.604
164 8.677 -22.025
165 9.253 -23.176
166 9.724 -23.618
167 9.515 -23.388
168 8.786 -22.415
169 9.134 -22.032
170 9.054 -21.604
171 9.573 -21.475
172 9.023 -22.005
173 8.486 -21.067
174 8.352 -21.433
175 9.060 -21.950
176 9.337 -22.333
177 10.033 -22.258
178 9.802 -22.867
179 10.053 -22.445
180 10.137 -22.419
181 10.458 -22.684
182 10.654 -22.186
183 11.072 -22.200
184 11.776 -22.614
185 12.547 -22.583
186 12.693 -22.828
187 12.579 -22.998
188 12.820 -22.710
189 12.817 -22.483
190 12.297 -22.077
191 11.204 -21.972
192 10.496 -22.313
193 11.423 -22.822
194 11.155 -22.489
195 11.174 -22.852
196 11.388 -23.379
197 10.957 -23.491
198 11.662 -23.030
199 11.144 -23.835
200 10.913 -24.802
201 10.643 -24.730
202 10.839 -24.002
203 11.313 -23.071
204 12.002 -22.478
205 12.299 -21.844
206 11.846 -21.315
207 11.626 -21.307
208 10.733 -21.234
209 11.039 -20.574
210 11.427 -19.477
211 11.853 -19.221
212 11.775 -19.429
213 12.367 -19.075
214 11.599 -19.100
215 10.923 -18.758
216 10.188 -17.743
217 9.914 -17.500
218 9.561 -17.371
219 10.177 -17.947
220 10.498 -18.265
221 11.640 -17.543
222 12.306 -17.317
223 13.068 -17.438
224 12.767 -17.292
225 12.706 -17.338
226 13.208 -18.213
227 13.092 -18.155
228 12.747 -17.113
229 12.255 -16.929
230 12.288 -17.806
231 12.122 -17.198
232 12.083 -17.161
233 11.649 -16.692
234 11.257 -16.628
235 11.232 -16.329
236 11.825 -16.101
237 12.646 -16.695
238 13.055 -17.371
239 13.273 -16.710
240 13.419 -16.728
241 13.161 -17.505
242 12.879 -17.407
243 13.530 -17.471
244 13.542 -17.328
245 13.577 -16.899
246 13.406 -17.497
247 13.728 -17.201
248 14.692 -17.135
249 15.317 -17.000
250 15.305 -16.893
251 13.650 -17.084
252 13.386 -17.659
253 13.311 -17.197
254 13.041 -17.290
255 12.680 -17.381
256 12.222 -17.646
257 13.028 -17.943
258 12.990 -17.415
259 13.329 -16.817
260 13.693 -16.374
261 13.627 -16.116
262 13.739 -16.375
263 14.233 -16.291
264 14.363 -16.877
265 14.121 -16.355
266 14.261 -16.081
267 14.404 -16.558
268 14.845 -17.267
269 15.279 -17.748
270 15.518 -17.373
271 14.645 -17.066
272 15.210 -16.619
273 14.806 -16.141
274 14.545 -15.408
275 15.113 -15.358
276 14.782 -15.489
277 14.882 -15.162
278 14.303 -15.217
279 14.522 -15.834
280 14.521 -15.975
281 14.821 -16.014
282 15.049 -15.697
283 14.464 -14.561
284 14.885 -13.951
285 14.716 -13.924
286 15.227 -13.322
287 14.693 -12.626
288 13.911 -13.233
289 13.744 -13.151
290 13.633 -13.203
291 14.469 -13.416
292 14.950 -13.519
293 14.684 -13.178
294 14.715 -12.364
295 14.280 -11.468
296 13.551 -11.267
297 13.184 -11.408
298 13.971 -10.628
299 13.816 -10.251
300 13.900 -10.276
301 14.105 -9.978
302 13.793 -10.503
303 14.509 -10.694
304 15.223 -10.790
305 15.204 -10.148
306 15.084 -10.437
307 15.166 -10.856
308 15.093 -10.010
309 15.173 -10.244
310 15.794 -11.042
311 15.822 -10.709
312 15.226 -11.886
313 15.341 -11.697
314 16.371 -11.786
315 17.111 -12.897
316 17.187 -12.666
317 17.443 -12.210
318 16.749 -12.917
319 16.315 -13.003
320 16.242 -13.038
321 16.412 -13.174
322 16.436 -14.314
323 16.144 -15.070
324 16.983 -15.728
325 17.548 -15.792
326 17.526 -16.226
327 16.523 -17.182
328 16.678 -17.664
329 17.007 -17.106
330 16.142 -16.849
331 15.253 -15.710
332 15.966 -15.506
333 15.556 -15.766
334 15.069 -16.887
335 14.896 -18.155
336 14.530 -18.708
337 14.758 -18.371
338 16.387 -18.419
339 16.331 -18.661
340 16.726 -18.422
341 17.510 -17.985
342 17.211 -18.362
343 17.371 -19.216
344 17.119 -19.212
345 17.943 -19.532
346 17.750 -19.805
347 17.670 -20.633
348 17.494 -20.563
349 18.424 -20.186
350 18.853 -20.014
351 19.212 -21.052
352 19.764 -21.634
353 19.975 -21.725
354 18.402 -21.422
355 17.642 -22.246
356 17.429 -22.416
357 17.496 -23.479
358 18.027 -24.288
359 18.870 -25.012
360 19.021 -25.463
361 19.223 -25.162
362 20.458 -25.028
363 20.885 -25.001
364 20.733 -25.230
365 19.961 -25.588
366 20.088 -25.189
367 20.155 -24.370
368 20.559 -24.301
369 20.205 -24.655
370 19.780 -25.179
371 19.745 -26.665
372 20.224 -27.000
373 20.212 -27.189
374 20.392 -28.069
375 21.123 -28.670
376 20.848 -29.180
377 20.319 -29.328
378 20.480 -29.146
379 20.273 -28.994
380 19.490 -29.284
381 18.887 -29.686
382 19.115 -29.871
383 19.614 -29.487
384 19.728 -29.849
385 19.007 -30.154
386 19.403 -29.624
387 19.505 -29.891
388 19.422 -30.415
389 20.142 -30.385
390 20.576 -30.279
391 20.119 -30.288
392 20.113 -30.165
393 19.598 -31.205
394 19.504 -31.967
395 19.535 -32.771
396 19.492 -33.229
397 19.399 -32.815
398 19.277 -32.373
399 18.599 -32.511
400 18.645 -31.888
401 18.597 -32.270
402 18.579 -32.253
403 19.684 -32.573
404 20.554 -32.898
405 21.188 -32.148
406 21.849 -32.332
407 22.335 -32.773
408 21.865 -33.068
409 21.969 -33.030
410 22.008 -33.483
411 21.808 -33.940
412 21.448 -34.597
413 22.219 -34.982
414 21.840 -34.107
415 21.661 -34.207
416 21.759 -34.415
417 21.547 -35.461
418 21.125 -35.610
419 21.292 -35.201
420 21.059 -35.490
421 20.395 -34.961
422 21.114 -35.084
423 21.725 -35.644
424 21.773 -35.423
425 22.623 -34.847
426 22.300 -35.097
427 22.773 -35.398
428 22.203 -35.658
429 21.662 -36.087
430 21.340 -35.994
431 22.154 -36.880
432 22.181 -38.117
433 22.366 -38.381
434 22.205 -39.284
435 22.705 -39.191
436 22.907 -39.551
437 23.099 -39.273
438 22.254 -38.648
439 21.557 -38.241
440 21.963 -38.975
441 22.313 -38.477
442 23.323 -38.378
443 23.957 -39.268
444 23.249 -38.568
445 23.036 -37.945
446 22.395 -39.021
447 22.423 -39.189
448 22.405 -38.957
449 22.164 -39.484
450 22.385 -39.828
451 22.163 -39.472
452 21.722 -39.609
453 20.909 -39.989
454 20.561 -40.663
455 20.423 -41.223
456 20.662 -41.464
457 21.056 -41.305
458 21.878 -41.531
459 21.944 -41.545
460 21.161 -41.749
461 21.139 -41.327
462 21.809 -40.335
463 21.853 -40.453
464 22.233 -40.064
465 22.613 -40.067
466 22.160 -40.097
467 21.205 -40.357
468 20.608 -40.304
469 20.776 -39.957
470 20.417 -39.856
471 21.167 -39.399
472 21.232 -39.620
473 20.825 -39.770
474 21.278 -39.762
475 21.842 -39.105
476 22.085 -39.959
477 22.649 -40.833
478 22.557 -41.342
479 22.618 -40.951
480 22.497 -40.466
481 22.156 -41.241
482 22.018 -41.162
483 22.039 -41.279
484 21.036 -41.286
485 21.017 -41.649
486 20.528 -41.364
487 19.508 -40.331
488 20.141 -40.778
489 20.583 -40.904
490 20.694 -40.234
491 21.192 -39.115
492 22.471 -38.975
493 22.737 -39.108
494 22.489 -38.722
495 22.257 -38.408
496 22.132 -38.661
497 22.833 -38.770
498 22.293 -38.508
499 21.084 -37.733
500 21.428 -36.715
501 20.918 -35.760
