# Supplementary material for: Maximum likelihood-based estimation of diffusion coefficient is quick and reliable method for analyzing estradiol actions on surface receptor movements
Source: Front Neuroinform. 2023 Mar 8;17:1005936. doi: 10.3389/fninf.2023.1005936 (PMC10031098; doi:10.3389/fninf.2023.1005936)
Supplement: Supplementary file 2 [file Data_Sheet_2.ZIP › 00-D-error_sensitivity/D015_s0/Traj_N=500_D=0.15_Error=0_MotionBlur _No.124.dat]

001 -0.034 0.321
002 0.173 0.432
003 0.204 0.602
004 0.274 1.118
005 0.667 1.641
006 1.143 1.238
007 1.095 1.301
008 0.547 1.819
009 0.058 2.479
010 0.575 3.435
011 1.798 3.820
012 2.264 3.743
013 1.662 3.831
014 1.800 3.843
015 1.890 4.095
016 1.983 3.905
017 2.324 4.215
018 2.645 4.783
019 2.992 4.493
020 3.636 4.248
021 4.042 3.593
022 4.649 3.903
023 4.286 4.313
024 4.417 5.010
025 4.618 5.044
026 5.082 4.442
027 4.916 4.502
028 4.865 4.721
029 4.528 5.039
030 4.041 5.776
031 3.700 6.434
032 4.044 7.170
033 4.544 6.880
034 4.048 7.464
035 3.844 7.873
036 3.583 7.488
037 3.484 6.401
038 2.891 5.652
039 2.430 4.577
040 3.114 4.406
041 2.285 4.825
042 1.803 4.434
043 1.751 4.249
044 2.160 4.196
045 2.675 3.367
046 3.483 3.303
047 2.836 3.783
048 2.051 4.061
049 1.298 3.485
050 2.089 3.929
051 2.350 3.848
052 1.374 5.188
053 0.907 6.824
054 0.024 7.297
055 -0.707 7.531
056 -0.200 7.472
057 -0.326 6.368
058 -0.053 6.576
059 -0.145 7.285
060 0.356 8.177
061 1.021 8.290
062 1.115 8.337
063 0.074 8.265
064 -0.538 8.460
065 -0.508 9.035
066 -0.435 9.274
067 -0.515 8.050
068 -0.381 7.773
069 -0.156 7.248
070 0.115 8.051
071 0.635 7.271
072 0.834 7.039
073 1.404 7.844
074 1.714 8.371
075 1.303 9.292
076 1.534 9.642
077 1.259 9.609
078 1.592 10.192
079 0.954 10.369
080 -0.011 10.033
081 -0.082 10.018
082 0.765 10.718
083 0.966 10.975
084 1.521 10.882
085 0.298 11.272
086 -0.019 10.531
087 -0.049 10.516
088 -0.304 10.170
089 -0.932 10.526
090 -0.335 9.846
091 0.469 9.680
092 0.553 9.054
093 -0.052 8.093
094 0.025 8.513
095 0.342 8.887
096 0.845 8.549
097 0.249 8.278
098 -0.127 8.230
099 0.149 8.896
100 0.125 9.690
101 0.792 9.505
102 1.346 9.749
103 2.009 10.103
104 2.333 10.096
105 3.816 10.265
106 3.980 10.250
107 3.369 10.632
108 2.919 11.034
109 2.116 11.379
110 2.333 10.940
111 2.138 11.518
112 2.207 12.425
113 2.128 12.947
114 1.877 13.382
115 1.578 14.151
116 1.565 13.983
117 1.771 13.669
118 1.633 13.556
119 1.606 12.847
120 1.596 12.438
121 0.987 11.692
122 0.920 11.355
123 1.195 10.830
124 1.957 10.351
125 1.716 10.534
126 1.168 10.582
127 1.176 10.425
128 0.717 10.544
129 0.813 10.615
130 0.412 9.937
131 0.544 9.143
132 0.922 8.943
133 1.299 9.428
134 1.857 10.018
135 2.648 9.612
136 3.435 8.260
137 3.942 8.461
138 3.543 7.583
139 3.093 7.791
140 2.801 8.357
141 2.550 7.648
142 1.966 7.807
143 1.844 7.603
144 1.904 7.646
145 1.896 8.079
146 1.586 7.811
147 1.210 7.317
148 1.024 7.652
149 0.335 8.210
150 -0.291 8.535
151 0.128 8.475
152 0.224 8.914
153 0.340 8.978
154 1.069 9.297
155 0.676 9.776
156 0.167 9.658
157 0.384 10.002
158 0.345 9.911
159 -0.463 9.348
160 -0.606 9.508
161 -1.124 9.898
162 -2.262 10.057
163 -2.470 9.383
164 -2.397 8.896
165 -2.617 8.848
166 -1.970 7.961
167 -0.590 7.310
168 -0.044 7.395
169 0.254 6.894
170 1.454 6.300
171 2.355 5.710
172 2.383 5.704
173 1.705 6.101
174 1.855 6.311
175 2.164 5.905
176 2.140 5.711
177 2.458 5.932
178 1.954 5.984
179 2.522 5.266
180 2.603 4.514
181 2.789 4.220
182 3.260 4.488
183 2.655 4.034
184 1.869 4.834
185 1.467 5.508
186 0.768 5.360
187 0.960 5.208
188 0.683 5.133
189 0.943 5.008
190 0.890 4.724
191 1.351 4.643
192 1.139 4.575
193 1.202 4.433
194 0.948 4.281
195 1.173 4.270
196 1.687 3.777
197 1.614 3.876
198 1.548 4.215
199 2.017 3.962
200 1.452 4.283
201 0.520 4.236
202 0.329 3.179
203 0.772 2.914
204 0.568 2.847
205 0.818 3.298
206 1.358 3.211
207 2.001 2.802
208 2.618 2.400
209 2.774 1.929
210 3.479 1.437
211 3.846 1.078
212 4.578 0.586
213 5.529 -0.413
214 5.986 -1.141
215 6.302 -1.129
216 6.175 -0.094
217 5.406 0.582
218 4.816 0.809
219 4.617 0.844
220 3.827 0.341
221 3.199 0.524
222 3.208 0.563
223 3.269 0.537
224 2.712 1.122
225 2.825 1.362
226 3.055 1.414
227 3.072 1.541
228 2.814 1.162
229 2.512 0.639
230 2.261 0.568
231 1.033 0.434
232 1.771 1.197
233 1.754 0.939
234 1.294 1.192
235 0.923 1.578
236 1.057 2.987
237 1.520 3.579
238 2.279 3.841
239 2.196 3.562
240 1.854 3.071
241 1.811 3.016
242 2.911 3.923
243 2.961 4.568
244 3.241 4.784
245 3.252 5.216
246 3.430 4.950
247 3.869 4.784
248 3.055 4.838
249 2.810 4.200
250 2.926 4.032
251 2.806 4.587
252 2.108 4.631
253 2.507 4.953
254 2.602 4.601
255 2.795 4.590
256 2.969 4.882
257 2.724 5.403
258 2.858 5.207
259 2.478 4.660
260 2.006 4.991
261 2.812 5.045
262 2.891 5.254
263 3.781 5.811
264 4.276 5.535
265 3.591 6.115
266 3.171 6.642
267 3.761 6.778
268 3.333 7.035
269 2.408 6.875
270 3.173 7.062
271 3.303 6.759
272 3.120 6.716
273 2.858 7.216
274 2.969 7.508
275 3.150 7.460
276 3.623 7.822
277 3.024 7.677
278 2.145 7.682
279 2.377 8.170
280 1.668 8.006
281 1.246 9.129
282 1.319 10.831
283 0.865 11.079
284 1.384 12.054
285 1.018 12.159
286 0.649 12.145
287 0.338 11.342
288 -0.697 10.107
289 -0.993 9.641
290 -0.220 9.804
291 -0.516 9.234
292 0.172 9.408
293 -0.068 9.898
294 -0.406 9.760
295 -0.087 9.418
296 1.064 9.655
297 1.123 10.001
298 1.154 10.315
299 0.932 10.362
300 0.839 9.879
301 1.633 10.000
302 1.639 9.217
303 1.261 9.449
304 0.883 8.593
305 0.468 8.256
306 0.344 8.217
307 -0.200 8.240
308 -0.655 8.190
309 -0.715 8.029
310 -0.159 7.848
311 -0.513 7.500
312 -0.857 7.509
313 -0.848 8.077
314 -1.912 7.814
315 -1.742 8.339
316 -2.072 8.422
317 -2.902 8.885
318 -3.131 9.682
319 -3.494 9.337
320 -3.906 8.794
321 -3.705 9.032
322 -3.896 9.607
323 -3.715 10.370
324 -3.476 10.498
325 -3.456 11.136
326 -2.803 12.464
327 -3.978 12.474
328 -3.650 12.023
329 -2.921 11.802
330 -2.698 12.311
331 -2.053 12.849
332 -1.539 12.278
333 -1.889 11.603
334 -2.881 11.202
335 -3.045 10.409
336 -2.839 10.543
337 -3.319 11.125
338 -2.656 12.117
339 -2.126 12.407
340 -2.205 12.279
341 -2.017 11.843
342 -1.295 12.345
343 0.027 12.033
344 0.236 13.102
345 0.406 13.491
346 0.743 13.136
347 0.823 13.263
348 0.559 14.018
349 0.760 14.696
350 1.134 14.528
351 0.992 14.268
352 0.880 14.297
353 1.112 13.634
354 2.497 13.958
355 2.967 13.423
356 2.969 13.404
357 3.370 14.184
358 3.414 14.233
359 2.771 14.775
360 1.665 14.846
361 1.664 15.345
362 2.843 15.403
363 3.494 15.599
364 3.061 15.367
365 3.108 15.637
366 2.747 14.742
367 2.674 13.510
368 3.313 12.665
369 3.632 12.663
370 4.025 12.336
371 3.910 11.879
372 4.052 10.809
373 4.164 10.600
374 3.387 10.432
375 3.575 10.675
376 4.040 10.311
377 4.387 10.881
378 4.721 11.029
379 4.239 10.844
380 3.098 10.808
381 3.972 11.737
382 4.396 12.551
383 3.072 12.588
384 3.703 12.783
385 3.508 13.475
386 3.767 14.054
387 4.666 14.203
388 4.878 14.797
389 5.825 15.787
390 5.770 15.214
391 5.974 14.361
392 5.117 13.797
393 5.057 12.860
394 5.476 12.821
395 5.808 13.249
396 5.643 13.860
397 5.580 13.954
398 4.837 13.463
399 4.972 13.864
400 5.232 13.696
401 4.639 14.168
402 4.751 13.712
403 4.358 13.386
404 4.243 13.548
405 4.217 14.142
406 5.343 15.076
407 4.842 15.208
408 4.460 15.571
409 3.901 15.251
410 3.468 15.868
411 3.408 16.260
412 3.939 16.416
413 4.436 17.261
414 3.289 18.343
415 2.889 18.891
416 3.217 18.950
417 3.587 19.158
418 3.340 19.281
419 3.066 19.889
420 3.404 20.810
421 3.870 20.794
422 4.001 21.203
423 4.298 21.623
424 5.294 21.325
425 5.426 19.982
426 5.087 19.809
427 4.519 19.594
428 3.912 20.191
429 3.642 20.077
430 3.795 19.960
431 3.742 18.383
432 2.977 18.350
433 2.311 18.640
434 2.057 18.090
435 1.696 18.017
436 0.762 17.171
437 0.253 17.554
438 0.535 16.629
439 0.409 17.057
440 0.987 17.211
441 1.352 17.439
442 1.919 17.219
443 1.766 16.333
444 1.718 16.384
445 1.442 17.116
446 1.103 17.735
447 0.435 17.594
448 0.721 17.097
449 1.148 16.424
450 1.711 16.232
451 1.471 16.389
452 2.193 15.881
453 2.384 15.239
454 2.575 15.596
455 2.999 14.936
456 3.045 13.674
457 3.249 14.155
458 3.521 13.985
459 2.725 14.079
460 1.613 14.559
461 1.954 13.941
462 1.976 13.687
463 2.374 13.905
464 2.320 13.623
465 1.782 12.905
466 1.468 12.913
467 1.098 12.408
468 1.419 12.683
469 1.438 12.132
470 1.178 11.621
471 1.197 11.699
472 1.420 12.796
473 1.249 13.631
474 1.309 14.756
475 1.147 14.975
476 1.380 14.295
477 1.946 14.450
478 2.499 13.663
479 2.294 13.112
480 1.869 12.728
481 1.603 13.430
482 1.634 13.271
483 2.190 13.775
484 2.352 13.385
485 1.971 12.943
486 1.892 12.889
487 1.922 13.095
488 1.387 12.508
489 0.727 11.694
490 0.405 12.018
491 1.070 12.513
492 0.603 11.835
493 1.026 12.009
494 2.090 12.197
495 2.266 12.573
496 2.876 13.605
497 2.871 13.984
498 2.790 14.037
499 2.991 13.983
500 3.679 13.717
501 3.932 13.191
