# Supplementary material for: Maximum likelihood-based estimation of diffusion coefficient is quick and reliable method for analyzing estradiol actions on surface receptor movements
Source: Front Neuroinform. 2023 Mar 8;17:1005936. doi: 10.3389/fninf.2023.1005936 (PMC10031098; doi:10.3389/fninf.2023.1005936)
Supplement: Supplementary file 2 [file Data_Sheet_2.ZIP › 00-D-error_sensitivity/D015_s0/Traj_N=500_D=0.15_Error=0_MotionBlur _No.125.dat]

001 0.027 0.135
002 1.096 -0.373
003 1.496 -0.689
004 0.907 -0.717
005 0.790 -0.158
006 1.275 0.324
007 2.220 0.839
008 2.846 1.504
009 3.668 1.044
010 4.493 0.752
011 4.727 0.740
012 4.990 1.640
013 5.469 0.972
014 5.192 -0.200
015 5.607 -0.725
016 5.748 -0.835
017 5.977 -0.940
018 6.478 -0.844
019 6.027 -0.758
020 5.543 -0.824
021 5.390 0.160
022 5.850 -0.165
023 5.963 -0.139
024 5.752 -0.250
025 6.421 -0.216
026 7.328 -0.558
027 7.134 -0.417
028 7.417 -0.047
029 7.622 -0.240
030 7.639 -0.461
031 7.160 -1.575
032 7.155 -1.389
033 7.393 -1.753
034 7.019 -1.903
035 6.870 -2.553
036 7.052 -2.804
037 7.034 -2.985
038 6.319 -3.133
039 6.552 -2.768
040 7.242 -3.248
041 6.650 -3.080
042 6.440 -2.918
043 6.708 -2.203
044 6.582 -2.240
045 6.983 -2.672
046 7.484 -2.297
047 7.014 -1.998
048 6.511 -2.617
049 7.518 -2.659
050 7.920 -2.699
051 7.988 -2.982
052 8.015 -3.269
053 7.704 -2.529
054 7.752 -3.338
055 7.861 -3.725
056 7.457 -4.088
057 6.209 -4.325
058 6.109 -3.858
059 5.483 -4.336
060 4.651 -4.794
061 4.644 -4.422
062 4.459 -4.128
063 4.319 -4.715
064 4.658 -5.354
065 4.989 -5.474
066 4.636 -5.803
067 4.293 -5.562
068 4.259 -4.951
069 4.036 -4.365
070 4.486 -4.629
071 5.060 -5.315
072 5.282 -5.094
073 5.273 -5.780
074 5.496 -5.821
075 5.549 -5.558
076 4.825 -5.033
077 5.334 -5.070
078 5.679 -5.515
079 5.232 -5.266
080 5.039 -4.989
081 4.826 -5.521
082 5.071 -5.981
083 5.012 -6.012
084 4.357 -6.293
085 4.328 -6.405
086 3.818 -6.456
087 3.797 -6.489
088 3.162 -6.525
089 3.389 -6.504
090 4.149 -6.513
091 4.767 -5.882
092 4.837 -5.738
093 4.789 -6.234
094 4.123 -6.061
095 4.325 -5.702
096 4.178 -5.064
097 4.644 -5.526
098 4.669 -5.758
099 5.160 -5.578
100 4.960 -5.302
101 4.208 -5.289
102 5.122 -6.058
103 5.626 -5.757
104 6.249 -5.195
105 5.880 -4.403
106 5.295 -4.388
107 5.254 -4.242
108 6.012 -4.166
109 5.265 -4.393
110 4.906 -4.389
111 4.673 -4.147
112 4.324 -4.899
113 4.240 -5.538
114 3.693 -4.757
115 2.689 -3.978
116 2.443 -3.541
117 2.991 -4.349
118 3.260 -4.737
119 2.869 -3.872
120 3.310 -3.811
121 2.077 -3.516
122 1.575 -3.234
123 1.412 -3.032
124 2.025 -3.429
125 2.563 -3.625
126 3.277 -3.969
127 2.604 -4.513
128 3.004 -4.815
129 3.390 -4.407
130 3.801 -3.516
131 4.296 -3.284
132 4.553 -2.725
133 4.358 -2.321
134 4.312 -2.370
135 5.122 -2.531
136 4.627 -2.824
137 4.451 -2.682
138 4.554 -3.528
139 5.575 -4.436
140 6.261 -4.702
141 6.592 -4.949
142 5.384 -3.923
143 4.655 -3.533
144 4.848 -3.469
145 4.680 -3.244
146 5.574 -3.360
147 4.928 -3.592
148 5.451 -4.180
149 5.433 -4.015
150 5.302 -4.518
151 5.062 -4.388
152 5.998 -4.237
153 6.143 -4.610
154 5.928 -4.819
155 5.536 -5.088
156 4.547 -4.627
157 4.358 -4.501
158 4.704 -3.867
159 4.278 -3.270
160 4.239 -3.287
161 3.953 -1.892
162 3.851 -1.376
163 3.325 -1.241
164 3.628 -0.588
165 3.606 -0.786
166 3.550 -1.372
167 4.098 -1.390
168 3.756 -1.551
169 3.911 -1.994
170 3.501 -2.558
171 2.862 -1.815
172 2.125 -1.655
173 1.284 -1.093
174 0.203 -1.779
175 0.525 -1.396
176 0.898 -1.162
177 0.387 -0.813
178 0.539 -0.268
179 0.179 -0.755
180 -0.437 -1.291
181 -0.537 -1.147
182 -0.359 -1.077
183 -0.534 -0.308
184 -0.620 -1.087
185 -0.350 -1.149
186 0.217 -1.177
187 0.331 -2.000
188 -0.034 -1.986
189 -0.094 -2.197
190 -0.827 -1.071
191 -0.440 -1.527
192 -1.049 -1.894
193 -1.738 -2.555
194 -1.433 -2.588
195 -2.127 -2.055
196 -2.889 -2.069
197 -2.821 -1.788
198 -2.396 -0.982
199 -2.098 -0.900
200 -2.408 -1.583
201 -2.885 -1.846
202 -3.186 -2.438
203 -3.406 -2.238
204 -4.283 -1.571
205 -4.993 -1.556
206 -4.734 -1.017
207 -4.101 -0.607
208 -3.136 -0.121
209 -3.085 0.725
210 -2.951 0.760
211 -2.935 -0.027
212 -3.427 -0.811
213 -3.413 -0.696
214 -3.590 -0.542
215 -3.915 -0.633
216 -4.123 -1.117
217 -3.947 -1.031
218 -4.195 -1.603
219 -4.315 -2.071
220 -3.754 -2.370
221 -4.268 -2.187
222 -4.549 -2.687
223 -6.207 -2.623
224 -7.676 -2.675
225 -8.175 -2.812
226 -7.553 -2.006
227 -8.021 -1.448
228 -7.802 -1.242
229 -7.463 -1.301
230 -7.789 -1.565
231 -7.941 -1.906
232 -8.322 -1.380
233 -8.821 -0.898
234 -8.237 -1.263
235 -9.112 -1.263
236 -8.687 -1.499
237 -8.193 -1.570
238 -7.999 -1.748
239 -8.169 -0.898
240 -8.336 -0.887
241 -8.416 -0.907
242 -8.320 -0.071
243 -8.774 -0.210
244 -8.572 -0.794
245 -8.250 -1.037
246 -8.160 -0.831
247 -7.316 -0.981
248 -7.086 -0.381
249 -7.009 -0.319
250 -6.869 -1.152
251 -6.648 -1.343
252 -5.704 -0.545
253 -5.173 -0.418
254 -4.840 -0.962
255 -5.073 -0.016
256 -5.648 0.371
257 -5.914 0.598
258 -5.358 0.336
259 -5.518 -0.023
260 -4.962 0.134
261 -4.984 0.202
262 -5.266 -0.018
263 -4.664 0.537
264 -4.949 1.072
265 -5.862 1.145
266 -6.401 1.213
267 -6.646 1.907
268 -7.030 1.977
269 -7.240 1.739
270 -6.146 1.611
271 -5.492 1.748
272 -5.240 2.254
273 -4.829 1.746
274 -5.559 1.626
275 -4.920 2.171
276 -4.934 2.779
277 -4.997 2.506
278 -3.631 1.855
279 -3.468 1.193
280 -3.674 1.238
281 -3.711 1.556
282 -3.535 1.549
283 -3.546 1.490
284 -3.773 1.336
285 -4.066 1.187
286 -3.513 1.129
287 -3.427 1.485
288 -3.230 2.030
289 -2.759 2.678
290 -2.816 3.399
291 -3.450 3.497
292 -3.765 3.893
293 -3.397 4.317
294 -3.580 4.303
295 -3.608 3.777
296 -2.488 3.410
297 -2.122 2.697
298 -1.616 1.543
299 -1.218 1.592
300 -0.205 1.729
301 0.590 1.901
302 0.115 1.410
303 0.740 0.975
304 1.299 1.062
305 1.698 1.490
306 2.530 1.461
307 2.383 1.743
308 2.579 0.867
309 1.779 1.378
310 1.475 3.022
311 1.585 3.831
312 1.271 3.597
313 1.066 3.515
314 1.612 3.212
315 1.783 2.811
316 1.193 3.281
317 1.775 3.285
318 2.374 3.891
319 2.951 4.165
320 2.823 4.608
321 3.179 3.771
322 3.568 3.733
323 3.965 3.321
324 3.352 3.815
325 2.757 3.494
326 3.406 2.878
327 4.038 2.919
328 3.853 3.433
329 3.609 3.445
330 4.660 4.053
331 5.031 4.099
332 5.306 3.736
333 5.677 3.916
334 5.607 3.400
335 6.145 3.148
336 5.820 3.525
337 4.896 2.675
338 5.077 2.554
339 5.047 2.623
340 4.726 2.550
341 4.374 1.781
342 4.189 1.913
343 3.593 1.510
344 3.859 1.174
345 4.164 0.180
346 3.804 0.486
347 3.703 0.614
348 3.748 0.825
349 3.970 -0.510
350 4.351 -1.006
351 3.674 -0.720
352 3.460 -0.732
353 3.229 -1.804
354 2.917 -2.133
355 2.480 -1.687
356 1.826 -1.244
357 1.990 -1.007
358 2.314 -1.561
359 2.316 -1.142
360 2.622 -1.534
361 3.134 -1.312
362 3.099 -1.413
363 3.401 -0.436
364 4.665 -0.047
365 5.303 0.208
366 5.354 -0.068
367 5.851 0.398
368 6.003 0.636
369 5.720 1.023
370 5.334 1.508
371 5.577 1.381
372 6.187 1.886
373 6.491 2.636
374 6.617 3.015
375 6.884 3.742
376 6.508 3.602
377 5.235 3.608
378 5.751 4.138
379 5.523 4.167
380 4.718 3.812
381 4.741 3.505
382 4.453 3.281
383 4.578 2.911
384 5.192 2.826
385 5.392 2.949
386 5.762 2.407
387 6.037 1.702
388 6.054 1.356
389 5.569 2.329
390 5.528 1.857
391 5.426 1.898
392 5.284 2.637
393 5.798 3.219
394 6.130 3.628
395 6.307 3.274
396 6.606 2.510
397 6.701 1.849
398 7.067 1.036
399 7.460 0.717
400 7.224 0.972
401 6.983 0.463
402 7.143 0.269
403 7.412 -0.167
404 8.539 0.097
405 8.701 0.048
406 8.187 -0.258
407 8.458 -0.220
408 8.208 -0.820
409 8.289 -0.912
410 8.285 -1.045
411 7.603 -0.992
412 7.535 -1.923
413 7.285 -3.844
414 7.337 -5.166
415 7.512 -6.320
416 7.842 -7.082
417 7.713 -7.367
418 7.699 -7.230
419 7.706 -6.839
420 6.820 -5.936
421 6.980 -5.363
422 7.900 -5.875
423 9.360 -6.479
424 9.019 -6.552
425 8.668 -5.845
426 9.107 -5.141
427 8.830 -5.865
428 8.121 -6.954
429 8.218 -7.011
430 8.587 -6.406
431 8.486 -6.024
432 7.566 -6.280
433 7.233 -6.790
434 7.542 -7.060
435 7.921 -8.222
436 8.347 -8.129
437 8.861 -8.657
438 9.560 -8.864
439 9.847 -9.053
440 9.185 -7.982
441 8.618 -6.564
442 8.962 -6.571
443 9.486 -6.394
444 8.597 -6.402
445 8.233 -6.533
446 8.077 -6.218
447 7.845 -6.126
448 7.144 -5.950
449 7.447 -6.452
450 7.972 -7.375
451 8.604 -7.239
452 9.200 -6.664
453 9.068 -6.176
454 9.819 -6.455
455 9.826 -6.071
456 8.378 -6.428
457 9.005 -6.686
458 8.635 -6.112
459 8.665 -5.654
460 8.101 -5.148
461 7.740 -4.915
462 7.930 -5.123
463 7.442 -5.134
464 7.354 -5.918
465 7.124 -6.176
466 6.499 -6.568
467 5.909 -6.865
468 6.154 -6.500
469 6.795 -6.098
470 6.696 -6.055
471 7.008 -5.843
472 7.577 -4.826
473 7.307 -4.403
474 7.473 -4.115
475 7.277 -3.855
476 7.171 -3.520
477 6.810 -3.224
478 6.456 -2.942
479 6.273 -2.159
480 6.530 -1.869
481 6.653 -2.261
482 7.745 -2.316
483 8.241 -2.198
484 8.638 -1.703
485 8.588 -1.603
486 8.844 -2.454
487 8.676 -2.353
488 8.715 -2.798
489 9.029 -3.559
490 9.637 -3.715
491 9.099 -2.818
492 9.294 -1.659
493 9.759 -2.728
494 9.702 -3.132
495 9.373 -1.805
496 9.090 -1.426
497 9.281 -1.605
498 9.569 -1.582
499 9.640 -1.006
500 9.267 -0.842
501 9.059 -1.090
