# Supplementary material for: Maximum likelihood-based estimation of diffusion coefficient is quick and reliable method for analyzing estradiol actions on surface receptor movements
Source: Front Neuroinform. 2023 Mar 8;17:1005936. doi: 10.3389/fninf.2023.1005936 (PMC10031098; doi:10.3389/fninf.2023.1005936)
Supplement: Supplementary file 2 [file Data_Sheet_2.ZIP › 00-D-error_sensitivity/D015_s0/Traj_N=500_D=0.15_Error=0_MotionBlur _No.126.dat]

001 0.492 0.276
002 0.888 0.441
003 0.400 0.354
004 0.077 1.134
005 -0.060 2.097
006 -1.015 3.137
007 -0.325 3.282
008 -0.242 3.343
009 -0.360 3.494
010 0.597 4.239
011 1.609 3.759
012 2.216 3.764
013 3.096 3.596
014 2.766 3.360
015 2.431 2.986
016 2.614 2.191
017 1.541 2.176
018 1.919 1.924
019 2.164 2.020
020 1.297 1.783
021 1.391 0.788
022 1.885 -0.127
023 3.212 -0.813
024 3.677 -0.712
025 4.152 -0.994
026 4.531 -1.108
027 4.937 -0.467
028 4.936 0.261
029 4.893 1.237
030 5.417 0.833
031 5.553 0.854
032 5.581 0.493
033 6.291 0.741
034 6.702 0.670
035 6.945 0.866
036 6.228 0.470
037 6.923 1.433
038 7.397 1.949
039 6.880 2.417
040 6.024 2.894
041 4.837 3.038
042 4.692 3.354
043 5.179 3.001
044 5.456 2.519
045 4.306 1.184
046 3.291 1.191
047 2.939 0.296
048 3.264 -0.793
049 2.973 -1.127
050 3.260 -0.696
051 2.653 0.123
052 3.968 -0.105
053 4.896 0.256
054 4.912 0.823
055 5.045 0.753
056 4.662 1.042
057 3.985 1.090
058 3.797 0.353
059 2.965 0.545
060 2.823 1.393
061 2.547 2.272
062 2.523 2.305
063 2.519 1.810
064 2.166 1.282
065 2.560 0.954
066 3.290 1.035
067 3.043 0.762
068 2.917 0.443
069 2.794 0.084
070 2.526 -0.080
071 2.903 -0.607
072 2.717 -0.653
073 3.142 -0.888
074 4.115 -0.659
075 4.321 -0.920
076 4.166 -0.993
077 3.549 -0.882
078 3.534 -0.471
079 3.428 -0.643
080 3.332 -0.644
081 3.834 -0.978
082 3.739 -0.794
083 4.225 -0.571
084 4.532 -1.339
085 5.006 -1.796
086 5.460 -1.718
087 5.650 -1.397
088 5.468 -1.765
089 6.156 -2.434
090 6.286 -1.738
091 6.609 -1.521
092 6.997 -0.736
093 7.834 -0.128
094 8.471 -0.118
095 8.839 0.082
096 8.978 0.399
097 8.088 0.811
098 7.998 0.345
099 6.825 -0.784
100 5.248 -0.938
101 5.137 -0.497
102 5.350 -0.110
103 4.855 -0.512
104 4.545 -1.263
105 4.649 -1.089
106 5.364 -0.891
107 4.691 -2.249
108 4.078 -3.569
109 4.051 -4.358
110 4.170 -5.049
111 4.499 -4.742
112 4.596 -3.797
113 4.542 -3.624
114 4.669 -4.597
115 4.128 -5.768
116 3.104 -5.531
117 2.363 -5.652
118 2.040 -5.781
119 2.524 -4.228
120 3.814 -3.996
121 4.404 -4.281
122 4.625 -4.987
123 4.478 -5.060
124 3.907 -5.144
125 4.322 -5.325
126 5.216 -4.723
127 4.872 -4.072
128 4.014 -3.426
129 4.246 -3.341
130 4.219 -3.824
131 3.437 -3.235
132 3.067 -3.215
133 3.167 -3.215
134 2.712 -3.445
135 1.299 -3.964
136 -0.041 -3.810
137 0.377 -3.527
138 0.834 -2.790
139 1.021 -1.783
140 1.143 -1.396
141 2.299 -1.132
142 2.449 -1.700
143 2.679 -1.310
144 1.988 -1.896
145 2.107 -1.696
146 2.365 -0.770
147 1.921 -1.166
148 1.222 -1.792
149 0.641 -1.503
150 1.176 -1.956
151 1.245 -1.193
152 0.680 -2.271
153 1.801 -1.695
154 1.756 -1.227
155 1.642 -2.076
156 2.126 -1.651
157 1.996 -2.054
158 2.889 -2.763
159 2.367 -3.014
160 2.289 -3.206
161 3.136 -3.214
162 3.222 -3.495
163 3.744 -3.304
164 3.538 -3.080
165 4.511 -2.831
166 5.496 -2.508
167 5.449 -2.281
168 4.705 -1.051
169 5.848 -0.793
170 5.861 -0.470
171 5.805 -0.817
172 5.350 -1.204
173 5.788 -1.343
174 6.258 -1.774
175 7.017 -1.450
176 6.632 -1.529
177 6.859 -0.739
178 6.331 -0.984
179 5.401 -1.381
180 4.728 -1.677
181 4.604 -2.342
182 5.139 -1.424
183 5.475 -2.044
184 5.601 -1.117
185 5.803 -0.316
186 6.821 -0.203
187 6.545 -0.034
188 6.718 -0.014
189 7.141 -0.061
190 6.638 0.392
191 5.962 -0.052
192 6.108 0.022
193 6.830 -0.049
194 7.407 0.244
195 7.932 -0.509
196 8.410 -0.339
197 8.388 -0.238
198 7.980 0.077
199 7.304 0.336
200 7.045 0.752
201 7.394 0.321
202 7.496 -0.028
203 6.382 0.374
204 5.842 0.473
205 5.388 0.782
206 5.490 1.255
207 5.431 1.605
208 5.574 2.449
209 6.280 3.502
210 6.002 3.282
211 5.554 3.054
212 5.965 2.475
213 5.212 1.814
214 4.092 1.047
215 4.219 0.281
216 4.268 0.101
217 3.853 -0.293
218 4.262 -1.025
219 4.058 -0.768
220 4.390 -0.679
221 4.495 -0.017
222 4.421 -0.259
223 4.915 -0.372
224 5.133 -1.050
225 4.350 -2.561
226 4.618 -2.128
227 4.072 -1.915
228 3.947 -2.041
229 4.737 -2.178
230 5.483 -2.756
231 5.223 -2.036
232 5.353 -2.474
233 5.189 -2.925
234 5.110 -3.363
235 5.545 -2.719
236 5.958 -2.965
237 5.147 -3.762
238 4.824 -3.351
239 5.245 -2.962
240 4.714 -3.138
241 4.708 -2.831
242 5.014 -2.126
243 5.122 -2.145
244 4.520 -2.722
245 4.517 -2.547
246 4.174 -2.180
247 4.242 -2.682
248 3.811 -3.291
249 3.056 -4.588
250 3.488 -5.283
251 3.711 -5.656
252 3.455 -5.642
253 3.632 -5.968
254 3.619 -5.881
255 4.110 -5.011
256 3.957 -5.191
257 3.645 -4.372
258 2.846 -3.471
259 2.093 -3.327
260 2.696 -4.061
261 3.275 -3.892
262 3.035 -3.077
263 2.477 -2.859
264 2.370 -2.404
265 3.748 -1.469
266 3.682 -0.641
267 3.726 -0.249
268 3.574 -0.045
269 3.064 0.269
270 3.328 -0.150
271 3.611 0.348
272 4.037 0.277
273 3.744 -0.566
274 4.325 -0.557
275 4.190 -1.507
276 3.860 -1.686
277 3.630 -0.813
278 3.100 -0.512
279 3.375 -0.933
280 3.209 -0.824
281 3.000 -0.684
282 3.076 -1.263
283 2.511 -1.111
284 2.181 -1.288
285 2.543 -1.686
286 3.155 -1.437
287 3.498 -1.016
288 4.260 -0.573
289 4.382 -1.228
290 4.336 -1.715
291 4.036 -1.510
292 3.519 -1.334
293 3.004 -0.653
294 2.946 -0.095
295 2.260 0.245
296 1.839 0.221
297 1.749 0.240
298 1.773 0.812
299 2.147 1.160
300 2.429 1.058
301 2.310 1.156
302 2.823 1.029
303 3.332 1.007
304 2.519 1.166
305 1.675 0.201
306 1.800 0.307
307 2.260 0.884
308 2.357 0.462
309 2.156 0.488
310 3.180 0.440
311 2.792 0.967
312 2.355 1.490
313 2.699 1.407
314 2.595 1.398
315 2.785 1.963
316 1.557 2.018
317 1.222 2.470
318 0.803 2.665
319 1.220 2.988
320 1.120 2.669
321 2.065 3.030
322 2.519 3.188
323 2.281 3.326
324 1.968 4.017
325 2.698 4.539
326 3.425 5.779
327 4.079 7.069
328 3.723 7.214
329 3.629 7.531
330 3.476 6.923
331 3.338 5.232
332 2.927 4.195
333 1.910 3.845
334 1.463 3.829
335 1.762 4.334
336 0.856 4.146
337 0.347 4.753
338 0.716 5.195
339 1.210 5.612
340 1.097 4.626
341 1.072 4.842
342 0.740 4.886
343 1.524 4.634
344 1.864 4.191
345 1.749 3.523
346 1.861 3.748
347 2.082 4.520
348 1.787 4.873
349 1.680 4.349
350 1.720 3.746
351 0.538 3.857
352 0.445 4.574
353 1.145 5.078
354 1.326 5.264
355 2.366 4.540
356 1.970 4.600
357 1.524 4.709
358 0.425 5.148
359 0.896 4.871
360 0.624 4.609
361 0.394 3.615
362 0.672 3.299
363 0.644 2.864
364 0.169 2.985
365 -0.763 2.703
366 -0.646 2.828
367 -0.258 3.088
368 -1.241 3.678
369 -1.745 4.514
370 -1.390 4.793
371 -1.012 4.125
372 -1.580 4.008
373 -1.284 4.204
374 -1.414 2.986
375 -1.236 2.156
376 -0.962 2.150
377 -0.026 2.264
378 -0.080 2.292
379 -0.169 2.709
380 -0.375 3.091
381 0.036 3.837
382 0.018 4.143
383 0.392 4.623
384 1.199 4.271
385 2.041 2.667
386 2.540 1.894
387 2.225 1.814
388 2.184 2.106
389 2.070 1.846
390 2.307 1.581
391 2.303 1.472
392 2.763 1.464
393 2.571 1.865
394 1.956 2.954
395 1.387 3.470
396 0.354 4.204
397 0.764 3.457
398 -0.073 2.287
399 -0.636 2.642
400 0.096 2.596
401 1.391 2.157
402 2.075 1.358
403 3.036 -1.137
404 2.767 -1.292
405 2.798 -2.360
406 2.816 -2.651
407 3.071 -2.814
408 3.664 -3.101
409 4.544 -2.815
410 4.699 -2.708
411 4.703 -2.791
412 4.720 -2.143
413 4.514 -1.072
414 3.881 -0.348
415 4.473 0.009
416 4.729 0.247
417 5.026 0.009
418 4.979 -1.140
419 5.013 -0.527
420 6.047 -0.614
421 6.308 0.047
422 6.960 -0.171
423 6.793 -0.175
424 7.208 -0.221
425 7.097 -0.034
426 6.572 1.857
427 6.721 2.590
428 6.053 2.664
429 5.025 2.083
430 4.800 2.326
431 4.694 2.425
432 5.275 2.533
433 6.304 2.417
434 5.269 1.850
435 3.620 2.481
436 2.574 3.146
437 1.943 3.157
438 2.047 3.948
439 1.435 4.083
440 1.182 4.802
441 1.775 3.960
442 1.846 3.143
443 1.411 1.871
444 1.322 1.808
445 1.369 1.925
446 1.287 1.733
447 0.871 2.220
448 0.554 3.326
449 0.608 3.103
450 1.151 2.113
451 1.197 0.863
452 1.178 1.054
453 1.416 1.106
454 1.313 -0.307
455 1.228 -0.700
456 0.845 -0.947
457 0.490 -0.656
458 0.967 -0.732
459 0.658 -1.441
460 0.411 -1.091
461 0.191 -1.634
462 0.761 -1.469
463 1.090 -1.483
464 0.898 -1.475
465 1.224 -2.132
466 0.280 -2.352
467 -0.186 -2.231
468 0.183 -1.870
469 0.548 -1.871
470 0.356 -2.655
471 0.959 -2.670
472 1.360 -2.594
473 0.840 -2.789
474 0.681 -2.188
475 0.734 -1.775
476 0.338 -1.528
477 0.349 -1.435
478 -0.313 -1.367
479 -0.520 -0.858
480 0.086 -1.231
481 0.012 -1.540
482 -0.021 -2.264
483 0.076 -2.296
484 -0.199 -2.466
485 -0.558 -3.385
486 -0.384 -3.221
487 -0.597 -2.740
488 -0.701 -3.061
489 -1.079 -3.715
490 -0.274 -3.725
491 0.083 -3.293
492 -0.028 -3.640
493 0.202 -4.347
494 0.335 -4.218
495 0.154 -4.796
496 0.044 -4.791
497 -0.491 -5.441
498 -0.539 -6.351
499 -0.678 -6.855
500 -0.067 -6.595
501 0.230 -6.353
