# Supplementary material for: Maximum likelihood-based estimation of diffusion coefficient is quick and reliable method for analyzing estradiol actions on surface receptor movements
Source: Front Neuroinform. 2023 Mar 8;17:1005936. doi: 10.3389/fninf.2023.1005936 (PMC10031098; doi:10.3389/fninf.2023.1005936)
Supplement: Supplementary file 2 [file Data_Sheet_2.ZIP › 00-D-error_sensitivity/D015_s0/Traj_N=500_D=0.15_Error=0_MotionBlur _No.127.dat]

001 0.348 -0.161
002 0.480 -0.030
003 0.429 -0.624
004 0.760 -0.515
005 -0.138 -0.354
006 -0.483 -0.638
007 -0.618 -0.467
008 -1.645 -1.043
009 -1.256 -1.225
010 -1.834 -1.449
011 -1.800 -2.249
012 -1.943 -1.812
013 -1.579 -2.413
014 -1.454 -2.974
015 -2.575 -2.530
016 -3.746 -2.409
017 -3.940 -2.464
018 -3.044 -3.270
019 -2.083 -3.541
020 -2.063 -2.792
021 -1.753 -2.650
022 -2.020 -2.830
023 -1.692 -2.557
024 -1.918 -1.797
025 -1.873 -0.783
026 -2.505 -1.252
027 -3.155 -2.428
028 -2.930 -2.648
029 -3.283 -2.338
030 -3.128 -2.909
031 -3.378 -3.543
032 -4.161 -3.861
033 -4.575 -3.910
034 -4.848 -4.039
035 -5.229 -4.267
036 -6.423 -4.476
037 -6.790 -4.905
038 -7.202 -5.003
039 -7.265 -3.968
040 -7.002 -3.337
041 -7.876 -2.487
042 -7.876 -2.156
043 -7.545 -2.358
044 -6.940 -2.238
045 -7.839 -2.451
046 -8.293 -2.756
047 -9.103 -2.799
048 -8.814 -2.144
049 -8.525 -1.536
050 -8.673 -0.867
051 -9.048 -0.068
052 -8.790 -0.404
053 -8.690 -0.622
054 -8.080 -1.419
055 -8.927 -2.345
056 -9.739 -1.760
057 -9.244 -2.109
058 -8.602 -1.760
059 -8.157 -1.474
060 -7.380 -1.264
061 -7.310 -1.917
062 -7.685 -2.452
063 -8.038 -2.519
064 -7.931 -2.268
065 -7.198 -2.696
066 -7.007 -3.401
067 -6.396 -3.248
068 -6.694 -3.896
069 -6.235 -4.028
070 -5.227 -4.133
071 -5.694 -4.424
072 -5.495 -4.925
073 -5.869 -5.446
074 -5.292 -5.765
075 -5.007 -5.146
076 -4.880 -5.688
077 -4.878 -5.440
078 -4.802 -5.620
079 -5.017 -5.144
080 -5.017 -6.798
081 -5.580 -7.101
082 -5.774 -7.502
083 -4.698 -7.174
084 -4.956 -7.898
085 -4.991 -7.521
086 -5.331 -7.510
087 -4.716 -8.017
088 -3.742 -8.141
089 -2.976 -7.656
090 -2.569 -8.054
091 -2.285 -8.167
092 -2.052 -8.626
093 -2.067 -9.046
094 -2.273 -9.157
095 -1.926 -9.363
096 -1.514 -9.719
097 -1.515 -10.197
098 -1.399 -10.631
099 -1.481 -11.119
100 -1.296 -11.818
101 -1.628 -13.150
102 -2.014 -13.251
103 -2.603 -13.044
104 -2.614 -12.037
105 -3.678 -12.196
106 -4.462 -12.195
107 -3.633 -11.956
108 -3.333 -11.273
109 -3.289 -11.380
110 -4.411 -10.475
111 -4.172 -10.975
112 -3.846 -11.319
113 -3.382 -11.433
114 -3.993 -11.701
115 -4.187 -11.958
116 -3.823 -12.431
117 -3.720 -12.718
118 -4.517 -12.744
119 -4.676 -13.079
120 -4.166 -13.630
121 -4.458 -14.319
122 -5.017 -14.225
123 -4.603 -14.469
124 -4.723 -14.182
125 -4.453 -13.630
126 -4.499 -13.666
127 -4.370 -15.182
128 -4.803 -15.278
129 -4.411 -15.562
130 -4.226 -15.498
131 -4.056 -15.180
132 -4.769 -14.361
133 -4.456 -14.149
134 -3.902 -13.810
135 -3.451 -14.197
136 -3.668 -13.380
137 -3.997 -13.059
138 -4.148 -13.562
139 -4.090 -12.979
140 -5.032 -12.034
141 -5.415 -11.234
142 -4.820 -11.412
143 -5.316 -12.079
144 -5.825 -12.902
145 -5.968 -13.208
146 -5.669 -13.129
147 -4.882 -13.392
148 -4.673 -14.212
149 -5.325 -13.694
150 -5.924 -12.534
151 -6.869 -12.738
152 -7.324 -13.146
153 -7.063 -11.968
154 -6.072 -11.107
155 -5.799 -9.945
156 -5.077 -10.384
157 -5.494 -11.412
158 -5.440 -12.147
159 -6.404 -12.478
160 -6.247 -12.741
161 -5.850 -12.213
162 -6.510 -12.506
163 -6.402 -13.190
164 -6.582 -13.201
165 -7.949 -12.964
166 -8.606 -12.773
167 -8.241 -12.406
168 -8.386 -12.245
169 -8.144 -12.915
170 -7.979 -13.070
171 -8.781 -14.224
172 -9.540 -14.712
173 -8.848 -13.467
174 -8.892 -13.063
175 -8.720 -12.304
176 -7.892 -12.630
177 -7.254 -12.796
178 -6.896 -11.851
179 -7.611 -11.542
180 -8.118 -11.099
181 -7.717 -10.579
182 -6.704 -10.757
183 -7.451 -11.326
184 -8.321 -11.516
185 -8.259 -11.836
186 -7.918 -12.188
187 -8.213 -12.521
188 -8.725 -12.337
189 -8.857 -12.561
190 -8.663 -13.243
191 -8.778 -13.906
192 -9.081 -14.984
193 -9.969 -15.590
194 -10.295 -16.338
195 -10.395 -16.907
196 -10.153 -16.954
197 -10.198 -17.061
198 -10.018 -18.338
199 -10.089 -18.983
200 -9.591 -18.395
201 -10.041 -18.498
202 -9.601 -18.907
203 -9.656 -19.025
204 -10.154 -18.326
205 -9.932 -18.858
206 -9.941 -18.546
207 -10.044 -18.601
208 -10.075 -19.351
209 -10.603 -18.801
210 -10.430 -18.128
211 -10.032 -18.290
212 -9.836 -19.105
213 -10.746 -18.809
214 -11.399 -18.785
215 -11.149 -19.413
216 -11.568 -20.466
217 -11.270 -20.032
218 -12.513 -19.681
219 -13.403 -19.944
220 -12.616 -19.799
221 -12.829 -19.643
222 -13.191 -18.316
223 -13.212 -17.804
224 -13.181 -18.160
225 -12.790 -18.436
226 -12.629 -17.697
227 -12.523 -18.456
228 -12.027 -18.078
229 -12.358 -18.484
230 -12.777 -19.293
231 -12.532 -19.802
232 -13.614 -19.512
233 -13.749 -19.408
234 -12.815 -19.537
235 -12.490 -19.650
236 -12.064 -19.594
237 -12.491 -20.210
238 -12.159 -20.656
239 -11.277 -20.670
240 -11.526 -20.180
241 -11.673 -19.639
242 -11.695 -19.024
243 -12.178 -18.378
244 -12.446 -18.753
245 -12.589 -17.917
246 -12.477 -18.313
247 -12.956 -18.614
248 -12.501 -19.312
249 -12.405 -19.658
250 -12.909 -18.704
251 -12.975 -19.142
252 -13.342 -19.521
253 -13.093 -19.305
254 -13.548 -19.756
255 -14.177 -19.191
256 -13.833 -18.681
257 -13.300 -18.432
258 -12.930 -18.392
259 -12.247 -17.798
260 -12.143 -17.052
261 -12.208 -16.889
262 -12.316 -16.236
263 -12.469 -16.945
264 -12.697 -17.497
265 -13.430 -17.850
266 -13.889 -17.591
267 -14.030 -17.771
268 -14.633 -17.276
269 -14.422 -16.765
270 -14.562 -16.959
271 -14.624 -16.914
272 -14.860 -16.935
273 -14.738 -16.881
274 -13.760 -17.259
275 -13.233 -17.751
276 -12.553 -17.168
277 -11.988 -17.497
278 -11.807 -17.556
279 -11.030 -17.550
280 -10.226 -16.178
281 -9.938 -15.379
282 -9.334 -14.910
283 -8.299 -15.324
284 -8.705 -15.377
285 -9.180 -15.891
286 -9.488 -16.099
287 -8.911 -15.483
288 -8.544 -15.066
289 -8.526 -15.133
290 -8.279 -15.750
291 -7.288 -15.722
292 -6.542 -16.400
293 -6.076 -16.020
294 -5.937 -15.988
295 -7.042 -16.098
296 -7.662 -15.995
297 -7.785 -16.000
298 -7.291 -16.144
299 -6.723 -16.974
300 -6.368 -16.739
301 -6.327 -16.958
302 -5.703 -17.954
303 -5.405 -18.596
304 -4.858 -18.789
305 -4.706 -18.719
306 -3.917 -18.710
307 -3.782 -18.770
308 -3.641 -19.159
309 -3.764 -18.898
310 -3.702 -19.315
311 -3.166 -18.641
312 -3.261 -18.851
313 -4.085 -19.054
314 -4.950 -19.591
315 -4.149 -19.919
316 -3.363 -19.921
317 -2.816 -20.411
318 -2.300 -20.158
319 -1.508 -20.977
320 -1.358 -21.255
321 -1.408 -20.666
322 -1.737 -20.099
323 -1.683 -20.562
324 -1.450 -20.809
325 -1.545 -20.940
326 -1.285 -20.960
327 -1.004 -20.031
328 -0.247 -19.650
329 0.531 -20.629
330 -0.283 -20.789
331 -0.525 -21.235
332 -0.031 -21.708
333 0.747 -21.565
334 1.107 -22.277
335 1.019 -22.333
336 1.042 -22.287
337 1.695 -23.376
338 1.284 -22.566
339 1.420 -22.514
340 1.539 -22.365
341 2.162 -22.020
342 2.874 -21.611
343 2.941 -21.132
344 2.189 -20.844
345 1.622 -20.025
346 2.286 -20.238
347 2.105 -21.045
348 2.044 -21.100
349 1.822 -21.592
350 1.799 -22.081
351 1.132 -21.958
352 0.731 -21.158
353 0.161 -20.919
354 0.724 -20.752
355 0.664 -20.288
356 0.451 -19.270
357 0.342 -19.719
358 0.542 -20.935
359 0.712 -21.793
360 0.226 -21.688
361 -1.265 -22.171
362 -1.462 -21.783
363 -1.393 -21.483
364 -2.206 -21.287
365 -1.756 -20.935
366 -1.461 -20.993
367 -1.192 -20.494
368 -0.576 -19.990
369 0.086 -19.600
370 0.706 -19.445
371 0.295 -19.744
372 1.810 -19.449
373 3.509 -18.771
374 5.162 -18.328
375 4.877 -18.275
376 4.274 -18.428
377 3.635 -19.333
378 3.498 -19.591
379 3.097 -20.476
380 2.750 -20.701
381 3.141 -20.952
382 2.993 -21.709
383 3.647 -22.202
384 3.534 -22.446
385 3.578 -22.746
386 3.237 -23.040
387 3.191 -23.174
388 3.074 -23.459
389 2.596 -24.632
390 2.695 -25.482
391 2.832 -25.320
392 2.853 -25.107
393 2.855 -25.259
394 2.583 -24.680
395 2.279 -24.896
396 2.142 -25.429
397 2.034 -25.308
398 0.825 -26.718
399 0.399 -26.681
400 -0.499 -26.779
401 -0.243 -27.334
402 -0.035 -28.004
403 0.819 -28.261
404 1.746 -28.219
405 2.643 -28.516
406 3.333 -27.796
407 3.501 -27.786
408 3.995 -28.297
409 3.907 -28.901
410 3.565 -29.069
411 3.635 -28.946
412 3.619 -28.614
413 3.729 -28.631
414 4.355 -28.047
415 4.437 -27.843
416 4.262 -27.542
417 3.959 -26.959
418 3.731 -25.871
419 4.004 -24.977
420 4.223 -24.566
421 4.109 -24.345
422 5.040 -24.153
423 5.823 -25.272
424 5.676 -25.875
425 5.909 -26.449
426 5.641 -26.073
427 6.000 -25.979
428 6.296 -25.775
429 6.601 -25.820
430 6.752 -25.925
431 7.665 -26.226
432 8.091 -26.358
433 8.067 -26.024
434 8.932 -25.917
435 8.211 -26.381
436 7.866 -26.158
437 7.338 -26.090
438 7.391 -26.295
439 7.923 -27.164
440 8.703 -27.298
441 9.548 -26.996
442 9.715 -26.407
443 9.673 -26.463
444 9.817 -26.767
445 9.841 -27.412
446 9.783 -27.403
447 10.011 -27.317
448 10.246 -27.485
449 10.906 -27.528
450 11.719 -27.546
451 10.905 -26.553
452 11.046 -26.985
453 11.434 -27.005
454 11.946 -27.026
455 12.412 -27.402
456 11.918 -27.583
457 11.191 -27.812
458 11.169 -27.811
459 10.771 -28.912
460 10.242 -29.389
461 9.716 -29.778
462 8.394 -29.366
463 8.072 -28.795
464 8.391 -28.729
465 8.477 -28.921
466 9.036 -28.155
467 9.393 -28.772
468 8.857 -29.734
469 9.115 -29.903
470 8.874 -29.350
471 8.463 -29.807
472 7.895 -29.836
473 7.234 -29.447
474 6.201 -28.842
475 6.083 -29.076
476 5.979 -28.546
477 6.751 -27.436
478 6.510 -27.107
479 6.678 -26.890
480 6.228 -26.848
481 6.084 -26.221
482 6.079 -26.469
483 5.730 -25.897
484 5.052 -25.688
485 5.220 -25.007
486 6.313 -23.518
487 6.381 -23.021
488 6.722 -23.866
489 6.246 -24.358
490 5.255 -24.976
491 5.072 -24.824
492 5.200 -24.277
493 5.851 -24.281
494 6.099 -23.767
495 5.784 -23.377
496 5.270 -24.149
497 6.051 -24.095
498 6.004 -23.775
499 5.233 -23.442
500 5.925 -22.648
501 5.554 -22.541
