# Supplementary material for: Maximum likelihood-based estimation of diffusion coefficient is quick and reliable method for analyzing estradiol actions on surface receptor movements
Source: Front Neuroinform. 2023 Mar 8;17:1005936. doi: 10.3389/fninf.2023.1005936 (PMC10031098; doi:10.3389/fninf.2023.1005936)
Supplement: Supplementary file 2 [file Data_Sheet_2.ZIP › 00-D-error_sensitivity/D015_s0/Traj_N=500_D=0.15_Error=0_MotionBlur _No.128.dat]

001 0.634 -0.086
002 1.708 -0.116
003 2.005 -0.501
004 2.205 0.161
005 1.814 1.116
006 1.806 0.571
007 2.304 0.057
008 2.152 -0.673
009 1.387 -1.372
010 1.157 -1.210
011 1.078 -1.756
012 1.043 -1.954
013 1.325 -1.652
014 1.040 -1.119
015 1.800 -0.620
016 2.338 -0.581
017 2.015 -0.085
018 2.675 0.379
019 2.787 0.345
020 1.989 0.406
021 1.038 1.146
022 0.880 1.122
023 0.693 1.700
024 0.771 2.211
025 -0.027 2.809
026 -1.273 2.604
027 -0.981 1.475
028 -1.293 1.203
029 -1.185 2.086
030 -0.834 2.316
031 -0.510 1.288
032 -0.330 0.728
033 -0.090 0.468
034 -0.323 0.238
035 -0.160 -0.032
036 -0.468 -0.469
037 -0.068 -0.873
038 -0.363 -0.598
039 -0.474 -0.598
040 -0.305 0.375
041 -0.289 0.977
042 -0.601 0.812
043 0.384 0.357
044 -0.099 0.379
045 -1.019 0.410
046 -0.139 0.713
047 -0.443 0.753
048 -1.199 0.766
049 -1.420 0.612
050 -1.686 0.597
051 -1.776 0.319
052 -1.860 0.253
053 -2.035 0.907
054 -1.670 1.459
055 -1.360 1.507
056 -1.274 1.160
057 -1.734 1.069
058 -1.167 0.383
059 -0.863 0.154
060 -0.574 0.313
061 0.068 -1.000
062 -0.168 -1.065
063 -0.557 -1.415
064 -0.893 -1.706
065 -0.880 -0.929
066 -1.119 -1.083
067 -1.160 -1.409
068 -1.329 -3.078
069 -1.242 -3.267
070 -0.585 -2.527
071 -0.282 -1.785
072 0.133 -1.672
073 0.413 -2.342
074 -0.435 -2.207
075 -0.644 -1.659
076 -0.309 -1.323
077 0.367 -0.847
078 -0.027 -0.455
079 0.470 0.524
080 1.303 0.558
081 1.094 -0.138
082 0.791 -1.176
083 1.416 -0.953
084 1.177 -1.460
085 1.356 -1.987
086 1.063 -2.289
087 1.056 -1.935
088 0.480 -2.663
089 0.366 -2.452
090 0.449 -2.470
091 -0.126 -2.061
092 -0.586 -1.563
093 -0.957 -0.782
094 -0.220 -0.375
095 -0.224 -1.014
096 -0.167 -2.226
097 -0.107 -2.194
098 0.480 -2.758
099 0.176 -2.679
100 -0.179 -1.857
101 -0.184 -1.551
102 -0.441 -1.598
103 -1.157 -1.181
104 -1.380 -1.323
105 -1.319 -1.950
106 -1.393 -1.874
107 -0.829 -1.155
108 -0.624 -0.271
109 -0.602 -0.230
110 -0.334 -0.815
111 0.275 -0.268
112 -0.017 0.781
113 0.016 0.063
114 -0.229 -0.381
115 -0.506 0.082
116 -0.895 0.424
117 -1.530 0.858
118 -2.551 -0.162
119 -1.892 -0.868
120 -2.586 -0.184
121 -3.020 0.824
122 -2.829 1.103
123 -3.279 0.461
124 -3.678 0.654
125 -4.408 0.222
126 -4.836 0.149
127 -4.721 0.063
128 -4.510 -0.176
129 -4.370 0.448
130 -4.276 1.217
131 -3.656 0.963
132 -3.527 0.781
133 -3.317 0.344
134 -2.234 -0.193
135 -2.531 0.037
136 -2.842 -0.113
137 -2.852 -0.230
138 -2.870 -0.351
139 -2.719 -0.550
140 -2.009 -1.346
141 -1.947 -2.247
142 -1.110 -2.933
143 -0.212 -2.877
144 -0.139 -2.401
145 -0.640 -2.337
146 -0.798 -1.789
147 -1.069 -1.076
148 -1.006 -1.697
149 -0.931 -2.506
150 -0.960 -2.183
151 -0.602 -1.863
152 -0.277 -3.285
153 0.088 -4.389
154 0.020 -4.987
155 0.416 -5.933
156 0.080 -5.107
157 0.389 -4.807
158 0.311 -4.711
159 1.170 -3.844
160 1.994 -4.143
161 1.737 -4.168
162 2.262 -3.913
163 2.232 -3.278
164 2.022 -2.684
165 2.469 -2.366
166 2.161 -1.844
167 1.141 -1.702
168 0.214 -2.195
169 -0.799 -1.307
170 -0.497 -0.490
171 0.128 0.110
172 0.175 0.296
173 -0.735 0.020
174 -0.763 0.035
175 -1.390 -0.380
176 -2.006 -1.871
177 -2.025 -3.352
178 -1.047 -3.544
179 -0.271 -3.542
180 -0.631 -3.659
181 -1.025 -4.275
182 -1.719 -4.265
183 -1.974 -4.081
184 -2.394 -3.559
185 -2.519 -4.643
186 -2.464 -4.931
187 -2.443 -5.014
188 -1.431 -4.988
189 -1.928 -5.279
190 -2.090 -6.062
191 -2.125 -6.541
192 -2.809 -6.948
193 -3.360 -5.692
194 -3.006 -4.915
195 -2.492 -5.580
196 -2.360 -5.658
197 -2.700 -5.655
198 -2.806 -5.557
199 -2.722 -5.280
200 -2.636 -5.152
201 -2.675 -5.241
202 -2.617 -4.897
203 -1.813 -5.481
204 -1.561 -4.635
205 -1.670 -4.946
206 -2.092 -5.519
207 -2.504 -4.988
208 -2.447 -4.644
209 -1.385 -3.848
210 -1.569 -3.565
211 -1.875 -2.964
212 -1.961 -3.319
213 -1.289 -3.760
214 -0.175 -3.672
215 0.360 -3.402
216 1.403 -3.125
217 0.505 -2.406
218 -0.036 -2.575
219 0.930 -2.332
220 1.770 -2.444
221 2.214 -2.854
222 2.498 -2.686
223 2.717 -2.639
224 2.770 -2.320
225 2.602 -2.703
226 2.278 -3.183
227 2.292 -3.653
228 3.315 -3.711
229 3.480 -3.963
230 3.944 -3.739
231 2.996 -3.796
232 2.595 -4.002
233 2.477 -3.666
234 2.208 -4.095
235 3.165 -3.302
236 4.040 -2.770
237 3.988 -2.477
238 3.970 -2.155
239 4.281 -2.622
240 4.048 -2.813
241 4.648 -3.861
242 4.351 -4.204
243 4.995 -4.584
244 5.310 -4.432
245 5.167 -3.881
246 5.383 -2.584
247 5.960 -2.767
248 5.562 -4.134
249 5.282 -4.374
250 4.682 -4.522
251 4.250 -4.605
252 3.938 -4.572
253 3.794 -4.914
254 3.410 -4.459
255 3.054 -3.665
256 2.700 -2.672
257 2.215 -2.410
258 1.728 -1.952
259 1.530 -0.928
260 1.724 -1.384
261 1.951 -1.758
262 1.877 -2.321
263 1.738 -2.430
264 1.076 -2.968
265 1.725 -3.717
266 1.675 -3.772
267 1.483 -3.329
268 1.073 -3.207
269 1.093 -3.522
270 0.952 -4.233
271 0.503 -4.361
272 0.461 -4.237
273 0.514 -4.091
274 -0.351 -3.562
275 -0.072 -3.162
276 0.343 -3.044
277 0.384 -3.452
278 0.207 -3.571
279 0.443 -2.918
280 0.044 -2.186
281 -0.204 -1.582
282 0.041 -1.514
283 0.352 -1.583
284 0.887 -1.824
285 1.487 -1.398
286 0.997 -1.110
287 0.689 -1.350
288 0.064 -1.626
289 -0.830 -1.293
290 -1.408 -1.156
291 -1.995 -1.532
292 -1.202 -1.380
293 -1.247 -1.074
294 -1.300 -1.501
295 -1.474 -1.849
296 -1.698 -1.421
297 -1.165 -1.154
298 -1.149 -0.945
299 -0.696 -0.762
300 -0.421 -0.373
301 -0.385 -0.586
302 -0.055 -1.448
303 -0.604 -1.832
304 -0.484 -1.341
305 -0.982 -0.871
306 -1.426 -0.723
307 -2.053 -1.206
308 -1.884 -1.781
309 -2.027 -2.045
310 -1.110 -1.418
311 -0.802 -1.607
312 -1.175 -2.004
313 -1.295 -2.341
314 -1.825 -2.152
315 -1.984 -2.103
316 -1.741 -1.776
317 -1.652 -1.269
318 -0.812 -1.449
319 -1.637 -1.692
320 -1.501 -1.930
321 -1.445 -1.851
322 -1.171 -2.050
323 -1.700 -2.064
324 -2.165 -1.397
325 -2.063 -0.849
326 -2.048 -0.620
327 -2.699 -0.229
328 -2.722 -1.066
329 -3.093 -1.067
330 -3.374 -0.292
331 -3.262 -0.076
332 -2.616 0.260
333 -1.960 0.624
334 -2.077 1.118
335 -3.189 0.448
336 -3.932 0.916
337 -3.625 0.475
338 -3.805 0.626
339 -3.242 0.445
340 -3.138 0.064
341 -2.940 0.296
342 -4.215 0.087
343 -5.042 0.218
344 -5.016 0.234
345 -4.973 -0.061
346 -4.898 0.035
347 -4.826 0.168
348 -5.561 1.248
349 -4.977 1.897
350 -4.804 3.056
351 -5.363 3.555
352 -5.595 4.357
353 -5.249 4.707
354 -5.401 4.729
355 -5.304 5.138
356 -5.074 5.199
357 -3.664 5.924
358 -3.157 6.250
359 -3.073 7.348
360 -3.246 7.681
361 -3.500 6.604
362 -3.150 5.662
363 -3.152 4.569
364 -4.050 4.545
365 -5.020 4.532
366 -5.397 4.069
367 -5.618 3.277
368 -6.108 3.205
369 -5.565 3.010
370 -5.669 3.743
371 -5.761 3.786
372 -6.466 3.960
373 -7.146 4.305
374 -7.855 4.787
375 -6.873 4.185
376 -6.032 3.797
377 -4.973 3.766
378 -4.841 2.392
379 -5.846 2.906
380 -6.178 3.126
381 -5.891 2.921
382 -5.476 2.697
383 -4.485 3.449
384 -4.446 4.000
385 -3.973 4.488
386 -3.358 4.437
387 -3.922 4.208
388 -4.316 3.374
389 -5.082 3.445
390 -5.729 3.870
391 -5.776 3.341
392 -5.239 3.000
393 -4.586 3.488
394 -4.536 3.752
395 -3.699 4.675
396 -4.404 6.270
397 -3.967 6.074
398 -3.857 6.366
399 -4.533 5.776
400 -4.130 4.694
401 -3.852 4.216
402 -3.851 4.135
403 -4.515 4.082
404 -4.705 3.631
405 -5.019 2.588
406 -4.385 2.482
407 -4.385 2.369
408 -4.317 3.262
409 -4.384 2.971
410 -4.530 2.455
411 -4.628 2.331
412 -4.622 2.204
413 -5.433 2.499
414 -5.045 2.053
415 -4.401 2.342
416 -4.140 2.255
417 -4.331 1.937
418 -4.137 1.751
419 -4.816 1.423
420 -5.182 2.039
421 -5.540 2.044
422 -4.734 2.397
423 -4.963 2.318
424 -5.415 1.991
425 -5.605 2.122
426 -5.358 2.332
427 -5.656 2.842
428 -5.199 1.859
429 -5.344 1.267
430 -5.160 0.518
431 -5.189 0.680
432 -4.760 0.922
433 -5.158 1.451
434 -5.552 1.807
435 -5.692 1.677
436 -6.327 1.838
437 -7.003 1.690
438 -7.125 0.641
439 -7.404 0.343
440 -7.473 1.063
441 -7.103 0.910
442 -7.421 -0.144
443 -6.851 0.393
444 -6.797 0.265
445 -5.874 0.039
446 -5.879 -0.014
447 -5.755 0.086
448 -5.309 0.336
449 -5.845 0.268
450 -5.768 -0.317
451 -4.931 -0.662
452 -6.201 -1.882
453 -6.459 -1.321
454 -5.859 -1.604
455 -5.946 -2.302
456 -6.660 -2.085
457 -6.411 -1.758
458 -6.849 -1.310
459 -7.760 -0.571
460 -8.357 0.463
461 -8.241 0.034
462 -8.693 -0.624
463 -8.370 -0.217
464 -7.668 0.364
465 -7.143 0.448
466 -6.395 0.727
467 -5.927 0.947
468 -5.619 1.193
469 -5.974 2.046
470 -6.007 1.536
471 -6.243 2.257
472 -6.275 2.816
473 -6.231 3.028
474 -5.999 3.597
475 -5.268 4.038
476 -5.460 4.368
477 -6.117 4.967
478 -6.497 5.203
479 -6.587 5.266
480 -7.384 5.382
481 -7.761 5.924
482 -7.443 5.206
483 -7.668 5.276
484 -7.690 3.523
485 -8.151 3.655
486 -8.455 3.276
487 -9.397 2.926
488 -9.054 2.683
489 -8.593 2.327
490 -8.883 1.718
491 -9.440 1.568
492 -10.123 1.604
493 -9.123 2.688
494 -9.552 1.845
495 -9.809 2.528
496 -9.471 3.157
497 -9.300 3.149
498 -9.853 3.035
499 -9.826 2.723
500 -9.918 2.715
501 -9.913 2.916
