# Supplementary material for: Maximum likelihood-based estimation of diffusion coefficient is quick and reliable method for analyzing estradiol actions on surface receptor movements
Source: Front Neuroinform. 2023 Mar 8;17:1005936. doi: 10.3389/fninf.2023.1005936 (PMC10031098; doi:10.3389/fninf.2023.1005936)
Supplement: Supplementary file 2 [file Data_Sheet_2.ZIP › 00-D-error_sensitivity/D015_s0/Traj_N=500_D=0.15_Error=0_MotionBlur _No.129.dat]

001 0.247 0.205
002 0.172 0.466
003 -0.052 0.095
004 0.469 0.544
005 1.162 0.895
006 1.403 1.507
007 1.364 1.523
008 1.549 0.982
009 2.334 1.736
010 2.120 1.711
011 2.119 2.354
012 1.307 3.561
013 1.005 4.624
014 0.509 4.520
015 1.178 4.534
016 1.517 4.490
017 1.728 3.986
018 1.716 4.145
019 1.015 3.870
020 1.019 3.644
021 1.120 2.992
022 0.832 3.464
023 1.424 3.369
024 2.056 3.579
025 1.479 3.525
026 1.726 3.534
027 1.493 4.598
028 1.700 5.079
029 1.522 4.819
030 0.870 5.088
031 -0.281 5.300
032 -1.716 4.723
033 -2.426 4.792
034 -1.912 4.979
035 -1.522 5.223
036 -0.903 5.907
037 -1.155 6.439
038 -1.888 5.860
039 -1.828 5.773
040 -1.748 6.175
041 -2.282 5.177
042 -2.455 4.907
043 -2.151 3.823
044 -1.605 3.876
045 -1.259 3.373
046 -0.935 3.328
047 -0.457 2.464
048 -1.216 3.010
049 -0.804 2.841
050 -0.618 3.609
051 -1.012 3.505
052 -0.744 2.356
053 -0.111 1.513
054 0.441 0.898
055 0.954 1.298
056 -0.208 0.758
057 0.177 0.480
058 1.298 -0.299
059 -0.081 0.140
060 -0.968 0.874
061 -0.911 1.298
062 -0.337 1.710
063 -0.445 1.877
064 -0.484 2.118
065 -0.724 2.935
066 -0.780 4.245
067 -1.627 5.640
068 -1.688 5.952
069 -1.911 5.916
070 -1.938 5.427
071 -1.986 4.883
072 -1.655 4.137
073 -1.674 4.644
074 -1.490 4.260
075 -1.934 3.868
076 -1.690 4.456
077 -2.316 3.794
078 -2.472 3.673
079 -2.403 3.638
080 -1.714 3.722
081 -1.557 3.952
082 -1.446 5.148
083 -0.888 5.600
084 -0.856 5.961
085 -0.214 5.813
086 -0.394 6.178
087 -0.701 5.907
088 -0.582 5.319
089 -0.288 4.554
090 -0.855 4.176
091 -1.128 3.227
092 -1.489 3.015
093 -1.776 3.350
094 -1.343 3.981
095 -0.754 4.114
096 -1.034 5.364
097 -1.336 5.153
098 -1.172 4.771
099 -0.694 4.996
100 -0.303 4.304
101 0.020 4.201
102 1.045 4.433
103 0.965 4.883
104 0.320 4.822
105 0.797 5.343
106 0.555 5.672
107 0.218 6.144
108 0.170 6.574
109 0.420 6.511
110 0.163 6.329
111 0.227 6.066
112 0.590 5.176
113 0.095 5.201
114 0.085 5.107
115 0.154 4.637
116 -0.631 4.097
117 0.044 3.907
118 0.400 4.601
119 1.373 4.939
120 1.230 4.800
121 1.157 3.645
122 0.434 3.022
123 0.524 3.387
124 0.957 3.130
125 0.741 3.087
126 0.527 2.972
127 0.819 2.376
128 0.435 1.931
129 0.445 1.789
130 0.778 1.362
131 0.432 1.835
132 -0.502 1.858
133 -1.138 1.740
134 -1.541 1.942
135 -1.353 2.443
136 -0.930 2.814
137 -1.177 2.536
138 -0.384 3.443
139 -0.486 3.340
140 -0.353 3.662
141 -0.269 4.040
142 -0.462 3.632
143 -0.304 3.767
144 0.038 3.858
145 -0.005 3.570
146 0.266 3.433
147 0.402 3.276
148 0.187 3.471
149 -0.596 3.231
150 0.072 3.145
151 0.398 3.346
152 0.398 3.525
153 1.074 2.981
154 1.221 3.405
155 0.812 3.303
156 0.073 3.973
157 -0.219 4.148
158 -0.366 4.910
159 -0.543 5.297
160 -1.491 5.220
161 -2.293 5.299
162 -1.482 4.824
163 -0.212 4.220
164 0.728 4.726
165 0.985 5.239
166 0.382 5.747
167 0.395 5.604
168 -0.187 5.085
169 0.434 4.526
170 0.682 4.916
171 0.375 5.041
172 0.578 5.631
173 0.019 5.347
174 -0.551 5.029
175 -0.292 5.398
176 0.103 5.956
177 0.156 5.949
178 -0.123 5.566
179 0.553 5.238
180 0.947 5.350
181 1.213 4.677
182 1.872 4.428
183 2.211 3.783
184 1.778 2.516
185 1.039 1.201
186 0.922 1.148
187 0.921 0.436
188 0.923 0.109
189 0.292 -0.849
190 0.477 -0.740
191 0.005 -0.897
192 0.396 -0.114
193 1.061 0.497
194 -0.274 0.505
195 -0.244 0.539
196 0.859 -0.093
197 0.981 -0.208
198 0.450 0.227
199 0.363 0.302
200 -0.052 1.204
201 -0.108 1.049
202 0.181 0.874
203 0.612 1.793
204 1.377 0.602
205 0.799 -0.422
206 0.234 -1.577
207 -0.261 -2.056
208 -0.377 -1.810
209 0.256 -2.220
210 1.117 -2.969
211 1.738 -3.572
212 1.224 -3.806
213 0.934 -4.073
214 0.415 -3.884
215 -0.508 -3.083
216 -1.413 -3.459
217 -1.808 -3.173
218 -1.850 -2.747
219 -1.305 -2.357
220 -1.057 -2.207
221 -0.878 -1.510
222 -0.260 -1.159
223 -0.274 -1.871
224 -0.787 -2.961
225 -0.545 -3.736
226 -0.156 -3.343
227 -0.002 -2.904
228 0.537 -2.385
229 0.339 -2.332
230 0.393 -2.274
231 0.308 -1.972
232 0.351 -1.747
233 0.792 -1.701
234 1.558 -2.707
235 2.121 -3.791
236 2.553 -3.903
237 1.963 -4.270
238 2.284 -3.946
239 2.506 -3.283
240 2.551 -2.338
241 2.549 -1.000
242 1.386 -0.158
243 1.009 -0.094
244 1.400 0.509
245 2.084 1.153
246 2.012 0.534
247 2.079 1.045
248 1.859 1.003
249 2.036 0.758
250 1.468 1.227
251 1.443 1.353
252 1.380 2.005
253 1.327 3.063
254 0.467 2.832
255 0.398 3.085
256 0.034 3.126
257 0.669 3.744
258 2.005 3.597
259 2.081 4.142
260 2.257 4.693
261 1.152 4.397
262 0.353 4.070
263 0.514 3.578
264 0.712 3.925
265 0.170 3.857
266 -0.603 3.523
267 -1.025 3.882
268 -0.723 4.077
269 -0.822 4.175
270 -1.282 5.088
271 -1.792 4.902
272 -1.773 3.370
273 -2.788 2.961
274 -3.946 2.916
275 -3.700 3.021
276 -4.107 3.907
277 -3.303 3.738
278 -2.873 4.192
279 -3.095 3.720
280 -3.359 4.204
281 -3.314 5.003
282 -3.247 5.565
283 -2.612 5.676
284 -2.432 5.157
285 -3.400 5.088
286 -3.816 5.733
287 -3.888 5.529
288 -4.197 6.061
289 -3.743 6.113
290 -3.639 5.551
291 -3.306 5.211
292 -4.428 5.042
293 -5.009 4.786
294 -4.637 4.382
295 -4.296 3.412
296 -4.630 2.682
297 -4.645 2.193
298 -4.785 1.547
299 -4.906 1.102
300 -4.624 1.618
301 -4.727 2.423
302 -4.329 2.426
303 -4.238 2.077
304 -4.613 2.716
305 -4.978 2.564
306 -4.170 1.932
307 -4.051 1.647
308 -3.670 1.555
309 -3.139 0.922
310 -3.414 1.064
311 -3.561 0.823
312 -2.993 0.933
313 -2.241 0.025
314 -2.164 -0.793
315 -2.255 -1.127
316 -1.450 -1.271
317 -1.846 -1.468
318 -2.613 -2.047
319 -2.918 -2.126
320 -2.681 -2.330
321 -2.557 -2.179
322 -2.996 -2.258
323 -3.136 -2.332
324 -2.853 -3.205
325 -2.826 -2.812
326 -2.887 -2.197
327 -3.764 -2.305
328 -4.569 -2.675
329 -4.435 -3.261
330 -4.050 -3.138
331 -4.390 -2.899
332 -5.945 -3.816
333 -6.922 -3.867
334 -6.804 -3.581
335 -6.553 -4.156
336 -6.400 -4.327
337 -6.394 -4.153
338 -6.473 -4.140
339 -6.956 -3.983
340 -7.756 -3.449
341 -7.730 -3.575
342 -7.679 -3.838
343 -7.377 -4.112
344 -7.389 -4.458
345 -6.661 -4.606
346 -6.908 -4.472
347 -6.550 -4.813
348 -6.192 -4.507
349 -5.872 -4.605
350 -6.915 -4.974
351 -8.079 -4.625
352 -7.800 -4.068
353 -7.407 -3.501
354 -7.975 -3.402
355 -7.777 -3.286
356 -6.280 -3.182
357 -5.714 -2.642
358 -6.581 -2.878
359 -6.664 -2.601
360 -6.466 -2.408
361 -5.675 -1.967
362 -5.634 -1.214
363 -5.709 -0.928
364 -6.468 0.233
365 -6.950 0.785
366 -7.596 0.971
367 -8.057 2.023
368 -8.123 1.719
369 -8.301 1.788
370 -8.261 2.119
371 -8.070 2.152
372 -8.428 2.044
373 -7.641 2.582
374 -7.319 3.252
375 -7.413 4.687
376 -7.485 5.146
377 -7.463 5.092
378 -7.435 4.384
379 -8.473 3.921
380 -9.285 4.115
381 -9.320 4.743
382 -8.790 4.380
383 -8.243 4.258
384 -8.499 4.498
385 -9.015 5.341
386 -9.126 5.917
387 -8.892 6.442
388 -8.526 6.514
389 -8.768 5.693
390 -8.387 5.710
391 -7.909 5.851
392 -8.376 5.846
393 -9.008 6.506
394 -8.882 6.519
395 -9.727 6.355
396 -10.247 6.465
397 -9.856 7.232
398 -9.028 7.616
399 -8.843 7.087
400 -8.247 7.154
401 -7.626 6.825
402 -7.013 6.761
403 -7.143 6.730
404 -7.673 5.770
405 -8.170 6.008
406 -8.384 6.199
407 -8.447 5.598
408 -8.792 6.101
409 -9.513 6.546
410 -10.590 6.664
411 -9.964 6.868
412 -9.779 7.337
413 -9.059 6.354
414 -9.125 5.523
415 -9.061 5.352
416 -8.194 5.597
417 -7.718 5.227
418 -7.519 4.983
419 -7.617 5.751
420 -7.737 6.345
421 -7.981 6.048
422 -8.255 5.660
423 -8.151 4.265
424 -7.229 4.171
425 -6.651 3.912
426 -6.416 3.456
427 -6.467 3.661
428 -5.812 4.480
429 -5.351 5.436
430 -5.744 5.159
431 -5.109 5.197
432 -4.434 4.800
433 -4.778 4.730
434 -4.824 5.152
435 -4.669 4.709
436 -5.386 4.575
437 -5.698 4.353
438 -5.812 4.855
439 -5.476 5.343
440 -5.705 5.619
441 -5.852 6.532
442 -6.416 6.479
443 -6.455 7.036
444 -6.404 8.094
445 -6.541 9.070
446 -7.263 9.287
447 -7.115 9.857
448 -7.711 10.057
449 -7.943 9.361
450 -8.721 9.178
451 -8.366 9.839
452 -9.071 10.277
453 -8.664 11.016
454 -8.967 11.443
455 -8.802 10.884
456 -8.033 10.077
457 -7.721 9.793
458 -7.974 10.103
459 -8.278 10.031
460 -8.395 10.645
461 -8.477 11.268
462 -8.390 11.536
463 -7.614 11.726
464 -7.858 12.412
465 -7.051 11.877
466 -7.234 11.811
467 -8.305 11.853
468 -8.598 11.288
469 -8.381 10.969
470 -7.658 10.279
471 -7.021 10.141
472 -7.076 9.971
473 -7.047 9.875
474 -6.612 10.100
475 -6.538 9.886
476 -6.529 9.182
477 -6.717 8.963
478 -7.264 9.533
479 -8.073 9.546
480 -8.592 9.889
481 -8.602 9.896
482 -8.390 9.555
483 -7.556 9.460
484 -6.974 8.981
485 -7.722 8.692
486 -8.811 9.416
487 -9.334 9.396
488 -10.107 8.639
489 -10.696 7.994
490 -11.547 7.770
491 -11.152 7.515
492 -10.652 7.941
493 -10.505 8.238
494 -10.885 8.347
495 -11.585 8.151
496 -12.034 7.235
497 -11.891 7.326
498 -12.279 7.708
499 -12.605 7.848
500 -13.621 8.168
501 -13.051 8.818
