# Supplementary material for: Maximum likelihood-based estimation of diffusion coefficient is quick and reliable method for analyzing estradiol actions on surface receptor movements
Source: Front Neuroinform. 2023 Mar 8;17:1005936. doi: 10.3389/fninf.2023.1005936 (PMC10031098; doi:10.3389/fninf.2023.1005936)
Supplement: Supplementary file 2 [file Data_Sheet_2.ZIP › 00-D-error_sensitivity/D015_s0/Traj_N=500_D=0.15_Error=0_MotionBlur _No.130.dat]

001 -0.576 0.559
002 -0.651 0.849
003 -1.172 1.485
004 -1.278 1.452
005 -1.806 1.228
006 -2.113 1.922
007 -2.045 1.665
008 -1.642 1.875
009 -1.583 2.246
010 -1.996 2.189
011 -1.786 1.880
012 -1.878 2.306
013 -2.388 2.835
014 -2.342 2.584
015 -3.069 3.622
016 -3.610 4.053
017 -4.381 3.284
018 -4.582 3.043
019 -4.455 2.817
020 -4.380 2.208
021 -4.315 2.622
022 -4.377 3.517
023 -3.602 4.038
024 -2.610 3.977
025 -2.265 3.944
026 -3.036 4.181
027 -3.677 5.113
028 -4.071 5.214
029 -3.750 5.819
030 -4.462 5.181
031 -4.758 5.038
032 -4.585 5.410
033 -4.240 6.546
034 -4.181 7.167
035 -4.148 7.304
036 -4.525 8.090
037 -4.665 8.322
038 -5.417 8.855
039 -6.229 9.119
040 -7.040 9.010
041 -7.215 9.541
042 -7.630 9.722
043 -8.297 9.954
044 -9.482 10.109
045 -9.105 10.837
046 -9.367 11.067
047 -9.114 11.141
048 -8.853 11.462
049 -8.717 12.054
050 -8.805 11.946
051 -8.543 12.753
052 -8.705 12.971
053 -9.083 13.394
054 -9.085 13.339
055 -9.586 14.364
056 -9.970 15.157
057 -10.756 14.730
058 -10.705 14.566
059 -10.264 14.448
060 -10.793 14.590
061 -10.926 15.212
062 -10.922 16.236
063 -10.614 16.254
064 -10.079 15.902
065 -10.245 16.500
066 -9.787 17.232
067 -9.106 17.032
068 -9.820 17.165
069 -9.615 17.161
070 -9.507 16.433
071 -9.176 17.110
072 -8.854 16.298
073 -8.566 15.855
074 -8.303 15.129
075 -8.221 14.712
076 -8.789 13.984
077 -9.004 14.192
078 -8.625 14.218
079 -8.462 13.785
080 -8.884 14.006
081 -8.479 14.139
082 -8.556 14.619
083 -9.176 15.383
084 -8.807 15.858
085 -8.581 16.628
086 -9.356 16.401
087 -9.228 17.215
088 -8.118 16.837
089 -6.909 16.599
090 -6.981 16.644
091 -6.761 17.180
092 -7.251 17.093
093 -8.345 17.157
094 -7.839 16.473
095 -9.055 16.283
096 -9.776 15.522
097 -8.985 15.944
098 -8.738 17.146
099 -8.630 17.361
100 -8.936 17.156
101 -9.595 16.633
102 -9.107 16.414
103 -8.312 16.617
104 -8.189 16.270
105 -8.372 16.861
106 -8.827 16.799
107 -8.940 16.579
108 -9.543 16.896
109 -10.220 17.462
110 -10.839 18.223
111 -11.404 18.187
112 -11.633 18.156
113 -12.235 18.660
114 -12.059 19.306
115 -11.658 18.596
116 -10.966 18.752
117 -10.827 18.441
118 -11.467 18.579
119 -11.656 17.910
120 -11.154 17.638
121 -10.759 17.074
122 -10.400 16.892
123 -10.949 16.309
124 -12.698 16.246
125 -12.838 16.260
126 -12.665 15.620
127 -12.582 15.972
128 -12.654 16.221
129 -13.148 16.538
130 -13.601 16.562
131 -13.300 16.670
132 -14.070 16.526
133 -14.618 16.000
134 -15.109 15.584
135 -15.403 15.079
136 -15.637 14.543
137 -15.679 15.027
138 -16.510 14.534
139 -16.026 14.562
140 -16.358 14.133
141 -15.786 14.038
142 -15.316 13.681
143 -16.007 13.387
144 -16.230 12.667
145 -16.841 12.765
146 -17.330 12.457
147 -17.457 12.750
148 -18.158 13.590
149 -18.362 13.243
150 -18.351 13.404
151 -17.937 12.842
152 -17.895 12.964
153 -17.374 13.358
154 -17.181 13.890
155 -16.883 14.519
156 -17.004 14.906
157 -16.369 14.945
158 -15.392 16.088
159 -15.228 15.991
160 -15.761 15.584
161 -15.963 14.771
162 -15.318 14.908
163 -15.706 15.583
164 -15.760 15.162
165 -16.779 16.441
166 -17.142 17.261
167 -17.551 17.092
168 -18.160 16.430
169 -18.553 15.792
170 -19.369 15.977
171 -19.257 16.252
172 -19.122 16.532
173 -19.418 17.382
174 -20.007 17.103
175 -19.708 17.400
176 -19.738 17.884
177 -20.278 18.131
178 -20.495 18.789
179 -21.196 19.291
180 -21.419 19.804
181 -21.374 20.154
182 -20.378 20.132
183 -20.422 20.295
184 -20.759 19.763
185 -21.029 19.818
186 -20.695 19.969
187 -20.850 19.184
188 -21.183 19.370
189 -21.430 19.910
190 -22.120 19.367
191 -22.540 19.567
192 -23.030 18.998
193 -22.477 18.848
194 -21.885 18.970
195 -21.705 18.437
196 -20.858 18.081
197 -21.322 18.285
198 -21.573 17.951
199 -21.813 18.375
200 -21.781 17.803
201 -22.152 17.201
202 -21.812 16.725
203 -21.885 16.296
204 -22.285 16.074
205 -22.449 16.193
206 -23.335 16.050
207 -23.652 16.211
208 -24.233 16.832
209 -23.951 17.206
210 -22.647 17.200
211 -22.162 17.263
212 -23.246 17.160
213 -22.305 17.372
214 -21.036 17.121
215 -20.094 16.325
216 -20.826 16.302
217 -21.140 17.344
218 -21.466 17.414
219 -21.878 17.876
220 -21.992 18.602
221 -21.864 18.845
222 -22.099 18.278
223 -22.795 19.737
224 -23.534 20.006
225 -24.179 20.287
226 -25.070 20.651
227 -24.860 20.781
228 -23.964 21.848
229 -24.595 22.198
230 -24.929 21.541
231 -24.313 21.105
232 -24.879 21.254
233 -25.106 20.932
234 -26.200 21.482
235 -27.228 21.600
236 -27.668 20.960
237 -28.052 20.357
238 -28.958 20.392
239 -29.313 20.743
240 -29.461 20.695
241 -29.703 20.983
242 -29.354 21.583
243 -28.746 22.670
244 -27.918 21.866
245 -27.367 21.665
246 -27.624 21.690
247 -27.180 21.363
248 -26.251 22.052
249 -25.741 21.629
250 -25.465 20.997
251 -26.527 20.581
252 -26.451 20.688
253 -27.092 20.885
254 -26.427 20.546
255 -26.724 19.356
256 -26.453 18.610
257 -26.222 18.113
258 -25.761 18.442
259 -25.367 18.778
260 -25.598 19.137
261 -25.742 19.419
262 -25.785 19.603
263 -25.257 19.462
264 -25.095 19.810
265 -25.555 18.857
266 -26.026 17.956
267 -25.795 19.253
268 -26.269 19.740
269 -25.906 20.470
270 -26.468 20.238
271 -26.767 20.535
272 -26.941 20.315
273 -27.669 19.670
274 -27.467 19.062
275 -27.810 18.252
276 -28.958 18.497
277 -29.982 18.412
278 -30.109 18.364
279 -29.797 18.294
280 -29.612 17.774
281 -29.646 17.682
282 -30.074 17.691
283 -30.817 17.585
284 -30.661 18.019
285 -31.069 19.281
286 -31.708 18.821
287 -32.409 18.754
288 -32.532 18.857
289 -32.072 19.179
290 -32.120 19.268
291 -32.528 19.039
292 -33.491 18.709
293 -34.716 19.376
294 -34.568 20.812
295 -34.913 20.181
296 -35.948 19.969
297 -36.582 19.868
298 -36.824 20.713
299 -37.412 20.903
300 -38.071 20.142
301 -38.409 19.815
302 -39.150 20.084
303 -39.176 19.970
304 -40.364 20.542
305 -40.982 21.267
306 -41.394 21.112
307 -40.679 21.445
308 -39.508 21.402
309 -39.253 21.697
310 -39.249 21.576
311 -39.016 20.641
312 -40.087 20.469
313 -39.603 19.897
314 -39.564 19.773
315 -39.194 19.855
316 -39.552 19.952
317 -39.982 21.006
318 -40.815 21.820
319 -40.530 22.460
320 -40.472 22.523
321 -40.322 22.456
322 -40.562 21.860
323 -40.607 21.472
324 -40.269 21.774
325 -40.239 21.111
326 -41.144 20.577
327 -40.640 20.029
328 -41.123 20.331
329 -40.985 20.914
330 -41.153 21.117
331 -41.154 20.409
332 -40.826 19.903
333 -41.321 19.832
334 -40.647 19.619
335 -40.698 17.835
336 -40.165 16.897
337 -39.781 16.477
338 -39.405 15.343
339 -39.887 15.447
340 -39.798 15.189
341 -40.240 14.611
342 -40.580 14.161
343 -41.364 13.315
344 -42.432 12.968
345 -42.530 12.730
346 -42.991 12.998
347 -42.467 13.584
348 -43.413 13.341
349 -43.521 13.961
350 -43.869 13.725
351 -44.595 14.159
352 -44.686 15.218
353 -45.097 15.049
354 -45.740 14.908
355 -45.384 14.880
356 -46.328 14.954
357 -46.035 15.584
358 -45.976 15.762
359 -45.282 15.744
360 -44.685 15.484
361 -44.406 15.627
362 -43.946 16.601
363 -43.491 16.885
364 -43.201 16.497
365 -43.003 15.387
366 -43.201 14.898
367 -43.129 15.364
368 -42.797 15.880
369 -42.313 16.640
370 -42.493 16.795
371 -42.990 16.160
372 -42.753 16.045
373 -42.367 15.156
374 -42.230 14.552
375 -41.867 15.123
376 -42.120 15.141
377 -41.943 15.714
378 -41.992 16.220
379 -41.557 15.904
380 -40.770 15.957
381 -40.548 16.587
382 -40.253 16.791
383 -39.664 16.449
384 -39.172 16.548
385 -39.270 16.341
386 -38.530 16.309
387 -38.437 16.811
388 -38.394 17.637
389 -37.699 17.236
390 -37.609 17.617
391 -37.536 17.966
392 -37.514 17.509
393 -39.107 17.117
394 -39.701 17.547
395 -39.286 17.394
396 -39.051 17.234
397 -38.583 16.724
398 -38.044 17.394
399 -38.505 17.911
400 -39.310 17.593
401 -39.718 17.853
402 -39.817 18.194
403 -40.403 18.824
404 -40.244 18.202
405 -40.430 17.779
406 -40.246 17.512
407 -40.021 18.014
408 -40.093 18.240
409 -40.445 18.323
410 -40.700 18.357
411 -40.741 18.389
412 -41.015 18.842
413 -40.799 18.531
414 -40.624 18.396
415 -39.875 18.067
416 -39.768 18.345
417 -39.418 18.502
418 -39.526 18.469
419 -39.445 18.297
420 -39.592 18.166
421 -39.476 18.115
422 -40.087 17.857
423 -40.078 16.845
424 -40.744 17.434
425 -41.420 17.168
426 -41.602 16.540
427 -42.179 15.375
428 -43.096 15.226
429 -43.318 15.123
430 -44.872 15.625
431 -45.284 15.453
432 -45.225 15.482
433 -44.689 15.395
434 -44.225 15.735
435 -44.048 14.971
436 -44.735 14.645
437 -45.386 14.585
438 -44.738 14.888
439 -44.480 14.779
440 -45.147 14.077
441 -45.138 13.906
442 -44.805 14.260
443 -45.023 14.286
444 -44.970 14.514
445 -44.385 14.944
446 -44.423 15.644
447 -45.229 15.432
448 -46.212 15.387
449 -46.269 15.087
450 -46.345 15.429
451 -46.486 15.225
452 -46.644 15.055
453 -46.889 14.920
454 -47.592 14.852
455 -47.468 15.116
456 -47.860 15.018
457 -47.161 15.195
458 -47.959 15.311
459 -48.699 15.733
460 -49.446 16.513
461 -49.458 16.127
462 -48.970 15.754
463 -48.346 15.880
464 -48.535 15.440
465 -49.026 15.430
466 -48.731 15.429
467 -49.488 15.629
468 -50.979 15.870
469 -51.987 15.565
470 -51.900 15.276
471 -51.576 14.605
472 -50.742 13.483
473 -50.622 13.149
474 -50.269 12.855
475 -50.118 12.978
476 -50.147 12.371
477 -50.005 12.763
478 -49.980 11.963
479 -50.241 10.657
480 -50.086 10.580
481 -48.954 10.626
482 -47.937 9.835
483 -47.802 9.346
484 -47.694 8.569
485 -47.516 8.348
486 -48.014 8.442
487 -47.888 7.691
488 -47.800 7.675
489 -48.003 8.418
490 -47.784 8.695
491 -47.056 8.677
492 -46.621 8.882
493 -47.299 9.494
494 -47.732 8.879
495 -47.808 8.858
496 -47.703 8.985
497 -48.267 8.926
498 -47.350 9.739
499 -47.448 9.921
500 -47.461 9.966
501 -47.228 10.648
