# Supplementary material for: Maximum likelihood-based estimation of diffusion coefficient is quick and reliable method for analyzing estradiol actions on surface receptor movements
Source: Front Neuroinform. 2023 Mar 8;17:1005936. doi: 10.3389/fninf.2023.1005936 (PMC10031098; doi:10.3389/fninf.2023.1005936)
Supplement: Supplementary file 2 [file Data_Sheet_2.ZIP › 00-D-error_sensitivity/D015_s0/Traj_N=500_D=0.15_Error=0_MotionBlur _No.131.dat]

001 -0.433 -0.270
002 -0.742 -0.705
003 -0.207 -0.557
004 -0.314 -0.585
005 -1.133 -0.683
006 -1.585 -1.133
007 -1.443 -1.870
008 -1.687 -1.965
009 -1.201 -1.831
010 -0.969 -1.790
011 -1.410 -1.627
012 -1.566 -2.265
013 -2.068 -2.500
014 -1.286 -2.599
015 -1.502 -2.608
016 -1.225 -2.093
017 -0.248 -1.622
018 -0.377 -0.968
019 -0.803 -1.212
020 -0.606 -2.310
021 -0.567 -3.790
022 -1.107 -4.154
023 -0.925 -3.772
024 -1.320 -3.590
025 -2.626 -3.523
026 -2.514 -3.628
027 -3.123 -2.310
028 -3.135 -2.786
029 -3.998 -2.963
030 -4.645 -2.664
031 -5.115 -2.061
032 -5.246 -1.987
033 -4.771 -1.970
034 -5.516 -1.475
035 -6.483 -1.105
036 -7.365 -1.154
037 -8.037 -0.955
038 -7.418 -1.373
039 -7.702 -1.362
040 -6.984 -0.963
041 -5.610 -0.959
042 -5.259 -1.503
043 -5.666 -1.256
044 -5.515 -1.425
045 -4.880 -1.496
046 -4.155 -0.664
047 -4.030 -0.664
048 -3.080 -0.089
049 -3.386 -0.539
050 -3.180 -0.787
051 -3.201 -0.496
052 -3.355 -0.969
053 -3.321 -1.100
054 -3.557 -0.495
055 -3.511 0.538
056 -4.064 0.300
057 -4.386 -0.472
058 -4.202 -0.225
059 -3.689 -0.099
060 -3.767 0.412
061 -4.259 -0.047
062 -5.447 -0.720
063 -5.672 -0.520
064 -6.283 0.070
065 -6.429 -0.213
066 -6.093 -0.619
067 -6.294 -0.776
068 -5.806 -0.347
069 -5.286 -0.214
070 -5.231 0.203
071 -5.182 0.695
072 -5.961 0.575
073 -6.321 0.181
074 -6.054 0.588
075 -5.847 1.340
076 -6.087 2.106
077 -6.676 1.895
078 -6.948 1.427
079 -6.469 1.757
080 -5.816 1.744
081 -5.708 1.029
082 -6.070 1.156
083 -6.930 2.011
084 -7.719 2.520
085 -7.764 1.942
086 -8.278 2.138
087 -8.264 1.820
088 -7.912 1.824
089 -7.778 1.950
090 -7.930 1.570
091 -7.157 0.239
092 -6.907 -0.697
093 -6.474 -0.683
094 -6.988 -0.926
095 -6.923 -0.767
096 -6.040 0.018
097 -6.151 1.019
098 -6.395 1.371
099 -6.659 1.032
100 -7.011 0.624
101 -7.532 0.956
102 -7.100 0.538
103 -7.085 0.148
104 -7.184 -0.203
105 -6.907 -0.203
106 -6.599 1.043
107 -6.060 0.925
108 -6.728 0.774
109 -6.336 1.197
110 -5.462 1.510
111 -4.869 1.714
112 -4.395 1.726
113 -4.116 1.487
114 -3.726 1.240
115 -3.929 1.184
116 -4.233 1.545
117 -5.284 1.688
118 -5.482 1.469
119 -5.941 1.511
120 -5.182 1.134
121 -4.614 0.843
122 -4.819 1.271
123 -5.282 1.341
124 -5.153 2.634
125 -4.761 2.774
126 -5.162 2.392
127 -5.734 2.298
128 -6.274 2.832
129 -6.638 3.126
130 -6.557 2.138
131 -5.425 1.414
132 -5.486 0.926
133 -5.725 0.345
134 -5.946 0.271
135 -5.890 -0.102
136 -6.276 -0.151
137 -6.392 0.191
138 -6.478 0.462
139 -6.062 1.079
140 -5.854 1.810
141 -5.582 1.154
142 -5.412 1.404
143 -5.919 2.405
144 -5.754 1.756
145 -6.190 1.704
146 -6.795 1.628
147 -6.522 0.687
148 -6.469 0.782
149 -7.080 2.195
150 -7.050 1.659
151 -7.661 1.722
152 -8.789 2.755
153 -7.958 3.411
154 -7.422 3.559
155 -7.502 4.440
156 -8.171 4.418
157 -8.345 3.796
158 -8.825 3.042
159 -8.582 2.039
160 -7.295 3.069
161 -6.467 3.857
162 -6.036 4.077
163 -6.355 3.617
164 -6.165 4.186
165 -7.277 4.330
166 -7.471 4.190
167 -7.582 3.579
168 -8.548 3.474
169 -8.352 3.239
170 -8.711 3.034
171 -8.881 2.903
172 -9.222 2.349
173 -10.122 2.741
174 -10.546 2.811
175 -10.048 2.873
176 -10.070 3.023
177 -10.233 3.351
178 -9.761 4.170
179 -9.781 4.201
180 -9.170 3.806
181 -8.144 2.737
182 -7.333 2.292
183 -7.176 1.698
184 -7.517 0.729
185 -7.313 -0.160
186 -7.703 -0.288
187 -8.264 -0.524
188 -8.743 -0.147
189 -8.194 -0.472
190 -7.386 -0.361
191 -6.878 0.224
192 -6.921 0.224
193 -7.161 0.024
194 -6.792 -0.172
195 -6.279 0.091
196 -6.322 -0.038
197 -6.441 -0.248
198 -5.693 0.096
199 -6.377 0.639
200 -6.215 1.775
201 -6.344 1.812
202 -6.356 2.071
203 -5.844 1.991
204 -4.874 1.070
205 -4.379 0.690
206 -4.591 0.478
207 -4.661 0.771
208 -5.114 1.787
209 -4.674 2.624
210 -4.787 2.643
211 -4.716 2.837
212 -5.515 1.898
213 -5.374 1.162
214 -4.742 1.346
215 -4.559 1.311
216 -5.384 1.488
217 -6.358 1.954
218 -6.542 2.008
219 -6.185 2.888
220 -5.401 2.935
221 -5.302 3.254
222 -5.430 4.119
223 -5.145 4.170
224 -4.815 3.282
225 -4.743 3.182
226 -5.085 2.496
227 -4.100 2.386
228 -3.107 2.467
229 -3.439 2.105
230 -3.578 1.887
231 -3.334 0.943
232 -2.985 0.865
233 -2.750 0.662
234 -3.048 0.518
235 -1.970 0.033
236 -1.110 0.186
237 -1.574 1.226
238 -1.668 0.995
239 -2.353 0.945
240 -2.736 0.957
241 -2.798 0.189
242 -2.999 0.272
243 -3.420 0.831
244 -4.275 0.172
245 -3.903 -0.113
246 -4.065 0.916
247 -2.999 0.765
248 -2.805 0.552
249 -2.034 0.656
250 -1.582 1.343
251 -1.466 1.758
252 -2.089 1.163
253 -2.743 1.830
254 -2.616 2.588
255 -3.747 2.472
256 -4.609 2.113
257 -4.476 1.789
258 -3.748 1.810
259 -3.982 1.583
260 -4.435 1.084
261 -3.876 1.152
262 -3.510 2.010
263 -3.560 2.525
264 -3.664 2.720
265 -3.564 3.038
266 -3.081 2.688
267 -1.625 1.714
268 -1.328 1.973
269 -1.089 2.328
270 -0.202 3.239
271 -0.387 3.207
272 -0.555 3.084
273 -1.193 3.596
274 -1.371 3.740
275 -1.124 3.295
276 -0.693 3.538
277 -0.174 3.538
278 -0.163 3.873
279 -0.326 3.868
280 -1.059 3.804
281 -1.042 3.729
282 -0.786 3.168
283 -1.525 2.208
284 -1.937 1.979
285 -2.433 2.356
286 -3.073 1.105
287 -2.999 0.206
288 -3.709 0.523
289 -4.994 1.065
290 -4.547 1.241
291 -4.650 1.037
292 -4.639 1.428
293 -5.231 1.897
294 -5.408 2.437
295 -5.245 2.654
296 -5.938 3.043
297 -6.372 2.833
298 -6.755 2.582
299 -6.130 2.792
300 -5.658 2.398
301 -6.054 2.270
302 -6.253 2.366
303 -6.204 3.133
304 -6.441 3.189
305 -5.943 3.069
306 -6.338 3.374
307 -6.789 3.848
308 -6.155 3.859
309 -6.049 3.736
310 -6.201 3.430
311 -6.081 3.894
312 -6.550 4.599
313 -6.878 2.861
314 -7.938 1.734
315 -8.183 0.862
316 -7.812 0.453
317 -6.493 0.214
318 -6.363 0.426
319 -6.368 1.014
320 -6.883 1.027
321 -7.226 0.845
322 -6.992 1.033
323 -6.282 1.390
324 -5.804 1.471
325 -5.177 1.193
326 -4.842 1.738
327 -5.412 2.131
328 -5.320 2.107
329 -4.509 1.307
330 -4.031 1.059
331 -3.867 1.772
332 -3.779 1.907
333 -4.389 1.704
334 -4.869 2.390
335 -4.655 1.840
336 -4.011 1.843
337 -4.126 1.316
338 -5.065 0.699
339 -5.996 0.053
340 -6.413 -0.335
341 -6.185 0.592
342 -5.849 0.890
343 -5.405 1.094
344 -4.543 1.138
345 -4.370 0.781
346 -4.503 0.402
347 -4.411 0.945
348 -4.732 1.071
349 -5.016 1.318
350 -5.193 0.428
351 -5.314 1.034
352 -5.724 -0.068
353 -5.256 -0.113
354 -5.387 0.250
355 -6.647 0.531
356 -6.950 0.057
357 -7.001 -0.531
358 -7.001 -1.299
359 -7.574 -0.937
360 -8.236 -0.843
361 -7.917 -0.488
362 -9.070 -0.081
363 -10.040 0.123
364 -9.071 1.191
365 -8.946 0.851
366 -8.744 0.877
367 -9.224 1.855
368 -9.508 2.271
369 -9.504 2.273
370 -9.902 2.924
371 -9.788 2.748
372 -9.957 2.373
373 -9.036 2.570
374 -8.593 3.429
375 -8.418 4.018
376 -8.032 4.436
377 -7.864 4.023
378 -7.954 3.446
379 -9.050 3.670
380 -9.774 3.410
381 -10.128 2.834
382 -10.544 2.477
383 -10.435 2.395
384 -10.053 1.935
385 -10.597 1.657
386 -10.839 2.214
387 -11.519 2.555
388 -11.626 2.607
389 -12.873 2.465
390 -13.814 2.590
391 -13.831 2.757
392 -13.216 3.561
393 -11.919 3.956
394 -11.580 3.905
395 -10.236 3.651
396 -10.118 3.198
397 -9.578 3.954
398 -9.122 3.927
399 -9.523 4.195
400 -9.607 4.736
401 -10.344 4.988
402 -9.640 4.705
403 -10.498 4.582
404 -11.270 4.825
405 -10.720 4.820
406 -11.170 4.554
407 -12.571 5.329
408 -13.134 5.753
409 -13.865 6.308
410 -14.343 5.225
411 -14.588 4.184
412 -14.846 4.240
413 -14.656 4.787
414 -13.752 4.414
415 -13.838 3.441
416 -13.496 3.178
417 -13.617 2.889
418 -13.298 2.550
419 -13.496 2.281
420 -13.534 3.025
421 -12.232 3.199
422 -12.364 2.909
423 -12.799 3.399
424 -11.844 4.622
425 -11.852 4.569
426 -11.576 3.397
427 -11.692 2.803
428 -11.900 2.593
429 -11.468 2.049
430 -11.610 1.883
431 -11.310 1.404
432 -10.980 0.614
433 -12.081 0.238
434 -12.540 0.150
435 -13.161 -0.085
436 -12.754 1.033
437 -12.663 1.577
438 -12.299 2.013
439 -12.537 2.158
440 -13.379 2.769
441 -12.907 2.975
442 -12.214 2.453
443 -11.639 2.470
444 -11.483 2.313
445 -11.248 1.322
446 -10.562 0.835
447 -10.076 0.658
448 -10.197 0.842
449 -10.513 0.443
450 -10.697 0.988
451 -10.701 0.904
452 -10.741 0.890
453 -10.553 1.513
454 -11.067 0.809
455 -11.716 0.346
456 -10.821 -0.651
457 -10.902 -0.502
458 -10.747 -0.571
459 -11.229 -0.299
460 -12.001 -0.124
461 -12.268 0.059
462 -11.821 -0.247
463 -11.641 -0.281
464 -11.149 0.711
465 -11.401 2.099
466 -11.854 2.654
467 -11.934 3.445
468 -12.634 3.529
469 -12.501 4.346
470 -12.254 4.836
471 -12.500 5.152
472 -12.301 5.325
473 -12.298 5.850
474 -12.640 6.222
475 -12.485 5.826
476 -12.639 5.264
477 -12.670 4.560
478 -13.236 4.640
479 -12.655 4.853
480 -12.105 5.170
481 -12.413 5.330
482 -12.522 5.746
483 -12.413 6.311
484 -12.725 6.254
485 -12.287 5.814
486 -12.797 5.670
487 -12.410 6.089
488 -12.330 6.644
489 -11.670 7.531
490 -11.780 7.400
491 -11.848 7.324
492 -11.293 6.850
493 -11.222 6.900
494 -11.283 6.758
495 -11.138 6.928
496 -11.519 6.496
497 -10.791 5.968
498 -10.545 5.687
499 -10.998 5.837
500 -10.887 5.679
501 -10.735 6.531
