# Supplementary material for: Maximum likelihood-based estimation of diffusion coefficient is quick and reliable method for analyzing estradiol actions on surface receptor movements
Source: Front Neuroinform. 2023 Mar 8;17:1005936. doi: 10.3389/fninf.2023.1005936 (PMC10031098; doi:10.3389/fninf.2023.1005936)
Supplement: Supplementary file 2 [file Data_Sheet_2.ZIP › 00-D-error_sensitivity/D015_s0/Traj_N=500_D=0.15_Error=0_MotionBlur _No.132.dat]

001 0.747 -0.143
002 1.407 0.142
003 0.993 0.662
004 1.107 0.395
005 1.491 0.129
006 1.104 0.094
007 0.639 -0.474
008 -0.653 -0.970
009 -0.217 -1.959
010 -0.001 -1.786
011 0.301 -2.187
012 0.638 -2.274
013 1.083 -1.566
014 1.056 -1.224
015 0.513 -1.816
016 0.577 -1.738
017 1.309 -1.131
018 1.914 -1.456
019 2.737 -1.926
020 2.568 -1.988
021 3.425 -1.003
022 4.222 -0.833
023 5.435 -0.354
024 5.543 -0.181
025 4.650 -0.624
026 4.527 -0.278
027 4.206 -0.313
028 3.401 0.617
029 3.563 0.222
030 3.964 0.232
031 3.115 -1.276
032 3.002 -1.453
033 3.136 -2.242
034 2.234 -2.498
035 1.680 -2.351
036 1.627 -2.712
037 1.691 -2.842
038 1.774 -3.045
039 1.427 -3.157
040 1.354 -2.976
041 1.808 -2.031
042 0.588 -1.906
043 -0.266 -2.452
044 0.468 -1.700
045 0.947 -1.649
046 0.653 -2.133
047 0.807 -2.289
048 -0.000 -1.989
049 -0.053 -2.391
050 0.690 -2.883
051 0.739 -2.140
052 0.881 -1.921
053 0.816 -1.749
054 0.999 -1.457
055 0.714 -1.168
056 0.475 -0.521
057 -0.622 -0.433
058 -0.290 0.431
059 -0.588 0.813
060 -1.239 0.682
061 -2.838 -0.406
062 -3.680 -0.218
063 -3.773 0.470
064 -3.761 0.207
065 -3.750 0.973
066 -3.223 0.947
067 -2.862 0.261
068 -3.171 -0.586
069 -2.738 -0.429
070 -3.048 -0.300
071 -3.685 -1.107
072 -3.749 -2.133
073 -5.157 -2.306
074 -5.572 -2.656
075 -4.722 -2.981
076 -4.861 -2.629
077 -4.998 -1.399
078 -5.777 -1.271
079 -5.470 -0.753
080 -5.082 -0.196
081 -4.893 -1.471
082 -4.291 -2.035
083 -4.745 -2.622
084 -3.803 -2.580
085 -3.809 -2.533
086 -4.386 -3.219
087 -4.803 -3.142
088 -4.455 -3.025
089 -4.457 -2.479
090 -4.344 -2.295
091 -4.560 -1.371
092 -5.065 -2.010
093 -4.194 -1.601
094 -3.755 -1.285
095 -3.802 -1.180
096 -3.875 -1.105
097 -3.751 -0.578
098 -4.147 -0.574
099 -4.055 -0.404
100 -4.101 0.241
101 -3.674 -0.717
102 -3.656 -0.025
103 -3.211 0.409
104 -3.670 0.328
105 -2.972 0.698
106 -2.793 0.799
107 -3.836 1.383
108 -3.828 0.686
109 -2.714 -0.231
110 -1.455 -0.667
111 -0.726 -0.755
112 0.168 -1.036
113 -0.017 -0.781
114 0.615 -0.561
115 0.607 -0.001
116 -0.090 0.309
117 -1.169 0.923
118 -0.787 0.136
119 -1.439 -0.028
120 -1.246 -0.206
121 -0.926 -0.729
122 -0.710 -0.425
123 -0.138 -0.614
124 -0.209 -0.052
125 -0.770 -0.230
126 -2.161 0.426
127 -1.920 0.079
128 -2.324 -0.080
129 -2.607 -0.113
130 -2.222 0.429
131 -1.126 0.488
132 -0.878 -0.152
133 -1.566 0.144
134 -2.249 1.332
135 -2.672 1.368
136 -1.947 1.478
137 -0.966 2.077
138 -0.604 2.892
139 -0.935 3.295
140 -0.782 3.482
141 -0.080 3.165
142 -0.140 3.196
143 -0.311 2.640
144 -0.830 2.522
145 -1.210 2.258
146 -1.873 2.732
147 -2.138 3.711
148 -2.215 3.371
149 -2.690 3.392
150 -3.182 3.653
151 -3.414 3.905
152 -3.952 4.187
153 -4.072 4.398
154 -3.854 4.801
155 -4.135 5.195
156 -4.253 4.100
157 -4.560 4.464
158 -4.039 4.532
159 -4.767 4.421
160 -5.919 3.699
161 -5.437 3.107
162 -4.623 2.641
163 -4.592 2.568
164 -4.861 2.272
165 -5.265 1.663
166 -4.405 1.672
167 -4.566 0.664
168 -4.126 0.045
169 -3.383 -0.275
170 -3.382 -0.727
171 -2.790 -0.583
172 -2.054 -0.523
173 -1.891 -1.320
174 -1.977 -1.063
175 -1.503 -0.727
176 -1.240 -0.637
177 -0.891 -1.173
178 0.116 -0.729
179 0.926 -1.002
180 1.841 -1.589
181 1.180 -2.089
182 1.510 -1.511
183 2.244 -1.326
184 1.738 -0.967
185 1.956 -1.170
186 1.608 -1.578
187 1.328 -0.995
188 1.210 -0.799
189 0.358 -1.117
190 0.570 -1.316
191 0.053 -1.858
192 -0.394 -2.264
193 -0.582 -2.611
194 -0.782 -2.926
195 -0.395 -3.054
196 0.537 -3.366
197 0.997 -4.573
198 1.402 -5.090
199 1.901 -4.107
200 2.376 -2.725
201 1.421 -1.843
202 0.801 -1.748
203 0.799 -2.237
204 0.527 -1.432
205 0.432 -0.961
206 0.372 -0.449
207 0.087 -0.702
208 0.867 -0.716
209 1.230 -1.010
210 1.274 -1.420
211 1.147 -2.529
212 1.478 -3.089
213 1.491 -4.031
214 1.388 -4.325
215 1.076 -4.813
216 0.253 -4.409
217 0.251 -3.807
218 1.108 -3.514
219 1.267 -2.423
220 0.961 -2.821
221 0.819 -2.464
222 0.540 -1.976
223 0.977 -1.319
224 0.967 -0.693
225 0.986 0.340
226 0.687 0.505
227 1.385 1.154
228 1.949 1.611
229 2.048 1.662
230 2.747 1.688
231 3.396 1.501
232 3.762 0.956
233 3.274 0.864
234 4.827 0.890
235 4.797 0.619
236 3.495 0.446
237 4.175 0.482
238 4.054 1.938
239 3.953 2.389
240 3.899 2.005
241 5.076 2.260
242 5.469 2.815
243 5.510 3.057
244 4.549 3.193
245 5.090 3.016
246 5.273 3.039
247 6.000 2.640
248 5.934 1.630
249 5.339 1.630
250 5.477 1.826
251 5.765 2.457
252 5.545 2.788
253 5.959 3.511
254 5.771 2.272
255 5.919 1.725
256 5.836 1.513
257 5.308 1.318
258 5.762 1.709
259 5.734 1.840
260 5.602 1.462
261 6.449 2.019
262 7.212 3.099
263 7.190 3.312
264 6.834 3.330
265 6.833 3.054
266 6.737 3.005
267 7.038 2.947
268 7.660 2.394
269 7.558 2.389
270 8.277 2.087
271 6.719 1.923
272 6.574 1.497
273 5.823 1.101
274 5.955 0.987
275 5.199 0.899
276 5.613 0.961
277 5.348 1.378
278 4.947 1.865
279 4.545 1.915
280 5.302 2.017
281 5.795 2.409
282 6.353 2.466
283 6.771 2.779
284 6.562 2.875
285 5.902 2.649
286 6.641 2.511
287 7.455 3.203
288 7.569 2.404
289 7.278 2.319
290 6.106 2.791
291 5.565 2.781
292 5.694 2.173
293 6.024 2.166
294 6.779 1.913
295 5.969 1.078
296 5.113 0.301
297 4.353 0.411
298 4.726 -0.370
299 5.213 -0.670
300 5.327 -0.472
301 5.668 -0.029
302 5.230 0.185
303 4.704 -0.314
304 4.400 -1.840
305 5.266 -2.932
306 5.322 -2.454
307 5.064 -2.189
308 4.379 -2.660
309 4.643 -1.947
310 5.652 -1.465
311 5.573 -0.722
312 6.070 -0.482
313 6.720 -0.809
314 6.714 -0.616
315 6.445 -1.399
316 7.631 -1.761
317 8.308 -1.219
318 8.795 -1.424
319 8.973 -2.210
320 9.007 -2.212
321 9.071 -1.699
322 8.996 -1.887
323 9.942 -2.052
324 10.469 -2.354
325 10.640 -2.210
326 10.963 -1.985
327 10.935 -2.009
328 10.741 -1.700
329 10.506 -1.003
330 9.892 -0.381
331 9.487 -0.351
332 9.351 -0.115
333 10.236 0.281
334 11.112 -0.280
335 11.739 -1.276
336 11.748 -1.177
337 12.034 -1.507
338 12.195 -1.213
339 12.444 -1.750
340 12.210 -2.193
341 12.041 -2.418
342 12.292 -2.231
343 12.632 -2.086
344 12.686 -1.941
345 12.818 -2.030
346 13.043 -1.736
347 13.706 -2.504
348 13.808 -2.871
349 14.114 -3.328
350 14.501 -3.269
351 15.146 -3.150
352 16.041 -2.519
353 15.806 -2.256
354 16.030 -2.096
355 15.667 -2.005
356 15.981 -2.105
357 16.365 -1.674
358 16.830 -1.984
359 16.687 -2.011
360 16.580 -2.057
361 15.580 -2.042
362 14.809 -1.141
363 14.646 -0.997
364 15.088 -0.538
365 14.861 0.140
366 15.448 0.906
367 15.691 1.707
368 15.450 1.527
369 15.635 1.593
370 15.802 1.615
371 16.306 0.628
372 16.010 -0.377
373 15.669 -0.597
374 16.265 -0.756
375 16.373 -1.038
376 15.929 -0.360
377 15.537 -0.176
378 16.217 -0.243
379 16.631 0.281
380 16.903 0.281
381 17.229 0.320
382 17.178 0.555
383 16.992 -0.030
384 16.587 0.297
385 16.829 1.008
386 16.984 1.261
387 16.233 0.383
388 16.679 -0.781
389 16.775 -0.946
390 16.688 -1.046
391 15.993 -0.873
392 15.920 -1.250
393 15.661 -2.109
394 15.700 -1.315
395 16.347 -1.319
396 17.289 -1.048
397 17.663 -1.489
398 18.088 -1.994
399 19.237 -2.015
400 19.098 -2.973
401 18.316 -3.175
402 18.695 -3.459
403 19.345 -3.719
404 18.804 -4.120
405 20.211 -4.404
406 20.935 -4.994
407 21.578 -5.277
408 21.047 -5.841
409 20.442 -5.423
410 19.730 -4.733
411 19.417 -5.841
412 19.404 -6.062
413 19.523 -6.507
414 19.065 -6.472
415 18.157 -6.413
416 18.644 -5.958
417 19.100 -6.572
418 18.704 -5.935
419 18.432 -5.760
420 19.024 -6.049
421 19.070 -5.869
422 19.066 -6.068
423 19.968 -5.846
424 20.728 -6.355
425 20.759 -6.671
426 20.840 -6.607
427 21.039 -6.421
428 21.324 -6.970
429 21.532 -7.824
430 21.687 -7.628
431 21.457 -7.912
432 20.878 -8.019
433 20.691 -7.752
434 21.329 -7.556
435 21.865 -8.265
436 22.560 -8.824
437 23.100 -8.667
438 22.342 -8.809
439 21.307 -8.806
440 20.629 -7.872
441 21.490 -9.030
442 22.234 -9.822
443 22.644 -10.288
444 22.407 -9.124
445 22.005 -9.041
446 22.722 -8.898
447 23.276 -9.492
448 23.189 -10.223
449 23.357 -10.986
450 24.116 -10.194
451 24.606 -9.887
452 24.444 -9.381
453 24.364 -9.233
454 24.741 -9.170
455 24.902 -8.584
456 25.552 -8.394
457 25.741 -9.046
458 26.083 -8.247
459 25.790 -7.576
460 25.297 -7.193
461 25.481 -6.666
462 25.281 -6.033
463 26.275 -6.314
464 26.152 -6.820
465 25.218 -6.322
466 24.587 -5.600
467 24.532 -5.802
468 24.173 -6.102
469 24.322 -6.413
470 24.851 -6.258
471 25.098 -5.984
472 25.427 -6.422
473 25.662 -6.820
474 25.845 -7.599
475 26.532 -7.658
476 27.276 -7.958
477 27.335 -8.445
478 27.175 -8.445
479 27.397 -9.167
480 28.137 -9.537
481 27.669 -9.830
482 27.340 -10.065
483 27.140 -10.111
484 27.326 -10.084
485 27.008 -10.602
486 26.544 -10.498
487 26.230 -11.261
488 25.690 -11.494
489 25.722 -12.242
490 24.972 -12.398
491 24.984 -11.691
492 25.174 -11.524
493 25.222 -11.328
494 25.724 -10.372
495 26.562 -11.107
496 26.655 -11.778
497 26.326 -12.206
498 26.722 -12.215
499 26.724 -12.278
500 26.528 -11.441
501 26.236 -12.484
