# Supplementary material for: Maximum likelihood-based estimation of diffusion coefficient is quick and reliable method for analyzing estradiol actions on surface receptor movements
Source: Front Neuroinform. 2023 Mar 8;17:1005936. doi: 10.3389/fninf.2023.1005936 (PMC10031098; doi:10.3389/fninf.2023.1005936)
Supplement: Supplementary file 2 [file Data_Sheet_2.ZIP › 00-D-error_sensitivity/D015_s0/Traj_N=500_D=0.15_Error=0_MotionBlur _No.133.dat]

001 0.237 0.417
002 -0.368 0.146
003 -0.181 0.059
004 -0.067 0.269
005 -0.060 0.273
006 -1.164 1.375
007 -1.556 1.753
008 -1.962 1.626
009 -2.363 1.627
010 -2.459 1.406
011 -2.791 0.904
012 -2.538 1.042
013 -2.224 1.059
014 -1.740 1.177
015 -1.532 0.849
016 -0.908 1.114
017 0.206 0.824
018 0.671 0.571
019 0.237 1.390
020 0.860 1.379
021 1.276 1.933
022 1.154 2.018
023 0.226 2.244
024 -0.738 2.957
025 -0.564 2.334
026 -0.124 2.413
027 -0.304 2.289
028 0.104 1.696
029 -0.290 1.932
030 -0.721 2.182
031 -1.118 2.385
032 -1.191 2.646
033 -1.242 2.583
034 -1.364 1.575
035 -0.808 1.329
036 -1.251 1.755
037 -1.114 2.134
038 -1.255 1.958
039 -1.013 2.637
040 -1.126 3.399
041 -1.263 4.047
042 -1.794 4.664
043 -1.662 4.493
044 -1.058 4.005
045 -1.109 4.032
046 -1.737 3.288
047 -2.813 2.957
048 -3.255 2.370
049 -3.623 2.481
050 -3.924 2.234
051 -3.857 1.515
052 -3.369 1.326
053 -3.226 1.727
054 -3.320 1.316
055 -3.652 0.705
056 -3.897 0.364
057 -3.224 -0.841
058 -2.973 -0.648
059 -2.691 -0.933
060 -2.192 -0.515
061 -2.237 -0.162
062 -2.879 0.046
063 -2.515 -0.505
064 -1.605 -0.757
065 -1.310 -0.092
066 -1.377 -0.272
067 -0.455 -0.499
068 -0.107 -0.362
069 -0.020 0.123
070 -0.012 0.069
071 -0.355 0.118
072 0.184 -0.139
073 0.427 0.378
074 1.693 1.504
075 2.506 2.160
076 3.044 1.554
077 3.233 1.751
078 3.598 1.461
079 3.241 1.819
080 3.388 1.543
081 4.057 1.386
082 4.541 1.126
083 5.453 1.563
084 5.720 2.138
085 5.866 1.640
086 6.205 1.232
087 6.234 0.948
088 6.274 0.800
089 6.167 -0.301
090 5.274 -0.931
091 5.246 -1.488
092 5.844 -1.858
093 5.177 -2.066
094 5.851 -1.443
095 6.352 -1.975
096 5.773 -1.251
097 5.333 -1.020
098 4.802 -0.184
099 4.316 -0.015
100 3.970 0.350
101 3.536 0.121
102 3.658 0.167
103 3.810 -0.336
104 3.257 -0.335
105 3.291 -0.356
106 3.788 -0.377
107 3.917 -0.334
108 3.704 0.044
109 3.745 -0.539
110 3.520 -0.527
111 4.198 -1.824
112 4.551 -2.164
113 4.878 -1.753
114 5.635 -1.398
115 5.790 -1.431
116 4.761 -1.989
117 4.887 -0.978
118 5.437 -0.324
119 5.785 0.022
120 5.234 -0.286
121 5.147 -0.619
122 4.726 -0.342
123 3.967 -0.754
124 4.113 -1.018
125 4.217 -0.811
126 4.040 -0.831
127 3.679 -0.781
128 4.095 -1.382
129 3.823 -1.615
130 3.647 -1.366
131 3.909 -1.473
132 4.377 -0.691
133 3.796 -0.405
134 3.125 0.225
135 3.236 0.654
136 3.785 0.910
137 4.237 1.272
138 4.889 1.448
139 4.256 1.202
140 3.345 0.888
141 2.068 1.016
142 2.021 1.401
143 2.289 1.811
144 2.724 1.741
145 2.910 1.646
146 3.882 1.861
147 3.596 1.153
148 3.282 1.815
149 3.558 1.899
150 4.326 2.495
151 4.109 3.294
152 3.254 3.328
153 3.987 2.666
154 4.133 2.001
155 4.323 2.151
156 4.423 1.694
157 4.543 0.780
158 5.059 -0.149
159 5.759 -0.142
160 6.786 -0.983
161 7.124 -1.582
162 6.217 -1.711
163 6.235 -1.194
164 6.469 -0.533
165 7.229 0.423
166 6.922 0.111
167 6.894 -0.416
168 7.262 -0.323
169 6.367 -0.476
170 6.360 0.120
171 6.290 -0.240
172 6.155 0.661
173 6.821 1.166
174 7.066 0.891
175 6.845 0.643
176 5.802 0.338
177 6.208 -0.617
178 6.601 -0.413
179 7.116 -0.341
180 6.798 -0.578
181 6.276 0.219
182 5.995 0.278
183 6.489 1.110
184 6.760 2.096
185 7.838 2.224
186 8.577 2.779
187 8.088 2.442
188 8.671 1.493
189 9.406 1.940
190 10.289 2.032
191 10.059 1.831
192 10.194 1.769
193 9.480 2.727
194 9.134 2.516
195 8.882 2.753
196 8.384 2.693
197 8.021 2.852
198 8.958 3.352
199 10.015 4.046
200 10.562 4.701
201 10.713 5.482
202 11.082 6.375
203 11.774 6.415
204 12.248 6.586
205 12.320 6.255
206 12.618 5.369
207 12.596 4.330
208 13.126 4.347
209 13.434 3.529
210 13.421 3.619
211 13.241 4.186
212 13.749 4.034
213 13.501 4.427
214 13.295 3.802
215 13.008 3.099
216 12.841 2.341
217 13.071 1.238
218 13.106 1.034
219 13.553 0.102
220 14.313 -0.584
221 14.621 -0.670
222 15.117 -0.915
223 15.333 -1.239
224 15.114 -1.359
225 15.053 -0.669
226 15.272 -0.050
227 14.467 -0.235
228 13.220 0.290
229 12.878 0.797
230 12.803 1.450
231 12.510 1.193
232 12.924 1.919
233 13.027 1.351
234 12.524 1.121
235 12.929 1.696
236 13.135 1.276
237 13.617 1.567
238 13.712 1.522
239 13.458 1.837
240 13.017 2.821
241 12.790 3.028
242 13.227 3.453
243 13.702 2.552
244 14.272 2.381
245 13.990 2.546
246 13.740 2.498
247 14.191 2.073
248 14.615 1.997
249 14.781 2.190
250 15.461 2.233
251 15.018 1.637
252 16.409 1.655
253 17.256 1.561
254 16.272 1.705
255 15.932 1.995
256 15.902 1.468
257 15.719 1.391
258 16.050 2.033
259 16.317 2.070
260 15.993 2.162
261 16.370 1.499
262 16.938 2.484
263 16.880 2.804
264 16.772 2.095
265 16.966 2.331
266 16.040 3.305
267 15.939 3.353
268 15.853 3.375
269 16.511 3.182
270 17.295 2.903
271 16.315 3.270
272 15.794 3.054
273 15.853 2.885
274 16.092 2.142
275 15.714 2.122
276 15.499 2.318
277 15.303 2.450
278 14.551 1.935
279 13.699 1.715
280 13.442 2.104
281 13.642 1.394
282 14.606 1.060
283 15.205 2.127
284 14.620 2.387
285 15.393 1.476
286 16.240 0.789
287 17.012 0.104
288 17.326 0.450
289 17.311 -0.210
290 17.217 -1.295
291 16.895 -0.323
292 16.723 -1.439
293 15.692 -1.357
294 15.564 -0.977
295 16.217 -1.121
296 16.117 -0.562
297 15.015 -1.142
298 14.942 -1.267
299 14.667 -0.840
300 14.209 -1.021
301 14.016 -1.552
302 13.416 -1.685
303 13.032 -2.009
304 13.942 -2.828
305 14.672 -2.672
306 15.323 -2.428
307 15.629 -1.414
308 15.224 -1.115
309 15.151 -0.779
310 15.314 -0.430
311 15.603 0.096
312 16.585 0.067
313 15.992 -0.136
314 15.396 -0.133
315 15.295 1.214
316 14.653 0.933
317 14.531 0.553
318 14.877 0.417
319 14.319 0.111
320 14.322 0.148
321 14.396 0.655
322 14.298 1.342
323 15.163 1.367
324 16.135 2.048
325 16.917 1.205
326 17.809 0.832
327 17.359 0.719
328 16.815 0.927
329 16.250 0.896
330 16.458 1.066
331 16.781 1.016
332 16.817 -0.520
333 16.850 -0.763
334 16.906 -0.305
335 16.594 0.060
336 16.283 0.371
337 15.967 0.479
338 16.025 0.280
339 16.672 0.677
340 16.350 0.054
341 16.387 0.118
342 16.693 -0.214
343 16.410 0.305
344 15.998 1.238
345 16.382 0.950
346 17.084 0.910
347 17.275 1.482
348 17.943 2.029
349 18.393 1.994
350 18.092 3.613
351 17.469 4.348
352 17.789 3.911
353 18.331 3.545
354 17.925 2.605
355 17.781 3.103
356 17.649 3.389
357 17.551 3.798
358 17.283 3.293
359 16.710 3.357
360 15.667 4.600
361 14.562 4.603
362 14.899 5.374
363 14.704 5.888
364 14.356 5.946
365 13.191 5.858
366 12.959 5.359
367 13.158 5.436
368 12.746 6.891
369 12.620 7.302
370 12.126 7.356
371 11.552 6.826
372 11.611 6.831
373 11.177 6.903
374 11.608 6.702
375 11.347 6.434
376 10.996 6.414
377 9.826 6.782
378 9.163 6.932
379 7.880 6.945
380 6.736 7.649
381 6.140 7.095
382 5.975 6.976
383 5.651 6.827
384 5.318 6.804
385 5.163 6.663
386 4.992 6.242
387 4.759 6.015
388 5.443 5.931
389 5.753 4.970
390 5.871 3.130
391 4.922 1.735
392 4.095 1.278
393 4.426 1.264
394 3.603 1.686
395 3.025 1.351
396 2.533 0.710
397 2.775 0.783
398 3.693 1.229
399 4.244 1.537
400 4.833 1.028
401 5.024 1.531
402 5.604 1.600
403 5.291 1.285
404 5.931 1.204
405 6.520 1.119
406 7.055 0.404
407 6.473 -0.164
408 5.997 -0.192
409 4.913 -0.103
410 4.671 -0.373
411 5.268 -0.351
412 5.270 -0.413
413 5.266 0.207
414 5.316 0.156
415 5.188 -0.226
416 5.412 0.005
417 5.390 0.232
418 5.926 -0.247
419 6.041 -0.706
420 6.627 -0.711
421 6.464 -0.531
422 7.584 -0.730
423 8.177 -0.505
424 8.624 -0.339
425 9.080 -0.070
426 9.476 -0.233
427 9.574 -0.218
428 9.550 -0.715
429 9.572 -1.154
430 9.250 -1.260
431 8.695 -1.138
432 9.101 -0.854
433 9.348 -0.853
434 8.402 -2.080
435 8.917 -2.475
436 8.303 -2.374
437 8.512 -2.090
438 8.115 -1.624
439 7.588 -0.885
440 7.903 -0.463
441 7.656 0.041
442 7.881 -0.426
443 7.738 -1.582
444 7.502 -1.914
445 7.863 -1.830
446 6.628 -1.925
447 6.558 -2.082
448 6.777 -2.308
449 6.228 -3.156
450 6.000 -3.795
451 5.489 -3.755
452 5.220 -3.932
453 5.247 -3.578
454 4.809 -3.431
455 5.492 -3.621
456 6.108 -4.146
457 5.507 -5.009
458 5.094 -5.532
459 5.153 -5.493
460 5.678 -5.920
461 5.836 -5.904
462 4.854 -5.755
463 4.434 -6.073
464 4.165 -5.749
465 4.197 -5.942
466 3.968 -6.652
467 2.619 -7.886
468 2.380 -8.028
469 2.689 -7.903
470 2.069 -7.941
471 2.121 -8.323
472 2.536 -7.758
473 2.023 -8.192
474 0.977 -8.286
475 0.595 -7.399
476 0.967 -8.079
477 0.938 -7.153
478 0.936 -6.288
479 0.555 -6.498
480 0.586 -6.997
481 0.534 -7.033
482 0.203 -6.846
483 -0.601 -6.524
484 -0.883 -6.848
485 -1.104 -6.645
486 -1.249 -7.053
487 -2.281 -6.064
488 -2.229 -6.175
489 -2.794 -6.456
490 -3.456 -6.377
491 -3.702 -6.237
492 -3.665 -7.046
493 -3.700 -7.804
494 -3.032 -8.904
495 -2.682 -8.985
496 -3.866 -9.169
497 -4.419 -8.898
498 -4.382 -8.046
499 -4.695 -8.416
500 -4.213 -8.153
501 -4.599 -7.686
