# Supplementary material for: Maximum likelihood-based estimation of diffusion coefficient is quick and reliable method for analyzing estradiol actions on surface receptor movements
Source: Front Neuroinform. 2023 Mar 8;17:1005936. doi: 10.3389/fninf.2023.1005936 (PMC10031098; doi:10.3389/fninf.2023.1005936)
Supplement: Supplementary file 2 [file Data_Sheet_2.ZIP › 00-D-error_sensitivity/D015_s0/Traj_N=500_D=0.15_Error=0_MotionBlur _No.134.dat]

001 -0.254 0.043
002 -0.173 -0.124
003 -0.284 0.076
004 -0.538 -0.178
005 -0.061 -0.688
006 0.007 -0.450
007 -0.281 -0.993
008 -0.709 -1.520
009 -0.794 -2.351
010 -0.471 -2.650
011 -0.492 -3.442
012 -1.280 -3.504
013 -1.115 -4.005
014 -1.423 -4.617
015 -1.876 -5.000
016 -2.169 -4.349
017 -1.721 -4.322
018 -1.535 -4.882
019 -2.571 -5.436
020 -3.071 -5.902
021 -3.559 -5.848
022 -3.648 -6.121
023 -4.134 -7.008
024 -4.281 -7.482
025 -4.738 -6.775
026 -4.868 -6.480
027 -4.364 -6.277
028 -3.876 -6.693
029 -4.752 -5.855
030 -4.585 -6.608
031 -4.110 -7.581
032 -3.846 -7.734
033 -4.104 -7.764
034 -3.922 -7.589
035 -3.327 -6.971
036 -4.108 -7.620
037 -4.202 -7.564
038 -4.015 -8.818
039 -4.413 -9.412
040 -4.250 -8.954
041 -3.467 -9.220
042 -3.633 -8.953
043 -3.546 -9.410
044 -3.541 -9.433
045 -2.615 -9.310
046 -1.241 -8.642
047 -0.632 -8.288
048 -1.417 -8.361
049 -2.281 -8.289
050 -2.035 -8.433
051 -2.160 -9.079
052 -1.571 -9.043
053 -0.522 -8.756
054 -0.896 -9.000
055 -1.862 -9.534
056 -2.251 -9.642
057 -2.773 -8.932
058 -2.455 -9.245
059 -2.846 -9.985
060 -3.760 -10.131
061 -3.661 -10.298
062 -3.737 -10.398
063 -4.645 -10.052
064 -4.478 -9.676
065 -3.896 -9.758
066 -2.338 -10.142
067 -2.097 -10.685
068 -2.411 -10.180
069 -2.508 -10.482
070 -1.633 -11.220
071 -1.384 -11.515
072 -0.976 -11.390
073 -1.353 -11.082
074 -2.434 -11.391
075 -2.609 -11.354
076 -2.549 -11.033
077 -3.018 -10.931
078 -2.683 -11.771
079 -3.299 -11.630
080 -3.982 -11.480
081 -4.146 -11.617
082 -3.693 -11.101
083 -3.342 -10.915
084 -3.361 -9.971
085 -3.404 -9.902
086 -3.108 -9.386
087 -2.898 -8.721
088 -3.528 -7.531
089 -3.252 -7.125
090 -3.240 -8.417
091 -2.527 -8.894
092 -2.497 -9.082
093 -3.060 -8.971
094 -3.554 -8.581
095 -3.871 -8.783
096 -3.213 -8.564
097 -3.590 -8.624
098 -3.090 -7.888
099 -3.455 -7.339
100 -3.949 -7.067
101 -4.374 -6.988
102 -4.002 -7.064
103 -3.265 -7.957
104 -3.438 -8.339
105 -3.134 -8.398
106 -4.186 -6.941
107 -3.434 -6.449
108 -2.871 -6.879
109 -3.424 -6.883
110 -2.334 -5.867
111 -2.852 -6.161
112 -3.008 -6.351
113 -3.113 -6.449
114 -3.865 -6.529
115 -4.627 -6.602
116 -5.158 -6.383
117 -5.081 -7.187
118 -4.926 -7.376
119 -5.128 -6.955
120 -5.366 -6.920
121 -5.765 -7.594
122 -5.548 -8.118
123 -5.200 -8.693
124 -5.133 -7.705
125 -4.861 -8.116
126 -4.615 -7.920
127 -4.509 -8.094
128 -3.575 -7.746
129 -3.049 -7.473
130 -3.031 -7.156
131 -2.070 -7.376
132 -1.854 -7.102
133 -1.194 -7.780
134 -1.251 -8.056
135 -1.043 -8.725
136 -1.242 -9.221
137 -1.661 -9.377
138 -1.693 -8.361
139 -1.908 -8.045
140 -2.414 -8.802
141 -2.401 -8.098
142 -2.166 -8.923
143 -2.202 -8.440
144 -2.934 -8.167
145 -3.575 -8.178
146 -3.760 -7.941
147 -4.466 -7.584
148 -4.867 -7.201
149 -4.840 -7.190
150 -5.106 -7.350
151 -4.947 -7.278
152 -4.627 -7.783
153 -4.529 -8.257
154 -4.474 -8.762
155 -3.654 -8.851
156 -2.967 -8.635
157 -2.923 -8.586
158 -3.265 -7.967
159 -2.552 -7.895
160 -1.724 -8.159
161 -1.275 -7.981
162 -1.878 -7.378
163 -1.163 -7.220
164 -0.647 -7.945
165 -0.615 -7.412
166 -0.658 -7.407
167 -0.237 -6.902
168 -0.313 -6.956
169 -0.104 -7.488
170 -0.149 -6.959
171 0.623 -6.148
172 1.817 -6.633
173 1.144 -7.203
174 1.373 -6.598
175 0.961 -5.902
176 -0.004 -5.349
177 -0.622 -5.665
178 -1.409 -6.929
179 -2.116 -7.256
180 -2.226 -7.574
181 -1.940 -7.536
182 -1.992 -7.745
183 -2.828 -8.141
184 -3.236 -8.356
185 -3.479 -7.144
186 -3.927 -6.817
187 -4.690 -6.910
188 -4.280 -6.988
189 -3.541 -6.944
190 -3.122 -7.105
191 -3.356 -7.076
192 -3.633 -6.827
193 -3.986 -7.823
194 -3.975 -8.456
195 -4.757 -9.094
196 -5.678 -9.468
197 -6.039 -10.347
198 -5.728 -10.316
199 -6.510 -10.483
200 -5.866 -9.998
201 -5.938 -10.128
202 -5.725 -9.524
203 -5.679 -9.317
204 -5.198 -8.574
205 -4.685 -7.837
206 -4.283 -7.816
207 -3.960 -8.597
208 -3.188 -8.502
209 -2.467 -8.614
210 -2.513 -8.755
211 -2.238 -9.695
212 -2.352 -10.857
213 -2.011 -10.932
214 -2.804 -10.872
215 -2.472 -10.420
216 -2.132 -10.966
217 -2.376 -10.996
218 -2.799 -11.516
219 -3.230 -11.592
220 -2.735 -11.627
221 -2.391 -11.729
222 -3.433 -12.190
223 -3.609 -12.291
224 -4.184 -13.057
225 -4.226 -12.942
226 -5.357 -12.261
227 -5.249 -12.561
228 -5.018 -12.825
229 -4.634 -12.949
230 -4.617 -13.438
231 -5.149 -12.314
232 -4.411 -11.757
233 -3.962 -12.085
234 -2.635 -12.857
235 -2.358 -12.998
236 -1.883 -12.413
237 -1.274 -12.088
238 -1.119 -12.528
239 -1.298 -11.922
240 -1.898 -12.130
241 -1.720 -13.152
242 -2.155 -14.401
243 -2.191 -14.358
244 -2.296 -13.452
245 -2.082 -13.117
246 -2.039 -12.694
247 -1.759 -12.422
248 -1.856 -12.194
249 -2.565 -12.461
250 -3.246 -12.539
251 -1.910 -12.126
252 -1.759 -12.541
253 -0.859 -11.951
254 -1.213 -11.578
255 -1.877 -11.589
256 -0.943 -10.878
257 -0.876 -10.266
258 -1.507 -9.275
259 -1.642 -7.933
260 -1.699 -7.114
261 -1.753 -7.398
262 -1.330 -7.015
263 -1.460 -6.821
264 -1.137 -7.321
265 -1.123 -7.391
266 -0.979 -8.141
267 -0.826 -8.050
268 -0.740 -7.667
269 -1.111 -7.662
270 -1.145 -7.692
271 -0.561 -7.632
272 -1.022 -7.255
273 -0.703 -6.908
274 -1.061 -7.021
275 -1.073 -6.747
276 -0.242 -6.410
277 -0.030 -5.653
278 0.397 -5.757
279 0.303 -5.812
280 0.843 -5.321
281 1.373 -6.491
282 2.130 -7.658
283 2.560 -7.857
284 3.189 -8.215
285 3.894 -7.706
286 3.752 -6.654
287 2.820 -6.347
288 1.932 -6.642
289 1.106 -6.112
290 1.633 -6.301
291 2.326 -7.261
292 2.502 -7.299
293 2.906 -7.237
294 3.349 -7.532
295 3.742 -7.099
296 3.538 -6.762
297 3.741 -7.438
298 4.613 -7.684
299 4.984 -7.870
300 4.811 -8.696
301 4.988 -9.255
302 4.410 -9.558
303 3.427 -9.214
304 3.607 -8.907
305 3.842 -8.806
306 4.265 -8.898
307 4.948 -8.667
308 4.148 -8.898
309 3.869 -9.219
310 3.927 -9.613
311 4.332 -9.890
312 5.458 -9.397
313 4.716 -9.252
314 4.763 -9.365
315 5.375 -9.458
316 5.769 -9.533
317 6.095 -9.632
318 5.548 -10.053
319 6.018 -9.751
320 5.877 -10.220
321 6.589 -10.479
322 7.127 -11.576
323 7.237 -11.548
324 6.354 -11.172
325 6.329 -11.114
326 6.556 -11.577
327 6.078 -11.153
328 6.026 -9.873
329 5.336 -9.430
330 4.556 -9.541
331 4.477 -9.405
332 5.490 -8.618
333 5.539 -9.133
334 6.135 -8.434
335 6.373 -8.393
336 6.796 -8.467
337 6.425 -7.710
338 6.447 -7.001
339 6.175 -6.859
340 6.258 -6.326
341 7.130 -6.742
342 8.043 -7.234
343 7.980 -7.326
344 7.846 -7.930
345 7.391 -7.755
346 7.811 -7.940
347 8.227 -7.476
348 9.301 -8.428
349 9.036 -9.241
350 8.515 -9.276
351 8.949 -9.310
352 9.131 -8.296
353 8.938 -7.511
354 9.467 -7.837
355 9.859 -8.521
356 10.225 -9.764
357 10.517 -10.568
358 10.852 -10.690
359 10.255 -10.811
360 10.625 -11.009
361 9.823 -11.171
362 9.577 -10.926
363 9.866 -11.039
364 10.261 -11.443
365 10.350 -11.683
366 10.323 -11.567
367 10.363 -11.581
368 10.688 -11.816
369 11.265 -11.926
370 12.015 -12.766
371 12.205 -13.069
372 12.695 -13.277
373 13.267 -13.422
374 12.794 -13.655
375 12.685 -13.509
376 12.303 -14.042
377 12.245 -13.621
378 11.820 -13.440
379 12.351 -13.430
380 12.307 -13.421
381 11.858 -12.941
382 11.653 -13.086
383 11.367 -14.009
384 10.736 -14.771
385 10.963 -14.095
386 10.632 -14.534
387 10.199 -14.909
388 10.348 -14.780
389 10.167 -14.413
390 10.202 -13.727
391 10.380 -13.494
392 10.361 -13.134
393 10.861 -13.859
394 11.776 -13.348
395 12.235 -13.664
396 11.652 -13.557
397 11.982 -13.756
398 12.456 -13.075
399 12.776 -12.211
400 13.133 -12.503
401 13.866 -12.783
402 13.416 -13.128
403 13.254 -12.301
404 12.767 -10.836
405 13.109 -11.103
406 14.128 -11.061
407 14.750 -10.953
408 15.149 -11.329
409 15.287 -11.155
410 15.885 -11.469
411 15.940 -11.844
412 15.263 -11.882
413 15.309 -11.674
414 15.110 -11.776
415 15.193 -12.046
416 15.410 -11.742
417 15.808 -11.406
418 15.770 -11.331
419 16.163 -12.175
420 16.724 -12.484
421 16.789 -12.723
422 16.463 -12.961
423 16.090 -13.186
424 16.221 -13.176
425 16.055 -13.768
426 16.077 -13.692
427 15.916 -14.098
428 15.830 -14.359
429 15.829 -14.703
430 15.898 -15.482
431 15.363 -15.499
432 14.899 -16.048
433 15.016 -16.078
434 14.595 -16.334
435 13.812 -16.977
436 13.153 -17.480
437 13.148 -17.365
438 13.000 -17.094
439 12.968 -16.721
440 12.055 -16.821
441 11.405 -16.817
442 10.894 -16.044
443 10.725 -15.608
444 10.307 -15.599
445 10.811 -15.704
446 11.001 -15.502
447 10.715 -14.873
448 11.020 -14.372
449 11.844 -14.980
450 12.813 -14.786
451 12.643 -14.905
452 12.669 -14.503
453 12.923 -14.053
454 12.841 -14.751
455 12.771 -14.986
456 12.829 -15.175
457 13.510 -15.670
458 13.400 -16.037
459 13.416 -15.501
460 12.931 -15.635
461 12.844 -16.497
462 13.445 -16.663
463 12.746 -17.146
464 12.565 -17.167
465 12.456 -17.864
466 12.134 -18.548
467 11.529 -19.220
468 11.144 -19.614
469 10.992 -20.076
470 10.288 -19.586
471 9.904 -19.990
472 9.446 -20.170
473 9.412 -20.628
474 9.831 -21.146
475 9.757 -21.565
476 8.746 -21.981
477 8.769 -21.952
478 9.450 -22.064
479 9.512 -21.878
480 9.220 -20.636
481 8.791 -20.263
482 8.310 -20.385
483 8.182 -19.943
484 7.545 -19.539
485 7.205 -18.941
486 7.163 -18.774
487 6.809 -18.666
488 6.359 -18.705
489 5.701 -19.217
490 5.746 -18.816
491 6.193 -18.627
492 5.853 -19.240
493 5.317 -19.921
494 5.086 -20.518
495 4.995 -20.899
496 4.932 -20.272
497 5.067 -20.525
498 4.658 -19.882
499 4.629 -19.482
500 4.830 -19.439
501 4.546 -19.486
