# Supplementary material for: Maximum likelihood-based estimation of diffusion coefficient is quick and reliable method for analyzing estradiol actions on surface receptor movements
Source: Front Neuroinform. 2023 Mar 8;17:1005936. doi: 10.3389/fninf.2023.1005936 (PMC10031098; doi:10.3389/fninf.2023.1005936)
Supplement: Supplementary file 2 [file Data_Sheet_2.ZIP › 00-D-error_sensitivity/D015_s0/Traj_N=500_D=0.15_Error=0_MotionBlur _No.135.dat]

001 -0.440 0.293
002 -0.691 0.579
003 -1.262 0.946
004 -1.567 1.491
005 -1.312 2.292
006 -1.063 1.801
007 -0.647 1.791
008 -0.127 1.443
009 0.207 0.133
010 1.081 -0.498
011 1.133 -1.470
012 0.725 -1.547
013 0.474 -0.822
014 2.242 0.395
015 1.796 1.310
016 1.253 2.588
017 1.307 3.041
018 0.521 3.054
019 1.071 2.845
020 1.509 2.738
021 1.970 2.668
022 1.686 2.033
023 1.792 1.350
024 1.732 0.906
025 1.910 0.203
026 1.734 -0.113
027 1.240 -0.790
028 0.876 -0.226
029 -0.363 0.256
030 -1.193 0.214
031 -0.232 0.574
032 -0.072 1.295
033 0.493 2.044
034 0.214 1.678
035 -0.229 2.032
036 -1.159 2.305
037 -1.922 2.894
038 -3.092 4.279
039 -3.436 4.660
040 -2.616 4.673
041 -2.182 5.050
042 -2.306 5.222
043 -2.486 5.739
044 -3.120 6.459
045 -2.633 6.583
046 -2.837 6.275
047 -3.116 6.373
048 -3.514 7.024
049 -4.171 6.923
050 -4.192 6.253
051 -3.398 5.351
052 -4.417 5.076
053 -5.023 4.436
054 -4.498 3.509
055 -4.976 3.630
056 -4.416 4.477
057 -3.940 4.474
058 -4.152 3.883
059 -4.575 3.930
060 -5.040 4.339
061 -5.477 4.355
062 -5.987 3.206
063 -6.052 1.859
064 -6.143 1.261
065 -6.242 1.373
066 -6.399 2.175
067 -5.339 2.227
068 -5.017 2.079
069 -4.463 2.105
070 -3.750 2.854
071 -3.974 2.966
072 -4.114 2.457
073 -5.361 1.806
074 -6.016 1.803
075 -6.402 1.861
076 -6.403 1.168
077 -6.294 0.497
078 -5.789 -0.473
079 -6.448 -1.548
080 -7.131 -2.329
081 -7.573 -3.008
082 -8.291 -3.035
083 -8.309 -3.352
084 -8.571 -3.138
085 -9.400 -3.861
086 -8.526 -3.912
087 -8.236 -3.117
088 -7.925 -2.931
089 -7.361 -3.198
090 -7.718 -4.473
091 -7.274 -4.327
092 -6.973 -5.114
093 -6.751 -5.325
094 -6.863 -5.411
095 -6.762 -6.035
096 -6.767 -5.741
097 -7.531 -5.367
098 -8.331 -5.293
099 -8.763 -5.698
100 -8.746 -5.579
101 -8.388 -5.872
102 -8.878 -6.895
103 -8.792 -7.651
104 -8.573 -7.573
105 -8.146 -7.384
106 -7.748 -6.819
107 -8.039 -6.529
108 -8.711 -6.324
109 -8.585 -6.492
110 -8.409 -6.066
111 -8.116 -5.542
112 -8.843 -5.359
113 -9.132 -4.611
114 -9.085 -4.180
115 -9.689 -4.009
116 -9.527 -4.178
117 -8.900 -3.732
118 -8.675 -4.238
119 -7.752 -4.237
120 -7.472 -4.965
121 -6.881 -4.052
122 -7.706 -3.984
123 -8.010 -5.060
124 -8.296 -5.553
125 -7.490 -5.686
126 -7.650 -5.464
127 -8.286 -5.113
128 -9.040 -4.208
129 -8.509 -4.119
130 -7.982 -3.970
131 -8.337 -3.662
132 -8.232 -4.022
133 -8.105 -4.263
134 -9.206 -3.877
135 -10.093 -3.458
136 -9.879 -3.121
137 -9.710 -2.639
138 -9.693 -2.548
139 -8.902 -2.395
140 -7.561 -2.397
141 -6.880 -2.221
142 -6.210 -1.427
143 -5.437 -1.382
144 -4.877 -2.014
145 -4.476 -1.888
146 -4.457 -2.209
147 -5.037 -3.939
148 -5.542 -4.001
149 -5.613 -3.977
150 -5.885 -4.567
151 -6.268 -4.800
152 -6.695 -5.485
153 -6.381 -6.007
154 -5.505 -6.456
155 -4.780 -6.718
156 -5.050 -6.943
157 -5.697 -7.024
158 -5.386 -7.331
159 -4.351 -7.757
160 -3.466 -8.090
161 -3.057 -7.645
162 -3.650 -7.639
163 -4.134 -8.571
164 -3.645 -8.440
165 -3.079 -8.388
166 -2.306 -8.829
167 -2.125 -9.305
168 -2.890 -8.533
169 -2.434 -7.924
170 -2.510 -7.039
171 -1.982 -6.977
172 -2.408 -6.779
173 -2.300 -6.948
174 -1.705 -6.604
175 -1.222 -6.257
176 -1.183 -6.926
177 -2.000 -7.527
178 -1.700 -8.346
179 -1.314 -8.094
180 -1.165 -8.071
181 -0.886 -7.999
182 -1.093 -9.112
183 -1.708 -8.486
184 -0.623 -8.042
185 0.903 -9.206
186 1.474 -8.595
187 1.957 -7.550
188 1.633 -6.896
189 2.159 -6.219
190 2.312 -6.252
191 1.879 -5.896
192 2.328 -5.537
193 3.057 -5.396
194 4.330 -5.581
195 4.372 -6.022
196 4.248 -5.848
197 4.395 -6.095
198 4.048 -6.390
199 3.716 -6.640
200 4.261 -7.664
201 5.214 -8.323
202 4.840 -8.500
203 5.033 -8.394
204 5.146 -8.719
205 4.379 -9.317
206 3.367 -9.718
207 2.951 -9.202
208 3.592 -10.408
209 5.295 -10.387
210 5.611 -10.348
211 4.998 -10.116
212 5.175 -10.951
213 4.389 -10.972
214 2.976 -10.701
215 2.989 -9.960
216 2.512 -9.175
217 1.909 -8.304
218 2.228 -8.332
219 2.349 -8.756
220 2.701 -8.631
221 2.575 -7.517
222 2.060 -7.115
223 1.790 -6.139
224 2.253 -6.113
225 2.890 -7.088
226 3.356 -6.633
227 3.545 -5.748
228 3.606 -5.518
229 3.120 -5.148
230 2.103 -4.957
231 2.021 -4.952
232 2.049 -3.995
233 2.035 -4.173
234 2.164 -4.497
235 2.379 -4.387
236 2.089 -4.837
237 2.460 -4.623
238 1.858 -5.184
239 2.354 -5.702
240 1.673 -5.312
241 2.388 -4.443
242 2.836 -4.132
243 3.615 -4.284
244 4.263 -3.952
245 4.012 -3.727
246 4.219 -3.923
247 4.548 -3.930
248 4.602 -3.295
249 4.459 -3.696
250 4.954 -3.699
251 5.039 -3.379
252 5.460 -3.612
253 5.836 -4.495
254 5.706 -4.993
255 5.879 -4.966
256 7.308 -5.142
257 8.560 -5.580
258 9.785 -6.728
259 10.569 -7.229
260 11.043 -6.824
261 11.231 -7.206
262 10.835 -7.202
263 10.650 -7.417
264 11.021 -7.200
265 10.630 -7.434
266 10.137 -6.933
267 10.829 -6.594
268 10.914 -6.801
269 10.912 -6.652
270 9.659 -5.717
271 8.827 -5.539
272 8.198 -6.278
273 7.438 -6.401
274 8.082 -6.906
275 9.167 -6.789
276 9.233 -6.743
277 9.817 -7.188
278 10.123 -7.404
279 10.496 -7.857
280 10.843 -8.860
281 10.180 -8.413
282 10.415 -8.254
283 9.752 -8.256
284 9.255 -8.463
285 9.024 -8.997
286 9.269 -7.971
287 9.067 -7.332
288 9.244 -6.667
289 9.168 -6.979
290 9.547 -7.315
291 9.344 -6.334
292 9.264 -6.388
293 9.184 -6.285
294 9.146 -6.991
295 9.736 -7.342
296 9.532 -7.776
297 9.812 -7.741
298 10.631 -8.490
299 11.773 -7.761
300 12.530 -7.670
301 12.435 -7.506
302 13.430 -7.130
303 14.180 -7.974
304 14.284 -7.504
305 13.770 -7.353
306 13.533 -7.359
307 13.647 -7.554
308 14.374 -7.644
309 14.168 -7.813
310 13.508 -7.686
311 12.922 -7.887
312 12.272 -7.697
313 11.993 -7.825
314 11.433 -7.883
315 11.501 -7.805
316 12.050 -7.885
317 11.990 -7.831
318 11.998 -7.914
319 11.747 -8.844
320 11.647 -9.207
321 12.418 -9.147
322 13.925 -8.484
323 14.598 -8.135
324 14.393 -8.275
325 13.944 -8.819
326 13.752 -8.277
327 13.615 -7.357
328 13.317 -7.483
329 13.862 -7.353
330 12.886 -7.322
331 12.075 -6.905
332 11.565 -6.799
333 11.137 -6.296
334 10.863 -5.953
335 10.093 -6.469
336 10.764 -6.398
337 10.500 -5.991
338 10.186 -5.567
339 9.239 -4.716
340 9.217 -4.672
341 8.932 -4.942
342 8.768 -5.005
343 7.494 -5.445
344 6.533 -5.390
345 6.730 -4.731
346 6.856 -3.944
347 6.653 -3.815
348 7.163 -2.964
349 7.567 -3.259
350 7.673 -2.856
351 7.730 -2.409
352 7.701 -2.838
353 7.560 -2.769
354 7.773 -3.244
355 7.711 -3.399
356 8.010 -3.910
357 8.804 -4.214
358 8.639 -3.593
359 7.983 -3.543
360 8.040 -3.588
361 7.896 -3.586
362 8.384 -4.016
363 9.309 -4.770
364 10.016 -4.662
365 10.721 -4.848
366 10.502 -5.070
367 11.291 -5.285
368 11.400 -5.219
369 11.416 -5.633
370 12.071 -5.753
371 13.041 -6.127
372 13.410 -6.671
373 14.810 -7.503
374 15.000 -7.858
375 14.261 -7.587
376 14.141 -7.847
377 14.440 -8.004
378 14.385 -8.561
379 14.279 -8.658
380 14.449 -8.386
381 13.952 -8.131
382 13.839 -8.460
383 14.692 -8.513
384 15.286 -8.788
385 15.906 -9.821
386 16.480 -9.626
387 17.130 -10.718
388 16.962 -9.756
389 16.615 -10.178
390 17.112 -10.002
391 17.985 -10.408
392 17.909 -10.464
393 18.191 -10.475
394 18.021 -10.475
395 18.071 -9.842
396 18.509 -10.021
397 19.171 -9.637
398 19.299 -8.885
399 19.386 -8.143
400 18.827 -7.965
401 18.666 -8.573
402 18.839 -8.261
403 18.723 -8.558
404 18.691 -8.719
405 19.671 -8.218
406 20.597 -7.756
407 21.442 -7.690
408 21.042 -7.730
409 21.509 -8.457
410 22.327 -8.513
411 23.531 -9.531
412 23.530 -9.683
413 23.515 -10.374
414 24.192 -10.712
415 24.848 -11.084
416 25.707 -11.649
417 25.367 -11.537
418 26.057 -12.079
419 26.073 -12.436
420 26.681 -12.941
421 26.787 -12.941
422 27.300 -13.272
423 27.196 -13.031
424 27.183 -13.283
425 27.399 -13.191
426 28.279 -13.601
427 28.451 -14.173
428 28.332 -14.090
429 28.099 -14.479
430 28.250 -14.273
431 28.009 -14.537
432 28.668 -14.079
433 28.159 -13.322
434 27.932 -13.306
435 26.992 -13.602
436 26.896 -13.713
437 27.630 -13.623
438 29.033 -14.445
439 30.325 -15.060
440 30.697 -14.873
441 29.888 -14.984
442 30.146 -14.771
443 30.211 -14.269
444 30.098 -14.520
445 29.820 -14.915
446 29.615 -14.546
447 29.261 -13.770
448 28.380 -12.585
449 27.760 -12.137
450 28.039 -12.481
451 27.918 -11.980
452 27.154 -12.646
453 27.003 -12.771
454 27.212 -12.715
455 26.868 -11.937
456 27.427 -11.740
457 27.656 -11.485
458 27.451 -11.898
459 26.521 -11.794
460 26.331 -11.735
461 26.392 -12.322
462 26.801 -11.511
463 26.543 -11.637
464 26.357 -11.905
465 26.419 -12.173
466 26.708 -11.724
467 26.909 -11.687
468 27.437 -12.269
469 27.889 -12.488
470 28.121 -12.757
471 27.199 -12.739
472 26.568 -12.857
473 26.776 -13.458
474 26.224 -13.400
475 25.361 -14.110
476 25.413 -14.864
477 25.522 -15.263
478 25.528 -15.469
479 26.346 -15.441
480 27.356 -15.896
481 27.454 -16.144
482 27.995 -15.049
483 28.269 -14.720
484 29.205 -14.550
485 29.454 -14.068
486 30.913 -15.111
487 31.142 -14.685
488 31.370 -14.336
489 31.488 -14.421
490 32.106 -14.826
491 32.093 -14.937
492 32.411 -15.654
493 32.113 -16.384
494 32.064 -16.012
495 31.943 -15.100
496 33.070 -14.998
497 33.198 -14.764
498 33.168 -14.856
499 32.712 -14.479
500 32.842 -14.800
501 32.726 -14.885
