# Supplementary material for: Maximum likelihood-based estimation of diffusion coefficient is quick and reliable method for analyzing estradiol actions on surface receptor movements
Source: Front Neuroinform. 2023 Mar 8;17:1005936. doi: 10.3389/fninf.2023.1005936 (PMC10031098; doi:10.3389/fninf.2023.1005936)
Supplement: Supplementary file 2 [file Data_Sheet_2.ZIP › 00-D-error_sensitivity/D015_s0/Traj_N=500_D=0.15_Error=0_MotionBlur _No.136.dat]

001 0.266 0.650
002 0.124 0.648
003 1.318 0.364
004 0.825 0.361
005 0.489 -0.189
006 -0.178 -0.358
007 -0.406 -0.530
008 -0.041 -0.363
009 0.031 -0.374
010 -0.489 -1.135
011 -0.290 -0.997
012 -0.391 -1.763
013 -1.200 -2.120
014 -1.357 -2.831
015 -2.062 -2.646
016 -1.581 -2.482
017 -1.845 -2.434
018 -1.918 -1.667
019 -1.914 -1.096
020 -1.003 -0.320
021 -0.223 -0.340
022 0.953 -0.710
023 1.197 -1.365
024 0.818 -0.831
025 -0.571 0.134
026 -0.471 0.456
027 -0.412 0.601
028 -0.078 -0.014
029 0.059 -0.074
030 0.043 -0.630
031 0.154 -0.634
032 -0.552 -0.895
033 -0.231 -0.569
034 0.221 0.178
035 0.318 0.788
036 0.371 0.048
037 0.587 0.074
038 0.396 0.229
039 0.309 0.237
040 0.593 -0.013
041 0.770 -0.087
042 1.044 0.270
043 1.760 -0.008
044 2.005 -0.427
045 2.602 -1.326
046 3.182 -1.574
047 3.312 -1.615
048 4.384 -0.696
049 4.109 -1.143
050 4.400 -1.722
051 3.758 -1.393
052 3.625 -0.712
053 3.804 -0.603
054 3.330 -1.467
055 3.683 -1.836
056 3.862 -0.350
057 3.876 0.449
058 3.804 -0.042
059 3.791 -0.078
060 4.167 -0.081
061 4.667 -0.140
062 4.298 -0.308
063 3.441 -1.585
064 3.553 -2.641
065 3.555 -3.280
066 2.976 -3.649
067 2.528 -4.093
068 2.664 -4.236
069 2.703 -4.354
070 3.209 -4.385
071 3.450 -5.480
072 3.462 -6.236
073 3.790 -6.467
074 3.501 -6.022
075 3.112 -5.789
076 3.323 -6.363
077 3.511 -6.183
078 4.106 -6.614
079 4.403 -6.581
080 4.313 -6.629
081 3.161 -6.999
082 2.454 -7.201
083 1.915 -6.627
084 2.375 -5.940
085 1.950 -5.703
086 1.475 -4.523
087 2.326 -4.987
088 1.981 -5.011
089 1.687 -5.013
090 1.691 -5.042
091 1.700 -5.577
092 1.353 -5.329
093 1.454 -5.199
094 1.213 -5.280
095 1.055 -4.303
096 1.098 -3.991
097 0.513 -3.331
098 0.560 -2.975
099 0.150 -2.730
100 0.213 -2.224
101 0.509 -1.860
102 0.039 -2.018
103 -0.482 -2.760
104 0.033 -2.361
105 -0.345 -1.847
106 0.230 -1.121
107 -0.110 -0.156
108 -0.151 -0.023
109 -0.862 -0.199
110 -1.593 -0.415
111 -1.330 -1.159
112 -1.184 -1.362
113 -0.555 -1.459
114 -0.767 -1.194
115 -0.787 -1.893
116 -0.235 -1.504
117 -0.259 -0.862
118 0.193 -0.938
119 -0.620 -0.938
120 -1.230 -0.669
121 -0.746 -0.859
122 -0.294 -0.035
123 -0.258 -0.417
124 -1.105 -0.874
125 -1.214 -0.830
126 -0.986 -1.213
127 -0.389 -1.375
128 -0.112 -2.089
129 0.146 -2.256
130 -0.931 -2.872
131 -1.710 -3.165
132 -2.317 -3.813
133 -2.706 -4.937
134 -3.413 -4.824
135 -3.233 -3.556
136 -2.607 -3.501
137 -2.667 -4.110
138 -3.321 -3.452
139 -3.936 -3.374
140 -3.912 -3.851
141 -4.110 -3.718
142 -4.080 -3.644
143 -5.158 -2.854
144 -5.106 -3.147
145 -4.534 -1.876
146 -5.024 -1.948
147 -4.455 -1.917
148 -3.814 -1.930
149 -3.212 -1.996
150 -4.063 -1.612
151 -3.618 -1.023
152 -3.415 -0.544
153 -2.999 -0.340
154 -2.094 -1.098
155 -1.150 -1.269
156 -2.039 -1.453
157 -2.036 -2.192
158 -1.874 -2.089
159 -2.353 -1.832
160 -2.850 -2.467
161 -3.036 -2.710
162 -2.615 -2.909
163 -2.595 -3.976
164 -3.183 -3.032
165 -3.158 -2.986
166 -3.294 -2.343
167 -3.592 -2.569
168 -3.691 -2.959
169 -3.423 -3.586
170 -3.805 -3.498
171 -3.683 -3.876
172 -3.866 -4.220
173 -3.993 -3.622
174 -3.672 -3.660
175 -3.654 -2.922
176 -3.751 -2.502
177 -3.837 -2.293
178 -3.251 -2.015
179 -2.821 -1.894
180 -2.989 -2.394
181 -2.167 -3.088
182 -1.513 -3.006
183 -1.069 -2.874
184 -1.153 -2.502
185 -1.350 -2.297
186 -1.150 -2.449
187 -1.226 -1.995
188 -2.159 -1.188
189 -2.087 -0.915
190 -1.541 -2.177
191 -1.378 -2.802
192 -1.313 -3.084
193 -1.144 -2.452
194 -0.832 -1.965
195 -0.237 -2.086
196 0.536 -1.794
197 0.018 -1.877
198 -1.094 -2.337
199 -1.555 -2.677
200 -1.687 -4.085
201 -2.193 -3.934
202 -2.285 -4.099
203 -2.801 -3.887
204 -2.561 -4.480
205 -3.108 -4.974
206 -3.161 -5.443
207 -3.102 -5.675
208 -2.902 -5.227
209 -1.766 -5.076
210 -1.648 -4.924
211 -1.717 -5.715
212 -2.466 -6.248
213 -2.253 -6.628
214 -1.882 -6.461
215 -1.783 -7.077
216 -1.695 -7.390
217 -1.242 -7.336
218 -0.821 -6.828
219 -0.910 -6.735
220 -2.039 -6.459
221 -1.318 -6.775
222 -0.799 -6.732
223 -0.874 -6.495
224 -1.701 -6.822
225 -1.916 -5.622
226 -1.867 -5.772
227 -1.187 -7.268
228 -1.287 -7.868
229 -2.158 -8.167
230 -2.367 -8.817
231 -2.297 -9.179
232 -1.932 -8.959
233 -1.956 -8.821
234 -1.971 -8.400
235 -1.608 -7.523
236 -1.769 -6.891
237 -1.569 -7.040
238 -0.622 -6.451
239 -0.238 -6.743
240 -0.076 -6.669
241 -0.267 -7.180
242 -0.089 -8.290
243 0.108 -8.176
244 -0.157 -7.472
245 -0.226 -7.782
246 -1.076 -7.847
247 -1.548 -7.430
248 -1.543 -7.389
249 -1.710 -7.317
250 -2.173 -7.041
251 -2.863 -7.524
252 -4.170 -6.534
253 -3.991 -6.721
254 -3.923 -6.763
255 -2.962 -7.293
256 -3.079 -7.698
257 -3.378 -7.215
258 -3.113 -7.197
259 -2.944 -7.655
260 -2.657 -7.834
261 -2.680 -7.667
262 -3.487 -7.752
263 -4.257 -8.374
264 -5.065 -8.116
265 -5.661 -7.325
266 -6.618 -6.347
267 -6.402 -5.370
268 -7.429 -4.807
269 -7.476 -5.040
270 -6.466 -4.520
271 -5.822 -5.627
272 -5.101 -5.133
273 -5.078 -5.325
274 -4.840 -5.398
275 -4.536 -5.587
276 -4.121 -5.679
277 -4.682 -5.413
278 -5.047 -5.174
279 -5.034 -5.643
280 -5.339 -6.373
281 -6.078 -6.679
282 -6.454 -6.805
283 -5.960 -6.784
284 -6.067 -7.235
285 -7.368 -7.288
286 -8.667 -7.050
287 -8.649 -7.561
288 -8.872 -7.652
289 -7.834 -7.322
290 -7.866 -7.647
291 -7.749 -8.046
292 -8.960 -8.510
293 -8.363 -7.965
294 -9.501 -8.703
295 -10.547 -9.927
296 -11.323 -9.515
297 -11.025 -9.348
298 -11.236 -10.055
299 -11.250 -10.691
300 -10.715 -11.191
301 -10.227 -11.144
302 -10.919 -11.242
303 -11.390 -10.397
304 -11.303 -10.340
305 -10.627 -10.847
306 -9.853 -10.650
307 -9.900 -11.197
308 -10.135 -11.243
309 -9.165 -11.315
310 -9.634 -11.143
311 -9.212 -10.598
312 -9.174 -10.607
313 -9.892 -9.978
314 -10.032 -8.861
315 -9.812 -8.207
316 -10.568 -7.209
317 -11.570 -7.697
318 -12.269 -8.516
319 -12.482 -9.076
320 -14.127 -9.124
321 -14.658 -9.767
322 -14.199 -9.714
323 -14.901 -9.459
324 -15.038 -10.119
325 -14.961 -9.923
326 -15.095 -10.005
327 -14.172 -10.157
328 -13.090 -10.229
329 -12.766 -10.127
330 -12.942 -10.008
331 -13.099 -10.180
332 -13.149 -9.280
333 -12.786 -9.183
334 -12.432 -9.738
335 -11.104 -10.436
336 -11.009 -10.950
337 -10.542 -9.347
338 -10.219 -9.132
339 -10.037 -8.524
340 -10.252 -7.927
341 -9.995 -8.277
342 -9.760 -8.836
343 -10.560 -8.751
344 -10.788 -8.621
345 -10.334 -7.892
346 -9.475 -7.284
347 -9.254 -6.399
348 -10.366 -6.637
349 -10.129 -6.311
350 -9.775 -5.894
351 -8.555 -6.253
352 -7.015 -6.909
353 -7.348 -7.735
354 -7.763 -8.607
355 -7.226 -7.742
356 -7.599 -6.757
357 -7.278 -7.209
358 -7.465 -7.184
359 -7.764 -7.205
360 -7.836 -5.935
361 -8.205 -5.140
362 -8.612 -6.207
363 -8.264 -6.781
364 -8.017 -7.129
365 -8.438 -7.090
366 -8.807 -7.774
367 -8.646 -8.443
368 -8.528 -8.636
369 -8.142 -8.430
370 -7.379 -7.170
371 -6.965 -6.852
372 -6.540 -5.748
373 -6.005 -5.465
374 -6.304 -4.801
375 -7.059 -3.801
376 -7.128 -3.138
377 -6.601 -2.920
378 -6.322 -2.647
379 -6.183 -3.081
380 -6.844 -3.540
381 -7.029 -4.404
382 -6.677 -5.553
383 -6.879 -5.654
384 -5.750 -6.287
385 -4.922 -6.452
386 -5.189 -6.439
387 -5.460 -6.454
388 -5.072 -5.723
389 -5.404 -5.652
390 -5.609 -6.072
391 -5.233 -7.009
392 -5.290 -6.730
393 -4.885 -7.512
394 -5.092 -7.717
395 -5.951 -7.417
396 -6.829 -7.194
397 -7.431 -6.794
398 -7.553 -6.789
399 -8.163 -7.057
400 -8.350 -7.815
401 -7.626 -8.025
402 -7.512 -7.124
403 -7.153 -6.709
404 -7.800 -6.917
405 -6.746 -6.128
406 -5.796 -5.282
407 -5.240 -5.608
408 -5.828 -5.108
409 -6.729 -5.701
410 -6.674 -5.803
411 -6.984 -5.861
412 -6.823 -5.574
413 -6.691 -5.895
414 -6.653 -5.859
415 -6.710 -5.720
416 -5.882 -6.034
417 -4.506 -6.313
418 -3.979 -6.126
419 -4.090 -6.753
420 -4.714 -7.040
421 -5.143 -6.890
422 -5.085 -6.656
423 -5.180 -5.715
424 -5.596 -5.263
425 -5.635 -4.583
426 -4.901 -4.503
427 -4.828 -3.895
428 -4.619 -3.331
429 -4.578 -3.230
430 -5.109 -3.549
431 -5.091 -4.371
432 -5.430 -3.904
433 -5.080 -3.430
434 -4.690 -3.512
435 -4.520 -3.060
436 -4.305 -3.528
437 -4.743 -4.111
438 -5.288 -4.175
439 -5.268 -3.628
440 -5.911 -2.924
441 -6.604 -2.526
442 -6.449 -2.375
443 -6.035 -1.837
444 -6.634 -1.856
445 -6.616 -2.078
446 -7.000 -1.719
447 -7.033 -1.172
448 -7.297 -1.121
449 -6.364 -1.194
450 -5.520 -0.657
451 -5.246 -0.430
452 -5.978 -1.099
453 -6.029 -0.591
454 -5.630 -0.502
455 -5.706 -0.503
456 -5.768 -1.017
457 -5.328 -0.878
458 -5.938 -2.173
459 -5.911 -3.139
460 -6.047 -2.855
461 -6.458 -3.306
462 -7.203 -2.719
463 -7.498 -2.187
464 -7.207 -2.976
465 -8.376 -3.845
466 -9.665 -4.190
467 -10.061 -3.531
468 -9.453 -3.730
469 -9.579 -3.129
470 -9.997 -3.825
471 -9.980 -3.890
472 -9.297 -4.464
473 -9.084 -5.718
474 -9.674 -5.724
475 -10.050 -5.616
476 -9.631 -6.205
477 -8.761 -7.141
478 -7.856 -7.801
479 -6.942 -8.143
480 -6.467 -9.148
481 -6.457 -8.855
482 -6.635 -9.459
483 -7.190 -9.742
484 -7.537 -9.102
485 -6.866 -8.935
486 -6.846 -8.778
487 -6.507 -9.922
488 -6.413 -11.735
489 -6.061 -11.504
490 -5.559 -10.907
491 -5.228 -11.639
492 -5.335 -12.242
493 -5.436 -12.008
494 -6.817 -12.176
495 -7.040 -11.739
496 -7.803 -12.130
497 -8.382 -11.503
498 -8.929 -11.353
499 -8.566 -11.645
500 -8.901 -12.050
501 -8.916 -13.242
