# Supplementary material for: Maximum likelihood-based estimation of diffusion coefficient is quick and reliable method for analyzing estradiol actions on surface receptor movements
Source: Front Neuroinform. 2023 Mar 8;17:1005936. doi: 10.3389/fninf.2023.1005936 (PMC10031098; doi:10.3389/fninf.2023.1005936)
Supplement: Supplementary file 2 [file Data_Sheet_2.ZIP › 00-D-error_sensitivity/D015_s0/Traj_N=500_D=0.15_Error=0_MotionBlur _No.137.dat]

001 0.262 0.365
002 0.265 0.028
003 -0.521 0.218
004 -0.359 1.134
005 -1.054 1.915
006 -1.029 2.273
007 -0.408 1.632
008 0.019 1.552
009 0.628 1.914
010 0.565 1.242
011 -0.533 1.184
012 -1.071 0.953
013 -0.750 1.221
014 -0.323 1.324
015 -0.122 1.202
016 -0.511 2.023
017 -0.175 2.836
018 -0.957 2.838
019 -0.786 3.155
020 -0.892 2.559
021 -1.245 1.344
022 -1.025 0.676
023 -0.453 0.795
024 -0.190 1.219
025 0.402 1.245
026 0.371 1.455
027 0.069 1.906
028 -0.393 1.949
029 -0.089 2.740
030 0.314 2.751
031 0.372 3.445
032 0.082 3.756
033 0.208 4.269
034 0.563 4.456
035 -0.169 4.312
036 0.415 5.420
037 1.609 5.833
038 0.831 5.430
039 0.651 5.109
040 0.148 4.968
041 -0.866 6.000
042 -1.054 5.980
043 -1.784 5.843
044 -1.760 5.541
045 -1.467 4.588
046 -2.329 4.951
047 -2.696 5.766
048 -3.041 5.890
049 -3.876 5.835
050 -4.101 5.825
051 -3.665 6.763
052 -2.309 7.403
053 -2.079 6.026
054 -2.204 5.828
055 -1.559 7.424
056 -1.714 8.065
057 -2.009 9.013
058 -1.732 9.687
059 -1.416 10.073
060 -1.139 10.876
061 -1.818 10.998
062 -2.227 10.771
063 -2.356 10.133
064 -1.840 10.304
065 -1.988 10.084
066 -1.991 9.302
067 -1.882 9.454
068 -1.203 9.964
069 -1.328 9.220
070 -1.681 9.157
071 -2.324 10.252
072 -2.487 10.328
073 -2.350 9.663
074 -1.647 9.555
075 -1.343 9.186
076 -2.046 9.023
077 -3.418 9.055
078 -3.343 8.613
079 -3.852 8.905
080 -4.097 8.498
081 -3.690 7.775
082 -3.578 7.973
083 -2.817 7.899
084 -3.142 7.823
085 -2.460 8.012
086 -2.425 8.527
087 -2.381 7.864
088 -2.561 7.361
089 -3.528 7.518
090 -3.926 7.167
091 -4.365 6.375
092 -4.314 5.328
093 -3.693 6.274
094 -3.787 6.943
095 -4.294 7.621
096 -3.641 7.193
097 -3.331 7.913
098 -3.700 8.031
099 -3.336 7.836
100 -2.846 7.711
101 -2.928 7.965
102 -3.082 8.118
103 -3.844 6.645
104 -4.417 6.449
105 -4.438 6.055
106 -4.513 6.392
107 -4.269 6.211
108 -3.870 5.341
109 -3.897 5.301
110 -3.873 5.249
111 -3.398 3.757
112 -2.740 3.972
113 -3.109 3.809
114 -3.645 3.623
115 -3.626 3.785
116 -3.571 3.753
117 -3.509 2.957
118 -3.651 4.172
119 -3.467 4.168
120 -4.004 4.695
121 -4.148 4.713
122 -4.944 5.282
123 -6.586 4.505
124 -7.561 3.961
125 -7.942 4.150
126 -9.052 3.962
127 -9.317 4.412
128 -10.228 4.906
129 -10.307 4.275
130 -8.932 4.223
131 -8.806 4.307
132 -9.038 4.305
133 -9.566 4.206
134 -10.434 3.929
135 -11.075 4.222
136 -11.795 4.337
137 -12.494 4.136
138 -11.889 4.047
139 -10.954 4.082
140 -10.860 4.037
141 -11.808 3.739
142 -11.519 3.464
143 -11.046 4.226
144 -11.216 4.414
145 -11.318 4.712
146 -11.962 4.750
147 -11.759 3.697
148 -12.235 3.591
149 -12.220 3.799
150 -12.695 3.332
151 -12.274 2.892
152 -13.302 2.519
153 -13.341 2.738
154 -13.695 2.666
155 -13.275 2.467
156 -12.460 2.678
157 -13.413 2.555
158 -14.358 1.428
159 -13.288 1.442
160 -12.417 0.792
161 -12.882 0.877
162 -13.382 1.346
163 -13.917 1.795
164 -14.258 1.536
165 -13.953 1.685
166 -13.087 1.609
167 -13.483 1.583
168 -13.011 1.288
169 -12.576 1.395
170 -12.568 1.674
171 -12.748 2.546
172 -12.530 2.816
173 -13.324 3.470
174 -13.398 3.198
175 -13.944 2.490
176 -13.557 2.571
177 -13.061 2.488
178 -12.779 2.600
179 -12.904 2.620
180 -13.211 3.591
181 -14.058 4.023
182 -14.910 4.239
183 -15.500 4.517
184 -16.434 4.412
185 -16.253 4.864
186 -16.149 4.737
187 -15.894 3.949
188 -15.861 4.404
189 -16.145 4.514
190 -15.990 4.401
191 -15.718 4.860
192 -16.017 3.961
193 -16.420 3.795
194 -16.584 3.595
195 -16.525 3.201
196 -16.149 2.518
197 -16.598 3.049
198 -15.951 3.868
199 -16.162 3.862
200 -16.133 3.610
201 -15.673 3.774
202 -15.893 3.954
203 -15.085 5.066
204 -14.903 6.441
205 -15.595 6.402
206 -16.540 6.212
207 -16.344 5.848
208 -15.973 6.190
209 -16.000 6.496
210 -15.839 6.304
211 -15.586 6.430
212 -15.279 6.776
213 -15.488 6.758
214 -15.892 6.718
215 -14.560 5.730
216 -14.307 5.740
217 -14.252 6.419
218 -14.359 7.237
219 -14.209 7.280
220 -13.874 7.176
221 -13.409 7.866
222 -13.401 8.239
223 -13.909 9.000
224 -14.178 8.234
225 -13.886 7.950
226 -14.181 7.938
227 -13.992 7.963
228 -13.413 8.645
229 -13.387 7.909
230 -13.353 8.088
231 -13.632 8.240
232 -13.408 8.002
233 -12.947 7.464
234 -12.602 6.694
235 -12.777 5.816
236 -12.544 6.752
237 -12.937 6.725
238 -13.532 6.561
239 -13.437 6.650
240 -13.190 6.331
241 -13.750 5.747
242 -13.375 5.822
243 -13.335 5.895
244 -13.947 5.997
245 -14.661 5.641
246 -14.672 5.856
247 -14.812 6.100
248 -14.695 6.581
249 -15.106 6.824
250 -15.157 6.116
251 -14.539 6.047
252 -15.001 6.046
253 -15.267 5.922
254 -15.521 5.795
255 -14.552 6.471
256 -14.748 6.694
257 -14.860 6.151
258 -14.559 6.070
259 -14.661 6.156
260 -14.464 6.675
261 -13.586 7.553
262 -13.403 6.795
263 -14.005 6.525
264 -14.223 6.841
265 -14.262 7.048
266 -15.018 7.319
267 -15.985 7.130
268 -15.597 7.247
269 -16.113 7.705
270 -17.133 7.358
271 -16.989 7.026
272 -16.827 6.469
273 -17.892 6.575
274 -18.407 7.474
275 -18.195 8.113
276 -18.208 7.822
277 -18.120 7.519
278 -17.918 7.744
279 -17.763 8.147
280 -17.319 7.861
281 -16.889 7.564
282 -17.577 7.318
283 -17.842 6.679
284 -17.069 7.109
285 -16.269 8.292
286 -16.586 8.554
287 -16.801 8.263
288 -17.058 7.625
289 -16.736 7.532
290 -16.426 7.719
291 -15.736 8.178
292 -15.104 8.310
293 -14.901 8.262
294 -16.153 8.087
295 -15.593 8.224
296 -15.998 9.643
297 -16.320 9.814
298 -16.485 10.258
299 -16.688 10.021
300 -17.132 10.382
301 -17.577 10.671
302 -17.954 9.793
303 -18.083 10.066
304 -17.729 10.480
305 -17.542 10.618
306 -17.622 11.123
307 -17.074 11.153
308 -16.519 10.602
309 -16.681 9.792
310 -15.875 9.371
311 -15.379 9.143
312 -15.539 9.514
313 -14.645 9.094
314 -14.099 9.584
315 -14.475 9.343
316 -14.511 9.664
317 -15.315 9.855
318 -15.680 10.119
319 -15.711 10.771
320 -15.365 10.778
321 -15.181 11.241
322 -14.999 11.317
323 -14.960 11.226
324 -14.392 10.594
325 -14.017 11.162
326 -14.483 11.107
327 -14.149 11.179
328 -14.593 11.593
329 -14.646 11.881
330 -14.281 11.896
331 -14.616 12.286
332 -14.482 12.497
333 -14.418 12.702
334 -15.192 12.184
335 -15.313 11.920
336 -15.075 12.406
337 -14.264 12.627
338 -13.198 12.725
339 -13.672 13.143
340 -14.730 13.591
341 -15.083 14.062
342 -15.402 14.555
343 -15.445 14.032
344 -16.037 14.124
345 -15.571 14.376
346 -14.967 14.221
347 -14.955 14.842
348 -14.793 15.179
349 -14.239 15.353
350 -14.240 15.042
351 -14.953 14.420
352 -15.057 14.730
353 -14.923 14.788
354 -14.474 14.916
355 -14.800 15.045
356 -14.627 15.615
357 -14.560 16.515
358 -14.164 16.814
359 -14.098 17.876
360 -14.036 18.085
361 -13.615 18.737
362 -13.331 19.333
363 -12.896 18.959
364 -13.065 18.823
365 -13.079 18.127
366 -12.817 19.063
367 -12.990 19.236
368 -12.914 19.158
369 -13.048 19.054
370 -13.301 19.564
371 -13.913 19.837
372 -14.767 20.182
373 -14.915 19.983
374 -14.788 19.890
375 -13.925 19.715
376 -13.958 19.791
377 -13.467 19.852
378 -12.502 19.598
379 -12.997 19.885
380 -13.178 19.732
381 -14.068 18.908
382 -14.918 19.414
383 -14.580 19.185
384 -14.485 19.319
385 -14.582 19.144
386 -14.546 18.665
387 -14.604 18.584
388 -13.961 18.876
389 -14.240 18.970
390 -15.680 18.909
391 -16.767 18.347
392 -16.598 17.657
393 -16.460 17.975
394 -17.073 18.061
395 -16.906 18.045
396 -17.012 18.423
397 -18.034 19.014
398 -18.096 18.172
399 -17.112 17.340
400 -15.516 16.782
401 -15.718 16.921
402 -16.116 16.837
403 -16.889 17.430
404 -17.482 17.453
405 -17.521 17.574
406 -16.891 17.785
407 -17.167 18.075
408 -16.957 17.846
409 -15.567 17.796
410 -14.589 18.251
411 -14.506 18.404
412 -15.079 18.042
413 -15.998 18.843
414 -15.492 19.447
415 -16.457 20.119
416 -15.843 20.352
417 -15.058 20.100
418 -14.893 19.312
419 -14.671 18.844
420 -13.937 19.521
421 -13.797 19.541
422 -13.557 19.590
423 -13.675 19.366
424 -13.953 19.505
425 -14.223 19.765
426 -13.495 19.194
427 -12.802 19.381
428 -12.560 19.110
429 -11.954 18.933
430 -11.709 19.201
431 -11.183 19.461
432 -11.367 20.055
433 -10.526 20.213
434 -10.207 20.174
435 -10.307 19.615
436 -10.145 18.864
437 -10.191 19.232
438 -10.121 20.101
439 -10.452 20.035
440 -11.226 19.074
441 -11.459 19.111
442 -10.853 19.425
443 -10.795 20.363
444 -10.902 20.939
445 -10.740 21.414
446 -9.689 21.344
447 -9.094 22.187
448 -9.261 22.758
449 -9.425 22.138
450 -9.666 22.110
451 -10.216 22.882
452 -10.455 23.251
453 -10.559 23.249
454 -10.532 24.508
455 -11.343 23.861
456 -12.211 23.277
457 -12.419 22.976
458 -11.678 23.097
459 -11.021 23.323
460 -10.705 22.820
461 -10.141 21.986
462 -9.883 21.903
463 -10.645 22.615
464 -10.514 23.251
465 -10.757 23.126
466 -11.928 23.765
467 -11.578 24.157
468 -11.852 24.238
469 -11.744 24.087
470 -12.316 24.021
471 -13.503 23.900
472 -13.515 23.238
473 -12.812 23.688
474 -12.315 24.124
475 -12.088 24.302
476 -11.152 24.197
477 -11.652 24.073
478 -12.001 23.932
479 -11.696 23.207
480 -11.305 22.686
481 -10.886 21.871
482 -11.021 21.779
483 -11.304 21.515
484 -11.801 21.184
485 -11.651 20.949
486 -11.333 21.753
487 -11.494 22.941
488 -10.604 23.178
489 -10.800 23.251
490 -10.412 21.992
491 -10.390 21.150
492 -10.144 21.413
493 -10.650 21.647
494 -11.048 22.082
495 -10.801 21.520
496 -10.236 21.401
497 -10.119 22.728
498 -9.943 22.928
499 -10.620 22.393
500 -11.062 22.220
501 -11.364 22.461
