# Supplementary material for: Maximum likelihood-based estimation of diffusion coefficient is quick and reliable method for analyzing estradiol actions on surface receptor movements
Source: Front Neuroinform. 2023 Mar 8;17:1005936. doi: 10.3389/fninf.2023.1005936 (PMC10031098; doi:10.3389/fninf.2023.1005936)
Supplement: Supplementary file 2 [file Data_Sheet_2.ZIP › 00-D-error_sensitivity/D015_s0/Traj_N=500_D=0.15_Error=0_MotionBlur _No.138.dat]

001 0.586 -0.239
002 1.067 -0.841
003 1.705 -0.812
004 1.145 -0.825
005 0.786 -0.614
006 0.781 -0.023
007 0.937 0.059
008 0.951 0.097
009 0.683 -0.381
010 0.458 -0.831
011 1.449 -1.041
012 2.216 -1.399
013 2.150 -0.468
014 2.021 -0.303
015 2.405 -0.499
016 2.458 0.470
017 3.564 0.469
018 4.501 -0.276
019 4.410 -0.652
020 4.499 -0.710
021 4.589 -0.976
022 4.530 -1.237
023 4.487 -0.711
024 5.097 -0.598
025 4.809 -1.070
026 3.942 -1.332
027 4.453 -0.872
028 4.056 0.041
029 4.305 0.468
030 4.020 0.071
031 4.320 -0.256
032 3.079 -0.265
033 2.785 -0.544
034 2.932 -1.369
035 3.361 -2.023
036 3.580 -1.713
037 4.668 -1.254
038 5.237 -0.912
039 4.912 -0.209
040 5.056 -0.368
041 4.823 -0.131
042 4.677 -0.247
043 5.580 0.432
044 6.296 0.933
045 7.084 0.781
046 7.349 0.101
047 6.324 0.432
048 6.434 0.754
049 6.406 0.070
050 7.179 0.270
051 6.443 0.907
052 5.868 0.024
053 5.697 -0.757
054 5.814 -1.150
055 6.464 -1.427
056 6.273 -1.906
057 5.477 -3.329
058 5.649 -4.071
059 6.217 -4.794
060 6.580 -4.782
061 6.355 -4.192
062 5.262 -2.666
063 4.639 -1.689
064 4.772 -1.788
065 5.585 -2.212
066 5.264 -2.228
067 3.501 -2.139
068 2.281 -1.971
069 1.708 -1.864
070 1.001 -2.059
071 1.079 -2.212
072 0.669 -1.123
073 0.874 -0.217
074 1.713 -0.887
075 2.556 -0.109
076 2.918 0.346
077 2.952 0.005
078 2.734 0.138
079 2.342 0.413
080 3.156 0.868
081 2.769 1.004
082 2.020 1.345
083 2.541 1.388
084 2.502 1.547
085 2.099 1.834
086 3.084 1.255
087 3.096 0.465
088 4.562 0.144
089 4.645 0.065
090 5.050 0.699
091 4.639 0.864
092 4.762 1.269
093 4.677 1.534
094 4.958 0.800
095 5.083 0.534
096 4.173 1.004
097 4.554 2.109
098 4.556 2.261
099 4.377 3.390
100 4.143 4.408
101 3.817 3.824
102 3.866 2.215
103 3.910 0.917
104 3.617 1.321
105 3.893 0.802
106 2.870 0.918
107 3.167 1.699
108 2.421 1.139
109 2.674 1.501
110 3.197 0.863
111 3.118 0.553
112 3.502 0.994
113 3.628 1.758
114 3.543 1.998
115 3.190 1.691
116 3.180 1.565
117 3.104 1.865
118 3.037 2.123
119 3.533 2.397
120 3.801 3.252
121 3.526 2.555
122 2.623 1.540
123 2.160 1.342
124 2.143 2.110
125 1.858 1.979
126 2.011 2.805
127 1.805 3.057
128 1.219 3.516
129 1.253 3.737
130 0.126 3.371
131 -0.067 2.850
132 0.688 2.262
133 0.858 2.634
134 0.776 2.711
135 0.549 3.049
136 0.655 3.190
137 0.537 2.793
138 -0.389 2.711
139 0.240 2.719
140 1.071 2.459
141 0.579 3.190
142 -0.072 3.402
143 -0.193 3.124
144 -0.320 3.726
145 -0.245 3.117
146 0.695 3.236
147 0.915 3.665
148 -0.004 3.373
149 -1.636 3.324
150 -2.781 3.335
151 -2.301 3.730
152 -2.594 3.052
153 -3.579 2.762
154 -3.910 4.179
155 -3.370 4.751
156 -2.995 4.640
157 -3.027 4.893
158 -2.699 4.452
159 -2.650 5.055
160 -2.739 5.434
161 -1.977 5.532
162 -2.166 5.910
163 -1.755 5.416
164 -2.034 5.494
165 -1.738 5.101
166 -1.236 3.374
167 -1.845 2.965
168 -1.653 3.056
169 -1.610 3.533
170 -0.565 3.625
171 0.492 4.019
172 0.452 3.798
173 0.711 3.415
174 1.128 3.021
175 2.718 3.353
176 3.226 3.734
177 3.320 4.372
178 2.769 4.892
179 2.776 5.389
180 3.223 6.028
181 3.793 6.930
182 3.732 7.390
183 3.564 8.280
184 2.709 8.002
185 2.225 8.003
186 1.029 8.006
187 1.200 6.970
188 2.011 7.401
189 1.622 7.746
190 1.229 7.048
191 1.039 7.337
192 1.216 7.461
193 1.431 7.227
194 0.119 7.614
195 -1.332 8.267
196 -1.241 8.534
197 -1.022 9.016
198 -0.797 9.255
199 -1.205 9.105
200 -1.560 8.540
201 -1.957 8.238
202 -0.758 8.824
203 -1.096 8.881
204 -1.480 8.739
205 -1.101 8.714
206 -0.950 8.570
207 -1.194 8.489
208 -1.370 8.420
209 -0.955 7.378
210 -1.266 7.441
211 -2.050 7.804
212 -2.781 8.000
213 -2.419 8.264
214 -2.134 8.514
215 -2.785 8.477
216 -2.477 8.872
217 -3.000 8.915
218 -3.839 8.746
219 -4.165 8.962
220 -3.966 8.585
221 -4.198 9.382
222 -3.592 9.594
223 -3.918 9.944
224 -4.058 9.607
225 -3.783 10.152
226 -2.932 10.537
227 -2.776 10.252
228 -2.911 10.585
229 -3.048 11.183
230 -2.830 10.937
231 -2.528 10.228
232 -2.848 9.305
233 -2.808 9.637
234 -3.436 9.493
235 -3.971 8.667
236 -3.799 8.048
237 -3.054 7.232
238 -2.761 6.728
239 -3.156 5.881
240 -3.009 6.498
241 -2.937 6.056
242 -2.578 6.425
243 -1.232 6.097
244 -0.783 6.723
245 -0.072 7.269
246 -0.012 6.675
247 -0.141 5.984
248 -0.358 6.364
249 -0.424 6.236
250 -0.352 6.161
251 -0.265 6.212
252 -0.197 6.267
253 -0.369 5.926
254 0.525 6.014
255 1.258 5.595
256 1.314 4.881
257 1.157 3.930
258 -0.195 2.783
259 0.563 2.825
260 0.699 2.596
261 0.423 2.736
262 -0.243 2.260
263 -0.595 1.979
264 -0.270 1.346
265 0.136 2.140
266 0.152 2.849
267 0.682 3.189
268 1.418 3.078
269 1.391 3.328
270 1.297 3.536
271 1.884 4.023
272 1.841 4.224
273 2.160 5.008
274 2.472 4.193
275 2.475 4.038
276 2.858 3.948
277 2.735 4.058
278 1.987 4.453
279 2.154 3.570
280 3.051 3.832
281 3.722 3.699
282 2.952 3.694
283 2.625 4.017
284 3.027 4.047
285 2.872 3.511
286 2.510 3.655
287 2.046 3.723
288 1.958 3.007
289 1.581 2.196
290 0.879 1.873
291 1.022 2.208
292 2.550 1.578
293 3.371 2.295
294 3.622 2.523
295 3.938 2.565
296 4.231 2.408
297 3.940 3.039
298 4.745 2.732
299 4.292 3.244
300 4.181 3.457
301 4.141 3.251
302 3.954 3.659
303 4.094 3.357
304 4.574 3.012
305 5.794 3.051
306 6.230 2.731
307 5.387 2.480
308 5.282 2.847
309 4.876 3.007
310 4.929 2.698
311 5.561 2.417
312 5.710 1.273
313 6.500 1.254
314 6.648 1.035
315 6.802 0.837
316 6.449 1.440
317 6.361 1.591
318 7.139 1.720
319 7.766 0.969
320 8.251 0.479
321 8.574 -0.242
322 8.255 -0.932
323 7.786 -1.220
324 7.908 -0.995
325 8.978 -1.092
326 9.235 -0.767
327 8.847 -0.784
328 8.555 -0.626
329 8.705 -0.255
330 9.554 -0.785
331 9.745 -1.019
332 9.710 -1.959
333 9.907 -3.265
334 9.919 -2.953
335 9.748 -3.235
336 9.935 -2.471
337 10.029 -2.705
338 9.430 -3.066
339 8.594 -2.821
340 7.923 -2.897
341 8.038 -3.255
342 8.263 -3.338
343 8.221 -3.355
344 8.907 -3.268
345 10.033 -3.814
346 10.396 -4.577
347 10.141 -4.539
348 9.303 -4.435
349 8.683 -4.202
350 8.766 -4.492
351 8.263 -5.488
352 7.667 -4.929
353 7.837 -4.573
354 8.325 -4.962
355 9.508 -4.417
356 9.798 -4.450
357 8.457 -4.311
358 8.422 -4.550
359 9.077 -5.864
360 9.124 -6.254
361 8.968 -6.271
362 8.250 -6.111
363 7.751 -6.550
364 7.968 -6.926
365 8.316 -6.337
366 8.130 -5.813
367 8.107 -6.384
368 7.867 -7.702
369 7.279 -7.867
370 6.896 -6.884
371 6.705 -6.783
372 6.436 -6.787
373 6.600 -7.607
374 6.885 -8.153
375 7.056 -7.867
376 6.725 -8.715
377 6.761 -9.651
378 6.165 -9.837
379 5.630 -10.228
380 6.217 -10.456
381 6.893 -10.834
382 6.698 -11.122
383 7.003 -11.412
384 7.576 -11.304
385 7.294 -11.853
386 7.461 -12.398
387 7.506 -12.627
388 7.937 -12.046
389 7.164 -11.649
390 7.410 -12.263
391 6.860 -12.293
392 7.559 -12.657
393 6.962 -12.853
394 7.168 -13.493
395 7.258 -13.876
396 7.087 -14.554
397 6.971 -15.037
398 6.836 -15.472
399 7.590 -14.986
400 7.461 -14.702
401 7.196 -15.759
402 6.971 -16.537
403 6.870 -16.374
404 7.755 -16.431
405 7.345 -16.354
406 7.385 -16.458
407 6.853 -16.584
408 6.633 -16.291
409 7.167 -16.619
410 6.786 -16.745
411 5.844 -16.999
412 6.179 -17.075
413 7.102 -17.521
414 7.788 -17.606
415 7.460 -17.567
416 7.521 -17.312
417 7.535 -16.842
418 7.382 -17.567
419 5.889 -18.418
420 4.952 -18.638
421 4.915 -19.020
422 4.285 -19.036
423 4.799 -18.868
424 4.933 -19.173
425 4.548 -19.464
426 3.984 -19.797
427 4.776 -20.148
428 6.276 -19.215
429 6.861 -20.043
430 7.584 -19.759
431 8.143 -19.594
432 8.894 -18.861
433 9.015 -18.898
434 8.514 -18.481
435 8.430 -18.719
436 8.162 -17.944
437 8.196 -17.554
438 7.689 -17.405
439 7.808 -17.272
440 7.683 -17.703
441 6.970 -18.096
442 6.801 -18.723
443 6.242 -19.358
444 6.325 -19.883
445 6.019 -20.218
446 5.484 -19.475
447 6.072 -19.014
448 6.659 -19.769
449 7.100 -20.239
450 6.716 -20.496
451 7.054 -20.321
452 6.740 -19.651
453 6.719 -19.582
454 6.814 -19.569
455 6.972 -19.756
456 7.297 -20.131
457 7.773 -21.336
458 8.309 -22.093
459 9.233 -22.699
460 9.984 -22.865
461 9.955 -22.713
462 9.871 -23.043
463 10.501 -22.285
464 10.455 -23.080
465 10.448 -22.795
466 10.025 -23.033
467 10.746 -22.441
468 11.989 -22.813
469 12.351 -22.532
470 11.572 -22.066
471 11.365 -21.738
472 11.903 -21.668
473 12.423 -22.041
474 12.780 -21.432
475 13.553 -20.699
476 14.539 -21.222
477 15.328 -21.330
478 15.515 -21.221
479 15.747 -20.517
480 15.788 -19.238
481 16.562 -18.343
482 16.735 -17.325
483 17.089 -17.654
484 17.826 -17.588
485 18.159 -17.046
486 17.135 -16.904
487 18.130 -16.696
488 18.570 -16.747
489 19.417 -15.882
490 19.898 -15.415
491 20.071 -15.251
492 19.945 -15.213
493 20.528 -14.953
494 20.671 -14.747
495 19.975 -15.507
496 20.212 -15.887
497 20.508 -15.723
498 20.403 -16.303
499 20.490 -16.318
500 20.596 -15.759
501 20.637 -15.476
