# Supplementary material for: Maximum likelihood-based estimation of diffusion coefficient is quick and reliable method for analyzing estradiol actions on surface receptor movements
Source: Front Neuroinform. 2023 Mar 8;17:1005936. doi: 10.3389/fninf.2023.1005936 (PMC10031098; doi:10.3389/fninf.2023.1005936)
Supplement: Supplementary file 2 [file Data_Sheet_2.ZIP › 00-D-error_sensitivity/D015_s0/Traj_N=500_D=0.15_Error=0_MotionBlur _No.139.dat]

001 0.008 -0.047
002 -0.738 0.085
003 -1.650 0.942
004 -1.947 1.256
005 -1.668 1.435
006 -1.767 2.361
007 -2.024 2.029
008 -1.873 1.552
009 -2.866 1.894
010 -4.015 1.683
011 -4.891 0.872
012 -4.581 0.584
013 -5.163 1.062
014 -5.956 1.430
015 -6.121 1.639
016 -5.830 2.341
017 -6.201 2.812
018 -6.251 2.247
019 -6.564 2.492
020 -6.840 2.746
021 -6.842 2.854
022 -6.409 3.364
023 -5.851 3.600
024 -5.006 3.764
025 -4.026 3.467
026 -3.422 3.891
027 -3.835 4.237
028 -4.060 4.022
029 -3.067 3.903
030 -3.649 3.634
031 -3.850 3.607
032 -4.395 3.940
033 -4.651 4.403
034 -4.743 4.653
035 -5.399 4.461
036 -5.292 5.049
037 -4.328 5.194
038 -3.834 4.657
039 -3.905 3.989
040 -4.832 3.828
041 -4.748 4.333
042 -4.793 4.278
043 -4.810 4.111
044 -4.216 5.217
045 -3.653 6.145
046 -3.239 5.861
047 -3.317 5.455
048 -4.382 4.672
049 -5.415 5.071
050 -4.475 4.916
051 -4.074 4.738
052 -4.323 4.824
053 -4.727 5.196
054 -5.136 5.189
055 -5.775 5.322
056 -6.783 5.167
057 -7.462 6.197
058 -7.996 6.904
059 -8.750 6.868
060 -7.872 6.722
061 -8.420 6.640
062 -7.678 6.853
063 -6.825 6.426
064 -6.322 6.737
065 -5.478 7.192
066 -4.967 7.075
067 -5.074 7.377
068 -4.549 7.148
069 -3.997 7.628
070 -3.525 7.467
071 -4.106 7.029
072 -4.267 6.618
073 -3.640 6.560
074 -3.874 5.733
075 -4.062 5.741
076 -4.722 6.094
077 -4.838 6.500
078 -5.028 6.663
079 -4.672 6.440
080 -3.965 6.448
081 -4.253 6.667
082 -4.125 6.929
083 -4.684 6.482
084 -4.402 6.544
085 -3.944 6.092
086 -3.176 6.506
087 -3.348 5.723
088 -3.069 5.659
089 -3.290 5.343
090 -3.617 4.978
091 -3.477 5.052
092 -3.496 5.326
093 -3.307 4.978
094 -3.066 4.442
095 -2.535 4.509
096 -2.242 4.298
097 -3.024 4.230
098 -2.932 4.153
099 -2.731 3.326
100 -2.299 3.256
101 -2.745 2.566
102 -2.321 3.294
103 -2.475 3.991
104 -2.035 5.340
105 -1.335 6.104
106 -1.389 6.794
107 -1.701 6.692
108 -2.068 6.862
109 -2.102 6.777
110 -1.539 7.648
111 -1.620 7.791
112 -1.696 7.263
113 -1.046 7.166
114 -0.153 7.744
115 0.343 7.539
116 0.599 6.978
117 0.269 6.975
118 0.475 6.250
119 0.469 5.113
120 0.362 5.083
121 -0.431 4.777
122 -0.174 4.380
123 -0.085 3.465
124 -0.479 3.578
125 -0.444 3.682
126 -0.904 4.286
127 -1.955 4.630
128 -2.657 3.888
129 -2.126 3.705
130 -1.765 3.791
131 -1.261 4.655
132 -1.392 5.466
133 -1.957 5.313
134 -1.494 5.003
135 -0.840 4.467
136 -0.624 4.623
137 -0.658 4.609
138 -0.682 4.273
139 0.408 3.976
140 -0.204 4.516
141 0.025 5.332
142 0.255 5.397
143 -1.009 4.573
144 -0.558 4.994
145 0.184 4.965
146 -0.505 4.186
147 -0.951 4.170
148 -0.240 5.258
149 0.274 5.691
150 -0.279 4.469
151 0.337 5.522
152 0.133 4.984
153 -0.364 5.065
154 -1.514 5.353
155 -1.601 5.513
156 -1.434 5.687
157 -1.667 6.774
158 -2.382 6.644
159 -3.060 6.922
160 -3.365 7.186
161 -3.271 6.984
162 -3.391 6.199
163 -4.450 5.757
164 -4.176 5.343
165 -3.578 5.401
166 -3.339 4.954
167 -3.599 4.889
168 -3.183 4.317
169 -2.426 3.386
170 -1.616 2.725
171 -1.828 2.714
172 -1.302 2.633
173 -1.244 2.309
174 -1.327 2.091
175 -1.490 2.656
176 -1.375 2.399
177 -1.915 2.201
178 -1.981 2.021
179 -3.053 1.669
180 -3.378 1.877
181 -2.904 1.405
182 -3.696 1.483
183 -3.692 1.824
184 -4.144 2.496
185 -3.864 2.015
186 -4.581 2.001
187 -4.372 1.862
188 -4.612 1.992
189 -4.855 1.579
190 -5.539 0.885
191 -5.803 0.529
192 -5.105 1.176
193 -4.344 0.852
194 -4.119 0.119
195 -4.630 -0.816
196 -5.431 -1.363
197 -5.563 -1.670
198 -5.513 -2.186
199 -5.067 -1.314
200 -4.016 -1.179
201 -3.214 -0.626
202 -2.893 -0.413
203 -2.929 -0.018
204 -3.665 -0.287
205 -4.767 -0.442
206 -5.696 -0.531
207 -5.322 -1.564
208 -5.316 -1.436
209 -5.794 -1.359
210 -4.908 -0.327
211 -4.704 0.061
212 -5.504 -0.000
213 -6.393 0.419
214 -6.556 -0.047
215 -6.106 -0.118
216 -5.795 -0.100
217 -6.144 0.028
218 -6.467 0.488
219 -6.438 0.421
220 -6.260 -0.338
221 -6.453 -0.955
222 -6.830 -1.238
223 -7.228 -0.645
224 -7.569 -1.802
225 -7.369 -2.130
226 -7.277 -2.436
227 -7.143 -3.512
228 -6.613 -4.430
229 -5.815 -5.328
230 -5.735 -5.588
231 -5.851 -5.663
232 -6.447 -5.118
233 -6.866 -4.650
234 -7.375 -3.672
235 -7.596 -2.697
236 -8.222 -2.622
237 -8.040 -2.424
238 -8.429 -2.959
239 -8.955 -2.560
240 -9.630 -2.866
241 -10.356 -2.820
242 -9.846 -2.293
243 -10.335 -1.437
244 -10.529 -1.911
245 -11.189 -1.461
246 -10.585 -0.561
247 -9.261 -1.174
248 -9.517 -1.886
249 -9.863 -2.033
250 -9.870 -2.615
251 -10.375 -1.776
252 -9.465 -2.418
253 -9.414 -3.050
254 -9.109 -3.841
255 -9.215 -3.435
256 -9.139 -2.694
257 -7.611 -2.398
258 -7.235 -2.070
259 -6.741 -2.173
260 -6.433 -1.364
261 -6.037 -0.010
262 -5.790 0.403
263 -5.448 0.052
264 -5.757 -0.260
265 -6.659 -0.405
266 -7.310 0.031
267 -7.648 0.664
268 -7.539 0.983
269 -6.762 -0.137
270 -6.578 -1.054
271 -6.267 -1.454
272 -5.139 -2.294
273 -3.442 -2.132
274 -3.259 -1.629
275 -3.152 -1.624
276 -3.484 -1.795
277 -3.549 -1.455
278 -3.600 -1.739
279 -3.405 -2.140
280 -3.574 -2.543
281 -3.122 -1.753
282 -3.200 -1.952
283 -3.888 -1.171
284 -4.389 -1.722
285 -4.520 -1.769
286 -4.630 -2.433
287 -5.220 -2.479
288 -5.166 -2.799
289 -5.438 -3.890
290 -6.241 -4.664
291 -6.916 -5.181
292 -7.357 -5.042
293 -7.552 -4.503
294 -7.780 -4.174
295 -7.938 -4.267
296 -7.906 -4.691
297 -7.612 -4.600
298 -8.015 -4.830
299 -8.120 -4.762
300 -8.043 -4.509
301 -7.662 -3.853
302 -7.467 -3.464
303 -7.560 -4.210
304 -6.666 -4.053
305 -6.258 -3.431
306 -5.787 -3.223
307 -5.370 -3.685
308 -5.277 -4.455
309 -5.230 -4.134
310 -5.874 -4.114
311 -6.271 -4.332
312 -6.558 -3.590
313 -7.287 -3.757
314 -7.229 -3.979
315 -6.152 -4.385
316 -6.531 -4.487
317 -6.581 -4.883
318 -6.996 -5.285
319 -7.519 -6.278
320 -7.748 -6.329
321 -7.811 -6.596
322 -8.430 -7.036
323 -8.055 -7.138
324 -8.151 -7.109
325 -7.787 -6.853
326 -7.659 -6.536
327 -7.225 -5.496
328 -6.803 -4.755
329 -6.722 -4.784
330 -6.541 -5.197
331 -6.430 -5.884
332 -5.798 -6.187
333 -5.560 -5.821
334 -5.652 -6.709
335 -5.867 -6.916
336 -6.593 -7.575
337 -6.816 -7.513
338 -6.597 -8.090
339 -7.029 -8.820
340 -7.641 -9.734
341 -6.788 -10.466
342 -5.375 -10.374
343 -5.342 -9.871
344 -5.794 -10.075
345 -4.858 -10.097
346 -3.900 -9.739
347 -3.410 -9.756
348 -3.424 -10.848
349 -3.356 -10.746
350 -2.851 -10.482
351 -2.892 -10.372
352 -3.391 -10.086
353 -3.766 -10.001
354 -4.138 -9.783
355 -2.992 -9.836
356 -2.121 -9.331
357 -2.324 -9.167
358 -1.843 -9.101
359 -1.296 -9.022
360 -1.820 -9.455
361 -1.591 -9.603
362 -1.789 -9.938
363 -2.478 -8.954
364 -4.627 -8.673
365 -5.488 -9.122
366 -5.817 -10.657
367 -6.869 -10.901
368 -6.505 -11.556
369 -6.167 -12.531
370 -6.567 -12.503
371 -6.986 -12.149
372 -7.035 -12.543
373 -6.919 -13.304
374 -7.182 -13.261
375 -7.081 -13.597
376 -6.693 -13.782
377 -6.937 -13.916
378 -6.890 -14.527
379 -7.401 -13.888
380 -7.537 -14.002
381 -7.868 -14.231
382 -8.335 -14.122
383 -8.115 -13.886
384 -6.952 -13.540
385 -6.553 -13.162
386 -6.096 -13.933
387 -6.557 -13.754
388 -6.619 -12.604
389 -6.969 -12.401
390 -7.073 -12.308
391 -7.638 -13.095
392 -8.313 -12.846
393 -8.559 -12.198
394 -8.552 -11.756
395 -7.658 -11.546
396 -6.568 -11.645
397 -6.084 -11.997
398 -6.014 -11.931
399 -6.426 -10.991
400 -6.778 -11.616
401 -7.108 -11.371
402 -7.165 -11.038
403 -7.332 -11.789
404 -7.504 -11.862
405 -8.019 -11.862
406 -8.432 -12.807
407 -8.863 -12.206
408 -9.299 -11.635
409 -9.503 -11.539
410 -9.522 -12.066
411 -9.524 -11.516
412 -9.144 -11.031
413 -8.935 -11.040
414 -9.138 -11.624
415 -9.751 -12.140
416 -10.363 -12.284
417 -10.106 -12.756
418 -10.319 -12.093
419 -11.444 -12.310
420 -11.530 -11.996
421 -11.419 -11.692
422 -11.694 -11.475
423 -13.016 -11.514
424 -12.971 -11.722
425 -12.076 -11.755
426 -12.243 -12.182
427 -11.985 -12.259
428 -11.768 -12.166
429 -12.123 -11.541
430 -11.907 -10.346
431 -11.912 -10.757
432 -11.590 -11.099
433 -11.267 -11.782
434 -10.910 -12.904
435 -10.097 -13.409
436 -9.523 -12.943
437 -9.975 -12.919
438 -10.494 -12.152
439 -10.121 -12.157
440 -10.145 -11.856
441 -9.840 -11.502
442 -10.541 -11.182
443 -11.895 -12.079
444 -10.741 -12.631
445 -9.813 -13.085
446 -10.116 -13.121
447 -9.888 -12.324
448 -10.282 -12.455
449 -10.552 -12.705
450 -10.678 -12.625
451 -11.316 -12.796
452 -11.926 -12.838
453 -11.677 -12.422
454 -10.950 -12.322
455 -10.901 -12.653
456 -11.016 -12.787
457 -11.057 -12.648
458 -10.390 -12.273
459 -9.906 -12.116
460 -9.970 -12.065
461 -9.561 -12.146
462 -9.520 -12.012
463 -9.164 -12.061
464 -8.378 -12.791
465 -8.573 -13.831
466 -7.971 -14.436
467 -7.882 -14.148
468 -7.841 -13.905
469 -7.845 -13.857
470 -7.214 -13.861
471 -7.088 -13.759
472 -7.447 -13.885
473 -7.015 -13.787
474 -6.527 -13.625
475 -6.583 -12.956
476 -6.942 -13.298
477 -8.282 -14.169
478 -9.354 -14.011
479 -10.551 -13.018
480 -11.429 -12.943
481 -11.649 -13.633
482 -11.870 -13.595
483 -11.602 -13.741
484 -10.080 -13.436
485 -10.369 -13.980
486 -10.984 -13.817
487 -11.869 -13.315
488 -12.282 -13.999
489 -11.836 -14.092
490 -11.144 -13.272
491 -10.209 -11.897
492 -10.726 -11.027
493 -11.276 -10.017
494 -11.175 -10.115
495 -10.735 -10.244
496 -10.846 -10.432
497 -11.423 -10.295
498 -11.617 -9.435
499 -12.157 -9.251
500 -11.758 -8.906
501 -11.104 -8.434
