# Supplementary material for: Maximum likelihood-based estimation of diffusion coefficient is quick and reliable method for analyzing estradiol actions on surface receptor movements
Source: Front Neuroinform. 2023 Mar 8;17:1005936. doi: 10.3389/fninf.2023.1005936 (PMC10031098; doi:10.3389/fninf.2023.1005936)
Supplement: Supplementary file 2 [file Data_Sheet_2.ZIP › 00-D-error_sensitivity/D015_s0/Traj_N=500_D=0.15_Error=0_MotionBlur _No.140.dat]

001 -0.085 -0.248
002 -0.465 -0.470
003 -0.237 -0.613
004 0.352 -0.574
005 0.521 -0.765
006 0.357 -0.954
007 -0.376 -0.854
008 -0.020 -1.240
009 0.112 -2.066
010 -0.114 -2.236
011 0.623 -2.831
012 0.269 -3.567
013 0.308 -4.180
014 -0.697 -4.675
015 -0.971 -4.947
016 -0.609 -4.794
017 -0.743 -4.407
018 -1.141 -3.717
019 -1.622 -3.739
020 -0.985 -4.034
021 -1.058 -4.712
022 -1.627 -5.189
023 -1.757 -4.597
024 -2.569 -4.103
025 -2.799 -3.779
026 -2.559 -4.030
027 -2.964 -4.515
028 -2.990 -5.059
029 -2.436 -5.672
030 -2.211 -6.783
031 -1.510 -6.431
032 -0.879 -6.153
033 -0.987 -6.361
034 -0.716 -6.422
035 -0.631 -6.256
036 -0.428 -5.922
037 0.241 -6.378
038 0.745 -6.011
039 0.527 -5.778
040 -0.080 -5.425
041 -0.573 -5.536
042 -0.540 -5.485
043 -0.840 -5.823
044 -1.871 -5.667
045 -2.084 -5.577
046 -1.883 -6.076
047 -2.547 -6.813
048 -3.318 -6.271
049 -3.145 -5.223
050 -3.525 -5.314
051 -3.611 -6.173
052 -2.466 -6.653
053 -2.039 -7.087
054 -1.967 -6.959
055 -2.016 -6.615
056 -1.748 -6.241
057 -2.322 -7.106
058 -2.672 -6.445
059 -1.984 -6.260
060 -0.926 -6.283
061 -0.599 -6.261
062 -0.361 -5.850
063 -0.248 -5.727
064 -0.382 -5.687
065 -0.762 -5.137
066 -1.234 -5.247
067 -1.001 -5.720
068 -0.989 -5.611
069 -0.736 -5.648
070 -1.120 -5.296
071 -0.586 -5.541
072 0.088 -5.646
073 0.713 -5.188
074 0.833 -4.369
075 0.408 -4.212
076 0.025 -2.796
077 -0.066 -2.365
078 0.190 -2.252
079 0.728 -1.038
080 0.899 -0.333
081 0.336 -0.215
082 0.027 -0.071
083 -0.458 0.359
084 -0.060 0.698
085 -0.026 0.497
086 -0.475 -0.337
087 -0.347 -0.599
088 0.162 -1.043
089 0.499 -1.221
090 0.310 -2.302
091 0.421 -2.020
092 -0.385 -1.669
093 -1.191 -2.132
094 -1.366 -2.737
095 -0.849 -2.971
096 0.435 -2.678
097 0.742 -2.100
098 1.351 -1.920
099 1.853 -0.904
100 1.867 -1.335
101 2.633 -1.650
102 3.032 -2.448
103 3.538 -3.917
104 3.391 -4.525
105 3.778 -3.512
106 4.306 -3.286
107 3.307 -4.044
108 2.669 -3.713
109 2.792 -2.816
110 2.106 -2.784
111 1.149 -3.513
112 0.468 -4.285
113 -0.011 -4.814
114 -0.570 -4.820
115 -1.040 -5.406
116 -0.798 -6.214
117 0.270 -6.163
118 1.590 -6.113
119 0.970 -6.108
120 0.947 -5.630
121 0.411 -5.873
122 0.405 -5.348
123 0.053 -5.730
124 -0.018 -5.865
125 -0.364 -4.956
126 -0.284 -4.968
127 -0.409 -4.871
128 -0.294 -4.723
129 0.339 -4.453
130 0.557 -4.747
131 0.520 -4.567
132 0.555 -4.898
133 0.142 -4.976
134 0.170 -3.959
135 1.174 -4.309
136 1.296 -4.559
137 1.053 -4.766
138 0.488 -4.483
139 0.952 -3.885
140 1.078 -2.660
141 0.516 -2.020
142 -0.521 -1.628
143 -0.737 -1.924
144 -0.742 -1.479
145 -0.686 -1.560
146 -0.117 -1.421
147 -0.027 -1.049
148 0.236 0.268
149 -0.575 1.458
150 0.139 1.125
151 1.233 -0.192
152 0.638 -0.085
153 0.580 -0.572
154 1.109 -1.147
155 1.706 -0.978
156 2.732 -0.701
157 3.004 -0.781
158 2.594 -1.420
159 2.269 -0.745
160 2.409 -0.395
161 2.447 0.162
162 2.764 0.158
163 2.269 -0.324
164 1.653 -0.196
165 1.635 -0.663
166 1.211 -1.142
167 1.008 -1.250
168 1.056 -1.728
169 0.845 -2.552
170 0.937 -3.102
171 0.917 -4.058
172 1.222 -4.871
173 0.859 -4.537
174 0.278 -4.213
175 -0.112 -4.345
176 -0.013 -4.608
177 0.814 -4.085
178 1.052 -4.382
179 1.511 -3.937
180 2.079 -3.147
181 2.633 -3.357
182 1.854 -2.440
183 1.416 -2.754
184 1.955 -3.054
185 2.053 -3.101
186 2.027 -2.787
187 1.625 -1.988
188 1.290 -2.462
189 0.462 -2.625
190 0.366 -2.423
191 0.468 -2.738
192 -0.205 -2.956
193 -0.067 -2.514
194 0.396 -2.055
195 1.014 -1.821
196 1.112 -1.844
197 0.479 -1.424
198 0.583 -1.785
199 0.909 -1.436
200 0.638 -0.547
201 0.497 -0.732
202 0.768 -0.994
203 0.885 -0.882
204 0.822 -0.668
205 0.595 -0.297
206 1.006 -0.061
207 0.610 0.114
208 0.244 -0.312
209 0.115 -0.151
210 -0.217 -0.351
211 -0.396 -1.084
212 -0.316 -0.980
213 0.171 -1.019
214 1.059 -0.984
215 1.867 -0.552
216 1.839 -0.173
217 0.674 -0.198
218 0.442 0.057
219 0.442 0.481
220 0.248 0.583
221 0.030 0.504
222 -0.058 -0.281
223 -0.549 -0.570
224 -0.682 -1.239
225 -0.172 -2.079
226 -0.409 -2.191
227 0.209 -1.882
228 0.345 -2.100
229 0.452 -2.432
230 1.133 -1.614
231 1.440 -0.810
232 1.154 -0.692
233 1.495 -0.641
234 2.646 -0.414
235 2.784 0.027
236 2.412 -1.117
237 2.679 -1.349
238 2.619 -1.093
239 3.665 -0.528
240 3.854 -0.629
241 2.967 -1.333
242 3.528 -1.676
243 4.031 -1.988
244 3.758 -1.732
245 4.212 -0.571
246 3.515 -0.502
247 3.566 -0.829
248 2.914 -1.785
249 3.121 -2.516
250 3.806 -3.709
251 4.826 -4.124
252 4.577 -4.475
253 4.426 -5.994
254 5.077 -6.740
255 5.583 -6.351
256 6.293 -5.556
257 7.014 -5.237
258 6.708 -5.524
259 5.879 -5.535
260 5.777 -5.227
261 5.390 -5.315
262 5.735 -5.594
263 5.796 -5.299
264 5.562 -5.065
265 5.472 -5.086
266 5.441 -4.963
267 5.663 -4.526
268 5.223 -4.310
269 4.794 -4.395
270 5.569 -4.326
271 5.720 -4.600
272 5.377 -5.091
273 5.040 -4.970
274 5.131 -4.550
275 5.017 -4.683
276 4.732 -5.300
277 4.545 -6.470
278 5.003 -6.352
279 5.673 -6.288
280 5.700 -5.842
281 5.107 -5.756
282 4.105 -4.893
283 3.287 -4.581
284 2.111 -4.686
285 1.420 -4.895
286 2.228 -5.197
287 1.893 -4.858
288 2.744 -4.219
289 3.052 -4.228
290 3.417 -4.424
291 3.273 -4.688
292 2.794 -5.516
293 2.809 -5.672
294 2.181 -7.138
295 1.794 -7.548
296 1.452 -7.537
297 0.804 -8.388
298 1.921 -9.714
299 2.290 -9.355
300 2.564 -9.531
301 3.188 -9.000
302 2.345 -8.946
303 2.168 -8.351
304 1.991 -7.606
305 2.429 -7.284
306 3.061 -7.154
307 2.796 -6.399
308 1.765 -5.821
309 1.636 -6.134
310 1.506 -5.784
311 0.755 -5.403
312 0.511 -5.230
313 0.624 -4.814
314 0.569 -4.512
315 1.152 -4.712
316 1.949 -4.040
317 2.419 -3.706
318 1.682 -4.200
319 0.544 -5.161
320 0.172 -5.552
321 1.328 -5.531
322 1.415 -5.384
323 1.870 -5.303
324 1.485 -5.490
325 0.989 -6.193
326 0.389 -6.561
327 0.082 -5.883
328 -0.660 -5.680
329 -0.966 -4.936
330 -0.540 -4.670
331 -0.545 -5.229
332 -0.982 -5.296
333 -1.707 -5.266
334 -2.785 -5.476
335 -3.302 -5.721
336 -4.265 -6.380
337 -4.666 -7.687
338 -5.035 -8.808
339 -6.557 -8.970
340 -6.750 -9.119
341 -6.903 -9.465
342 -7.470 -9.962
343 -8.458 -9.472
344 -8.094 -10.285
345 -7.589 -9.866
346 -7.909 -9.644
347 -8.037 -9.628
348 -7.541 -10.419
349 -7.673 -10.113
350 -8.438 -9.503
351 -7.841 -8.449
352 -8.080 -8.710
353 -8.144 -8.574
354 -8.662 -8.004
355 -8.830 -8.058
356 -8.766 -8.087
357 -8.532 -7.668
358 -8.540 -6.795
359 -8.054 -6.449
360 -7.482 -6.710
361 -7.165 -7.137
362 -8.017 -8.018
363 -8.236 -8.098
364 -9.362 -7.634
365 -9.005 -8.400
366 -8.712 -7.828
367 -8.887 -7.827
368 -9.296 -8.313
369 -9.381 -8.577
370 -9.980 -8.178
371 -9.931 -9.056
372 -10.800 -9.655
373 -11.280 -8.861
374 -11.307 -7.939
375 -11.339 -8.025
376 -11.580 -8.095
377 -12.233 -7.827
378 -12.368 -7.601
379 -13.820 -7.973
380 -14.214 -8.510
381 -15.769 -8.979
382 -16.007 -8.490
383 -15.325 -7.636
384 -14.730 -6.810
385 -14.334 -7.384
386 -13.385 -7.773
387 -12.951 -7.577
388 -13.032 -7.385
389 -12.913 -8.854
390 -12.840 -9.229
391 -11.215 -8.989
392 -11.256 -9.144
393 -11.631 -8.949
394 -11.839 -8.881
395 -11.524 -9.066
396 -11.230 -9.193
397 -11.673 -9.451
398 -12.035 -9.908
399 -12.703 -11.020
400 -12.634 -11.685
401 -11.855 -12.011
402 -11.436 -12.071
403 -11.801 -12.067
404 -12.234 -12.106
405 -12.571 -11.420
406 -12.762 -12.163
407 -12.011 -13.026
408 -12.048 -12.718
409 -11.973 -12.269
410 -11.291 -12.217
411 -11.444 -12.691
412 -10.758 -12.736
413 -9.752 -12.238
414 -9.536 -12.407
415 -9.518 -12.303
416 -8.942 -12.145
417 -8.443 -12.503
418 -7.707 -12.624
419 -7.043 -12.140
420 -6.943 -11.651
421 -6.677 -11.774
422 -6.951 -12.349
423 -6.275 -12.527
424 -6.282 -12.359
425 -6.304 -12.221
426 -6.195 -11.947
427 -6.069 -11.571
428 -6.575 -12.149
429 -6.839 -12.691
430 -6.383 -12.858
431 -6.254 -13.545
432 -6.287 -14.012
433 -5.279 -14.146
434 -4.204 -14.621
435 -4.327 -14.262
436 -4.134 -14.520
437 -4.085 -14.763
438 -4.092 -13.734
439 -3.927 -13.511
440 -3.409 -13.477
441 -3.045 -13.039
442 -2.801 -13.162
443 -2.478 -13.297
444 -2.668 -13.830
445 -2.952 -14.052
446 -2.792 -14.188
447 -2.143 -13.888
448 -1.446 -13.391
449 -1.271 -13.629
450 -1.422 -14.044
451 -1.696 -14.605
452 -1.603 -14.544
453 -1.639 -14.905
454 -2.383 -15.486
455 -3.196 -15.770
456 -2.851 -16.288
457 -2.313 -16.732
458 -2.041 -17.641
459 -2.032 -17.081
460 -2.549 -16.480
461 -2.625 -16.281
462 -2.803 -15.917
463 -2.398 -16.285
464 -1.940 -16.261
465 -1.530 -15.546
466 -0.710 -14.840
467 -0.808 -14.440
468 -1.212 -13.845
469 -1.026 -13.229
470 -1.492 -12.586
471 -1.916 -13.276
472 -1.281 -13.726
473 -2.021 -13.176
474 -2.369 -13.295
475 -2.340 -12.769
476 -2.492 -12.841
477 -1.280 -12.506
478 -1.258 -11.870
479 -0.712 -10.931
480 -0.473 -11.406
481 -0.467 -11.463
482 -0.679 -12.441
483 -0.223 -12.605
484 0.568 -12.499
485 2.015 -12.253
486 2.387 -12.197
487 2.216 -11.802
488 2.084 -11.878
489 2.619 -11.849
490 2.550 -12.631
491 2.968 -13.114
492 3.037 -12.650
493 3.032 -12.131
494 2.674 -12.255
495 3.052 -11.684
496 3.481 -11.533
497 3.594 -11.830
498 2.358 -11.567
499 2.177 -11.396
500 1.908 -12.240
501 1.340 -12.780
