# Supplementary material for: Maximum likelihood-based estimation of diffusion coefficient is quick and reliable method for analyzing estradiol actions on surface receptor movements
Source: Front Neuroinform. 2023 Mar 8;17:1005936. doi: 10.3389/fninf.2023.1005936 (PMC10031098; doi:10.3389/fninf.2023.1005936)
Supplement: Supplementary file 2 [file Data_Sheet_2.ZIP › 00-D-error_sensitivity/D015_s0/Traj_N=500_D=0.15_Error=0_MotionBlur _No.141.dat]

001 -0.294 0.005
002 -0.908 0.578
003 -0.549 0.253
004 -0.541 -0.002
005 -0.133 -0.331
006 -0.409 -0.717
007 -0.596 -1.015
008 -1.072 -0.751
009 -0.985 -0.418
010 -1.396 -0.452
011 -2.113 -0.962
012 -2.283 -0.898
013 -3.143 -1.400
014 -2.848 -1.526
015 -2.239 -1.698
016 -1.748 -1.826
017 -2.062 -1.452
018 -2.025 -2.125
019 -1.853 -2.067
020 -1.725 -1.256
021 -1.934 -0.397
022 -1.979 -0.709
023 -1.259 -0.929
024 -0.910 -0.260
025 -1.001 0.262
026 -0.972 0.110
027 -0.737 0.244
028 -0.896 0.238
029 -1.157 0.215
030 -0.875 -0.046
031 -0.695 1.199
032 -1.525 1.462
033 -1.615 1.185
034 -1.857 1.060
035 -1.723 1.028
036 -1.964 1.155
037 -2.006 0.827
038 -2.299 0.516
039 -2.316 0.839
040 -2.930 0.887
041 -2.727 0.173
042 -2.985 -0.166
043 -2.811 -0.473
044 -3.255 -0.478
045 -3.413 -0.387
046 -3.021 0.206
047 -2.899 0.754
048 -3.130 0.309
049 -3.406 -0.340
050 -3.355 -0.910
051 -3.616 -0.762
052 -4.530 0.524
053 -4.469 1.323
054 -4.067 1.893
055 -4.283 1.993
056 -5.155 2.767
057 -4.454 1.949
058 -3.705 0.994
059 -3.924 0.721
060 -3.630 0.581
061 -3.663 -0.325
062 -4.336 -1.214
063 -4.710 -1.148
064 -5.077 -1.177
065 -5.033 -1.257
066 -4.837 -0.658
067 -4.081 -0.941
068 -3.351 -0.454
069 -2.967 -0.143
070 -2.896 -0.856
071 -2.999 -0.818
072 -3.207 -1.250
073 -3.685 -1.062
074 -3.821 -1.503
075 -4.580 -2.045
076 -4.699 -2.416
077 -4.313 -2.613
078 -4.420 -2.795
079 -3.990 -2.735
080 -3.868 -2.625
081 -3.610 -2.646
082 -3.108 -2.634
083 -2.494 -2.485
084 -2.271 -2.330
085 -2.916 -2.574
086 -3.095 -3.252
087 -3.060 -3.297
088 -3.089 -3.098
089 -3.430 -3.035
090 -2.843 -3.852
091 -3.018 -4.465
092 -2.453 -4.211
093 -3.073 -3.354
094 -2.995 -3.463
095 -3.758 -3.645
096 -4.029 -2.496
097 -4.575 -1.728
098 -3.848 -1.762
099 -2.896 -2.506
100 -2.766 -2.673
101 -2.838 -3.189
102 -2.606 -3.517
103 -2.595 -3.272
104 -3.426 -2.723
105 -3.790 -2.775
106 -4.020 -2.160
107 -3.825 -2.361
108 -3.655 -2.306
109 -4.003 -2.332
110 -5.131 -2.999
111 -6.091 -3.310
112 -6.593 -3.893
113 -6.517 -3.662
114 -5.943 -4.488
115 -5.630 -4.715
116 -5.337 -5.459
117 -5.974 -6.072
118 -5.939 -6.607
119 -5.201 -6.688
120 -5.458 -6.544
121 -5.695 -7.014
122 -6.069 -7.519
123 -6.298 -7.616
124 -6.242 -7.445
125 -6.789 -6.890
126 -7.790 -6.617
127 -6.821 -6.806
128 -7.361 -7.451
129 -8.181 -7.637
130 -8.853 -6.812
131 -9.417 -6.827
132 -9.614 -7.151
133 -10.187 -7.599
134 -10.988 -8.461
135 -10.547 -7.852
136 -10.338 -8.498
137 -11.075 -8.858
138 -11.100 -8.536
139 -11.082 -8.958
140 -10.495 -9.599
141 -10.382 -8.878
142 -10.511 -8.791
143 -10.932 -8.055
144 -11.318 -7.639
145 -11.184 -6.992
146 -11.663 -7.284
147 -11.596 -8.136
148 -11.868 -8.105
149 -11.040 -7.297
150 -11.238 -7.811
151 -10.953 -7.773
152 -10.971 -7.640
153 -10.600 -7.610
154 -11.275 -7.658
155 -11.422 -7.063
156 -11.435 -6.019
157 -11.508 -5.949
158 -10.938 -6.405
159 -10.994 -6.031
160 -10.632 -5.748
161 -10.401 -6.257
162 -10.137 -5.839
163 -9.687 -5.563
164 -10.095 -4.848
165 -10.250 -5.289
166 -10.083 -5.678
167 -9.744 -6.153
168 -8.876 -6.139
169 -9.565 -5.398
170 -9.896 -5.455
171 -10.402 -4.880
172 -11.646 -4.544
173 -12.219 -4.869
174 -12.524 -4.158
175 -12.080 -3.810
176 -12.535 -3.234
177 -12.913 -3.151
178 -12.124 -2.823
179 -11.934 -2.587
180 -11.995 -3.712
181 -11.909 -3.325
182 -11.594 -2.441
183 -11.019 -2.436
184 -11.074 -2.621
185 -12.078 -2.643
186 -12.719 -2.433
187 -12.128 -2.021
188 -11.583 -1.728
189 -11.462 -2.323
190 -11.203 -3.231
191 -10.607 -3.741
192 -11.169 -4.260
193 -11.640 -4.187
194 -12.027 -4.264
195 -11.442 -4.220
196 -11.091 -4.134
197 -10.702 -4.711
198 -10.886 -4.695
199 -10.874 -4.356
200 -10.628 -3.599
201 -10.227 -3.771
202 -10.179 -4.799
203 -10.387 -5.628
204 -11.226 -5.970
205 -11.767 -5.811
206 -11.499 -4.427
207 -11.002 -3.981
208 -10.237 -5.299
209 -10.060 -6.275
210 -9.471 -5.931
211 -9.156 -6.960
212 -10.033 -6.740
213 -10.806 -6.845
214 -10.426 -6.714
215 -10.148 -7.017
216 -11.036 -7.565
217 -11.078 -7.755
218 -11.378 -7.347
219 -11.629 -6.421
220 -12.168 -5.374
221 -12.041 -4.880
222 -12.069 -4.724
223 -11.871 -5.154
224 -11.396 -5.347
225 -11.535 -4.594
226 -12.442 -4.385
227 -12.695 -4.256
228 -12.939 -3.386
229 -13.448 -2.488
230 -12.700 -2.126
231 -13.261 -2.652
232 -12.908 -3.536
233 -13.284 -3.540
234 -13.052 -4.132
235 -12.939 -4.347
236 -13.356 -3.816
237 -13.416 -3.648
238 -13.017 -4.318
239 -13.894 -5.264
240 -14.770 -4.692
241 -15.695 -4.689
242 -15.511 -4.582
243 -15.440 -4.525
244 -14.395 -4.872
245 -13.188 -5.297
246 -12.280 -5.652
247 -12.548 -5.797
248 -12.153 -6.404
249 -12.156 -6.977
250 -12.840 -6.499
251 -13.409 -6.347
252 -13.247 -7.177
253 -13.529 -8.037
254 -14.026 -8.442
255 -13.753 -9.329
256 -12.899 -9.393
257 -12.677 -8.988
258 -12.811 -8.757
259 -13.165 -8.309
260 -14.398 -8.117
261 -14.708 -8.370
262 -14.190 -8.271
263 -14.161 -7.672
264 -14.553 -8.757
265 -15.327 -9.645
266 -15.207 -9.944
267 -15.560 -9.292
268 -15.429 -9.130
269 -15.936 -8.854
270 -15.087 -8.865
271 -16.197 -8.631
272 -16.482 -8.639
273 -16.665 -8.027
274 -17.286 -7.662
275 -17.243 -8.007
276 -17.733 -7.462
277 -18.273 -6.854
278 -18.819 -6.693
279 -18.776 -7.701
280 -18.734 -8.303
281 -18.335 -8.488
282 -18.542 -7.943
283 -18.667 -8.418
284 -18.102 -8.396
285 -17.629 -7.987
286 -18.551 -8.047
287 -18.504 -8.857
288 -17.936 -9.606
289 -17.234 -10.105
290 -16.505 -10.232
291 -16.254 -10.127
292 -16.633 -9.273
293 -16.694 -9.510
294 -16.829 -8.487
295 -16.534 -8.510
296 -17.232 -8.438
297 -17.113 -8.416
298 -18.246 -8.755
299 -18.626 -9.246
300 -18.814 -9.722
301 -19.057 -8.982
302 -19.367 -9.345
303 -19.567 -9.515
304 -19.559 -8.625
305 -19.484 -8.343
306 -19.980 -8.158
307 -19.834 -7.912
308 -19.901 -9.948
309 -19.778 -10.067
310 -20.343 -10.046
311 -19.923 -10.688
312 -19.084 -11.799
313 -17.749 -11.062
314 -17.765 -10.651
315 -17.461 -9.655
316 -16.506 -10.741
317 -17.218 -11.167
318 -17.914 -11.121
319 -17.497 -11.600
320 -16.204 -11.698
321 -16.678 -11.693
322 -16.630 -12.949
323 -16.408 -13.270
324 -16.087 -13.487
325 -16.650 -13.822
326 -16.950 -13.769
327 -16.196 -13.558
328 -16.658 -14.283
329 -16.792 -13.692
330 -16.037 -13.496
331 -16.081 -14.014
332 -15.399 -14.238
333 -14.900 -14.890
334 -14.228 -14.690
335 -13.661 -14.690
336 -12.613 -14.662
337 -13.052 -14.844
338 -13.754 -15.003
339 -14.088 -14.621
340 -14.244 -15.086
341 -14.161 -15.105
342 -13.674 -14.898
343 -13.981 -14.573
344 -14.731 -14.171
345 -14.719 -14.036
346 -15.187 -14.774
347 -14.997 -15.220
348 -15.889 -14.995
349 -16.396 -13.693
350 -16.805 -12.752
351 -16.384 -12.328
352 -15.700 -12.891
353 -14.037 -12.658
354 -13.490 -12.350
355 -13.886 -12.909
356 -13.843 -13.087
357 -12.844 -13.164
358 -12.426 -12.517
359 -11.553 -13.257
360 -12.063 -13.890
361 -11.975 -14.432
362 -11.485 -15.142
363 -11.839 -15.635
364 -12.192 -15.807
365 -13.202 -15.924
366 -14.621 -15.122
367 -14.971 -14.697
368 -14.769 -14.791
369 -14.675 -15.913
370 -14.710 -16.333
371 -14.098 -15.868
372 -14.373 -16.570
373 -15.296 -17.040
374 -14.703 -17.131
375 -13.893 -17.808
376 -13.343 -18.036
377 -12.632 -18.510
378 -12.758 -19.613
379 -12.600 -19.641
380 -12.235 -20.113
381 -12.361 -19.625
382 -12.156 -19.468
383 -12.464 -19.362
384 -12.516 -19.278
385 -12.423 -20.151
386 -12.121 -20.738
387 -12.150 -20.889
388 -11.189 -21.479
389 -11.073 -21.346
390 -11.767 -21.130
391 -12.536 -21.538
392 -12.604 -22.309
393 -12.622 -22.312
394 -12.486 -22.542
395 -11.788 -23.264
396 -12.679 -23.292
397 -12.918 -22.759
398 -12.539 -22.167
399 -12.900 -22.817
400 -13.383 -22.941
401 -12.990 -23.316
402 -12.384 -23.249
403 -12.391 -23.009
404 -12.480 -23.819
405 -12.764 -24.328
406 -13.281 -24.668
407 -13.872 -24.652
408 -14.145 -25.135
409 -14.569 -25.307
410 -14.262 -25.449
411 -14.128 -24.624
412 -14.299 -24.528
413 -14.519 -25.191
414 -13.772 -24.526
415 -13.639 -23.937
416 -14.361 -23.768
417 -15.004 -23.910
418 -15.782 -23.933
419 -15.963 -23.169
420 -15.947 -22.583
421 -16.140 -23.152
422 -16.058 -23.089
423 -16.961 -22.666
424 -17.655 -22.097
425 -17.818 -22.627
426 -17.713 -21.571
427 -18.133 -20.842
428 -19.127 -21.178
429 -18.913 -21.862
430 -18.905 -22.120
431 -19.182 -22.442
432 -18.688 -23.138
433 -19.692 -22.654
434 -19.663 -22.466
435 -19.657 -22.372
436 -19.559 -21.848
437 -19.859 -21.866
438 -19.651 -22.841
439 -20.527 -23.156
440 -20.631 -23.092
441 -20.358 -23.373
442 -20.256 -23.775
443 -20.991 -24.218
444 -20.862 -24.304
445 -20.507 -24.280
446 -20.418 -24.877
447 -20.494 -24.899
448 -20.196 -25.090
449 -19.717 -24.596
450 -20.069 -24.720
451 -19.944 -25.733
452 -20.130 -26.680
453 -21.118 -27.044
454 -21.331 -27.595
455 -21.174 -28.436
456 -19.639 -28.787
457 -19.333 -28.560
458 -19.472 -29.584
459 -19.689 -30.981
460 -20.704 -30.620
461 -20.606 -30.498
462 -21.344 -30.636
463 -21.465 -30.558
464 -21.477 -30.256
465 -22.028 -29.725
466 -22.262 -29.602
467 -22.703 -29.801
468 -22.609 -30.185
469 -22.552 -29.449
470 -22.445 -28.603
471 -22.966 -28.018
472 -23.066 -28.761
473 -22.991 -28.814
474 -23.115 -29.146
475 -23.204 -30.007
476 -23.288 -30.440
477 -22.869 -30.128
478 -22.572 -30.362
479 -22.327 -31.211
480 -23.174 -31.344
481 -23.319 -32.509
482 -23.296 -33.243
483 -24.109 -32.908
484 -25.355 -33.276
485 -24.856 -33.173
486 -24.934 -33.671
487 -23.965 -34.124
488 -23.578 -34.086
489 -23.504 -35.056
490 -23.379 -34.692
491 -24.584 -34.504
492 -25.569 -35.184
493 -26.128 -34.674
494 -26.368 -34.174
495 -26.272 -34.779
496 -26.341 -35.513
497 -26.312 -36.000
498 -27.137 -36.231
499 -28.454 -36.034
500 -28.612 -36.015
501 -28.483 -36.111
