# Supplementary material for: Maximum likelihood-based estimation of diffusion coefficient is quick and reliable method for analyzing estradiol actions on surface receptor movements
Source: Front Neuroinform. 2023 Mar 8;17:1005936. doi: 10.3389/fninf.2023.1005936 (PMC10031098; doi:10.3389/fninf.2023.1005936)
Supplement: Supplementary file 2 [file Data_Sheet_2.ZIP › 00-D-error_sensitivity/D015_s0/Traj_N=500_D=0.15_Error=0_MotionBlur _No.142.dat]

001 0.462 0.467
002 0.326 1.390
003 -0.541 1.532
004 -0.751 2.271
005 -1.043 1.913
006 -0.900 1.035
007 0.354 1.215
008 0.981 0.702
009 1.764 0.026
010 2.160 -1.213
011 2.716 -1.873
012 3.621 -2.707
013 3.863 -2.857
014 3.856 -3.048
015 4.437 -3.114
016 4.133 -2.650
017 3.936 -3.370
018 4.208 -3.074
019 4.622 -2.229
020 5.075 -1.958
021 5.238 -2.281
022 4.874 -2.766
023 3.786 -2.703
024 3.186 -2.932
025 3.211 -2.819
026 3.635 -1.497
027 3.650 -0.847
028 4.617 0.144
029 4.867 0.595
030 4.560 0.836
031 5.264 1.336
032 4.430 1.784
033 4.063 1.200
034 3.771 0.254
035 3.046 -0.487
036 3.189 -0.462
037 2.492 -0.575
038 2.290 -0.019
039 1.527 0.175
040 1.610 -0.185
041 1.114 -0.286
042 0.828 -0.868
043 1.506 -1.098
044 1.896 -0.615
045 1.256 -0.862
046 1.196 -0.302
047 1.694 -0.067
048 1.641 0.628
049 1.045 1.141
050 0.504 1.071
051 -0.151 1.449
052 -0.456 1.232
053 -0.759 2.031
054 -0.796 1.822
055 -1.869 0.910
056 -1.722 0.491
057 -1.956 -0.324
058 -1.506 -0.580
059 -1.956 -1.228
060 -1.656 -0.964
061 -1.817 0.020
062 -1.718 0.653
063 -1.480 0.198
064 -1.031 -0.125
065 -1.614 -0.233
066 -2.630 -0.054
067 -3.067 0.017
068 -3.486 -0.392
069 -3.847 -0.737
070 -3.592 -1.612
071 -3.553 -1.733
072 -3.778 -1.407
073 -3.930 -1.115
074 -3.677 -0.790
075 -3.744 -1.067
076 -3.731 -1.504
077 -4.588 -2.357
078 -4.600 -2.794
079 -4.173 -2.695
080 -4.141 -2.961
081 -3.889 -3.169
082 -3.603 -4.095
083 -2.909 -3.674
084 -3.176 -2.857
085 -3.816 -2.189
086 -3.201 -1.726
087 -3.182 -2.485
088 -2.850 -3.073
089 -2.161 -2.829
090 -2.446 -2.871
091 -3.037 -3.303
092 -2.743 -3.911
093 -2.352 -3.631
094 -2.031 -3.311
095 -1.249 -2.690
096 -0.687 -2.784
097 -1.037 -2.262
098 -1.245 -1.961
099 -1.764 -1.888
100 -2.223 -1.381
101 -2.247 -0.711
102 -3.310 -0.458
103 -3.309 0.184
104 -3.616 0.349
105 -2.791 0.579
106 -2.631 0.204
107 -2.545 1.058
108 -2.915 2.132
109 -2.765 1.885
110 -2.082 1.451
111 -1.536 1.418
112 -1.206 0.968
113 -1.672 0.088
114 -2.112 0.270
115 -1.887 0.231
116 -1.601 0.351
117 -1.885 0.137
118 -2.091 -0.271
119 -2.331 0.188
120 -1.953 0.139
121 -2.276 -0.187
122 -2.757 0.065
123 -3.258 -0.071
124 -3.304 0.114
125 -2.735 0.092
126 -2.795 -0.366
127 -3.503 -0.307
128 -3.281 -0.095
129 -3.349 0.293
130 -3.626 -0.365
131 -2.814 -0.372
132 -2.846 0.145
133 -3.202 0.200
134 -3.299 1.259
135 -4.090 2.128
136 -4.958 2.373
137 -5.415 2.172
138 -4.452 1.727
139 -3.925 1.224
140 -3.718 1.166
141 -3.668 1.353
142 -3.464 1.471
143 -2.903 1.301
144 -1.484 0.946
145 -1.142 1.015
146 -1.942 1.265
147 -3.141 1.472
148 -2.938 1.202
149 -2.433 1.408
150 -2.559 1.932
151 -2.625 1.440
152 -2.271 2.082
153 -1.789 2.577
154 -0.706 2.857
155 -0.726 3.013
156 -1.060 2.870
157 -0.633 1.638
158 -0.432 0.324
159 -0.584 0.309
160 -0.581 0.773
161 -0.130 0.445
162 0.375 0.681
163 -0.352 0.552
164 -0.029 -0.214
165 0.672 0.146
166 1.021 1.416
167 0.730 0.947
168 0.724 0.694
169 0.856 0.526
170 0.586 0.655
171 0.437 0.826
172 0.355 1.273
173 0.835 0.981
174 1.249 1.179
175 0.979 1.934
176 0.069 2.038
177 0.287 2.332
178 0.080 1.683
179 -0.483 1.404
180 -1.363 2.433
181 -2.775 2.962
182 -2.603 2.932
183 -2.296 2.969
184 -1.419 2.467
185 -1.290 1.776
186 -1.004 0.627
187 -0.612 0.431
188 0.225 0.790
189 0.539 0.987
190 0.081 1.037
191 -0.729 0.541
192 -0.011 0.450
193 0.570 0.258
194 0.223 0.090
195 0.455 -0.235
196 1.074 -0.453
197 1.799 -0.707
198 2.213 0.032
199 2.573 0.748
200 2.162 0.893
201 1.659 1.255
202 1.820 0.903
203 1.200 0.025
204 1.247 -0.274
205 1.538 -0.041
206 1.856 0.552
207 2.103 1.049
208 2.197 1.340
209 1.695 1.237
210 1.258 1.015
211 1.383 1.070
212 2.041 0.878
213 1.791 0.449
214 1.857 -0.100
215 2.282 -0.095
216 1.280 -0.460
217 0.767 -0.517
218 -0.089 -1.284
219 -0.405 -2.150
220 -0.145 -3.005
221 -0.182 -2.299
222 -0.121 -2.139
223 -1.199 -1.794
224 -1.951 -1.560
225 -2.089 -1.803
226 -3.122 -2.156
227 -3.539 -2.042
228 -4.382 -2.507
229 -5.014 -2.465
230 -5.428 -1.751
231 -6.520 -1.485
232 -6.520 -0.739
233 -6.468 0.112
234 -6.525 -0.196
235 -6.164 -0.084
236 -5.998 0.207
237 -5.783 0.078
238 -6.270 -0.212
239 -7.375 0.156
240 -7.315 0.868
241 -7.246 1.446
242 -7.670 0.789
243 -5.916 1.402
244 -4.845 1.229
245 -4.831 1.899
246 -4.799 3.446
247 -4.828 3.967
248 -5.498 4.202
249 -5.804 3.742
250 -5.926 2.653
251 -6.644 2.711
252 -7.211 2.864
253 -8.289 3.285
254 -8.454 3.235
255 -8.806 3.451
256 -9.297 4.391
257 -9.546 5.484
258 -9.387 6.642
259 -9.497 6.479
260 -9.218 6.444
261 -9.993 7.183
262 -9.968 7.867
263 -9.571 8.263
264 -9.761 8.366
265 -9.997 8.193
266 -10.296 9.236
267 -10.165 8.178
268 -11.126 7.610
269 -10.340 7.796
270 -9.903 7.856
271 -10.913 8.114
272 -11.809 8.459
273 -11.461 7.630
274 -10.489 7.196
275 -10.591 6.754
276 -10.694 6.550
277 -11.756 6.488
278 -12.323 7.022
279 -11.737 7.403
280 -12.444 6.905
281 -12.401 6.914
282 -12.498 7.477
283 -12.033 6.709
284 -11.983 6.770
285 -11.403 6.666
286 -10.410 6.602
287 -10.855 6.432
288 -11.535 6.246
289 -10.887 6.609
290 -10.753 6.284
291 -11.011 5.585
292 -11.377 5.111
293 -11.361 5.452
294 -11.870 6.027
295 -12.211 6.248
296 -12.587 6.698
297 -13.166 6.528
298 -13.707 7.001
299 -14.575 7.734
300 -14.951 8.192
301 -14.792 7.571
302 -15.059 6.567
303 -15.319 6.058
304 -14.271 6.408
305 -13.800 7.380
306 -13.847 7.254
307 -13.269 7.831
308 -13.516 8.124
309 -13.235 7.627
310 -13.796 7.605
311 -14.324 6.702
312 -14.765 7.285
313 -15.692 7.244
314 -15.855 6.822
315 -15.852 6.111
316 -15.372 5.367
317 -15.563 4.677
318 -15.764 5.939
319 -15.241 5.986
320 -14.676 5.962
321 -15.203 5.621
322 -15.880 5.650
323 -16.426 5.779
324 -17.251 6.102
325 -17.337 6.862
326 -16.488 7.830
327 -16.889 8.498
328 -17.354 9.096
329 -17.373 9.373
330 -16.991 9.616
331 -16.808 10.176
332 -16.794 9.538
333 -16.375 9.455
334 -15.982 9.275
335 -14.875 10.125
336 -13.824 10.673
337 -13.276 10.423
338 -13.220 10.277
339 -13.792 10.182
340 -13.951 11.079
341 -12.747 11.195
342 -12.628 10.968
343 -12.417 11.238
344 -11.394 11.522
345 -10.559 11.433
346 -10.178 11.328
347 -9.516 10.977
348 -8.990 10.516
349 -9.371 9.797
350 -9.675 9.158
351 -9.676 9.515
352 -9.999 9.452
353 -9.809 8.768
354 -9.394 8.044
355 -10.078 7.470
356 -9.846 7.803
357 -8.717 7.861
358 -8.566 7.108
359 -8.832 6.538
360 -9.122 5.620
361 -8.617 5.749
362 -8.814 5.618
363 -8.524 4.900
364 -8.543 5.213
365 -9.498 4.207
366 -9.484 3.586
367 -9.156 3.087
368 -8.955 3.428
369 -9.129 3.802
370 -9.536 4.254
371 -8.627 4.077
372 -8.242 3.634
373 -7.950 2.793
374 -8.581 2.220
375 -9.073 1.421
376 -9.200 1.612
377 -8.330 2.293
378 -8.344 2.466
379 -8.162 1.100
380 -8.160 -0.082
381 -7.737 -1.203
382 -8.131 -0.983
383 -8.122 -1.422
384 -8.085 -2.771
385 -8.198 -3.661
386 -8.450 -2.883
387 -8.585 -2.873
388 -8.980 -2.879
389 -8.421 -3.521
390 -8.635 -4.509
391 -8.739 -5.058
392 -8.229 -5.551
393 -8.314 -4.484
394 -8.350 -4.211
395 -8.793 -3.703
396 -8.875 -4.472
397 -8.830 -4.315
398 -8.915 -3.801
399 -9.798 -3.849
400 -9.420 -3.591
401 -9.478 -2.950
402 -9.194 -2.437
403 -9.283 -1.657
404 -9.902 -1.518
405 -10.360 -1.591
406 -10.406 -1.222
407 -10.851 -1.553
408 -11.228 -0.821
409 -11.312 -0.250
410 -11.153 0.048
411 -11.354 0.300
412 -11.231 0.904
413 -11.799 1.120
414 -12.606 0.413
415 -11.916 0.443
416 -11.416 -0.412
417 -11.860 -0.518
418 -12.718 -0.659
419 -12.786 0.174
420 -12.686 0.374
421 -12.805 -0.166
422 -12.680 0.381
423 -12.467 0.102
424 -11.949 0.419
425 -12.428 0.752
426 -12.291 0.635
427 -12.239 -0.095
428 -12.409 -0.039
429 -13.142 -0.629
430 -13.570 -0.373
431 -13.678 0.576
432 -13.739 0.395
433 -14.198 0.502
434 -14.722 1.297
435 -15.485 1.684
436 -15.530 1.602
437 -15.749 1.668
438 -15.617 1.105
439 -15.743 0.320
440 -16.609 -0.442
441 -16.559 -0.547
442 -16.800 -0.946
443 -16.213 -0.650
444 -15.921 -1.144
445 -15.383 -0.946
446 -14.481 -1.366
447 -12.985 -2.624
448 -12.580 -2.645
449 -12.359 -2.787
450 -12.710 -2.885
451 -12.002 -3.410
452 -11.276 -2.884
453 -10.671 -2.537
454 -9.735 -2.696
455 -9.258 -2.906
456 -10.126 -2.306
457 -10.860 -2.318
458 -10.709 -2.447
459 -11.815 -2.858
460 -12.078 -3.027
461 -12.156 -3.082
462 -12.125 -3.083
463 -12.608 -3.006
464 -13.204 -2.699
465 -13.605 -2.855
466 -13.084 -2.645
467 -12.702 -2.651
468 -11.611 -2.454
469 -11.185 -2.314
470 -11.522 -2.179
471 -11.861 -2.254
472 -11.846 -2.814
473 -12.169 -3.010
474 -11.777 -3.876
475 -11.895 -4.410
476 -11.689 -2.782
477 -11.858 -2.594
478 -12.606 -3.081
479 -13.502 -3.153
480 -13.793 -3.306
481 -13.968 -3.085
482 -13.729 -3.347
483 -13.567 -3.011
484 -12.763 -2.898
485 -11.838 -2.041
486 -11.914 -1.928
487 -12.051 -2.174
488 -12.509 -2.596
489 -12.793 -2.693
490 -12.571 -2.485
491 -12.446 -2.949
492 -12.057 -3.058
493 -11.919 -2.430
494 -12.641 -1.582
495 -12.534 -1.622
496 -12.568 -1.491
497 -11.704 -1.208
498 -12.212 -0.798
499 -13.041 -0.762
500 -12.905 -1.004
501 -12.534 -0.960
