# Supplementary material for: Maximum likelihood-based estimation of diffusion coefficient is quick and reliable method for analyzing estradiol actions on surface receptor movements
Source: Front Neuroinform. 2023 Mar 8;17:1005936. doi: 10.3389/fninf.2023.1005936 (PMC10031098; doi:10.3389/fninf.2023.1005936)
Supplement: Supplementary file 2 [file Data_Sheet_2.ZIP › 00-D-error_sensitivity/D015_s0/Traj_N=500_D=0.15_Error=0_MotionBlur _No.143.dat]

001 -0.528 -0.089
002 -1.824 0.502
003 -2.404 0.635
004 -2.325 0.447
005 -2.131 0.347
006 -1.989 1.027
007 -2.418 0.987
008 -2.845 0.633
009 -2.594 0.687
010 -2.227 0.889
011 -2.167 0.602
012 -2.344 0.347
013 -2.123 0.263
014 -2.339 -0.011
015 -2.245 -0.245
016 -2.595 -1.110
017 -3.259 -1.839
018 -3.147 -2.500
019 -3.867 -2.267
020 -4.431 -2.267
021 -3.852 -1.550
022 -3.033 -1.345
023 -2.229 -1.823
024 -2.134 -2.214
025 -1.720 -2.519
026 -1.297 -3.519
027 -1.667 -3.843
028 -1.618 -4.862
029 -1.558 -4.906
030 -2.221 -5.395
031 -2.442 -5.628
032 -1.869 -4.556
033 -1.795 -4.242
034 -2.007 -5.096
035 -1.643 -5.713
036 -1.639 -5.522
037 -1.539 -6.052
038 -1.837 -6.891
039 -1.532 -7.324
040 -1.004 -6.660
041 0.035 -6.350
042 0.156 -6.642
043 0.290 -6.288
044 0.323 -5.517
045 0.622 -5.613
046 0.994 -5.687
047 1.281 -6.286
048 1.802 -6.728
049 2.119 -6.108
050 3.036 -5.641
051 3.453 -5.909
052 4.286 -5.754
053 4.280 -5.144
054 3.805 -4.764
055 3.877 -4.837
056 3.975 -4.726
057 4.134 -4.468
058 3.373 -4.510
059 3.208 -4.863
060 2.872 -5.280
061 2.966 -5.702
062 3.714 -6.535
063 4.067 -6.154
064 3.691 -6.136
065 4.464 -6.518
066 4.829 -7.105
067 4.718 -6.646
068 4.674 -6.448
069 4.329 -6.357
070 4.806 -6.387
071 6.089 -6.929
072 6.509 -7.242
073 6.231 -7.781
074 5.885 -7.221
075 6.341 -7.654
076 5.835 -7.505
077 5.686 -7.515
078 5.454 -7.711
079 6.164 -8.192
080 6.880 -8.738
081 7.360 -9.686
082 7.754 -9.837
083 7.517 -9.490
084 7.227 -9.832
085 7.384 -10.809
086 6.666 -10.892
087 5.638 -10.115
088 6.592 -10.379
089 7.690 -10.022
090 8.432 -9.861
091 8.574 -9.861
092 8.677 -10.175
093 9.104 -10.570
094 10.087 -9.271
095 10.708 -8.399
096 10.040 -8.446
097 10.358 -8.332
098 10.862 -7.726
099 10.669 -7.946
100 9.723 -7.763
101 9.176 -7.873
102 9.905 -7.949
103 10.855 -7.596
104 11.345 -8.564
105 10.790 -8.388
106 10.324 -8.235
107 9.612 -8.441
108 9.457 -9.494
109 8.983 -10.084
110 8.308 -10.211
111 7.800 -10.481
112 7.200 -10.093
113 6.914 -10.030
114 6.174 -8.890
115 6.066 -7.444
116 5.915 -7.381
117 5.629 -7.160
118 5.532 -6.699
119 4.883 -6.942
120 4.985 -6.184
121 5.224 -5.366
122 5.217 -5.369
123 5.523 -5.581
124 6.475 -5.334
125 7.621 -5.164
126 7.496 -5.583
127 8.348 -6.269
128 9.781 -6.660
129 10.167 -6.219
130 10.530 -6.036
131 9.372 -6.035
132 8.989 -5.376
133 8.808 -6.221
134 8.621 -6.235
135 8.825 -6.494
136 9.222 -5.909
137 9.064 -6.264
138 8.672 -6.864
139 8.610 -6.801
140 9.204 -7.072
141 9.973 -7.516
142 9.928 -7.951
143 10.340 -7.585
144 10.769 -7.401
145 10.707 -7.836
146 10.471 -7.805
147 9.765 -6.616
148 9.764 -6.340
149 9.891 -5.883
150 10.583 -5.443
151 11.154 -5.592
152 10.830 -5.990
153 10.662 -6.303
154 11.472 -6.035
155 11.940 -5.514
156 11.204 -5.312
157 10.884 -5.640
158 11.919 -5.300
159 12.499 -5.601
160 12.219 -6.119
161 12.345 -4.817
162 13.081 -3.458
163 13.915 -4.002
164 14.011 -4.335
165 14.040 -2.916
166 14.041 -1.952
167 13.593 -2.178
168 13.506 -3.014
169 13.556 -3.162
170 14.401 -4.197
171 13.778 -4.278
172 13.233 -3.148
173 13.721 -3.738
174 13.431 -3.849
175 13.839 -2.863
176 14.794 -3.091
177 14.720 -2.675
178 13.585 -2.235
179 12.750 -1.633
180 12.186 -2.267
181 12.455 -4.187
182 12.736 -5.254
183 12.896 -5.812
184 13.115 -6.537
185 13.099 -6.751
186 12.614 -6.619
187 12.314 -6.444
188 12.032 -6.386
189 12.106 -6.172
190 12.169 -6.681
191 12.615 -6.119
192 12.627 -5.782
193 12.309 -5.802
194 12.584 -6.227
195 12.478 -6.238
196 12.389 -6.279
197 13.016 -6.687
198 12.529 -6.035
199 12.407 -5.614
200 12.533 -6.221
201 11.974 -6.867
202 11.260 -6.577
203 10.750 -6.515
204 11.067 -6.067
205 11.322 -6.206
206 11.509 -6.323
207 11.168 -6.662
208 11.507 -6.198
209 12.201 -6.788
210 12.904 -7.579
211 13.191 -7.061
212 12.808 -5.906
213 12.764 -5.562
214 12.659 -4.901
215 12.149 -4.397
216 12.292 -4.393
217 12.764 -4.418
218 13.225 -4.649
219 13.549 -5.283
220 14.593 -4.823
221 14.948 -4.041
222 16.169 -3.895
223 17.537 -3.318
224 18.014 -3.086
225 18.136 -3.039
226 18.325 -3.587
227 18.383 -3.640
228 18.128 -3.181
229 18.350 -3.558
230 18.425 -3.395
231 18.933 -3.337
232 20.148 -3.283
233 20.319 -3.539
234 20.153 -3.554
235 20.244 -4.545
236 20.525 -5.768
237 20.354 -5.736
238 19.943 -6.007
239 20.172 -4.690
240 18.977 -4.740
241 17.398 -4.749
242 16.775 -6.346
243 16.442 -6.459
244 15.278 -6.966
245 15.276 -6.544
246 15.594 -5.174
247 15.869 -4.524
248 16.212 -4.755
249 16.047 -5.698
250 16.628 -6.124
251 16.333 -6.328
252 16.099 -6.509
253 16.510 -5.997
254 16.357 -5.541
255 17.343 -5.832
256 17.708 -6.170
257 18.162 -5.465
258 17.465 -5.584
259 17.970 -6.052
260 17.753 -6.590
261 18.171 -6.799
262 18.045 -6.676
263 17.642 -6.951
264 17.554 -6.734
265 17.449 -6.462
266 16.625 -5.839
267 16.324 -4.914
268 16.030 -5.750
269 16.361 -6.104
270 17.224 -6.570
271 17.532 -6.367
272 17.815 -6.096
273 18.325 -5.865
274 18.185 -5.961
275 17.228 -6.407
276 17.361 -6.054
277 17.576 -5.606
278 18.260 -5.367
279 18.411 -5.345
280 17.975 -5.626
281 16.960 -6.383
282 17.311 -6.959
283 17.455 -6.898
284 17.354 -7.291
285 18.889 -8.185
286 19.751 -8.351
287 20.353 -8.560
288 20.484 -9.532
289 20.296 -9.950
290 19.585 -9.551
291 18.933 -9.257
292 18.264 -8.784
293 17.172 -8.425
294 16.104 -8.257
295 15.405 -9.241
296 16.684 -8.998
297 16.509 -7.476
298 15.591 -7.630
299 14.786 -7.574
300 14.084 -8.049
301 13.907 -8.208
302 14.181 -8.136
303 14.672 -8.244
304 14.927 -8.977
305 16.068 -8.762
306 16.313 -8.874
307 15.668 -9.486
308 15.234 -9.645
309 15.095 -9.404
310 15.812 -9.257
311 16.104 -9.534
312 15.694 -9.442
313 16.025 -9.839
314 15.309 -9.999
315 14.812 -10.400
316 14.550 -10.405
317 14.191 -10.637
318 13.872 -10.484
319 13.133 -10.457
320 13.488 -9.762
321 13.498 -9.265
322 13.491 -9.332
323 13.565 -8.418
324 13.957 -7.785
325 13.401 -7.735
326 12.153 -7.290
327 11.262 -6.818
328 10.801 -7.037
329 10.550 -8.291
330 10.594 -8.692
331 12.065 -7.695
332 12.524 -6.869
333 12.492 -6.866
334 11.516 -7.312
335 12.060 -7.143
336 12.636 -7.217
337 13.235 -7.296
338 13.646 -7.190
339 14.205 -7.144
340 14.555 -6.987
341 14.709 -6.372
342 14.749 -6.463
343 15.173 -6.912
344 15.632 -7.592
345 16.032 -7.358
346 16.482 -7.449
347 16.537 -7.307
348 16.616 -7.265
349 17.114 -7.451
350 17.507 -7.751
351 17.446 -7.096
352 17.571 -6.915
353 17.687 -6.160
354 17.488 -6.403
355 18.531 -6.140
356 19.003 -6.208
357 18.654 -5.584
358 19.471 -5.304
359 18.851 -6.295
360 18.017 -6.907
361 17.897 -7.023
362 18.061 -6.561
363 18.079 -6.352
364 18.181 -6.532
365 17.705 -6.488
366 17.544 -6.737
367 17.532 -6.499
368 18.427 -6.247
369 18.189 -6.305
370 18.470 -6.933
371 18.494 -6.261
372 17.874 -6.230
373 19.032 -6.419
374 18.642 -7.081
375 18.701 -7.635
376 18.782 -7.379
377 17.973 -7.283
378 17.807 -7.820
379 18.704 -8.214
380 19.007 -8.480
381 18.719 -8.728
382 18.311 -8.106
383 18.233 -7.516
384 18.020 -7.050
385 18.278 -7.708
386 18.551 -7.326
387 18.514 -7.397
388 18.954 -7.437
389 18.834 -7.831
390 19.840 -7.832
391 20.412 -7.633
392 20.221 -5.934
393 20.585 -5.423
394 20.356 -5.603
395 20.283 -4.684
396 20.102 -4.291
397 19.632 -4.347
398 19.555 -4.893
399 18.921 -4.022
400 18.537 -3.443
401 18.417 -3.079
402 17.569 -3.210
403 17.558 -2.675
404 17.854 -3.346
405 17.940 -3.466
406 17.635 -2.536
407 17.167 -1.843
408 17.350 -2.243
409 16.430 -2.296
410 17.116 -2.850
411 17.400 -2.636
412 18.140 -2.832
413 17.330 -3.322
414 17.051 -3.791
415 16.317 -3.976
416 15.728 -4.439
417 16.266 -3.874
418 16.519 -2.700
419 15.871 -2.414
420 15.923 -2.200
421 15.262 -2.367
422 15.399 -2.640
423 14.730 -2.318
424 15.235 -2.615
425 15.404 -3.448
426 16.562 -3.484
427 17.752 -4.303
428 17.367 -5.079
429 17.680 -5.024
430 18.100 -5.742
431 18.219 -6.396
432 17.261 -7.079
433 17.106 -6.857
434 17.678 -6.088
435 17.411 -6.644
436 16.978 -6.044
437 17.321 -6.102
438 17.618 -6.098
439 16.899 -6.686
440 17.051 -7.150
441 16.592 -7.332
442 16.708 -7.844
443 16.787 -8.574
444 16.227 -8.974
445 16.904 -9.273
446 17.815 -9.490
447 18.439 -9.942
448 18.918 -10.500
449 19.159 -10.422
450 18.830 -10.537
451 18.064 -10.537
452 17.674 -10.386
453 17.630 -10.055
454 17.962 -9.794
455 18.328 -9.889
456 18.248 -9.930
457 17.684 -9.813
458 18.032 -9.876
459 18.400 -9.775
460 18.435 -9.713
461 19.447 -9.507
462 19.812 -10.026
463 19.888 -10.057
464 20.554 -10.343
465 20.379 -9.966
466 19.560 -10.029
467 18.847 -10.070
468 18.692 -10.176
469 18.232 -10.426
470 17.613 -10.464
471 17.240 -10.404
472 17.712 -9.853
473 17.611 -9.953
474 17.369 -10.284
475 16.768 -10.254
476 16.705 -9.713
477 16.618 -9.582
478 15.667 -10.180
479 15.190 -11.204
480 14.279 -11.642
481 13.792 -12.567
482 13.993 -12.707
483 14.605 -12.165
484 14.421 -11.607
485 15.417 -11.637
486 16.064 -10.628
487 15.711 -9.960
488 15.665 -9.757
489 15.815 -10.510
490 16.386 -10.776
491 15.554 -11.075
492 15.196 -11.173
493 14.775 -11.912
494 14.514 -11.944
495 14.600 -11.882
496 15.579 -11.865
497 15.478 -12.759
498 15.561 -13.658
499 15.527 -14.288
500 15.297 -14.201
501 15.597 -14.041
