# Supplementary material for: Maximum likelihood-based estimation of diffusion coefficient is quick and reliable method for analyzing estradiol actions on surface receptor movements
Source: Front Neuroinform. 2023 Mar 8;17:1005936. doi: 10.3389/fninf.2023.1005936 (PMC10031098; doi:10.3389/fninf.2023.1005936)
Supplement: Supplementary file 2 [file Data_Sheet_2.ZIP › 00-D-error_sensitivity/D015_s0/Traj_N=500_D=0.15_Error=0_MotionBlur _No.144.dat]

001 0.033 0.180
002 -0.099 1.003
003 0.743 0.575
004 0.926 0.289
005 1.938 0.286
006 1.816 1.375
007 1.106 1.842
008 0.986 2.225
009 0.979 2.513
010 0.011 3.376
011 -0.179 3.031
012 -0.240 3.219
013 -0.520 3.554
014 -0.514 3.030
015 -0.920 2.535
016 -1.109 2.232
017 -1.411 2.232
018 -1.942 2.417
019 -0.975 2.919
020 0.194 3.719
021 0.162 3.743
022 -0.575 3.211
023 -0.932 2.597
024 -1.530 1.369
025 -2.559 0.837
026 -2.936 0.707
027 -2.820 1.143
028 -2.871 1.316
029 -2.911 1.887
030 -2.398 1.725
031 -1.872 2.693
032 -0.968 4.425
033 -1.878 4.559
034 -3.713 4.330
035 -3.563 4.630
036 -3.170 5.378
037 -2.392 5.778
038 -1.918 5.920
039 -1.452 6.162
040 -0.706 5.744
041 -0.603 6.022
042 -0.732 5.302
043 -1.420 5.401
044 -2.385 5.374
045 -2.979 5.720
046 -4.064 5.760
047 -3.762 5.867
048 -3.218 6.614
049 -2.937 6.005
050 -3.332 6.377
051 -3.959 6.197
052 -4.561 6.457
053 -4.064 6.531
054 -3.986 5.749
055 -3.960 6.331
056 -3.243 5.407
057 -2.770 5.467
058 -3.095 5.689
059 -3.024 5.807
060 -3.403 6.464
061 -3.213 8.069
062 -3.533 8.386
063 -3.833 8.155
064 -4.119 8.252
065 -3.998 7.822
066 -4.559 7.108
067 -4.549 7.042
068 -5.178 7.169
069 -5.048 7.807
070 -4.697 8.118
071 -5.253 7.458
072 -5.297 7.315
073 -3.694 7.411
074 -3.040 7.262
075 -2.606 7.056
076 -2.647 7.750
077 -2.955 8.105
078 -2.283 7.708
079 -2.207 8.297
080 -2.670 8.263
081 -3.135 7.702
082 -4.061 6.347
083 -3.681 6.498
084 -3.480 6.428
085 -4.037 5.524
086 -4.749 5.492
087 -4.567 5.891
088 -3.487 7.029
089 -3.401 8.146
090 -3.771 8.650
091 -4.410 9.020
092 -3.454 9.438
093 -2.716 9.759
094 -2.403 9.722
095 -2.170 9.221
096 -1.691 8.322
097 -1.032 8.363
098 -1.004 8.598
099 -2.386 9.040
100 -2.694 9.063
101 -2.874 9.305
102 -2.974 9.086
103 -3.273 8.695
104 -3.238 8.324
105 -4.136 8.472
106 -4.472 8.717
107 -4.790 9.273
108 -5.065 9.157
109 -5.608 8.435
110 -5.898 8.863
111 -6.022 9.146
112 -5.648 10.511
113 -5.792 9.778
114 -6.888 9.813
115 -6.591 9.454
116 -6.942 8.355
117 -7.051 8.146
118 -6.963 8.162
119 -6.092 9.079
120 -6.109 9.341
121 -6.336 9.569
122 -7.009 9.871
123 -6.822 10.549
124 -6.544 10.787
125 -5.965 11.174
126 -5.317 10.988
127 -4.976 11.821
128 -5.391 11.740
129 -5.675 10.917
130 -5.234 10.628
131 -5.499 10.346
132 -6.204 9.438
133 -6.745 8.651
134 -6.010 8.699
135 -6.283 8.845
136 -6.829 9.292
137 -6.900 9.937
138 -6.662 10.566
139 -6.397 10.108
140 -6.446 9.253
141 -6.858 10.000
142 -6.357 10.788
143 -5.907 11.394
144 -5.840 11.425
145 -6.272 9.988
146 -6.857 9.695
147 -5.981 10.300
148 -5.633 10.999
149 -5.368 11.102
150 -4.757 10.561
151 -3.776 10.141
152 -3.456 10.166
153 -2.991 10.226
154 -2.156 9.533
155 -2.125 9.750
156 -1.875 10.171
157 -1.089 9.609
158 -0.541 9.502
159 -0.730 9.535
160 -0.326 9.768
161 0.077 9.680
162 -0.517 9.448
163 -0.768 9.528
164 -0.272 9.074
165 0.251 8.485
166 0.679 8.886
167 0.443 9.308
168 -0.611 9.519
169 -2.045 9.854
170 -2.198 9.758
171 -2.990 10.355
172 -3.391 9.895
173 -3.900 9.305
174 -4.554 9.165
175 -4.137 8.508
176 -4.003 7.809
177 -3.909 7.463
178 -3.861 7.144
179 -3.550 6.905
180 -2.777 6.921
181 -2.092 6.828
182 -1.530 5.754
183 -1.028 5.455
184 -0.731 5.334
185 -0.404 4.984
186 -0.146 4.340
187 -0.965 3.903
188 -1.394 4.403
189 -2.058 4.965
190 -2.229 6.117
191 -2.879 6.410
192 -2.450 5.718
193 -2.170 5.870
194 -2.446 4.857
195 -3.522 5.134
196 -2.977 6.065
197 -2.734 6.919
198 -2.185 7.208
199 -1.871 8.048
200 -1.953 8.569
201 -1.872 7.654
202 -1.987 7.118
203 -1.770 7.200
204 -2.829 7.681
205 -3.104 7.963
206 -2.941 7.902
207 -3.615 8.107
208 -3.195 7.913
209 -3.261 7.615
210 -2.955 8.063
211 -1.937 8.682
212 -1.358 8.396
213 -0.919 7.737
214 -1.621 7.424
215 -2.971 7.065
216 -3.834 7.631
217 -3.222 7.784
218 -3.062 9.074
219 -2.898 9.823
220 -2.308 9.782
221 -2.461 9.405
222 -2.343 9.869
223 -2.797 9.904
224 -2.969 9.249
225 -3.422 9.174
226 -3.654 9.523
227 -3.656 10.639
228 -3.530 10.144
229 -3.919 10.477
230 -3.635 10.665
231 -3.342 10.785
232 -3.647 10.556
233 -3.694 10.005
234 -2.627 9.474
235 -2.563 8.598
236 -1.061 8.330
237 -0.534 8.774
238 -1.001 9.137
239 -1.483 8.865
240 -1.824 8.496
241 -1.286 8.154
242 -1.790 8.470
243 -1.706 8.281
244 -2.024 8.802
245 -3.078 9.330
246 -2.897 9.713
247 -2.290 9.906
248 -1.698 9.827
249 -1.999 10.761
250 -2.492 11.081
251 -1.793 10.951
252 -1.510 10.409
253 -1.622 10.032
254 -1.568 10.070
255 -0.894 10.503
256 -0.454 11.035
257 -0.661 10.975
258 -1.459 10.835
259 -1.113 11.618
260 0.260 11.566
261 -0.398 10.669
262 -1.482 9.760
263 -1.168 10.059
264 -0.141 9.574
265 0.116 9.895
266 -0.103 9.503
267 -0.427 9.223
268 0.537 9.017
269 0.885 9.630
270 1.231 9.216
271 0.887 8.330
272 0.300 8.339
273 0.961 8.879
274 1.193 9.719
275 1.307 10.068
276 2.247 9.892
277 2.812 10.317
278 3.591 10.398
279 3.646 10.631
280 2.946 10.042
281 3.384 9.556
282 3.795 9.248
283 3.910 9.470
284 4.315 8.753
285 4.645 8.842
286 4.512 8.443
287 4.644 8.399
288 5.059 8.683
289 4.434 8.262
290 3.865 6.798
291 4.524 5.871
292 4.002 6.164
293 4.876 6.676
294 5.014 6.589
295 4.944 5.898
296 5.333 6.235
297 6.149 6.908
298 6.656 7.180
299 6.341 7.855
300 6.865 8.264
301 7.185 7.366
302 7.905 6.798
303 8.921 8.337
304 8.897 8.921
305 8.729 9.407
306 9.206 9.435
307 9.545 9.668
308 9.768 9.654
309 10.002 9.689
310 9.691 9.697
311 10.142 10.304
312 8.958 10.946
313 9.185 10.932
314 9.479 11.450
315 9.238 11.459
316 9.553 11.903
317 10.024 11.761
318 9.188 12.027
319 8.320 12.220
320 7.477 12.677
321 7.816 12.687
322 8.053 12.959
323 7.835 12.799
324 8.099 13.189
325 8.400 13.163
326 7.867 13.297
327 7.942 13.546
328 7.680 14.370
329 8.079 14.931
330 8.902 15.583
331 7.644 16.685
332 7.270 16.493
333 7.446 16.834
334 7.449 16.567
335 8.392 15.554
336 8.489 15.918
337 8.312 15.792
338 7.034 16.586
339 8.081 17.082
340 7.493 17.341
341 7.590 17.784
342 7.478 17.444
343 7.871 17.786
344 7.224 17.917
345 7.024 17.586
346 7.571 16.760
347 6.696 16.070
348 6.334 14.883
349 6.130 15.214
350 5.372 15.343
351 5.193 15.617
352 5.205 16.171
353 4.994 16.829
354 5.905 17.060
355 6.809 17.110
356 7.102 16.095
357 7.400 15.594
358 7.213 14.744
359 6.041 14.869
360 6.251 14.650
361 6.508 15.234
362 5.932 14.765
363 6.346 15.144
364 6.877 14.469
365 7.550 14.276
366 8.687 12.846
367 9.109 12.563
368 8.822 13.111
369 8.441 12.790
370 8.200 13.195
371 8.832 12.430
372 10.368 12.534
373 9.601 12.758
374 9.101 12.358
375 9.582 11.990
376 9.453 11.734
377 10.364 11.231
378 10.630 12.446
379 10.456 13.005
380 9.594 12.812
381 10.510 12.580
382 11.290 12.679
383 11.968 13.381
384 11.648 13.373
385 11.838 13.718
386 11.627 13.553
387 12.892 13.157
388 13.063 12.592
389 13.327 13.275
390 13.687 14.148
391 13.032 14.094
392 12.250 12.899
393 12.857 11.723
394 13.536 11.559
395 13.839 11.103
396 13.807 10.918
397 13.634 10.415
398 14.614 10.223
399 14.782 10.063
400 14.504 9.899
401 14.220 9.180
402 14.878 9.612
403 14.835 10.450
404 14.809 10.338
405 14.298 10.282
406 15.174 10.168
407 15.434 10.420
408 15.446 10.165
409 14.895 10.041
410 14.930 9.674
411 15.029 10.074
412 14.837 10.708
413 14.834 11.041
414 14.537 11.339
415 14.817 11.579
416 15.343 12.054
417 16.019 11.621
418 15.619 11.459
419 15.146 12.164
420 14.497 12.986
421 14.089 13.996
422 14.144 13.672
423 13.324 13.618
424 13.323 13.965
425 12.641 14.336
426 12.093 13.951
427 12.573 13.657
428 12.677 13.842
429 12.232 13.653
430 12.093 13.456
431 12.217 13.048
432 12.016 13.412
433 11.300 14.254
434 10.950 14.063
435 11.099 14.198
436 11.370 14.304
437 11.770 15.764
438 11.624 16.311
439 10.663 15.930
440 10.906 14.943
441 10.589 14.531
442 10.360 14.651
443 10.024 13.920
444 8.624 13.683
445 8.538 14.471
446 9.418 15.246
447 9.447 15.020
448 9.203 14.161
449 9.335 14.249
450 9.785 13.327
451 10.351 13.378
452 10.792 13.678
453 10.788 13.444
454 9.740 12.402
455 9.566 11.943
456 10.045 11.946
457 10.094 11.810
458 10.501 11.966
459 11.441 12.421
460 11.586 12.623
461 12.249 12.202
462 11.990 11.891
463 11.673 12.571
464 11.927 12.549
465 11.934 12.551
466 12.015 12.490
467 12.364 12.769
468 12.788 12.049
469 13.012 11.772
470 12.108 11.037
471 12.141 10.145
472 12.585 10.375
473 12.432 10.282
474 12.029 9.687
475 11.525 9.969
476 11.628 9.592
477 11.211 9.400
478 11.554 10.259
479 10.032 10.536
480 9.749 10.375
481 10.035 9.903
482 10.255 10.705
483 9.907 11.106
484 9.797 12.526
485 9.871 12.683
486 9.425 12.281
487 8.912 11.536
488 8.650 11.350
489 8.319 10.836
490 7.354 11.090
491 7.306 10.970
492 6.664 10.657
493 6.242 11.467
494 5.934 11.774
495 5.753 11.180
496 5.525 10.799
497 5.893 10.341
498 5.347 10.059
499 5.354 10.405
500 4.752 9.407
501 4.272 9.430
