# Supplementary material for: Maximum likelihood-based estimation of diffusion coefficient is quick and reliable method for analyzing estradiol actions on surface receptor movements
Source: Front Neuroinform. 2023 Mar 8;17:1005936. doi: 10.3389/fninf.2023.1005936 (PMC10031098; doi:10.3389/fninf.2023.1005936)
Supplement: Supplementary file 2 [file Data_Sheet_2.ZIP › 00-D-error_sensitivity/D015_s0/Traj_N=500_D=0.15_Error=0_MotionBlur _No.145.dat]

001 0.242 -0.315
002 0.029 -0.097
003 -0.577 -0.174
004 -0.315 0.508
005 -0.423 0.690
006 0.032 0.881
007 0.408 -0.161
008 -0.224 -0.772
009 0.019 -0.464
010 0.681 -0.676
011 1.272 -1.655
012 1.401 -1.599
013 1.489 -1.819
014 0.895 -2.631
015 0.312 -2.898
016 0.085 -3.376
017 0.098 -3.390
018 0.035 -3.510
019 -0.501 -3.742
020 -1.119 -5.146
021 -1.195 -5.625
022 -1.137 -6.238
023 -1.505 -5.671
024 -1.008 -5.326
025 -1.523 -5.421
026 -2.516 -4.030
027 -2.210 -3.122
028 -3.057 -3.330
029 -3.310 -3.491
030 -2.861 -3.362
031 -2.881 -3.895
032 -3.460 -3.395
033 -3.611 -3.605
034 -3.588 -3.467
035 -3.571 -4.571
036 -4.238 -4.352
037 -4.792 -4.334
038 -4.602 -4.655
039 -5.951 -4.958
040 -6.067 -5.321
041 -5.681 -5.025
042 -5.530 -5.723
043 -5.860 -5.296
044 -5.824 -5.275
045 -5.273 -4.342
046 -6.022 -4.256
047 -6.280 -4.192
048 -6.436 -3.352
049 -7.018 -3.778
050 -7.386 -2.846
051 -6.851 -2.049
052 -6.346 -2.164
053 -5.956 -1.737
054 -4.840 -2.249
055 -4.771 -2.215
056 -5.163 -2.410
057 -5.384 -1.344
058 -5.252 -1.045
059 -5.420 -2.231
060 -5.381 -3.247
061 -4.868 -2.992
062 -4.789 -2.750
063 -5.164 -3.381
064 -4.456 -2.611
065 -4.146 -2.860
066 -3.952 -3.006
067 -3.689 -2.634
068 -4.232 -1.558
069 -3.520 -2.597
070 -2.970 -3.341
071 -2.636 -3.368
072 -2.645 -4.573
073 -2.169 -5.005
074 -1.781 -4.428
075 -2.530 -4.981
076 -3.513 -4.758
077 -2.773 -3.299
078 -2.312 -3.311
079 -2.006 -3.572
080 -2.082 -3.229
081 -2.988 -2.920
082 -3.448 -3.113
083 -3.968 -3.518
084 -4.602 -3.528
085 -4.397 -3.662
086 -4.113 -3.237
087 -4.235 -2.858
088 -3.579 -2.465
089 -3.648 -2.865
090 -4.953 -2.865
091 -4.470 -3.405
092 -3.874 -3.062
093 -4.282 -3.498
094 -4.462 -4.110
095 -4.899 -4.244
096 -4.252 -3.378
097 -3.975 -2.096
098 -3.646 -1.439
099 -3.455 -1.691
100 -3.448 -1.965
101 -2.632 -1.862
102 -1.747 -2.268
103 -1.989 -2.726
104 -1.768 -3.512
105 -1.909 -3.855
106 -1.946 -2.824
107 -1.562 -2.324
108 -1.102 -1.022
109 -1.340 -0.328
110 -1.751 -0.037
111 -1.487 -0.312
112 -2.305 -0.061
113 -1.933 0.383
114 -2.032 -0.079
115 -1.979 -0.494
116 -1.884 -0.691
117 -1.612 -1.462
118 -1.899 -1.847
119 -2.472 -2.269
120 -2.487 -2.502
121 -2.468 -2.869
122 -2.749 -2.941
123 -2.303 -2.602
124 -1.532 -2.555
125 -1.018 -2.698
126 -1.335 -2.326
127 -1.335 -2.108
128 -1.407 -2.094
129 -1.790 -1.971
130 -1.395 -1.831
131 -1.856 -2.296
132 -1.932 -2.189
133 -1.777 -2.529
134 -2.047 -1.758
135 -1.806 -1.088
136 -2.822 -0.946
137 -4.110 -1.762
138 -4.401 -1.705
139 -4.132 -1.558
140 -4.859 -1.171
141 -6.049 -1.177
142 -6.054 -2.111
143 -6.676 -2.574
144 -7.724 -2.115
145 -7.382 -2.066
146 -7.305 -2.356
147 -7.757 -2.288
148 -8.786 -3.127
149 -9.167 -3.714
150 -10.015 -4.389
151 -11.032 -4.765
152 -11.551 -4.146
153 -12.559 -3.474
154 -12.434 -3.299
155 -11.539 -3.129
156 -11.941 -3.242
157 -12.368 -2.724
158 -11.649 -1.764
159 -10.924 -1.759
160 -10.424 -2.298
161 -10.082 -2.971
162 -9.195 -3.260
163 -8.721 -3.132
164 -8.584 -2.972
165 -8.847 -2.289
166 -7.949 -1.825
167 -7.008 -2.074
168 -6.434 -2.450
169 -6.224 -2.272
170 -6.520 -2.190
171 -6.352 -1.923
172 -5.616 -2.063
173 -5.435 -1.377
174 -5.625 -0.984
175 -5.433 -1.482
176 -5.352 -1.853
177 -6.005 -1.993
178 -6.672 -2.515
179 -6.255 -3.007
180 -5.705 -3.056
181 -6.052 -2.459
182 -7.484 -2.612
183 -7.352 -3.518
184 -7.740 -3.548
185 -8.019 -4.180
186 -8.386 -3.780
187 -7.772 -3.891
188 -7.370 -3.495
189 -7.612 -3.196
190 -7.455 -4.131
191 -7.961 -4.001
192 -9.151 -4.322
193 -10.084 -3.687
194 -10.015 -4.029
195 -9.871 -4.519
196 -9.521 -5.180
197 -9.369 -6.273
198 -9.319 -6.857
199 -8.841 -7.258
200 -8.297 -7.271
201 -7.995 -6.890
202 -7.395 -7.243
203 -7.529 -8.110
204 -7.790 -8.020
205 -7.474 -7.262
206 -7.384 -7.406
207 -8.602 -7.795
208 -9.074 -8.046
209 -9.080 -8.255
210 -9.622 -7.136
211 -10.212 -6.363
212 -10.305 -5.188
213 -9.790 -6.023
214 -10.085 -6.066
215 -9.608 -5.527
216 -8.823 -5.201
217 -8.669 -5.528
218 -8.521 -5.028
219 -6.855 -5.344
220 -5.455 -4.918
221 -4.846 -5.473
222 -4.354 -5.972
223 -4.555 -5.561
224 -5.298 -6.310
225 -5.801 -6.588
226 -5.770 -6.243
227 -5.268 -7.136
228 -4.374 -7.266
229 -4.647 -7.839
230 -5.223 -7.313
231 -5.055 -7.560
232 -4.355 -6.557
233 -4.167 -6.093
234 -3.785 -4.863
235 -3.954 -4.454
236 -4.502 -4.523
237 -4.627 -3.871
238 -4.827 -3.724
239 -5.418 -4.634
240 -6.152 -3.576
241 -6.627 -3.106
242 -7.580 -3.117
243 -7.337 -3.147
244 -8.076 -2.900
245 -8.300 -1.940
246 -7.555 -2.079
247 -7.661 -1.848
248 -7.771 -1.766
249 -8.223 -2.459
250 -8.162 -2.469
251 -8.062 -2.754
252 -7.799 -2.959
253 -6.989 -2.576
254 -7.053 -2.632
255 -6.897 -3.155
256 -6.105 -3.026
257 -5.695 -3.069
258 -4.514 -2.562
259 -4.761 -2.251
260 -5.454 -1.790
261 -6.034 -1.126
262 -7.104 -0.821
263 -8.664 -1.294
264 -8.512 -1.499
265 -7.982 -1.198
266 -7.573 -1.354
267 -7.732 -1.488
268 -8.829 -2.142
269 -10.263 -1.542
270 -10.078 -1.354
271 -10.072 -1.443
272 -8.956 -1.147
273 -8.944 -1.019
274 -8.837 -0.737
275 -9.584 -1.354
276 -9.746 -2.563
277 -10.996 -2.800
278 -11.318 -2.740
279 -11.889 -2.659
280 -12.328 -2.840
281 -12.394 -3.117
282 -12.245 -2.156
283 -11.719 -1.868
284 -11.556 -1.730
285 -11.072 -2.084
286 -10.269 -1.631
287 -10.251 -1.450
288 -10.580 -2.287
289 -10.384 -2.030
290 -10.107 -1.628
291 -9.716 -1.255
292 -9.961 -1.416
293 -9.484 -1.528
294 -9.046 -1.280
295 -8.474 -1.344
296 -7.325 -2.465
297 -6.603 -3.953
298 -6.826 -4.341
299 -7.853 -4.712
300 -8.174 -5.088
301 -7.829 -5.127
302 -7.155 -5.180
303 -6.980 -5.819
304 -7.244 -6.143
305 -6.768 -6.603
306 -6.894 -6.508
307 -7.625 -6.608
308 -7.714 -6.708
309 -7.198 -7.223
310 -7.126 -6.835
311 -7.725 -6.002
312 -7.859 -5.649
313 -7.354 -4.353
314 -6.853 -4.005
315 -6.676 -3.729
316 -7.322 -2.811
317 -7.264 -1.730
318 -6.562 -0.719
319 -5.980 -0.445
320 -7.323 -0.830
321 -8.201 -1.451
322 -8.245 -1.252
323 -7.450 -0.737
324 -6.568 -1.309
325 -6.354 -2.380
326 -5.913 -1.645
327 -5.591 -0.811
328 -5.485 -1.647
329 -5.100 -1.161
330 -4.652 -1.515
331 -5.230 -1.643
332 -5.569 -1.531
333 -5.763 -1.407
334 -6.379 -1.755
335 -6.051 -1.153
336 -6.464 -1.371
337 -6.886 -1.672
338 -7.290 -2.740
339 -8.162 -3.437
340 -8.464 -4.665
341 -9.299 -5.409
342 -9.485 -5.709
343 -8.528 -5.777
344 -7.853 -6.116
345 -7.655 -6.218
346 -7.710 -5.932
347 -7.465 -5.635
348 -7.846 -5.820
349 -8.298 -6.763
350 -7.786 -6.334
351 -8.026 -6.954
352 -7.350 -6.846
353 -7.519 -6.600
354 -6.566 -6.971
355 -5.856 -7.307
356 -5.390 -7.631
357 -4.858 -8.155
358 -4.465 -9.079
359 -4.707 -9.737
360 -4.687 -9.762
361 -5.147 -9.248
362 -5.519 -9.872
363 -5.437 -9.434
364 -5.950 -8.765
365 -4.981 -7.749
366 -5.357 -8.087
367 -5.249 -7.958
368 -3.881 -7.786
369 -3.359 -7.413
370 -2.853 -7.304
371 -2.882 -7.683
372 -3.160 -7.667
373 -3.766 -6.522
374 -3.336 -5.768
375 -2.521 -5.677
376 -2.263 -5.935
377 -2.390 -5.264
378 -2.475 -5.395
379 -2.759 -5.979
380 -3.013 -5.621
381 -3.255 -5.207
382 -2.801 -5.325
383 -2.384 -6.167
384 -2.958 -5.975
385 -2.816 -6.301
386 -2.604 -5.960
387 -2.193 -5.814
388 -2.640 -5.086
389 -3.002 -4.115
390 -2.737 -2.934
391 -3.153 -2.591
392 -3.016 -2.659
393 -3.757 -2.893
394 -3.566 -2.952
395 -3.069 -2.535
396 -2.599 -2.367
397 -2.311 -2.216
398 -2.273 -1.512
399 -1.402 -0.202
400 -1.802 1.751
401 -1.514 2.697
402 -1.683 2.408
403 -0.947 2.392
404 0.046 2.606
405 0.122 2.731
406 0.005 2.739
407 0.460 2.899
408 0.102 2.119
409 -0.047 1.694
410 0.051 1.564
411 -0.136 1.373
412 -0.860 1.450
413 -1.888 1.124
414 -2.318 1.283
415 -2.492 1.245
416 -2.911 1.905
417 -1.802 1.668
418 -1.639 1.283
419 -1.939 0.598
420 -1.699 -0.327
421 -1.593 0.110
422 -1.369 0.366
423 -1.900 0.283
424 -2.471 0.664
425 -2.271 0.769
426 -1.815 1.624
427 -1.664 1.362
428 -1.331 1.033
429 -1.405 1.116
430 -2.013 1.252
431 -2.757 0.755
432 -2.940 0.758
433 -3.170 0.828
434 -3.256 0.436
435 -4.505 0.179
436 -4.277 0.207
437 -3.914 -1.044
438 -4.401 -1.384
439 -4.431 -1.562
440 -4.230 -1.469
441 -5.315 -1.274
442 -6.081 -0.694
443 -6.313 -0.708
444 -5.250 -1.099
445 -4.957 -1.790
446 -5.143 -1.732
447 -5.287 -1.541
448 -5.631 -1.894
449 -5.493 -2.028
450 -6.487 -1.602
451 -6.606 -1.263
452 -6.544 -1.056
453 -6.155 -1.315
454 -6.013 -2.044
455 -6.806 -2.058
456 -6.829 -2.291
457 -5.604 -2.132
458 -5.410 -1.512
459 -5.225 -0.861
460 -4.885 -0.343
461 -4.518 0.113
462 -4.297 -0.130
463 -4.162 -0.110
464 -3.436 0.547
465 -3.883 0.738
466 -3.681 0.978
467 -3.683 0.301
468 -4.458 0.212
469 -5.560 -0.139
470 -5.891 -0.642
471 -6.060 -0.920
472 -6.348 -0.679
473 -6.533 -1.039
474 -7.164 -0.786
475 -7.669 -0.863
476 -6.787 -1.223
477 -6.933 -0.610
478 -7.630 -1.285
479 -7.112 -2.334
480 -6.564 -3.176
481 -6.464 -4.351
482 -7.150 -3.915
483 -8.126 -4.511
484 -8.674 -5.485
485 -9.016 -5.982
486 -8.909 -5.137
487 -8.294 -4.674
488 -7.969 -4.254
489 -8.002 -5.159
490 -8.698 -5.503
491 -8.586 -6.217
492 -8.806 -6.569
493 -8.863 -6.704
494 -9.993 -7.225
495 -10.559 -7.887
496 -10.370 -7.780
497 -10.374 -7.995
498 -10.269 -7.729
499 -10.896 -6.761
500 -11.129 -6.124
501 -10.595 -5.511
