# Supplementary material for: Maximum likelihood-based estimation of diffusion coefficient is quick and reliable method for analyzing estradiol actions on surface receptor movements
Source: Front Neuroinform. 2023 Mar 8;17:1005936. doi: 10.3389/fninf.2023.1005936 (PMC10031098; doi:10.3389/fninf.2023.1005936)
Supplement: Supplementary file 2 [file Data_Sheet_2.ZIP › 00-D-error_sensitivity/D015_s0/Traj_N=500_D=0.15_Error=0_MotionBlur _No.146.dat]

001 0.260 0.428
002 0.956 -0.126
003 1.910 -0.376
004 2.441 -0.516
005 1.505 -1.464
006 1.957 -2.302
007 2.309 -2.918
008 2.730 -3.851
009 2.307 -4.517
010 2.491 -4.526
011 3.218 -4.015
012 2.883 -3.738
013 2.295 -3.732
014 1.962 -3.993
015 2.049 -4.487
016 1.744 -3.807
017 0.934 -3.096
018 0.127 -3.916
019 -0.379 -4.101
020 -1.163 -4.234
021 -0.562 -4.874
022 -0.777 -4.728
023 -2.030 -4.648
024 -3.847 -4.413
025 -4.916 -4.546
026 -5.106 -4.379
027 -5.571 -4.656
028 -6.296 -4.719
029 -6.678 -3.894
030 -7.110 -3.292
031 -7.180 -2.981
032 -7.461 -3.458
033 -8.325 -3.881
034 -9.432 -3.767
035 -9.335 -3.325
036 -9.241 -3.153
037 -8.832 -3.186
038 -8.743 -2.834
039 -9.176 -2.149
040 -9.333 -2.784
041 -10.037 -3.294
042 -10.775 -3.128
043 -11.578 -3.287
044 -11.701 -4.037
045 -11.656 -4.510
046 -10.683 -4.447
047 -10.460 -4.299
048 -9.876 -4.359
049 -10.909 -3.521
050 -11.437 -3.274
051 -11.579 -3.261
052 -12.943 -3.677
053 -13.555 -3.734
054 -13.867 -4.323
055 -14.141 -4.488
056 -14.262 -4.177
057 -14.607 -4.281
058 -15.836 -3.597
059 -16.435 -3.465
060 -16.525 -3.619
061 -15.628 -3.158
062 -15.303 -2.791
063 -15.635 -3.062
064 -15.035 -2.580
065 -15.424 -2.021
066 -15.496 -2.233
067 -15.799 -1.759
068 -15.421 -2.149
069 -15.008 -1.248
070 -15.044 -1.871
071 -15.174 -2.226
072 -15.585 -2.183
073 -15.667 -1.730
074 -15.643 -1.202
075 -16.054 -0.705
076 -15.341 -1.592
077 -14.230 -3.130
078 -13.119 -4.172
079 -11.797 -3.882
080 -10.836 -4.645
081 -10.593 -4.760
082 -10.869 -5.206
083 -10.212 -6.257
084 -9.238 -6.091
085 -9.731 -5.885
086 -10.331 -5.786
087 -10.254 -6.072
088 -9.897 -6.460
089 -9.525 -5.597
090 -9.374 -5.039
091 -8.441 -4.796
092 -7.337 -4.276
093 -6.963 -4.513
094 -7.572 -3.634
095 -8.205 -3.488
096 -7.059 -2.587
097 -7.239 -2.895
098 -7.032 -3.433
099 -7.501 -3.920
100 -8.981 -4.450
101 -9.933 -4.108
102 -10.020 -3.824
103 -10.030 -3.744
104 -10.845 -3.674
105 -12.704 -3.462
106 -13.259 -2.743
107 -13.427 -3.048
108 -12.767 -3.741
109 -12.149 -4.041
110 -11.777 -3.909
111 -12.880 -3.879
112 -13.956 -4.061
113 -13.563 -4.053
114 -13.997 -3.982
115 -14.720 -4.759
116 -15.439 -4.366
117 -16.366 -4.873
118 -16.560 -4.783
119 -17.153 -5.202
120 -16.622 -5.214
121 -16.295 -4.813
122 -15.912 -4.766
123 -15.413 -4.305
124 -15.584 -3.510
125 -15.357 -3.368
126 -15.793 -3.139
127 -16.573 -3.050
128 -16.016 -3.480
129 -16.377 -3.583
130 -16.082 -3.664
131 -16.114 -3.176
132 -16.223 -2.632
133 -16.524 -3.487
134 -17.545 -3.704
135 -17.749 -3.664
136 -17.736 -4.136
137 -18.111 -4.243
138 -17.823 -4.488
139 -17.055 -4.194
140 -15.892 -4.570
141 -15.048 -5.359
142 -14.693 -5.528
143 -14.554 -4.724
144 -14.726 -4.947
145 -15.559 -5.114
146 -16.044 -4.401
147 -16.137 -4.803
148 -15.945 -3.965
149 -15.577 -4.124
150 -15.778 -3.861
151 -15.798 -3.183
152 -14.969 -2.355
153 -14.825 -2.349
154 -14.919 -1.906
155 -14.848 -2.881
156 -15.453 -2.915
157 -16.349 -2.856
158 -16.241 -3.115
159 -15.759 -4.149
160 -15.820 -4.163
161 -16.104 -3.579
162 -15.971 -4.298
163 -16.249 -3.809
164 -15.799 -3.386
165 -15.673 -3.488
166 -15.681 -3.350
167 -14.940 -3.307
168 -15.005 -2.906
169 -15.446 -2.729
170 -15.074 -2.738
171 -14.482 -2.672
172 -14.858 -2.586
173 -14.613 -3.284
174 -14.705 -4.321
175 -14.572 -4.064
176 -14.196 -4.256
177 -13.754 -4.294
178 -13.369 -4.322
179 -13.858 -5.127
180 -13.864 -5.091
181 -13.396 -4.544
182 -13.172 -4.003
183 -13.667 -4.260
184 -13.354 -3.956
185 -12.899 -4.067
186 -12.082 -3.300
187 -11.852 -2.292
188 -12.399 -2.772
189 -12.437 -2.599
190 -13.063 -2.557
191 -13.349 -2.138
192 -13.620 -1.681
193 -14.542 -2.004
194 -14.123 -1.956
195 -14.818 -1.639
196 -15.501 -1.646
197 -15.191 -1.697
198 -15.156 -1.089
199 -14.441 -2.118
200 -14.478 -2.641
201 -14.402 -1.960
202 -14.017 -2.638
203 -13.843 -4.305
204 -13.945 -5.604
205 -14.068 -5.552
206 -13.408 -4.847
207 -13.102 -4.847
208 -12.133 -5.079
209 -10.840 -5.171
210 -11.250 -5.113
211 -11.404 -5.062
212 -10.066 -4.718
213 -9.418 -5.065
214 -9.255 -5.657
215 -9.281 -4.779
216 -9.475 -3.997
217 -9.510 -3.869
218 -9.841 -3.815
219 -10.149 -1.912
220 -10.630 -1.874
221 -10.016 -2.352
222 -10.671 -3.305
223 -11.274 -3.351
224 -11.818 -2.720
225 -11.942 -2.582
226 -11.336 -3.504
227 -10.999 -3.636
228 -11.311 -3.211
229 -11.718 -3.549
230 -12.022 -3.365
231 -11.413 -3.804
232 -10.250 -3.744
233 -10.469 -3.939
234 -10.372 -3.424
235 -10.477 -3.670
236 -11.128 -4.008
237 -11.688 -4.498
238 -11.971 -3.901
239 -12.417 -3.254
240 -13.046 -1.899
241 -12.954 -0.530
242 -12.692 -0.523
243 -12.458 -1.211
244 -12.563 -1.021
245 -12.539 -1.258
246 -12.360 -0.727
247 -12.639 -0.853
248 -12.733 -0.064
249 -12.259 0.747
250 -11.849 0.731
251 -12.072 1.260
252 -12.833 1.390
253 -13.379 0.917
254 -12.598 0.797
255 -11.679 0.345
256 -11.255 1.214
257 -10.481 1.714
258 -9.904 1.963
259 -9.541 2.520
260 -9.884 2.449
261 -10.160 1.829
262 -9.725 1.210
263 -8.933 1.429
264 -9.121 1.371
265 -9.099 1.776
266 -8.991 2.162
267 -8.586 3.192
268 -8.747 2.673
269 -9.274 2.309
270 -9.816 1.350
271 -10.561 1.150
272 -10.666 1.158
273 -11.404 0.809
274 -11.460 -0.002
275 -12.256 -0.603
276 -12.685 -0.844
277 -13.609 -1.039
278 -13.344 -1.258
279 -12.703 -1.330
280 -12.070 -0.640
281 -12.204 -0.164
282 -12.096 0.407
283 -12.056 0.373
284 -11.450 -0.612
285 -11.041 -1.344
286 -10.108 -2.104
287 -10.507 -2.572
288 -10.042 -2.271
289 -10.830 -2.296
290 -10.769 -1.681
291 -10.671 -2.440
292 -11.022 -3.335
293 -11.558 -4.182
294 -12.373 -4.167
295 -12.021 -3.836
296 -10.989 -3.391
297 -10.338 -2.934
298 -10.642 -2.152
299 -9.916 -2.039
300 -10.846 -1.893
301 -10.978 -1.396
302 -11.687 -1.817
303 -12.383 -2.472
304 -12.777 -2.378
305 -11.670 -3.237
306 -10.651 -2.612
307 -11.329 -1.948
308 -11.046 -2.970
309 -10.773 -3.386
310 -10.561 -2.817
311 -10.951 -1.945
312 -11.619 -1.153
313 -12.172 -1.301
314 -12.961 -0.941
315 -13.682 -0.550
316 -14.582 -0.703
317 -15.568 -0.519
318 -14.665 0.405
319 -14.896 0.610
320 -15.189 0.400
321 -14.516 0.194
322 -13.778 -0.746
323 -14.811 -0.586
324 -15.135 -0.060
325 -15.629 0.239
326 -14.905 0.291
327 -14.320 0.133
328 -13.875 0.162
329 -13.697 0.707
330 -12.565 0.812
331 -11.980 0.440
332 -11.881 1.479
333 -11.560 2.369
334 -11.254 1.958
335 -10.623 1.545
336 -9.565 1.601
337 -8.755 1.502
338 -7.929 1.860
339 -7.612 1.302
340 -7.196 1.121
341 -7.761 1.502
342 -8.135 1.692
343 -9.714 2.154
344 -9.720 2.472
345 -10.656 2.147
346 -10.563 2.437
347 -10.721 3.352
348 -10.994 3.868
349 -10.987 3.982
350 -10.431 4.628
351 -10.317 4.913
352 -9.868 4.138
353 -9.808 3.603
354 -10.423 2.645
355 -10.839 2.363
356 -11.667 2.672
357 -11.284 2.636
358 -11.491 3.208
359 -11.501 3.875
360 -11.137 3.203
361 -11.400 2.707
362 -10.777 2.300
363 -10.543 1.769
364 -11.267 1.483
365 -11.508 1.206
366 -11.250 1.674
367 -11.515 2.049
368 -11.916 2.638
369 -11.662 3.865
370 -10.731 3.712
371 -10.173 4.007
372 -10.989 3.321
373 -11.536 3.445
374 -11.167 3.192
375 -11.359 2.263
376 -11.716 2.097
377 -12.325 2.096
378 -12.106 2.213
379 -11.975 2.631
380 -11.823 2.614
381 -11.976 3.569
382 -12.606 3.671
383 -13.706 3.738
384 -14.145 3.801
385 -13.890 2.795
386 -13.944 2.020
387 -14.179 2.254
388 -13.590 2.576
389 -14.192 2.641
390 -14.163 3.093
391 -14.044 2.315
392 -14.260 2.197
393 -13.775 1.231
394 -14.123 1.101
395 -13.925 0.781
396 -13.249 0.487
397 -12.315 0.509
398 -11.883 0.360
399 -11.865 0.529
400 -11.477 0.866
401 -10.591 0.918
402 -10.688 1.500
403 -10.873 1.451
404 -10.619 1.564
405 -10.693 1.739
406 -10.182 1.253
407 -9.275 0.462
408 -9.523 -0.026
409 -9.086 0.690
410 -8.806 0.995
411 -8.534 1.681
412 -7.699 1.573
413 -6.856 1.107
414 -6.900 1.235
415 -6.622 1.526
416 -5.508 1.293
417 -5.992 1.557
418 -5.520 1.416
419 -4.599 0.741
420 -3.682 1.235
421 -3.436 2.214
422 -2.701 2.192
423 -2.504 2.504
424 -2.071 2.961
425 -1.830 2.986
426 -1.084 2.631
427 -1.164 2.272
428 -0.772 2.944
429 -0.835 3.071
430 -1.023 3.900
431 -0.630 3.466
432 -0.703 3.346
433 -0.529 4.185
434 0.266 4.278
435 0.140 4.062
436 -0.380 4.676
437 -0.473 4.196
438 0.135 4.404
439 0.884 4.252
440 0.318 3.755
441 -0.014 3.515
442 0.556 3.419
443 0.386 4.021
444 1.450 3.721
445 2.089 4.105
446 2.213 4.139
447 2.563 5.129
448 2.512 5.316
449 1.958 5.563
450 1.691 5.482
451 1.261 5.097
452 1.199 4.472
453 1.149 4.522
454 0.861 4.138
455 0.002 4.975
456 0.342 5.298
457 0.664 5.758
458 0.570 5.876
459 0.962 6.769
460 0.477 6.890
461 0.468 6.226
462 0.663 5.992
463 0.020 5.720
464 0.275 6.432
465 0.757 6.383
466 2.048 7.292
467 2.639 7.233
468 2.171 6.909
469 1.693 7.341
470 1.943 7.894
471 2.379 8.139
472 2.714 7.631
473 3.147 7.216
474 2.548 7.725
475 2.497 7.594
476 2.905 7.730
477 2.882 7.868
478 3.535 8.540
479 3.598 8.748
480 3.726 7.920
481 4.382 7.726
482 4.034 7.540
483 3.534 7.381
484 3.410 7.491
485 4.162 7.557
486 5.145 7.546
487 4.881 7.514
488 5.337 7.076
489 5.228 5.993
490 5.425 4.948
491 5.280 5.104
492 5.374 5.857
493 5.249 6.121
494 5.159 5.340
495 5.852 5.435
496 5.769 5.410
497 5.343 5.074
498 5.470 5.545
499 4.981 4.837
500 4.773 5.112
501 5.063 5.130
