# Supplementary material for: Maximum likelihood-based estimation of diffusion coefficient is quick and reliable method for analyzing estradiol actions on surface receptor movements
Source: Front Neuroinform. 2023 Mar 8;17:1005936. doi: 10.3389/fninf.2023.1005936 (PMC10031098; doi:10.3389/fninf.2023.1005936)
Supplement: Supplementary file 2 [file Data_Sheet_2.ZIP › 00-D-error_sensitivity/D015_s0/Traj_N=500_D=0.15_Error=0_MotionBlur _No.147.dat]

001 0.041 0.676
002 0.279 1.494
003 0.235 1.481
004 0.566 1.212
005 0.923 1.046
006 0.252 1.699
007 -0.400 2.592
008 -0.130 2.924
009 0.050 3.677
010 -0.504 3.706
011 -0.959 4.513
012 -1.256 4.778
013 -1.853 5.450
014 -2.419 5.457
015 -3.386 4.779
016 -3.758 4.687
017 -4.108 3.773
018 -4.465 3.623
019 -4.089 3.821
020 -4.594 4.256
021 -4.793 4.552
022 -5.029 4.383
023 -6.007 4.266
024 -6.550 3.678
025 -6.582 3.114
026 -6.948 2.538
027 -7.278 3.005
028 -7.129 2.971
029 -7.775 3.032
030 -7.231 3.094
031 -8.027 3.439
032 -7.139 3.099
033 -7.831 3.334
034 -8.939 3.494
035 -9.174 2.910
036 -9.388 2.561
037 -9.211 1.970
038 -9.008 1.268
039 -7.769 1.338
040 -8.058 1.775
041 -7.755 1.680
042 -7.605 1.495
043 -7.796 2.018
044 -7.863 2.796
045 -8.266 2.447
046 -9.129 2.429
047 -9.602 1.976
048 -9.163 1.576
049 -9.112 1.914
050 -9.304 1.298
051 -8.947 1.450
052 -8.932 1.602
053 -8.962 1.010
054 -7.910 -0.167
055 -7.592 0.059
056 -7.329 0.903
057 -7.500 1.884
058 -7.700 1.546
059 -7.927 1.088
060 -8.859 1.242
061 -8.665 1.542
062 -9.054 0.075
063 -9.446 -0.681
064 -8.972 -1.036
065 -9.066 -1.641
066 -8.384 -1.141
067 -8.022 -1.358
068 -7.908 -1.222
069 -7.673 -2.089
070 -7.399 -3.249
071 -7.916 -3.192
072 -8.219 -3.519
073 -9.087 -3.818
074 -9.584 -2.638
075 -9.309 -2.671
076 -8.721 -2.033
077 -8.945 -3.143
078 -9.964 -3.526
079 -10.206 -3.144
080 -11.312 -3.348
081 -12.299 -3.551
082 -12.126 -3.322
083 -11.308 -3.352
084 -11.183 -3.342
085 -11.551 -4.021
086 -11.205 -4.778
087 -11.512 -6.062
088 -11.324 -6.540
089 -11.345 -6.346
090 -10.664 -6.374
091 -10.573 -6.454
092 -10.886 -6.987
093 -11.319 -7.254
094 -11.044 -7.339
095 -10.943 -7.228
096 -11.386 -8.196
097 -11.946 -9.219
098 -11.366 -8.391
099 -10.705 -9.133
100 -9.239 -8.833
101 -8.787 -8.494
102 -9.445 -8.096
103 -9.461 -8.600
104 -10.027 -8.382
105 -9.874 -9.099
106 -9.811 -9.718
107 -10.501 -10.709
108 -10.245 -11.189
109 -10.125 -10.983
110 -10.841 -10.854
111 -11.728 -11.086
112 -12.432 -11.096
113 -12.080 -10.629
114 -11.879 -10.671
115 -12.782 -11.422
116 -13.874 -11.498
117 -14.660 -11.671
118 -16.156 -12.385
119 -16.845 -12.395
120 -16.270 -13.009
121 -15.402 -12.947
122 -15.431 -12.144
123 -15.247 -11.453
124 -15.069 -11.930
125 -14.809 -12.703
126 -14.348 -12.506
127 -13.785 -12.287
128 -13.404 -12.824
129 -12.384 -12.977
130 -12.012 -13.062
131 -12.708 -12.923
132 -12.955 -12.037
133 -12.630 -12.574
134 -11.863 -13.436
135 -10.974 -13.433
136 -10.652 -12.941
137 -9.818 -12.150
138 -9.451 -11.805
139 -10.090 -10.846
140 -10.073 -10.288
141 -9.502 -10.834
142 -8.734 -10.579
143 -8.403 -9.898
144 -9.471 -10.185
145 -10.049 -9.546
146 -10.974 -8.867
147 -11.452 -8.894
148 -10.556 -8.939
149 -10.205 -8.899
150 -11.036 -8.632
151 -10.929 -9.307
152 -10.674 -9.082
153 -10.683 -8.696
154 -11.199 -8.675
155 -10.517 -8.685
156 -10.528 -8.464
157 -11.562 -8.241
158 -11.715 -7.844
159 -11.519 -7.982
160 -11.783 -7.749
161 -13.080 -7.692
162 -13.040 -7.979
163 -12.812 -8.008
164 -13.327 -7.842
165 -13.563 -8.855
166 -13.968 -9.418
167 -13.741 -9.611
168 -13.626 -9.703
169 -13.029 -9.059
170 -12.729 -8.479
171 -12.777 -8.508
172 -12.919 -9.028
173 -11.947 -8.366
174 -11.862 -7.506
175 -12.255 -7.489
176 -12.619 -8.404
177 -12.450 -8.925
178 -12.412 -8.161
179 -12.052 -8.653
180 -11.781 -9.265
181 -12.488 -9.449
182 -12.639 -9.657
183 -11.752 -9.304
184 -11.403 -9.918
185 -10.864 -10.112
186 -10.231 -9.830
187 -10.384 -9.231
188 -10.470 -8.884
189 -9.768 -7.975
190 -8.500 -8.150
191 -7.886 -8.401
192 -6.721 -8.248
193 -6.291 -7.959
194 -7.125 -8.145
195 -7.311 -7.710
196 -6.643 -7.705
197 -5.514 -7.692
198 -5.537 -7.450
199 -4.305 -6.368
200 -4.291 -6.104
201 -4.083 -6.183
202 -4.351 -6.078
203 -4.245 -5.457
204 -3.497 -5.074
205 -3.964 -4.961
206 -3.664 -6.244
207 -3.307 -5.687
208 -2.869 -5.196
209 -2.688 -5.058
210 -2.952 -5.381
211 -3.227 -4.825
212 -3.229 -4.351
213 -3.641 -3.872
214 -4.207 -4.304
215 -4.329 -4.425
216 -3.623 -4.301
217 -3.580 -3.918
218 -3.330 -4.034
219 -2.545 -4.507
220 -2.686 -4.826
221 -2.677 -4.912
222 -2.576 -4.170
223 -3.123 -3.969
224 -3.451 -4.390
225 -4.250 -4.645
226 -3.765 -4.343
227 -3.839 -4.139
228 -3.862 -4.228
229 -4.217 -4.100
230 -4.283 -4.339
231 -4.275 -4.385
232 -3.962 -4.837
233 -3.094 -5.301
234 -2.673 -5.777
235 -1.785 -5.792
236 -2.029 -5.808
237 -2.141 -5.291
238 -2.141 -5.199
239 -1.770 -4.722
240 -1.248 -4.300
241 -0.516 -3.970
242 -0.202 -4.002
243 0.084 -3.500
244 -0.059 -3.764
245 0.271 -4.348
246 -0.027 -3.901
247 -0.484 -3.870
248 -0.294 -4.050
249 -1.321 -4.943
250 -1.519 -4.454
251 -1.026 -4.636
252 -0.028 -4.328
253 -0.011 -5.093
254 -1.017 -5.598
255 -0.225 -4.964
256 1.395 -4.110
257 1.956 -4.059
258 2.941 -3.552
259 3.080 -3.322
260 3.437 -3.958
261 3.695 -4.167
262 3.702 -3.371
263 3.736 -3.422
264 3.642 -3.876
265 3.014 -4.668
266 3.267 -5.093
267 4.019 -5.532
268 4.213 -6.123
269 3.682 -6.162
270 3.478 -5.265
271 3.474 -4.984
272 2.509 -4.760
273 2.227 -4.602
274 1.784 -4.394
275 1.143 -5.384
276 0.294 -6.676
277 0.809 -6.984
278 1.437 -6.523
279 1.711 -5.859
280 1.524 -5.010
281 1.704 -4.546
282 2.313 -4.217
283 2.382 -4.673
284 2.111 -4.868
285 1.965 -5.764
286 1.602 -5.292
287 1.280 -4.423
288 1.560 -4.477
289 1.614 -5.609
290 1.563 -5.694
291 1.220 -5.095
292 0.711 -4.821
293 0.724 -4.042
294 1.357 -4.083
295 2.355 -4.559
296 2.690 -5.479
297 2.442 -5.379
298 2.320 -4.783
299 2.013 -5.674
300 1.782 -6.583
301 1.878 -7.640
302 1.090 -8.229
303 0.792 -7.517
304 1.107 -6.025
305 0.588 -6.227
306 0.355 -7.298
307 1.263 -7.634
308 1.648 -7.017
309 1.777 -6.575
310 1.161 -5.517
311 0.933 -5.377
312 1.819 -5.362
313 1.954 -5.530
314 1.969 -5.378
315 2.853 -5.700
316 2.940 -5.390
317 3.166 -4.626
318 2.410 -3.601
319 1.680 -3.840
320 2.333 -4.708
321 3.875 -5.885
322 3.547 -6.080
323 3.154 -5.879
324 2.638 -5.177
325 3.066 -4.741
326 4.065 -3.814
327 3.972 -3.806
328 4.469 -4.626
329 4.318 -4.887
330 4.101 -4.902
331 4.654 -5.493
332 5.153 -6.028
333 5.399 -6.224
334 5.388 -6.709
335 5.122 -6.416
336 4.223 -6.461
337 4.332 -6.703
338 3.890 -6.130
339 3.599 -6.001
340 3.112 -5.332
341 3.808 -5.006
342 3.387 -5.218
343 3.089 -5.060
344 2.699 -5.827
345 2.667 -6.069
346 2.890 -6.469
347 2.330 -6.692
348 2.426 -7.228
349 2.583 -6.963
350 1.572 -6.258
351 1.285 -6.377
352 1.701 -6.493
353 1.284 -6.391
354 0.818 -5.960
355 1.157 -5.770
356 0.701 -6.433
357 2.040 -6.147
358 1.198 -5.752
359 1.377 -6.956
360 1.496 -7.466
361 1.887 -7.645
362 1.866 -7.978
363 1.709 -8.778
364 2.026 -9.891
365 1.837 -9.712
366 2.342 -9.393
367 2.807 -9.390
368 2.403 -9.804
369 2.776 -9.845
370 2.784 -9.238
371 2.416 -8.451
372 2.242 -8.946
373 1.733 -9.335
374 1.354 -9.024
375 0.580 -9.188
376 -0.083 -10.002
377 -0.915 -9.309
378 -1.023 -9.307
379 -0.381 -8.506
380 0.058 -8.200
381 -0.186 -8.004
382 -0.856 -7.578
383 -0.617 -7.712
384 -0.802 -7.712
385 -1.160 -7.128
386 -0.914 -7.224
387 -1.972 -7.625
388 -1.926 -7.459
389 -2.165 -7.490
390 -2.017 -7.184
391 -2.174 -6.932
392 -2.104 -7.608
393 -2.345 -8.181
394 -3.017 -8.231
395 -2.301 -8.178
396 -2.740 -9.259
397 -2.884 -9.887
398 -2.485 -9.226
399 -2.365 -9.001
400 -3.098 -9.815
401 -2.922 -9.553
402 -3.377 -9.321
403 -4.026 -9.347
404 -3.888 -8.574
405 -3.540 -7.779
406 -4.281 -8.082
407 -3.747 -8.678
408 -3.186 -8.875
409 -2.687 -9.507
410 -2.589 -9.916
411 -1.736 -9.968
412 -0.997 -9.732
413 -1.096 -9.206
414 -0.896 -9.217
415 -1.114 -9.238
416 -1.048 -8.055
417 -1.300 -7.280
418 -1.168 -7.965
419 -0.832 -7.504
420 -0.957 -7.094
421 -0.829 -7.499
422 -0.831 -7.789
423 -1.189 -8.051
424 -1.387 -7.692
425 -2.102 -7.164
426 -2.328 -7.478
427 -2.159 -7.420
428 -2.728 -7.952
429 -2.872 -8.771
430 -3.689 -9.169
431 -3.202 -8.499
432 -2.952 -8.802
433 -3.318 -9.348
434 -3.343 -9.305
435 -3.258 -9.975
436 -3.214 -9.244
437 -3.997 -9.162
438 -4.301 -9.440
439 -4.506 -8.701
440 -4.909 -9.008
441 -4.805 -9.923
442 -5.001 -10.938
443 -5.215 -12.067
444 -6.201 -12.753
445 -6.289 -13.634
446 -5.935 -13.951
447 -5.890 -14.389
448 -6.290 -14.138
449 -6.817 -14.062
450 -6.654 -14.139
451 -6.535 -14.396
452 -7.257 -14.214
453 -7.237 -14.148
454 -7.150 -14.139
455 -8.400 -14.301
456 -8.625 -15.810
457 -8.438 -15.768
458 -8.861 -16.220
459 -8.685 -16.765
460 -8.546 -16.284
461 -8.747 -16.639
462 -9.991 -16.592
463 -9.135 -16.661
464 -8.824 -16.016
465 -8.040 -16.589
466 -7.455 -17.320
467 -7.570 -16.977
468 -7.577 -16.164
469 -6.573 -15.578
470 -6.758 -15.593
471 -6.317 -15.586
472 -5.737 -15.754
473 -5.789 -16.153
474 -5.675 -16.249
475 -5.351 -15.849
476 -5.855 -16.067
477 -6.382 -15.651
478 -6.805 -15.950
479 -7.228 -15.846
480 -7.299 -16.043
481 -7.351 -15.948
482 -7.391 -15.715
483 -7.585 -15.952
484 -7.452 -15.941
485 -6.959 -16.007
486 -7.144 -15.295
487 -7.536 -15.348
488 -7.655 -15.317
489 -7.764 -15.079
490 -7.644 -15.142
491 -7.588 -16.379
492 -7.397 -16.919
493 -6.384 -16.493
494 -6.059 -16.567
495 -6.221 -16.976
496 -5.771 -16.868
497 -6.072 -17.031
498 -6.888 -17.212
499 -7.337 -16.776
500 -6.928 -16.079
501 -7.044 -16.153
