# Supplementary material for: Maximum likelihood-based estimation of diffusion coefficient is quick and reliable method for analyzing estradiol actions on surface receptor movements
Source: Front Neuroinform. 2023 Mar 8;17:1005936. doi: 10.3389/fninf.2023.1005936 (PMC10031098; doi:10.3389/fninf.2023.1005936)
Supplement: Supplementary file 2 [file Data_Sheet_2.ZIP › 00-D-error_sensitivity/D015_s0/Traj_N=500_D=0.15_Error=0_MotionBlur _No.148.dat]

001 0.776 -1.058
002 1.254 -0.913
003 1.253 0.048
004 0.806 0.458
005 0.317 0.976
006 -0.856 1.116
007 -0.792 1.719
008 -0.925 2.429
009 -0.198 2.314
010 0.512 1.462
011 1.102 0.545
012 1.511 0.318
013 1.346 0.928
014 1.166 1.230
015 0.455 0.564
016 -0.895 0.380
017 -0.908 -0.081
018 -0.655 -0.723
019 -0.541 -1.651
020 -0.269 -1.323
021 -0.546 -1.043
022 -0.547 -0.870
023 -1.204 -1.626
024 -0.912 -1.912
025 -0.952 -1.317
026 -1.261 -0.512
027 -1.674 -0.795
028 -1.981 -1.295
029 -2.277 -0.739
030 -2.097 -0.261
031 -2.444 -1.110
032 -2.804 -1.481
033 -2.655 -1.315
034 -2.050 -1.127
035 -1.124 -0.010
036 -0.741 0.954
037 -1.429 1.718
038 -2.359 1.527
039 -3.006 1.335
040 -3.227 1.517
041 -3.035 1.619
042 -2.707 1.421
043 -2.577 1.280
044 -2.386 1.699
045 -1.896 0.753
046 -1.965 -0.146
047 -2.269 -0.026
048 -2.609 0.798
049 -2.904 1.050
050 -2.206 1.141
051 -2.534 1.004
052 -2.918 2.203
053 -2.445 2.516
054 -2.475 3.150
055 -2.474 3.180
056 -2.565 3.171
057 -2.822 3.928
058 -2.370 3.784
059 -2.174 4.079
060 -2.257 4.170
061 -2.580 4.634
062 -3.087 5.182
063 -3.337 4.719
064 -3.347 4.930
065 -2.917 4.155
066 -2.998 3.994
067 -3.723 4.020
068 -3.952 3.566
069 -4.117 3.512
070 -4.662 2.672
071 -4.014 2.467
072 -4.754 2.573
073 -5.017 2.828
074 -4.214 2.761
075 -3.860 2.728
076 -4.088 2.428
077 -3.985 2.270
078 -4.367 2.386
079 -4.260 2.587
080 -3.501 1.997
081 -3.712 1.823
082 -3.669 1.792
083 -3.867 1.414
084 -2.976 2.205
085 -2.885 2.007
086 -2.843 2.358
087 -2.046 2.424
088 -2.735 1.859
089 -3.841 1.690
090 -4.646 1.633
091 -5.243 1.317
092 -5.206 0.726
093 -4.747 0.857
094 -4.278 0.477
095 -3.865 0.167
096 -3.866 0.125
097 -3.601 -0.679
098 -3.915 -0.170
099 -4.436 0.166
100 -5.356 0.372
101 -5.216 1.284
102 -5.028 1.892
103 -4.767 2.238
104 -5.215 2.164
105 -5.049 2.025
106 -5.152 1.818
107 -5.950 2.071
108 -5.486 2.550
109 -5.327 1.992
110 -4.993 1.370
111 -4.221 2.572
112 -4.624 2.393
113 -5.089 2.399
114 -5.783 1.712
115 -5.672 1.277
116 -6.238 1.758
117 -5.829 1.852
118 -4.271 2.400
119 -4.173 3.078
120 -4.234 3.225
121 -4.234 3.241
122 -3.000 3.624
123 -2.338 4.331
124 -2.137 4.255
125 -2.333 4.000
126 -2.659 4.120
127 -2.977 4.208
128 -2.286 3.506
129 -2.261 3.449
130 -1.906 3.817
131 -1.377 3.560
132 -0.686 4.445
133 -1.353 4.431
134 -2.364 4.113
135 -2.783 4.724
136 -2.603 4.677
137 -3.220 5.196
138 -3.919 5.422
139 -4.472 5.333
140 -4.288 5.251
141 -3.587 4.933
142 -3.527 4.996
143 -4.053 4.985
144 -4.294 4.578
145 -4.818 3.898
146 -5.409 4.103
147 -6.473 3.693
148 -6.338 3.669
149 -6.450 3.498
150 -6.666 4.481
151 -5.738 5.488
152 -5.518 5.065
153 -5.171 4.821
154 -5.220 4.129
155 -4.995 4.471
156 -4.914 4.965
157 -4.844 5.065
158 -5.564 4.409
159 -5.195 4.360
160 -5.350 3.957
161 -5.094 3.778
162 -5.224 4.449
163 -4.883 5.250
164 -4.827 5.696
165 -4.912 5.672
166 -4.885 5.051
167 -5.374 4.900
168 -6.477 6.013
169 -6.762 6.315
170 -7.384 6.385
171 -7.671 5.505
172 -7.808 4.880
173 -8.602 5.144
174 -8.644 5.085
175 -7.762 4.555
176 -8.400 4.859
177 -8.906 5.163
178 -9.890 5.127
179 -9.880 5.384
180 -10.159 4.263
181 -10.602 4.240
182 -10.657 3.889
183 -9.469 2.861
184 -10.011 2.461
185 -10.159 2.696
186 -10.727 2.741
187 -10.968 3.375
188 -11.022 4.252
189 -11.491 4.364
190 -11.137 4.140
191 -10.804 3.503
192 -10.383 3.990
193 -10.037 3.268
194 -10.475 3.659
195 -10.112 4.084
196 -10.290 4.769
197 -10.950 4.783
198 -11.636 4.422
199 -11.183 3.999
200 -11.504 4.285
201 -11.727 4.040
202 -11.665 3.669
203 -11.553 4.499
204 -12.273 4.508
205 -11.670 4.838
206 -11.252 4.827
207 -11.737 3.728
208 -11.925 3.225
209 -11.871 2.767
210 -11.442 2.561
211 -11.209 2.995
212 -11.253 3.157
213 -11.514 3.582
214 -12.089 3.879
215 -11.167 4.027
216 -10.828 3.837
217 -10.654 4.054
218 -10.651 4.246
219 -10.814 4.474
220 -10.731 4.518
221 -10.877 4.987
222 -10.925 5.520
223 -10.338 5.956
224 -10.678 6.996
225 -10.325 6.568
226 -9.475 6.122
227 -9.667 6.115
228 -10.361 6.347
229 -10.445 6.390
230 -10.466 6.284
231 -10.176 6.719
232 -10.690 7.238
233 -11.189 6.967
234 -10.375 6.637
235 -9.794 6.316
236 -8.605 6.973
237 -9.676 6.679
238 -10.811 6.839
239 -11.194 7.374
240 -11.017 6.406
241 -11.227 6.053
242 -11.828 6.470
243 -12.266 6.473
244 -12.563 6.227
245 -12.445 5.470
246 -12.325 6.254
247 -11.715 7.005
248 -11.284 7.551
249 -11.647 8.176
250 -11.765 7.709
251 -12.228 7.657
252 -11.964 7.903
253 -11.827 7.727
254 -12.115 7.374
255 -12.669 7.315
256 -13.474 7.111
257 -14.693 7.548
258 -15.266 7.174
259 -14.811 7.647
260 -14.242 6.996
261 -13.539 6.668
262 -13.781 5.854
263 -14.356 5.961
264 -14.289 6.216
265 -13.820 5.688
266 -13.703 4.778
267 -13.204 4.049
268 -12.653 3.581
269 -12.910 4.092
270 -12.849 4.885
271 -12.748 4.371
272 -12.355 4.624
273 -12.217 4.658
274 -11.889 4.314
275 -12.121 4.330
276 -11.326 3.540
277 -11.568 3.340
278 -10.907 3.741
279 -10.922 3.907
280 -10.617 3.467
281 -9.927 3.259
282 -8.964 3.047
283 -7.737 2.476
284 -8.254 2.930
285 -8.122 2.624
286 -8.039 1.557
287 -7.382 1.477
288 -7.279 1.421
289 -7.006 1.178
290 -6.704 0.745
291 -5.805 0.751
292 -4.926 0.238
293 -4.383 -0.916
294 -3.546 -1.044
295 -3.663 -1.753
296 -3.621 -1.945
297 -4.064 -1.788
298 -4.145 -2.890
299 -3.992 -3.201
300 -4.521 -2.826
301 -5.238 -2.555
302 -5.362 -3.280
303 -5.515 -3.616
304 -5.518 -3.144
305 -5.676 -3.104
306 -4.904 -3.321
307 -4.445 -3.424
308 -4.158 -2.801
309 -3.734 -2.208
310 -3.562 -2.129
311 -2.672 -1.317
312 -2.701 -0.344
313 -3.095 -1.306
314 -3.485 -1.145
315 -3.524 -0.815
316 -3.369 -1.376
317 -3.490 -1.386
318 -3.674 -1.847
319 -3.551 -2.396
320 -3.309 -2.407
321 -3.305 -1.968
322 -4.257 -0.956
323 -5.123 0.557
324 -6.006 0.910
325 -5.431 0.667
326 -5.440 0.845
327 -5.411 1.287
328 -4.993 2.073
329 -5.249 1.866
330 -5.593 1.512
331 -6.297 1.838
332 -6.559 1.476
333 -7.370 1.677
334 -7.521 2.118
335 -7.084 2.591
336 -7.669 3.479
337 -7.773 3.101
338 -6.978 2.179
339 -6.514 2.266
340 -6.527 2.772
341 -6.178 2.416
342 -5.697 1.588
343 -6.058 0.769
344 -6.714 0.969
345 -6.517 0.821
346 -6.562 1.028
347 -6.493 0.842
348 -6.179 0.025
349 -6.401 -0.276
350 -6.327 -1.346
351 -6.345 -1.521
352 -7.206 -1.142
353 -7.192 -1.282
354 -7.297 -1.062
355 -8.592 -1.641
356 -9.040 -1.897
357 -8.261 -2.177
358 -7.961 -2.165
359 -8.055 -1.990
360 -7.331 -2.654
361 -7.406 -2.628
362 -7.541 -2.329
363 -7.620 -3.214
364 -8.474 -3.134
365 -8.448 -2.793
366 -8.318 -2.785
367 -7.858 -2.555
368 -6.807 -1.840
369 -6.518 -1.836
370 -6.497 -1.850
371 -6.827 -2.699
372 -6.711 -2.764
373 -7.253 -1.975
374 -6.891 -2.559
375 -6.961 -2.353
376 -7.152 -2.027
377 -7.293 -0.881
378 -7.469 -1.244
379 -7.350 -1.495
380 -6.984 -1.656
381 -8.466 -1.100
382 -8.819 -0.272
383 -8.926 0.047
384 -8.816 0.530
385 -8.252 0.354
386 -8.358 1.375
387 -8.639 1.508
388 -8.321 1.628
389 -8.403 3.055
390 -8.731 4.635
391 -8.294 5.191
392 -8.107 5.651
393 -7.980 5.700
394 -7.054 5.164
395 -6.960 5.499
396 -7.099 4.591
397 -6.861 5.769
398 -5.647 5.503
399 -6.239 5.699
400 -7.010 5.936
401 -7.530 5.698
402 -6.685 5.107
403 -6.302 4.552
404 -6.217 4.361
405 -5.604 4.629
406 -6.195 4.763
407 -7.981 4.848
408 -8.281 4.557
409 -9.040 3.861
410 -9.718 2.874
411 -8.344 2.135
412 -7.483 2.322
413 -6.751 2.606
414 -6.314 2.532
415 -6.252 2.002
416 -6.175 2.662
417 -5.200 2.423
418 -4.632 1.658
419 -4.796 1.746
420 -4.551 1.084
421 -4.677 0.794
422 -5.796 1.086
423 -6.127 1.226
424 -5.784 1.106
425 -5.531 0.611
426 -5.085 0.205
427 -5.868 0.288
428 -5.429 0.316
429 -5.119 0.842
430 -4.077 1.035
431 -4.487 0.200
432 -4.458 -0.173
433 -4.836 -0.342
434 -5.362 -0.177
435 -5.063 -0.554
436 -4.819 -0.140
437 -4.081 0.271
438 -3.759 0.191
439 -4.784 -0.023
440 -6.104 0.491
441 -6.720 -0.167
442 -6.947 -0.570
443 -6.171 -0.404
444 -5.731 0.675
445 -6.398 1.096
446 -6.540 1.781
447 -5.465 1.745
448 -4.954 2.007
449 -4.871 1.903
450 -4.336 1.456
451 -3.413 1.430
452 -2.425 1.283
453 -2.179 1.577
454 -2.893 1.593
455 -4.118 1.652
456 -3.691 2.562
457 -4.034 2.491
458 -3.837 2.379
459 -3.941 2.155
460 -3.889 1.929
461 -3.837 2.672
462 -3.650 2.765
463 -2.992 2.850
464 -3.011 2.450
465 -2.321 3.217
466 -2.304 3.280
467 -1.758 3.345
468 -1.687 3.603
469 -1.754 3.140
470 -2.110 2.521
471 -1.957 3.004
472 -2.207 3.268
473 -2.249 3.883
474 -1.872 3.639
475 -1.255 3.804
476 -2.031 2.745
477 -2.355 2.824
478 -1.935 1.729
479 -2.262 0.186
480 -1.973 0.316
481 -0.979 1.213
482 -0.342 0.700
483 -0.288 1.078
484 -0.250 1.528
485 -0.578 1.063
486 -0.754 0.179
487 -0.820 0.516
488 -1.595 1.144
489 -1.604 1.749
490 -1.012 2.089
491 -0.289 2.332
492 0.337 2.166
493 0.441 2.359
494 0.654 1.885
495 0.621 2.180
496 0.282 2.247
497 0.473 1.888
498 0.821 1.342
499 0.318 1.031
500 -0.196 0.937
501 -0.093 1.344
