# Supplementary material for: Maximum likelihood-based estimation of diffusion coefficient is quick and reliable method for analyzing estradiol actions on surface receptor movements
Source: Front Neuroinform. 2023 Mar 8;17:1005936. doi: 10.3389/fninf.2023.1005936 (PMC10031098; doi:10.3389/fninf.2023.1005936)
Supplement: Supplementary file 2 [file Data_Sheet_2.ZIP › 00-D-error_sensitivity/D015_s0/Traj_N=500_D=0.15_Error=0_MotionBlur _No.149.dat]

001 -0.381 -0.007
002 0.044 0.268
003 0.696 0.159
004 1.158 0.857
005 0.800 0.258
006 0.816 -0.053
007 0.448 0.103
008 0.764 -0.369
009 1.251 -0.586
010 1.255 -0.264
011 1.103 0.079
012 0.846 -0.362
013 1.971 -0.136
014 2.743 0.409
015 3.479 -0.075
016 4.105 -0.122
017 4.672 0.150
018 4.768 1.109
019 4.852 1.476
020 4.550 0.800
021 4.314 0.727
022 3.811 1.067
023 4.333 1.141
024 3.908 1.838
025 3.132 1.675
026 3.804 1.715
027 4.114 1.611
028 4.341 2.201
029 5.020 2.974
030 5.426 3.705
031 5.552 4.437
032 5.408 4.608
033 5.544 4.690
034 4.809 5.738
035 5.370 6.167
036 5.486 6.447
037 5.642 7.422
038 5.613 7.731
039 4.961 7.924
040 5.151 8.482
041 4.428 9.959
042 4.264 10.413
043 3.887 10.481
044 3.173 10.294
045 2.622 10.560
046 3.794 10.816
047 4.725 9.852
048 5.028 9.137
049 5.076 8.858
050 5.379 8.260
051 5.934 7.884
052 5.557 7.887
053 5.363 7.286
054 5.064 7.340
055 5.593 7.673
056 4.973 7.148
057 4.566 6.523
058 4.641 7.354
059 5.236 7.048
060 5.257 7.697
061 3.902 7.832
062 3.965 8.216
063 4.479 8.191
064 4.332 8.045
065 3.728 7.756
066 2.932 8.023
067 2.170 7.404
068 2.217 6.962
069 2.228 6.809
070 1.250 6.608
071 -0.008 6.466
072 -0.733 6.433
073 -0.538 7.103
074 -1.452 7.835
075 -1.964 8.020
076 -1.100 8.219
077 -0.260 8.027
078 0.097 8.001
079 0.365 8.433
080 0.398 8.662
081 0.172 8.973
082 -0.384 9.217
083 -0.762 8.942
084 -0.872 9.168
085 -1.446 9.732
086 -0.664 10.497
087 -0.532 10.808
088 -1.122 10.304
089 -0.179 10.133
090 0.098 10.649
091 0.634 10.536
092 0.691 10.322
093 1.032 10.295
094 1.440 10.393
095 1.622 10.636
096 0.773 10.724
097 1.228 11.165
098 1.724 10.886
099 1.408 11.565
100 1.442 11.219
101 1.049 11.890
102 0.076 11.760
103 -0.021 11.150
104 -0.536 11.333
105 -0.168 11.672
106 1.001 12.059
107 1.396 12.066
108 1.523 12.530
109 2.426 13.223
110 2.575 13.151
111 1.720 13.199
112 1.342 13.262
113 1.881 12.692
114 2.051 12.906
115 1.962 12.667
116 1.730 12.539
117 1.461 12.140
118 0.876 12.452
119 0.532 13.174
120 0.500 12.161
121 0.803 11.565
122 0.247 10.777
123 0.300 10.028
124 0.039 9.683
125 -0.556 8.687
126 -0.372 7.991
127 -0.951 7.355
128 -0.503 7.746
129 -0.566 7.695
130 -1.989 7.618
131 -2.599 7.618
132 -2.990 7.183
133 -3.709 7.739
134 -3.768 8.440
135 -4.566 8.938
136 -5.366 10.137
137 -4.601 10.468
138 -4.626 10.377
139 -5.323 10.467
140 -4.985 10.828
141 -4.756 11.230
142 -4.756 12.524
143 -5.135 12.015
144 -6.017 11.366
145 -5.891 11.831
146 -7.009 12.085
147 -7.066 11.599
148 -7.089 12.043
149 -6.479 11.986
150 -6.747 12.557
151 -6.620 12.331
152 -6.553 12.522
153 -6.585 13.312
154 -6.816 14.142
155 -6.441 14.178
156 -7.004 14.440
157 -6.927 14.791
158 -7.118 15.327
159 -7.356 15.206
160 -7.125 15.777
161 -7.090 15.794
162 -6.363 15.422
163 -6.126 15.885
164 -6.182 15.076
165 -6.114 14.342
166 -5.799 13.772
167 -5.385 14.660
168 -5.573 14.469
169 -6.550 14.984
170 -7.478 14.743
171 -8.186 14.305
172 -8.971 14.379
173 -9.355 14.650
174 -8.442 14.728
175 -7.947 14.656
176 -8.398 14.671
177 -8.362 15.195
178 -7.600 16.034
179 -7.705 15.595
180 -8.175 15.582
181 -8.640 14.417
182 -8.422 14.585
183 -8.553 14.751
184 -8.830 15.154
185 -8.506 14.943
186 -9.547 15.719
187 -10.148 16.296
188 -10.376 16.428
189 -9.745 16.694
190 -8.877 16.585
191 -9.273 16.416
192 -9.914 16.850
193 -9.646 15.931
194 -10.319 15.323
195 -9.723 14.656
196 -9.210 14.822
197 -9.454 15.067
198 -9.288 16.086
199 -8.763 16.506
200 -8.136 17.186
201 -7.033 18.116
202 -7.356 18.561
203 -8.238 18.513
204 -8.063 18.994
205 -7.721 19.792
206 -7.475 20.274
207 -7.168 19.885
208 -6.833 20.712
209 -7.110 20.240
210 -6.964 19.484
211 -6.855 18.552
212 -6.655 18.432
213 -5.878 19.142
214 -5.493 18.924
215 -5.964 19.264
216 -6.250 19.361
217 -6.390 19.321
218 -5.696 19.990
219 -5.022 20.885
220 -3.721 21.244
221 -4.246 21.925
222 -4.370 22.166
223 -5.025 21.603
224 -4.899 20.814
225 -4.914 21.548
226 -4.151 21.586
227 -4.399 21.240
228 -3.877 21.765
229 -4.030 21.593
230 -4.615 21.341
231 -4.545 21.278
232 -4.622 21.322
233 -3.684 21.695
234 -3.485 22.289
235 -2.545 22.864
236 -3.696 22.035
237 -4.352 21.258
238 -4.033 20.297
239 -4.025 20.688
240 -4.548 21.167
241 -4.653 20.959
242 -4.641 20.784
243 -5.362 19.854
244 -6.137 19.530
245 -6.739 19.043
246 -6.585 19.309
247 -6.739 18.420
248 -7.224 18.134
249 -7.721 18.063
250 -8.180 17.706
251 -7.332 17.761
252 -6.989 17.721
253 -7.502 17.793
254 -7.264 18.299
255 -6.459 17.890
256 -6.743 18.347
257 -6.717 18.408
258 -5.849 19.113
259 -5.711 19.554
260 -5.546 19.178
261 -5.064 19.580
262 -4.898 19.593
263 -5.714 19.480
264 -6.489 19.046
265 -6.807 18.943
266 -7.025 18.726
267 -7.287 19.089
268 -6.809 19.385
269 -7.148 19.353
270 -7.343 18.952
271 -7.874 18.584
272 -8.899 19.173
273 -9.386 18.361
274 -9.845 17.526
275 -11.309 16.834
276 -11.887 16.054
277 -11.545 16.519
278 -10.339 15.760
279 -11.041 14.793
280 -11.885 13.761
281 -12.303 13.532
282 -12.329 13.797
283 -11.617 14.178
284 -11.165 15.862
285 -10.778 16.117
286 -11.105 16.194
287 -11.664 16.423
288 -11.345 16.936
289 -11.272 17.169
290 -11.498 16.160
291 -11.485 16.577
292 -12.810 17.474
293 -12.842 18.366
294 -11.025 18.868
295 -10.548 18.679
296 -11.029 19.217
297 -10.950 19.262
298 -11.370 19.257
299 -11.830 18.734
300 -12.145 19.276
301 -12.008 19.579
302 -12.009 20.056
303 -12.178 21.232
304 -11.760 21.730
305 -11.929 21.642
306 -11.677 21.752
307 -11.718 20.586
308 -11.694 20.393
309 -11.400 20.454
310 -11.840 20.543
311 -12.049 20.915
312 -11.794 20.329
313 -10.970 19.483
314 -10.702 19.509
315 -10.768 18.952
316 -10.040 18.846
317 -10.252 18.241
318 -9.850 17.751
319 -10.219 18.270
320 -10.297 17.960
321 -10.739 18.108
322 -11.273 17.969
323 -12.215 18.525
324 -11.613 18.297
325 -11.131 19.366
326 -10.464 19.630
327 -10.924 18.872
328 -11.467 19.417
329 -12.025 19.393
330 -11.719 19.289
331 -11.121 17.986
332 -11.087 17.783
333 -11.145 17.639
334 -10.339 17.799
335 -10.114 18.204
336 -10.391 18.845
337 -10.674 19.082
338 -10.776 19.503
339 -10.834 20.359
340 -10.704 19.831
341 -9.612 19.421
342 -9.355 19.864
343 -9.834 19.815
344 -9.363 19.694
345 -9.835 19.465
346 -9.778 19.406
347 -9.686 18.431
348 -10.268 18.365
349 -10.429 18.446
350 -10.489 19.207
351 -10.240 18.873
352 -10.540 18.679
353 -10.360 19.830
354 -10.590 20.783
355 -10.555 21.219
356 -10.513 21.443
357 -10.266 21.590
358 -10.366 21.783
359 -10.234 22.277
360 -9.976 21.651
361 -8.502 22.225
362 -7.835 21.944
363 -7.388 22.135
364 -7.321 22.048
365 -7.058 22.021
366 -7.469 21.917
367 -7.766 21.465
368 -7.341 20.893
369 -7.015 20.110
370 -7.451 19.901
371 -7.371 20.087
372 -6.786 19.169
373 -7.268 18.866
374 -7.515 18.086
375 -7.535 19.498
376 -8.206 19.604
377 -7.840 19.291
378 -7.495 19.617
379 -7.501 19.382
380 -7.941 19.209
381 -7.963 19.305
382 -8.189 18.815
383 -8.742 19.433
384 -8.226 19.231
385 -8.697 18.582
386 -8.531 19.093
387 -9.391 20.178
388 -9.874 20.003
389 -10.241 19.830
390 -9.803 19.459
391 -10.136 19.458
392 -10.398 18.980
393 -10.240 19.034
394 -10.849 18.806
395 -11.308 19.074
396 -11.499 19.180
397 -11.709 19.040
398 -10.964 18.593
399 -10.137 19.198
400 -9.593 19.811
401 -9.241 19.424
402 -9.218 19.567
403 -9.744 19.527
404 -9.462 19.957
405 -9.977 19.340
406 -9.842 18.968
407 -10.492 20.040
408 -10.167 20.498
409 -10.619 20.740
410 -10.501 21.156
411 -10.171 20.613
412 -10.146 20.387
413 -10.476 18.897
414 -10.677 19.307
415 -10.849 20.286
416 -10.853 20.628
417 -10.832 21.013
418 -10.774 21.539
419 -10.925 21.787
420 -11.695 20.894
421 -12.098 19.395
422 -12.211 19.845
423 -11.556 19.627
424 -12.258 19.601
425 -12.667 19.518
426 -11.844 20.055
427 -11.222 20.502
428 -11.353 19.410
429 -11.626 19.033
430 -11.930 19.024
431 -11.725 19.951
432 -11.262 20.507
433 -10.441 21.062
434 -9.250 21.612
435 -8.296 22.402
436 -8.592 23.302
437 -8.886 23.186
438 -9.161 23.913
439 -9.803 24.559
440 -9.226 24.771
441 -9.559 25.204
442 -9.336 25.388
443 -9.290 25.930
444 -8.771 26.291
445 -9.212 26.556
446 -9.552 26.922
447 -9.287 27.359
448 -9.204 27.348
449 -9.230 26.454
450 -9.392 26.196
451 -9.580 26.728
452 -9.907 25.787
453 -9.923 25.364
454 -11.172 24.313
455 -11.837 23.228
456 -11.439 23.587
457 -11.699 23.390
458 -11.451 23.132
459 -11.631 23.567
460 -12.900 23.810
461 -12.766 23.194
462 -13.515 23.635
463 -14.325 23.864
464 -15.290 23.380
465 -15.937 23.737
466 -15.658 23.954
467 -14.676 23.817
468 -14.500 22.467
469 -14.495 21.576
470 -15.160 21.350
471 -16.616 22.087
472 -17.463 23.134
473 -16.977 23.049
474 -17.072 23.150
475 -17.692 23.062
476 -17.703 23.527
477 -17.664 23.457
478 -17.155 23.106
479 -18.415 23.789
480 -18.356 24.439
481 -17.857 24.804
482 -17.381 25.484
483 -17.525 25.185
484 -17.695 25.794
485 -18.108 26.355
486 -18.523 26.666
487 -18.442 27.127
488 -17.786 28.526
489 -18.721 29.042
490 -17.737 29.410
491 -17.059 29.942
492 -17.362 29.738
493 -17.221 30.442
494 -16.063 31.754
495 -16.694 32.316
496 -17.202 32.330
497 -18.361 31.666
498 -18.830 31.156
499 -18.790 31.522
500 -17.951 32.529
501 -16.742 32.860
