# Supplementary material for: Maximum likelihood-based estimation of diffusion coefficient is quick and reliable method for analyzing estradiol actions on surface receptor movements
Source: Front Neuroinform. 2023 Mar 8;17:1005936. doi: 10.3389/fninf.2023.1005936 (PMC10031098; doi:10.3389/fninf.2023.1005936)
Supplement: Supplementary file 2 [file Data_Sheet_2.ZIP › 00-D-error_sensitivity/D015_s0/Traj_N=500_D=0.15_Error=0_MotionBlur _No.150.dat]

001 -0.266 0.369
002 -1.550 0.615
003 -1.501 0.210
004 -1.553 0.481
005 -1.121 -0.060
006 -2.176 -1.175
007 -1.792 -1.782
008 -1.158 -1.822
009 -0.677 -0.878
010 -0.542 -0.861
011 -0.905 -1.115
012 -0.782 -1.268
013 -0.730 -1.446
014 -0.286 -2.344
015 -0.001 -3.324
016 -0.297 -3.514
017 -0.778 -3.207
018 -1.631 -3.685
019 -2.072 -4.058
020 -2.244 -3.817
021 -2.450 -3.937
022 -1.392 -4.952
023 -0.720 -5.282
024 0.041 -6.495
025 0.041 -7.003
026 0.274 -6.900
027 0.336 -7.355
028 0.543 -7.001
029 0.945 -6.801
030 1.656 -6.263
031 2.109 -4.993
032 2.192 -4.694
033 2.696 -4.476
034 2.882 -4.063
035 3.557 -3.388
036 3.816 -2.602
037 3.882 -3.367
038 4.600 -2.894
039 4.456 -2.731
040 3.916 -3.189
041 4.038 -3.737
042 3.637 -4.609
043 3.127 -4.806
044 3.471 -5.156
045 3.564 -5.546
046 2.480 -4.897
047 1.782 -4.412
048 2.406 -4.036
049 3.906 -4.061
050 4.274 -4.107
051 4.313 -4.331
052 3.698 -4.798
053 3.161 -5.106
054 3.354 -4.834
055 3.254 -5.266
056 3.256 -5.097
057 3.067 -4.947
058 3.776 -4.935
059 4.492 -5.645
060 5.235 -5.444
061 4.680 -4.777
062 4.710 -4.651
063 5.052 -4.869
064 5.033 -4.049
065 5.815 -3.793
066 6.123 -3.880
067 5.810 -3.938
068 6.092 -3.320
069 6.643 -4.050
070 6.469 -4.862
071 6.633 -5.296
072 7.122 -5.110
073 7.910 -4.492
074 7.729 -4.737
075 7.126 -5.099
076 6.709 -5.328
077 6.689 -5.218
078 6.436 -4.445
079 6.358 -4.271
080 6.634 -3.032
081 7.113 -2.851
082 7.994 -2.907
083 8.258 -3.164
084 8.452 -3.272
085 8.242 -3.137
086 6.877 -3.632
087 6.733 -3.343
088 6.805 -3.006
089 6.549 -2.752
090 7.407 -2.320
091 7.463 -1.869
092 7.464 -2.444
093 7.234 -2.445
094 7.895 -2.605
095 9.035 -2.291
096 8.772 -2.176
097 8.992 -3.043
098 7.765 -3.966
099 7.897 -4.355
100 8.006 -4.693
101 8.554 -4.308
102 9.197 -3.941
103 9.133 -3.085
104 9.602 -3.042
105 8.846 -3.716
106 8.527 -4.227
107 8.701 -4.059
108 9.025 -4.677
109 9.861 -4.478
110 10.257 -4.102
111 9.568 -4.629
112 10.251 -5.022
113 10.461 -4.339
114 9.944 -4.688
115 9.282 -5.057
116 9.066 -4.930
117 8.958 -5.284
118 9.590 -5.141
119 10.791 -4.899
120 10.878 -5.217
121 11.262 -5.150
122 11.057 -4.946
123 10.873 -3.783
124 10.221 -2.116
125 10.403 -1.565
126 10.042 -1.209
127 9.614 -0.504
128 9.336 -0.318
129 9.408 -0.346
130 9.369 0.002
131 9.979 -0.366
132 10.372 -0.373
133 10.103 -0.321
134 10.414 0.284
135 11.175 0.783
136 11.524 1.727
137 11.823 0.844
138 11.913 0.258
139 12.165 0.487
140 11.867 -0.369
141 11.534 -0.389
142 11.056 -0.354
143 11.607 -0.404
144 11.765 0.166
145 11.886 0.121
146 12.286 -0.282
147 12.510 -0.017
148 12.948 0.945
149 12.597 0.743
150 12.349 0.704
151 12.420 0.886
152 12.791 0.441
153 12.479 0.476
154 12.107 0.272
155 11.682 -0.142
156 11.479 -1.135
157 11.531 -0.688
158 11.515 -0.950
159 11.539 -0.833
160 11.203 -0.692
161 10.988 -0.691
162 10.995 -0.274
163 11.158 0.109
164 10.654 -0.079
165 9.724 -0.516
166 9.377 -1.297
167 9.044 -1.466
168 8.124 -1.950
169 7.084 -1.824
170 6.467 -0.527
171 6.407 -0.678
172 6.653 -1.167
173 7.138 -0.597
174 7.006 -0.241
175 6.848 0.350
176 6.918 1.105
177 7.672 1.417
178 8.215 1.655
179 8.931 1.946
180 9.153 2.006
181 9.463 1.711
182 9.373 2.346
183 9.476 3.475
184 9.451 2.884
185 10.486 2.924
186 11.131 2.866
187 11.139 2.184
188 11.519 1.462
189 12.390 0.805
190 12.890 0.288
191 12.676 -0.079
192 12.386 -0.482
193 13.344 -0.449
194 13.270 -0.523
195 13.209 -0.601
196 13.270 -1.528
197 13.089 -2.193
198 12.066 -3.185
199 11.352 -3.698
200 10.454 -4.623
201 10.016 -4.507
202 9.275 -4.363
203 9.266 -3.746
204 9.329 -3.360
205 8.694 -3.093
206 9.207 -4.471
207 9.636 -5.129
208 8.909 -5.069
209 8.207 -4.881
210 8.547 -5.010
211 9.291 -5.428
212 9.367 -5.053
213 8.756 -5.128
214 8.607 -5.011
215 8.823 -4.596
216 7.850 -4.719
217 7.462 -4.754
218 8.150 -4.759
219 7.923 -4.316
220 7.917 -4.197
221 7.953 -3.652
222 8.049 -3.228
223 8.504 -2.351
224 8.432 -2.319
225 7.551 -1.974
226 7.238 -1.911
227 6.514 -2.127
228 6.407 -1.749
229 6.417 -2.196
230 6.065 -1.745
231 5.954 -1.647
232 5.421 -0.853
233 5.851 -0.971
234 5.492 -0.696
235 4.995 -0.156
236 4.768 0.139
237 4.724 0.471
238 5.075 0.941
239 4.897 1.006
240 5.112 0.151
241 5.117 0.205
242 5.203 -0.006
243 4.721 0.141
244 4.231 0.161
245 4.396 0.747
246 3.887 0.322
247 2.933 0.516
248 3.434 0.634
249 3.014 0.700
250 2.576 0.598
251 3.083 1.715
252 2.964 2.460
253 3.523 2.163
254 3.958 2.421
255 3.826 2.264
256 3.655 2.068
257 3.079 1.463
258 4.037 1.666
259 3.874 1.881
260 4.018 1.403
261 3.882 1.280
262 4.424 1.845
263 5.291 1.203
264 5.600 1.040
265 5.978 1.368
266 6.282 3.175
267 6.826 3.791
268 6.503 3.516
269 5.820 3.961
270 5.816 3.818
271 6.160 4.525
272 6.943 3.848
273 7.239 3.426
274 7.157 2.222
275 7.347 1.538
276 7.604 0.272
277 8.013 -0.698
278 7.936 -1.427
279 7.320 -1.445
280 7.686 -2.189
281 8.612 -1.900
282 8.573 -2.180
283 8.458 -2.457
284 7.044 -2.442
285 7.054 -3.000
286 7.206 -3.330
287 7.922 -3.768
288 9.563 -3.542
289 10.484 -2.757
290 10.590 -2.178
291 10.441 -2.341
292 10.364 -2.090
293 10.928 -2.172
294 11.081 -2.328
295 11.610 -2.399
296 11.521 -1.900
297 11.694 -1.632
298 12.346 -2.024
299 13.409 -2.437
300 13.289 -2.802
301 13.162 -2.643
302 13.146 -3.306
303 12.805 -3.425
304 12.108 -2.977
305 11.861 -1.866
306 11.478 -1.138
307 11.084 -1.986
308 11.047 -2.076
309 10.327 -1.923
310 10.916 -2.002
311 11.775 -2.203
312 12.062 -1.552
313 12.257 -1.414
314 11.260 -1.432
315 10.551 -1.708
316 10.677 -0.974
317 10.373 -0.530
318 10.709 -0.044
319 11.361 0.526
320 11.171 0.102
321 11.200 0.550
322 11.344 1.778
323 11.155 1.998
324 10.371 3.050
325 9.434 3.408
326 9.436 3.151
327 9.710 3.680
328 9.782 4.079
329 9.531 3.722
330 8.747 3.764
331 8.666 3.972
332 8.057 4.570
333 8.030 4.523
334 9.361 4.357
335 9.595 3.837
336 9.806 3.249
337 9.742 2.203
338 10.354 1.348
339 10.176 1.732
340 10.984 2.077
341 10.911 2.425
342 9.450 2.680
343 9.790 2.585
344 9.479 2.269
345 8.983 1.167
346 8.640 1.201
347 8.219 2.009
348 8.060 1.849
349 8.090 2.407
350 8.261 2.401
351 8.251 2.842
352 7.779 3.240
353 7.092 3.395
354 6.924 3.048
355 6.178 1.748
356 5.805 1.162
357 5.765 1.428
358 6.087 0.970
359 6.175 1.153
360 5.987 0.580
361 5.738 1.517
362 6.503 1.191
363 6.548 1.451
364 6.188 1.479
365 6.623 1.318
366 7.267 0.313
367 8.300 0.436
368 9.014 -0.056
369 9.088 -0.341
370 9.967 -0.059
371 10.203 -1.454
372 10.441 -1.802
373 10.398 -1.584
374 10.735 -1.405
375 11.076 -0.729
376 10.856 -0.906
377 10.706 -1.694
378 11.048 -1.939
379 11.305 -2.028
380 11.708 -2.215
381 12.672 -1.936
382 12.601 -1.604
383 12.877 -1.683
384 12.842 -1.503
385 12.518 -1.370
386 12.600 -2.442
387 13.415 -2.860
388 12.965 -2.402
389 12.248 -1.980
390 11.253 -2.105
391 10.982 -2.512
392 11.302 -2.473
393 11.655 -2.515
394 11.269 -2.755
395 10.952 -3.040
396 11.743 -2.229
397 10.786 -2.163
398 9.823 -2.212
399 9.168 -2.100
400 9.468 -2.541
401 9.925 -2.577
402 10.602 -1.751
403 10.853 -1.697
404 11.464 -1.538
405 10.493 -1.444
406 10.637 -1.341
407 10.476 -1.378
408 9.935 -2.816
409 9.892 -2.865
410 10.058 -2.183
411 9.503 -1.668
412 9.829 -1.448
413 8.959 -1.252
414 8.976 -0.323
415 8.456 0.434
416 8.301 0.728
417 9.862 1.182
418 9.600 1.844
419 9.087 2.045
420 9.498 2.633
421 9.647 3.461
422 9.635 3.158
423 8.853 2.291
424 8.134 2.496
425 8.328 2.761
426 8.716 3.496
427 8.184 4.041
428 7.957 3.883
429 8.101 3.144
430 7.947 2.500
431 8.021 1.794
432 7.983 0.990
433 8.303 0.490
434 8.135 0.586
435 9.193 -0.439
436 9.183 -0.770
437 8.856 -0.599
438 8.698 0.066
439 9.174 0.014
440 9.373 -0.109
441 9.537 0.096
442 9.839 0.651
443 9.984 0.751
444 8.576 0.753
445 7.773 1.614
446 6.628 2.255
447 6.117 2.826
448 6.970 2.887
449 7.862 3.222
450 8.739 3.530
451 9.055 3.662
452 8.697 3.629
453 7.083 3.205
454 7.218 3.113
455 7.324 2.172
456 7.221 2.017
457 7.247 1.767
458 7.522 1.761
459 7.182 2.198
460 7.320 2.515
461 7.334 2.379
462 7.681 2.203
463 8.936 1.962
464 9.076 1.705
465 8.912 1.962
466 8.670 1.968
467 8.147 1.020
468 8.108 1.304
469 8.761 0.548
470 8.704 -0.752
471 8.897 -1.128
472 9.221 -0.838
473 9.989 -0.399
474 10.988 0.206
475 12.252 -0.759
476 12.932 -0.946
477 13.217 -1.228
478 13.171 -0.820
479 13.204 -0.939
480 13.215 -1.862
481 13.164 -2.109
482 13.337 -1.750
483 13.833 -1.784
484 13.417 -2.117
485 13.387 -1.862
486 13.565 -2.299
487 13.956 -2.754
488 13.988 -3.039
489 12.674 -2.553
490 12.550 -2.191
491 12.651 -2.073
492 12.944 -1.965
493 13.763 -1.463
494 14.154 -0.770
495 14.214 0.077
496 14.423 0.664
497 14.502 0.640
498 15.305 0.618
499 16.022 0.943
500 17.035 1.136
501 16.999 1.917
