# Supplementary material for: Maximum likelihood-based estimation of diffusion coefficient is quick and reliable method for analyzing estradiol actions on surface receptor movements
Source: Front Neuroinform. 2023 Mar 8;17:1005936. doi: 10.3389/fninf.2023.1005936 (PMC10031098; doi:10.3389/fninf.2023.1005936)
Supplement: Supplementary file 2 [file Data_Sheet_2.ZIP › 00-D-error_sensitivity/D015_s0/Traj_N=500_D=0.15_Error=0_MotionBlur _No.151.dat]

001 0.241 -0.436
002 0.685 -0.881
003 0.831 -0.372
004 -0.296 -0.650
005 -0.680 -0.802
006 -0.472 -1.147
007 -0.797 -1.148
008 -0.318 -0.695
009 0.747 -0.703
010 0.116 -0.276
011 0.243 0.318
012 -0.284 1.065
013 -1.223 1.145
014 -1.410 0.396
015 -1.462 0.681
016 -1.512 1.107
017 -1.077 0.677
018 -1.085 0.573
019 -0.617 0.350
020 -0.376 -0.059
021 -0.078 0.031
022 0.092 -0.368
023 0.925 0.598
024 0.669 1.015
025 -0.163 0.887
026 -0.448 0.838
027 0.079 0.818
028 0.251 1.842
029 0.021 1.579
030 0.284 0.803
031 0.478 0.266
032 0.654 -0.759
033 0.322 -0.820
034 -0.165 -0.724
035 -0.103 -1.103
036 0.676 -0.965
037 0.300 -1.350
038 -1.634 -1.273
039 -2.709 -1.602
040 -3.770 -2.067
041 -3.833 -1.983
042 -3.322 -1.419
043 -3.144 -0.359
044 -4.479 0.157
045 -5.159 -0.282
046 -5.830 -0.147
047 -6.193 -0.665
048 -6.071 -1.152
049 -6.745 -0.607
050 -7.842 -0.851
051 -8.262 -1.263
052 -7.736 -1.724
053 -6.928 -1.950
054 -6.764 -2.198
055 -6.602 -1.376
056 -6.660 -1.303
057 -7.125 -1.947
058 -7.455 -2.005
059 -6.304 -1.940
060 -5.769 -2.184
061 -5.448 -2.097
062 -5.617 -2.125
063 -5.326 -1.808
064 -5.221 -1.306
065 -5.113 -1.824
066 -4.936 -2.204
067 -4.800 -1.979
068 -4.661 -1.946
069 -4.447 -1.705
070 -4.266 -0.799
071 -3.686 -1.104
072 -3.341 -0.542
073 -3.186 -0.253
074 -3.565 -0.509
075 -3.019 -1.070
076 -3.218 -0.598
077 -2.641 -0.153
078 -2.263 0.516
079 -2.394 0.638
080 -2.687 0.727
081 -2.570 0.588
082 -2.551 0.006
083 -2.848 -0.223
084 -2.884 -0.480
085 -2.274 -0.134
086 -2.312 -0.472
087 -2.509 -0.409
088 -3.681 -0.541
089 -3.040 -0.487
090 -2.843 -0.390
091 -1.833 -1.054
092 -1.810 -1.478
093 -1.905 -1.768
094 -2.277 -1.293
095 -1.675 -1.110
096 -1.713 -0.404
097 -1.594 -0.632
098 -1.833 -1.283
099 -2.269 -0.835
100 -2.445 -0.826
101 -2.131 -1.129
102 -0.962 -2.225
103 -0.389 -2.978
104 -0.420 -2.973
105 0.282 -2.411
106 0.637 -1.987
107 0.728 -1.810
108 0.303 -1.806
109 0.821 -1.649
110 0.744 -1.424
111 0.472 -0.753
112 -0.208 -1.089
113 -0.362 -1.770
114 -0.627 -1.664
115 -1.442 -1.206
116 -1.929 -0.796
117 -1.806 -0.610
118 -1.754 -0.251
119 -0.512 0.039
120 -0.374 0.400
121 -1.347 0.400
122 -1.191 0.491
123 -0.484 0.082
124 -0.756 -0.019
125 -0.937 -0.882
126 -0.659 -0.214
127 -1.026 -0.286
128 -1.062 -0.427
129 -1.539 0.192
130 -2.009 0.942
131 -2.074 0.796
132 -1.007 1.300
133 0.164 2.264
134 0.231 2.137
135 -0.002 2.427
136 -0.125 2.643
137 -0.800 2.504
138 -0.899 3.233
139 -0.495 3.539
140 0.058 3.545
141 -0.463 4.357
142 -0.779 4.844
143 -0.381 5.492
144 -0.372 5.602
145 -0.769 5.506
146 -1.258 5.561
147 -0.965 4.542
148 -0.426 4.417
149 -0.896 3.841
150 -1.422 3.388
151 -1.224 3.589
152 -0.673 4.024
153 -0.472 3.525
154 -0.656 3.129
155 0.213 3.291
156 1.335 3.624
157 0.387 4.068
158 0.330 3.988
159 -0.323 3.662
160 -0.574 3.807
161 -0.654 3.823
162 -0.882 3.807
163 -0.382 3.731
164 0.066 3.754
165 0.681 2.872
166 0.774 2.999
167 -0.112 3.724
168 -0.594 4.549
169 -0.098 5.231
170 -0.119 5.058
171 -0.973 5.146
172 -1.136 5.176
173 -1.143 5.051
174 -0.549 4.926
175 0.419 4.855
176 1.029 5.677
177 1.356 5.716
178 1.450 5.736
179 1.087 6.555
180 1.527 6.726
181 1.995 6.520
182 1.893 6.037
183 1.865 5.684
184 1.295 6.076
185 0.732 5.714
186 0.261 5.373
187 0.206 5.474
188 0.202 5.747
189 0.516 5.058
190 -0.045 4.756
191 0.110 6.489
192 -0.066 7.228
193 -0.629 7.189
194 -0.061 7.345
195 -0.096 7.216
196 -0.662 7.649
197 -0.414 8.306
198 -0.681 9.066
199 -0.777 8.889
200 -1.584 8.912
201 -2.664 8.686
202 -3.317 8.893
203 -2.400 9.618
204 -1.748 9.461
205 -2.083 9.372
206 -2.192 9.912
207 -1.784 9.888
208 -1.161 9.564
209 -0.898 9.595
210 -0.890 8.803
211 -0.666 7.890
212 -0.669 8.399
213 -1.367 8.471
214 -1.651 8.309
215 -2.717 7.486
216 -3.404 6.999
217 -3.644 6.410
218 -4.267 6.366
219 -4.981 6.296
220 -4.631 5.504
221 -4.493 4.826
222 -3.683 4.847
223 -3.965 4.457
224 -3.364 3.715
225 -2.883 3.475
226 -2.049 3.365
227 -1.446 3.138
228 -0.491 2.805
229 -0.259 3.336
230 -1.683 3.265
231 -2.038 3.681
232 -1.357 3.996
233 -0.611 2.968
234 -1.257 3.004
235 -2.102 3.366
236 -1.666 3.204
237 -1.513 4.405
238 -1.064 5.554
239 -0.794 5.867
240 -0.214 5.430
241 0.110 5.223
242 0.398 4.442
243 -0.303 4.495
244 -0.852 4.304
245 -0.624 4.735
246 -0.099 4.993
247 0.328 4.837
248 0.754 4.803
249 0.092 5.805
250 -0.203 6.337
251 -0.700 6.324
252 -1.740 6.742
253 -1.919 6.933
254 -1.018 7.373
255 -0.353 6.666
256 -0.810 6.676
257 -0.336 7.166
258 -0.121 6.593
259 0.725 6.872
260 -0.104 6.592
261 -0.804 6.987
262 -1.409 6.890
263 -1.726 7.215
264 -1.684 7.238
265 -2.029 6.861
266 -2.132 6.887
267 -2.545 7.468
268 -2.154 7.303
269 -1.639 7.562
270 -1.885 8.570
271 -2.449 8.666
272 -1.889 8.476
273 -0.804 8.951
274 -0.465 9.108
275 -0.434 8.821
276 -0.124 8.109
277 0.135 7.522
278 -0.476 7.008
279 -1.279 7.112
280 -1.586 6.948
281 -2.414 7.220
282 -2.840 7.435
283 -3.324 7.864
284 -4.089 7.899
285 -3.836 7.076
286 -3.609 6.631
287 -4.674 5.906
288 -5.183 5.724
289 -5.413 6.388
290 -5.490 6.116
291 -5.760 6.679
292 -5.192 6.263
293 -4.620 6.145
294 -4.460 6.254
295 -3.999 5.853
296 -4.954 5.698
297 -4.886 6.391
298 -4.485 7.354
299 -4.157 7.242
300 -3.687 6.467
301 -3.442 6.532
302 -3.264 6.018
303 -3.582 5.990
304 -3.486 4.911
305 -2.733 4.610
306 -3.003 4.131
307 -3.301 4.164
308 -3.504 3.904
309 -3.625 3.288
310 -4.851 3.778
311 -5.328 3.544
312 -6.354 4.174
313 -6.592 5.699
314 -6.539 6.446
315 -6.138 7.240
316 -6.290 6.603
317 -5.934 6.088
318 -5.389 6.354
319 -4.689 6.536
320 -4.531 6.804
321 -4.665 6.923
322 -4.104 6.635
323 -2.899 5.107
324 -2.579 4.794
325 -2.956 3.920
326 -2.275 3.931
327 -2.788 3.107
328 -2.681 1.904
329 -2.168 1.592
330 -1.591 1.922
331 -1.211 2.038
332 0.016 1.892
333 -0.609 1.554
334 -0.580 0.904
335 -0.832 0.221
336 -0.693 0.029
337 -0.542 0.019
338 -0.805 0.866
339 -1.110 0.518
340 -0.879 0.703
341 -0.221 0.758
342 0.376 0.714
343 0.165 0.801
344 0.531 0.710
345 0.965 0.560
346 0.400 0.446
347 0.346 1.422
348 0.904 1.063
349 0.237 1.109
350 -0.204 0.956
351 -0.951 1.780
352 -0.674 2.410
353 0.186 2.611
354 1.548 2.915
355 2.898 3.350
356 3.088 3.896
357 3.644 4.699
358 3.266 4.630
359 3.478 4.154
360 3.554 4.106
361 3.626 3.438
362 4.219 3.762
363 4.176 3.576
364 4.229 3.533
365 3.650 4.029
366 3.618 4.301
367 3.807 4.836
368 4.182 4.722
369 4.703 4.287
370 4.906 4.179
371 4.623 4.421
372 4.960 4.403
373 4.352 4.129
374 4.357 3.156
375 4.249 3.028
376 4.471 2.987
377 4.491 3.033
378 5.414 2.891
379 5.194 1.313
380 4.947 1.327
381 4.421 1.791
382 4.486 2.386
383 4.858 2.863
384 5.197 3.121
385 4.501 2.846
386 3.774 2.786
387 3.473 2.728
388 3.014 2.674
389 2.054 2.752
390 2.089 3.024
391 2.084 3.381
392 1.901 3.515
393 1.399 4.381
394 1.219 4.277
395 1.203 4.233
396 1.161 4.568
397 1.712 5.031
398 1.944 4.891
399 1.764 5.944
400 2.012 6.355
401 1.851 6.095
402 0.636 6.360
403 0.375 6.110
404 -0.123 6.056
405 0.062 5.961
406 0.261 6.780
407 -0.020 7.589
408 -0.265 7.060
409 -0.197 7.399
410 -0.370 7.966
411 -0.908 8.445
412 -1.742 8.656
413 -1.543 9.102
414 -1.081 9.498
415 -0.844 9.159
416 -0.380 8.853
417 -0.496 8.940
418 -0.847 9.291
419 -0.600 9.795
420 -0.503 9.640
421 -0.189 8.505
422 -0.058 8.254
423 -0.120 8.272
424 -0.681 7.831
425 -1.076 8.243
426 -1.125 7.885
427 -1.902 8.056
428 -1.881 7.908
429 -1.956 7.814
430 -2.147 8.379
431 -1.941 8.908
432 -1.914 8.576
433 -1.497 8.665
434 -1.264 8.260
435 -0.727 8.292
436 -0.329 8.337
437 -1.056 9.160
438 -1.066 9.498
439 -0.538 9.256
440 -1.191 9.410
441 -1.712 9.348
442 -2.398 9.166
443 -2.246 8.845
444 -2.563 8.541
445 -2.695 9.219
446 -2.610 10.209
447 -2.040 10.482
448 -2.428 10.476
449 -2.982 9.596
450 -2.491 10.111
451 -2.873 10.401
452 -2.673 10.233
453 -3.163 9.787
454 -3.617 9.272
455 -3.820 9.751
456 -3.790 10.532
457 -3.475 10.642
458 -3.052 10.928
459 -3.985 11.085
460 -4.160 11.278
461 -4.138 10.880
462 -4.091 10.607
463 -3.599 10.328
464 -2.468 10.112
465 -2.316 9.796
466 -2.474 10.213
467 -2.807 10.210
468 -4.006 9.783
469 -5.189 10.582
470 -4.961 9.899
471 -4.285 9.449
472 -4.952 9.853
473 -5.750 10.286
474 -5.128 9.797
475 -5.010 9.697
476 -5.240 9.372
477 -5.863 9.571
478 -5.603 9.936
479 -4.939 9.631
480 -5.190 9.518
481 -4.760 9.265
482 -3.942 9.855
483 -4.111 10.420
484 -3.480 10.095
485 -4.060 9.491
486 -4.814 9.925
487 -5.677 10.164
488 -5.469 10.319
489 -5.088 9.800
490 -4.941 8.522
491 -4.715 8.299
492 -4.801 8.983
493 -5.042 10.027
494 -4.837 10.370
495 -5.438 10.269
496 -5.060 10.319
497 -4.110 10.099
498 -3.684 9.561
499 -3.945 8.109
500 -4.376 8.232
501 -4.099 7.652
