# Supplementary material for: Maximum likelihood-based estimation of diffusion coefficient is quick and reliable method for analyzing estradiol actions on surface receptor movements
Source: Front Neuroinform. 2023 Mar 8;17:1005936. doi: 10.3389/fninf.2023.1005936 (PMC10031098; doi:10.3389/fninf.2023.1005936)
Supplement: Supplementary file 2 [file Data_Sheet_2.ZIP › 00-D-error_sensitivity/D015_s0/Traj_N=500_D=0.15_Error=0_MotionBlur _No.152.dat]

001 -0.039 -0.334
002 0.036 -0.874
003 0.633 -1.671
004 1.333 -2.413
005 1.368 -1.791
006 1.280 -1.855
007 1.276 -2.207
008 0.921 -2.587
009 -0.322 -2.143
010 -0.187 -1.832
011 0.106 -2.055
012 -0.337 -2.421
013 -0.096 -1.893
014 -0.089 -1.736
015 0.484 -1.708
016 1.434 -1.192
017 1.487 -0.833
018 1.115 -1.384
019 0.336 -0.990
020 0.764 -0.241
021 0.744 -0.481
022 1.236 -1.088
023 1.876 -1.529
024 1.670 -1.690
025 1.474 -2.229
026 1.789 -1.557
027 2.192 -3.220
028 2.032 -3.471
029 1.466 -4.528
030 0.944 -4.391
031 1.232 -3.785
032 1.076 -3.455
033 1.320 -3.708
034 0.467 -3.749
035 0.328 -3.975
036 0.568 -3.495
037 0.795 -3.660
038 0.571 -2.838
039 0.166 -2.915
040 0.906 -3.491
041 0.837 -2.637
042 0.103 -3.275
043 -0.056 -3.504
044 0.164 -3.177
045 1.181 -2.137
046 1.770 -2.144
047 2.398 -1.730
048 2.323 -1.970
049 1.609 -1.578
050 1.437 -2.050
051 0.872 -1.784
052 0.864 -0.801
053 0.313 -0.368
054 0.342 -0.595
055 0.728 -0.227
056 -0.023 -0.274
057 0.126 0.474
058 0.778 0.999
059 0.391 1.118
060 0.154 1.465
061 -0.243 1.926
062 -0.234 2.345
063 0.589 2.584
064 0.652 2.036
065 1.071 2.667
066 1.581 2.821
067 2.640 3.123
068 2.561 2.830
069 1.955 3.593
070 2.202 3.805
071 2.612 3.874
072 2.662 3.549
073 3.064 3.547
074 2.480 4.326
075 1.141 4.881
076 0.813 5.294
077 0.895 5.663
078 0.522 5.181
079 0.003 5.005
080 -0.609 5.388
081 -0.961 5.955
082 -0.773 6.189
083 -0.322 6.230
084 -0.796 6.870
085 -1.089 7.551
086 -1.033 8.363
087 -1.109 8.950
088 -1.551 8.935
089 -2.738 8.739
090 -2.697 8.912
091 -2.573 10.083
092 -2.014 9.581
093 -2.006 9.732
094 -1.581 10.269
095 -1.388 10.224
096 -1.820 10.001
097 -2.392 9.812
098 -2.879 9.554
099 -2.828 9.804
100 -2.885 10.146
101 -2.338 10.325
102 -1.699 11.095
103 -1.567 11.360
104 -1.642 10.958
105 -1.880 10.346
106 -1.469 10.503
107 -0.586 9.426
108 -0.672 8.581
109 -1.234 8.212
110 -2.294 9.118
111 -2.844 9.644
112 -2.748 9.978
113 -2.779 10.280
114 -2.466 11.742
115 -2.713 12.311
116 -2.691 12.330
117 -2.277 12.314
118 -2.533 12.490
119 -3.145 11.774
120 -3.288 12.382
121 -4.018 13.359
122 -4.402 13.789
123 -4.419 14.006
124 -3.764 14.109
125 -2.927 13.062
126 -2.355 12.497
127 -1.783 12.588
128 -0.983 13.024
129 0.495 13.608
130 0.719 13.309
131 0.480 13.554
132 0.397 13.957
133 -0.201 13.088
134 0.180 12.773
135 -0.527 12.102
136 -1.317 11.744
137 -1.969 11.632
138 -1.902 11.369
139 -3.021 11.431
140 -3.401 11.367
141 -2.849 11.007
142 -3.953 11.135
143 -3.689 10.897
144 -3.553 11.826
145 -4.059 12.389
146 -3.869 13.451
147 -3.856 13.466
148 -3.757 14.415
149 -3.427 14.666
150 -3.563 14.823
151 -3.433 15.186
152 -3.404 15.136
153 -3.782 14.435
154 -4.784 13.984
155 -5.391 13.544
156 -5.931 13.966
157 -5.858 13.739
158 -5.566 13.319
159 -5.085 13.624
160 -5.972 12.986
161 -6.150 12.438
162 -6.360 12.678
163 -7.138 12.469
164 -6.771 12.653
165 -6.949 13.038
166 -7.089 11.848
167 -7.716 11.020
168 -7.660 10.242
169 -7.827 10.342
170 -7.643 9.384
171 -7.211 8.791
172 -6.890 8.589
173 -5.735 8.141
174 -6.139 7.406
175 -6.057 7.048
176 -5.589 7.026
177 -6.100 6.935
178 -7.051 6.913
179 -7.497 6.903
180 -7.779 6.748
181 -7.286 6.448
182 -7.143 6.509
183 -7.146 6.557
184 -7.224 6.127
185 -7.596 6.306
186 -7.054 6.371
187 -6.488 6.758
188 -5.818 6.870
189 -5.891 6.734
190 -5.915 6.602
191 -5.185 6.509
192 -4.733 5.693
193 -5.058 5.021
194 -5.613 4.896
195 -5.575 4.176
196 -6.270 3.687
197 -6.080 3.335
198 -6.139 3.082
199 -6.462 3.228
200 -6.831 4.055
201 -6.700 4.477
202 -7.389 5.041
203 -6.866 4.430
204 -6.197 3.652
205 -6.324 3.909
206 -5.960 3.562
207 -6.093 3.991
208 -5.304 3.677
209 -4.755 3.997
210 -4.605 3.756
211 -2.893 2.818
212 -1.971 2.527
213 -2.030 3.227
214 -1.776 3.057
215 -2.796 2.729
216 -3.810 1.770
217 -3.370 1.408
218 -3.786 0.252
219 -4.056 -0.164
220 -3.823 0.321
221 -3.374 0.504
222 -3.182 -0.103
223 -3.640 -0.519
224 -3.649 -0.187
225 -3.905 -0.749
226 -4.144 -1.375
227 -3.962 -2.088
228 -3.915 -2.206
229 -4.568 -2.576
230 -6.109 -2.821
231 -5.800 -2.966
232 -6.582 -2.343
233 -7.255 -1.980
234 -7.063 -2.027
235 -6.015 -2.235
236 -5.901 -1.552
237 -5.469 -1.580
238 -4.827 -2.138
239 -5.392 -2.781
240 -4.808 -2.524
241 -3.312 -1.160
242 -3.778 -0.522
243 -4.014 -1.282
244 -4.354 -1.865
245 -4.188 -1.837
246 -4.454 -2.218
247 -4.669 -2.072
248 -4.828 -1.545
249 -5.174 -1.875
250 -4.765 -1.235
251 -4.995 -0.186
252 -5.381 -0.621
253 -5.274 -1.002
254 -5.675 -0.851
255 -5.732 -0.061
256 -5.949 0.544
257 -6.252 0.504
258 -6.375 0.627
259 -6.724 0.958
260 -7.132 0.040
261 -8.125 -1.062
262 -8.718 -1.122
263 -8.904 -0.829
264 -9.279 0.351
265 -9.641 0.997
266 -9.258 1.507
267 -7.264 1.212
268 -5.709 1.630
269 -5.188 1.275
270 -4.539 0.544
271 -4.955 1.053
272 -4.865 1.287
273 -5.828 1.103
274 -5.621 1.050
275 -5.198 1.280
276 -4.939 1.095
277 -4.692 0.911
278 -4.592 1.074
279 -4.047 1.211
280 -3.363 0.718
281 -3.082 1.125
282 -2.531 1.453
283 -0.912 2.038
284 -1.550 1.873
285 -1.662 1.964
286 -2.329 1.383
287 -3.021 1.968
288 -3.676 1.790
289 -4.790 2.024
290 -5.010 1.802
291 -5.232 2.224
292 -5.130 2.205
293 -4.895 2.041
294 -4.080 2.056
295 -3.602 1.858
296 -3.880 2.183
297 -4.245 2.229
298 -4.780 2.503
299 -4.470 2.307
300 -4.125 2.725
301 -4.089 2.857
302 -3.915 3.057
303 -3.418 3.192
304 -3.489 3.563
305 -2.847 3.915
306 -2.355 3.921
307 -1.866 2.867
308 -1.041 1.635
309 -0.879 1.337
310 -1.067 1.560
311 -1.216 1.987
312 -0.462 2.134
313 -0.885 2.597
314 -1.009 2.915
315 -0.836 3.724
316 -0.544 3.579
317 -0.896 3.478
318 0.015 3.537
319 -0.281 4.093
320 -0.811 4.085
321 -1.350 2.800
322 -1.909 1.981
323 -1.617 1.837
324 -1.717 2.818
325 -1.466 2.422
326 -1.344 3.082
327 -1.812 4.195
328 -1.090 3.983
329 -0.790 4.192
330 -0.402 3.881
331 -0.638 4.245
332 -0.486 4.100
333 -1.059 3.988
334 -1.281 4.574
335 -1.364 4.556
336 -2.320 4.887
337 -2.679 6.007
338 -2.570 6.046
339 -2.204 7.246
340 -2.288 7.278
341 -2.283 6.467
342 -3.045 6.118
343 -3.513 6.385
344 -4.088 6.632
345 -4.758 6.417
346 -5.029 7.278
347 -4.705 7.670
348 -5.290 7.827
349 -4.936 8.162
350 -4.985 7.938
351 -5.421 8.305
352 -5.871 8.552
353 -6.078 9.301
354 -5.998 8.903
355 -5.685 8.354
356 -5.445 8.427
357 -4.789 9.192
358 -4.695 9.288
359 -4.990 9.190
360 -5.044 9.944
361 -4.802 9.350
362 -5.208 8.532
363 -5.365 9.369
364 -5.671 8.835
365 -5.419 8.687
366 -4.916 8.516
367 -4.515 8.183
368 -5.001 7.616
369 -5.869 7.089
370 -7.099 6.925
371 -8.484 6.931
372 -8.865 6.173
373 -8.483 5.154
374 -8.403 5.044
375 -7.811 5.477
376 -8.648 5.810
377 -8.913 5.641
378 -9.150 6.183
379 -9.094 6.393
380 -7.989 5.473
381 -7.774 5.098
382 -8.267 5.589
383 -8.246 6.332
384 -7.502 6.221
385 -7.022 6.606
386 -7.349 7.120
387 -8.102 7.676
388 -8.869 7.653
389 -9.012 7.788
390 -8.239 8.039
391 -8.664 8.473
392 -8.187 8.314
393 -8.036 8.229
394 -8.519 7.995
395 -8.746 7.597
396 -9.066 6.943
397 -8.655 6.795
398 -8.678 6.414
399 -9.429 6.257
400 -9.116 6.181
401 -8.723 5.847
402 -8.799 5.907
403 -7.900 6.138
404 -6.835 6.365
405 -6.993 5.147
406 -7.632 5.107
407 -7.703 4.735
408 -8.344 4.137
409 -7.650 3.468
410 -7.093 3.448
411 -7.414 3.237
412 -7.053 3.128
413 -7.068 3.252
414 -7.021 1.792
415 -7.422 2.052
416 -7.850 2.515
417 -7.571 2.903
418 -8.034 2.796
419 -8.176 2.116
420 -7.743 2.185
421 -7.466 1.502
422 -7.923 1.717
423 -7.837 2.222
424 -7.564 1.586
425 -6.915 1.076
426 -6.482 0.893
427 -6.530 0.396
428 -6.864 0.137
429 -5.945 -0.571
430 -5.590 0.462
431 -4.999 0.584
432 -5.358 0.989
433 -5.702 1.565
434 -5.725 1.368
435 -4.987 0.901
436 -5.144 -0.069
437 -5.522 -0.655
438 -5.725 -0.674
439 -6.422 -1.163
440 -7.756 -0.409
441 -7.605 -0.893
442 -7.463 -0.551
443 -7.494 0.281
444 -7.766 0.434
445 -8.274 -0.393
446 -8.333 0.120
447 -8.915 1.136
448 -8.167 2.082
449 -7.923 2.736
450 -8.099 2.913
451 -8.967 2.566
452 -9.343 2.462
453 -9.768 3.229
454 -9.627 2.779
455 -9.934 2.417
456 -9.615 2.886
457 -8.206 3.700
458 -8.337 3.336
459 -9.224 3.576
460 -8.982 3.876
461 -9.017 3.081
462 -9.321 2.836
463 -9.577 2.926
464 -9.455 2.656
465 -9.675 2.485
466 -10.397 2.876
467 -11.047 3.252
468 -11.924 3.976
469 -12.090 5.454
470 -11.535 6.248
471 -11.540 5.897
472 -11.836 5.902
473 -11.919 5.747
474 -11.525 5.256
475 -12.291 4.989
476 -13.090 4.666
477 -13.351 4.910
478 -13.531 5.135
479 -12.842 5.179
480 -13.170 6.102
481 -13.134 5.663
482 -14.330 6.078
483 -15.089 5.437
484 -15.223 4.941
485 -15.110 4.640
486 -15.603 4.369
487 -15.900 4.371
488 -15.638 4.174
489 -15.337 4.875
490 -15.545 5.443
491 -15.906 4.526
492 -16.353 3.397
493 -16.896 2.837
494 -17.305 2.575
495 -17.589 2.143
496 -17.626 1.548
497 -16.830 2.173
498 -16.554 2.995
499 -16.758 3.880
500 -16.422 4.481
501 -16.209 4.472
