# Supplementary material for: Maximum likelihood-based estimation of diffusion coefficient is quick and reliable method for analyzing estradiol actions on surface receptor movements
Source: Front Neuroinform. 2023 Mar 8;17:1005936. doi: 10.3389/fninf.2023.1005936 (PMC10031098; doi:10.3389/fninf.2023.1005936)
Supplement: Supplementary file 2 [file Data_Sheet_2.ZIP › 00-D-error_sensitivity/D015_s0/Traj_N=500_D=0.15_Error=0_MotionBlur _No.153.dat]

001 0.267 -0.191
002 0.179 -0.215
003 -0.378 0.418
004 -0.576 0.390
005 -0.760 -0.153
006 -0.636 0.004
007 -0.850 0.299
008 -0.938 0.575
009 -1.405 -0.264
010 -2.059 -0.541
011 -2.430 -0.217
012 -2.806 -0.127
013 -3.166 -0.096
014 -3.094 0.925
015 -3.064 0.958
016 -2.774 0.227
017 -2.760 0.307
018 -2.110 0.045
019 -2.016 -0.057
020 -2.478 -0.178
021 -3.122 -0.721
022 -2.992 -1.259
023 -3.103 -1.214
024 -4.422 -0.883
025 -5.651 -0.972
026 -5.191 -0.869
027 -5.104 -1.160
028 -4.320 -0.673
029 -3.541 0.290
030 -3.126 0.017
031 -3.461 -0.519
032 -2.927 0.130
033 -1.978 -0.350
034 -1.057 -0.486
035 -0.160 -1.143
036 0.838 -1.226
037 1.104 -1.153
038 1.654 -1.298
039 2.115 -0.731
040 1.923 0.161
041 1.525 0.452
042 1.770 0.488
043 1.546 0.671
044 1.268 0.516
045 1.665 0.300
046 2.064 0.264
047 1.843 -0.371
048 2.035 -0.973
049 2.260 -0.809
050 2.807 -0.279
051 2.751 -0.947
052 1.848 -0.503
053 1.593 -0.662
054 1.626 -0.482
055 2.334 -0.282
056 2.641 -0.655
057 2.186 -1.036
058 2.030 -1.175
059 1.490 -1.221
060 0.980 -1.474
061 1.661 -1.208
062 1.253 -1.376
063 1.869 -1.448
064 2.803 -1.882
065 3.093 -1.882
066 2.712 -2.136
067 3.060 -2.595
068 3.823 -2.542
069 3.644 -2.137
070 3.212 -1.976
071 3.213 -1.930
072 4.051 -1.234
073 4.917 -1.075
074 5.101 -0.608
075 5.583 -0.410
076 6.340 -0.165
077 6.614 -0.356
078 6.444 -0.794
079 7.005 -1.070
080 7.001 -0.313
081 6.862 -0.408
082 6.924 -0.507
083 6.325 -0.592
084 6.386 -0.500
085 5.876 -1.077
086 5.211 -1.406
087 4.917 -1.584
088 4.598 -2.395
089 3.122 -2.099
090 2.706 -2.601
091 2.868 -3.326
092 3.120 -4.649
093 4.000 -5.047
094 4.166 -5.805
095 4.530 -5.892
096 4.794 -5.834
097 4.996 -5.130
098 4.572 -4.446
099 4.720 -4.344
100 3.942 -3.891
101 3.932 -4.181
102 3.652 -4.084
103 3.736 -3.632
104 2.986 -4.212
105 3.246 -4.995
106 2.816 -4.922
107 2.861 -5.182
108 2.922 -4.741
109 2.953 -4.537
110 3.067 -5.344
111 2.409 -6.335
112 3.292 -6.761
113 3.355 -7.319
114 3.852 -7.237
115 3.956 -7.189
116 3.663 -7.107
117 3.847 -6.009
118 4.165 -6.206
119 3.764 -6.188
120 3.946 -5.496
121 4.342 -6.266
122 3.496 -6.718
123 2.229 -6.714
124 1.703 -6.927
125 2.064 -6.804
126 2.412 -7.047
127 2.497 -6.843
128 2.586 -6.046
129 3.219 -6.138
130 3.186 -5.756
131 3.257 -6.912
132 2.617 -7.459
133 1.767 -7.799
134 1.593 -8.109
135 0.705 -8.441
136 -0.266 -8.317
137 -1.280 -8.556
138 -1.366 -8.258
139 -1.098 -8.067
140 -1.100 -7.101
141 -1.130 -6.330
142 0.181 -6.023
143 0.537 -5.133
144 0.529 -4.145
145 0.641 -4.306
146 1.660 -4.309
147 1.558 -3.559
148 0.206 -4.083
149 0.111 -4.379
150 0.223 -4.550
151 0.746 -5.496
152 0.764 -4.877
153 0.181 -4.792
154 0.019 -5.697
155 -0.633 -6.645
156 -0.438 -6.908
157 0.387 -6.895
158 1.111 -6.375
159 1.391 -7.142
160 2.216 -6.873
161 3.194 -6.580
162 3.650 -6.745
163 3.847 -7.241
164 3.485 -6.970
165 3.619 -6.868
166 4.157 -7.511
167 3.760 -8.306
168 3.420 -7.929
169 3.462 -7.709
170 4.239 -8.400
171 4.374 -8.734
172 3.427 -7.826
173 3.978 -7.411
174 4.265 -7.238
175 4.396 -7.024
176 3.459 -7.662
177 3.491 -7.902
178 3.270 -8.339
179 3.853 -9.031
180 3.485 -9.253
181 3.791 -9.739
182 3.790 -9.673
183 3.478 -9.818
184 4.269 -9.284
185 4.303 -9.290
186 5.156 -9.253
187 5.492 -9.326
188 4.947 -8.960
189 3.969 -9.136
190 3.635 -9.022
191 3.289 -8.779
192 3.655 -7.988
193 3.891 -8.139
194 3.638 -7.938
195 3.987 -7.713
196 4.697 -8.333
197 4.630 -8.479
198 4.625 -9.577
199 4.584 -9.819
200 4.843 -10.646
201 5.473 -11.472
202 4.897 -11.317
203 3.975 -11.348
204 3.411 -11.888
205 2.939 -11.989
206 2.963 -12.503
207 3.424 -12.475
208 2.851 -12.025
209 2.475 -11.313
210 2.393 -11.282
211 2.997 -12.384
212 3.270 -12.025
213 3.099 -11.604
214 2.588 -12.196
215 3.429 -12.144
216 3.926 -12.669
217 3.200 -12.748
218 2.887 -12.437
219 2.934 -12.031
220 2.564 -11.875
221 2.734 -12.447
222 2.204 -13.415
223 0.911 -13.652
224 0.298 -13.493
225 -0.156 -13.499
226 -1.050 -12.948
227 -1.751 -12.334
228 -1.598 -12.093
229 -1.459 -12.042
230 -1.233 -11.485
231 0.083 -11.472
232 0.625 -10.974
233 1.203 -10.229
234 1.421 -9.787
235 0.241 -8.756
236 0.572 -7.991
237 0.495 -7.483
238 0.836 -7.597
239 2.506 -7.501
240 2.654 -7.348
241 2.994 -7.662
242 2.640 -7.582
243 2.081 -7.352
244 1.895 -6.847
245 1.194 -6.750
246 0.649 -5.922
247 1.098 -5.490
248 1.086 -5.765
249 0.200 -5.546
250 -0.669 -6.246
251 -0.409 -6.569
252 -0.425 -6.469
253 -0.640 -6.601
254 -1.123 -7.442
255 -1.201 -7.335
256 -0.746 -7.179
257 -1.003 -6.362
258 -1.442 -5.796
259 -1.433 -5.991
260 -1.370 -5.880
261 -1.229 -6.614
262 -1.305 -7.156
263 -0.365 -7.270
264 -0.156 -7.906
265 -0.129 -9.377
266 0.029 -9.658
267 -0.410 -9.201
268 0.651 -8.860
269 1.755 -9.158
270 1.899 -9.583
271 1.651 -10.161
272 1.627 -10.037
273 1.445 -9.767
274 0.206 -9.474
275 -1.079 -10.658
276 -1.450 -11.380
277 -2.001 -11.434
278 -2.114 -11.371
279 -2.159 -11.644
280 -2.473 -11.783
281 -2.699 -12.404
282 -2.125 -13.187
283 -1.171 -13.888
284 -1.013 -14.275
285 -0.111 -14.090
286 -0.059 -13.776
287 -0.120 -14.542
288 0.605 -14.849
289 1.135 -14.529
290 1.365 -14.358
291 1.156 -15.010
292 0.454 -15.177
293 -0.217 -15.413
294 -0.510 -15.569
295 -0.229 -16.169
296 -0.191 -17.434
297 -0.572 -17.280
298 0.192 -16.949
299 -0.443 -16.645
300 -0.506 -16.567
301 -0.132 -16.645
302 0.920 -16.663
303 1.019 -16.816
304 0.484 -16.667
305 0.370 -17.631
306 -0.396 -17.898
307 -0.087 -17.772
308 0.375 -17.866
309 1.071 -17.825
310 2.060 -17.206
311 2.234 -16.928
312 1.692 -16.694
313 1.814 -15.199
314 2.614 -14.714
315 3.059 -14.456
316 3.342 -14.836
317 2.988 -15.166
318 2.407 -14.216
319 1.809 -13.620
320 2.471 -14.464
321 3.212 -14.917
322 3.036 -15.604
323 2.464 -16.206
324 2.412 -15.306
325 2.524 -14.997
326 2.179 -14.728
327 2.815 -14.959
328 3.408 -14.491
329 3.199 -13.264
330 2.881 -13.085
331 3.300 -12.298
332 3.655 -11.305
333 2.713 -11.616
334 2.453 -11.585
335 1.173 -12.454
336 1.115 -12.448
337 1.033 -12.902
338 1.665 -13.681
339 1.007 -13.448
340 0.657 -12.051
341 0.758 -10.229
342 1.514 -9.928
343 2.570 -9.765
344 3.098 -9.847
345 2.116 -10.365
346 2.100 -11.558
347 2.496 -11.541
348 1.786 -11.763
349 1.793 -11.485
350 2.084 -11.094
351 2.446 -10.489
352 2.248 -11.003
353 1.828 -11.270
354 1.601 -11.301
355 0.759 -11.654
356 1.181 -11.010
357 1.953 -11.060
358 1.287 -11.260
359 1.469 -11.095
360 2.041 -10.709
361 2.582 -10.388
362 3.380 -10.618
363 3.950 -9.950
364 5.085 -9.362
365 4.748 -9.549
366 4.758 -9.009
367 4.390 -8.457
368 4.307 -8.079
369 3.729 -6.914
370 3.884 -6.439
371 3.990 -5.742
372 3.980 -5.418
373 4.428 -6.030
374 4.428 -4.689
375 4.845 -4.620
376 5.132 -4.998
377 5.388 -4.970
378 5.269 -4.580
379 5.215 -5.083
380 5.610 -4.739
381 5.375 -3.070
382 5.514 -1.947
383 6.278 -1.056
384 6.420 -0.214
385 6.024 -0.059
386 5.586 -0.127
387 4.596 -0.507
388 5.331 -0.274
389 5.777 -0.206
390 5.761 -0.368
391 5.605 -0.261
392 6.756 -0.159
393 6.558 -0.612
394 7.045 -0.662
395 7.648 -0.583
396 7.639 -0.461
397 8.525 -0.705
398 8.543 -0.399
399 8.917 0.677
400 8.415 1.258
401 8.539 0.869
402 8.777 0.320
403 8.209 -0.708
404 7.569 -1.296
405 6.867 -1.557
406 6.469 -1.847
407 6.444 -2.671
408 5.987 -2.545
409 6.761 -3.513
410 7.038 -4.452
411 6.812 -5.483
412 6.925 -5.826
413 6.788 -6.176
414 5.811 -5.732
415 6.123 -5.767
416 6.310 -6.263
417 6.853 -6.151
418 6.931 -5.857
419 7.295 -6.278
420 8.470 -6.878
421 8.722 -6.925
422 8.125 -7.242
423 8.199 -7.740
424 7.230 -7.292
425 6.882 -6.898
426 6.595 -6.571
427 6.209 -5.746
428 6.186 -5.974
429 7.475 -5.997
430 8.787 -6.421
431 8.555 -6.394
432 8.418 -4.758
433 9.127 -4.041
434 9.623 -4.191
435 10.546 -4.478
436 11.095 -5.179
437 11.748 -5.333
438 11.481 -5.928
439 11.855 -5.828
440 11.172 -5.312
441 11.165 -5.484
442 10.485 -5.591
443 10.589 -5.421
444 10.244 -5.911
445 10.570 -5.719
446 11.030 -5.621
447 10.681 -5.496
448 10.354 -5.077
449 10.066 -5.419
450 10.440 -4.824
451 10.726 -4.076
452 10.215 -4.499
453 9.765 -3.969
454 10.816 -3.804
455 11.760 -4.296
456 12.665 -2.923
457 13.311 -2.726
458 12.913 -2.987
459 13.401 -2.648
460 14.260 -2.491
461 14.113 -2.537
462 14.827 -3.258
463 15.072 -4.185
464 15.410 -4.709
465 15.301 -4.474
466 14.347 -3.554
467 14.379 -3.580
468 14.252 -3.241
469 14.687 -2.971
470 14.945 -2.280
471 14.594 -2.047
472 14.614 -2.410
473 14.453 -2.367
474 14.617 -2.499
475 14.796 -2.572
476 15.332 -3.208
477 15.059 -3.100
478 15.366 -2.608
479 15.285 -2.030
480 14.177 -1.110
481 14.195 -0.802
482 14.744 -0.877
483 15.943 -1.030
484 16.056 -0.603
485 16.505 -0.443
486 16.110 -0.185
487 16.059 -0.039
488 16.563 0.612
489 16.373 1.004
490 16.447 1.170
491 17.390 1.385
492 17.711 0.984
493 17.200 0.522
494 17.053 -0.084
495 16.740 -0.368
496 16.313 0.035
497 16.428 1.263
498 16.212 1.734
499 16.268 1.420
500 15.859 1.055
501 16.503 -0.018
