# Supplementary material for: Maximum likelihood-based estimation of diffusion coefficient is quick and reliable method for analyzing estradiol actions on surface receptor movements
Source: Front Neuroinform. 2023 Mar 8;17:1005936. doi: 10.3389/fninf.2023.1005936 (PMC10031098; doi:10.3389/fninf.2023.1005936)
Supplement: Supplementary file 2 [file Data_Sheet_2.ZIP › 00-D-error_sensitivity/D015_s0/Traj_N=500_D=0.15_Error=0_MotionBlur _No.154.dat]

001 -0.879 -0.320
002 -1.170 -0.434
003 -0.599 -1.096
004 -1.124 -1.283
005 -1.509 -1.198
006 -1.774 -1.190
007 -2.364 -1.363
008 -1.945 -1.021
009 -0.827 -1.510
010 -0.982 -1.166
011 -1.464 -0.669
012 -1.082 -0.070
013 -0.779 -0.784
014 0.143 -1.036
015 0.695 -1.090
016 0.849 -0.071
017 1.056 0.512
018 0.714 0.082
019 0.883 0.094
020 0.520 -0.288
021 -0.514 -0.682
022 -0.320 -0.766
023 0.009 -0.326
024 0.082 -0.612
025 -0.043 0.284
026 0.261 0.081
027 1.039 0.251
028 1.389 0.558
029 1.197 0.465
030 1.430 -0.433
031 1.394 0.052
032 1.129 0.534
033 0.777 0.475
034 0.660 -0.495
035 0.818 -0.286
036 0.861 -0.509
037 1.306 -1.057
038 1.302 -1.415
039 0.727 -1.070
040 1.408 -1.540
041 1.402 -2.347
042 1.728 -2.790
043 2.127 -3.930
044 2.570 -3.953
045 2.116 -4.494
046 1.619 -4.265
047 1.318 -3.824
048 0.145 -3.386
049 -0.074 -3.327
050 -0.366 -2.656
051 -1.536 -3.212
052 -2.661 -3.816
053 -2.927 -3.829
054 -2.952 -3.121
055 -3.583 -2.694
056 -4.391 -2.437
057 -3.991 -2.829
058 -4.693 -2.762
059 -4.976 -3.357
060 -4.883 -3.041
061 -4.694 -3.232
062 -4.084 -3.242
063 -2.702 -3.138
064 -1.456 -2.723
065 -1.197 -3.031
066 -0.952 -3.694
067 -0.598 -4.411
068 0.238 -4.415
069 0.807 -4.758
070 1.088 -5.154
071 1.213 -5.549
072 1.656 -5.410
073 2.198 -5.042
074 2.144 -5.229
075 2.006 -5.833
076 1.374 -5.570
077 0.605 -5.517
078 0.266 -4.740
079 0.499 -4.436
080 0.775 -3.840
081 0.821 -3.705
082 0.659 -3.539
083 1.052 -3.201
084 0.959 -1.816
085 0.421 -1.244
086 -0.306 -1.295
087 -0.831 0.125
088 -1.508 0.462
089 -2.020 0.009
090 -2.804 0.169
091 -2.807 -0.612
092 -2.433 -1.212
093 -1.040 -1.357
094 -0.243 -1.557
095 0.826 -1.475
096 1.380 -1.130
097 1.290 -0.897
098 1.592 -1.168
099 1.658 -1.054
100 1.234 -0.377
101 0.440 0.194
102 -0.433 -0.087
103 -0.577 0.033
104 -0.306 0.144
105 -0.328 1.393
106 -1.534 1.533
107 -1.494 1.133
108 -1.170 0.971
109 -0.201 1.894
110 0.321 1.597
111 0.091 2.375
112 -0.246 3.239
113 -0.643 3.551
114 -0.769 3.290
115 -0.438 2.781
116 -0.128 2.840
117 0.774 3.134
118 1.380 2.850
119 2.213 3.220
120 1.580 3.440
121 1.901 3.347
122 1.766 3.882
123 1.883 4.358
124 2.671 3.998
125 3.170 3.977
126 2.438 4.235
127 2.013 4.811
128 2.431 4.307
129 2.958 4.326
130 3.195 3.499
131 3.551 3.886
132 4.901 4.041
133 5.039 5.075
134 4.974 5.508
135 4.907 5.588
136 4.453 5.369
137 4.285 4.758
138 4.525 4.199
139 4.311 3.632
140 4.450 3.538
141 4.734 3.210
142 5.266 2.667
143 4.729 2.815
144 5.172 2.414
145 4.970 3.474
146 5.552 4.170
147 4.855 3.764
148 4.502 4.172
149 4.925 4.004
150 5.562 3.315
151 5.529 3.083
152 5.243 3.508
153 6.883 3.312
154 7.374 3.245
155 7.520 3.167
156 7.615 2.820
157 7.267 3.343
158 7.848 3.072
159 8.028 2.978
160 9.113 3.627
161 9.162 4.208
162 9.520 4.461
163 10.350 4.648
164 11.373 4.744
165 11.030 5.149
166 10.969 5.004
167 10.722 5.090
168 11.529 5.529
169 12.115 5.608
170 12.440 5.549
171 12.424 5.715
172 12.600 5.852
173 14.515 5.836
174 14.648 6.136
175 14.526 6.192
176 14.869 5.703
177 14.318 5.747
178 14.375 6.844
179 14.499 7.224
180 15.089 7.285
181 14.906 6.077
182 14.225 6.044
183 14.057 5.958
184 13.855 5.837
185 14.106 5.996
186 13.976 6.427
187 13.432 5.992
188 12.976 5.601
189 13.367 5.195
190 12.753 4.878
191 13.171 4.659
192 12.558 3.303
193 11.757 3.109
194 11.009 2.468
195 10.466 2.073
196 9.916 2.589
197 8.582 3.017
198 7.640 2.862
199 7.721 3.264
200 7.218 3.079
201 6.822 3.553
202 6.898 4.364
203 6.940 4.551
204 7.566 4.148
205 7.158 3.987
206 6.730 3.594
207 5.860 3.977
208 5.068 3.954
209 4.807 3.294
210 4.035 2.458
211 3.347 3.114
212 3.251 3.851
213 3.017 3.729
214 2.815 3.608
215 2.603 3.707
216 2.028 4.416
217 0.989 4.664
218 0.936 4.716
219 0.480 5.101
220 1.086 5.368
221 1.627 5.218
222 2.015 5.010
223 2.105 4.950
224 2.827 4.420
225 2.974 4.119
226 2.962 3.730
227 2.896 3.634
228 2.576 3.382
229 1.731 3.677
230 0.306 4.632
231 0.253 4.587
232 0.611 4.608
233 1.757 6.103
234 1.498 6.413
235 1.269 6.601
236 1.422 6.678
237 1.438 7.222
238 1.153 7.063
239 1.683 6.483
240 2.412 5.950
241 2.801 5.437
242 2.372 4.689
243 1.739 4.309
244 1.366 4.093
245 1.890 3.624
246 2.662 3.859
247 2.487 2.798
248 2.321 2.034
249 2.131 1.555
250 2.203 1.477
251 3.003 2.362
252 1.895 3.352
253 1.078 3.813
254 0.675 4.051
255 -0.074 4.208
256 -0.926 3.926
257 -1.224 4.245
258 -1.716 3.640
259 -2.763 3.698
260 -3.928 3.675
261 -4.605 4.013
262 -4.924 3.837
263 -3.592 4.127
264 -2.972 4.159
265 -2.805 4.271
266 -2.753 4.774
267 -3.552 4.013
268 -4.503 4.455
269 -5.014 5.519
270 -5.013 5.332
271 -5.581 5.356
272 -6.184 5.969
273 -6.287 5.607
274 -6.542 6.024
275 -6.435 6.699
276 -5.730 6.879
277 -6.017 6.130
278 -6.270 6.186
279 -6.592 6.241
280 -7.371 5.970
281 -7.400 5.861
282 -7.121 5.968
283 -6.764 6.348
284 -7.242 6.257
285 -7.777 6.181
286 -8.139 6.124
287 -7.595 6.548
288 -8.033 6.694
289 -8.359 6.842
290 -8.825 6.249
291 -9.590 5.827
292 -10.470 5.904
293 -10.893 5.823
294 -11.171 4.773
295 -11.759 4.289
296 -12.227 3.295
297 -12.214 3.250
298 -12.940 3.434
299 -13.221 4.252
300 -13.113 3.778
301 -13.243 3.917
302 -13.674 3.095
303 -14.092 3.111
304 -14.861 3.929
305 -15.272 4.711
306 -16.055 5.116
307 -16.083 4.900
308 -16.190 5.147
309 -16.783 4.875
310 -18.130 4.460
311 -19.339 4.220
312 -19.363 3.955
313 -19.670 3.590
314 -20.070 3.280
315 -20.179 2.957
316 -20.645 2.933
317 -20.560 2.726
318 -20.192 2.306
319 -19.133 0.724
320 -18.955 0.523
321 -18.042 0.752
322 -17.067 0.843
323 -16.525 0.486
324 -16.737 -0.099
325 -17.466 -0.525
326 -18.311 -0.873
327 -18.240 -0.579
328 -17.826 -0.491
329 -17.335 -1.136
330 -17.496 -1.282
331 -18.068 -1.211
332 -18.328 -1.220
333 -18.139 -0.888
334 -18.045 -0.166
335 -18.294 -0.201
336 -18.125 -0.301
337 -17.575 -0.197
338 -17.449 0.200
339 -17.198 0.519
340 -16.863 0.703
341 -18.104 -0.324
342 -18.421 -0.211
343 -18.021 0.077
344 -17.874 0.023
345 -17.475 0.151
346 -17.139 0.407
347 -17.265 0.820
348 -16.939 0.720
349 -16.606 -0.414
350 -16.429 -1.434
351 -17.203 -0.951
352 -16.973 -0.376
353 -16.901 -0.076
354 -17.214 0.391
355 -17.392 1.165
356 -18.608 1.639
357 -19.240 1.878
358 -18.705 2.230
359 -18.002 2.299
360 -17.355 1.515
361 -17.603 0.815
362 -17.908 0.515
363 -17.879 0.775
364 -18.625 0.958
365 -19.305 0.659
366 -19.689 0.325
367 -20.198 1.014
368 -20.171 1.152
369 -20.105 0.895
370 -20.499 0.772
371 -21.201 0.314
372 -21.666 1.149
373 -21.137 0.847
374 -21.150 0.028
375 -21.112 0.674
376 -20.501 1.548
377 -20.446 1.985
378 -20.375 1.736
379 -20.113 1.546
380 -19.680 1.695
381 -19.882 2.248
382 -19.646 2.770
383 -19.575 2.562
384 -20.052 2.057
385 -20.210 2.088
386 -20.053 0.997
387 -19.768 0.531
388 -20.099 0.174
389 -20.342 1.245
390 -20.544 1.063
391 -20.480 1.586
392 -21.066 2.495
393 -21.242 3.472
394 -21.434 3.029
395 -21.160 3.215
396 -20.613 3.003
397 -21.367 1.985
398 -21.405 1.756
399 -21.714 1.938
400 -22.476 1.457
401 -22.472 0.968
402 -23.083 -0.075
403 -24.080 -0.594
404 -24.343 -1.128
405 -25.103 -1.355
406 -25.141 -1.674
407 -24.869 -1.661
408 -25.158 -0.950
409 -24.349 -1.067
410 -24.287 -0.753
411 -24.302 -0.534
412 -24.464 -0.837
413 -24.309 -0.416
414 -24.285 -0.518
415 -23.867 -0.196
416 -23.609 0.519
417 -23.118 1.418
418 -22.360 1.339
419 -22.471 1.010
420 -23.053 0.943
421 -23.674 0.677
422 -23.481 1.120
423 -22.603 1.292
424 -22.609 1.226
425 -22.831 0.940
426 -21.884 0.212
427 -21.181 -0.777
428 -20.784 -0.429
429 -20.046 0.250
430 -19.400 0.422
431 -19.488 1.018
432 -19.375 1.403
433 -18.621 0.962
434 -18.961 0.321
435 -19.705 -0.632
436 -19.393 -0.579
437 -19.267 -0.493
438 -19.125 -1.239
439 -19.100 -2.587
440 -18.913 -3.134
441 -19.242 -3.045
442 -19.178 -2.376
443 -19.046 -2.200
444 -19.285 -2.725
445 -19.036 -2.661
446 -19.830 -2.611
447 -20.757 -1.736
448 -21.364 -1.449
449 -21.483 -0.802
450 -21.744 -0.874
451 -22.678 -0.643
452 -23.086 0.019
453 -23.589 -0.026
454 -23.300 -0.473
455 -24.028 -1.068
456 -24.794 -1.154
457 -24.564 -1.434
458 -23.619 -1.044
459 -24.183 -1.011
460 -24.501 -0.831
461 -24.259 0.094
462 -24.405 0.225
463 -24.078 -0.006
464 -24.277 -0.600
465 -24.461 -0.870
466 -24.609 -0.320
467 -25.060 0.168
468 -24.927 0.807
469 -24.706 0.195
470 -24.513 0.685
471 -25.012 1.353
472 -26.138 1.689
473 -26.127 2.055
474 -25.724 2.236
475 -25.112 1.480
476 -24.501 0.951
477 -24.869 0.929
478 -25.166 1.453
479 -25.716 0.580
480 -25.330 0.274
481 -25.735 -0.221
482 -25.748 0.081
483 -25.210 0.633
484 -25.588 0.188
485 -25.731 0.565
486 -26.253 1.052
487 -26.369 1.748
488 -26.684 2.463
489 -27.606 3.263
490 -27.397 4.164
491 -27.568 4.161
492 -28.088 5.095
493 -27.851 5.338
494 -28.038 5.131
495 -27.903 5.540
496 -28.188 6.174
497 -28.561 6.309
498 -28.954 5.902
499 -28.899 6.031
500 -28.171 6.127
501 -27.359 6.762
