# Supplementary material for: Maximum likelihood-based estimation of diffusion coefficient is quick and reliable method for analyzing estradiol actions on surface receptor movements
Source: Front Neuroinform. 2023 Mar 8;17:1005936. doi: 10.3389/fninf.2023.1005936 (PMC10031098; doi:10.3389/fninf.2023.1005936)
Supplement: Supplementary file 2 [file Data_Sheet_2.ZIP › 00-D-error_sensitivity/D015_s0/Traj_N=500_D=0.15_Error=0_MotionBlur _No.155.dat]

001 -0.233 0.231
002 0.027 0.338
003 -0.337 -0.442
004 0.515 -0.712
005 -0.990 -0.508
006 -0.789 0.214
007 -0.794 0.227
008 -1.229 -0.040
009 -1.424 -1.011
010 -0.994 -1.145
011 -0.836 -0.264
012 -0.843 -0.691
013 -1.716 -0.823
014 -1.573 -0.886
015 -1.150 -0.693
016 -0.678 0.186
017 -0.805 0.821
018 -0.345 0.811
019 -0.117 1.999
020 0.198 1.148
021 0.011 0.568
022 0.193 0.912
023 0.414 0.892
024 0.278 1.250
025 -0.100 1.509
026 -0.580 1.753
027 0.025 1.855
028 0.055 1.909
029 1.012 2.106
030 0.687 3.107
031 0.456 3.081
032 -0.590 2.425
033 -0.416 2.287
034 -0.276 2.025
035 0.261 2.411
036 0.202 1.983
037 0.506 2.877
038 1.118 3.423
039 1.198 3.716
040 1.917 3.379
041 2.176 2.653
042 2.210 2.095
043 1.526 1.973
044 1.270 2.071
045 0.964 1.604
046 0.776 1.790
047 0.238 2.190
048 -0.010 2.193
049 -0.336 2.146
050 -1.475 1.716
051 -1.152 1.891
052 -0.897 2.592
053 -1.137 3.741
054 -1.190 4.115
055 -1.417 3.958
056 -1.192 3.551
057 -0.958 4.181
058 -0.971 3.473
059 -1.311 3.579
060 -0.297 4.142
061 0.306 3.042
062 0.726 2.547
063 0.868 2.217
064 0.885 1.556
065 0.648 1.828
066 0.650 1.696
067 0.002 0.992
068 0.558 0.125
069 1.125 -0.176
070 0.570 -0.330
071 0.612 -0.551
072 0.498 -0.318
073 0.144 -0.434
074 0.475 -0.692
075 0.288 -0.356
076 0.719 -0.371
077 1.011 0.066
078 1.572 0.217
079 1.999 -0.411
080 1.831 -0.461
081 2.098 0.551
082 2.514 1.970
083 3.670 2.848
084 3.031 2.998
085 3.197 2.578
086 3.485 3.089
087 3.200 3.033
088 3.260 3.464
089 3.150 4.063
090 3.413 3.691
091 3.637 4.624
092 4.518 4.664
093 4.658 4.341
094 5.031 3.674
095 5.511 3.542
096 6.870 3.527
097 7.346 3.154
098 7.460 3.324
099 8.030 3.758
100 7.878 3.833
101 7.542 3.344
102 7.619 3.596
103 7.615 3.545
104 7.526 3.222
105 8.269 2.599
106 8.300 2.036
107 8.439 2.951
108 9.082 3.140
109 9.274 2.558
110 9.423 2.170
111 10.371 1.194
112 11.704 1.016
113 11.807 0.962
114 12.469 0.481
115 13.355 0.075
116 13.719 -0.112
117 13.766 0.082
118 13.905 -0.301
119 13.363 -0.921
120 13.106 -0.934
121 12.519 -1.697
122 11.867 -2.526
123 11.182 -2.740
124 10.749 -2.386
125 10.884 -1.810
126 10.731 -2.240
127 10.223 -2.535
128 10.399 -2.550
129 10.154 -1.905
130 10.658 -1.681
131 11.025 -2.280
132 10.535 -1.558
133 9.679 -1.673
134 8.890 -1.123
135 8.750 -0.588
136 9.249 -0.495
137 9.621 -1.137
138 9.795 -1.415
139 9.001 -1.813
140 9.343 -1.570
141 8.995 -1.742
142 9.302 -2.024
143 9.693 -1.649
144 9.355 -1.489
145 8.620 -1.518
146 7.550 -1.514
147 7.060 -2.864
148 6.993 -2.976
149 7.501 -3.272
150 7.345 -4.262
151 7.556 -4.327
152 7.477 -3.654
153 7.681 -3.074
154 7.246 -3.566
155 6.692 -3.771
156 5.978 -4.291
157 5.626 -4.744
158 5.392 -4.328
159 5.045 -4.096
160 4.443 -5.066
161 3.600 -4.970
162 3.584 -4.767
163 4.502 -4.693
164 5.083 -5.113
165 5.315 -5.867
166 6.148 -6.835
167 6.366 -6.473
168 7.066 -6.718
169 7.283 -6.742
170 6.984 -6.342
171 7.509 -6.758
172 7.789 -7.347
173 8.179 -6.905
174 8.877 -6.201
175 9.332 -5.008
176 9.415 -4.719
177 10.061 -5.801
178 10.454 -6.740
179 9.930 -7.417
180 9.860 -6.356
181 9.621 -5.892
182 9.828 -5.693
183 10.704 -5.391
184 10.293 -5.302
185 11.206 -4.487
186 11.292 -3.571
187 10.707 -3.590
188 11.439 -3.851
189 12.181 -3.689
190 12.055 -3.659
191 12.044 -3.529
192 12.786 -3.267
193 13.671 -3.659
194 13.323 -3.261
195 13.665 -2.635
196 12.888 -2.196
197 12.736 -1.685
198 12.431 -1.959
199 12.342 -2.080
200 12.784 -2.139
201 12.780 -2.788
202 13.214 -2.207
203 13.766 -2.397
204 13.458 -3.178
205 13.448 -3.284
206 14.201 -3.750
207 15.613 -4.704
208 16.263 -5.379
209 15.730 -5.330
210 16.246 -5.087
211 15.581 -6.502
212 15.182 -6.846
213 14.662 -7.208
214 15.194 -6.969
215 15.265 -7.287
216 16.077 -6.851
217 16.714 -6.774
218 16.159 -6.876
219 15.654 -6.886
220 16.375 -6.968
221 15.341 -6.256
222 13.969 -5.181
223 13.780 -4.964
224 14.519 -4.393
225 14.977 -3.949
226 15.908 -4.045
227 16.070 -3.844
228 15.819 -2.960
229 15.097 -2.398
230 15.364 -2.040
231 15.831 -1.062
232 16.202 -1.218
233 16.238 -1.562
234 16.495 -1.730
235 16.886 -1.757
236 16.729 -1.673
237 16.529 -1.706
238 17.131 -1.799
239 17.169 -1.922
240 17.627 -3.026
241 18.007 -3.611
242 17.887 -4.217
243 18.651 -5.370
244 19.407 -5.926
245 20.010 -6.176
246 20.436 -5.266
247 19.819 -5.148
248 19.773 -5.330
249 20.395 -4.751
250 21.181 -3.896
251 21.007 -3.923
252 20.345 -4.026
253 20.454 -3.787
254 21.102 -3.701
255 21.361 -4.399
256 22.057 -4.328
257 21.565 -3.267
258 21.359 -3.363
259 21.330 -3.464
260 21.785 -3.222
261 21.673 -2.880
262 22.598 -3.338
263 23.282 -4.220
264 23.504 -4.027
265 22.626 -4.204
266 22.427 -4.545
267 22.920 -5.255
268 23.278 -5.715
269 22.667 -6.808
270 22.613 -5.689
271 23.072 -4.867
272 23.725 -4.108
273 24.288 -4.293
274 25.209 -3.386
275 24.964 -2.532
276 24.690 -2.480
277 25.446 -2.880
278 25.646 -3.920
279 25.666 -3.898
280 25.822 -3.130
281 26.670 -3.260
282 26.467 -3.115
283 26.486 -3.327
284 26.519 -3.005
285 26.367 -3.768
286 26.412 -3.459
287 26.133 -2.786
288 24.749 -2.342
289 24.993 -2.146
290 26.162 -2.191
291 25.155 -2.505
292 24.122 -2.638
293 24.563 -2.708
294 25.836 -2.461
295 26.872 -2.519
296 27.399 -2.509
297 27.345 -2.498
298 26.711 -2.325
299 26.665 -1.909
300 26.920 -1.078
301 26.882 0.263
302 27.095 0.163
303 27.363 0.916
304 27.273 2.155
305 27.245 2.873
306 26.552 2.863
307 26.226 3.202
308 26.597 3.527
309 27.351 3.502
310 27.272 2.613
311 27.357 2.572
312 26.742 2.398
313 27.124 2.583
314 28.098 2.595
315 27.717 2.082
316 27.641 2.487
317 28.115 2.097
318 28.688 2.328
319 29.096 0.767
320 29.166 -0.493
321 29.134 -1.103
322 29.002 -1.315
323 29.450 -0.819
324 29.903 -0.610
325 30.125 -0.556
326 30.791 -0.530
327 31.797 -0.856
328 32.991 -1.070
329 32.375 -1.384
330 31.864 -1.211
331 32.773 -1.135
332 32.732 -0.759
333 32.353 -0.112
334 32.196 -0.460
335 32.612 -0.652
336 32.393 -0.971
337 31.592 -1.086
338 31.715 -1.122
339 30.892 -1.029
340 30.633 -1.212
341 30.859 -1.825
342 31.158 -1.574
343 30.388 -1.670
344 30.259 -1.522
345 30.367 -2.703
346 30.145 -3.776
347 29.547 -4.149
348 29.725 -4.103
349 29.618 -3.254
350 29.230 -3.407
351 30.128 -3.005
352 30.598 -2.281
353 30.734 -2.663
354 30.918 -2.890
355 29.928 -2.939
356 30.068 -1.655
357 29.838 -0.765
358 29.581 0.054
359 29.624 -0.523
360 29.946 -0.952
361 30.076 -1.132
362 30.460 -1.793
363 30.147 -2.123
364 29.166 -2.083
365 28.060 -2.460
366 27.855 -3.030
367 28.078 -2.577
368 27.958 -1.559
369 27.822 -2.313
370 26.660 -2.939
371 26.421 -2.734
372 26.767 -2.348
373 26.176 -2.383
374 25.615 -2.928
375 25.744 -2.160
376 26.238 -2.511
377 26.087 -2.181
378 26.218 -1.771
379 26.963 -2.465
380 26.687 -2.803
381 26.587 -2.010
382 26.747 -1.202
383 26.718 -0.919
384 27.232 -1.735
385 28.152 -2.889
386 29.067 -2.997
387 28.964 -3.138
388 29.512 -2.666
389 29.804 -2.993
390 30.054 -2.137
391 30.231 -1.239
392 30.212 0.334
393 29.950 1.179
394 29.392 0.854
395 29.554 0.292
396 30.033 1.397
397 30.127 1.318
398 29.379 1.351
399 28.889 1.664
400 28.451 2.152
401 28.268 2.160
402 29.039 1.779
403 28.849 0.480
404 28.652 0.292
405 28.573 0.544
406 28.718 0.192
407 28.019 0.225
408 28.074 -0.305
409 28.189 0.336
410 28.046 0.767
411 27.560 0.805
412 27.396 0.604
413 27.587 1.374
414 27.951 0.933
415 27.602 0.978
416 27.681 1.401
417 27.383 1.071
418 27.161 1.977
419 27.631 1.893
420 28.302 1.841
421 29.012 2.212
422 28.887 2.911
423 28.637 3.259
424 28.798 2.964
425 28.505 3.563
426 28.475 4.471
427 28.632 4.406
428 28.665 4.050
429 28.451 4.456
430 28.763 3.678
431 29.325 3.880
432 28.558 4.714
433 27.852 5.450
434 28.040 6.235
435 27.978 6.902
436 27.747 7.438
437 26.976 7.880
438 26.576 7.232
439 27.721 6.613
440 27.476 6.744
441 27.785 7.122
442 27.177 7.122
443 27.135 6.674
444 26.756 7.251
445 25.844 7.235
446 26.025 7.044
447 25.757 6.527
448 25.836 6.593
449 26.122 6.894
450 25.152 7.254
451 25.054 7.039
452 24.742 6.566
453 24.560 6.428
454 23.759 6.469
455 23.216 5.877
456 22.319 5.720
457 22.064 5.849
458 22.119 6.106
459 22.861 6.215
460 22.455 6.297
461 21.712 6.507
462 21.889 6.558
463 21.630 6.242
464 22.696 5.980
465 22.820 5.764
466 23.143 6.148
467 22.955 6.178
468 23.125 7.393
469 23.955 8.137
470 23.429 7.709
471 23.538 7.421
472 23.687 7.300
473 24.195 6.770
474 25.013 6.214
475 25.608 6.908
476 26.098 7.484
477 25.587 7.797
478 25.766 7.947
479 24.907 8.049
480 24.688 8.775
481 24.653 9.500
482 24.763 9.281
483 24.550 8.784
484 24.653 8.241
485 25.716 7.795
486 26.211 7.434
487 26.543 7.763
488 26.540 8.429
489 26.513 8.399
490 26.044 7.406
491 25.065 6.500
492 25.670 6.303
493 26.493 5.981
494 26.949 6.345
495 27.517 7.200
496 27.282 7.433
497 27.567 8.413
498 27.810 8.377
499 28.321 8.429
500 28.208 8.373
501 27.989 8.600
