# Supplementary material for: Maximum likelihood-based estimation of diffusion coefficient is quick and reliable method for analyzing estradiol actions on surface receptor movements
Source: Front Neuroinform. 2023 Mar 8;17:1005936. doi: 10.3389/fninf.2023.1005936 (PMC10031098; doi:10.3389/fninf.2023.1005936)
Supplement: Supplementary file 2 [file Data_Sheet_2.ZIP › 00-D-error_sensitivity/D015_s0/Traj_N=500_D=0.15_Error=0_MotionBlur _No.156.dat]

001 0.438 -0.128
002 0.736 0.269
003 0.462 0.142
004 -0.097 -0.971
005 0.703 -1.059
006 1.367 -1.363
007 1.837 -1.286
008 2.212 -1.056
009 2.974 -1.471
010 3.854 -1.512
011 4.569 -1.800
012 4.494 -1.615
013 4.844 -1.279
014 5.383 -0.735
015 4.856 -1.036
016 3.669 -0.720
017 3.471 -1.160
018 3.647 -0.536
019 2.522 -0.159
020 2.532 -0.319
021 1.657 -0.991
022 2.111 -1.419
023 2.105 -1.843
024 1.990 -1.554
025 1.785 -1.558
026 1.785 -1.238
027 2.763 -2.024
028 3.497 -1.725
029 3.290 -1.855
030 2.799 -1.607
031 3.337 -1.339
032 3.890 -1.484
033 3.896 -1.806
034 4.326 -2.266
035 4.871 -1.814
036 4.799 -1.221
037 4.382 -1.413
038 4.936 -1.465
039 5.693 -2.025
040 6.503 -2.058
041 6.858 -2.271
042 7.183 -1.907
043 6.949 -0.812
044 7.342 -0.398
045 7.564 0.103
046 7.501 -0.263
047 6.532 0.084
048 5.809 0.601
049 4.736 0.770
050 5.244 0.437
051 5.002 0.290
052 5.737 0.341
053 5.556 0.732
054 5.342 1.235
055 5.531 1.651
056 5.176 2.587
057 4.680 2.655
058 5.000 2.705
059 4.562 3.522
060 5.271 3.778
061 4.964 4.056
062 6.272 3.808
063 6.519 4.036
064 7.039 4.062
065 6.837 4.906
066 6.621 5.307
067 7.055 5.240
068 6.793 5.506
069 7.068 5.681
070 7.229 6.134
071 7.869 6.240
072 8.397 7.096
073 8.206 7.761
074 8.549 7.453
075 8.135 7.524
076 7.477 6.456
077 7.899 6.212
078 7.639 6.646
079 6.238 5.194
080 5.903 4.465
081 5.655 3.657
082 4.836 2.806
083 4.651 2.342
084 3.865 1.664
085 4.184 0.920
086 4.150 0.913
087 4.993 -0.199
088 5.580 -0.762
089 5.700 -0.631
090 5.660 0.012
091 5.984 0.003
092 6.794 -0.214
093 6.875 0.616
094 7.102 -0.202
095 7.399 -0.655
096 7.894 -0.573
097 6.903 0.132
098 5.899 0.129
099 5.942 0.129
100 4.895 0.828
101 5.477 1.579
102 5.915 2.193
103 5.581 2.004
104 5.547 2.048
105 5.823 2.218
106 5.534 2.871
107 5.593 2.532
108 5.972 1.763
109 5.963 1.306
110 5.353 -0.253
111 4.512 -0.288
112 3.982 -0.125
113 4.726 0.152
114 4.493 -0.108
115 4.417 -0.676
116 4.787 -1.142
117 4.738 -1.333
118 5.013 -1.409
119 4.574 -1.947
120 4.394 -2.003
121 2.996 -1.870
122 1.922 -1.973
123 1.411 -1.600
124 2.180 -1.549
125 2.065 -1.557
126 1.770 -0.911
127 1.266 -0.462
128 1.373 -0.454
129 0.488 -0.792
130 1.001 -1.557
131 1.205 -1.637
132 0.975 -1.463
133 -0.055 -2.039
134 -0.639 -2.304
135 -0.411 -2.737
136 0.307 -3.123
137 0.584 -3.104
138 1.534 -2.937
139 2.319 -3.502
140 2.110 -3.740
141 1.759 -3.993
142 0.361 -3.967
143 -0.377 -3.990
144 0.141 -3.850
145 -0.037 -3.900
146 0.229 -3.867
147 0.319 -2.729
148 0.313 -1.976
149 -0.319 -1.686
150 0.301 -1.895
151 1.091 -1.678
152 1.574 -0.986
153 1.800 -1.287
154 1.915 -1.521
155 1.316 -1.663
156 0.760 -2.984
157 0.512 -3.237
158 -0.725 -3.088
159 -0.938 -2.658
160 -0.694 -3.272
161 -1.033 -4.190
162 -0.731 -3.958
163 -1.440 -4.018
164 -1.842 -4.846
165 -2.262 -4.449
166 -2.624 -4.826
167 -2.950 -4.390
168 -2.538 -4.107
169 -2.642 -4.249
170 -2.515 -4.641
171 -2.502 -4.888
172 -2.793 -5.503
173 -2.095 -6.520
174 -1.979 -7.037
175 -1.959 -7.231
176 -2.456 -6.869
177 -2.793 -6.285
178 -2.994 -6.231
179 -3.079 -6.973
180 -3.722 -7.171
181 -3.573 -7.022
182 -3.801 -7.714
183 -3.666 -7.552
184 -4.452 -7.253
185 -5.049 -7.351
186 -5.135 -6.570
187 -5.620 -6.509
188 -5.648 -6.332
189 -5.445 -6.395
190 -5.066 -6.104
191 -4.446 -5.426
192 -4.249 -5.443
193 -5.238 -5.853
194 -5.226 -6.142
195 -5.050 -5.379
196 -4.220 -5.348
197 -4.942 -6.182
198 -5.527 -5.369
199 -4.642 -4.682
200 -4.328 -5.115
201 -5.327 -5.366
202 -5.932 -4.768
203 -6.424 -4.271
204 -6.022 -4.265
205 -5.821 -4.367
206 -5.868 -3.825
207 -5.458 -3.120
208 -4.715 -3.210
209 -4.521 -3.380
210 -4.497 -3.642
211 -4.517 -3.012
212 -4.715 -2.489
213 -5.159 -2.626
214 -4.680 -2.561
215 -4.020 -2.947
216 -3.623 -2.184
217 -3.022 -2.337
218 -2.079 -2.376
219 -1.337 -3.301
220 -1.081 -2.654
221 -1.801 -1.709
222 -1.349 -1.286
223 -0.984 -0.867
224 -1.167 -1.758
225 -1.439 -2.661
226 -1.229 -2.409
227 -1.356 -2.093
228 -1.539 -2.198
229 -2.458 -2.334
230 -2.746 -2.446
231 -2.410 -2.841
232 -2.227 -2.768
233 -2.501 -2.601
234 -3.241 -2.891
235 -3.108 -2.739
236 -2.396 -3.043
237 -2.304 -3.899
238 -2.395 -4.529
239 -2.264 -4.738
240 -2.393 -5.127
241 -2.874 -5.084
242 -3.426 -5.727
243 -4.106 -5.397
244 -4.199 -5.346
245 -3.227 -4.653
246 -2.577 -4.488
247 -2.349 -6.130
248 -2.300 -6.149
249 -2.198 -5.873
250 -2.919 -5.556
251 -3.260 -4.387
252 -3.443 -3.867
253 -3.253 -4.205
254 -3.109 -4.426
255 -3.537 -4.016
256 -3.860 -3.339
257 -3.770 -3.607
258 -4.293 -3.665
259 -4.672 -3.295
260 -3.889 -2.826
261 -4.387 -3.334
262 -5.282 -3.332
263 -5.875 -4.096
264 -5.004 -3.279
265 -4.892 -3.479
266 -5.605 -4.361
267 -5.930 -4.497
268 -6.441 -4.759
269 -6.862 -5.479
270 -7.167 -4.994
271 -7.739 -4.177
272 -8.125 -3.693
273 -8.526 -4.002
274 -8.944 -3.479
275 -8.776 -3.802
276 -8.387 -4.304
277 -7.976 -3.981
278 -8.095 -5.004
279 -7.437 -5.044
280 -7.209 -4.954
281 -7.471 -5.143
282 -7.833 -5.401
283 -7.973 -5.934
284 -8.232 -6.729
285 -9.264 -6.651
286 -8.955 -6.788
287 -8.818 -6.576
288 -8.477 -5.309
289 -8.478 -4.776
290 -8.525 -4.442
291 -8.485 -4.226
292 -8.065 -3.757
293 -8.032 -3.638
294 -7.508 -3.623
295 -7.791 -4.002
296 -7.752 -3.992
297 -8.532 -3.765
298 -8.344 -3.420
299 -7.704 -3.053
300 -8.151 -3.108
301 -8.454 -3.166
302 -8.872 -3.758
303 -8.528 -4.197
304 -7.736 -4.980
305 -7.436 -4.432
306 -7.657 -4.537
307 -7.485 -4.478
308 -7.870 -4.567
309 -7.437 -4.425
310 -7.443 -4.463
311 -7.254 -4.264
312 -8.042 -3.621
313 -7.835 -4.135
314 -7.402 -3.653
315 -7.835 -3.365
316 -8.170 -3.828
317 -9.285 -3.092
318 -9.121 -2.899
319 -9.154 -3.010
320 -9.811 -2.839
321 -9.623 -2.402
322 -9.287 -3.158
323 -10.060 -3.079
324 -10.927 -2.681
325 -10.365 -1.186
326 -10.235 -0.755
327 -10.767 -0.647
328 -11.182 -0.044
329 -11.318 -0.198
330 -11.057 -0.826
331 -10.967 -1.163
332 -11.183 -1.329
333 -11.747 -1.963
334 -12.129 -1.710
335 -11.540 -1.100
336 -11.849 -1.046
337 -12.600 -1.192
338 -12.755 -1.175
339 -13.362 -0.824
340 -12.710 -1.183
341 -12.189 -2.110
342 -11.836 -2.980
343 -11.763 -3.244
344 -11.963 -2.907
345 -12.091 -3.076
346 -11.480 -3.867
347 -10.976 -4.081
348 -10.635 -5.162
349 -10.228 -5.906
350 -10.326 -5.929
351 -10.388 -6.114
352 -10.618 -6.360
353 -11.385 -6.177
354 -12.238 -5.835
355 -11.372 -5.308
356 -10.925 -5.795
357 -10.216 -5.541
358 -9.445 -4.932
359 -8.822 -5.284
360 -8.029 -5.487
361 -8.021 -5.852
362 -7.345 -5.702
363 -7.319 -6.608
364 -8.080 -5.790
365 -8.390 -5.383
366 -8.387 -6.171
367 -8.881 -5.704
368 -8.383 -5.593
369 -8.765 -5.260
370 -8.985 -5.078
371 -10.123 -5.583
372 -10.077 -6.161
373 -9.586 -5.971
374 -9.583 -6.026
375 -9.733 -6.106
376 -9.572 -6.146
377 -10.066 -6.690
378 -10.149 -6.753
379 -9.529 -6.503
380 -9.618 -5.992
381 -9.956 -6.171
382 -9.726 -6.613
383 -10.203 -6.517
384 -10.655 -6.165
385 -11.574 -4.636
386 -11.103 -3.923
387 -11.284 -3.045
388 -11.325 -3.137
389 -10.989 -3.215
390 -10.590 -2.596
391 -10.581 -2.788
392 -10.696 -2.443
393 -10.237 -2.652
394 -9.570 -2.084
395 -8.599 -0.819
396 -8.594 -0.391
397 -8.353 0.428
398 -7.935 1.425
399 -8.527 0.147
400 -7.816 -0.136
401 -7.177 0.117
402 -7.433 0.286
403 -7.423 0.369
404 -7.224 0.526
405 -7.327 0.583
406 -6.762 0.246
407 -6.352 0.089
408 -5.989 0.558
409 -6.652 0.303
410 -6.762 0.585
411 -6.381 1.082
412 -5.715 0.200
413 -5.396 -0.339
414 -5.261 -0.382
415 -4.617 -0.657
416 -4.576 -0.908
417 -4.435 -0.869
418 -4.746 -0.300
419 -6.160 -0.003
420 -6.506 0.009
421 -6.519 -0.625
422 -6.619 -1.030
423 -7.800 -1.809
424 -8.615 -1.884
425 -9.017 -1.350
426 -8.343 -0.384
427 -7.411 0.107
428 -7.704 -0.090
429 -8.215 0.614
430 -7.399 1.077
431 -6.802 0.864
432 -6.956 1.672
433 -7.309 1.225
434 -6.978 1.839
435 -6.485 2.402
436 -5.937 1.943
437 -5.767 1.114
438 -5.706 0.131
439 -5.836 -0.043
440 -5.475 1.337
441 -5.298 2.396
442 -5.249 2.168
443 -4.955 0.876
444 -4.536 0.010
445 -4.852 -0.251
446 -4.888 -0.840
447 -5.509 -0.850
448 -6.434 -0.523
449 -6.767 -0.763
450 -6.952 -1.250
451 -7.187 -1.856
452 -7.895 -2.138
453 -9.370 -1.421
454 -9.535 -0.924
455 -9.780 -1.018
456 -10.231 -0.716
457 -10.485 -0.462
458 -10.397 -0.288
459 -10.536 -0.673
460 -11.507 -0.938
461 -12.009 -1.334
462 -12.276 -1.205
463 -11.512 -1.547
464 -11.546 -1.365
465 -11.381 -1.021
466 -11.789 -0.744
467 -12.137 -1.734
468 -12.577 -2.130
469 -12.337 -2.181
470 -11.431 -1.776
471 -10.756 -1.758
472 -11.072 -1.414
473 -11.244 -2.107
474 -12.123 -1.812
475 -11.957 -2.218
476 -11.860 -2.139
477 -11.361 -2.285
478 -11.696 -2.292
479 -11.865 -1.409
480 -11.769 -1.509
481 -12.466 -1.340
482 -12.499 -1.107
483 -11.447 -0.400
484 -11.403 0.476
485 -11.425 0.442
486 -12.066 1.018
487 -12.543 0.591
488 -12.670 0.864
489 -13.486 0.417
490 -14.147 0.365
491 -13.894 0.894
492 -13.461 1.431
493 -12.148 1.133
494 -12.057 1.037
495 -11.586 0.551
496 -10.912 1.704
497 -10.800 2.056
498 -10.446 1.690
499 -10.473 1.304
500 -10.666 1.138
501 -11.354 1.561
