# Supplementary material for: Maximum likelihood-based estimation of diffusion coefficient is quick and reliable method for analyzing estradiol actions on surface receptor movements
Source: Front Neuroinform. 2023 Mar 8;17:1005936. doi: 10.3389/fninf.2023.1005936 (PMC10031098; doi:10.3389/fninf.2023.1005936)
Supplement: Supplementary file 2 [file Data_Sheet_2.ZIP › 00-D-error_sensitivity/D015_s0/Traj_N=500_D=0.15_Error=0_MotionBlur _No.157.dat]

001 0.109 -0.655
002 -0.049 -0.983
003 0.882 -0.056
004 0.910 -0.181
005 1.067 -0.372
006 1.029 -0.287
007 1.692 0.232
008 1.784 -0.243
009 1.290 -0.177
010 1.736 -0.747
011 1.659 -0.863
012 1.330 -0.628
013 0.999 -0.776
014 1.296 -0.774
015 1.037 -1.033
016 0.769 -0.471
017 0.895 -0.072
018 1.785 0.269
019 1.833 1.046
020 2.044 0.380
021 2.047 -0.053
022 2.804 -0.611
023 3.122 -0.100
024 3.395 -0.286
025 2.754 0.443
026 2.402 -0.608
027 3.512 -1.619
028 3.877 -0.983
029 4.153 -1.020
030 3.505 -1.002
031 3.577 -1.004
032 4.320 -2.160
033 4.604 -1.870
034 4.337 -1.208
035 4.044 -1.067
036 5.482 -1.390
037 5.904 -1.672
038 5.460 -1.122
039 5.286 -0.453
040 5.287 0.249
041 6.127 0.508
042 6.295 1.014
043 5.969 0.657
044 6.283 -0.179
045 6.292 -1.027
046 6.751 -0.529
047 6.018 -1.223
048 5.763 -0.977
049 5.835 -0.839
050 5.497 0.162
051 3.905 0.779
052 3.192 1.110
053 4.065 1.824
054 4.408 1.539
055 5.033 1.687
056 5.620 2.092
057 6.581 1.280
058 5.659 0.810
059 5.403 1.663
060 7.099 1.874
061 7.694 1.972
062 7.468 1.771
063 6.891 2.625
064 7.399 2.608
065 7.179 1.963
066 6.363 1.743
067 5.542 1.840
068 5.409 2.308
069 5.640 2.006
070 5.376 1.119
071 4.316 1.680
072 4.715 1.508
073 4.148 1.750
074 4.772 2.226
075 5.228 2.339
076 5.247 1.316
077 5.961 1.464
078 6.518 2.000
079 7.485 2.277
080 8.120 2.219
081 8.376 2.797
082 9.019 1.936
083 9.326 2.289
084 9.824 2.298
085 10.346 2.109
086 10.327 2.614
087 10.107 2.951
088 9.946 2.400
089 9.418 2.128
090 8.658 1.125
091 7.347 1.853
092 7.370 1.891
093 8.319 1.905
094 8.476 2.363
095 9.394 2.167
096 8.567 1.182
097 8.181 0.662
098 8.120 0.666
099 8.483 0.808
100 8.615 2.121
101 8.671 2.631
102 8.681 3.189
103 9.045 2.732
104 10.048 1.189
105 10.435 0.756
106 10.652 0.612
107 10.978 0.721
108 9.800 1.545
109 9.425 1.573
110 10.041 0.497
111 10.062 -0.372
112 9.705 -1.512
113 10.184 -1.271
114 11.048 -0.378
115 11.097 -0.126
116 10.844 -0.233
117 10.312 0.166
118 10.249 0.531
119 10.378 0.867
120 10.626 0.806
121 11.644 1.130
122 12.251 1.847
123 12.509 1.408
124 12.400 0.892
125 11.732 0.239
126 11.552 1.012
127 11.734 0.485
128 11.673 -0.476
129 11.152 -0.809
130 10.271 -0.889
131 9.763 -0.590
132 9.543 -0.238
133 9.579 -0.130
134 9.902 0.544
135 9.818 1.154
136 9.820 1.660
137 9.343 1.739
138 9.006 1.964
139 8.875 2.314
140 8.339 3.082
141 8.048 2.836
142 7.411 3.558
143 7.290 4.086
144 7.329 4.084
145 7.399 4.766
146 7.835 5.292
147 7.524 6.263
148 8.200 7.132
149 8.885 8.316
150 8.427 8.339
151 7.385 9.163
152 7.711 9.923
153 8.045 10.048
154 7.769 10.223
155 7.486 10.346
156 7.369 9.973
157 6.903 9.474
158 6.804 9.209
159 6.388 8.813
160 5.538 9.253
161 5.527 8.690
162 5.798 7.567
163 5.883 8.570
164 6.800 8.214
165 7.438 7.029
166 7.160 6.892
167 7.379 6.233
168 6.932 5.492
169 6.907 5.644
170 7.195 5.785
171 6.969 6.436
172 6.628 6.908
173 5.999 7.091
174 7.129 7.431
175 7.312 7.359
176 7.563 7.633
177 7.467 7.371
178 7.324 7.917
179 7.105 8.928
180 6.858 9.534
181 6.607 9.567
182 6.388 9.238
183 6.172 9.267
184 5.381 9.164
185 5.316 9.718
186 5.676 10.257
187 5.490 10.774
188 4.822 10.851
189 4.639 11.436
190 4.656 11.573
191 3.973 11.892
192 4.519 11.635
193 5.360 11.691
194 5.276 10.998
195 5.006 10.035
196 4.776 9.705
197 4.200 9.185
198 4.871 9.358
199 5.083 8.266
200 5.582 8.913
201 5.907 8.970
202 5.760 9.438
203 5.117 9.417
204 5.136 9.969
205 4.568 10.370
206 4.113 9.940
207 4.012 9.542
208 4.146 10.262
209 4.937 10.684
210 5.421 10.003
211 5.130 9.618
212 4.870 9.944
213 4.419 9.964
214 4.407 10.761
215 5.206 10.627
216 5.225 10.480
217 5.575 10.338
218 6.286 9.699
219 5.785 9.724
220 5.596 9.420
221 5.251 9.607
222 5.153 9.704
223 4.926 10.198
224 3.629 10.354
225 3.841 10.105
226 3.630 10.908
227 2.980 11.704
228 2.545 11.141
229 2.390 11.275
230 2.857 11.189
231 2.744 11.298
232 2.944 10.831
233 3.119 10.358
234 2.725 10.212
235 1.664 9.966
236 1.181 8.763
237 1.250 8.555
238 -0.110 9.330
239 -0.998 9.345
240 -1.994 8.744
241 -2.440 9.339
242 -2.856 8.862
243 -2.454 7.983
244 -1.501 8.186
245 -1.270 7.561
246 -1.669 7.322
247 -2.145 6.721
248 -2.079 6.308
249 -1.916 6.953
250 -2.057 6.556
251 -1.292 6.425
252 -0.832 5.741
253 -1.186 6.346
254 -0.932 6.164
255 -1.168 6.192
256 -1.301 6.255
257 -1.061 6.435
258 -0.656 6.780
259 -1.443 7.010
260 -1.738 6.515
261 -0.447 7.050
262 -0.362 6.323
263 0.244 5.920
264 0.089 6.184
265 -0.914 5.960
266 -1.336 5.808
267 -1.627 6.056
268 -1.411 6.486
269 -1.739 7.440
270 -2.383 7.764
271 -1.796 8.373
272 -2.036 8.745
273 -2.188 8.347
274 -1.836 8.258
275 -2.764 8.935
276 -3.177 8.777
277 -3.073 8.167
278 -2.003 7.541
279 -1.314 7.140
280 -1.220 7.320
281 -0.689 6.732
282 -0.947 6.693
283 -0.741 6.702
284 0.093 5.992
285 1.648 5.151
286 2.072 4.738
287 2.376 4.140
288 2.522 3.219
289 2.152 3.529
290 1.660 2.921
291 1.959 2.679
292 2.197 2.639
293 2.562 2.356
294 3.116 2.135
295 2.936 1.577
296 2.971 1.538
297 3.693 1.391
298 3.591 1.750
299 2.928 0.856
300 1.975 0.400
301 1.329 -0.090
302 1.108 -0.321
303 2.034 -0.720
304 1.985 -1.701
305 2.249 -1.713
306 2.493 -1.418
307 2.225 -2.108
308 1.821 -1.984
309 1.134 -1.711
310 1.137 -2.134
311 1.284 -1.678
312 1.277 -1.908
313 0.507 -2.058
314 0.673 -1.547
315 0.986 -2.064
316 1.695 -2.197
317 1.974 -2.674
318 2.689 -3.264
319 3.515 -3.713
320 3.475 -3.711
321 2.867 -3.094
322 2.035 -3.363
323 1.749 -3.962
324 1.042 -3.146
325 0.709 -2.203
326 0.773 -1.559
327 1.223 -1.498
328 1.789 -2.682
329 2.619 -3.927
330 2.370 -3.830
331 2.324 -3.178
332 2.678 -2.912
333 2.813 -3.228
334 3.080 -4.068
335 2.662 -3.891
336 2.518 -2.943
337 2.530 -2.458
338 1.996 -2.617
339 2.340 -1.460
340 2.324 -0.291
341 2.364 0.565
342 1.581 0.996
343 0.956 1.376
344 1.136 1.242
345 1.825 1.088
346 1.924 1.231
347 1.602 1.138
348 1.866 0.674
349 1.731 0.315
350 1.798 0.743
351 0.985 1.108
352 0.769 0.667
353 1.303 1.471
354 0.521 2.295
355 -0.426 2.253
356 -1.175 1.933
357 -2.219 2.297
358 -2.971 3.001
359 -4.007 2.821
360 -4.502 3.088
361 -3.909 2.942
362 -4.100 2.980
363 -4.585 3.335
364 -4.097 3.320
365 -2.180 2.687
366 -1.125 2.392
367 -1.009 2.134
368 -1.413 1.613
369 -2.144 1.729
370 -1.890 1.786
371 -1.447 2.344
372 -1.483 2.252
373 -1.701 1.940
374 -1.968 1.787
375 -1.739 2.632
376 -0.917 3.042
377 -0.300 3.213
378 0.555 3.823
379 0.703 4.392
380 0.512 3.558
381 -0.163 3.719
382 -0.547 3.757
383 -0.419 4.368
384 -0.394 4.170
385 0.109 4.278
386 -0.105 4.849
387 -0.403 4.481
388 0.875 4.970
389 1.131 6.063
390 0.843 5.574
391 0.323 5.480
392 0.170 4.920
393 0.123 5.612
394 0.223 5.734
395 -0.154 5.010
396 0.074 4.746
397 -0.804 5.105
398 -1.698 5.784
399 -0.881 6.401
400 -1.194 5.868
401 -0.906 4.817
402 -0.022 4.915
403 0.529 4.824
404 0.002 5.191
405 -0.419 5.477
406 -0.635 5.476
407 -0.656 6.058
408 0.175 5.817
409 1.435 5.232
410 1.966 4.459
411 1.873 3.781
412 1.139 4.253
413 -0.068 4.614
414 0.467 5.433
415 0.677 6.380
416 -0.093 6.943
417 -0.621 6.757
418 -0.550 6.884
419 -1.207 6.115
420 -1.680 5.690
421 -1.446 5.338
422 -0.600 5.234
423 0.117 5.423
424 0.720 5.259
425 0.621 5.597
426 1.185 6.242
427 0.909 6.309
428 0.924 7.170
429 1.126 6.717
430 0.588 6.562
431 0.001 6.413
432 0.220 6.811
433 0.172 6.818
434 -0.776 6.997
435 -0.134 6.991
436 0.387 7.123
437 1.398 7.694
438 2.409 7.617
439 2.378 7.464
440 2.151 7.994
441 1.208 7.193
442 0.570 6.357
443 0.174 5.969
444 0.112 4.946
445 0.587 3.579
446 0.725 3.586
447 0.558 4.146
448 0.088 3.733
449 0.262 3.552
450 -0.389 3.503
451 -0.202 2.746
452 -0.194 2.832
453 -0.354 2.495
454 -0.355 2.401
455 0.068 2.557
456 0.688 1.937
457 1.615 1.670
458 1.762 1.688
459 1.696 2.003
460 1.495 1.616
461 1.865 1.664
462 2.092 1.236
463 2.199 1.810
464 2.284 1.994
465 1.950 1.792
466 1.223 1.673
467 1.877 1.362
468 1.751 1.196
469 1.280 -0.115
470 1.680 -0.576
471 1.105 -0.911
472 0.606 -0.084
473 0.976 -0.464
474 1.462 -1.010
475 1.977 -1.168
476 2.049 -0.805
477 1.789 -0.614
478 2.576 -1.326
479 2.352 -0.962
480 2.768 -0.641
481 2.539 -1.210
482 2.547 -0.780
483 1.938 -1.142
484 2.457 -1.435
485 1.841 -2.198
486 1.247 -2.103
487 0.702 -1.701
488 -0.347 -2.235
489 -0.265 -2.258
490 -1.381 -1.906
491 -1.445 -1.614
492 -1.404 -0.685
493 -1.468 -1.236
494 -1.173 -1.406
495 -1.233 -1.004
496 -1.462 -1.707
497 -1.575 -2.022
498 -2.071 -2.443
499 -3.140 -2.498
500 -3.763 -1.532
501 -3.775 -1.445
