# Supplementary material for: Maximum likelihood-based estimation of diffusion coefficient is quick and reliable method for analyzing estradiol actions on surface receptor movements
Source: Front Neuroinform. 2023 Mar 8;17:1005936. doi: 10.3389/fninf.2023.1005936 (PMC10031098; doi:10.3389/fninf.2023.1005936)
Supplement: Supplementary file 2 [file Data_Sheet_2.ZIP › 00-D-error_sensitivity/D015_s0/Traj_N=500_D=0.15_Error=0_MotionBlur _No.158.dat]

001 0.524 -0.177
002 0.728 -0.823
003 0.333 -1.783
004 0.479 -1.792
005 0.714 -1.249
006 1.185 -1.202
007 1.966 -0.735
008 2.009 -0.407
009 2.063 -0.617
010 1.423 -0.911
011 0.781 -1.450
012 0.934 -2.183
013 0.209 -2.781
014 0.350 -2.523
015 0.950 -2.627
016 0.940 -2.813
017 0.690 -2.753
018 0.379 -2.553
019 0.616 -1.821
020 1.190 -2.543
021 1.591 -2.469
022 1.429 -2.407
023 0.919 -1.825
024 1.267 -2.763
025 0.424 -2.654
026 0.219 -2.805
027 -0.330 -3.546
028 -0.802 -3.226
029 -0.861 -2.997
030 -0.254 -3.020
031 -0.075 -3.038
032 0.659 -2.529
033 0.772 -2.993
034 0.474 -2.966
035 -0.290 -3.227
036 -0.832 -2.632
037 -0.944 -1.616
038 -0.781 -2.126
039 -0.578 -2.738
040 -0.114 -2.445
041 0.078 -2.323
042 0.166 -2.199
043 0.260 -1.054
044 1.429 -0.887
045 0.633 -1.139
046 0.412 -1.962
047 -0.551 -2.360
048 -0.384 -2.556
049 -0.327 -1.570
050 0.570 -1.467
051 0.501 -1.157
052 0.076 -0.418
053 -0.158 -0.326
054 -0.247 -0.029
055 -0.259 -0.276
056 -0.273 -0.833
057 -0.214 -0.788
058 -0.359 -0.786
059 -0.280 -1.008
060 -1.329 -1.187
061 -2.186 -1.386
062 -2.563 -0.784
063 -3.091 -1.260
064 -2.865 -1.279
065 -3.080 -0.925
066 -3.498 -1.653
067 -3.564 -1.362
068 -3.624 -0.865
069 -3.683 -1.748
070 -2.889 -2.357
071 -2.269 -2.237
072 -2.911 -2.447
073 -2.644 -2.724
074 -2.723 -2.858
075 -2.511 -3.085
076 -2.066 -2.630
077 -2.082 -3.349
078 -2.298 -3.530
079 -2.442 -3.594
080 -2.832 -4.176
081 -2.659 -4.012
082 -2.650 -4.742
083 -2.197 -5.236
084 -2.535 -5.698
085 -2.377 -5.696
086 -2.658 -5.322
087 -3.186 -6.003
088 -3.227 -6.204
089 -3.119 -6.068
090 -3.482 -5.775
091 -3.526 -6.470
092 -3.270 -6.411
093 -2.837 -6.000
094 -2.521 -6.208
095 -3.687 -6.597
096 -3.976 -6.724
097 -2.970 -7.671
098 -2.568 -7.920
099 -3.031 -8.728
100 -2.397 -9.740
101 -1.609 -9.186
102 -0.720 -10.393
103 -0.661 -10.114
104 -0.855 -10.657
105 -0.278 -10.919
106 0.754 -10.320
107 0.662 -10.938
108 -0.233 -10.913
109 -0.121 -11.417
110 0.396 -12.438
111 0.460 -12.359
112 -0.551 -12.740
113 -1.149 -12.848
114 -1.479 -12.654
115 -1.208 -11.648
116 -0.794 -12.064
117 -0.718 -11.618
118 -0.733 -11.136
119 -0.470 -11.461
120 0.173 -11.656
121 0.252 -12.031
122 -0.127 -12.513
123 -0.058 -13.153
124 -0.960 -13.503
125 -0.573 -13.535
126 -0.866 -13.546
127 -1.251 -13.127
128 -1.124 -12.946
129 -0.152 -13.072
130 0.064 -12.515
131 0.973 -12.750
132 1.741 -12.321
133 2.338 -11.955
134 2.776 -11.758
135 2.750 -11.219
136 2.761 -10.338
137 1.749 -9.637
138 0.923 -9.062
139 0.190 -8.676
140 0.017 -9.082
141 -0.302 -9.791
142 0.274 -10.507
143 0.034 -10.513
144 -0.338 -10.455
145 0.551 -10.489
146 1.063 -10.543
147 0.756 -10.734
148 -0.197 -10.542
149 -0.592 -10.131
150 -0.315 -9.998
151 -1.069 -9.783
152 -0.632 -9.821
153 -1.026 -9.723
154 -1.054 -9.097
155 -1.235 -8.832
156 -1.693 -8.714
157 -2.425 -8.210
158 -2.825 -8.513
159 -1.965 -8.264
160 -1.753 -9.589
161 -2.440 -10.353
162 -2.440 -10.471
163 -1.624 -9.863
164 -1.363 -9.342
165 -0.964 -9.491
166 -0.473 -9.552
167 0.540 -8.822
168 0.991 -8.382
169 0.643 -7.541
170 0.253 -6.728
171 0.446 -7.214
172 0.531 -7.666
173 -0.174 -7.425
174 -0.477 -7.234
175 -0.171 -7.144
176 -0.561 -7.237
177 -1.244 -7.545
178 -1.850 -7.362
179 -1.494 -7.757
180 -1.010 -7.669
181 -1.488 -7.549
182 -1.940 -7.388
183 -1.567 -7.501
184 -1.316 -6.838
185 -0.785 -6.108
186 -0.968 -5.750
187 -1.697 -5.516
188 -2.710 -5.397
189 -2.928 -4.647
190 -3.679 -4.245
191 -3.974 -4.076
192 -3.893 -4.640
193 -3.672 -4.295
194 -3.841 -4.230
195 -3.362 -4.190
196 -2.633 -4.334
197 -2.044 -4.794
198 -2.264 -4.721
199 -2.312 -4.498
200 -2.073 -4.999
201 -1.990 -4.873
202 -1.001 -4.932
203 -0.338 -5.329
204 -0.009 -4.553
205 -0.588 -4.312
206 -0.413 -3.069
207 -0.358 -2.471
208 -0.505 -2.834
209 -0.092 -2.607
210 -0.729 -2.751
211 -1.183 -3.169
212 -1.199 -3.998
213 -1.186 -4.505
214 -1.197 -4.200
215 -0.619 -3.835
216 -0.700 -3.065
217 -0.091 -3.106
218 -0.549 -2.802
219 -0.382 -3.454
220 -0.675 -4.378
221 -1.209 -3.992
222 -1.500 -4.953
223 -1.271 -5.866
224 -0.046 -5.891
225 0.176 -6.565
226 -0.222 -7.023
227 -0.383 -7.681
228 0.062 -7.435
229 0.345 -7.961
230 -0.096 -9.382
231 -0.569 -9.957
232 -0.574 -10.030
233 -1.465 -10.707
234 -1.895 -10.706
235 -3.013 -9.405
236 -3.263 -8.579
237 -3.762 -8.439
238 -4.046 -9.816
239 -3.777 -10.020
240 -3.386 -11.003
241 -3.463 -11.354
242 -4.435 -11.371
243 -4.996 -11.330
244 -5.506 -11.955
245 -5.647 -12.987
246 -5.262 -13.069
247 -5.421 -13.103
248 -5.375 -13.403
249 -4.861 -13.832
250 -4.705 -13.907
251 -4.929 -13.779
252 -4.909 -12.932
253 -5.085 -12.625
254 -5.513 -12.794
255 -5.879 -12.688
256 -5.836 -12.214
257 -5.661 -12.086
258 -4.778 -11.848
259 -4.878 -12.143
260 -4.569 -11.979
261 -4.790 -12.146
262 -5.589 -12.246
263 -5.452 -12.598
264 -5.275 -12.815
265 -4.658 -12.707
266 -4.514 -13.111
267 -4.621 -13.313
268 -4.265 -12.896
269 -3.951 -13.036
270 -3.731 -11.941
271 -3.803 -11.319
272 -3.355 -11.112
273 -3.111 -10.781
274 -3.242 -10.598
275 -3.249 -9.880
276 -3.653 -9.121
277 -3.499 -9.320
278 -2.740 -8.852
279 -2.380 -9.067
280 -1.816 -9.508
281 -1.245 -9.844
282 -0.597 -9.582
283 -0.442 -9.720
284 0.534 -10.146
285 1.753 -10.142
286 1.218 -9.223
287 0.697 -8.585
288 -0.185 -8.693
289 -0.091 -8.994
290 0.084 -9.117
291 0.361 -9.324
292 0.664 -9.179
293 0.822 -9.017
294 0.117 -8.946
295 0.455 -9.467
296 0.380 -9.834
297 -0.355 -10.159
298 -0.426 -10.309
299 -1.083 -10.595
300 -1.005 -10.233
301 -1.015 -9.934
302 -1.192 -9.842
303 -1.778 -9.652
304 -2.153 -10.408
305 -2.081 -10.379
306 -2.260 -9.831
307 -2.560 -9.077
308 -2.219 -8.271
309 -1.541 -8.024
310 -1.362 -8.223
311 -2.228 -8.285
312 -2.901 -8.650
313 -2.602 -8.853
314 -1.892 -8.854
315 -1.674 -8.399
316 -0.353 -8.393
317 -0.155 -8.880
318 -0.114 -9.492
319 -1.332 -9.500
320 -1.860 -9.498
321 -2.160 -9.547
322 -2.693 -10.057
323 -2.420 -9.667
324 -2.338 -9.846
325 -2.652 -9.017
326 -2.836 -9.926
327 -2.201 -10.908
328 -1.520 -11.477
329 -0.353 -11.916
330 0.689 -11.935
331 0.649 -11.892
332 0.080 -12.036
333 -0.120 -11.824
334 -0.612 -11.454
335 -0.494 -10.958
336 -0.315 -10.128
337 -0.014 -9.437
338 -0.053 -9.798
339 0.193 -10.273
340 0.418 -10.866
341 0.092 -10.540
342 0.431 -10.542
343 0.559 -10.369
344 0.471 -10.885
345 0.081 -11.531
346 -0.190 -11.424
347 -0.079 -10.588
348 -0.082 -10.750
349 -0.442 -11.054
350 0.112 -11.033
351 0.632 -11.797
352 0.639 -12.131
353 1.249 -12.651
354 1.605 -13.212
355 0.889 -12.992
356 0.941 -12.380
357 1.624 -11.957
358 1.423 -11.469
359 0.601 -11.497
360 0.795 -11.156
361 0.699 -11.791
362 0.874 -12.137
363 -0.071 -11.768
364 -0.130 -11.995
365 -0.216 -12.262
366 -0.289 -12.183
367 -0.645 -11.652
368 -0.982 -11.470
369 -0.889 -11.623
370 -0.000 -11.964
371 0.864 -12.786
372 1.202 -13.128
373 1.241 -13.248
374 1.823 -14.618
375 1.452 -14.931
376 1.815 -14.244
377 1.921 -13.513
378 2.506 -13.614
379 2.084 -13.624
380 3.288 -14.151
381 3.497 -14.163
382 3.375 -13.702
383 3.714 -13.638
384 4.099 -13.981
385 4.123 -13.595
386 3.953 -12.846
387 5.029 -12.795
388 5.592 -12.849
389 5.460 -12.528
390 4.655 -12.745
391 4.249 -13.889
392 3.987 -13.642
393 4.514 -13.583
394 3.262 -13.229
395 2.706 -13.166
396 2.914 -13.297
397 2.832 -12.481
398 2.836 -12.612
399 2.508 -12.978
400 2.043 -12.565
401 1.810 -11.952
402 2.828 -12.512
403 3.445 -11.985
404 3.880 -11.843
405 3.975 -11.420
406 3.194 -11.244
407 3.522 -10.441
408 3.576 -10.465
409 3.782 -11.526
410 3.768 -11.887
411 4.333 -11.629
412 4.855 -11.737
413 5.511 -11.639
414 4.838 -11.551
415 5.119 -11.769
416 4.918 -11.287
417 5.207 -11.285
418 5.726 -11.281
419 6.144 -11.396
420 6.190 -11.496
421 6.508 -12.005
422 5.895 -12.267
423 5.501 -11.950
424 4.958 -11.363
425 5.560 -10.777
426 4.543 -9.982
427 4.992 -10.072
428 4.658 -9.493
429 4.858 -9.172
430 3.875 -9.433
431 4.192 -10.904
432 4.351 -11.126
433 3.727 -10.677
434 4.348 -10.001
435 4.562 -10.301
436 4.475 -10.825
437 5.078 -10.962
438 4.078 -9.958
439 3.419 -9.329
440 4.214 -9.383
441 4.427 -9.175
442 3.869 -9.033
443 2.541 -8.868
444 2.660 -8.116
445 3.527 -8.357
446 4.208 -9.125
447 4.052 -9.686
448 3.954 -10.193
449 3.815 -9.455
450 3.205 -9.122
451 2.650 -9.463
452 2.345 -9.746
453 1.042 -9.328
454 0.889 -8.659
455 0.969 -8.459
456 1.306 -8.737
457 1.030 -8.850
458 1.582 -8.502
459 1.789 -8.220
460 1.162 -7.990
461 0.893 -7.503
462 1.624 -6.993
463 2.000 -6.947
464 2.468 -7.678
465 2.524 -7.603
466 2.412 -7.610
467 1.742 -7.317
468 2.043 -7.593
469 2.148 -6.570
470 2.362 -5.437
471 2.497 -5.288
472 2.808 -5.189
473 2.250 -4.815
474 1.807 -4.410
475 1.222 -5.039
476 2.004 -5.588
477 1.610 -6.135
478 2.184 -6.804
479 2.456 -7.423
480 1.504 -7.725
481 1.004 -7.838
482 1.052 -8.030
483 0.983 -8.083
484 0.325 -8.573
485 0.908 -8.595
486 2.059 -7.320
487 2.078 -6.987
488 2.474 -6.975
489 3.045 -6.961
490 3.260 -7.603
491 3.308 -7.856
492 2.017 -7.512
493 1.252 -7.263
494 1.809 -6.382
495 1.069 -4.956
496 1.157 -5.488
497 2.163 -5.091
498 2.375 -5.531
499 2.716 -5.989
500 2.034 -6.797
501 1.907 -6.284
