# Supplementary material for: Maximum likelihood-based estimation of diffusion coefficient is quick and reliable method for analyzing estradiol actions on surface receptor movements
Source: Front Neuroinform. 2023 Mar 8;17:1005936. doi: 10.3389/fninf.2023.1005936 (PMC10031098; doi:10.3389/fninf.2023.1005936)
Supplement: Supplementary file 2 [file Data_Sheet_2.ZIP › 00-D-error_sensitivity/D015_s0/Traj_N=500_D=0.15_Error=0_MotionBlur _No.159.dat]

001 -0.043 -0.834
002 0.109 -0.761
003 0.316 -0.851
004 0.727 -1.182
005 0.879 -1.244
006 -0.095 -1.421
007 -0.173 -1.819
008 -0.066 -1.883
009 -0.294 -1.786
010 -0.647 -1.526
011 -1.280 -1.071
012 -1.102 -0.590
013 -2.070 0.184
014 -1.399 -0.035
015 -1.460 -0.566
016 -1.243 -0.496
017 -0.669 -0.247
018 1.035 -0.284
019 1.561 -0.792
020 1.038 -0.579
021 0.082 -0.404
022 0.181 -0.230
023 -0.510 -0.370
024 -1.178 -0.146
025 -2.134 -0.261
026 -2.237 0.020
027 -1.814 0.689
028 -1.524 0.778
029 -0.884 0.490
030 -1.103 0.328
031 -2.114 0.136
032 -2.804 -0.249
033 -3.017 0.450
034 -2.985 0.922
035 -3.323 1.023
036 -4.428 0.582
037 -4.728 0.191
038 -4.821 0.020
039 -3.890 -0.064
040 -2.847 0.506
041 -3.008 0.251
042 -3.434 0.588
043 -3.186 1.301
044 -3.663 1.739
045 -3.903 1.672
046 -4.609 1.245
047 -5.207 1.052
048 -4.921 0.552
049 -5.581 -0.127
050 -5.777 -1.326
051 -5.642 -1.488
052 -4.756 -0.705
053 -4.085 -0.753
054 -3.106 -0.321
055 -3.351 0.278
056 -2.451 1.493
057 -3.054 1.530
058 -3.458 0.666
059 -4.025 0.030
060 -4.725 -0.103
061 -5.462 -0.481
062 -5.198 -1.053
063 -4.533 -1.028
064 -4.724 -1.044
065 -4.365 -0.494
066 -4.885 -0.410
067 -4.655 -0.612
068 -4.166 -1.139
069 -5.411 -1.316
070 -6.262 -2.015
071 -5.389 -2.357
072 -5.132 -2.816
073 -5.190 -3.796
074 -5.605 -4.619
075 -5.072 -4.258
076 -4.484 -4.314
077 -4.231 -3.949
078 -5.057 -3.871
079 -5.275 -4.254
080 -4.964 -3.387
081 -5.390 -2.666
082 -5.547 -2.362
083 -4.852 -2.347
084 -4.036 -2.257
085 -4.126 -2.616
086 -4.574 -2.919
087 -4.441 -2.870
088 -4.236 -3.574
089 -4.442 -3.321
090 -3.727 -2.959
091 -3.787 -3.360
092 -4.165 -4.429
093 -4.159 -4.486
094 -3.534 -4.786
095 -2.766 -5.371
096 -2.035 -5.421
097 -1.946 -5.125
098 -2.456 -5.254
099 -1.861 -4.787
100 -2.988 -4.500
101 -3.238 -4.416
102 -3.167 -3.444
103 -3.631 -3.244
104 -3.321 -3.398
105 -3.420 -4.365
106 -2.784 -4.825
107 -3.188 -4.807
108 -4.613 -4.755
109 -4.824 -5.192
110 -4.791 -4.780
111 -6.041 -4.954
112 -5.777 -6.002
113 -5.320 -6.389
114 -6.611 -6.112
115 -6.882 -6.635
116 -6.684 -7.080
117 -6.357 -6.146
118 -6.581 -5.717
119 -7.015 -6.061
120 -7.115 -6.239
121 -7.423 -5.134
122 -8.095 -5.931
123 -8.224 -5.815
124 -7.731 -5.600
125 -7.357 -5.707
126 -7.305 -6.061
127 -7.441 -5.457
128 -7.916 -5.050
129 -7.385 -5.337
130 -8.027 -5.781
131 -8.230 -6.253
132 -8.913 -6.177
133 -9.079 -5.755
134 -8.989 -5.685
135 -8.965 -5.045
136 -8.894 -5.136
137 -8.868 -5.467
138 -8.231 -5.838
139 -7.744 -6.156
140 -7.728 -6.322
141 -7.317 -6.709
142 -7.321 -6.904
143 -7.130 -7.229
144 -7.013 -6.770
145 -7.479 -6.144
146 -8.173 -6.610
147 -8.359 -6.699
148 -8.600 -7.469
149 -8.238 -8.060
150 -8.308 -8.764
151 -7.964 -8.227
152 -7.620 -8.554
153 -8.070 -9.211
154 -8.498 -9.249
155 -10.146 -9.520
156 -10.024 -9.768
157 -10.586 -10.140
158 -11.045 -10.420
159 -10.918 -10.368
160 -11.142 -10.399
161 -11.868 -10.855
162 -12.443 -10.638
163 -11.743 -10.148
164 -11.646 -10.464
165 -11.568 -9.253
166 -10.961 -7.852
167 -10.672 -7.217
168 -10.264 -6.882
169 -10.577 -6.659
170 -10.076 -6.533
171 -9.626 -6.702
172 -8.954 -6.572
173 -8.964 -7.034
174 -8.371 -7.509
175 -8.214 -8.004
176 -7.821 -8.555
177 -6.945 -8.596
178 -7.199 -8.583
179 -8.587 -8.238
180 -9.150 -8.418
181 -8.615 -8.470
182 -9.171 -9.246
183 -9.384 -9.262
184 -9.275 -8.904
185 -9.376 -8.230
186 -9.219 -7.495
187 -10.079 -7.397
188 -10.378 -6.910
189 -10.332 -6.151
190 -10.607 -6.934
191 -10.646 -7.632
192 -9.761 -7.448
193 -9.587 -7.500
194 -9.822 -7.124
195 -10.231 -6.341
196 -10.130 -7.013
197 -9.855 -7.983
198 -9.093 -8.009
199 -8.219 -7.980
200 -8.363 -7.725
201 -8.902 -7.299
202 -9.009 -7.172
203 -8.527 -7.352
204 -7.297 -7.146
205 -7.028 -6.598
206 -8.001 -7.003
207 -8.814 -7.036
208 -10.084 -6.999
209 -9.980 -7.713
210 -9.131 -7.786
211 -8.092 -7.802
212 -7.754 -8.347
213 -7.216 -9.294
214 -7.544 -9.689
215 -8.099 -9.054
216 -8.252 -9.098
217 -8.918 -8.742
218 -10.041 -8.240
219 -9.811 -8.083
220 -9.319 -7.834
221 -9.076 -7.177
222 -9.213 -6.356
223 -9.848 -6.390
224 -10.266 -6.850
225 -10.587 -7.201
226 -11.551 -7.383
227 -12.712 -7.392
228 -12.514 -6.322
229 -12.230 -6.217
230 -12.027 -6.582
231 -11.983 -5.367
232 -11.220 -5.042
233 -10.703 -3.904
234 -10.640 -4.384
235 -11.116 -4.256
236 -11.060 -3.910
237 -10.408 -3.104
238 -9.730 -3.155
239 -9.581 -3.701
240 -8.654 -4.240
241 -7.955 -4.537
242 -8.107 -5.069
243 -7.847 -4.764
244 -7.378 -5.089
245 -7.680 -4.734
246 -7.703 -4.163
247 -7.227 -3.915
248 -7.684 -4.456
249 -8.586 -3.951
250 -7.277 -2.784
251 -6.112 -2.170
252 -6.607 -1.402
253 -6.247 -1.135
254 -6.035 -1.076
255 -5.222 -2.070
256 -4.216 -2.566
257 -4.724 -2.958
258 -5.361 -3.405
259 -5.055 -3.267
260 -4.325 -4.155
261 -3.667 -4.519
262 -3.684 -5.019
263 -2.995 -5.958
264 -2.290 -6.427
265 -2.551 -6.233
266 -3.031 -5.978
267 -3.985 -5.791
268 -4.131 -6.001
269 -3.852 -5.971
270 -3.428 -6.142
271 -4.093 -5.317
272 -4.339 -5.283
273 -3.817 -5.776
274 -3.411 -5.748
275 -3.946 -6.306
276 -4.247 -6.065
277 -3.339 -7.017
278 -3.918 -7.153
279 -3.514 -7.111
280 -3.087 -7.044
281 -2.386 -6.609
282 -2.024 -6.329
283 -1.945 -6.794
284 -2.314 -7.353
285 -3.024 -7.998
286 -3.836 -7.311
287 -4.010 -7.194
288 -4.599 -8.119
289 -4.657 -8.141
290 -4.473 -7.617
291 -4.445 -6.832
292 -3.874 -7.020
293 -3.799 -7.801
294 -3.707 -8.358
295 -3.367 -9.516
296 -3.771 -9.395
297 -4.299 -9.548
298 -4.965 -10.206
299 -4.838 -11.005
300 -5.114 -10.799
301 -4.928 -9.595
302 -4.453 -8.441
303 -3.679 -8.398
304 -3.412 -7.702
305 -3.284 -7.580
306 -3.919 -6.952
307 -4.174 -7.002
308 -4.367 -6.569
309 -3.791 -5.946
310 -3.056 -6.481
311 -3.146 -6.134
312 -3.508 -5.740
313 -3.997 -6.014
314 -3.087 -6.190
315 -3.090 -5.906
316 -2.341 -4.909
317 -2.361 -4.659
318 -2.058 -4.721
319 -1.412 -4.525
320 -1.523 -3.540
321 -1.120 -4.082
322 -0.696 -4.268
323 -0.095 -4.622
324 -0.465 -5.107
325 -1.039 -5.384
326 -0.529 -4.717
327 0.881 -4.264
328 1.105 -4.087
329 1.190 -4.031
330 0.447 -4.577
331 0.641 -4.792
332 0.828 -5.046
333 1.041 -6.067
334 1.213 -5.589
335 0.386 -5.156
336 0.785 -5.085
337 1.655 -5.115
338 1.696 -4.666
339 2.367 -5.070
340 2.002 -4.134
341 1.502 -3.800
342 1.367 -4.728
343 1.283 -5.903
344 2.138 -5.680
345 2.611 -5.169
346 2.547 -5.331
347 1.933 -5.019
348 1.835 -4.587
349 2.267 -4.376
350 1.906 -3.239
351 2.680 -3.586
352 3.047 -3.576
353 3.276 -3.751
354 2.712 -3.836
355 2.450 -4.959
356 1.954 -5.131
357 1.861 -5.399
358 1.851 -5.688
359 2.349 -5.630
360 2.065 -5.696
361 1.865 -5.456
362 1.611 -5.441
363 1.332 -5.667
364 1.559 -5.477
365 1.069 -4.806
366 1.419 -4.890
367 0.945 -5.187
368 0.580 -5.704
369 0.153 -5.509
370 0.198 -5.493
371 0.774 -5.545
372 0.919 -6.025
373 0.604 -6.165
374 -0.051 -5.683
375 0.520 -5.116
376 0.421 -5.607
377 0.644 -5.216
378 1.217 -4.946
379 0.216 -4.120
380 0.062 -4.870
381 -1.170 -5.475
382 -2.045 -5.949
383 -0.819 -6.021
384 0.337 -5.539
385 0.450 -5.034
386 0.189 -5.521
387 0.849 -5.316
388 1.325 -5.277
389 0.398 -5.247
390 -0.459 -4.173
391 -0.838 -3.623
392 -0.843 -3.771
393 -0.696 -3.415
394 -0.831 -3.156
395 -1.784 -3.263
396 -1.459 -2.752
397 -1.510 -2.915
398 -0.831 -3.160
399 -0.775 -2.941
400 -0.212 -3.269
401 0.461 -4.338
402 -0.098 -5.496
403 0.405 -6.186
404 0.475 -6.545
405 -0.018 -6.646
406 -0.061 -7.150
407 0.118 -6.983
408 0.843 -6.523
409 1.162 -6.480
410 1.233 -6.013
411 0.337 -6.027
412 -0.461 -6.181
413 -0.320 -5.449
414 -0.541 -5.734
415 -0.502 -6.132
416 -0.343 -6.394
417 -0.612 -7.053
418 -1.408 -7.920
419 -1.378 -7.899
420 -0.996 -7.139
421 -0.678 -6.455
422 -0.545 -6.988
423 -0.661 -7.411
424 -0.514 -7.657
425 0.333 -7.544
426 0.476 -6.890
427 0.454 -6.949
428 -0.263 -7.063
429 -0.621 -6.929
430 -0.418 -7.545
431 -0.142 -7.388
432 0.322 -6.100
433 0.216 -5.564
434 0.587 -5.808
435 1.352 -5.967
436 1.755 -6.510
437 1.047 -7.677
438 1.143 -8.580
439 -0.215 -8.857
440 -0.922 -8.988
441 -0.685 -9.489
442 -0.258 -10.155
443 -0.507 -10.388
444 -0.715 -11.445
445 -0.569 -12.240
446 -0.218 -12.879
447 -0.280 -12.820
448 -0.858 -13.059
449 -0.683 -13.732
450 0.042 -13.858
451 0.615 -14.270
452 0.543 -14.356
453 0.618 -15.367
454 1.262 -15.361
455 1.515 -15.482
456 1.078 -15.394
457 0.709 -15.050
458 1.262 -14.939
459 1.217 -15.246
460 0.960 -15.989
461 0.445 -15.212
462 0.301 -15.170
463 0.166 -15.431
464 -0.005 -15.512
465 -0.260 -14.795
466 -0.662 -14.529
467 -1.030 -15.236
468 -1.566 -15.458
469 -2.151 -15.076
470 -2.109 -14.850
471 -1.497 -15.110
472 -1.315 -15.882
473 -1.843 -17.032
474 -2.251 -17.158
475 -2.775 -16.403
476 -3.817 -15.867
477 -4.039 -15.033
478 -3.871 -13.822
479 -3.870 -13.961
480 -4.340 -13.757
481 -4.162 -13.150
482 -4.653 -13.699
483 -4.195 -13.107
484 -5.036 -12.719
485 -5.265 -12.171
486 -4.960 -12.656
487 -4.571 -12.934
488 -4.806 -12.723
489 -5.021 -12.993
490 -4.865 -13.519
491 -4.927 -13.519
492 -5.492 -13.608
493 -5.421 -13.411
494 -5.507 -12.879
495 -5.453 -12.434
496 -5.377 -12.014
497 -5.723 -12.305
498 -5.985 -12.085
499 -5.987 -11.388
500 -6.160 -9.871
501 -6.795 -8.973
