# Supplementary material for: Maximum likelihood-based estimation of diffusion coefficient is quick and reliable method for analyzing estradiol actions on surface receptor movements
Source: Front Neuroinform. 2023 Mar 8;17:1005936. doi: 10.3389/fninf.2023.1005936 (PMC10031098; doi:10.3389/fninf.2023.1005936)
Supplement: Supplementary file 2 [file Data_Sheet_2.ZIP › 00-D-error_sensitivity/D015_s0/Traj_N=500_D=0.15_Error=0_MotionBlur _No.160.dat]

001 -0.319 0.680
002 0.060 0.932
003 0.776 0.919
004 0.977 0.808
005 1.592 0.920
006 1.601 1.597
007 1.870 1.212
008 2.695 0.481
009 3.380 -0.315
010 4.110 -0.555
011 3.447 -0.453
012 3.873 -0.109
013 3.376 -0.530
014 3.107 -1.388
015 2.652 -1.480
016 3.740 -1.515
017 3.975 -1.504
018 4.034 -1.508
019 2.834 -2.759
020 2.901 -2.249
021 3.159 -1.530
022 3.139 -1.365
023 2.569 -1.669
024 2.668 -2.294
025 2.976 -2.300
026 3.664 -2.622
027 3.750 -2.806
028 3.994 -2.827
029 4.783 -1.951
030 4.451 -1.377
031 4.410 -1.001
032 4.094 -0.848
033 3.862 -1.591
034 3.184 -1.415
035 3.085 -1.825
036 1.829 -2.264
037 1.929 -1.728
038 1.783 -1.808
039 2.270 -2.160
040 2.607 -2.271
041 2.535 -2.798
042 0.827 -2.676
043 -0.544 -2.502
044 -1.275 -2.220
045 -0.391 -2.404
046 -0.487 -2.607
047 -0.913 -2.421
048 -0.982 -2.466
049 -1.433 -2.669
050 -2.359 -1.082
051 -2.944 -0.702
052 -3.161 0.132
053 -3.295 0.619
054 -4.168 1.554
055 -4.440 2.231
056 -3.688 2.487
057 -3.367 2.752
058 -2.914 3.204
059 -2.434 3.407
060 -2.032 3.178
061 -0.850 2.790
062 -1.323 2.715
063 -0.825 1.693
064 -1.027 1.618
065 0.035 0.645
066 0.542 -0.220
067 1.439 0.091
068 1.563 0.335
069 1.489 0.080
070 1.424 -0.893
071 2.158 -1.236
072 2.518 -1.522
073 2.156 -1.722
074 2.796 -1.556
075 3.284 -2.362
076 3.220 -2.001
077 2.432 -1.732
078 2.444 -2.801
079 2.916 -3.493
080 2.662 -3.891
081 2.632 -3.702
082 2.740 -4.878
083 1.991 -3.844
084 2.327 -3.595
085 2.009 -3.772
086 1.999 -3.970
087 2.248 -4.566
088 2.502 -4.616
089 3.503 -4.945
090 2.881 -4.462
091 2.776 -3.341
092 2.391 -2.642
093 3.264 -2.441
094 3.229 -2.695
095 3.153 -2.904
096 2.944 -3.899
097 3.372 -3.066
098 2.483 -3.207
099 1.594 -2.471
100 1.652 -1.864
101 1.562 -1.573
102 1.349 -1.449
103 1.261 -1.577
104 1.471 -1.842
105 1.893 -0.836
106 2.476 -0.193
107 2.553 0.745
108 2.397 1.867
109 2.534 2.054
110 2.714 1.906
111 2.410 2.358
112 2.116 3.319
113 2.108 4.375
114 3.095 4.262
115 3.108 4.488
116 2.760 4.910
117 2.653 4.040
118 2.749 3.531
119 2.015 3.379
120 1.607 3.391
121 1.077 3.323
122 1.895 3.401
123 2.296 3.502
124 2.787 3.332
125 3.443 2.918
126 3.528 2.131
127 3.241 1.602
128 3.238 1.349
129 2.858 1.161
130 3.395 1.089
131 3.051 0.241
132 2.566 0.047
133 2.525 -0.803
134 2.034 -0.867
135 1.708 -0.382
136 1.471 -0.036
137 1.100 0.046
138 1.051 0.754
139 0.981 1.677
140 0.757 2.570
141 -0.522 2.235
142 -0.012 2.945
143 -0.193 3.119
144 -0.059 3.471
145 -0.350 3.010
146 0.044 3.254
147 0.817 3.726
148 0.002 4.626
149 -0.044 5.091
150 0.018 5.316
151 0.818 5.721
152 0.846 5.863
153 0.804 4.747
154 0.603 4.667
155 -0.254 5.281
156 -0.565 6.651
157 -0.661 6.514
158 -0.218 6.144
159 0.245 6.368
160 -0.597 6.666
161 -1.293 6.038
162 -1.466 6.198
163 -2.310 5.656
164 -2.658 5.756
165 -3.543 5.339
166 -4.050 5.448
167 -3.796 5.615
168 -3.345 5.517
169 -3.204 5.816
170 -3.309 5.888
171 -3.715 5.430
172 -3.693 4.443
173 -3.093 4.695
174 -2.205 4.617
175 -2.624 4.720
176 -3.344 4.456
177 -4.200 4.241
178 -4.554 4.460
179 -4.038 4.024
180 -3.834 4.257
181 -2.891 4.491
182 -2.259 4.288
183 -1.555 4.517
184 -0.599 4.680
185 -0.120 3.970
186 -0.633 4.065
187 -0.721 4.169
188 -0.926 5.305
189 -0.271 5.242
190 0.317 4.588
191 0.215 4.664
192 0.797 5.234
193 0.607 5.253
194 0.587 6.239
195 0.963 6.449
196 0.912 6.927
197 0.249 7.129
198 -0.358 7.821
199 -0.902 7.763
200 -0.409 7.739
201 0.111 7.987
202 -0.469 7.955
203 -0.317 8.822
204 -0.224 8.813
205 -0.541 8.133
206 -0.519 7.529
207 -0.864 7.475
208 -0.856 7.728
209 -0.857 7.265
210 -0.401 8.024
211 -0.204 9.131
212 0.482 8.910
213 1.084 9.130
214 1.876 9.741
215 1.688 9.766
216 1.878 9.676
217 2.205 10.183
218 2.628 10.166
219 2.763 10.908
220 2.843 11.220
221 2.345 11.633
222 2.514 12.130
223 2.328 13.872
224 1.835 14.202
225 1.517 14.145
226 1.320 14.688
227 0.936 13.930
228 0.689 14.772
229 1.100 14.401
230 0.786 14.530
231 0.020 14.368
232 0.419 13.985
233 0.574 14.152
234 0.305 13.755
235 1.232 14.027
236 1.554 13.749
237 2.433 14.394
238 2.617 14.675
239 2.296 14.567
240 2.507 14.179
241 2.682 13.973
242 2.602 15.002
243 2.346 15.603
244 2.202 15.742
245 1.602 15.541
246 0.512 15.345
247 1.188 14.804
248 0.985 13.702
249 1.187 13.353
250 1.103 13.549
251 0.509 13.793
252 -0.072 13.897
253 0.425 14.409
254 -0.122 14.911
255 -1.064 14.993
256 -1.086 15.827
257 -1.421 16.058
258 -1.936 15.626
259 -2.417 16.510
260 -2.372 16.486
261 -3.312 15.719
262 -3.336 14.428
263 -3.516 14.531
264 -3.537 14.424
265 -2.641 14.020
266 -2.212 13.506
267 -1.228 13.293
268 -1.752 13.723
269 -2.414 13.201
270 -2.204 13.217
271 -1.957 13.953
272 -0.928 14.087
273 -1.408 14.437
274 -1.091 13.699
275 -0.853 13.354
276 -1.047 12.687
277 -0.635 11.755
278 -0.288 11.500
279 -0.590 11.070
280 -0.819 10.807
281 -0.526 11.019
282 0.054 11.845
283 0.005 11.946
284 0.347 12.480
285 0.399 12.875
286 1.190 12.645
287 1.128 12.123
288 0.882 12.484
289 1.086 12.887
290 1.399 12.358
291 1.746 11.775
292 1.543 11.614
293 1.074 11.524
294 0.848 11.169
295 0.295 11.637
296 0.050 12.948
297 -0.631 13.517
298 -1.255 13.732
299 -2.149 14.449
300 -2.714 14.326
301 -3.478 14.095
302 -2.250 14.560
303 -2.602 14.610
304 -2.794 14.122
305 -4.253 14.311
306 -5.144 13.707
307 -5.075 13.786
308 -4.641 14.045
309 -4.508 14.497
310 -4.344 13.990
311 -4.290 13.431
312 -5.086 13.248
313 -5.118 13.248
314 -4.974 13.394
315 -5.270 13.367
316 -4.668 13.077
317 -4.754 12.573
318 -4.847 12.753
319 -3.435 13.214
320 -2.715 13.710
321 -2.257 13.870
322 -1.839 14.427
323 -1.900 14.819
324 -0.708 14.690
325 0.523 15.680
326 1.090 15.768
327 1.475 14.946
328 1.569 13.516
329 2.019 13.705
330 1.958 14.015
331 1.894 13.609
332 2.169 14.930
333 2.249 15.573
334 1.663 15.487
335 1.346 15.229
336 1.398 14.882
337 0.137 13.784
338 0.337 12.043
339 0.809 12.719
340 1.619 12.324
341 0.414 12.640
342 0.164 12.764
343 -0.610 12.312
344 -0.311 12.482
345 -0.130 12.029
346 -0.300 11.145
347 -0.881 10.750
348 -1.139 10.191
349 -0.955 9.391
350 -0.458 9.724
351 -0.053 10.091
352 -0.594 10.850
353 -0.042 10.506
354 0.439 10.904
355 0.476 11.101
356 0.047 11.196
357 -1.176 11.635
358 -2.277 10.994
359 -2.498 10.963
360 -2.194 10.860
361 -1.985 10.545
362 -1.602 9.962
363 -2.349 9.777
364 -2.405 11.503
365 -2.933 10.398
366 -2.447 9.703
367 -2.560 9.630
368 -2.597 9.729
369 -2.779 8.758
370 -2.003 8.980
371 -1.519 8.791
372 -2.437 8.515
373 -3.242 8.126
374 -3.611 7.431
375 -3.129 6.901
376 -2.620 6.485
377 -2.712 6.628
378 -3.184 6.300
379 -3.508 6.541
380 -3.965 6.558
381 -3.221 5.915
382 -3.893 5.452
383 -3.264 4.678
384 -3.444 4.676
385 -3.111 5.566
386 -2.728 6.361
387 -2.962 6.273
388 -2.982 5.437
389 -2.555 5.492
390 -2.645 5.490
391 -2.801 4.581
392 -3.970 5.073
393 -4.889 5.198
394 -4.628 6.460
395 -4.403 7.030
396 -5.197 7.284
397 -5.540 7.211
398 -5.239 7.105
399 -5.279 6.606
400 -5.729 6.208
401 -5.244 6.646
402 -4.927 6.603
403 -4.685 6.985
404 -4.120 7.426
405 -3.019 7.520
406 -2.584 8.359
407 -2.287 8.925
408 -1.900 8.961
409 -2.903 8.560
410 -2.744 8.310
411 -3.156 8.367
412 -4.102 8.546
413 -3.949 8.599
414 -3.805 8.134
415 -4.245 8.183
416 -3.563 8.754
417 -4.235 9.984
418 -5.006 10.975
419 -4.814 10.984
420 -4.303 10.885
421 -4.251 9.736
422 -4.791 8.192
423 -4.926 7.742
424 -4.739 8.045
425 -4.523 8.112
426 -4.327 8.346
427 -4.910 9.175
428 -5.596 9.323
429 -5.489 9.519
430 -5.388 10.029
431 -5.400 9.897
432 -5.662 10.110
433 -5.528 9.628
434 -5.295 9.077
435 -5.672 8.456
436 -6.045 8.669
437 -6.091 7.681
438 -5.569 7.692
439 -4.473 7.695
440 -4.423 7.381
441 -3.845 7.465
442 -4.485 7.879
443 -4.172 7.461
444 -4.580 7.420
445 -4.539 7.637
446 -4.561 7.164
447 -4.193 6.847
448 -4.055 6.336
449 -5.187 6.273
450 -5.938 6.357
451 -6.201 6.859
452 -6.451 6.341
453 -6.397 6.430
454 -6.057 6.895
455 -6.312 8.015
456 -6.354 8.276
457 -7.004 8.355
458 -6.349 8.308
459 -5.774 8.363
460 -6.246 7.899
461 -5.656 7.743
462 -5.402 7.617
463 -5.925 7.419
464 -6.520 6.833
465 -5.951 6.364
466 -5.812 7.131
467 -6.112 7.654
468 -5.967 8.216
469 -5.869 7.526
470 -5.174 7.478
471 -4.781 7.518
472 -4.541 7.794
473 -3.647 8.009
474 -3.256 8.258
475 -2.788 9.735
476 -3.003 9.918
477 -2.835 10.389
478 -2.434 10.468
479 -2.986 10.651
480 -3.406 10.620
481 -3.337 10.405
482 -2.772 10.994
483 -2.940 10.673
484 -2.948 11.224
485 -3.790 10.835
486 -3.962 10.427
487 -4.009 10.000
488 -3.759 10.343
489 -2.673 10.092
490 -2.546 9.853
491 -3.404 9.667
492 -3.178 10.331
493 -3.505 10.902
494 -3.853 11.909
495 -3.453 12.670
496 -3.823 12.588
497 -4.011 12.862
498 -5.214 13.358
499 -5.526 13.439
500 -5.719 13.423
501 -6.384 13.880
