# Supplementary material for: Maximum likelihood-based estimation of diffusion coefficient is quick and reliable method for analyzing estradiol actions on surface receptor movements
Source: Front Neuroinform. 2023 Mar 8;17:1005936. doi: 10.3389/fninf.2023.1005936 (PMC10031098; doi:10.3389/fninf.2023.1005936)
Supplement: Supplementary file 2 [file Data_Sheet_2.ZIP › 00-D-error_sensitivity/D015_s0/Traj_N=500_D=0.15_Error=0_MotionBlur _No.161.dat]

001 -0.326 -0.215
002 -0.358 -0.356
003 -0.650 -0.088
004 -1.104 0.373
005 -1.513 0.742
006 -1.447 1.564
007 -1.195 0.625
008 -1.659 1.328
009 -1.443 1.426
010 -0.484 1.164
011 -0.651 1.056
012 -1.249 1.508
013 -0.916 1.719
014 -0.619 1.794
015 -0.206 1.445
016 0.471 1.879
017 0.523 1.890
018 0.386 1.695
019 0.130 2.256
020 0.738 2.294
021 0.885 2.548
022 0.792 2.342
023 1.546 2.362
024 1.146 2.505
025 0.798 3.191
026 0.690 4.038
027 0.684 4.346
028 0.376 4.215
029 0.048 5.002
030 0.238 4.748
031 0.719 4.770
032 1.032 5.338
033 1.678 5.265
034 1.116 4.924
035 0.477 4.242
036 0.775 4.475
037 0.467 4.790
038 0.776 5.042
039 0.572 4.787
040 0.999 4.728
041 1.106 4.836
042 1.906 5.625
043 3.001 6.149
044 2.690 6.515
045 2.363 6.509
046 2.347 5.638
047 2.985 4.909
048 3.199 5.037
049 3.017 4.827
050 2.472 4.536
051 2.902 4.049
052 3.924 3.469
053 3.596 3.164
054 3.582 1.777
055 2.397 1.454
056 2.069 2.295
057 1.919 2.377
058 1.838 1.152
059 2.612 1.657
060 2.941 2.160
061 2.644 2.453
062 2.595 2.246
063 1.987 1.783
064 2.014 2.114
065 2.398 1.870
066 3.492 0.897
067 4.329 1.143
068 4.718 0.986
069 5.234 0.644
070 3.893 0.924
071 3.734 0.918
072 4.631 1.567
073 5.086 1.936
074 5.161 1.184
075 6.012 1.313
076 6.278 1.672
077 5.710 1.601
078 4.867 1.251
079 4.812 1.534
080 5.208 2.753
081 5.443 3.432
082 5.146 3.699
083 4.960 3.647
084 4.964 4.053
085 5.362 4.656
086 5.047 4.257
087 4.862 4.298
088 3.780 5.541
089 3.928 5.642
090 4.563 5.805
091 5.731 4.446
092 5.774 4.391
093 5.605 4.995
094 6.580 5.307
095 7.838 5.305
096 7.841 5.582
097 8.598 6.371
098 8.945 7.447
099 8.547 7.496
100 8.771 7.520
101 8.407 7.969
102 8.291 7.798
103 8.754 8.564
104 9.402 9.225
105 9.094 9.022
106 8.897 8.619
107 8.955 8.898
108 8.495 9.605
109 8.638 9.530
110 8.108 9.311
111 7.690 8.836
112 7.899 8.823
113 7.415 8.803
114 7.197 9.254
115 7.635 8.624
116 8.451 7.868
117 9.254 7.507
118 8.647 8.198
119 8.711 8.538
120 9.165 8.357
121 9.016 7.471
122 8.929 6.957
123 8.790 7.821
124 8.048 8.305
125 7.332 8.452
126 6.784 7.847
127 6.821 7.550
128 6.808 6.632
129 7.252 6.230
130 7.034 5.887
131 7.154 6.041
132 6.833 5.397
133 6.235 4.963
134 6.458 4.576
135 6.708 4.210
136 6.823 3.154
137 7.321 2.333
138 7.620 2.347
139 7.363 2.606
140 7.612 2.319
141 8.484 2.605
142 9.319 2.126
143 10.012 2.649
144 11.538 2.220
145 11.996 2.383
146 12.983 2.779
147 12.778 3.538
148 12.702 3.665
149 12.618 3.585
150 13.122 3.691
151 13.908 3.801
152 13.796 3.548
153 13.482 3.103
154 12.904 2.948
155 13.189 2.878
156 13.206 2.094
157 12.992 1.355
158 12.623 1.038
159 12.564 0.853
160 12.168 1.005
161 12.766 0.861
162 13.288 0.315
163 13.491 -0.320
164 13.338 0.347
165 13.520 0.463
166 13.818 0.994
167 14.283 2.396
168 14.581 1.662
169 14.916 1.777
170 14.572 1.209
171 14.709 1.802
172 15.307 2.404
173 14.840 2.004
174 14.818 1.299
175 14.503 0.607
176 14.799 0.500
177 15.409 -0.140
178 15.388 -1.005
179 14.835 -1.244
180 15.198 -0.997
181 15.669 -0.967
182 16.181 -1.158
183 17.005 -1.287
184 16.352 -1.143
185 15.977 -1.359
186 15.704 -2.072
187 15.673 -2.577
188 14.729 -2.258
189 14.751 -2.143
190 14.124 -2.227
191 14.842 -1.364
192 15.385 -1.211
193 15.047 -1.237
194 14.491 -1.531
195 13.971 -0.980
196 13.994 -0.928
197 13.942 -0.341
198 13.659 -0.776
199 13.943 -1.163
200 14.124 -1.352
201 13.844 -1.886
202 13.856 -2.482
203 14.492 -2.620
204 15.404 -1.586
205 15.320 -0.418
206 14.207 -0.582
207 13.618 -0.331
208 13.265 -0.184
209 14.038 0.931
210 13.923 0.888
211 13.965 0.720
212 13.275 0.415
213 13.215 -0.558
214 13.013 -0.690
215 12.602 -0.856
216 12.688 -1.351
217 13.019 -1.187
218 12.941 -0.375
219 12.618 -0.470
220 13.017 -1.060
221 14.042 -0.425
222 15.074 -0.899
223 14.966 -0.559
224 13.524 -0.137
225 13.452 -0.142
226 13.353 0.079
227 13.713 -0.533
228 13.611 -0.957
229 12.715 -0.164
230 12.086 0.689
231 11.922 0.828
232 12.402 1.456
233 12.283 1.346
234 11.666 1.321
235 11.843 1.861
236 12.688 2.736
237 12.918 2.867
238 13.385 2.375
239 13.369 2.066
240 13.083 1.794
241 12.666 1.753
242 13.344 1.973
243 13.010 2.528
244 12.246 2.606
245 12.179 2.791
246 11.832 3.292
247 12.127 3.216
248 12.301 2.902
249 12.942 2.740
250 12.292 2.571
251 12.841 2.593
252 13.483 2.245
253 13.631 1.681
254 12.460 1.753
255 12.174 1.663
256 12.242 0.595
257 11.963 -0.390
258 12.250 -1.174
259 12.305 -0.651
260 12.289 -0.548
261 12.254 -0.466
262 11.548 -0.450
263 11.650 -1.213
264 12.400 -1.467
265 11.648 -2.033
266 11.509 -1.721
267 12.175 -0.801
268 11.208 0.409
269 11.266 1.561
270 11.271 1.557
271 10.602 2.053
272 10.328 1.867
273 8.588 1.036
274 8.043 1.644
275 7.900 2.363
276 7.755 2.339
277 8.316 2.110
278 8.726 1.826
279 7.876 2.402
280 7.024 2.312
281 5.906 2.040
282 6.073 0.933
283 6.371 0.570
284 6.859 0.183
285 6.410 -0.058
286 6.275 -0.202
287 6.109 -0.047
288 5.699 -0.094
289 4.399 -0.188
290 3.854 0.409
291 4.579 0.038
292 3.631 -0.110
293 3.613 -0.146
294 3.776 -0.436
295 3.208 -0.254
296 2.428 0.261
297 1.647 0.549
298 1.623 0.935
299 1.178 1.088
300 -0.035 1.054
301 -0.738 1.054
302 -1.479 1.394
303 -2.215 2.501
304 -2.827 1.883
305 -3.084 1.825
306 -2.579 2.312
307 -2.679 1.218
308 -2.933 0.618
309 -2.971 0.847
310 -3.136 1.333
311 -2.650 1.640
312 -2.621 0.760
313 -2.560 0.546
314 -2.566 -0.572
315 -2.748 -0.331
316 -2.540 -0.829
317 -2.016 -0.445
318 -2.196 -1.241
319 -1.863 -1.832
320 -1.489 -1.950
321 -1.755 -2.551
322 -0.978 -3.244
323 -1.058 -4.206
324 -1.056 -4.259
325 -0.972 -5.053
326 -1.157 -5.277
327 -1.192 -5.872
328 -1.412 -5.977
329 -1.930 -6.047
330 -2.071 -5.638
331 -1.620 -5.257
332 -1.370 -5.272
333 -1.566 -5.038
334 -0.899 -4.903
335 -0.456 -4.320
336 -0.158 -4.420
337 -0.734 -3.963
338 -1.375 -4.045
339 -1.168 -3.618
340 -0.955 -3.120
341 -0.651 -3.740
342 0.134 -3.187
343 0.861 -2.866
344 0.380 -3.084
345 -0.023 -2.267
346 0.057 -2.025
347 0.097 -1.630
348 -0.533 -1.677
349 -1.150 -1.076
350 -0.713 -1.448
351 -1.072 -2.303
352 -1.091 -2.783
353 -1.614 -3.054
354 -1.399 -3.489
355 -1.673 -2.841
356 -1.693 -2.251
357 -1.939 -1.574
358 -1.835 -2.105
359 -1.456 -2.501
360 -1.017 -3.278
361 -1.236 -3.269
362 -0.772 -3.314
363 -1.471 -3.116
364 -1.564 -3.388
365 -1.387 -3.365
366 -0.601 -2.981
367 0.193 -3.786
368 -0.007 -3.767
369 0.165 -3.179
370 0.811 -3.569
371 0.936 -3.025
372 1.259 -3.342
373 2.104 -3.767
374 2.438 -4.397
375 3.749 -3.573
376 4.548 -2.652
377 4.721 -3.222
378 4.844 -4.201
379 4.860 -4.129
380 5.221 -4.250
381 5.364 -4.366
382 5.891 -4.097
383 5.607 -4.584
384 5.532 -4.729
385 5.588 -5.124
386 5.475 -4.795
387 5.358 -4.141
388 4.852 -4.571
389 5.409 -5.754
390 5.137 -6.469
391 5.129 -7.356
392 5.151 -6.990
393 4.700 -6.430
394 5.375 -6.839
395 4.898 -8.169
396 4.786 -9.286
397 4.712 -9.673
398 5.159 -9.222
399 4.614 -9.207
400 4.485 -9.057
401 4.919 -9.194
402 4.222 -8.741
403 3.519 -7.913
404 3.247 -7.429
405 3.650 -8.307
406 3.851 -8.635
407 3.207 -8.418
408 1.845 -8.369
409 2.280 -8.735
410 3.095 -8.789
411 3.103 -9.759
412 2.922 -9.830
413 2.905 -9.621
414 2.623 -10.063
415 3.590 -10.305
416 3.611 -11.019
417 3.043 -11.770
418 3.954 -11.512
419 4.469 -11.594
420 3.691 -11.874
421 4.149 -11.484
422 3.311 -10.483
423 2.867 -10.816
424 3.282 -10.205
425 3.067 -10.006
426 3.219 -10.223
427 3.726 -10.125
428 3.666 -9.992
429 3.621 -9.820
430 4.052 -9.486
431 3.468 -8.525
432 2.963 -9.077
433 3.303 -9.445
434 3.691 -9.559
435 2.999 -9.447
436 2.952 -9.664
437 3.261 -9.880
438 3.320 -9.423
439 2.885 -9.338
440 1.967 -9.435
441 1.332 -9.340
442 1.337 -9.668
443 1.753 -9.572
444 1.278 -10.440
445 0.478 -10.074
446 -0.025 -10.006
447 0.015 -9.743
448 -0.970 -9.245
449 -1.817 -9.247
450 -2.407 -9.055
451 -2.728 -8.582
452 -2.349 -8.798
453 -2.271 -8.405
454 -2.489 -8.028
455 -1.929 -8.638
456 -1.531 -9.178
457 -2.455 -8.300
458 -2.269 -6.986
459 -2.070 -6.540
460 -1.164 -6.582
461 -1.860 -7.058
462 -2.063 -7.007
463 -2.078 -7.516
464 -1.664 -7.380
465 -1.175 -7.691
466 -0.434 -8.137
467 -0.463 -7.980
468 0.762 -7.687
469 1.332 -7.992
470 1.208 -8.284
471 1.126 -7.148
472 1.156 -6.698
473 1.082 -6.561
474 1.228 -6.171
475 1.722 -6.564
476 2.881 -5.776
477 3.569 -5.053
478 3.108 -4.340
479 2.617 -4.856
480 2.793 -5.233
481 4.035 -4.922
482 3.724 -3.854
483 3.888 -3.792
484 3.393 -4.213
485 3.348 -3.546
486 2.576 -3.547
487 2.920 -3.451
488 2.952 -3.068
489 1.624 -2.119
490 1.201 -1.850
491 1.192 -2.464
492 1.091 -3.051
493 0.625 -2.773
494 1.209 -2.962
495 1.724 -2.643
496 1.125 -2.389
497 1.371 -2.239
498 2.229 -2.252
499 1.855 -2.709
500 1.336 -2.378
501 1.109 -2.938
