# Supplementary material for: Maximum likelihood-based estimation of diffusion coefficient is quick and reliable method for analyzing estradiol actions on surface receptor movements
Source: Front Neuroinform. 2023 Mar 8;17:1005936. doi: 10.3389/fninf.2023.1005936 (PMC10031098; doi:10.3389/fninf.2023.1005936)
Supplement: Supplementary file 2 [file Data_Sheet_2.ZIP › 00-D-error_sensitivity/D015_s0/Traj_N=500_D=0.15_Error=0_MotionBlur _No.162.dat]

001 0.103 -0.097
002 0.135 -0.242
003 -0.699 -0.185
004 -0.604 -0.303
005 -0.378 0.189
006 -0.806 -0.800
007 -1.574 -0.857
008 -1.049 -1.082
009 -1.052 -2.252
010 -1.824 -2.927
011 -2.184 -3.899
012 -2.766 -4.525
013 -3.607 -5.204
014 -4.069 -4.205
015 -4.154 -3.632
016 -3.446 -3.984
017 -3.373 -3.397
018 -3.678 -3.651
019 -4.005 -2.641
020 -3.889 -1.905
021 -4.352 -1.008
022 -4.375 -0.643
023 -4.843 -0.873
024 -4.332 -0.481
025 -5.625 -0.902
026 -5.756 -1.268
027 -5.685 -1.062
028 -5.743 -1.180
029 -6.617 -0.620
030 -7.080 -1.446
031 -6.797 -1.594
032 -6.093 -1.105
033 -5.531 -0.373
034 -5.583 0.001
035 -5.332 0.217
036 -5.474 0.557
037 -5.451 0.871
038 -6.319 1.419
039 -7.229 0.959
040 -7.614 0.968
041 -7.156 1.722
042 -6.824 0.946
043 -6.770 0.357
044 -7.180 0.057
045 -6.753 -0.372
046 -7.113 -1.153
047 -8.164 -1.218
048 -8.866 -1.825
049 -9.467 -1.237
050 -9.428 -0.367
051 -9.739 0.218
052 -9.408 -0.122
053 -8.938 -0.412
054 -9.776 0.145
055 -10.644 -0.076
056 -10.642 -0.395
057 -10.333 -0.112
058 -9.941 -0.155
059 -10.347 -0.117
060 -10.073 0.234
061 -11.251 1.229
062 -11.641 1.919
063 -11.965 1.685
064 -11.857 1.922
065 -12.681 2.022
066 -12.980 2.275
067 -12.886 2.656
068 -13.224 3.006
069 -13.432 3.219
070 -13.198 2.874
071 -12.232 2.518
072 -12.462 2.406
073 -12.851 1.569
074 -12.419 0.777
075 -12.196 0.240
076 -12.657 0.507
077 -11.438 0.357
078 -11.550 0.026
079 -11.550 -0.258
080 -12.228 -1.063
081 -12.611 -0.819
082 -12.200 -1.555
083 -11.667 -1.823
084 -11.700 -2.618
085 -11.277 -3.173
086 -11.026 -2.269
087 -11.126 -1.465
088 -11.111 -0.452
089 -10.582 -0.579
090 -10.080 -0.678
091 -10.680 -0.780
092 -10.666 -1.348
093 -10.707 -1.925
094 -11.477 -2.051
095 -12.172 -1.882
096 -12.261 -1.547
097 -12.279 -2.087
098 -12.300 -1.766
099 -12.158 -1.224
100 -11.812 -1.322
101 -11.847 -0.920
102 -12.244 -1.483
103 -11.799 -2.921
104 -11.051 -3.873
105 -10.846 -3.893
106 -10.043 -4.731
107 -9.859 -5.223
108 -9.498 -4.858
109 -9.794 -4.951
110 -9.289 -4.632
111 -9.260 -5.031
112 -9.915 -6.079
113 -10.214 -6.326
114 -10.549 -5.827
115 -11.373 -5.212
116 -11.924 -5.228
117 -11.540 -5.060
118 -11.645 -5.155
119 -11.550 -5.752
120 -11.690 -5.291
121 -11.043 -4.384
122 -9.567 -4.519
123 -9.233 -4.591
124 -9.295 -4.878
125 -9.453 -5.131
126 -9.548 -5.800
127 -9.958 -6.730
128 -11.048 -7.104
129 -10.988 -7.271
130 -11.285 -8.194
131 -11.082 -8.919
132 -11.859 -9.732
133 -11.549 -9.274
134 -11.535 -9.035
135 -11.132 -8.647
136 -11.217 -9.185
137 -10.788 -8.749
138 -10.094 -8.005
139 -9.840 -7.879
140 -10.045 -8.347
141 -9.710 -8.891
142 -9.718 -8.853
143 -9.319 -8.581
144 -10.158 -8.359
145 -10.899 -8.440
146 -10.914 -8.816
147 -10.544 -8.980
148 -11.583 -7.474
149 -11.893 -5.568
150 -11.735 -4.857
151 -12.137 -4.413
152 -12.113 -3.698
153 -12.521 -3.533
154 -12.927 -3.346
155 -14.291 -3.217
156 -13.489 -4.326
157 -13.159 -4.140
158 -12.815 -4.307
159 -12.734 -4.836
160 -12.771 -4.497
161 -12.688 -4.017
162 -13.023 -3.713
163 -12.636 -4.164
164 -12.979 -4.041
165 -13.603 -3.530
166 -13.046 -2.559
167 -12.688 -2.624
168 -12.475 -2.979
169 -12.190 -2.958
170 -11.720 -2.665
171 -11.257 -2.867
172 -11.815 -3.686
173 -11.809 -3.816
174 -12.325 -3.767
175 -12.771 -4.749
176 -12.989 -5.107
177 -13.338 -5.277
178 -13.327 -5.440
179 -13.855 -5.711
180 -14.318 -6.017
181 -15.063 -6.989
182 -14.646 -6.564
183 -15.167 -5.920
184 -15.028 -5.646
185 -15.160 -5.300
186 -15.007 -5.956
187 -15.270 -6.305
188 -15.205 -7.233
189 -14.919 -8.087
190 -15.134 -7.342
191 -15.233 -7.199
192 -15.527 -7.275
193 -16.200 -6.765
194 -15.797 -6.056
195 -16.209 -6.867
196 -16.442 -7.778
197 -17.703 -7.624
198 -17.802 -7.528
199 -16.735 -7.638
200 -16.495 -7.504
201 -16.950 -6.747
202 -16.561 -6.244
203 -16.410 -6.011
204 -17.229 -5.607
205 -17.740 -6.451
206 -16.688 -6.175
207 -15.583 -5.554
208 -14.341 -4.897
209 -14.346 -6.172
210 -14.794 -6.964
211 -14.984 -7.034
212 -15.655 -7.139
213 -15.714 -6.452
214 -15.868 -6.052
215 -15.479 -6.100
216 -15.512 -5.502
217 -15.565 -4.973
218 -16.186 -5.143
219 -16.453 -5.471
220 -16.591 -5.449
221 -17.511 -5.338
222 -17.609 -4.940
223 -17.609 -4.448
224 -18.324 -4.981
225 -19.067 -4.432
226 -19.053 -4.490
227 -19.243 -4.247
228 -18.761 -3.259
229 -18.200 -2.406
230 -18.971 -2.118
231 -20.033 -2.366
232 -20.011 -1.940
233 -20.569 -1.624
234 -20.816 -0.280
235 -19.887 0.078
236 -19.403 -0.612
237 -19.805 -0.857
238 -19.705 -0.449
239 -19.565 -0.442
240 -19.978 -0.183
241 -20.455 0.435
242 -21.294 0.605
243 -21.427 1.169
244 -22.452 1.036
245 -22.157 1.481
246 -22.730 3.299
247 -22.578 3.295
248 -23.184 2.957
249 -23.519 3.176
250 -23.727 3.858
251 -23.302 4.201
252 -23.296 4.205
253 -23.617 4.911
254 -23.732 5.119
255 -23.704 5.486
256 -23.077 7.278
257 -23.211 8.497
258 -24.217 8.239
259 -24.026 8.097
260 -24.580 8.298
261 -25.186 8.012
262 -25.040 8.233
263 -25.073 8.421
264 -24.882 8.951
265 -24.970 9.541
266 -23.915 9.476
267 -23.506 9.819
268 -22.837 10.369
269 -23.088 10.845
270 -23.098 10.954
271 -23.076 10.900
272 -22.892 11.489
273 -22.760 12.126
274 -22.456 12.362
275 -22.362 11.872
276 -21.626 10.965
277 -21.743 10.619
278 -23.319 10.582
279 -24.522 10.809
280 -23.891 11.065
281 -23.660 11.552
282 -24.126 11.199
283 -23.896 11.772
284 -24.044 11.122
285 -23.968 10.893
286 -23.792 10.812
287 -24.060 10.854
288 -24.313 11.198
289 -24.958 11.395
290 -25.525 11.076
291 -25.677 11.019
292 -26.554 11.886
293 -26.960 12.508
294 -26.880 12.496
295 -26.867 13.106
296 -26.772 12.904
297 -27.331 12.812
298 -27.590 13.106
299 -27.335 13.114
300 -27.596 13.033
301 -27.220 12.696
302 -27.932 11.187
303 -27.797 10.624
304 -28.095 10.732
305 -28.488 11.229
306 -28.085 11.317
307 -27.598 10.653
308 -27.755 10.115
309 -27.290 10.278
310 -27.145 10.281
311 -26.700 10.388
312 -26.535 10.232
313 -27.345 10.025
314 -27.434 9.159
315 -27.988 8.798
316 -27.661 8.913
317 -27.112 8.731
318 -27.158 8.397
319 -26.393 8.541
320 -25.568 8.749
321 -25.501 8.694
322 -25.511 8.694
323 -24.812 8.493
324 -24.103 8.937
325 -24.215 8.941
326 -23.442 9.730
327 -23.740 9.785
328 -23.994 9.408
329 -24.223 8.655
330 -24.678 8.904
331 -24.244 9.039
332 -23.436 9.449
333 -22.313 9.821
334 -22.476 11.082
335 -22.536 11.547
336 -22.471 11.000
337 -21.824 9.762
338 -20.376 9.427
339 -19.942 10.066
340 -20.129 9.502
341 -20.644 8.859
342 -19.699 7.930
343 -19.751 7.428
344 -20.160 8.359
345 -20.285 8.945
346 -20.171 9.031
347 -19.582 9.145
348 -19.300 9.340
349 -19.133 9.137
350 -20.120 8.836
351 -21.149 8.723
352 -21.567 7.959
353 -21.027 7.720
354 -20.241 7.527
355 -20.459 7.598
356 -20.371 8.341
357 -20.552 8.343
358 -20.660 9.277
359 -20.433 10.252
360 -20.795 10.898
361 -20.211 10.907
362 -19.519 10.306
363 -19.965 10.567
364 -20.129 11.380
365 -20.325 11.028
366 -20.821 11.039
367 -21.522 11.285
368 -22.254 11.961
369 -21.793 12.669
370 -21.418 11.838
371 -21.260 11.850
372 -21.253 11.877
373 -20.817 11.505
374 -21.087 11.208
375 -20.588 11.739
376 -20.777 11.632
377 -20.640 11.100
378 -20.612 11.062
379 -21.048 10.155
380 -21.032 8.869
381 -21.364 9.182
382 -20.946 9.913
383 -21.064 10.685
384 -20.441 10.053
385 -20.762 10.224
386 -20.188 10.617
387 -20.266 11.147
388 -19.536 10.773
389 -19.352 10.718
390 -19.692 10.277
391 -20.337 9.188
392 -19.924 8.312
393 -19.393 8.588
394 -19.388 9.116
395 -19.487 8.974
396 -19.575 8.613
397 -19.055 8.690
398 -19.477 8.176
399 -19.567 7.669
400 -20.325 6.839
401 -20.645 6.106
402 -21.289 5.560
403 -22.516 6.024
404 -21.857 5.822
405 -21.948 5.289
406 -21.740 4.784
407 -21.731 5.030
408 -21.704 5.012
409 -22.178 5.858
410 -22.635 5.600
411 -23.427 5.067
412 -23.791 4.108
413 -23.991 2.980
414 -23.866 2.482
415 -23.389 2.083
416 -23.181 1.134
417 -22.747 1.573
418 -22.060 2.117
419 -21.462 2.263
420 -21.306 2.297
421 -21.428 2.965
422 -21.276 3.133
423 -21.481 3.034
424 -21.323 3.944
425 -21.005 3.678
426 -20.961 3.591
427 -21.318 3.785
428 -21.382 3.800
429 -21.536 3.170
430 -21.130 2.936
431 -20.776 2.750
432 -19.869 2.420
433 -18.817 2.614
434 -18.618 2.547
435 -18.974 2.871
436 -19.606 2.721
437 -20.277 2.304
438 -20.692 2.404
439 -20.410 1.468
440 -19.223 1.426
441 -18.468 2.323
442 -18.217 2.837
443 -18.938 2.356
444 -18.800 2.827
445 -17.825 1.938
446 -17.606 1.938
447 -17.130 1.946
448 -18.237 2.327
449 -18.494 3.230
450 -17.411 4.076
451 -17.115 4.301
452 -16.150 4.843
453 -16.325 5.364
454 -16.072 4.935
455 -16.477 4.241
456 -16.684 4.249
457 -17.125 4.419
458 -17.592 4.481
459 -18.228 3.956
460 -18.132 4.384
461 -17.182 5.043
462 -17.160 4.809
463 -17.546 4.868
464 -17.908 4.690
465 -17.793 4.266
466 -18.132 3.488
467 -18.141 3.717
468 -18.122 3.858
469 -18.404 3.632
470 -18.138 3.583
471 -16.901 3.365
472 -15.677 2.438
473 -15.031 2.623
474 -14.324 2.238
475 -14.842 2.518
476 -15.403 2.810
477 -15.305 3.023
478 -15.717 3.047
479 -15.130 3.385
480 -14.946 3.489
481 -15.329 3.858
482 -15.330 4.185
483 -14.320 3.699
484 -13.801 4.529
485 -14.164 4.568
486 -15.276 4.805
487 -14.784 5.314
488 -14.505 5.808
489 -14.480 5.931
490 -14.829 6.133
491 -14.902 6.021
492 -14.396 5.967
493 -14.834 6.276
494 -15.428 6.035
495 -17.054 5.645
496 -17.719 5.799
497 -17.589 5.837
498 -18.032 6.706
499 -19.471 7.624
500 -19.644 7.762
501 -18.582 8.038
