# Supplementary material for: Maximum likelihood-based estimation of diffusion coefficient is quick and reliable method for analyzing estradiol actions on surface receptor movements
Source: Front Neuroinform. 2023 Mar 8;17:1005936. doi: 10.3389/fninf.2023.1005936 (PMC10031098; doi:10.3389/fninf.2023.1005936)
Supplement: Supplementary file 2 [file Data_Sheet_2.ZIP › 00-D-error_sensitivity/D015_s0/Traj_N=500_D=0.15_Error=0_MotionBlur _No.163.dat]

001 -0.114 0.282
002 -0.641 0.662
003 -0.543 0.402
004 -0.582 1.001
005 -0.394 0.557
006 0.084 0.617
007 0.114 0.692
008 -1.007 0.170
009 -1.389 0.108
010 -1.625 -0.101
011 -1.602 -0.363
012 -1.097 -0.731
013 -1.186 -1.409
014 -1.726 -1.187
015 -2.707 -1.759
016 -2.778 -1.418
017 -2.400 -1.194
018 -2.538 -1.257
019 -2.321 -0.852
020 -2.491 -0.606
021 -2.669 -1.145
022 -2.643 -1.590
023 -1.989 -1.593
024 -2.111 -1.288
025 -3.046 -0.500
026 -3.850 -0.191
027 -3.844 -0.012
028 -4.054 -0.504
029 -3.869 -1.257
030 -4.047 -0.557
031 -4.128 0.170
032 -4.191 0.040
033 -4.340 0.253
034 -4.309 0.866
035 -4.715 1.068
036 -4.673 1.489
037 -4.835 1.366
038 -4.772 1.692
039 -5.571 1.412
040 -6.165 1.885
041 -7.167 2.054
042 -7.224 1.376
043 -7.153 0.990
044 -7.241 0.981
045 -7.572 0.772
046 -6.878 1.195
047 -7.168 1.112
048 -6.959 0.403
049 -6.695 0.921
050 -6.146 0.422
051 -5.121 0.073
052 -5.286 1.041
053 -5.852 0.737
054 -7.111 -0.173
055 -8.143 -0.870
056 -9.401 -0.660
057 -9.851 -0.399
058 -10.851 -0.025
059 -11.603 -0.187
060 -10.935 0.296
061 -10.796 0.543
062 -10.268 -0.044
063 -10.636 -0.151
064 -10.678 -0.864
065 -10.457 -1.340
066 -10.537 -2.542
067 -10.484 -2.759
068 -11.035 -2.364
069 -12.498 -2.182
070 -13.127 -2.047
071 -13.011 -1.260
072 -13.259 0.393
073 -14.630 0.781
074 -15.452 1.179
075 -14.385 0.720
076 -14.065 1.259
077 -14.336 1.695
078 -15.179 1.995
079 -15.083 2.334
080 -15.296 1.255
081 -15.144 0.399
082 -14.951 1.186
083 -14.133 1.058
084 -13.466 1.259
085 -12.724 2.071
086 -11.820 2.226
087 -11.146 1.957
088 -11.370 2.030
089 -12.040 2.023
090 -12.145 1.921
091 -11.420 1.854
092 -10.342 1.708
093 -9.478 2.038
094 -9.015 2.284
095 -8.939 3.279
096 -8.405 5.176
097 -7.955 5.968
098 -7.684 6.042
099 -7.445 6.034
100 -6.724 6.350
101 -6.638 6.845
102 -7.083 7.040
103 -7.293 6.421
104 -7.211 6.535
105 -6.969 6.204
106 -6.297 6.294
107 -6.491 5.955
108 -6.851 5.538
109 -6.321 5.349
110 -5.641 5.065
111 -5.791 4.046
112 -6.081 3.684
113 -6.458 3.066
114 -6.260 2.980
115 -6.330 2.399
116 -6.193 2.466
117 -6.694 1.510
118 -5.606 0.872
119 -5.705 0.077
120 -5.730 -0.067
121 -5.674 -0.694
122 -5.470 -1.256
123 -5.277 -1.106
124 -5.622 -0.011
125 -6.704 -0.045
126 -7.222 -0.091
127 -7.809 0.688
128 -8.158 -0.089
129 -8.172 -0.892
130 -9.114 -1.485
131 -9.508 -1.427
132 -9.499 -1.058
133 -9.508 -0.606
134 -8.919 -0.564
135 -9.319 -0.414
136 -9.888 -0.084
137 -9.666 0.429
138 -9.349 0.738
139 -9.174 0.834
140 -8.845 1.088
141 -8.079 1.810
142 -7.929 2.663
143 -7.745 2.979
144 -7.449 2.900
145 -7.506 2.878
146 -7.531 3.597
147 -7.733 4.374
148 -7.649 5.357
149 -6.829 5.186
150 -7.073 4.846
151 -6.447 5.258
152 -6.418 5.070
153 -6.378 4.507
154 -6.586 4.178
155 -5.705 3.561
156 -4.798 3.725
157 -4.370 3.913
158 -4.172 3.676
159 -3.851 3.942
160 -3.484 3.908
161 -3.389 2.472
162 -4.145 1.975
163 -4.963 2.824
164 -6.039 2.986
165 -5.176 2.304
166 -5.077 1.907
167 -5.412 1.935
168 -4.869 2.483
169 -4.180 2.254
170 -3.940 2.684
171 -4.405 2.174
172 -3.856 1.871
173 -3.907 1.478
174 -3.616 0.809
175 -2.279 0.807
176 -1.789 0.388
177 -1.939 0.580
178 -2.078 0.560
179 -2.199 0.104
180 -2.100 0.206
181 -2.010 0.258
182 -1.023 0.020
183 -0.503 0.311
184 -0.311 -0.085
185 -0.102 0.320
186 -0.925 0.274
187 -1.229 0.782
188 -1.636 0.567
189 -2.130 0.688
190 -2.453 0.431
191 -2.669 0.147
192 -2.035 0.803
193 -1.848 1.862
194 -1.995 2.339
195 -2.259 2.126
196 -2.786 2.107
197 -2.630 2.283
198 -1.957 3.305
199 -1.203 3.471
200 -0.324 2.509
201 -0.720 2.433
202 -0.914 1.802
203 -0.706 1.903
204 -0.564 2.354
205 -0.029 2.579
206 1.115 2.112
207 1.696 2.012
208 2.031 1.794
209 2.534 2.199
210 2.578 2.888
211 2.785 2.601
212 3.325 2.368
213 2.643 2.071
214 3.393 2.647
215 3.283 2.973
216 2.936 3.126
217 3.159 3.357
218 3.293 3.860
219 4.521 4.087
220 5.103 4.323
221 5.651 3.782
222 6.306 3.411
223 6.553 3.540
224 5.948 3.970
225 6.653 4.304
226 7.797 5.363
227 7.259 6.734
228 6.742 6.934
229 7.281 7.406
230 7.540 8.026
231 7.909 7.678
232 8.179 7.049
233 8.381 6.907
234 7.924 6.830
235 8.174 5.720
236 7.755 5.181
237 7.025 5.073
238 5.921 5.112
239 6.554 5.854
240 6.443 6.353
241 6.556 6.577
242 6.914 6.352
243 7.495 6.087
244 7.341 5.773
245 7.060 5.717
246 6.637 6.119
247 6.894 6.562
248 8.214 6.778
249 8.650 6.506
250 8.154 6.341
251 7.875 6.190
252 7.389 5.979
253 8.029 5.864
254 9.454 6.632
255 9.472 5.894
256 9.559 5.801
257 9.376 5.455
258 8.792 5.284
259 8.324 5.337
260 7.560 5.213
261 6.690 3.973
262 6.178 2.758
263 6.414 2.670
264 6.694 2.596
265 6.736 3.575
266 6.851 3.995
267 7.233 3.920
268 7.290 3.679
269 6.376 3.581
270 6.525 3.437
271 6.993 3.661
272 6.707 2.652
273 7.105 2.114
274 6.931 2.306
275 6.528 2.762
276 6.236 3.531
277 6.526 3.732
278 7.172 3.459
279 8.027 2.119
280 7.935 1.203
281 8.815 0.492
282 8.108 0.726
283 8.515 0.626
284 8.423 0.468
285 8.548 -0.274
286 8.538 -0.099
287 8.667 0.283
288 8.489 0.466
289 8.248 0.585
290 8.521 0.410
291 8.097 0.309
292 7.820 -0.410
293 7.781 -0.608
294 7.341 -0.941
295 7.433 -0.811
296 7.685 0.019
297 8.715 0.520
298 8.470 0.425
299 7.053 -0.126
300 7.177 -0.073
301 8.585 -0.661
302 8.742 -0.753
303 9.352 -0.294
304 9.377 -0.531
305 8.792 -0.888
306 8.272 -1.050
307 7.730 -0.666
308 7.930 -0.569
309 7.012 -0.282
310 6.664 -0.220
311 6.350 -0.718
312 5.822 -0.627
313 5.327 -0.264
314 5.276 -0.724
315 5.486 -1.984
316 5.203 -2.130
317 5.946 -1.775
318 5.224 -1.893
319 5.179 -2.220
320 4.627 -2.879
321 5.154 -2.846
322 5.568 -2.954
323 5.810 -3.225
324 6.278 -3.804
325 7.031 -3.709
326 5.968 -3.369
327 5.836 -4.003
328 5.509 -4.323
329 5.296 -4.091
330 4.938 -4.029
331 4.435 -3.927
332 3.781 -4.272
333 3.334 -4.001
334 2.680 -4.835
335 2.569 -5.958
336 2.036 -6.936
337 1.451 -7.438
338 1.746 -7.470
339 2.738 -7.744
340 2.375 -7.399
341 1.744 -7.685
342 1.685 -8.013
343 1.306 -8.423
344 1.475 -8.024
345 2.051 -8.429
346 2.620 -8.845
347 3.252 -8.590
348 3.191 -8.523
349 3.327 -9.210
350 2.921 -9.960
351 3.344 -10.785
352 3.370 -10.558
353 3.337 -11.027
354 3.030 -11.906
355 2.481 -12.605
356 2.335 -12.365
357 1.491 -12.398
358 1.058 -12.248
359 2.523 -12.486
360 2.993 -12.626
361 2.578 -13.018
362 2.421 -12.962
363 1.840 -12.633
364 2.911 -12.837
365 3.395 -12.752
366 3.933 -12.694
367 3.170 -12.130
368 2.861 -11.726
369 3.006 -11.344
370 3.352 -11.907
371 2.720 -12.652
372 3.285 -12.916
373 2.918 -12.673
374 2.993 -12.149
375 2.288 -12.622
376 1.572 -12.741
377 1.884 -12.192
378 1.967 -11.994
379 2.658 -11.654
380 2.979 -10.882
381 3.459 -10.973
382 3.118 -11.773
383 2.838 -12.640
384 2.997 -12.803
385 3.592 -13.562
386 3.290 -13.073
387 2.495 -12.791
388 1.799 -12.799
389 2.261 -13.589
390 2.405 -13.332
391 2.547 -12.556
392 3.333 -13.189
393 3.377 -13.366
394 1.952 -14.086
395 1.384 -13.456
396 1.454 -13.310
397 1.023 -12.202
398 0.905 -11.475
399 1.637 -12.186
400 2.174 -13.026
401 2.173 -13.590
402 2.022 -14.100
403 2.069 -13.649
404 2.311 -13.150
405 2.107 -12.657
406 1.501 -11.769
407 1.489 -11.301
408 1.302 -11.165
409 2.242 -11.412
410 3.076 -11.664
411 2.462 -11.812
412 2.723 -12.121
413 2.101 -11.479
414 1.599 -10.609
415 1.402 -10.675
416 2.033 -9.950
417 2.597 -9.141
418 3.269 -9.856
419 4.658 -9.833
420 5.187 -9.174
421 5.707 -9.085
422 5.802 -8.781
423 5.325 -8.491
424 3.989 -8.678
425 3.340 -8.506
426 3.055 -8.554
427 3.665 -9.078
428 3.624 -8.174
429 3.869 -7.971
430 4.518 -7.482
431 4.781 -7.258
432 5.262 -6.341
433 4.890 -6.167
434 4.008 -5.287
435 3.748 -5.382
436 4.745 -5.875
437 4.997 -6.364
438 5.322 -6.609
439 5.462 -6.977
440 6.685 -6.727
441 7.904 -6.677
442 7.279 -7.375
443 6.757 -8.228
444 6.856 -10.091
445 6.774 -11.521
446 7.362 -11.907
447 7.644 -12.311
448 7.284 -12.729
449 6.991 -12.398
450 7.314 -11.839
451 7.490 -11.262
452 7.023 -10.409
453 7.393 -10.728
454 7.810 -10.327
455 8.046 -9.948
456 8.078 -9.805
457 8.169 -9.777
458 8.482 -9.771
459 8.304 -10.220
460 8.359 -10.692
461 8.406 -11.804
462 8.581 -11.393
463 8.759 -11.672
464 9.565 -12.425
465 10.224 -12.678
466 9.776 -13.389
467 9.582 -14.278
468 9.386 -14.169
469 9.298 -14.005
470 9.196 -13.523
471 9.224 -12.979
472 10.505 -13.441
473 9.605 -13.380
474 9.004 -13.019
475 8.234 -12.085
476 8.369 -12.300
477 9.662 -11.834
478 10.042 -11.832
479 9.782 -13.048
480 9.005 -13.898
481 8.522 -13.532
482 7.581 -12.888
483 6.654 -12.455
484 6.916 -12.721
485 6.768 -12.686
486 6.779 -12.018
487 6.564 -11.734
488 7.267 -11.915
489 7.420 -12.683
490 7.042 -12.315
491 6.801 -12.910
492 6.735 -12.800
493 6.562 -12.833
494 7.063 -13.315
495 7.226 -13.395
496 6.658 -12.514
497 7.335 -12.786
498 7.314 -12.548
499 6.833 -13.739
500 6.857 -13.475
501 6.390 -13.561
