# Supplementary material for: Maximum likelihood-based estimation of diffusion coefficient is quick and reliable method for analyzing estradiol actions on surface receptor movements
Source: Front Neuroinform. 2023 Mar 8;17:1005936. doi: 10.3389/fninf.2023.1005936 (PMC10031098; doi:10.3389/fninf.2023.1005936)
Supplement: Supplementary file 2 [file Data_Sheet_2.ZIP › 00-D-error_sensitivity/D015_s0/Traj_N=500_D=0.15_Error=0_MotionBlur _No.164.dat]

001 0.166 0.001
002 1.101 0.630
003 0.803 1.022
004 1.262 0.758
005 1.817 0.375
006 1.796 -0.336
007 1.855 0.802
008 1.662 0.958
009 2.663 0.785
010 3.741 0.983
011 3.956 1.261
012 4.092 0.876
013 4.034 0.207
014 5.426 1.271
015 5.842 2.166
016 5.225 3.041
017 5.489 3.815
018 4.695 4.058
019 4.104 3.634
020 3.894 3.580
021 4.321 3.763
022 5.380 3.537
023 4.797 3.618
024 4.894 3.087
025 5.210 3.379
026 6.245 3.059
027 6.330 3.295
028 7.556 4.572
029 7.585 4.923
030 7.035 5.231
031 7.549 4.808
032 6.808 5.281
033 5.874 6.298
034 5.634 5.728
035 5.912 6.327
036 5.709 7.372
037 6.317 8.277
038 6.617 8.762
039 6.983 8.653
040 6.354 9.290
041 6.956 9.132
042 7.681 8.503
043 7.192 8.347
044 7.060 8.665
045 7.182 8.788
046 7.986 8.404
047 7.553 7.843
048 7.670 7.848
049 7.703 7.166
050 7.829 7.066
051 7.619 6.806
052 8.097 7.521
053 8.741 7.054
054 9.097 7.516
055 9.566 8.415
056 9.414 8.309
057 8.798 8.203
058 8.317 8.911
059 8.902 9.552
060 8.440 10.232
061 8.089 10.076
062 7.622 9.731
063 7.089 9.229
064 7.228 9.153
065 7.128 8.674
066 7.291 8.419
067 7.166 7.345
068 6.133 8.183
069 5.624 8.523
070 5.582 9.482
071 5.143 9.790
072 4.781 9.459
073 4.699 8.897
074 4.746 9.483
075 4.927 9.312
076 4.451 8.799
077 4.172 8.104
078 4.086 8.506
079 4.380 8.762
080 4.984 8.723
081 4.896 9.217
082 5.528 8.424
083 5.099 7.857
084 4.620 7.841
085 5.272 6.870
086 5.411 6.816
087 5.439 7.692
088 6.273 7.556
089 6.243 7.272
090 5.607 7.082
091 5.753 6.466
092 5.646 7.711
093 5.523 7.547
094 4.631 7.985
095 4.503 8.324
096 3.931 8.076
097 4.531 7.025
098 4.855 7.003
099 4.652 7.047
100 4.920 7.669
101 5.307 7.309
102 5.205 7.401
103 4.970 7.720
104 5.367 7.763
105 5.617 7.197
106 4.622 7.110
107 4.225 7.023
108 4.374 7.328
109 4.152 6.568
110 3.784 6.075
111 3.425 5.852
112 3.072 6.606
113 3.330 7.567
114 2.642 8.116
115 2.013 8.452
116 1.710 8.772
117 0.690 8.724
118 0.719 8.226
119 0.948 7.915
120 0.408 7.523
121 0.479 7.609
122 0.469 7.539
123 -0.064 7.528
124 -0.031 8.424
125 -0.715 9.171
126 -0.815 8.825
127 -0.869 8.863
128 -1.506 9.741
129 -0.952 10.315
130 -0.286 10.663
131 -0.579 10.404
132 -0.433 10.925
133 0.146 11.496
134 0.373 11.090
135 -0.042 9.383
136 0.460 9.355
137 0.602 9.396
138 0.487 8.435
139 -0.098 8.496
140 -0.204 7.884
141 -1.071 8.372
142 -0.899 8.780
143 -0.352 8.118
144 -0.494 7.624
145 0.029 6.882
146 -0.581 6.817
147 -0.432 6.424
148 0.409 5.960
149 0.581 5.983
150 1.168 5.261
151 1.385 4.833
152 1.504 4.372
153 0.803 4.483
154 0.999 4.516
155 1.013 4.942
156 0.996 5.867
157 1.867 4.978
158 1.893 4.908
159 1.284 5.036
160 1.287 5.842
161 1.653 6.677
162 2.104 7.553
163 2.866 8.018
164 3.160 8.549
165 3.091 8.762
166 3.438 8.970
167 3.471 9.050
168 3.171 9.941
169 3.902 10.756
170 3.807 10.467
171 4.010 10.439
172 4.994 10.015
173 4.587 9.710
174 4.605 9.362
175 4.549 10.041
176 4.427 10.057
177 4.934 10.204
178 5.036 10.157
179 5.266 9.945
180 4.844 10.062
181 3.926 10.150
182 3.598 10.318
183 3.529 10.221
184 2.685 10.498
185 2.568 10.034
186 3.115 10.729
187 2.825 11.169
188 2.424 11.904
189 2.040 11.556
190 2.445 11.120
191 3.280 10.225
192 3.821 10.172
193 4.763 10.750
194 4.190 11.630
195 3.515 12.385
196 3.750 12.424
197 3.582 12.152
198 4.763 11.790
199 4.935 11.465
200 4.872 11.285
201 5.611 10.239
202 5.912 9.920
203 5.989 10.146
204 5.374 9.672
205 4.799 9.449
206 2.931 9.141
207 1.232 9.725
208 1.452 10.125
209 1.968 10.159
210 2.522 9.407
211 2.495 9.102
212 3.290 8.723
213 3.960 7.879
214 3.178 7.588
215 2.936 8.025
216 3.591 7.529
217 4.155 6.520
218 4.622 6.450
219 4.820 6.632
220 3.825 6.192
221 3.485 6.505
222 3.729 6.231
223 2.659 6.069
224 2.220 5.902
225 2.029 5.685
226 3.365 4.721
227 2.460 5.611
228 1.844 5.866
229 1.937 4.897
230 2.557 5.723
231 2.295 6.509
232 2.787 6.879
233 3.271 6.596
234 3.554 6.374
235 3.694 5.688
236 3.315 4.863
237 3.215 4.708
238 3.950 4.573
239 4.453 4.834
240 3.862 4.730
241 3.656 4.918
242 4.695 5.320
243 4.728 5.372
244 4.383 6.121
245 4.084 6.438
246 4.694 6.273
247 5.403 6.582
248 5.642 7.356
249 5.796 7.167
250 5.925 6.862
251 6.040 6.191
252 6.493 6.880
253 7.436 6.585
254 8.043 5.400
255 7.321 5.295
256 6.742 6.346
257 7.485 7.289
258 7.782 7.344
259 7.037 7.151
260 6.004 6.326
261 5.662 6.753
262 4.871 6.373
263 4.325 6.649
264 4.225 6.645
265 4.394 7.305
266 4.586 7.447
267 4.918 7.761
268 6.318 7.614
269 6.577 7.987
270 5.949 8.156
271 5.947 8.111
272 6.714 8.800
273 6.758 9.265
274 5.699 9.557
275 5.804 9.758
276 6.273 9.262
277 7.042 9.209
278 7.219 8.543
279 8.040 9.099
280 8.405 8.520
281 8.625 7.714
282 8.483 7.688
283 7.818 8.389
284 7.709 8.587
285 7.257 8.570
286 7.609 8.681
287 8.324 9.183
288 7.822 9.064
289 7.243 8.862
290 6.940 9.335
291 7.994 9.841
292 7.552 10.440
293 7.395 10.145
294 7.706 10.210
295 7.621 9.815
296 8.382 9.593
297 8.793 9.696
298 8.867 9.826
299 9.376 9.824
300 9.742 10.077
301 9.366 9.817
302 8.953 9.225
303 8.408 8.214
304 7.135 8.529
305 6.507 7.908
306 6.423 7.880
307 5.258 7.384
308 4.886 6.354
309 4.832 6.032
310 4.116 6.420
311 3.614 6.628
312 3.541 7.127
313 4.685 7.603
314 5.141 8.650
315 5.022 9.189
316 5.191 8.369
317 5.112 8.581
318 5.572 9.165
319 6.479 9.625
320 5.959 9.581
321 5.366 9.864
322 4.965 10.225
323 5.147 10.099
324 5.981 9.950
325 6.938 10.117
326 6.458 10.760
327 6.542 11.625
328 7.609 12.217
329 7.993 12.519
330 7.613 12.682
331 7.797 12.347
332 8.442 11.216
333 9.056 9.844
334 8.486 9.273
335 8.022 9.152
336 7.911 9.109
337 7.403 8.207
338 8.554 8.008
339 7.974 8.512
340 8.760 8.493
341 9.852 7.743
342 10.362 7.006
343 10.942 6.235
344 10.397 5.626
345 10.361 5.104
346 10.336 4.523
347 10.278 5.037
348 10.745 5.433
349 11.082 6.036
350 11.679 6.623
351 12.389 6.069
352 14.188 4.944
353 14.437 4.643
354 14.110 4.897
355 14.018 6.039
356 14.047 6.319
357 13.607 5.699
358 13.097 5.528
359 12.823 6.658
360 12.366 7.637
361 12.695 7.947
362 13.337 8.432
363 13.849 8.200
364 13.465 7.558
365 13.364 8.016
366 13.301 8.365
367 13.172 8.199
368 12.717 8.484
369 12.540 7.760
370 12.341 7.154
371 12.736 7.138
372 12.931 7.499
373 12.826 8.144
374 11.746 9.160
375 11.730 9.061
376 12.484 8.316
377 11.570 8.344
378 11.329 8.560
379 11.587 8.787
380 10.965 9.309
381 11.050 9.800
382 11.550 10.596
383 12.058 10.574
384 12.246 10.509
385 13.509 10.889
386 14.780 10.682
387 15.788 10.559
388 15.862 10.858
389 14.765 10.297
390 14.819 9.412
391 15.371 8.655
392 15.536 8.656
393 15.671 9.080
394 16.882 8.372
395 17.329 8.235
396 16.855 8.280
397 16.904 8.255
398 16.700 7.664
399 16.788 7.363
400 16.337 7.273
401 16.813 8.486
402 17.348 8.744
403 18.305 8.876
404 18.199 9.153
405 18.401 9.331
406 18.679 9.529
407 18.987 9.710
408 18.695 9.714
409 18.592 8.873
410 18.475 7.786
411 18.380 8.309
412 18.543 8.503
413 19.026 8.479
414 19.381 8.798
415 19.232 6.622
416 19.300 6.206
417 18.952 6.283
418 19.267 5.449
419 19.547 5.455
420 19.859 5.754
421 20.967 5.890
422 21.137 6.085
423 21.713 6.408
424 22.516 6.767
425 23.322 7.529
426 23.755 7.440
427 24.487 8.282
428 25.167 8.529
429 25.378 8.072
430 25.309 7.989
431 25.088 7.943
432 25.646 8.343
433 26.093 8.912
434 25.763 9.342
435 25.876 9.336
436 25.811 9.841
437 25.423 9.621
438 25.671 9.204
439 25.727 8.793
440 26.141 7.754
441 25.972 8.294
442 26.153 8.374
443 26.635 8.662
444 27.039 8.185
445 26.354 8.059
446 25.629 7.900
447 24.590 7.607
448 24.831 7.364
449 25.201 7.547
450 25.523 7.880
451 25.476 8.043
452 26.956 8.582
453 27.243 9.654
454 27.029 9.299
455 27.189 8.795
456 26.364 8.696
457 25.284 8.622
458 25.524 9.081
459 26.178 9.034
460 26.214 9.166
461 26.658 9.940
462 26.258 10.011
463 26.324 9.446
464 25.953 9.586
465 26.263 10.189
466 26.257 9.872
467 25.745 10.517
468 25.962 10.802
469 26.875 10.804
470 27.616 11.080
471 27.482 11.064
472 26.618 10.365
473 27.101 9.913
474 26.955 10.364
475 26.663 10.852
476 27.575 10.956
477 27.721 11.221
478 27.621 11.166
479 27.242 11.741
480 27.635 10.706
481 26.745 10.249
482 26.254 10.583
483 26.203 10.491
484 25.641 9.353
485 25.510 9.925
486 25.055 10.597
487 24.571 10.226
488 24.551 9.867
489 24.906 10.427
490 25.159 11.627
491 25.245 12.238
492 24.891 11.761
493 24.990 11.994
494 24.735 12.367
495 25.415 12.186
496 25.468 11.814
497 24.992 11.914
498 24.608 11.383
499 24.472 11.166
500 24.363 11.226
501 24.362 11.478
