# Supplementary material for: Maximum likelihood-based estimation of diffusion coefficient is quick and reliable method for analyzing estradiol actions on surface receptor movements
Source: Front Neuroinform. 2023 Mar 8;17:1005936. doi: 10.3389/fninf.2023.1005936 (PMC10031098; doi:10.3389/fninf.2023.1005936)
Supplement: Supplementary file 2 [file Data_Sheet_2.ZIP › 00-D-error_sensitivity/D015_s0/Traj_N=500_D=0.15_Error=0_MotionBlur _No.165.dat]

001 -0.033 -0.101
002 -0.130 -0.419
003 -0.413 -0.942
004 -0.496 -2.111
005 -0.143 -1.723
006 1.016 -1.552
007 0.835 -0.246
008 0.511 0.924
009 1.646 1.898
010 2.546 2.199
011 1.846 2.710
012 1.411 3.081
013 0.593 3.070
014 1.624 3.064
015 1.754 3.208
016 1.660 3.472
017 0.967 3.148
018 0.846 2.998
019 -0.402 3.027
020 -0.310 2.763
021 -0.362 1.783
022 0.149 1.341
023 0.239 1.560
024 1.270 1.891
025 2.149 2.209
026 2.719 2.385
027 1.724 3.126
028 1.456 3.120
029 0.568 3.560
030 0.466 3.417
031 -0.461 3.413
032 0.131 3.277
033 1.089 3.792
034 1.517 3.452
035 2.149 3.316
036 2.213 3.840
037 2.211 4.074
038 0.993 4.037
039 0.146 4.052
040 -0.749 4.021
041 -0.428 3.809
042 -0.137 4.834
043 -0.409 5.418
044 0.501 4.996
045 1.172 4.339
046 0.449 3.869
047 0.103 3.424
048 0.467 3.497
049 0.036 2.677
050 -1.058 2.643
051 -1.384 2.107
052 -1.362 2.264
053 -0.712 1.676
054 -0.500 2.049
055 -0.288 2.042
056 -0.365 2.673
057 -0.107 2.146
058 -1.075 1.322
059 -0.824 1.319
060 -0.737 1.027
061 -1.264 1.662
062 -1.380 1.561
063 -1.468 0.659
064 -0.984 1.210
065 -0.987 1.237
066 -2.137 1.696
067 -2.722 1.355
068 -3.122 1.257
069 -3.552 2.048
070 -3.795 2.285
071 -3.945 2.304
072 -4.070 2.440
073 -3.898 1.766
074 -3.408 1.514
075 -3.927 1.363
076 -4.109 0.681
077 -3.345 1.310
078 -3.286 2.125
079 -3.384 1.393
080 -3.077 1.022
081 -2.789 0.868
082 -3.753 1.161
083 -4.546 1.039
084 -4.383 0.465
085 -4.035 0.718
086 -3.907 0.446
087 -5.000 1.761
088 -5.585 2.735
089 -5.139 3.916
090 -3.907 3.793
091 -3.441 3.556
092 -3.163 3.113
093 -3.149 3.500
094 -3.227 3.449
095 -3.786 2.467
096 -3.500 1.962
097 -2.834 1.199
098 -2.935 2.245
099 -3.194 2.749
100 -3.715 3.082
101 -4.327 4.001
102 -3.424 3.781
103 -3.307 3.176
104 -3.938 3.127
105 -4.308 3.734
106 -4.116 4.222
107 -2.636 3.401
108 -2.076 3.159
109 -1.328 2.892
110 -2.099 3.081
111 -1.752 3.862
112 -2.355 5.389
113 -2.438 6.404
114 -2.835 6.358
115 -3.063 6.897
116 -3.027 7.594
117 -2.672 7.661
118 -3.292 7.440
119 -3.513 6.888
120 -4.274 6.542
121 -3.376 6.390
122 -2.980 7.130
123 -3.024 6.478
124 -2.798 6.013
125 -3.631 5.494
126 -3.993 4.697
127 -3.241 4.836
128 -2.950 5.426
129 -3.201 6.256
130 -3.161 6.905
131 -3.357 5.761
132 -4.084 5.246
133 -4.602 5.019
134 -4.497 5.254
135 -4.894 5.468
136 -4.212 6.084
137 -4.709 6.165
138 -4.429 5.666
139 -5.252 5.118
140 -5.822 4.990
141 -5.800 4.753
142 -6.038 4.754
143 -6.064 3.824
144 -6.025 3.155
145 -5.583 3.012
146 -5.218 2.878
147 -5.760 3.120
148 -6.271 3.716
149 -6.041 3.417
150 -6.311 3.426
151 -6.318 3.014
152 -6.588 3.225
153 -7.309 2.995
154 -8.309 2.337
155 -8.372 2.941
156 -8.659 2.682
157 -9.078 1.778
158 -9.555 0.979
159 -9.402 0.959
160 -9.113 -0.480
161 -8.472 -1.126
162 -9.110 -0.677
163 -8.582 0.274
164 -8.450 0.644
165 -8.952 0.958
166 -9.347 1.929
167 -9.530 2.696
168 -9.547 2.847
169 -9.625 2.609
170 -10.078 2.578
171 -10.034 3.402
172 -8.946 3.367
173 -7.710 2.766
174 -7.558 3.099
175 -7.181 3.574
176 -7.041 4.214
177 -6.548 4.942
178 -6.821 4.889
179 -7.313 5.372
180 -7.508 5.281
181 -7.571 5.042
182 -6.582 4.794
183 -6.066 4.275
184 -6.525 4.181
185 -6.505 5.272
186 -7.048 5.937
187 -6.677 5.001
188 -6.930 5.832
189 -6.338 6.511
190 -6.088 6.265
191 -6.308 5.326
192 -6.163 4.819
193 -6.097 4.572
194 -6.155 4.828
195 -6.435 4.915
196 -6.030 4.863
197 -5.308 4.784
198 -4.468 4.988
199 -3.850 4.786
200 -3.764 4.657
201 -3.585 4.257
202 -2.874 3.795
203 -3.034 2.882
204 -2.633 2.127
205 -2.753 2.744
206 -2.495 2.689
207 -3.673 2.771
208 -3.738 2.128
209 -3.937 1.825
210 -4.684 1.562
211 -4.373 1.160
212 -4.682 0.661
213 -4.201 0.431
214 -4.112 0.142
215 -3.934 -0.147
216 -3.438 0.368
217 -3.492 0.465
218 -3.491 1.248
219 -3.432 1.282
220 -3.405 1.250
221 -3.002 1.262
222 -2.668 0.956
223 -2.643 0.966
224 -2.366 0.799
225 -3.002 0.845
226 -3.413 0.710
227 -3.106 1.009
228 -3.034 1.392
229 -2.942 1.904
230 -3.651 2.335
231 -3.498 1.973
232 -3.577 1.830
233 -3.376 1.717
234 -3.595 1.128
235 -3.502 0.499
236 -3.194 1.050
237 -3.327 1.125
238 -4.165 0.617
239 -4.715 -0.303
240 -4.444 -0.444
241 -4.262 -0.357
242 -5.004 -0.619
243 -5.354 -1.577
244 -6.300 -1.687
245 -7.094 -1.342
246 -6.372 -1.422
247 -6.582 -1.920
248 -6.952 -2.343
249 -7.127 -2.544
250 -6.803 -2.149
251 -7.064 -2.372
252 -7.232 -1.649
253 -7.785 -1.544
254 -7.731 -1.867
255 -7.251 -1.930
256 -7.093 -1.782
257 -7.694 -2.228
258 -7.881 -3.043
259 -7.436 -2.965
260 -7.376 -1.957
261 -7.665 -2.135
262 -8.031 -2.168
263 -8.853 -2.929
264 -8.823 -2.903
265 -7.935 -2.997
266 -8.308 -3.324
267 -7.794 -3.050
268 -6.912 -3.597
269 -6.596 -4.261
270 -6.312 -4.715
271 -5.705 -5.440
272 -5.419 -5.940
273 -5.056 -6.105
274 -5.046 -5.422
275 -5.223 -5.896
276 -5.509 -6.249
277 -5.060 -7.128
278 -5.089 -7.938
279 -4.990 -8.438
280 -6.079 -7.596
281 -6.750 -6.832
282 -6.647 -6.972
283 -6.208 -6.946
284 -6.477 -6.104
285 -6.961 -5.316
286 -7.298 -5.974
287 -6.481 -7.431
288 -6.851 -7.548
289 -6.061 -8.329
290 -5.550 -8.958
291 -5.710 -8.460
292 -6.507 -8.597
293 -7.233 -8.592
294 -7.235 -7.745
295 -7.287 -8.143
296 -7.299 -8.581
297 -6.648 -8.039
298 -6.599 -7.112
299 -7.059 -6.391
300 -6.685 -7.227
301 -6.425 -7.388
302 -6.220 -7.615
303 -6.529 -8.273
304 -6.730 -8.931
305 -7.478 -9.405
306 -8.261 -9.256
307 -9.189 -9.329
308 -10.028 -9.270
309 -10.539 -8.939
310 -10.989 -8.950
311 -11.132 -9.188
312 -11.043 -9.452
313 -11.516 -9.706
314 -11.415 -9.430
315 -11.793 -10.465
316 -12.345 -11.340
317 -12.003 -11.086
318 -11.351 -11.050
319 -11.097 -11.397
320 -11.352 -12.521
321 -11.117 -12.961
322 -10.170 -13.014
323 -9.193 -12.236
324 -8.952 -11.979
325 -9.598 -11.794
326 -11.297 -12.212
327 -11.129 -13.173
328 -10.020 -13.270
329 -9.700 -12.643
330 -10.457 -11.545
331 -10.941 -11.176
332 -10.832 -11.636
333 -10.302 -12.409
334 -10.240 -12.628
335 -9.669 -12.605
336 -9.018 -12.015
337 -8.095 -11.352
338 -8.238 -10.806
339 -8.231 -10.121
340 -8.021 -9.911
341 -7.105 -9.703
342 -6.763 -9.162
343 -7.398 -8.642
344 -7.215 -8.117
345 -7.365 -7.549
346 -7.551 -7.627
347 -7.650 -7.078
348 -7.533 -7.270
349 -7.134 -6.784
350 -6.328 -6.452
351 -6.838 -6.172
352 -7.058 -7.122
353 -7.354 -6.836
354 -7.774 -6.464
355 -8.251 -6.117
356 -8.254 -5.854
357 -7.938 -6.042
358 -8.391 -6.226
359 -8.303 -6.445
360 -8.292 -6.450
361 -8.085 -6.227
362 -7.725 -5.354
363 -7.743 -5.864
364 -7.587 -5.550
365 -7.215 -6.136
366 -7.442 -6.776
367 -7.492 -6.250
368 -7.518 -7.054
369 -8.828 -8.211
370 -9.905 -8.278
371 -10.422 -7.229
372 -10.378 -6.008
373 -10.314 -5.884
374 -9.920 -5.925
375 -9.944 -6.571
376 -9.612 -6.866
377 -9.787 -7.459
378 -10.246 -7.938
379 -11.115 -7.906
380 -11.273 -7.999
381 -11.564 -7.575
382 -11.854 -7.691
383 -11.784 -7.586
384 -11.570 -8.142
385 -11.655 -8.948
386 -11.579 -9.622
387 -11.041 -9.014
388 -10.734 -8.623
389 -10.602 -8.760
390 -10.324 -9.321
391 -10.744 -9.693
392 -10.823 -9.942
393 -11.581 -9.306
394 -12.114 -9.571
395 -11.822 -10.006
396 -10.998 -9.970
397 -11.133 -10.259
398 -11.986 -10.523
399 -11.625 -10.971
400 -11.670 -11.058
401 -11.994 -10.855
402 -12.185 -11.211
403 -13.288 -11.307
404 -14.191 -11.380
405 -13.801 -11.505
406 -13.621 -11.540
407 -13.814 -10.719
408 -13.641 -10.346
409 -13.444 -10.132
410 -13.221 -10.057
411 -12.743 -9.801
412 -13.472 -9.797
413 -13.879 -10.071
414 -13.839 -10.735
415 -14.175 -10.500
416 -14.022 -10.086
417 -13.766 -9.581
418 -14.044 -9.034
419 -13.286 -9.405
420 -13.186 -9.274
421 -14.419 -9.084
422 -16.038 -9.200
423 -16.583 -9.856
424 -17.204 -10.257
425 -17.293 -10.492
426 -15.862 -10.004
427 -14.346 -9.866
428 -14.391 -10.178
429 -14.239 -9.397
430 -14.894 -9.496
431 -14.675 -9.941
432 -14.479 -10.880
433 -15.143 -10.952
434 -14.963 -11.110
435 -14.767 -10.841
436 -14.258 -10.778
437 -13.768 -10.289
438 -13.811 -9.764
439 -13.458 -10.095
440 -12.885 -10.051
441 -13.402 -9.513
442 -12.428 -9.506
443 -12.255 -8.594
444 -12.010 -7.850
445 -11.777 -8.015
446 -12.617 -7.915
447 -13.298 -7.930
448 -13.497 -8.223
449 -13.570 -8.680
450 -13.221 -8.455
451 -13.593 -8.392
452 -13.399 -8.860
453 -12.438 -8.581
454 -11.829 -7.812
455 -11.459 -7.279
456 -10.704 -6.490
457 -9.886 -6.536
458 -10.336 -5.998
459 -10.533 -5.829
460 -11.246 -5.612
461 -11.558 -5.508
462 -11.724 -5.207
463 -11.764 -4.897
464 -11.672 -5.356
465 -11.226 -5.830
466 -12.095 -7.255
467 -12.475 -8.388
468 -12.427 -8.532
469 -12.328 -8.510
470 -13.288 -7.912
471 -13.004 -7.692
472 -12.134 -7.308
473 -11.696 -7.982
474 -11.881 -8.011
475 -11.883 -7.343
476 -11.252 -7.473
477 -10.618 -6.805
478 -10.859 -6.904
479 -10.478 -7.298
480 -10.161 -8.701
481 -10.258 -8.938
482 -9.650 -8.402
483 -9.565 -7.851
484 -9.663 -7.176
485 -9.473 -7.145
486 -10.127 -7.421
487 -10.974 -6.799
488 -11.340 -6.577
489 -12.261 -6.463
490 -12.610 -5.670
491 -12.369 -4.953
492 -12.698 -4.935
493 -12.817 -5.345
494 -13.447 -5.683
495 -13.525 -5.320
496 -12.862 -5.467
497 -12.430 -4.698
498 -13.422 -4.054
499 -14.056 -3.923
500 -13.905 -3.218
501 -14.895 -3.323
