# Supplementary material for: Maximum likelihood-based estimation of diffusion coefficient is quick and reliable method for analyzing estradiol actions on surface receptor movements
Source: Front Neuroinform. 2023 Mar 8;17:1005936. doi: 10.3389/fninf.2023.1005936 (PMC10031098; doi:10.3389/fninf.2023.1005936)
Supplement: Supplementary file 2 [file Data_Sheet_2.ZIP › 00-D-error_sensitivity/D015_s0/Traj_N=500_D=0.15_Error=0_MotionBlur _No.166.dat]

001 -0.347 -0.000
002 -0.753 -0.002
003 -1.077 -0.510
004 -1.395 -0.983
005 -1.669 -1.147
006 -1.632 -0.820
007 -0.953 -0.497
008 -1.202 -1.017
009 -1.259 -1.250
010 -1.063 -0.620
011 -0.694 0.267
012 -0.863 0.897
013 -0.852 1.415
014 -0.596 1.662
015 -0.206 1.374
016 -0.695 1.606
017 -0.623 1.532
018 -0.172 1.305
019 0.242 1.495
020 0.714 1.004
021 1.254 1.019
022 1.039 0.094
023 0.921 -0.342
024 1.077 -0.624
025 1.374 0.683
026 0.856 2.041
027 0.684 3.017
028 0.136 2.907
029 -0.433 2.986
030 0.186 2.705
031 0.503 3.280
032 1.545 3.408
033 1.505 2.789
034 1.355 2.458
035 1.606 3.451
036 2.077 3.992
037 2.659 3.545
038 3.145 3.062
039 2.744 3.506
040 2.771 3.395
041 2.114 3.190
042 2.164 3.294
043 2.189 3.110
044 2.351 3.275
045 2.341 4.079
046 2.517 4.385
047 3.009 4.010
048 3.107 3.954
049 3.457 5.481
050 2.597 6.326
051 2.644 5.688
052 2.710 4.822
053 2.921 5.145
054 2.050 6.001
055 2.489 6.449
056 3.002 6.850
057 3.336 7.330
058 2.368 6.640
059 1.650 5.928
060 1.044 5.566
061 0.385 4.920
062 0.354 4.120
063 0.941 4.403
064 0.765 4.908
065 0.631 4.910
066 -0.403 4.816
067 -1.210 5.026
068 -1.322 5.521
069 -1.129 5.818
070 -1.583 5.692
071 -1.920 5.574
072 -1.409 5.322
073 -0.133 5.582
074 0.451 5.276
075 0.585 5.149
076 0.213 4.909
077 0.512 4.214
078 0.218 4.560
079 -0.672 3.656
080 -0.465 3.302
081 -0.421 3.341
082 0.031 3.267
083 0.965 3.976
084 0.828 4.082
085 0.847 4.032
086 1.233 4.359
087 0.920 4.504
088 2.048 4.844
089 1.716 5.307
090 1.445 6.092
091 1.343 6.394
092 1.556 5.920
093 1.188 5.499
094 1.342 5.705
095 2.272 5.458
096 2.457 5.835
097 1.452 6.378
098 0.231 6.818
099 0.285 6.409
100 0.363 6.471
101 1.213 5.508
102 1.787 5.302
103 1.824 5.673
104 1.814 6.587
105 1.976 6.802
106 1.715 7.399
107 1.380 7.533
108 1.388 6.576
109 1.243 6.044
110 1.328 5.732
111 1.658 4.817
112 0.958 5.203
113 0.512 4.999
114 0.557 4.074
115 -0.214 4.846
116 -1.316 5.194
117 -1.689 4.913
118 -1.851 4.598
119 -2.075 3.980
120 -2.093 4.098
121 -1.616 3.584
122 -2.260 2.995
123 -2.109 2.482
124 -2.267 3.064
125 -2.138 3.521
126 -1.793 3.317
127 -1.447 2.725
128 -1.705 2.286
129 -1.811 2.659
130 -1.364 3.037
131 -1.318 3.254
132 -1.500 3.215
133 -2.405 2.948
134 -2.028 2.744
135 -1.488 2.167
136 -1.010 2.882
137 -0.904 3.579
138 -0.146 3.074
139 0.129 1.932
140 -0.016 2.521
141 -0.179 2.882
142 -1.344 2.636
143 -2.108 2.358
144 -2.698 2.057
145 -2.467 1.793
146 -2.455 1.421
147 -3.017 0.255
148 -3.082 -0.979
149 -2.889 -0.999
150 -2.464 -0.675
151 -1.591 -0.561
152 -0.998 -0.195
153 -1.741 -0.503
154 -2.883 -0.365
155 -3.551 -1.228
156 -3.087 -1.297
157 -4.252 -1.450
158 -4.088 -2.047
159 -3.119 -2.170
160 -2.601 -2.273
161 -2.569 -2.385
162 -2.534 -2.756
163 -1.838 -3.206
164 -0.944 -2.443
165 -1.853 -2.428
166 -1.842 -3.260
167 -2.194 -3.318
168 -1.923 -3.735
169 -1.530 -3.264
170 -1.127 -3.336
171 -1.478 -3.205
172 -1.350 -2.798
173 -1.255 -2.783
174 -0.646 -2.769
175 -0.177 -1.960
176 -0.202 -2.091
177 -0.114 -1.773
178 -0.995 -1.518
179 -0.995 -2.142
180 -1.495 -2.749
181 -2.171 -2.672
182 -2.344 -2.299
183 -1.804 -2.429
184 -1.659 -2.720
185 -2.444 -3.536
186 -2.395 -3.256
187 -2.387 -3.133
188 -3.025 -2.689
189 -3.165 -3.129
190 -3.574 -2.818
191 -3.382 -3.358
192 -3.164 -3.705
193 -2.755 -3.246
194 -1.767 -3.345
195 -1.103 -2.711
196 -0.849 -2.127
197 -1.228 -1.995
198 -1.509 -1.893
199 -1.762 -1.629
200 -1.701 -0.871
201 -2.593 -0.792
202 -3.107 -0.925
203 -2.803 -0.665
204 -2.545 -0.979
205 -3.264 -1.625
206 -3.047 -1.860
207 -2.035 -1.874
208 -1.138 -1.395
209 -0.775 -1.067
210 -0.653 -0.903
211 -0.250 -1.649
212 -0.040 -1.691
213 -0.011 -1.698
214 -0.179 -1.778
215 -1.216 -1.994
216 -1.324 -2.023
217 -1.408 -0.878
218 -0.887 -1.132
219 -1.742 -0.935
220 -2.026 -0.265
221 -2.746 0.425
222 -3.749 1.085
223 -4.112 1.459
224 -4.012 0.970
225 -3.049 0.637
226 -2.585 0.710
227 -3.177 0.965
228 -3.303 0.845
229 -4.137 1.645
230 -3.756 1.900
231 -3.336 1.656
232 -4.959 1.851
233 -5.203 1.680
234 -5.688 1.989
235 -5.054 1.913
236 -4.337 1.094
237 -4.250 0.268
238 -4.291 0.236
239 -4.724 0.379
240 -4.583 -0.177
241 -4.445 -0.422
242 -4.003 -0.480
243 -3.905 -0.669
244 -3.838 -0.462
245 -3.514 0.259
246 -4.320 1.306
247 -4.662 1.580
248 -5.254 1.172
249 -5.181 0.759
250 -4.945 0.842
251 -5.781 1.572
252 -6.788 1.660
253 -7.061 1.325
254 -7.486 1.972
255 -6.987 2.037
256 -6.207 3.084
257 -5.208 3.076
258 -4.316 3.469
259 -3.375 3.791
260 -3.093 3.723
261 -2.917 4.497
262 -2.767 4.523
263 -1.308 5.297
264 -0.468 5.749
265 -0.213 5.707
266 0.304 5.530
267 0.452 4.996
268 0.927 5.224
269 0.379 4.730
270 -0.089 3.753
271 -0.233 3.430
272 -1.155 4.503
273 -1.564 5.017
274 -1.703 5.061
275 -1.448 4.414
276 -1.193 4.726
277 -1.212 5.147
278 -1.169 4.906
279 -1.216 4.731
280 -0.451 5.360
281 -0.122 4.734
282 -0.042 4.549
283 -0.699 4.855
284 -1.673 5.192
285 -1.876 5.056
286 -2.034 5.091
287 -1.837 5.033
288 -2.162 4.899
289 -2.768 5.105
290 -3.314 4.262
291 -3.266 3.691
292 -3.171 3.090
293 -2.874 2.821
294 -3.215 2.370
295 -2.255 0.873
296 -1.990 0.095
297 -2.780 -0.235
298 -2.422 -1.101
299 -2.680 -1.451
300 -3.174 -0.791
301 -3.293 -0.109
302 -3.018 0.004
303 -2.661 -0.332
304 -2.700 0.413
305 -2.669 0.689
306 -1.943 0.563
307 -1.493 0.933
308 -1.212 0.168
309 -1.311 0.361
310 -1.255 -0.474
311 -1.660 -0.483
312 -1.464 -0.537
313 -1.710 0.281
314 -2.771 0.424
315 -3.068 -0.367
316 -4.154 0.039
317 -4.046 0.358
318 -3.098 0.050
319 -2.902 0.257
320 -3.655 0.586
321 -3.827 0.519
322 -3.586 -0.018
323 -3.902 0.509
324 -3.570 0.763
325 -3.943 0.049
326 -4.385 0.092
327 -4.803 0.509
328 -4.683 1.021
329 -5.335 1.186
330 -6.653 1.405
331 -7.206 0.672
332 -7.336 -0.464
333 -8.057 -0.607
334 -8.002 -1.346
335 -6.948 -1.155
336 -6.589 -2.287
337 -7.132 -2.791
338 -7.131 -3.270
339 -7.138 -3.016
340 -6.820 -2.667
341 -6.760 -3.226
342 -6.197 -3.502
343 -6.017 -3.485
344 -5.737 -3.385
345 -5.943 -3.031
346 -6.354 -2.127
347 -7.244 -2.684
348 -6.784 -2.798
349 -5.992 -3.113
350 -5.367 -3.360
351 -5.220 -2.514
352 -5.570 -1.278
353 -4.946 -1.164
354 -4.977 0.031
355 -4.050 0.730
356 -4.021 0.952
357 -5.007 1.241
358 -5.115 1.506
359 -5.166 1.397
360 -5.085 1.845
361 -4.572 2.110
362 -5.329 1.758
363 -5.711 1.951
364 -6.055 1.747
365 -6.464 1.712
366 -6.754 1.575
367 -6.508 2.105
368 -6.248 1.875
369 -5.990 1.788
370 -7.083 1.557
371 -7.528 1.410
372 -6.461 1.512
373 -6.280 1.774
374 -6.698 2.473
375 -6.489 2.972
376 -6.767 3.485
377 -7.262 3.773
378 -6.846 3.314
379 -5.806 3.624
380 -5.472 2.922
381 -4.913 2.227
382 -4.993 2.570
383 -5.343 1.957
384 -6.415 1.084
385 -6.625 2.366
386 -7.301 2.919
387 -7.628 2.797
388 -7.422 1.676
389 -7.062 2.208
390 -6.690 2.576
391 -6.920 2.152
392 -7.089 2.095
393 -7.151 1.768
394 -5.861 1.418
395 -6.426 1.324
396 -5.855 0.622
397 -6.220 0.143
398 -6.105 0.694
399 -5.894 0.959
400 -6.154 1.211
401 -6.498 1.917
402 -6.589 1.966
403 -6.487 1.376
404 -6.130 1.729
405 -5.272 1.681
406 -5.674 1.478
407 -5.864 0.904
408 -5.648 0.515
409 -6.402 0.904
410 -6.281 0.695
411 -5.823 -0.081
412 -5.123 -0.293
413 -4.963 -0.023
414 -4.996 0.591
415 -6.061 0.502
416 -6.439 -0.112
417 -7.057 -1.360
418 -7.634 -1.239
419 -8.430 -0.973
420 -8.415 -0.876
421 -7.587 -0.246
422 -6.978 -0.012
423 -6.594 -0.352
424 -6.954 0.176
425 -6.670 0.367
426 -6.332 0.258
427 -5.955 0.166
428 -5.414 0.104
429 -5.835 0.084
430 -5.510 -0.074
431 -4.972 -0.022
432 -4.879 -0.155
433 -4.330 0.578
434 -4.423 1.516
435 -4.878 1.960
436 -5.471 1.511
437 -5.674 0.997
438 -5.921 1.106
439 -5.251 0.908
440 -4.723 0.949
441 -4.360 0.848
442 -3.065 0.676
443 -3.540 1.490
444 -3.109 1.720
445 -3.263 2.376
446 -3.250 2.108
447 -3.396 1.519
448 -3.243 0.486
449 -2.522 0.370
450 -3.906 0.371
451 -3.810 -0.224
452 -3.783 -0.826
453 -4.249 -0.098
454 -4.495 -0.518
455 -4.501 -0.692
456 -4.713 -0.696
457 -5.637 -1.220
458 -5.726 -1.883
459 -5.690 -1.762
460 -5.599 -1.493
461 -5.376 -1.651
462 -5.863 -1.443
463 -5.710 -1.375
464 -6.318 -1.235
465 -6.465 -1.085
466 -5.911 -0.927
467 -4.358 -0.806
468 -3.495 -0.737
469 -4.221 -1.540
470 -4.144 -1.794
471 -3.476 -1.985
472 -3.603 -1.170
473 -2.969 -0.935
474 -2.912 -0.376
475 -2.107 -0.326
476 -2.140 -1.129
477 -1.709 -1.195
478 -2.146 -0.369
479 -3.049 0.680
480 -3.821 0.853
481 -3.671 0.145
482 -4.000 -0.522
483 -3.990 0.686
484 -3.351 0.568
485 -2.933 -0.540
486 -3.646 -0.071
487 -5.177 -0.085
488 -5.281 -0.717
489 -5.017 -1.008
490 -5.209 -0.972
491 -5.192 -0.943
492 -5.008 -0.517
493 -5.362 0.047
494 -5.710 0.511
495 -5.938 0.260
496 -5.588 0.103
497 -5.539 -0.216
498 -6.487 0.418
499 -6.879 0.276
500 -7.650 0.081
501 -8.151 1.015
