# Supplementary material for: Maximum likelihood-based estimation of diffusion coefficient is quick and reliable method for analyzing estradiol actions on surface receptor movements
Source: Front Neuroinform. 2023 Mar 8;17:1005936. doi: 10.3389/fninf.2023.1005936 (PMC10031098; doi:10.3389/fninf.2023.1005936)
Supplement: Supplementary file 2 [file Data_Sheet_2.ZIP › 00-D-error_sensitivity/D015_s0/Traj_N=500_D=0.15_Error=0_MotionBlur _No.167.dat]

001 0.098 0.124
002 0.152 -0.374
003 0.713 -0.901
004 1.212 -0.006
005 1.728 0.025
006 1.904 0.636
007 1.883 1.652
008 1.914 1.180
009 1.878 0.868
010 2.013 0.749
011 2.522 0.829
012 2.844 0.255
013 2.828 -0.134
014 3.137 -0.188
015 3.061 -0.639
016 3.166 -0.350
017 2.878 -0.478
018 2.363 -0.404
019 2.529 -0.723
020 2.811 -0.513
021 2.768 -0.726
022 3.015 -0.625
023 3.028 -0.645
024 2.868 0.154
025 2.979 0.472
026 2.524 0.085
027 3.367 0.126
028 3.440 -0.499
029 3.261 -0.402
030 3.640 -0.012
031 3.482 -0.033
032 3.588 0.045
033 3.162 -0.594
034 3.704 -1.513
035 3.881 -1.409
036 3.827 -1.297
037 3.972 -0.782
038 3.434 -0.216
039 3.195 0.392
040 2.736 0.354
041 2.619 0.832
042 2.572 0.559
043 2.353 0.106
044 1.976 0.314
045 3.516 0.520
046 4.070 -0.031
047 4.388 0.252
048 4.773 0.652
049 4.446 0.894
050 3.454 0.608
051 3.346 0.415
052 3.635 -0.068
053 3.575 0.140
054 3.367 0.414
055 3.335 0.596
056 2.851 0.783
057 2.891 0.975
058 2.284 1.174
059 2.817 0.597
060 3.361 0.425
061 4.343 0.469
062 3.978 0.802
063 4.741 0.684
064 5.266 1.401
065 6.364 1.262
066 6.924 2.260
067 7.802 2.311
068 8.645 1.299
069 8.348 1.701
070 7.152 2.327
071 6.917 2.847
072 7.154 3.060
073 7.245 4.079
074 7.269 4.524
075 6.787 4.161
076 6.462 4.275
077 6.619 4.536
078 6.223 4.244
079 5.930 4.031
080 6.127 3.275
081 7.058 3.299
082 6.916 3.355
083 6.477 3.881
084 7.193 4.269
085 6.645 4.254
086 7.046 3.788
087 7.470 3.631
088 7.322 3.637
089 8.036 4.272
090 8.708 4.983
091 9.217 5.749
092 8.919 5.000
093 8.817 5.778
094 9.780 5.651
095 10.692 5.820
096 10.617 5.647
097 11.223 5.954
098 11.030 6.490
099 10.910 6.487
100 10.118 6.152
101 9.548 5.846
102 10.029 5.778
103 10.334 5.120
104 11.086 5.100
105 12.057 5.210
106 11.841 4.867
107 10.986 4.638
108 11.107 5.706
109 11.327 5.212
110 11.762 5.936
111 11.453 5.144
112 11.138 4.935
113 10.352 5.946
114 10.644 5.466
115 11.022 6.325
116 11.215 6.373
117 11.441 6.245
118 11.419 6.088
119 11.501 6.618
120 11.430 7.036
121 11.347 7.024
122 10.391 6.798
123 10.080 6.963
124 9.957 6.788
125 9.184 5.926
126 10.103 5.468
127 10.800 5.278
128 11.351 4.759
129 11.783 4.853
130 11.442 4.876
131 11.508 3.788
132 12.215 3.107
133 13.305 2.842
134 13.750 2.990
135 13.976 3.192
136 14.723 2.650
137 15.062 2.629
138 15.706 3.009
139 15.388 3.309
140 15.368 2.880
141 15.409 2.823
142 15.770 2.453
143 16.414 2.458
144 16.930 2.472
145 17.977 2.647
146 18.081 2.222
147 18.755 2.614
148 19.082 3.492
149 19.564 3.687
150 20.002 3.873
151 19.987 4.793
152 19.372 5.045
153 19.285 4.326
154 20.476 4.183
155 20.312 4.314
156 19.383 4.815
157 19.105 4.851
158 19.224 4.300
159 19.389 3.837
160 18.609 3.721
161 18.415 2.725
162 17.595 2.111
163 17.425 2.598
164 18.011 3.294
165 17.918 3.574
166 17.098 3.629
167 16.586 3.280
168 16.436 3.165
169 16.166 3.557
170 16.007 4.072
171 15.487 4.468
172 15.974 4.158
173 15.476 4.435
174 15.408 5.458
175 16.050 6.073
176 15.870 6.732
177 16.828 7.011
178 17.411 7.221
179 16.611 6.875
180 15.397 6.148
181 16.116 6.447
182 16.673 5.996
183 16.669 5.894
184 16.682 5.955
185 16.491 6.139
186 15.875 6.957
187 15.928 8.218
188 16.495 9.032
189 16.748 8.027
190 16.621 7.776
191 17.029 7.305
192 17.058 7.718
193 17.632 8.109
194 17.358 7.619
195 17.097 7.461
196 16.518 6.967
197 16.878 6.699
198 16.673 6.935
199 16.555 6.541
200 17.055 7.009
201 17.341 7.362
202 17.670 7.984
203 18.513 8.409
204 18.613 8.219
205 19.060 8.330
206 19.515 8.161
207 19.159 7.681
208 19.473 8.288
209 19.848 8.761
210 20.310 8.496
211 20.730 8.040
212 20.307 8.107
213 20.216 8.711
214 20.719 8.605
215 21.372 9.085
216 22.004 9.058
217 21.937 9.321
218 21.281 8.872
219 20.977 8.652
220 20.636 8.731
221 21.204 8.234
222 22.179 7.895
223 22.063 7.818
224 22.303 7.613
225 22.014 7.665
226 21.093 7.849
227 20.769 7.206
228 21.348 7.160
229 21.569 7.918
230 21.514 8.689
231 21.927 7.574
232 21.598 6.901
233 21.177 6.593
234 20.329 6.427
235 19.780 7.186
236 19.358 7.024
237 18.924 7.409
238 19.115 7.726
239 18.779 7.523
240 18.370 7.349
241 17.856 7.727
242 17.824 8.062
243 17.551 8.819
244 16.966 8.463
245 16.709 8.521
246 16.751 8.822
247 17.310 8.849
248 17.904 8.348
249 17.730 8.583
250 17.208 9.584
251 17.337 9.807
252 17.149 8.868
253 17.548 8.890
254 17.926 9.044
255 18.764 10.294
256 19.034 10.402
257 19.834 9.961
258 20.049 10.318
259 19.792 9.289
260 18.871 9.624
261 18.720 10.517
262 18.222 10.229
263 17.555 10.953
264 17.556 10.648
265 17.831 10.668
266 18.351 10.663
267 18.841 10.578
268 18.456 10.451
269 18.798 9.885
270 19.152 9.987
271 18.676 9.748
272 18.622 9.615
273 18.434 9.452
274 18.213 9.383
275 17.748 8.996
276 17.593 8.347
277 17.313 7.762
278 17.815 7.231
279 17.782 7.062
280 18.145 6.938
281 18.105 6.526
282 17.411 7.228
283 16.705 7.178
284 16.781 7.907
285 16.851 7.673
286 16.990 6.321
287 16.780 6.619
288 16.508 6.463
289 16.608 6.935
290 17.933 7.700
291 19.192 7.654
292 18.800 7.420
293 18.347 7.552
294 18.110 7.402
295 17.498 8.206
296 18.049 8.714
297 17.929 8.107
298 18.600 8.109
299 18.524 8.198
300 18.122 8.119
301 17.877 8.319
302 17.532 8.190
303 16.741 8.179
304 16.603 8.497
305 15.846 8.644
306 15.383 9.255
307 15.160 8.121
308 14.996 7.978
309 14.274 8.109
310 14.429 7.549
311 14.430 7.256
312 14.258 6.559
313 13.717 6.694
314 13.635 6.865
315 14.092 7.076
316 15.108 6.806
317 15.621 6.335
318 16.352 6.852
319 15.685 6.045
320 14.429 5.536
321 14.620 5.812
322 14.426 5.276
323 14.012 4.843
324 13.361 5.348
325 12.938 5.376
326 13.486 4.641
327 14.435 4.769
328 14.695 4.293
329 14.635 4.415
330 13.994 4.137
331 13.492 4.339
332 14.523 4.947
333 14.739 5.128
334 14.589 4.938
335 13.872 4.379
336 13.813 3.953
337 13.816 4.529
338 13.438 5.184
339 12.976 5.337
340 12.896 5.222
341 12.488 5.569
342 13.374 6.420
343 12.900 7.439
344 12.305 8.835
345 13.079 8.752
346 13.510 8.517
347 13.519 8.992
348 13.874 8.899
349 15.230 8.318
350 15.194 7.794
351 15.340 7.121
352 15.248 6.944
353 14.748 6.863
354 14.569 6.722
355 14.471 5.686
356 14.603 5.644
357 14.931 5.966
358 15.771 6.218
359 15.429 6.117
360 14.106 5.876
361 13.949 5.941
362 13.750 6.308
363 13.519 7.305
364 14.030 7.258
365 13.455 7.963
366 13.550 7.288
367 13.261 7.840
368 13.159 7.574
369 12.831 8.196
370 12.209 8.092
371 11.133 7.822
372 10.589 7.664
373 10.589 7.213
374 10.682 6.482
375 11.198 6.150
376 11.615 5.562
377 11.147 4.206
378 11.086 4.108
379 10.916 3.502
380 10.981 2.673
381 10.928 2.762
382 11.367 1.864
383 11.462 1.428
384 11.070 1.386
385 11.119 0.860
386 11.482 0.524
387 11.475 0.869
388 11.243 0.792
389 11.348 0.823
390 11.474 1.701
391 12.187 1.482
392 12.546 0.975
393 13.981 0.918
394 14.946 0.480
395 15.905 -0.496
396 16.321 -0.300
397 16.665 0.347
398 16.068 0.265
399 15.112 1.004
400 14.581 0.975
401 14.568 1.112
402 13.728 0.835
403 13.782 0.366
404 13.792 0.055
405 13.849 -0.284
406 13.686 -0.397
407 13.537 -0.278
408 13.116 -0.211
409 13.448 -0.738
410 13.763 -1.216
411 13.819 -1.743
412 14.435 -1.002
413 14.584 -1.098
414 14.860 -0.757
415 14.569 -1.018
416 14.866 -0.490
417 15.136 -0.557
418 15.209 -0.190
419 15.784 0.066
420 15.502 0.261
421 15.317 -0.361
422 15.392 -0.607
423 15.921 -0.001
424 16.612 -0.016
425 17.255 -0.019
426 17.407 0.204
427 17.611 -1.080
428 16.896 -1.531
429 16.041 -1.000
430 15.873 -0.918
431 15.268 -0.393
432 15.612 -0.409
433 15.946 -0.763
434 15.768 -1.094
435 15.648 -0.961
436 15.716 -0.922
437 14.929 -0.926
438 14.429 -0.928
439 13.694 -1.095
440 13.280 -0.909
441 13.409 -1.328
442 13.597 -1.285
443 12.791 -0.667
444 12.758 -0.680
445 12.961 -0.942
446 13.224 -1.232
447 13.237 -1.200
448 13.482 -0.441
449 13.293 0.008
450 13.623 0.540
451 13.545 1.727
452 14.156 2.313
453 14.239 2.741
454 14.576 3.186
455 14.174 3.161
456 14.189 3.715
457 14.865 3.465
458 14.706 3.009
459 14.168 3.702
460 13.682 3.607
461 13.962 3.009
462 14.683 2.359
463 14.632 1.872
464 14.063 1.808
465 14.169 1.850
466 14.025 1.948
467 14.203 2.335
468 14.086 2.251
469 13.608 2.551
470 14.071 2.160
471 14.184 1.678
472 14.202 1.853
473 13.817 1.291
474 13.325 1.133
475 12.863 1.690
476 13.178 2.437
477 13.867 2.393
478 14.140 2.723
479 14.806 3.601
480 14.977 3.995
481 14.577 3.873
482 14.513 3.748
483 14.195 3.804
484 14.019 4.040
485 13.914 3.966
486 14.681 3.921
487 14.479 4.364
488 15.161 4.792
489 14.961 4.510
490 14.711 3.634
491 14.471 3.738
492 14.457 3.113
493 14.742 3.383
494 14.269 3.558
495 13.648 3.742
496 13.972 3.438
497 13.432 2.970
498 12.111 2.658
499 11.736 1.787
500 12.050 1.357
501 11.866 0.926
