# Supplementary material for: Maximum likelihood-based estimation of diffusion coefficient is quick and reliable method for analyzing estradiol actions on surface receptor movements
Source: Front Neuroinform. 2023 Mar 8;17:1005936. doi: 10.3389/fninf.2023.1005936 (PMC10031098; doi:10.3389/fninf.2023.1005936)
Supplement: Supplementary file 2 [file Data_Sheet_2.ZIP › 00-D-error_sensitivity/D015_s0/Traj_N=500_D=0.15_Error=0_MotionBlur _No.168.dat]

001 0.047 0.093
002 -0.170 0.366
003 -0.728 0.866
004 -0.707 1.077
005 -1.227 0.949
006 -0.874 1.487
007 -0.988 1.906
008 -1.256 1.593
009 -1.452 1.877
010 -1.731 1.758
011 -1.606 2.240
012 -1.115 2.056
013 -0.745 2.052
014 -0.166 2.217
015 -0.558 2.568
016 -0.704 2.701
017 -0.413 2.349
018 -0.123 2.587
019 -1.095 2.850
020 -1.633 3.683
021 -2.055 2.944
022 -2.398 1.971
023 -2.790 2.237
024 -4.296 1.510
025 -4.778 0.958
026 -4.594 0.766
027 -5.078 1.209
028 -6.181 1.726
029 -6.929 1.855
030 -7.837 1.694
031 -8.092 2.039
032 -8.162 1.749
033 -8.944 1.744
034 -7.938 1.609
035 -6.995 1.009
036 -6.816 0.072
037 -6.459 0.191
038 -6.328 -0.022
039 -6.214 -0.029
040 -6.128 -0.095
041 -5.088 0.738
042 -4.756 1.481
043 -4.922 1.303
044 -5.725 1.787
045 -5.407 2.572
046 -5.923 3.168
047 -6.649 4.329
048 -5.930 4.175
049 -5.920 3.232
050 -5.844 2.530
051 -5.955 1.330
052 -5.894 1.546
053 -5.630 0.927
054 -5.387 1.371
055 -5.715 1.623
056 -5.477 1.769
057 -5.442 2.724
058 -5.791 2.733
059 -5.256 2.658
060 -5.323 3.541
061 -6.245 3.781
062 -6.166 3.207
063 -5.746 2.944
064 -5.516 3.679
065 -5.239 4.267
066 -6.028 5.518
067 -6.029 5.564
068 -6.056 4.939
069 -6.502 4.627
070 -6.093 5.096
071 -5.490 4.942
072 -5.769 5.397
073 -6.084 5.154
074 -6.235 4.842
075 -5.843 4.738
076 -6.082 4.615
077 -6.616 4.810
078 -7.435 4.966
079 -7.190 4.136
080 -6.759 4.156
081 -6.099 4.879
082 -5.415 5.046
083 -4.631 5.078
084 -5.164 3.985
085 -4.555 3.783
086 -4.235 3.849
087 -4.929 3.513
088 -5.639 4.323
089 -5.500 4.605
090 -4.891 4.344
091 -4.702 4.194
092 -2.961 4.613
093 -2.030 4.893
094 -0.998 4.898
095 -0.887 4.650
096 0.003 4.492
097 -0.096 3.773
098 -0.421 3.416
099 -0.472 3.310
100 -0.886 3.557
101 -1.716 3.601
102 -1.573 4.070
103 -1.630 4.943
104 -1.501 5.758
105 -1.899 5.992
106 -2.295 6.210
107 -1.942 6.027
108 -1.917 4.580
109 -3.259 4.003
110 -3.846 3.313
111 -3.988 3.486
112 -3.318 3.119
113 -3.483 2.935
114 -3.033 2.986
115 -2.066 3.302
116 -1.780 3.246
117 -1.952 3.861
118 -1.808 4.254
119 -1.959 4.452
120 -2.373 4.390
121 -2.132 3.780
122 -3.569 3.029
123 -4.663 2.625
124 -4.754 2.158
125 -5.299 1.512
126 -5.155 0.636
127 -4.712 0.150
128 -4.421 -0.852
129 -2.873 -1.283
130 -2.272 -1.849
131 -2.475 -2.140
132 -1.934 -2.097
133 -2.357 -1.687
134 -3.182 -1.700
135 -2.858 -2.091
136 -3.432 -1.750
137 -3.206 -1.843
138 -3.291 -1.480
139 -3.124 -1.542
140 -3.554 -0.717
141 -4.124 -0.726
142 -3.697 -0.448
143 -3.678 -1.215
144 -3.509 -1.067
145 -3.138 -0.550
146 -3.071 -0.636
147 -2.585 0.400
148 -2.920 0.937
149 -2.245 1.064
150 -2.263 1.675
151 -2.310 2.465
152 -2.351 4.114
153 -3.196 4.173
154 -3.769 5.885
155 -3.667 7.549
156 -3.714 7.642
157 -4.124 7.733
158 -4.623 7.942
159 -4.291 7.715
160 -4.652 7.904
161 -4.860 8.203
162 -5.096 7.481
163 -5.686 7.427
164 -5.312 7.904
165 -5.018 7.747
166 -4.783 7.128
167 -4.842 6.353
168 -4.951 5.795
169 -5.309 5.680
170 -5.407 5.755
171 -5.099 5.801
172 -5.229 5.960
173 -4.834 6.125
174 -4.200 6.444
175 -4.517 6.598
176 -4.000 6.050
177 -4.682 5.424
178 -5.037 5.595
179 -4.969 5.413
180 -4.917 5.606
181 -5.313 6.025
182 -5.384 5.809
183 -5.970 5.989
184 -5.823 5.598
185 -5.174 6.248
186 -5.866 6.814
187 -6.096 6.979
188 -6.447 5.950
189 -6.053 6.590
190 -6.254 6.710
191 -6.804 6.274
192 -7.210 6.477
193 -7.306 6.782
194 -6.966 7.809
195 -7.011 8.895
196 -6.242 8.983
197 -5.627 8.765
198 -6.342 9.024
199 -6.055 8.833
200 -6.137 8.335
201 -6.855 8.039
202 -8.051 7.741
203 -8.269 7.444
204 -8.540 7.194
205 -8.120 6.622
206 -8.350 6.965
207 -8.025 7.113
208 -8.351 7.566
209 -9.784 7.883
210 -10.282 7.741
211 -9.953 8.127
212 -9.625 8.460
213 -9.411 9.004
214 -8.784 9.402
215 -8.479 9.894
216 -8.788 9.257
217 -8.289 8.754
218 -7.639 9.800
219 -8.301 8.585
220 -8.789 8.156
221 -9.261 7.361
222 -8.988 7.292
223 -8.702 7.400
224 -9.877 7.776
225 -11.401 8.090
226 -11.226 7.782
227 -11.786 7.610
228 -12.859 7.372
229 -11.471 7.877
230 -10.807 8.045
231 -11.244 8.505
232 -11.187 8.212
233 -10.462 7.708
234 -10.044 7.035
235 -10.457 7.218
236 -10.823 7.675
237 -10.861 7.425
238 -11.025 7.942
239 -10.143 8.444
240 -9.452 8.430
241 -9.785 8.168
242 -9.779 8.068
243 -8.884 8.134
244 -8.460 8.257
245 -8.263 7.033
246 -9.766 6.757
247 -10.368 6.866
248 -10.864 6.675
249 -11.148 5.887
250 -11.688 4.868
251 -11.731 4.612
252 -11.579 4.401
253 -10.916 4.348
254 -11.177 4.655
255 -10.311 4.784
256 -10.516 4.335
257 -11.463 3.572
258 -12.720 3.743
259 -12.802 2.994
260 -12.576 2.879
261 -12.727 2.269
262 -13.172 2.151
263 -13.326 2.978
264 -13.413 3.501
265 -14.178 3.539
266 -13.773 3.817
267 -13.473 3.776
268 -13.254 3.607
269 -13.470 4.242
270 -13.452 4.281
271 -14.155 4.641
272 -14.227 4.209
273 -14.262 4.064
274 -13.651 3.799
275 -13.025 3.661
276 -12.938 3.805
277 -13.185 3.275
278 -12.361 3.843
279 -13.638 3.847
280 -13.716 3.315
281 -13.305 3.039
282 -13.520 4.133
283 -13.267 4.887
284 -13.557 4.457
285 -14.642 3.728
286 -15.744 3.135
287 -14.975 3.430
288 -14.993 3.959
289 -15.083 4.477
290 -14.963 4.341
291 -14.374 4.570
292 -15.025 4.232
293 -15.387 2.885
294 -16.006 2.260
295 -15.435 2.384
296 -15.131 2.603
297 -15.031 1.419
298 -15.374 0.923
299 -14.618 1.306
300 -14.334 1.147
301 -14.819 1.681
302 -14.744 1.963
303 -14.251 2.851
304 -14.672 2.773
305 -15.507 2.768
306 -15.373 3.523
307 -14.897 3.374
308 -14.627 3.165
309 -14.900 3.615
310 -15.385 3.959
311 -15.967 3.980
312 -16.474 3.209
313 -16.290 3.315
314 -17.588 3.499
315 -18.119 3.509
316 -17.579 3.402
317 -17.412 3.657
318 -17.151 3.362
319 -16.847 4.517
320 -16.412 5.329
321 -17.255 5.874
322 -17.624 6.149
323 -17.805 5.932
324 -17.525 4.740
325 -17.834 4.542
326 -17.158 4.437
327 -15.793 4.545
328 -15.453 4.774
329 -15.215 5.652
330 -15.068 6.532
331 -15.104 5.165
332 -15.329 4.588
333 -15.105 3.703
334 -15.174 3.059
335 -15.134 2.986
336 -15.139 3.195
337 -15.247 2.640
338 -15.554 2.123
339 -15.300 1.429
340 -15.228 0.939
341 -15.089 0.351
342 -15.240 0.525
343 -15.618 -0.654
344 -14.975 -0.742
345 -14.860 -1.282
346 -14.582 -2.011
347 -14.698 -2.987
348 -15.101 -3.185
349 -15.045 -2.351
350 -14.797 -1.523
351 -14.983 -1.145
352 -14.973 -0.857
353 -14.821 -1.094
354 -15.387 -0.965
355 -16.024 -1.176
356 -15.897 -1.238
357 -15.266 -0.642
358 -14.845 -0.314
359 -15.385 -0.253
360 -15.168 0.330
361 -15.040 0.523
362 -15.057 1.509
363 -15.311 0.454
364 -15.025 -0.382
365 -15.014 -0.328
366 -14.362 0.229
367 -14.814 0.565
368 -14.720 0.079
369 -13.924 -0.482
370 -14.634 -0.824
371 -15.286 -1.233
372 -15.078 -1.311
373 -15.125 -1.017
374 -16.391 -0.798
375 -16.249 -1.512
376 -15.049 -1.701
377 -14.996 -2.057
378 -14.795 -1.656
379 -15.448 -2.023
380 -15.634 -2.565
381 -15.364 -2.730
382 -14.750 -3.265
383 -14.848 -3.222
384 -15.691 -2.562
385 -15.831 -1.634
386 -15.996 -1.197
387 -15.619 0.074
388 -15.432 0.303
389 -15.800 0.146
390 -15.921 -0.360
391 -16.506 -0.270
392 -17.413 0.110
393 -17.510 0.565
394 -17.181 1.144
395 -16.784 1.865
396 -16.234 2.347
397 -16.390 2.078
398 -16.953 2.917
399 -17.152 3.453
400 -17.048 3.384
401 -17.204 4.017
402 -16.332 4.023
403 -16.497 3.766
404 -16.651 3.696
405 -16.766 3.451
406 -17.573 3.930
407 -17.482 4.064
408 -17.680 4.797
409 -18.035 5.536
410 -17.312 5.139
411 -16.917 5.088
412 -16.645 3.926
413 -16.166 3.815
414 -16.489 3.696
415 -16.181 3.711
416 -16.270 3.231
417 -16.692 2.547
418 -16.381 2.623
419 -16.381 3.411
420 -15.889 3.876
421 -16.293 3.555
422 -16.053 2.684
423 -16.489 3.337
424 -16.273 4.227
425 -15.824 4.455
426 -16.106 4.884
427 -16.291 5.520
428 -15.998 5.881
429 -16.049 5.989
430 -15.521 6.112
431 -15.463 5.228
432 -14.997 4.563
433 -14.863 4.140
434 -14.795 4.147
435 -15.044 3.508
436 -15.162 2.167
437 -15.166 2.195
438 -15.360 2.263
439 -15.764 2.109
440 -15.209 3.151
441 -15.790 3.262
442 -16.355 2.981
443 -15.792 2.108
444 -15.467 3.205
445 -14.985 3.873
446 -15.274 3.465
447 -14.778 2.531
448 -15.035 2.705
449 -14.688 2.650
450 -14.623 3.423
451 -15.310 3.582
452 -14.782 3.351
453 -14.470 3.915
454 -14.439 4.616
455 -14.324 4.295
456 -14.789 3.825
457 -14.734 2.935
458 -13.782 2.549
459 -13.525 2.848
460 -13.657 3.013
461 -13.104 3.029
462 -12.117 3.853
463 -12.442 3.305
464 -12.263 2.822
465 -12.548 2.847
466 -13.537 3.121
467 -14.097 2.309
468 -14.724 2.024
469 -13.956 2.364
470 -14.274 2.457
471 -14.750 3.253
472 -15.375 3.685
473 -15.001 4.061
474 -14.408 3.810
475 -14.833 3.239
476 -15.199 2.768
477 -14.644 3.285
478 -13.665 3.040
479 -13.637 3.235
480 -14.147 3.124
481 -14.277 2.953
482 -13.822 2.576
483 -13.037 2.857
484 -12.266 3.593
485 -12.953 3.523
486 -13.347 2.683
487 -12.816 1.818
488 -11.689 2.174
489 -11.228 2.276
490 -11.636 1.608
491 -11.437 1.474
492 -11.230 1.469
493 -11.395 1.758
494 -10.681 2.379
495 -10.724 2.155
496 -9.954 2.313
497 -10.029 2.745
498 -9.363 2.693
499 -8.993 2.478
500 -8.926 3.173
501 -9.175 2.693
