# Supplementary material for: Maximum likelihood-based estimation of diffusion coefficient is quick and reliable method for analyzing estradiol actions on surface receptor movements
Source: Front Neuroinform. 2023 Mar 8;17:1005936. doi: 10.3389/fninf.2023.1005936 (PMC10031098; doi:10.3389/fninf.2023.1005936)
Supplement: Supplementary file 2 [file Data_Sheet_2.ZIP › 00-D-error_sensitivity/D015_s0/Traj_N=500_D=0.15_Error=0_MotionBlur _No.169.dat]

001 -0.108 0.113
002 0.352 0.418
003 0.378 0.677
004 0.093 0.632
005 -0.354 0.904
006 -1.206 0.755
007 -1.010 0.260
008 -0.680 -0.318
009 -0.688 -0.677
010 -0.365 -1.032
011 -0.133 -1.843
012 0.178 -1.666
013 -0.239 -1.690
014 -0.914 -0.568
015 -0.930 0.072
016 -1.302 1.260
017 -1.699 0.896
018 -1.663 1.640
019 -2.121 2.148
020 -2.079 2.108
021 -1.795 2.235
022 -2.250 2.235
023 -1.073 2.342
024 -0.336 2.051
025 0.475 1.784
026 0.905 1.897
027 1.334 1.956
028 2.070 1.978
029 2.429 1.516
030 3.485 2.069
031 3.564 2.354
032 3.697 2.913
033 2.968 3.319
034 2.782 3.542
035 2.873 3.701
036 3.009 3.522
037 3.445 3.557
038 3.352 3.091
039 4.131 3.559
040 4.636 4.258
041 3.749 4.436
042 4.015 4.852
043 4.929 5.119
044 4.791 6.296
045 5.346 7.154
046 4.964 7.620
047 4.939 7.450
048 5.113 8.199
049 4.972 8.508
050 5.118 8.435
051 5.111 9.260
052 5.249 9.755
053 6.122 10.390
054 6.472 10.483
055 6.080 10.223
056 5.741 9.887
057 5.763 11.425
058 5.587 12.585
059 6.091 12.779
060 5.379 12.314
061 4.782 11.552
062 4.776 10.287
063 5.584 10.038
064 6.339 10.305
065 5.795 9.730
066 4.889 9.991
067 4.464 9.835
068 4.598 10.178
069 5.260 9.660
070 5.507 10.666
071 5.138 11.534
072 4.331 11.481
073 3.409 11.784
074 2.765 12.263
075 3.210 12.804
076 3.384 12.835
077 3.014 13.295
078 3.532 12.893
079 4.349 13.558
080 3.993 14.592
081 3.940 14.960
082 3.522 14.811
083 2.853 14.694
084 2.754 14.907
085 2.330 14.030
086 1.937 13.157
087 1.873 12.384
088 1.183 12.663
089 1.015 12.195
090 0.761 12.453
091 0.564 12.494
092 0.341 12.485
093 0.107 12.630
094 0.436 13.389
095 1.044 13.442
096 0.989 13.150
097 1.328 12.412
098 1.664 12.470
099 0.969 12.697
100 0.936 12.638
101 0.783 12.150
102 0.398 11.325
103 0.585 11.150
104 0.028 11.030
105 -0.294 10.084
106 0.512 10.426
107 1.046 11.662
108 0.017 12.650
109 -0.308 12.797
110 -0.692 12.406
111 -1.802 12.433
112 -2.047 12.269
113 -1.941 12.618
114 -1.671 12.724
115 -2.339 12.117
116 -2.409 11.243
117 -2.098 11.282
118 -1.953 11.350
119 -2.273 11.353
120 -2.453 11.482
121 -2.847 11.803
122 -4.068 11.905
123 -3.995 12.020
124 -4.491 12.003
125 -4.228 11.818
126 -4.483 12.105
127 -4.320 11.876
128 -4.470 12.888
129 -4.178 12.900
130 -4.152 14.029
131 -4.197 14.282
132 -5.062 13.955
133 -4.834 13.694
134 -3.916 13.485
135 -2.907 12.736
136 -2.842 12.171
137 -3.127 12.948
138 -2.581 12.918
139 -2.293 12.560
140 -2.230 12.225
141 -2.252 12.491
142 -1.046 11.747
143 -0.878 11.651
144 -0.763 11.358
145 -1.240 10.506
146 -1.108 10.218
147 -1.066 9.751
148 -0.938 9.039
149 -1.304 8.634
150 -1.592 8.531
151 -2.229 8.513
152 -2.239 9.019
153 -1.642 9.240
154 -0.613 9.118
155 0.346 8.863
156 1.386 7.901
157 1.037 9.012
158 0.362 9.161
159 -1.636 8.991
160 -2.147 9.156
161 -1.681 9.229
162 -2.319 8.752
163 -2.274 8.471
164 -2.890 8.458
165 -2.902 8.176
166 -2.650 8.173
167 -2.854 8.670
168 -2.647 8.605
169 -3.046 8.916
170 -3.758 9.447
171 -3.816 8.642
172 -3.174 8.648
173 -2.737 8.413
174 -2.418 7.972
175 -2.418 7.191
176 -2.179 6.429
177 -2.548 6.085
178 -1.956 5.858
179 -1.860 5.973
180 -1.646 5.578
181 -1.254 5.619
182 -0.948 5.608
183 -0.592 5.710
184 -0.738 5.899
185 -0.830 5.729
186 -0.375 5.757
187 0.345 5.849
188 0.661 5.767
189 1.014 5.843
190 2.059 6.188
191 2.747 6.729
192 2.220 5.890
193 1.467 5.548
194 1.573 5.831
195 1.696 5.726
196 1.758 4.912
197 2.595 4.589
198 2.598 4.480
199 2.287 5.061
200 2.214 4.619
201 2.595 4.055
202 2.395 5.180
203 2.494 5.619
204 1.850 4.449
205 2.644 3.833
206 2.737 3.535
207 2.669 3.723
208 2.834 3.243
209 3.077 2.634
210 2.109 2.239
211 0.609 1.984
212 -0.067 2.600
213 -0.190 2.082
214 -0.248 2.078
215 -0.315 1.683
216 -0.061 1.399
217 -0.428 1.688
218 -0.932 2.234
219 -1.232 2.991
220 -1.274 4.024
221 -0.436 4.214
222 0.195 4.251
223 -0.287 4.559
224 -0.595 4.552
225 -0.475 3.801
226 -0.445 4.452
227 -0.286 4.492
228 0.657 5.039
229 0.765 5.286
230 1.003 4.612
231 1.463 3.806
232 2.332 3.300
233 2.051 2.184
234 1.531 1.719
235 1.439 1.568
236 1.967 1.682
237 2.106 2.737
238 1.827 3.456
239 2.515 4.982
240 2.545 4.789
241 2.593 4.789
242 2.586 4.284
243 1.940 4.789
244 1.585 4.455
245 1.057 4.572
246 0.955 4.206
247 0.996 3.087
248 1.491 2.239
249 1.265 1.830
250 1.506 2.261
251 1.915 2.298
252 1.244 2.671
253 0.511 3.088
254 0.422 2.627
255 0.396 2.331
256 0.546 1.905
257 -0.141 1.845
258 -0.991 1.291
259 0.197 1.618
260 0.412 1.556
261 -0.364 2.606
262 -0.692 2.744
263 -0.644 2.692
264 -0.561 2.623
265 -0.600 2.495
266 -1.426 2.052
267 -1.650 2.475
268 -0.880 2.515
269 -0.146 2.304
270 0.500 2.622
271 -0.055 2.807
272 -0.840 2.625
273 -0.827 2.037
274 -1.493 1.706
275 -0.638 1.696
276 -1.317 1.315
277 -1.675 0.975
278 -1.259 1.041
279 -0.394 0.846
280 0.413 1.057
281 0.937 1.050
282 1.641 0.857
283 1.986 -0.108
284 2.416 -0.273
285 2.140 -1.350
286 2.602 -2.211
287 3.490 -2.859
288 3.880 -3.662
289 3.747 -4.184
290 3.523 -4.632
291 2.351 -4.296
292 2.108 -4.419
293 1.624 -3.871
294 1.162 -4.546
295 2.018 -5.760
296 1.549 -5.630
297 1.138 -5.718
298 1.464 -4.932
299 0.978 -4.981
300 0.454 -5.252
301 0.602 -5.792
302 1.230 -6.612
303 1.298 -6.314
304 1.012 -5.616
305 0.665 -4.741
306 1.285 -5.088
307 1.051 -5.532
308 0.966 -4.550
309 0.652 -3.717
310 1.636 -4.770
311 2.424 -4.721
312 3.295 -5.112
313 3.808 -5.308
314 4.332 -5.095
315 4.603 -5.731
316 5.327 -5.818
317 6.018 -5.714
318 6.339 -5.664
319 6.110 -6.142
320 5.221 -6.796
321 3.245 -7.409
322 2.884 -6.505
323 3.597 -6.125
324 4.069 -6.210
325 4.256 -5.973
326 4.822 -5.867
327 4.976 -5.747
328 4.570 -5.955
329 3.038 -5.062
330 2.568 -4.398
331 3.134 -4.100
332 2.546 -4.521
333 2.371 -4.488
334 2.134 -4.108
335 1.891 -3.415
336 2.149 -3.690
337 2.554 -3.901
338 2.911 -4.116
339 3.617 -4.247
340 3.562 -4.566
341 3.485 -4.629
342 2.914 -4.345
343 2.876 -3.938
344 3.419 -4.662
345 3.634 -4.338
346 3.724 -3.826
347 4.122 -3.656
348 5.238 -3.289
349 5.246 -3.274
350 5.012 -3.443
351 4.744 -3.069
352 5.121 -3.093
353 4.753 -2.784
354 4.202 -3.181
355 4.575 -3.240
356 5.330 -3.026
357 5.524 -2.107
358 6.156 -1.748
359 5.729 -1.579
360 6.342 -0.669
361 7.317 -0.426
362 7.494 -1.331
363 7.531 -1.582
364 7.906 -1.019
365 8.875 -1.023
366 8.966 -0.998
367 8.913 -1.845
368 8.501 -1.248
369 8.685 -1.388
370 8.027 -1.501
371 7.348 -1.846
372 6.356 -2.191
373 7.325 -2.825
374 7.655 -3.745
375 7.725 -4.251
376 7.629 -4.444
377 7.136 -4.952
378 6.921 -5.250
379 7.573 -5.577
380 7.654 -5.238
381 7.287 -5.119
382 7.013 -4.945
383 6.846 -5.205
384 6.549 -5.358
385 5.381 -5.985
386 5.762 -5.677
387 6.361 -5.640
388 6.064 -6.373
389 6.473 -6.691
390 6.765 -6.019
391 6.184 -5.814
392 6.423 -5.484
393 6.098 -4.824
394 5.638 -4.886
395 5.973 -4.686
396 6.329 -5.113
397 6.132 -5.288
398 6.140 -4.955
399 6.007 -5.521
400 5.556 -5.966
401 6.007 -6.053
402 6.549 -5.463
403 6.739 -5.547
404 7.154 -5.829
405 7.991 -6.906
406 8.645 -7.382
407 8.068 -6.492
408 7.422 -6.071
409 7.942 -6.183
410 8.437 -6.175
411 8.200 -6.915
412 7.390 -7.021
413 6.641 -7.449
414 6.112 -7.782
415 5.427 -8.533
416 5.187 -8.451
417 4.390 -8.221
418 4.429 -8.493
419 4.075 -8.508
420 4.210 -8.236
421 5.308 -8.586
422 4.955 -8.504
423 4.531 -8.324
424 3.843 -8.096
425 4.031 -8.201
426 3.424 -8.628
427 3.556 -8.970
428 3.797 -8.585
429 3.927 -8.459
430 3.922 -8.888
431 4.119 -9.825
432 4.352 -10.535
433 5.255 -11.075
434 5.096 -10.825
435 5.357 -10.725
436 5.663 -10.757
437 5.317 -10.507
438 5.606 -9.978
439 5.173 -10.164
440 5.391 -10.758
441 5.256 -11.358
442 5.073 -11.980
443 5.363 -12.093
444 4.480 -11.682
445 4.708 -11.620
446 4.914 -11.905
447 4.967 -11.686
448 4.457 -11.809
449 4.643 -11.315
450 4.443 -11.528
451 4.593 -10.978
452 5.065 -10.468
453 6.008 -10.241
454 6.118 -10.050
455 5.987 -10.356
456 5.739 -10.253
457 5.127 -10.178
458 4.514 -10.284
459 5.011 -9.681
460 5.220 -9.657
461 4.908 -9.317
462 4.804 -7.864
463 5.694 -7.052
464 6.311 -6.585
465 6.523 -7.032
466 5.852 -7.117
467 5.302 -6.686
468 5.149 -6.188
469 5.367 -6.436
470 5.249 -6.339
471 5.293 -6.541
472 5.214 -6.372
473 4.677 -7.035
474 4.445 -7.787
475 4.376 -7.389
476 4.348 -7.295
477 4.315 -7.670
478 4.198 -7.238
479 4.666 -6.609
480 4.108 -6.473
481 4.046 -6.341
482 3.592 -5.860
483 3.392 -5.381
484 3.427 -5.137
485 4.166 -4.534
486 4.476 -4.799
487 4.548 -3.710
488 4.758 -4.330
489 5.434 -4.867
490 5.754 -4.722
491 5.824 -4.771
492 6.523 -4.254
493 6.563 -4.185
494 6.332 -4.363
495 6.750 -4.228
496 6.931 -4.558
497 7.137 -5.393
498 7.505 -5.973
499 7.399 -6.085
500 7.009 -5.395
501 6.276 -5.770
