# Supplementary material for: Maximum likelihood-based estimation of diffusion coefficient is quick and reliable method for analyzing estradiol actions on surface receptor movements
Source: Front Neuroinform. 2023 Mar 8;17:1005936. doi: 10.3389/fninf.2023.1005936 (PMC10031098; doi:10.3389/fninf.2023.1005936)
Supplement: Supplementary file 2 [file Data_Sheet_2.ZIP › 00-D-error_sensitivity/D015_s0/Traj_N=500_D=0.15_Error=0_MotionBlur _No.170.dat]

001 -0.403 0.474
002 -0.815 0.628
003 -0.054 1.086
004 -0.474 1.035
005 -1.338 0.282
006 -1.637 0.689
007 -1.174 0.511
008 -0.309 0.219
009 -0.202 0.855
010 -0.534 0.169
011 -0.426 -0.494
012 -0.705 -2.031
013 -0.728 -3.104
014 -0.235 -4.099
015 0.593 -4.268
016 1.795 -4.280
017 1.642 -5.217
018 1.093 -5.272
019 1.397 -5.406
020 1.471 -5.269
021 0.469 -5.209
022 1.134 -5.379
023 2.168 -5.063
024 2.683 -5.230
025 2.895 -4.166
026 2.513 -3.425
027 2.135 -3.986
028 1.750 -3.904
029 1.343 -4.471
030 2.182 -3.966
031 2.637 -3.627
032 2.627 -3.019
033 3.650 -3.102
034 4.733 -2.521
035 5.422 -1.836
036 4.974 -1.772
037 4.799 -2.166
038 5.244 -1.804
039 5.811 -2.376
040 6.108 -2.567
041 6.146 -2.526
042 5.329 -2.710
043 5.483 -2.401
044 5.798 -3.036
045 5.501 -2.773
046 5.306 -2.673
047 5.277 -2.300
048 5.170 -1.794
049 5.016 -1.909
050 4.857 -1.388
051 5.223 -1.140
052 4.824 -0.866
053 4.659 -0.604
054 4.877 -1.275
055 4.260 -1.306
056 4.631 -0.927
057 3.965 -0.017
058 4.263 -0.361
059 4.716 0.235
060 3.658 0.874
061 2.987 1.241
062 3.718 1.252
063 3.462 0.788
064 3.741 0.800
065 4.339 0.060
066 5.090 -1.019
067 4.980 -1.109
068 5.103 -1.315
069 4.555 -1.550
070 5.018 -1.866
071 4.919 -2.430
072 4.894 -2.820
073 4.820 -3.361
074 5.876 -3.644
075 6.143 -4.138
076 6.598 -3.459
077 6.757 -3.112
078 6.366 -3.308
079 6.134 -3.641
080 5.580 -3.514
081 5.244 -3.509
082 5.270 -2.935
083 4.498 -2.629
084 4.439 -2.232
085 4.926 -1.494
086 4.989 -1.267
087 4.909 -0.939
088 5.584 -1.922
089 6.507 -1.983
090 7.448 -1.887
091 7.102 -1.849
092 6.627 -1.555
093 6.703 -2.089
094 6.579 -2.432
095 5.744 -2.492
096 4.548 -1.822
097 4.135 -1.725
098 4.746 -1.867
099 4.582 -2.667
100 4.007 -2.843
101 4.178 -2.620
102 3.745 -2.405
103 4.109 -2.641
104 4.583 -2.633
105 4.893 -2.452
106 5.842 -2.176
107 5.842 -3.300
108 5.704 -3.337
109 6.211 -4.353
110 7.195 -4.920
111 7.213 -5.111
112 6.872 -4.943
113 6.059 -4.664
114 6.103 -4.880
115 5.780 -3.480
116 6.127 -2.865
117 6.516 -2.631
118 6.951 -2.226
119 6.460 -1.470
120 6.159 -1.022
121 6.555 -0.358
122 6.502 0.152
123 6.340 0.053
124 5.808 0.703
125 5.796 1.323
126 5.695 0.519
127 5.573 0.276
128 5.349 -0.041
129 5.132 -0.800
130 5.799 -1.200
131 5.486 -1.246
132 4.376 -1.378
133 4.460 -1.582
134 4.449 -1.188
135 4.221 -1.312
136 3.674 -1.611
137 3.635 -1.707
138 3.845 -1.696
139 3.663 -1.673
140 3.991 -1.548
141 4.706 -0.898
142 5.551 -0.638
143 6.125 -0.994
144 6.283 -1.241
145 6.013 -1.241
146 5.416 -1.043
147 5.070 -1.674
148 5.681 -1.966
149 5.282 -2.885
150 5.123 -4.100
151 4.936 -4.802
152 5.181 -4.576
153 4.390 -5.037
154 4.241 -5.150
155 3.853 -4.449
156 3.907 -4.070
157 4.117 -3.573
158 3.075 -3.717
159 2.772 -3.945
160 3.362 -3.039
161 2.584 -3.077
162 2.862 -3.582
163 2.347 -4.217
164 2.628 -4.255
165 2.795 -4.420
166 3.118 -4.575
167 3.854 -4.023
168 4.052 -3.789
169 3.614 -4.282
170 3.812 -4.681
171 3.952 -5.153
172 3.818 -4.969
173 2.726 -5.130
174 3.741 -5.369
175 3.535 -5.620
176 3.733 -5.400
177 3.511 -5.791
178 3.708 -5.419
179 4.374 -5.936
180 4.276 -5.200
181 4.564 -5.674
182 4.232 -5.921
183 4.253 -6.415
184 4.671 -6.357
185 4.849 -6.364
186 5.059 -5.317
187 4.894 -4.972
188 5.150 -4.766
189 5.845 -5.268
190 5.851 -4.698
191 5.634 -4.850
192 5.206 -4.992
193 4.981 -4.887
194 4.846 -4.906
195 5.319 -5.322
196 5.051 -5.185
197 5.330 -5.237
198 4.668 -5.782
199 5.406 -4.805
200 5.151 -4.619
201 5.638 -3.976
202 5.655 -3.815
203 5.924 -4.420
204 6.490 -4.897
205 7.211 -5.471
206 6.892 -4.627
207 6.371 -4.649
208 6.772 -4.549
209 7.290 -4.568
210 7.201 -4.073
211 6.697 -4.337
212 7.214 -4.337
213 7.444 -3.695
214 7.733 -3.462
215 7.286 -3.267
216 8.133 -3.845
217 8.357 -4.228
218 8.657 -4.625
219 8.344 -4.524
220 8.601 -3.337
221 8.348 -3.170
222 8.747 -2.724
223 8.332 -2.790
224 8.832 -2.874
225 8.315 -2.662
226 8.225 -2.773
227 7.357 -2.287
228 6.966 -2.130
229 7.553 -1.786
230 7.603 -0.622
231 7.390 0.358
232 7.388 0.106
233 8.386 0.218
234 8.643 -0.266
235 8.777 -0.422
236 8.434 -0.141
237 8.046 0.294
238 8.190 0.272
239 8.974 0.207
240 9.228 0.395
241 8.782 0.093
242 8.790 -0.804
243 8.005 -0.431
244 7.540 -1.104
245 6.969 -1.613
246 6.789 -1.867
247 7.218 -2.024
248 7.293 -2.221
249 8.780 -1.643
250 9.169 -1.198
251 9.500 -1.608
252 9.538 -2.345
253 8.783 -2.197
254 8.565 -1.801
255 8.058 -1.015
256 7.673 -0.274
257 7.827 -0.620
258 7.938 -1.064
259 7.581 -1.411
260 8.155 -1.586
261 9.032 -1.073
262 9.755 -0.298
263 9.879 -0.420
264 9.431 -0.947
265 9.467 -0.718
266 9.056 0.108
267 9.172 -0.567
268 9.466 -0.203
269 9.465 0.348
270 9.280 1.354
271 9.089 1.160
272 9.155 0.727
273 9.098 1.010
274 9.074 1.229
275 9.852 1.643
276 10.015 1.129
277 10.468 0.864
278 10.754 1.188
279 11.021 1.049
280 10.495 1.609
281 11.041 1.727
282 11.396 0.424
283 10.565 -0.721
284 9.448 -1.040
285 9.241 -1.088
286 9.199 -1.694
287 8.660 -1.620
288 8.623 -1.001
289 8.881 -0.399
290 8.790 -0.706
291 9.089 -0.990
292 9.620 -0.317
293 9.319 -0.013
294 8.548 0.304
295 8.439 0.721
296 8.222 0.335
297 8.943 0.070
298 8.277 0.081
299 8.249 0.438
300 8.428 0.957
301 8.890 -0.230
302 10.440 -1.192
303 10.630 -1.127
304 10.822 -0.796
305 10.874 -1.051
306 10.592 -1.105
307 10.559 -0.684
308 11.214 -0.966
309 10.887 -1.505
310 10.987 -1.341
311 11.008 -1.234
312 11.107 -0.617
313 10.752 -0.698
314 10.936 -0.770
315 10.787 -0.784
316 9.959 0.001
317 9.908 0.518
318 9.429 0.066
319 8.210 0.412
320 8.094 0.481
321 8.241 0.548
322 8.668 1.726
323 8.156 2.564
324 7.784 2.664
325 7.914 2.139
326 8.089 1.275
327 8.481 1.106
328 8.841 0.584
329 8.830 0.546
330 9.448 1.281
331 9.639 1.159
332 9.154 1.060
333 9.583 0.915
334 9.715 1.104
335 9.476 0.680
336 9.950 2.162
337 10.453 2.133
338 10.480 1.462
339 9.452 1.142
340 8.910 0.500
341 8.902 0.681
342 8.874 1.783
343 8.601 1.402
344 8.715 1.313
345 8.787 0.782
346 9.083 0.773
347 9.851 1.210
348 10.367 0.421
349 10.293 0.437
350 10.276 1.229
351 10.288 1.817
352 10.554 2.871
353 11.512 3.490
354 12.021 2.869
355 12.490 2.261
356 12.539 2.042
357 12.055 2.178
358 11.295 1.511
359 10.706 1.457
360 10.140 1.413
361 9.787 1.233
362 10.200 1.212
363 9.470 1.756
364 8.828 1.833
365 9.563 1.896
366 9.165 2.172
367 9.077 2.041
368 9.347 2.015
369 9.630 2.193
370 10.752 1.760
371 10.549 0.749
372 10.786 0.508
373 10.855 0.623
374 11.580 0.540
375 12.216 0.590
376 12.883 0.928
377 12.237 0.473
378 11.701 0.893
379 12.018 0.799
380 12.392 1.373
381 12.999 1.743
382 13.772 2.009
383 13.675 1.931
384 13.287 1.994
385 12.882 1.884
386 12.699 1.647
387 12.410 1.568
388 11.511 1.894
389 11.145 1.738
390 11.093 0.828
391 12.161 0.479
392 11.860 0.277
393 11.670 0.279
394 11.619 0.805
395 10.933 1.173
396 10.453 1.180
397 10.121 1.025
398 10.034 0.597
399 9.944 0.938
400 9.271 1.004
401 8.563 0.742
402 8.454 0.672
403 8.637 0.997
404 8.352 0.720
405 8.227 0.981
406 8.663 0.935
407 8.990 0.791
408 8.302 1.150
409 8.183 0.329
410 8.648 -0.428
411 9.504 -0.718
412 9.522 0.201
413 9.157 0.672
414 8.547 1.219
415 8.122 0.759
416 8.885 0.046
417 9.265 -0.300
418 8.943 -0.543
419 8.430 -0.178
420 8.946 -0.738
421 9.296 -1.649
422 9.502 -1.104
423 9.595 -1.507
424 9.945 -2.457
425 10.068 -2.761
426 10.234 -2.911
427 10.899 -2.361
428 11.284 -2.170
429 11.260 -1.441
430 11.374 -1.747
431 10.486 -1.955
432 11.073 -2.542
433 11.205 -3.144
434 10.928 -3.633
435 10.977 -3.167
436 10.207 -2.332
437 9.916 -2.138
438 10.214 -2.098
439 10.717 -2.369
440 11.483 -2.813
441 11.939 -3.411
442 11.960 -3.125
443 11.647 -2.828
444 11.229 -3.318
445 11.209 -3.150
446 11.367 -3.123
447 11.202 -2.842
448 11.717 -2.569
449 10.924 -2.464
450 10.493 -2.926
451 10.042 -2.478
452 10.292 -1.274
453 10.956 -1.248
454 11.621 -2.546
455 11.172 -3.611
456 9.844 -4.206
457 9.624 -4.493
458 9.846 -4.401
459 9.239 -3.613
460 9.381 -3.742
461 8.982 -4.286
462 8.666 -4.426
463 9.332 -5.103
464 8.719 -4.856
465 8.198 -4.733
466 7.222 -5.128
467 7.221 -5.683
468 6.611 -5.755
469 6.652 -5.444
470 6.428 -4.712
471 6.207 -4.848
472 6.166 -4.017
473 5.753 -3.544
474 5.405 -4.048
475 4.676 -4.522
476 4.909 -5.341
477 5.119 -4.922
478 5.317 -4.703
479 5.455 -4.754
480 5.711 -4.118
481 5.719 -4.377
482 5.460 -5.360
483 5.041 -5.123
484 5.063 -4.815
485 4.940 -5.010
486 3.990 -4.707
487 3.783 -3.893
488 3.642 -3.239
489 3.570 -2.233
490 3.876 -2.063
491 4.288 -1.833
492 3.734 -1.183
493 3.400 -1.546
494 3.039 -1.661
495 3.034 -1.260
496 2.974 -1.118
497 2.773 -1.294
498 2.569 -1.869
499 2.991 -2.306
500 2.492 -3.162
501 3.294 -3.432
