# Supplementary material for: Maximum likelihood-based estimation of diffusion coefficient is quick and reliable method for analyzing estradiol actions on surface receptor movements
Source: Front Neuroinform. 2023 Mar 8;17:1005936. doi: 10.3389/fninf.2023.1005936 (PMC10031098; doi:10.3389/fninf.2023.1005936)
Supplement: Supplementary file 2 [file Data_Sheet_2.ZIP › 00-D-error_sensitivity/D015_s0/Traj_N=500_D=0.15_Error=0_MotionBlur _No.171.dat]

001 -0.255 0.119
002 -0.926 0.757
003 -1.057 0.187
004 -1.518 1.116
005 -2.351 1.330
006 -2.157 1.392
007 -2.385 1.540
008 -2.119 1.814
009 -1.840 2.482
010 -2.439 2.731
011 -3.107 2.749
012 -3.695 3.326
013 -3.507 3.030
014 -4.030 2.990
015 -4.553 1.917
016 -4.463 2.567
017 -3.852 2.519
018 -3.954 2.983
019 -4.237 2.931
020 -4.851 3.114
021 -5.400 3.580
022 -5.195 3.794
023 -5.264 3.780
024 -5.891 3.366
025 -5.546 4.062
026 -5.472 4.442
027 -4.658 4.543
028 -4.084 4.790
029 -3.314 4.677
030 -3.007 4.499
031 -2.287 5.156
032 -1.594 5.511
033 -1.111 5.922
034 -1.063 6.142
035 -0.748 5.881
036 -0.872 5.240
037 -0.779 5.529
038 -0.491 5.043
039 -1.373 5.576
040 -0.593 5.893
041 0.015 5.400
042 0.331 4.898
043 0.276 4.880
044 1.396 5.398
045 1.676 5.433
046 1.727 5.359
047 1.393 5.468
048 0.997 5.276
049 1.682 4.353
050 1.197 5.080
051 1.308 5.083
052 1.851 4.834
053 1.280 4.645
054 1.263 4.434
055 0.824 4.736
056 0.395 3.907
057 0.580 4.055
058 1.161 3.829
059 1.293 4.171
060 0.694 3.415
061 0.610 3.266
062 0.420 3.394
063 0.788 4.122
064 0.397 3.863
065 0.799 3.502
066 0.244 3.654
067 -0.948 3.900
068 -1.785 2.909
069 -2.837 1.726
070 -3.089 1.882
071 -3.131 2.106
072 -1.951 1.816
073 -1.280 1.465
074 -1.946 1.161
075 -1.556 1.779
076 -0.775 2.431
077 -0.533 1.315
078 0.064 0.880
079 0.133 1.045
080 0.260 1.161
081 0.812 0.930
082 0.968 0.663
083 0.667 0.965
084 0.772 0.601
085 1.562 1.171
086 2.318 1.720
087 2.290 1.289
088 1.758 -0.144
089 1.529 0.010
090 1.881 1.295
091 1.829 0.582
092 2.063 0.120
093 3.078 -0.106
094 2.706 -0.849
095 2.518 -0.663
096 2.437 0.416
097 2.316 1.374
098 2.198 1.827
099 1.959 1.434
100 1.358 1.718
101 0.688 2.059
102 0.147 2.925
103 0.178 3.278
104 0.054 3.136
105 0.218 3.305
106 -0.102 4.459
107 -0.190 5.077
108 1.349 5.966
109 1.782 5.803
110 2.184 5.636
111 2.220 5.117
112 2.175 4.265
113 1.777 3.234
114 1.243 3.507
115 0.997 3.274
116 1.383 3.073
117 1.280 3.001
118 1.784 2.506
119 3.429 2.216
120 3.933 1.139
121 5.129 1.403
122 5.307 2.084
123 4.964 1.858
124 4.529 1.930
125 4.399 3.143
126 4.981 3.676
127 5.321 3.518
128 4.348 2.721
129 3.966 1.519
130 3.160 1.554
131 2.210 1.534
132 2.075 1.769
133 2.418 1.589
134 2.100 1.167
135 2.312 0.868
136 3.007 1.051
137 3.535 0.505
138 3.850 0.539
139 4.376 0.647
140 4.444 0.346
141 4.082 0.295
142 3.920 1.312
143 4.165 1.442
144 4.216 1.295
145 3.639 0.782
146 3.338 1.030
147 4.108 1.007
148 4.025 1.166
149 3.284 1.707
150 3.358 1.644
151 3.580 2.356
152 4.520 1.781
153 4.559 2.717
154 4.842 3.280
155 5.649 3.781
156 6.015 3.433
157 6.141 2.586
158 6.278 2.618
159 6.354 2.284
160 6.129 2.131
161 5.727 1.969
162 6.152 1.445
163 6.344 1.338
164 6.771 2.127
165 6.754 1.571
166 6.216 1.997
167 6.398 2.323
168 5.188 2.827
169 4.153 3.378
170 3.852 2.803
171 4.290 3.222
172 4.225 3.227
173 4.583 3.974
174 5.308 4.804
175 5.642 5.407
176 5.804 4.886
177 6.486 4.424
178 5.970 4.085
179 5.711 4.048
180 4.810 3.884
181 4.526 4.020
182 4.717 4.376
183 4.239 4.186
184 4.370 4.828
185 5.492 5.122
186 6.049 5.286
187 6.010 5.359
188 6.103 4.819
189 5.939 4.484
190 6.752 5.561
191 6.616 5.628
192 5.829 5.811
193 6.234 6.215
194 6.441 6.789
195 6.228 6.689
196 6.081 6.418
197 6.585 5.491
198 5.745 5.658
199 6.155 6.027
200 6.305 6.432
201 5.932 6.603
202 5.259 6.837
203 5.027 7.004
204 5.359 7.036
205 4.923 7.044
206 4.536 6.508
207 4.572 5.893
208 4.449 6.198
209 3.322 6.286
210 3.164 7.130
211 3.562 7.473
212 3.935 7.974
213 4.299 8.208
214 4.935 7.920
215 4.691 8.065
216 4.874 7.434
217 4.984 7.680
218 4.322 8.278
219 3.250 8.576
220 2.706 8.612
221 2.862 8.348
222 3.717 7.357
223 3.394 7.519
224 4.040 6.989
225 4.094 6.083
226 3.910 6.250
227 4.348 5.646
228 4.327 5.860
229 4.790 5.747
230 4.601 5.432
231 4.713 4.376
232 5.260 4.676
233 5.613 4.728
234 5.166 4.535
235 4.625 3.877
236 5.313 3.965
237 6.114 4.623
238 6.094 5.564
239 5.168 4.980
240 4.020 4.246
241 3.954 3.435
242 4.247 2.633
243 3.436 2.747
244 3.250 2.692
245 2.596 3.238
246 2.682 3.238
247 3.235 3.366
248 2.310 4.139
249 1.894 4.669
250 2.656 4.404
251 2.826 4.512
252 2.675 4.029
253 2.444 4.328
254 2.213 4.052
255 1.969 4.861
256 2.323 4.647
257 2.218 5.262
258 2.313 5.923
259 1.947 5.722
260 2.553 4.391
261 3.381 4.160
262 3.270 4.905
263 3.722 3.907
264 5.010 3.141
265 5.359 2.925
266 5.183 3.210
267 5.138 3.942
268 4.890 3.878
269 3.592 3.761
270 4.239 3.284
271 4.296 2.347
272 4.138 1.616
273 4.960 1.607
274 4.286 1.796
275 4.323 2.111
276 4.747 1.550
277 5.104 1.558
278 4.593 1.275
279 4.526 1.228
280 3.775 1.134
281 3.520 0.695
282 3.782 0.971
283 4.162 0.263
284 5.541 -0.078
285 5.903 -0.004
286 5.821 -0.105
287 6.668 -0.289
288 7.185 -1.148
289 7.165 -1.100
290 7.357 -0.392
291 7.597 -0.534
292 7.747 -0.759
293 7.059 -0.816
294 7.220 -1.257
295 7.986 -1.682
296 7.458 -1.610
297 6.315 -1.377
298 5.942 -1.327
299 6.131 -1.811
300 5.621 -0.815
301 5.516 -0.936
302 5.011 -1.742
303 3.898 -1.989
304 4.126 -1.699
305 4.688 -2.301
306 4.314 -2.293
307 4.454 -1.919
308 4.948 -2.048
309 4.555 -1.946
310 3.842 -1.872
311 2.707 -1.792
312 1.761 -1.198
313 2.294 0.035
314 2.093 -0.072
315 2.308 -0.088
316 2.531 0.143
317 3.032 -0.361
318 3.520 -1.355
319 3.419 -2.230
320 3.073 -2.730
321 2.062 -2.930
322 1.685 -3.110
323 1.473 -3.455
324 1.241 -3.444
325 1.605 -3.292
326 1.595 -3.246
327 1.860 -2.577
328 2.530 -2.602
329 2.913 -3.014
330 3.451 -4.392
331 3.044 -5.314
332 2.209 -5.942
333 2.569 -5.572
334 2.156 -5.721
335 1.575 -6.042
336 1.238 -6.410
337 1.610 -5.650
338 1.550 -5.038
339 0.618 -4.684
340 0.249 -4.667
341 0.826 -5.025
342 0.428 -5.248
343 -0.261 -4.682
344 -0.550 -4.977
345 -0.030 -5.078
346 -0.664 -6.216
347 -1.280 -7.129
348 -1.404 -6.635
349 -0.291 -6.888
350 -0.255 -7.251
351 -0.709 -7.032
352 0.090 -7.146
353 0.719 -7.512
354 1.547 -7.616
355 1.705 -7.545
356 2.135 -7.711
357 1.064 -7.661
358 0.661 -7.182
359 0.817 -7.388
360 0.340 -7.100
361 0.239 -5.913
362 -0.029 -4.448
363 -0.843 -4.252
364 -1.164 -4.339
365 -0.134 -4.614
366 0.297 -5.010
367 0.507 -4.163
368 -0.230 -4.391
369 -0.041 -5.566
370 0.813 -5.947
371 1.636 -5.685
372 1.451 -5.825
373 0.716 -6.163
374 0.784 -5.939
375 1.081 -6.695
376 1.069 -6.970
377 0.777 -6.968
378 0.616 -6.694
379 0.677 -5.913
380 -0.689 -4.917
381 -1.653 -3.926
382 -2.234 -3.474
383 -2.762 -3.443
384 -2.178 -3.216
385 -1.971 -2.606
386 -0.937 -2.630
387 -0.217 -2.325
388 0.194 -2.289
389 0.469 -2.356
390 0.767 -3.380
391 -0.043 -4.148
392 0.702 -4.560
393 1.254 -4.295
394 0.992 -3.823
395 1.027 -3.198
396 0.435 -2.311
397 0.508 -1.537
398 1.827 -1.246
399 1.766 -1.884
400 0.962 -1.975
401 0.633 -1.541
402 0.574 -0.903
403 0.336 -1.760
404 0.582 -2.114
405 0.360 -1.603
406 0.159 -1.552
407 1.048 -1.956
408 2.036 -2.291
409 2.451 -2.854
410 2.542 -2.855
411 2.073 -4.013
412 1.558 -4.889
413 1.613 -5.136
414 1.981 -4.800
415 2.352 -5.733
416 2.724 -5.519
417 2.976 -5.417
418 3.071 -5.292
419 3.087 -4.799
420 2.695 -5.527
421 2.281 -6.671
422 2.654 -7.320
423 3.474 -7.548
424 3.857 -8.033
425 3.472 -8.164
426 2.524 -7.511
427 1.920 -8.096
428 2.010 -8.888
429 2.295 -8.994
430 2.404 -9.912
431 2.553 -10.104
432 2.870 -10.768
433 2.954 -11.622
434 3.686 -11.876
435 3.437 -11.417
436 3.494 -10.620
437 3.806 -10.312
438 3.991 -10.056
439 3.536 -10.146
440 3.434 -10.324
441 3.232 -10.110
442 3.879 -10.847
443 3.863 -11.871
444 4.127 -12.555
445 4.234 -11.522
446 4.448 -10.990
447 5.107 -10.042
448 4.836 -9.738
449 5.479 -9.299
450 5.285 -9.123
451 5.552 -9.067
452 5.770 -10.183
453 5.906 -10.996
454 6.709 -11.793
455 7.207 -12.350
456 7.586 -12.987
457 7.430 -13.024
458 8.050 -13.342
459 7.929 -14.034
460 7.289 -14.059
461 6.806 -13.725
462 6.694 -13.949
463 7.363 -13.332
464 8.511 -12.586
465 9.331 -12.264
466 10.472 -11.644
467 10.547 -10.355
468 10.940 -10.101
469 10.604 -10.213
470 10.610 -10.252
471 10.803 -10.414
472 10.454 -10.919
473 10.651 -10.378
474 11.175 -9.733
475 10.985 -9.483
476 10.742 -9.225
477 10.544 -8.336
478 10.684 -6.987
479 11.206 -7.661
480 11.694 -8.014
481 13.036 -9.290
482 12.004 -9.891
483 11.056 -9.709
484 10.925 -10.487
485 10.556 -10.030
486 10.366 -9.839
487 9.571 -9.565
488 10.311 -9.631
489 10.552 -9.065
490 12.035 -8.509
491 12.010 -8.257
492 10.954 -7.987
493 12.139 -8.512
494 11.797 -8.977
495 11.460 -9.944
496 11.238 -10.890
497 10.801 -10.990
498 11.231 -10.404
499 11.368 -11.180
500 11.170 -12.336
501 11.961 -12.105
