# Supplementary material for: Maximum likelihood-based estimation of diffusion coefficient is quick and reliable method for analyzing estradiol actions on surface receptor movements
Source: Front Neuroinform. 2023 Mar 8;17:1005936. doi: 10.3389/fninf.2023.1005936 (PMC10031098; doi:10.3389/fninf.2023.1005936)
Supplement: Supplementary file 2 [file Data_Sheet_2.ZIP › 00-D-error_sensitivity/D015_s0/Traj_N=500_D=0.15_Error=0_MotionBlur _No.172.dat]

001 -0.441 0.208
002 -0.479 -0.643
003 -0.134 0.322
004 0.879 0.059
005 0.242 -0.964
006 -0.267 -0.813
007 -0.410 -0.551
008 0.602 -1.439
009 0.565 -0.958
010 0.899 -1.202
011 1.639 -1.161
012 0.644 -0.698
013 0.173 -0.278
014 0.876 0.058
015 1.398 0.967
016 1.152 2.010
017 0.180 1.623
018 -0.163 1.476
019 0.061 1.120
020 0.272 0.932
021 0.759 1.470
022 0.414 1.480
023 0.313 1.047
024 -0.008 0.108
025 -1.234 -0.688
026 -1.597 -0.616
027 -1.935 -0.251
028 -2.197 0.594
029 -3.157 0.640
030 -3.678 0.998
031 -3.739 1.585
032 -4.089 1.985
033 -3.889 2.318
034 -4.116 2.404
035 -5.086 2.463
036 -5.368 2.569
037 -5.887 1.778
038 -6.215 1.624
039 -6.230 1.848
040 -5.679 2.871
041 -5.429 3.165
042 -5.055 3.251
043 -5.421 3.288
044 -4.957 3.606
045 -4.989 3.713
046 -5.652 2.832
047 -6.304 2.138
048 -5.566 1.426
049 -4.879 1.809
050 -4.283 1.707
051 -4.334 2.457
052 -3.802 3.491
053 -3.640 2.763
054 -3.954 2.335
055 -3.847 2.400
056 -4.999 2.076
057 -4.545 1.547
058 -4.504 2.485
059 -4.259 3.209
060 -4.031 3.535
061 -4.375 3.656
062 -4.819 2.935
063 -5.092 2.702
064 -4.669 3.196
065 -5.389 3.055
066 -5.453 3.801
067 -5.507 4.172
068 -5.164 4.372
069 -4.355 4.752
070 -5.482 5.489
071 -5.012 5.720
072 -4.226 5.960
073 -4.474 5.936
074 -5.587 5.788
075 -6.615 5.545
076 -6.199 5.090
077 -6.310 4.209
078 -6.286 4.500
079 -5.407 3.566
080 -4.696 3.278
081 -5.454 3.312
082 -5.265 3.484
083 -4.341 3.863
084 -3.966 3.929
085 -3.814 3.931
086 -3.468 3.046
087 -3.078 3.422
088 -2.785 3.830
089 -3.106 3.168
090 -2.819 2.981
091 -2.870 2.717
092 -2.710 2.980
093 -2.355 3.196
094 -2.312 2.712
095 -2.176 2.346
096 -0.813 2.109
097 -0.898 1.427
098 -1.369 0.532
099 -1.797 0.019
100 -1.160 -0.682
101 -0.539 -1.715
102 -0.589 -1.672
103 -0.963 -2.487
104 -1.356 -2.219
105 -1.586 -2.064
106 -1.336 -2.332
107 -1.744 -1.858
108 -1.408 -1.314
109 -1.216 -1.176
110 -2.008 0.422
111 -1.375 0.428
112 -1.513 -0.147
113 -1.390 -0.564
114 -1.144 -0.810
115 -2.021 -1.768
116 -1.471 -1.906
117 -2.079 -2.378
118 -2.725 -2.670
119 -2.233 -2.977
120 -2.515 -2.794
121 -3.046 -2.805
122 -2.841 -3.212
123 -2.495 -3.523
124 -2.628 -3.505
125 -2.206 -3.962
126 -1.879 -3.915
127 -2.380 -3.546
128 -2.256 -4.790
129 -2.457 -5.621
130 -2.599 -5.870
131 -3.064 -5.867
132 -4.034 -7.493
133 -4.258 -8.140
134 -4.711 -7.622
135 -4.455 -7.666
136 -4.268 -7.421
137 -4.514 -7.011
138 -4.062 -7.866
139 -3.752 -8.499
140 -5.321 -8.514
141 -6.386 -8.811
142 -7.634 -8.138
143 -7.469 -8.200
144 -6.924 -7.932
145 -7.034 -8.023
146 -6.640 -9.029
147 -6.791 -9.184
148 -7.081 -9.358
149 -6.774 -9.372
150 -7.243 -9.170
151 -7.638 -10.090
152 -7.554 -11.089
153 -7.837 -10.652
154 -8.167 -10.014
155 -8.432 -9.323
156 -8.683 -9.370
157 -8.978 -10.041
158 -9.397 -9.638
159 -9.592 -9.820
160 -9.813 -10.078
161 -10.304 -9.138
162 -10.835 -8.861
163 -10.817 -8.936
164 -11.691 -8.723
165 -10.307 -8.859
166 -10.098 -8.912
167 -10.132 -8.919
168 -10.069 -9.429
169 -10.261 -8.586
170 -10.078 -8.314
171 -9.767 -8.594
172 -9.029 -8.783
173 -8.840 -8.472
174 -9.378 -7.450
175 -9.458 -7.422
176 -9.536 -7.522
177 -9.114 -7.986
178 -9.512 -8.142
179 -9.765 -8.506
180 -10.030 -8.920
181 -10.372 -8.581
182 -10.775 -8.958
183 -11.124 -9.559
184 -11.382 -9.526
185 -11.927 -10.095
186 -11.257 -10.484
187 -12.015 -10.156
188 -12.340 -10.416
189 -11.572 -11.141
190 -10.577 -11.259
191 -10.489 -11.029
192 -9.710 -11.759
193 -9.163 -11.496
194 -9.631 -11.674
195 -10.323 -11.876
196 -10.291 -12.569
197 -9.417 -12.051
198 -9.427 -11.238
199 -9.584 -11.713
200 -10.175 -11.717
201 -9.859 -11.979
202 -9.874 -12.856
203 -10.120 -12.116
204 -10.419 -12.683
205 -11.059 -13.209
206 -11.221 -13.818
207 -11.368 -14.163
208 -11.328 -14.231
209 -11.014 -13.935
210 -10.300 -13.597
211 -10.864 -13.611
212 -10.549 -14.282
213 -9.849 -13.569
214 -9.677 -13.533
215 -8.905 -14.342
216 -8.800 -14.766
217 -9.085 -14.111
218 -8.917 -13.229
219 -8.872 -12.645
220 -8.819 -12.988
221 -8.972 -12.430
222 -9.352 -11.479
223 -9.520 -10.855
224 -9.615 -10.401
225 -10.463 -10.122
226 -10.921 -9.923
227 -11.092 -10.057
228 -11.062 -9.625
229 -11.375 -9.566
230 -11.207 -8.749
231 -10.687 -8.194
232 -10.754 -7.826
233 -11.270 -8.028
234 -11.131 -7.671
235 -10.818 -7.051
236 -10.470 -7.214
237 -10.196 -6.692
238 -10.198 -6.290
239 -10.007 -6.164
240 -9.904 -6.595
241 -9.649 -5.825
242 -10.236 -5.816
243 -10.191 -6.048
244 -9.919 -6.764
245 -9.620 -6.952
246 -9.391 -6.554
247 -9.944 -6.605
248 -10.918 -6.206
249 -10.894 -5.803
250 -10.550 -5.704
251 -11.327 -6.110
252 -11.016 -6.226
253 -11.009 -5.798
254 -11.412 -5.667
255 -11.467 -5.794
256 -11.560 -6.483
257 -12.204 -7.418
258 -12.348 -8.009
259 -12.662 -8.197
260 -11.567 -8.576
261 -11.362 -8.930
262 -11.906 -8.628
263 -12.824 -9.220
264 -12.876 -9.651
265 -12.055 -9.175
266 -11.514 -8.441
267 -11.299 -8.059
268 -10.685 -8.581
269 -10.214 -8.229
270 -10.095 -7.121
271 -9.074 -7.331
272 -9.004 -7.553
273 -8.610 -7.512
274 -8.867 -8.397
275 -9.438 -8.842
276 -8.978 -9.457
277 -9.406 -9.192
278 -8.793 -8.951
279 -8.754 -9.132
280 -8.828 -10.521
281 -9.726 -11.330
282 -10.535 -11.653
283 -10.046 -11.708
284 -10.262 -11.225
285 -10.838 -11.391
286 -10.649 -11.662
287 -10.816 -11.518
288 -10.452 -11.073
289 -10.186 -11.575
290 -10.561 -12.677
291 -10.194 -12.792
292 -10.270 -12.716
293 -10.528 -12.079
294 -10.467 -11.879
295 -9.896 -12.465
296 -9.545 -13.393
297 -10.407 -13.691
298 -10.799 -13.547
299 -11.040 -13.659
300 -10.686 -14.256
301 -10.373 -14.450
302 -10.311 -14.611
303 -10.003 -14.949
304 -9.908 -14.394
305 -10.057 -14.660
306 -10.477 -14.516
307 -10.694 -14.973
308 -10.548 -14.779
309 -9.761 -14.637
310 -8.947 -14.177
311 -8.336 -13.603
312 -8.034 -13.222
313 -8.101 -12.939
314 -8.535 -12.383
315 -9.043 -12.508
316 -9.121 -12.253
317 -9.374 -12.066
318 -9.500 -10.787
319 -10.014 -9.540
320 -9.343 -9.501
321 -9.153 -9.596
322 -9.791 -9.032
323 -9.494 -9.484
324 -9.805 -9.551
325 -10.055 -10.750
326 -9.915 -10.815
327 -10.389 -11.304
328 -11.029 -12.184
329 -11.019 -11.604
330 -10.904 -10.930
331 -10.809 -11.262
332 -10.858 -11.412
333 -10.864 -12.159
334 -10.422 -12.129
335 -9.842 -12.178
336 -9.808 -13.279
337 -9.241 -12.718
338 -8.855 -13.267
339 -8.925 -14.216
340 -9.103 -14.214
341 -8.430 -14.384
342 -8.199 -14.126
343 -7.977 -13.945
344 -8.274 -14.427
345 -7.964 -14.478
346 -8.372 -14.330
347 -8.115 -14.121
348 -8.090 -13.779
349 -7.443 -13.777
350 -7.328 -13.784
351 -8.113 -13.502
352 -6.962 -12.609
353 -5.746 -11.907
354 -6.466 -12.295
355 -6.785 -13.052
356 -6.690 -13.659
357 -7.420 -13.899
358 -8.250 -14.081
359 -9.156 -13.739
360 -9.489 -14.496
361 -9.515 -14.455
362 -9.964 -14.071
363 -10.554 -14.019
364 -10.625 -13.499
365 -10.670 -13.147
366 -10.561 -12.860
367 -10.831 -12.842
368 -10.641 -12.713
369 -10.846 -12.810
370 -11.205 -12.446
371 -11.153 -12.238
372 -11.115 -11.969
373 -9.564 -12.706
374 -9.210 -13.691
375 -9.140 -14.255
376 -8.818 -13.927
377 -8.344 -13.957
378 -8.161 -13.995
379 -8.428 -13.117
380 -8.869 -13.115
381 -9.093 -13.193
382 -9.357 -12.938
383 -9.353 -13.424
384 -9.850 -13.548
385 -9.365 -13.609
386 -9.641 -13.587
387 -10.440 -12.725
388 -9.874 -11.951
389 -10.338 -11.320
390 -10.266 -11.494
391 -9.918 -12.446
392 -9.298 -12.564
393 -9.224 -12.816
394 -9.453 -14.012
395 -9.609 -14.956
396 -9.368 -15.214
397 -9.953 -16.284
398 -10.895 -16.773
399 -10.890 -17.621
400 -10.626 -18.553
401 -10.621 -19.245
402 -9.623 -18.674
403 -8.389 -18.736
404 -7.897 -18.622
405 -7.588 -17.603
406 -8.464 -17.600
407 -9.062 -17.722
408 -9.831 -17.745
409 -8.945 -17.124
410 -8.616 -17.088
411 -8.817 -16.997
412 -8.867 -16.392
413 -8.494 -16.068
414 -7.540 -15.338
415 -7.348 -15.567
416 -8.006 -15.958
417 -7.871 -15.921
418 -7.119 -15.475
419 -7.455 -15.831
420 -8.824 -16.553
421 -9.255 -17.141
422 -9.024 -17.465
423 -8.264 -17.619
424 -7.536 -17.733
425 -6.758 -17.751
426 -6.744 -17.260
427 -6.000 -17.462
428 -5.095 -17.536
429 -4.880 -16.923
430 -4.584 -16.596
431 -3.698 -17.093
432 -4.204 -17.407
433 -4.417 -17.671
434 -3.999 -17.069
435 -3.413 -17.496
436 -2.602 -18.651
437 -2.006 -19.258
438 -2.285 -18.748
439 -1.857 -18.438
440 -0.906 -18.335
441 -0.534 -18.576
442 -0.207 -18.365
443 -0.750 -18.297
444 -0.609 -18.436
445 0.405 -17.669
446 0.662 -17.850
447 1.171 -17.597
448 0.755 -16.868
449 0.452 -17.425
450 0.360 -17.997
451 1.060 -18.235
452 1.035 -17.482
453 1.846 -16.623
454 2.210 -15.658
455 2.245 -15.449
456 2.337 -14.832
457 2.847 -14.560
458 3.793 -13.969
459 4.059 -13.436
460 4.708 -12.472
461 5.327 -11.939
462 5.736 -12.131
463 6.219 -12.659
464 6.315 -12.755
465 7.083 -13.313
466 6.477 -13.148
467 6.757 -12.792
468 7.260 -13.487
469 7.589 -13.575
470 8.106 -14.648
471 8.957 -15.094
472 9.436 -14.620
473 9.793 -13.996
474 9.377 -12.934
475 9.973 -12.555
476 9.375 -12.168
477 8.983 -12.427
478 8.942 -12.502
479 9.293 -11.996
480 8.676 -11.873
481 7.796 -11.299
482 8.059 -11.164
483 7.370 -10.835
484 7.341 -10.557
485 6.257 -10.180
486 5.996 -10.474
487 5.621 -9.954
488 5.158 -10.667
489 5.628 -10.585
490 5.363 -11.427
491 5.534 -10.867
492 5.730 -10.530
493 5.552 -10.318
494 5.341 -10.632
495 5.254 -10.012
496 5.466 -10.310
497 5.400 -9.472
498 6.552 -9.299
499 7.501 -9.241
500 7.703 -9.351
501 7.175 -10.072
