# Supplementary material for: Maximum likelihood-based estimation of diffusion coefficient is quick and reliable method for analyzing estradiol actions on surface receptor movements
Source: Front Neuroinform. 2023 Mar 8;17:1005936. doi: 10.3389/fninf.2023.1005936 (PMC10031098; doi:10.3389/fninf.2023.1005936)
Supplement: Supplementary file 2 [file Data_Sheet_2.ZIP › 00-D-error_sensitivity/D015_s0/Traj_N=500_D=0.15_Error=0_MotionBlur _No.173.dat]

001 0.239 -0.605
002 1.000 -1.004
003 0.485 -0.457
004 1.142 -0.272
005 0.976 -0.216
006 1.774 -0.193
007 1.696 -0.525
008 0.627 -0.804
009 0.187 -1.381
010 -0.652 -1.889
011 -0.474 -2.134
012 -0.080 -2.512
013 -0.570 -2.659
014 -0.220 -2.687
015 0.058 -2.056
016 0.239 -1.935
017 1.296 -1.223
018 1.768 -1.055
019 2.102 -1.487
020 2.553 -0.941
021 2.223 -0.737
022 1.810 -0.143
023 1.518 0.020
024 1.396 -0.228
025 1.798 -0.614
026 1.825 -0.482
027 1.645 -0.880
028 1.137 -0.236
029 1.361 -0.419
030 0.941 -0.764
031 1.292 -0.841
032 1.219 -1.177
033 1.300 -1.193
034 0.279 -0.977
035 -0.742 -0.979
036 -1.245 -1.257
037 -1.597 -1.137
038 -0.847 -0.556
039 -1.033 -0.892
040 -1.662 -1.483
041 -2.760 -1.359
042 -3.213 -1.168
043 -2.929 -1.716
044 -1.358 -2.454
045 -1.187 -3.091
046 -1.479 -3.826
047 -1.999 -4.901
048 -2.199 -5.687
049 -2.110 -5.777
050 -1.712 -7.132
051 -1.151 -7.276
052 -1.607 -7.429
053 -2.101 -8.133
054 -1.783 -8.715
055 -2.517 -7.952
056 -2.995 -7.687
057 -2.820 -6.496
058 -2.561 -6.046
059 -2.238 -5.822
060 -2.479 -5.795
061 -2.695 -5.723
062 -3.024 -5.938
063 -3.315 -6.215
064 -3.067 -6.910
065 -2.618 -6.628
066 -2.196 -6.848
067 -2.182 -6.635
068 -2.358 -5.715
069 -3.665 -6.330
070 -3.863 -7.321
071 -3.426 -7.189
072 -3.448 -8.057
073 -3.478 -7.789
074 -3.626 -6.614
075 -3.596 -6.456
076 -3.324 -6.551
077 -2.967 -6.477
078 -2.635 -6.745
079 -2.222 -6.554
080 -2.846 -6.493
081 -3.473 -6.058
082 -3.132 -5.953
083 -3.464 -7.064
084 -3.641 -7.739
085 -3.856 -7.813
086 -3.785 -7.945
087 -3.803 -8.644
088 -3.586 -8.636
089 -3.715 -8.146
090 -3.764 -8.126
091 -4.139 -8.534
092 -4.988 -9.229
093 -5.632 -7.994
094 -5.255 -7.803
095 -5.928 -7.849
096 -6.922 -8.254
097 -6.150 -8.001
098 -5.944 -8.160
099 -5.860 -8.670
100 -5.680 -9.024
101 -5.258 -9.132
102 -5.430 -9.115
103 -4.821 -8.956
104 -4.322 -8.780
105 -4.285 -9.165
106 -3.726 -8.243
107 -2.981 -8.217
108 -2.385 -8.786
109 -1.527 -9.768
110 -0.900 -10.322
111 -1.376 -10.531
112 -1.233 -10.108
113 -1.231 -10.221
114 -1.392 -9.999
115 -1.459 -9.542
116 -2.366 -9.001
117 -2.016 -8.859
118 -2.000 -9.028
119 -2.971 -8.040
120 -2.685 -8.129
121 -2.171 -7.691
122 -2.597 -8.001
123 -3.993 -7.733
124 -4.336 -8.181
125 -4.462 -8.479
126 -4.219 -9.126
127 -4.758 -9.243
128 -4.798 -9.385
129 -4.868 -9.562
130 -5.516 -10.310
131 -5.698 -10.829
132 -5.618 -10.811
133 -5.481 -9.994
134 -5.712 -8.798
135 -5.720 -8.681
136 -4.898 -9.433
137 -4.252 -10.131
138 -4.335 -10.498
139 -3.108 -10.138
140 -2.819 -9.360
141 -2.881 -9.796
142 -2.939 -8.707
143 -2.972 -8.205
144 -2.580 -8.243
145 -2.898 -8.248
146 -3.365 -8.908
147 -3.633 -9.297
148 -3.931 -9.320
149 -3.407 -9.762
150 -2.415 -10.389
151 -2.963 -9.938
152 -2.974 -10.435
153 -3.582 -10.538
154 -3.154 -9.997
155 -3.327 -9.948
156 -2.175 -9.203
157 -1.752 -9.271
158 -1.880 -9.478
159 -1.186 -9.003
160 -1.706 -9.212
161 -2.336 -9.404
162 -3.656 -9.652
163 -3.710 -9.738
164 -3.786 -10.092
165 -4.157 -10.227
166 -3.394 -10.479
167 -3.498 -10.768
168 -3.718 -10.060
169 -3.292 -9.484
170 -3.642 -10.092
171 -3.518 -10.362
172 -3.201 -10.039
173 -4.085 -9.482
174 -4.118 -9.877
175 -4.009 -9.724
176 -4.244 -9.688
177 -3.928 -9.810
178 -3.616 -10.160
179 -4.424 -10.864
180 -4.109 -11.254
181 -2.622 -11.650
182 -1.451 -12.603
183 -0.963 -13.244
184 -0.573 -12.685
185 0.831 -12.229
186 0.973 -11.029
187 0.615 -9.972
188 1.070 -9.744
189 1.415 -9.869
190 1.499 -9.766
191 1.365 -8.934
192 1.571 -8.962
193 2.770 -9.328
194 2.464 -9.281
195 2.562 -9.639
196 3.160 -9.819
197 2.168 -8.698
198 2.064 -9.401
199 1.804 -9.429
200 1.325 -9.362
201 0.778 -9.120
202 0.005 -9.045
203 -0.152 -8.463
204 -0.061 -8.327
205 -0.386 -8.166
206 0.143 -8.325
207 0.311 -9.522
208 0.386 -11.030
209 -0.339 -11.970
210 -0.905 -11.988
211 -1.572 -12.245
212 -2.400 -12.424
213 -2.041 -12.476
214 -2.287 -11.190
215 -2.371 -10.836
216 -2.271 -10.574
217 -2.242 -10.614
218 -1.401 -9.843
219 -0.324 -9.618
220 0.118 -9.013
221 0.016 -8.977
222 0.092 -9.253
223 -0.342 -9.036
224 -1.030 -8.511
225 -1.267 -9.188
226 -0.511 -9.173
227 0.031 -9.266
228 -0.681 -9.839
229 -1.393 -10.120
230 -0.793 -11.348
231 -0.944 -11.555
232 -1.162 -11.524
233 -1.405 -10.882
234 -1.366 -9.483
235 -1.746 -8.568
236 -2.171 -8.552
237 -1.267 -8.627
238 -0.969 -7.984
239 -0.730 -7.803
240 -0.385 -7.567
241 -0.157 -7.639
242 -0.377 -7.458
243 -0.907 -7.282
244 -1.507 -7.176
245 -1.936 -7.187
246 -1.810 -7.426
247 -2.335 -7.375
248 -3.018 -6.810
249 -3.414 -6.255
250 -3.545 -6.283
251 -3.357 -7.002
252 -3.731 -6.006
253 -4.609 -5.519
254 -4.622 -6.342
255 -4.478 -7.761
256 -4.843 -8.561
257 -5.139 -9.297
258 -5.361 -9.761
259 -5.972 -10.218
260 -6.374 -9.649
261 -6.382 -9.732
262 -6.388 -9.701
263 -6.760 -10.012
264 -7.809 -9.853
265 -8.061 -9.648
266 -8.042 -9.000
267 -8.481 -7.890
268 -8.469 -6.694
269 -8.838 -6.269
270 -10.108 -6.193
271 -9.761 -6.122
272 -9.451 -5.990
273 -8.538 -6.182
274 -8.288 -6.860
275 -8.134 -6.658
276 -8.358 -6.876
277 -8.360 -6.001
278 -8.155 -5.092
279 -8.330 -4.194
280 -8.082 -4.249
281 -7.803 -5.514
282 -7.769 -6.206
283 -8.257 -5.786
284 -9.443 -5.375
285 -9.929 -5.827
286 -10.264 -5.334
287 -10.721 -4.807
288 -10.737 -5.010
289 -10.088 -4.576
290 -9.616 -4.324
291 -9.486 -4.569
292 -9.543 -4.768
293 -8.904 -4.081
294 -8.161 -4.466
295 -8.317 -4.437
296 -9.055 -4.267
297 -8.707 -4.190
298 -7.838 -3.919
299 -8.272 -3.848
300 -8.392 -3.063
301 -7.729 -3.184
302 -7.891 -3.648
303 -7.427 -3.541
304 -7.745 -4.241
305 -7.949 -3.522
306 -8.501 -3.124
307 -8.146 -2.977
308 -7.106 -3.468
309 -6.894 -3.521
310 -6.747 -3.549
311 -6.804 -4.137
312 -7.432 -3.634
313 -7.581 -3.744
314 -8.252 -4.467
315 -8.461 -3.996
316 -8.036 -4.751
317 -8.141 -4.807
318 -8.628 -5.523
319 -9.407 -5.579
320 -9.318 -5.298
321 -9.628 -6.052
322 -9.149 -6.105
323 -8.275 -5.632
324 -8.406 -6.403
325 -8.435 -6.160
326 -8.915 -5.322
327 -9.140 -5.214
328 -9.115 -5.667
329 -8.748 -5.683
330 -8.128 -5.785
331 -8.499 -5.632
332 -8.105 -5.767
333 -7.647 -6.593
334 -7.443 -6.760
335 -6.635 -7.026
336 -6.392 -6.199
337 -5.555 -6.162
338 -5.519 -6.322
339 -4.869 -6.065
340 -4.379 -7.103
341 -4.623 -7.558
342 -4.775 -7.212
343 -5.099 -6.525
344 -5.684 -6.305
345 -6.555 -6.278
346 -6.905 -6.031
347 -7.413 -5.301
348 -7.575 -4.879
349 -7.178 -4.569
350 -7.193 -4.319
351 -6.729 -4.694
352 -6.472 -4.404
353 -5.903 -4.132
354 -6.385 -3.672
355 -6.206 -3.690
356 -5.982 -4.578
357 -6.103 -5.528
358 -5.844 -6.682
359 -5.657 -6.713
360 -5.735 -6.250
361 -6.132 -6.483
362 -5.850 -6.028
363 -5.777 -5.616
364 -5.484 -5.088
365 -5.454 -4.326
366 -6.047 -4.004
367 -5.987 -3.560
368 -6.134 -3.137
369 -5.767 -2.998
370 -5.402 -2.969
371 -6.292 -2.219
372 -5.939 -2.426
373 -5.067 -3.114
374 -4.077 -2.936
375 -3.333 -2.982
376 -2.886 -3.150
377 -3.115 -3.301
378 -3.288 -2.539
379 -3.646 -2.276
380 -3.735 -1.369
381 -3.250 -1.466
382 -2.320 -1.753
383 -2.250 -1.832
384 -2.430 -1.766
385 -2.433 -2.049
386 -2.138 -2.046
387 -1.896 -1.612
388 -1.533 -1.442
389 -1.385 -0.627
390 -1.810 -0.984
391 -1.918 -1.245
392 -2.226 -0.942
393 -3.928 -1.145
394 -5.117 -1.703
395 -4.799 -1.576
396 -5.048 -1.290
397 -5.006 -1.206
398 -4.302 -1.248
399 -2.930 -0.781
400 -3.010 -1.289
401 -3.219 -1.114
402 -4.148 -0.605
403 -3.963 -1.189
404 -3.213 -1.533
405 -2.561 -1.964
406 -2.533 -2.075
407 -2.353 -2.291
408 -3.368 -2.571
409 -4.275 -3.052
410 -4.383 -2.750
411 -4.422 -3.432
412 -4.082 -3.178
413 -3.953 -2.526
414 -4.587 -2.740
415 -5.351 -2.235
416 -4.778 -2.638
417 -4.465 -3.418
418 -4.837 -4.427
419 -5.146 -4.579
420 -5.127 -4.487
421 -5.462 -4.622
422 -5.776 -5.196
423 -5.235 -4.541
424 -5.336 -5.089
425 -5.097 -4.575
426 -5.348 -4.171
427 -5.739 -3.727
428 -6.363 -3.378
429 -7.305 -3.472
430 -8.078 -3.184
431 -8.924 -3.170
432 -8.930 -4.094
433 -10.306 -4.143
434 -11.683 -3.471
435 -12.047 -4.146
436 -12.485 -3.553
437 -12.064 -2.743
438 -11.712 -1.998
439 -12.354 -2.582
440 -12.009 -3.189
441 -11.589 -2.924
442 -11.525 -2.166
443 -11.587 -2.156
444 -11.116 -1.699
445 -10.776 -1.295
446 -11.268 -1.842
447 -11.139 -1.392
448 -11.762 -0.594
449 -11.406 -0.904
450 -11.117 -2.010
451 -11.034 -1.413
452 -11.964 -1.341
453 -13.169 -1.298
454 -12.751 -1.229
455 -13.095 -0.035
456 -13.560 0.029
457 -12.961 -1.598
458 -12.676 -2.727
459 -12.975 -3.300
460 -13.032 -3.401
461 -13.767 -3.331
462 -14.428 -3.014
463 -14.874 -2.253
464 -14.951 -1.633
465 -14.966 -1.053
466 -16.008 -0.931
467 -16.548 -1.066
468 -16.165 -2.010
469 -16.223 -2.605
470 -16.520 -2.779
471 -16.599 -3.022
472 -16.360 -3.251
473 -16.587 -3.232
474 -17.112 -3.741
475 -16.696 -4.940
476 -16.282 -5.385
477 -16.701 -5.851
478 -17.357 -5.913
479 -17.372 -5.899
480 -17.891 -6.334
481 -17.757 -6.342
482 -17.452 -6.720
483 -17.427 -7.302
484 -18.423 -6.523
485 -18.626 -6.343
486 -17.865 -7.100
487 -17.544 -7.058
488 -18.088 -7.063
489 -17.899 -6.850
490 -18.284 -6.326
491 -18.861 -5.264
492 -18.636 -4.935
493 -18.318 -5.279
494 -17.962 -5.806
495 -17.845 -5.368
496 -17.893 -4.724
497 -18.084 -4.482
498 -18.612 -3.812
499 -18.821 -3.400
500 -18.311 -2.927
501 -18.188 -3.152
