# Supplementary material for: Maximum likelihood-based estimation of diffusion coefficient is quick and reliable method for analyzing estradiol actions on surface receptor movements
Source: Front Neuroinform. 2023 Mar 8;17:1005936. doi: 10.3389/fninf.2023.1005936 (PMC10031098; doi:10.3389/fninf.2023.1005936)
Supplement: Supplementary file 2 [file Data_Sheet_2.ZIP › 00-D-error_sensitivity/D015_s0/Traj_N=500_D=0.15_Error=0_MotionBlur _No.174.dat]

001 0.433 -0.464
002 0.813 -1.025
003 0.701 -1.524
004 0.668 -0.428
005 0.684 -0.962
006 0.439 0.028
007 0.867 0.491
008 0.781 0.816
009 -0.146 0.638
010 -0.516 0.210
011 -0.177 0.363
012 -0.564 0.326
013 -0.396 0.471
014 -1.154 0.653
015 -1.166 1.478
016 -0.457 1.430
017 -0.230 1.295
018 -0.771 0.825
019 -1.408 0.596
020 -2.758 -0.012
021 -3.596 -1.070
022 -3.803 -1.584
023 -4.470 -1.903
024 -5.225 -2.249
025 -6.142 -2.113
026 -6.184 -2.668
027 -6.701 -3.488
028 -7.162 -4.321
029 -6.109 -4.799
030 -5.472 -5.080
031 -5.767 -5.198
032 -5.462 -5.456
033 -4.951 -5.829
034 -4.313 -6.144
035 -3.331 -6.087
036 -3.348 -5.483
037 -3.262 -6.415
038 -2.674 -6.407
039 -1.727 -6.095
040 -1.617 -7.135
041 -1.559 -8.254
042 -1.005 -7.979
043 -1.067 -7.970
044 -0.870 -8.280
045 -0.427 -8.447
046 0.140 -9.248
047 0.951 -9.473
048 1.728 -9.772
049 2.198 -9.650
050 2.504 -9.612
051 3.023 -9.812
052 3.943 -9.406
053 4.308 -9.293
054 4.405 -9.701
055 4.626 -10.441
056 5.184 -10.481
057 6.048 -10.588
058 7.194 -10.966
059 8.319 -10.795
060 8.673 -11.587
061 8.992 -11.907
062 9.284 -11.611
063 9.677 -11.258
064 9.847 -11.616
065 10.389 -12.179
066 10.418 -12.224
067 9.779 -12.076
068 9.491 -11.945
069 9.214 -11.905
070 9.462 -11.596
071 9.139 -11.437
072 9.322 -11.839
073 8.942 -12.280
074 9.235 -12.043
075 8.915 -11.654
076 8.714 -11.172
077 9.175 -10.238
078 8.730 -9.751
079 9.404 -9.284
080 9.850 -8.530
081 10.429 -8.004
082 10.342 -8.369
083 10.305 -8.629
084 10.517 -8.633
085 10.450 -8.305
086 10.052 -8.372
087 9.389 -8.229
088 9.083 -8.702
089 9.808 -9.499
090 9.478 -10.891
091 8.986 -11.570
092 9.803 -11.580
093 11.138 -11.691
094 12.112 -11.775
095 12.587 -12.608
096 13.488 -12.173
097 13.901 -12.643
098 13.801 -12.029
099 13.388 -10.718
100 13.954 -11.030
101 13.671 -10.145
102 12.845 -10.122
103 13.160 -10.091
104 12.954 -9.899
105 13.047 -10.730
106 12.790 -11.196
107 13.359 -11.063
108 13.682 -11.259
109 13.881 -10.163
110 14.469 -9.817
111 14.226 -9.832
112 14.053 -10.063
113 13.726 -9.764
114 12.872 -10.242
115 13.310 -11.182
116 13.570 -11.505
117 13.290 -10.326
118 13.429 -10.588
119 13.339 -10.889
120 13.720 -10.576
121 13.716 -10.434
122 13.082 -10.925
123 13.096 -11.621
124 13.256 -11.427
125 13.298 -11.325
126 13.249 -11.424
127 13.669 -12.380
128 13.207 -12.448
129 12.625 -12.593
130 11.968 -12.768
131 11.572 -12.992
132 12.648 -13.845
133 12.893 -13.331
134 12.274 -12.682
135 12.138 -13.158
136 12.202 -12.630
137 11.454 -12.586
138 11.295 -12.135
139 11.999 -12.516
140 11.899 -12.683
141 11.198 -11.928
142 9.912 -12.042
143 9.579 -11.961
144 9.829 -12.675
145 9.836 -12.600
146 10.408 -12.613
147 11.192 -13.507
148 11.433 -13.752
149 11.721 -14.237
150 11.950 -13.776
151 11.762 -13.390
152 11.463 -13.021
153 10.884 -12.567
154 11.112 -12.353
155 12.009 -13.336
156 12.442 -14.007
157 11.956 -13.708
158 11.982 -13.521
159 12.660 -13.545
160 13.002 -13.670
161 13.002 -12.670
162 13.320 -12.852
163 13.092 -11.623
164 12.746 -11.232
165 13.162 -11.286
166 12.325 -10.913
167 12.909 -10.701
168 13.052 -10.477
169 12.560 -10.027
170 13.102 -10.358
171 14.008 -11.206
172 13.364 -10.908
173 13.075 -10.882
174 12.399 -10.849
175 12.429 -10.891
176 12.974 -10.247
177 13.919 -9.725
178 14.041 -9.260
179 14.431 -8.860
180 13.717 -8.093
181 13.066 -7.452
182 12.524 -6.772
183 11.666 -6.275
184 10.938 -6.559
185 11.109 -5.924
186 10.851 -6.421
187 10.166 -6.475
188 10.102 -6.294
189 10.030 -6.491
190 10.139 -6.038
191 10.056 -6.252
192 9.214 -6.748
193 9.136 -6.751
194 10.032 -7.432
195 10.318 -7.141
196 10.027 -6.505
197 10.182 -6.136
198 10.161 -6.092
199 10.181 -6.872
200 9.230 -6.537
201 9.349 -6.521
202 9.259 -7.472
203 9.274 -7.956
204 8.644 -8.458
205 8.620 -9.130
206 8.375 -9.584
207 8.496 -9.368
208 9.218 -9.067
209 9.503 -8.705
210 9.865 -8.040
211 10.283 -7.760
212 9.571 -7.872
213 9.067 -8.401
214 9.578 -8.780
215 9.223 -8.824
216 9.212 -9.107
217 8.833 -8.998
218 9.225 -9.298
219 9.762 -9.710
220 9.489 -9.859
221 9.194 -9.114
222 9.650 -9.475
223 9.318 -9.360
224 10.066 -8.112
225 11.101 -7.873
226 10.887 -8.467
227 10.601 -8.828
228 10.215 -8.488
229 9.969 -8.459
230 9.334 -8.574
231 10.140 -8.227
232 10.128 -8.481
233 9.665 -8.143
234 10.147 -8.050
235 10.099 -8.639
236 9.517 -8.500
237 9.523 -7.533
238 9.954 -7.340
239 10.123 -7.879
240 10.238 -8.560
241 9.831 -9.211
242 9.845 -9.553
243 9.581 -9.363
244 9.509 -10.190
245 9.125 -9.929
246 9.383 -9.825
247 8.108 -9.148
248 7.273 -7.902
249 7.120 -8.448
250 7.661 -8.234
251 7.163 -8.652
252 7.067 -8.492
253 6.280 -9.149
254 6.497 -9.157
255 7.105 -8.785
256 6.351 -8.903
257 5.947 -9.149
258 6.607 -9.206
259 5.280 -8.099
260 5.191 -7.242
261 5.069 -6.384
262 4.924 -7.262
263 4.476 -7.753
264 5.118 -8.524
265 4.191 -8.749
266 3.371 -8.743
267 4.082 -8.287
268 4.143 -7.891
269 3.382 -7.967
270 2.977 -8.172
271 2.647 -8.947
272 3.786 -8.382
273 4.267 -7.914
274 5.002 -7.628
275 4.563 -8.461
276 4.497 -8.391
277 4.846 -8.067
278 4.239 -8.476
279 4.095 -7.862
280 3.969 -7.163
281 3.914 -6.559
282 3.931 -6.232
283 4.289 -6.343
284 4.477 -5.558
285 3.775 -4.737
286 2.516 -5.089
287 2.770 -5.398
288 3.331 -6.094
289 2.905 -6.214
290 2.644 -6.776
291 3.255 -7.389
292 2.703 -6.859
293 2.701 -4.895
294 2.884 -5.373
295 3.000 -5.211
296 3.381 -4.586
297 3.427 -4.850
298 3.054 -4.764
299 2.067 -4.385
300 1.849 -4.755
301 1.930 -4.988
302 2.607 -5.031
303 2.648 -5.328
304 1.934 -5.228
305 1.578 -5.517
306 2.654 -5.164
307 3.233 -5.217
308 3.633 -3.999
309 3.401 -3.462
310 3.596 -3.269
311 2.692 -2.026
312 2.438 -0.835
313 2.104 -1.494
314 1.494 -1.330
315 1.135 -0.804
316 1.303 -0.077
317 1.030 -0.069
318 1.304 -0.491
319 1.150 -0.562
320 0.694 -0.716
321 1.141 -1.076
322 1.436 -0.300
323 1.430 0.493
324 1.862 0.654
325 1.717 0.786
326 1.707 0.540
327 1.270 0.665
328 0.840 0.005
329 0.633 -0.608
330 0.447 -1.574
331 1.123 -2.091
332 0.945 -1.728
333 0.644 -1.599
334 0.553 -0.601
335 0.302 -0.698
336 0.412 -0.827
337 1.078 -0.867
338 2.350 -0.552
339 2.637 -0.742
340 3.539 -0.420
341 3.600 -0.348
342 3.798 0.907
343 3.645 1.190
344 4.521 1.438
345 5.238 1.811
346 5.457 1.199
347 5.125 1.657
348 5.465 1.129
349 5.559 0.632
350 6.023 0.732
351 5.751 0.594
352 5.577 0.142
353 5.693 -0.462
354 6.143 0.694
355 6.092 0.461
356 5.862 1.500
357 5.233 2.179
358 4.050 1.443
359 3.705 0.486
360 2.733 0.825
361 3.195 0.854
362 3.160 0.960
363 3.012 0.374
364 2.454 0.196
365 2.886 0.588
366 3.347 0.941
367 2.664 0.993
368 3.302 1.076
369 3.803 0.961
370 3.704 0.137
371 3.009 -0.414
372 2.664 -0.664
373 2.620 -1.474
374 2.680 -1.618
375 2.777 -1.065
376 2.690 -0.777
377 2.744 -0.357
378 1.888 -1.684
379 1.823 -2.096
380 1.674 -2.467
381 1.542 -2.738
382 2.374 -2.901
383 2.128 -3.140
384 1.403 -3.628
385 0.977 -3.676
386 1.346 -3.109
387 1.566 -2.822
388 1.958 -1.942
389 2.122 -1.249
390 2.298 -1.533
391 2.506 -1.737
392 3.041 -1.093
393 3.734 -1.779
394 3.926 -2.019
395 3.475 -1.840
396 3.743 -0.839
397 3.612 -1.090
398 2.674 -0.605
399 3.109 0.619
400 3.827 2.040
401 4.229 2.512
402 4.137 2.931
403 4.520 3.596
404 4.029 3.676
405 4.456 3.747
406 5.010 3.929
407 5.054 4.280
408 4.960 3.878
409 4.666 2.929
410 4.643 2.770
411 4.581 2.251
412 4.741 2.637
413 4.774 3.199
414 4.995 3.037
415 5.273 2.809
416 4.966 2.631
417 4.758 3.221
418 5.009 2.497
419 5.066 2.016
420 5.287 1.568
421 5.241 1.100
422 5.775 0.718
423 5.882 0.400
424 6.343 0.567
425 6.062 0.217
426 5.209 -0.688
427 5.470 -1.353
428 5.030 -1.251
429 5.249 -1.274
430 5.685 -0.968
431 5.634 0.085
432 5.180 0.901
433 5.295 0.810
434 5.263 0.294
435 5.287 -0.244
436 5.690 -0.341
437 5.848 -1.092
438 5.738 -1.206
439 5.558 -1.835
440 5.551 -2.285
441 6.343 -2.285
442 5.350 -1.686
443 4.843 -1.749
444 5.007 -1.815
445 5.717 -2.262
446 6.152 -2.540
447 5.410 -1.646
448 5.667 -1.269
449 5.521 -0.594
450 5.336 -0.863
451 5.137 -1.927
452 5.310 -1.709
453 5.882 -1.979
454 5.694 -2.066
455 4.781 -2.096
456 4.348 -1.952
457 3.226 -1.911
458 2.502 -1.696
459 2.918 -2.413
460 2.719 -1.764
461 3.596 -1.851
462 3.901 -1.323
463 4.092 -1.385
464 5.060 -0.561
465 4.235 -0.201
466 4.693 0.180
467 5.649 0.421
468 5.321 0.173
469 4.748 -0.740
470 4.840 -0.948
471 5.851 -0.594
472 6.350 0.205
473 5.902 0.274
474 6.319 0.059
475 7.347 0.633
476 6.748 0.613
477 6.037 1.178
478 6.599 1.523
479 7.149 1.463
480 8.350 0.610
481 8.881 0.908
482 9.260 1.545
483 9.130 2.325
484 9.174 2.839
485 9.459 2.970
486 9.447 3.722
487 9.098 4.197
488 7.975 4.244
489 6.512 3.625
490 6.989 3.099
491 7.543 3.300
492 7.978 3.532
493 7.938 2.957
494 7.710 2.526
495 7.695 2.350
496 7.989 3.300
497 7.957 2.931
498 7.554 2.790
499 7.945 2.207
500 7.346 2.583
501 7.617 2.666
