# Supplementary material for: Maximum likelihood-based estimation of diffusion coefficient is quick and reliable method for analyzing estradiol actions on surface receptor movements
Source: Front Neuroinform. 2023 Mar 8;17:1005936. doi: 10.3389/fninf.2023.1005936 (PMC10031098; doi:10.3389/fninf.2023.1005936)
Supplement: Supplementary file 2 [file Data_Sheet_2.ZIP › 00-D-error_sensitivity/D015_s0/Traj_N=500_D=0.15_Error=0_MotionBlur _No.175.dat]

001 -0.276 0.585
002 -0.252 1.260
003 0.083 2.032
004 0.507 1.709
005 1.700 2.033
006 2.130 2.223
007 1.677 2.618
008 2.018 3.025
009 0.866 3.329
010 0.302 3.228
011 0.317 2.162
012 1.197 1.918
013 1.506 1.866
014 1.248 2.541
015 1.180 2.485
016 1.017 2.052
017 0.991 1.662
018 0.361 1.171
019 0.444 0.702
020 0.526 0.798
021 0.748 0.697
022 0.105 -0.029
023 0.136 -0.286
024 0.490 -0.054
025 -0.400 -0.163
026 0.497 -0.474
027 0.978 -0.905
028 1.037 -0.805
029 0.792 -0.150
030 0.405 1.228
031 1.196 2.057
032 0.871 2.623
033 0.076 1.617
034 -1.106 0.363
035 -0.610 -0.231
036 -1.047 -0.535
037 -1.014 -0.993
038 -0.400 -1.837
039 -1.265 -1.953
040 -0.969 -1.483
041 -0.615 -0.968
042 -1.039 -0.456
043 -1.251 -0.485
044 -1.354 -0.348
045 -1.528 -0.822
046 -1.382 -1.239
047 -1.883 -0.442
048 -2.491 -0.515
049 -2.693 -0.680
050 -3.040 -1.222
051 -3.051 -1.590
052 -2.550 -2.079
053 -2.828 -2.772
054 -2.399 -1.807
055 -1.936 -0.933
056 -1.687 -0.613
057 -1.839 -1.096
058 -1.688 -1.422
059 -2.015 -1.403
060 -2.099 -1.120
061 -1.011 -0.390
062 -0.809 -1.124
063 -0.386 -0.882
064 -0.377 -0.737
065 -0.566 -1.603
066 -1.453 -1.282
067 -2.618 -2.185
068 -2.706 -2.277
069 -2.416 -3.147
070 -1.907 -3.121
071 -1.620 -3.587
072 -1.782 -3.365
073 -1.037 -3.720
074 -1.174 -4.612
075 -1.719 -5.379
076 -1.227 -5.846
077 -0.981 -5.191
078 -1.500 -4.890
079 -1.487 -5.088
080 -2.177 -5.095
081 -2.810 -5.425
082 -3.383 -5.366
083 -2.955 -4.910
084 -2.898 -5.864
085 -3.024 -6.093
086 -2.506 -6.538
087 -2.833 -7.163
088 -3.432 -7.296
089 -3.631 -7.843
090 -3.212 -9.151
091 -3.261 -8.901
092 -4.140 -8.174
093 -4.698 -8.111
094 -4.856 -8.715
095 -5.200 -8.875
096 -5.401 -9.311
097 -5.679 -9.059
098 -4.968 -9.119
099 -4.811 -9.273
100 -5.589 -8.502
101 -5.439 -9.008
102 -5.183 -9.002
103 -4.774 -8.236
104 -5.089 -8.159
105 -5.218 -7.746
106 -5.234 -6.909
107 -4.833 -7.270
108 -4.669 -7.200
109 -5.589 -7.765
110 -5.040 -8.001
111 -4.353 -8.060
112 -4.043 -8.467
113 -3.845 -7.932
114 -3.477 -7.298
115 -3.519 -7.225
116 -4.586 -7.292
117 -5.329 -7.417
118 -5.979 -7.244
119 -6.142 -7.199
120 -5.888 -7.151
121 -5.897 -6.575
122 -7.267 -6.019
123 -7.926 -5.516
124 -9.362 -5.292
125 -10.476 -5.103
126 -11.034 -5.371
127 -10.905 -5.685
128 -10.916 -5.610
129 -10.856 -5.109
130 -10.883 -4.925
131 -10.294 -4.662
132 -9.829 -5.409
133 -9.147 -5.148
134 -9.163 -5.002
135 -9.349 -4.789
136 -9.989 -4.129
137 -10.471 -3.633
138 -11.325 -3.840
139 -10.993 -3.617
140 -10.990 -3.280
141 -11.087 -3.798
142 -11.224 -4.005
143 -11.642 -3.452
144 -11.585 -3.236
145 -11.677 -2.022
146 -11.972 -2.132
147 -12.708 -2.014
148 -12.602 -2.046
149 -11.608 -2.139
150 -12.176 -1.526
151 -12.380 -1.282
152 -11.501 -1.904
153 -10.270 -2.408
154 -10.094 -1.939
155 -10.325 -1.736
156 -10.109 -2.042
157 -10.528 -2.574
158 -10.880 -3.479
159 -11.093 -3.275
160 -11.147 -2.803
161 -11.107 -2.292
162 -11.516 -3.143
163 -10.591 -3.088
164 -10.044 -2.742
165 -10.025 -2.608
166 -9.993 -2.168
167 -10.427 -2.175
168 -10.852 -2.218
169 -11.183 -2.012
170 -11.522 -2.170
171 -11.971 -2.605
172 -11.960 -2.374
173 -11.269 -2.266
174 -10.462 -2.359
175 -10.554 -2.306
176 -10.099 -1.812
177 -9.950 -1.134
178 -9.523 -1.058
179 -9.594 -0.805
180 -10.008 -1.863
181 -9.599 -2.213
182 -9.286 -2.401
183 -9.398 -2.017
184 -9.035 -2.242
185 -8.376 -2.046
186 -7.913 -1.567
187 -8.375 -1.225
188 -8.894 0.030
189 -8.341 0.439
190 -8.219 1.102
191 -7.574 2.214
192 -7.333 2.185
193 -7.266 3.033
194 -7.028 3.840
195 -6.338 4.246
196 -5.678 4.523
197 -6.728 4.011
198 -7.442 3.282
199 -7.712 4.249
200 -7.703 4.798
201 -7.271 4.360
202 -7.173 4.304
203 -7.227 4.191
204 -8.229 4.862
205 -8.477 5.474
206 -8.844 5.950
207 -9.113 5.803
208 -10.081 6.474
209 -10.411 7.142
210 -10.482 7.537
211 -11.105 7.894
212 -11.118 7.703
213 -10.988 7.508
214 -11.196 7.321
215 -11.617 7.772
216 -12.576 7.401
217 -12.551 7.580
218 -12.528 7.810
219 -12.658 7.955
220 -13.540 7.411
221 -13.935 7.222
222 -14.288 7.166
223 -14.917 7.042
224 -15.582 7.729
225 -15.430 8.225
226 -15.876 9.314
227 -16.446 9.859
228 -16.856 9.957
229 -16.838 9.029
230 -16.449 9.319
231 -17.374 8.973
232 -18.035 9.887
233 -18.887 9.920
234 -18.138 9.864
235 -18.136 9.757
236 -18.571 9.993
237 -18.807 9.462
238 -18.124 9.155
239 -18.089 9.520
240 -18.166 9.692
241 -17.537 9.939
242 -18.038 10.400
243 -18.819 10.379
244 -18.741 11.622
245 -17.941 11.164
246 -18.430 11.367
247 -18.389 11.364
248 -18.709 10.944
249 -18.954 11.599
250 -19.168 11.462
251 -20.310 12.103
252 -20.779 11.594
253 -21.296 11.622
254 -21.506 11.158
255 -20.856 10.667
256 -19.557 9.725
257 -18.811 8.354
258 -17.871 8.207
259 -18.329 8.707
260 -18.177 8.347
261 -18.678 8.119
262 -20.230 7.383
263 -20.659 8.220
264 -21.220 8.616
265 -22.291 7.607
266 -22.506 6.380
267 -22.167 5.754
268 -22.750 6.333
269 -22.454 6.576
270 -20.660 6.781
271 -19.666 6.806
272 -20.331 8.251
273 -20.822 9.471
274 -21.030 10.085
275 -20.099 10.396
276 -19.620 10.288
277 -18.946 10.759
278 -18.962 10.904
279 -19.818 10.431
280 -19.255 9.127
281 -18.511 9.119
282 -18.511 9.828
283 -18.583 9.622
284 -18.456 8.830
285 -18.569 8.279
286 -19.574 8.603
287 -19.165 9.074
288 -19.138 9.307
289 -18.938 9.099
290 -18.783 8.496
291 -18.739 9.106
292 -18.997 9.768
293 -18.711 9.725
294 -18.890 9.956
295 -18.207 10.139
296 -17.753 10.135
297 -17.201 10.334
298 -17.800 9.437
299 -17.174 9.067
300 -16.287 9.110
301 -15.545 9.649
302 -14.886 10.252
303 -14.925 11.180
304 -15.712 11.463
305 -15.919 11.072
306 -16.505 10.714
307 -16.208 10.999
308 -15.907 10.879
309 -15.900 12.245
310 -15.801 12.714
311 -15.646 12.630
312 -16.404 12.259
313 -16.642 11.847
314 -16.879 11.648
315 -17.272 12.021
316 -16.924 12.227
317 -16.830 13.369
318 -16.022 13.055
319 -16.220 11.944
320 -16.426 11.697
321 -16.095 10.344
322 -15.619 10.679
323 -14.592 11.425
324 -15.489 11.542
325 -16.442 10.856
326 -16.469 11.489
327 -17.060 11.618
328 -17.354 11.577
329 -18.433 11.848
330 -18.778 11.805
331 -18.919 11.519
332 -18.186 11.999
333 -17.978 11.752
334 -19.019 10.875
335 -19.620 10.391
336 -19.198 9.500
337 -19.066 8.766
338 -18.900 8.819
339 -18.835 8.817
340 -19.081 8.110
341 -19.713 7.855
342 -19.529 8.004
343 -19.087 8.573
344 -19.139 9.700
345 -18.703 9.974
346 -18.570 10.717
347 -18.191 10.836
348 -18.873 11.087
349 -18.868 10.345
350 -18.850 11.146
351 -19.032 11.299
352 -18.352 12.121
353 -17.737 12.307
354 -18.056 13.143
355 -18.353 13.193
356 -18.692 12.762
357 -18.940 12.694
358 -18.070 12.047
359 -17.616 11.813
360 -17.499 11.710
361 -17.570 12.173
362 -17.108 12.602
363 -16.799 11.615
364 -16.566 11.758
365 -16.899 11.548
366 -17.141 11.012
367 -17.423 11.208
368 -17.096 10.786
369 -16.925 11.489
370 -16.904 11.505
371 -17.698 11.810
372 -17.934 10.737
373 -17.481 11.256
374 -17.298 11.267
375 -16.714 11.077
376 -16.569 11.869
377 -17.062 12.412
378 -17.666 12.570
379 -17.350 12.444
380 -16.850 12.476
381 -16.630 12.434
382 -16.836 12.169
383 -17.121 12.276
384 -16.360 12.616
385 -16.270 12.081
386 -16.087 11.629
387 -15.679 12.214
388 -15.011 11.855
389 -14.846 12.256
390 -15.433 12.026
391 -16.179 11.971
392 -16.638 12.284
393 -16.185 12.160
394 -15.070 11.789
395 -14.872 11.875
396 -14.768 12.308
397 -15.222 12.456
398 -14.270 12.215
399 -13.860 12.051
400 -14.392 11.051
401 -12.977 10.676
402 -12.304 10.576
403 -12.081 10.871
404 -11.996 10.834
405 -12.420 10.468
406 -12.688 10.441
407 -13.431 10.827
408 -14.154 10.685
409 -14.650 10.807
410 -14.691 10.222
411 -15.329 10.092
412 -15.161 9.794
413 -14.257 9.900
414 -13.620 10.285
415 -13.284 10.056
416 -13.223 10.459
417 -13.537 10.101
418 -14.030 10.077
419 -13.523 10.294
420 -13.565 9.514
421 -13.494 9.265
422 -13.219 9.634
423 -12.776 10.040
424 -12.351 9.648
425 -12.573 10.047
426 -12.737 10.311
427 -13.207 10.043
428 -13.490 10.259
429 -13.592 10.222
430 -13.410 10.104
431 -13.463 9.842
432 -14.089 9.334
433 -13.893 9.018
434 -14.486 8.588
435 -14.701 7.292
436 -15.033 6.237
437 -14.661 5.672
438 -14.605 5.345
439 -14.049 3.992
440 -14.071 3.025
441 -14.539 2.553
442 -14.956 2.147
443 -14.882 1.522
444 -14.708 1.199
445 -14.739 0.541
446 -15.429 0.782
447 -15.687 0.783
448 -15.624 0.846
449 -15.707 1.229
450 -16.181 1.566
451 -15.974 2.448
452 -15.917 1.921
453 -15.618 2.243
454 -15.287 3.027
455 -15.758 2.961
456 -16.151 3.665
457 -16.427 4.275
458 -17.058 3.540
459 -17.438 3.185
460 -17.472 3.580
461 -17.014 4.175
462 -16.491 4.212
463 -15.548 4.214
464 -15.143 4.451
465 -15.384 5.333
466 -15.209 5.938
467 -15.214 5.852
468 -15.733 5.613
469 -15.049 5.024
470 -14.948 5.201
471 -15.198 5.146
472 -14.390 4.385
473 -14.454 4.970
474 -14.653 4.914
475 -14.840 5.022
476 -14.572 5.299
477 -13.756 5.718
478 -12.922 6.650
479 -12.794 7.317
480 -12.999 7.333
481 -12.975 7.275
482 -12.296 7.481
483 -11.574 8.039
484 -11.137 8.070
485 -10.641 8.099
486 -10.916 7.856
487 -11.561 8.424
488 -11.483 8.560
489 -12.168 8.428
490 -11.809 8.479
491 -12.024 8.632
492 -12.584 8.676
493 -12.868 9.221
494 -12.449 10.236
495 -11.935 9.864
496 -12.350 9.560
497 -12.096 9.923
498 -11.291 8.523
499 -11.633 7.193
500 -11.635 6.660
501 -12.227 6.796
