# Supplementary material for: Maximum likelihood-based estimation of diffusion coefficient is quick and reliable method for analyzing estradiol actions on surface receptor movements
Source: Front Neuroinform. 2023 Mar 8;17:1005936. doi: 10.3389/fninf.2023.1005936 (PMC10031098; doi:10.3389/fninf.2023.1005936)
Supplement: Supplementary file 2 [file Data_Sheet_2.ZIP › 00-D-error_sensitivity/D015_s0/Traj_N=500_D=0.15_Error=0_MotionBlur _No.176.dat]

001 -0.016 -0.400
002 -0.328 -0.990
003 -0.895 -1.470
004 -1.200 -0.787
005 -1.258 -1.118
006 -1.121 -0.705
007 -0.571 -0.078
008 -0.397 1.208
009 0.363 1.716
010 -0.149 1.987
011 -0.522 1.765
012 -0.024 1.886
013 0.436 1.420
014 -0.085 0.807
015 -0.708 0.174
016 -0.728 -0.106
017 -1.180 0.005
018 -0.396 0.607
019 -0.174 1.225
020 -0.235 1.463
021 0.430 2.399
022 1.660 2.791
023 1.882 2.249
024 1.928 1.163
025 2.569 1.115
026 2.210 2.123
027 2.131 2.275
028 2.228 2.658
029 1.971 2.896
030 2.677 3.060
031 3.054 3.445
032 2.511 4.551
033 3.095 4.429
034 3.976 3.467
035 4.789 2.706
036 5.385 2.049
037 5.007 1.461
038 5.112 0.668
039 5.201 0.464
040 4.940 0.677
041 3.946 0.375
042 4.298 -0.401
043 4.173 0.062
044 4.360 0.098
045 4.528 -0.740
046 4.415 -0.968
047 5.110 -0.308
048 5.711 -0.243
049 6.194 -1.048
050 6.274 -1.733
051 5.672 -3.339
052 5.781 -4.202
053 5.878 -4.280
054 6.583 -4.554
055 6.272 -5.182
056 5.971 -5.109
057 6.212 -5.395
058 5.320 -4.923
059 5.356 -4.216
060 5.730 -4.270
061 5.160 -3.851
062 5.073 -3.720
063 5.580 -4.030
064 6.701 -4.625
065 7.639 -4.746
066 8.635 -3.999
067 8.443 -4.696
068 8.184 -5.055
069 8.133 -5.145
070 8.325 -5.436
071 9.048 -5.200
072 9.846 -4.901
073 10.149 -4.691
074 10.045 -3.943
075 9.863 -4.169
076 10.135 -4.573
077 10.548 -4.760
078 11.390 -4.727
079 10.684 -4.166
080 10.372 -4.271
081 9.549 -5.285
082 8.379 -5.270
083 8.720 -5.523
084 9.471 -5.327
085 9.517 -5.851
086 9.134 -6.798
087 9.652 -6.933
088 9.777 -7.913
089 9.087 -9.177
090 9.109 -9.167
091 8.784 -9.563
092 7.549 -9.925
093 6.605 -10.988
094 6.887 -11.447
095 7.515 -11.676
096 7.506 -11.862
097 7.320 -11.683
098 7.222 -11.461
099 7.133 -11.322
100 7.004 -11.436
101 7.000 -11.335
102 7.003 -11.453
103 7.187 -11.631
104 7.137 -12.048
105 6.909 -12.611
106 6.563 -12.522
107 5.946 -11.785
108 6.445 -11.350
109 6.331 -10.573
110 7.097 -10.892
111 7.136 -11.168
112 6.694 -10.983
113 6.621 -10.424
114 6.297 -10.966
115 5.876 -11.294
116 5.662 -11.470
117 6.344 -12.229
118 6.560 -12.339
119 5.915 -12.213
120 5.671 -12.038
121 5.627 -12.864
122 5.708 -12.759
123 6.019 -13.275
124 6.228 -13.379
125 6.399 -13.751
126 6.233 -13.992
127 5.915 -14.125
128 5.496 -14.363
129 5.534 -14.414
130 6.468 -14.245
131 6.384 -13.972
132 6.295 -12.433
133 6.192 -11.643
134 6.454 -11.115
135 5.698 -11.038
136 5.635 -10.880
137 6.460 -11.236
138 7.204 -11.435
139 6.667 -11.098
140 6.377 -11.032
141 5.669 -10.800
142 5.820 -10.968
143 6.003 -10.450
144 6.196 -9.658
145 5.001 -8.670
146 5.042 -8.507
147 5.596 -9.276
148 5.326 -9.439
149 5.289 -8.773
150 5.485 -8.585
151 5.060 -9.717
152 4.699 -9.908
153 3.786 -10.172
154 3.554 -9.240
155 3.629 -9.037
156 4.584 -9.537
157 4.283 -9.060
158 5.185 -8.991
159 5.429 -8.647
160 4.807 -7.962
161 4.092 -7.950
162 3.936 -7.476
163 4.014 -7.193
164 4.152 -8.115
165 3.505 -9.225
166 4.597 -10.508
167 5.140 -10.783
168 5.025 -10.842
169 5.155 -10.897
170 5.838 -11.259
171 5.341 -11.717
172 5.564 -11.423
173 6.297 -12.522
174 6.978 -13.352
175 7.105 -13.221
176 7.232 -12.612
177 7.119 -12.540
178 7.402 -12.920
179 7.801 -12.762
180 7.099 -13.053
181 7.169 -13.562
182 6.966 -13.090
183 6.250 -12.392
184 5.794 -12.295
185 5.350 -13.348
186 5.078 -13.586
187 4.842 -13.607
188 4.640 -13.358
189 4.472 -13.167
190 4.853 -13.852
191 4.550 -13.328
192 4.012 -13.228
193 4.015 -13.861
194 4.312 -15.162
195 4.841 -15.986
196 4.254 -15.556
197 4.587 -15.358
198 4.852 -15.447
199 4.718 -15.563
200 5.056 -16.311
201 6.084 -16.806
202 6.640 -16.950
203 6.471 -16.101
204 6.620 -16.984
205 6.542 -17.672
206 6.616 -17.799
207 5.911 -18.410
208 5.376 -18.781
209 5.928 -17.991
210 6.071 -17.651
211 6.257 -18.153
212 6.489 -18.381
213 6.674 -17.486
214 6.708 -16.748
215 6.460 -16.296
216 5.864 -16.770
217 6.412 -17.444
218 7.059 -17.693
219 6.420 -18.539
220 6.457 -18.125
221 7.664 -17.235
222 7.334 -16.695
223 6.723 -16.500
224 6.336 -16.812
225 5.666 -18.083
226 5.404 -17.881
227 5.289 -16.854
228 4.965 -16.285
229 4.380 -15.545
230 4.198 -15.983
231 3.626 -16.016
232 3.902 -15.635
233 3.899 -15.594
234 3.970 -15.150
235 3.352 -14.818
236 3.378 -13.987
237 3.310 -13.809
238 3.678 -13.550
239 3.920 -14.165
240 3.788 -14.193
241 3.251 -14.687
242 2.365 -13.932
243 1.864 -14.069
244 1.382 -14.708
245 0.679 -14.615
246 0.941 -14.386
247 0.890 -14.259
248 1.939 -14.660
249 1.780 -13.662
250 2.619 -13.335
251 2.139 -13.737
252 2.058 -13.228
253 1.811 -13.197
254 1.636 -13.252
255 1.023 -12.839
256 0.726 -12.756
257 1.700 -13.028
258 2.311 -13.206
259 2.279 -12.483
260 0.885 -11.461
261 0.219 -11.342
262 -0.217 -12.159
263 -0.419 -12.998
264 -0.683 -12.651
265 -0.772 -12.841
266 -0.614 -13.248
267 -1.377 -13.619
268 -1.761 -13.783
269 -1.020 -13.036
270 -0.930 -12.301
271 -0.830 -12.527
272 -0.430 -12.629
273 0.485 -12.798
274 1.140 -12.294
275 0.382 -11.896
276 0.041 -11.866
277 -0.166 -11.603
278 0.392 -11.672
279 1.052 -12.462
280 1.619 -12.815
281 1.193 -12.971
282 1.051 -13.252
283 1.846 -12.815
284 1.850 -12.930
285 1.051 -11.577
286 1.275 -11.144
287 2.536 -11.397
288 3.035 -11.581
289 3.328 -10.637
290 3.791 -11.260
291 4.982 -11.516
292 4.756 -11.657
293 4.509 -11.652
294 3.745 -11.757
295 3.430 -11.630
296 2.614 -11.125
297 2.047 -11.280
298 2.438 -10.980
299 3.550 -10.628
300 2.961 -10.369
301 2.232 -10.160
302 2.036 -10.329
303 2.722 -10.092
304 3.012 -10.331
305 2.686 -11.001
306 2.517 -11.253
307 1.828 -11.564
308 1.987 -11.619
309 0.674 -11.532
310 0.720 -11.788
311 0.952 -12.172
312 0.888 -12.614
313 0.980 -13.098
314 1.319 -13.297
315 2.196 -13.621
316 1.829 -12.851
317 1.803 -12.644
318 2.996 -12.561
319 3.066 -12.285
320 3.099 -12.805
321 2.775 -12.660
322 2.861 -12.424
323 3.447 -11.449
324 3.958 -11.336
325 3.817 -11.131
326 3.208 -11.834
327 3.287 -11.979
328 3.048 -12.305
329 2.730 -12.026
330 1.778 -12.135
331 1.885 -11.465
332 1.744 -10.305
333 2.921 -10.465
334 3.300 -10.530
335 3.563 -11.000
336 4.321 -10.924
337 4.527 -11.177
338 5.237 -11.519
339 5.545 -11.524
340 5.349 -10.728
341 5.147 -10.168
342 6.090 -10.305
343 5.958 -10.483
344 6.256 -11.075
345 6.283 -11.518
346 5.550 -11.149
347 5.901 -10.684
348 5.356 -10.807
349 5.649 -10.684
350 5.013 -11.204
351 5.514 -11.235
352 5.161 -11.429
353 5.354 -12.123
354 4.464 -12.757
355 4.155 -13.378
356 4.726 -13.185
357 5.204 -13.257
358 5.769 -12.593
359 6.282 -12.644
360 6.173 -12.823
361 5.960 -12.552
362 5.688 -13.052
363 5.614 -12.753
364 5.038 -11.864
365 5.530 -12.224
366 5.123 -12.309
367 4.941 -11.706
368 5.052 -11.572
369 4.976 -11.750
370 4.947 -12.226
371 4.534 -12.050
372 4.143 -11.522
373 4.161 -11.655
374 3.962 -11.465
375 3.741 -11.491
376 4.989 -11.006
377 5.218 -11.568
378 5.123 -12.259
379 5.617 -12.163
380 6.360 -12.587
381 6.217 -12.113
382 5.772 -11.968
383 6.406 -12.168
384 5.567 -12.075
385 4.502 -12.179
386 4.648 -11.639
387 5.269 -10.913
388 5.079 -10.654
389 4.787 -9.811
390 4.595 -9.844
391 4.350 -10.121
392 3.485 -10.513
393 2.080 -10.101
394 1.969 -10.077
395 2.090 -10.571
396 2.327 -11.612
397 2.674 -11.871
398 2.117 -12.021
399 1.690 -12.209
400 1.403 -13.335
401 -0.036 -13.589
402 0.146 -13.330
403 0.563 -12.178
404 0.967 -11.614
405 1.026 -12.278
406 0.841 -11.693
407 1.297 -11.515
408 1.131 -12.032
409 1.681 -11.823
410 1.731 -11.297
411 1.481 -10.577
412 1.414 -9.900
413 1.116 -10.375
414 0.786 -9.846
415 -0.388 -9.906
416 -1.397 -10.005
417 -0.996 -10.714
418 -1.203 -11.024
419 -1.157 -11.639
420 -1.430 -11.509
421 -2.295 -11.208
422 -1.580 -11.831
423 -1.747 -11.090
424 -1.514 -11.514
425 -0.757 -12.197
426 -1.066 -13.148
427 -1.760 -14.011
428 -1.168 -14.326
429 -0.929 -14.873
430 -1.841 -15.072
431 -2.487 -14.682
432 -3.215 -15.041
433 -3.248 -15.673
434 -4.015 -15.734
435 -4.591 -16.629
436 -4.389 -17.057
437 -3.648 -17.490
438 -3.967 -17.533
439 -3.867 -16.696
440 -3.888 -16.463
441 -3.062 -16.570
442 -1.724 -16.965
443 -1.329 -17.669
444 -1.293 -18.846
445 -0.573 -19.035
446 -0.894 -18.741
447 -0.973 -19.855
448 -0.965 -20.903
449 -1.954 -21.019
450 -2.305 -20.393
451 -2.967 -20.230
452 -3.134 -20.292
453 -3.339 -20.839
454 -2.551 -21.667
455 -2.251 -22.271
456 -2.690 -23.072
457 -2.800 -23.264
458 -2.213 -23.264
459 -2.208 -23.052
460 -2.526 -23.792
461 -2.763 -24.244
462 -2.634 -24.844
463 -2.547 -25.229
464 -2.971 -24.858
465 -3.200 -26.031
466 -3.798 -25.731
467 -3.417 -25.731
468 -3.332 -24.747
469 -2.644 -23.713
470 -2.153 -24.042
471 -2.272 -24.302
472 -2.003 -24.252
473 -0.395 -24.244
474 -0.647 -24.184
475 -1.675 -23.244
476 -2.939 -23.007
477 -3.370 -22.465
478 -2.938 -22.637
479 -2.667 -23.043
480 -2.290 -23.291
481 -2.305 -22.964
482 -2.550 -23.282
483 -3.696 -23.590
484 -4.164 -23.685
485 -3.551 -23.731
486 -3.470 -23.685
487 -3.614 -23.360
488 -2.124 -22.535
489 -1.631 -21.757
490 -0.766 -20.534
491 -0.058 -21.553
492 0.159 -22.039
493 -0.170 -22.624
494 0.706 -22.775
495 0.820 -23.138
496 1.264 -23.242
497 1.383 -22.684
498 1.162 -22.686
499 1.548 -23.121
500 1.515 -22.753
501 1.364 -22.523
