# Supplementary material for: Maximum likelihood-based estimation of diffusion coefficient is quick and reliable method for analyzing estradiol actions on surface receptor movements
Source: Front Neuroinform. 2023 Mar 8;17:1005936. doi: 10.3389/fninf.2023.1005936 (PMC10031098; doi:10.3389/fninf.2023.1005936)
Supplement: Supplementary file 2 [file Data_Sheet_2.ZIP › 00-D-error_sensitivity/D015_s0/Traj_N=500_D=0.15_Error=0_MotionBlur _No.177.dat]

001 0.710 -0.294
002 1.075 -0.745
003 0.701 -0.101
004 1.044 -0.086
005 0.326 -0.764
006 0.530 -1.078
007 0.563 -1.931
008 0.723 -2.067
009 0.812 -1.291
010 0.278 -2.516
011 -0.818 -3.027
012 -1.503 -2.903
013 -1.854 -2.490
014 -1.981 -2.146
015 -1.725 -1.156
016 -1.638 -1.121
017 -1.347 -0.716
018 -1.670 -0.449
019 -2.403 -0.493
020 -3.519 -0.498
021 -3.446 0.195
022 -3.926 0.603
023 -4.410 0.561
024 -4.379 0.466
025 -4.531 1.029
026 -4.401 0.906
027 -4.785 1.832
028 -5.067 1.836
029 -4.477 1.540
030 -4.687 2.673
031 -4.189 2.882
032 -3.948 2.832
033 -4.212 3.564
034 -4.887 3.644
035 -5.249 3.106
036 -6.015 2.541
037 -6.327 2.208
038 -5.612 3.419
039 -4.610 4.472
040 -3.933 5.097
041 -3.605 4.915
042 -3.886 5.567
043 -3.819 6.028
044 -3.859 6.773
045 -4.190 7.573
046 -4.969 7.283
047 -4.657 7.975
048 -4.267 7.587
049 -4.740 7.522
050 -5.518 6.687
051 -5.410 6.493
052 -5.379 7.218
053 -6.046 6.766
054 -5.598 6.511
055 -4.787 5.907
056 -4.119 5.094
057 -3.555 3.982
058 -3.883 3.722
059 -4.532 3.594
060 -4.569 4.725
061 -5.436 5.660
062 -5.133 5.212
063 -4.057 4.834
064 -3.790 5.527
065 -2.409 5.628
066 -1.188 5.810
067 -1.018 5.800
068 -0.557 6.701
069 -0.552 6.317
070 -1.005 6.651
071 -1.131 5.813
072 -1.117 5.247
073 -2.203 4.650
074 -2.855 4.480
075 -2.612 4.574
076 -3.173 5.077
077 -3.403 4.893
078 -3.877 4.684
079 -3.617 4.699
080 -3.506 5.112
081 -3.564 5.968
082 -3.063 6.302
083 -2.863 6.004
084 -2.283 5.430
085 -1.726 4.297
086 -1.539 3.318
087 -1.446 2.494
088 -1.661 2.787
089 -1.692 2.758
090 -0.952 3.613
091 -1.489 3.646
092 -1.020 3.584
093 -1.050 3.627
094 -1.227 3.655
095 -0.981 3.845
096 -0.486 4.182
097 -0.147 4.028
098 0.024 5.122
099 -0.455 5.610
100 0.180 5.235
101 0.368 5.888
102 0.663 6.431
103 0.851 6.731
104 0.323 7.180
105 0.027 7.076
106 0.356 7.248
107 1.017 6.803
108 2.177 7.277
109 2.503 6.497
110 2.391 5.851
111 2.820 6.419
112 3.571 6.370
113 3.317 6.299
114 4.634 5.972
115 5.367 5.748
116 5.093 6.064
117 4.276 6.904
118 5.200 7.394
119 5.443 7.155
120 4.823 7.373
121 5.144 6.869
122 5.431 6.591
123 4.728 6.764
124 4.531 6.823
125 3.654 7.550
126 3.077 7.756
127 2.946 7.856
128 2.259 8.177
129 2.378 8.809
130 1.437 9.421
131 1.616 9.292
132 1.723 8.675
133 0.840 8.667
134 0.033 9.407
135 -0.578 8.578
136 -0.266 8.912
137 1.051 9.325
138 0.802 9.193
139 0.310 8.487
140 0.969 8.722
141 1.114 8.711
142 1.468 8.985
143 2.102 8.628
144 1.465 8.134
145 1.429 7.919
146 1.382 7.349
147 1.097 7.459
148 1.406 7.672
149 1.675 8.809
150 2.027 8.948
151 2.630 9.096
152 2.558 8.291
153 2.108 8.221
154 2.290 8.797
155 2.445 9.210
156 3.141 9.056
157 3.701 9.061
158 4.566 8.506
159 4.646 8.437
160 4.844 7.188
161 4.720 6.876
162 5.011 6.596
163 5.908 5.824
164 6.850 5.942
165 6.453 5.953
166 6.462 6.654
167 6.300 6.300
168 5.238 6.132
169 5.005 5.613
170 5.334 4.777
171 5.921 4.482
172 6.930 5.126
173 7.169 4.722
174 7.600 4.352
175 7.928 3.631
176 8.116 3.271
177 7.885 2.654
178 7.197 1.676
179 6.420 1.498
180 6.506 1.523
181 6.175 1.713
182 5.502 2.258
183 6.439 2.208
184 6.789 1.781
185 6.879 2.155
186 7.169 2.014
187 6.704 2.759
188 6.431 3.693
189 6.217 3.583
190 5.573 3.989
191 5.158 3.433
192 5.358 3.374
193 6.493 3.011
194 7.136 3.545
195 7.331 3.328
196 6.907 2.859
197 6.674 1.614
198 6.059 1.250
199 5.667 1.745
200 5.596 1.776
201 5.291 1.674
202 5.210 1.283
203 5.891 1.258
204 6.590 1.662
205 6.850 1.368
206 6.862 1.977
207 6.922 1.561
208 7.207 1.433
209 7.770 1.882
210 8.297 1.899
211 8.249 1.060
212 8.746 0.352
213 9.222 -0.005
214 9.702 -1.096
215 10.721 -2.053
216 10.963 -1.425
217 10.483 -1.044
218 10.585 -0.843
219 10.974 -0.839
220 10.875 -1.276
221 11.403 -1.375
222 11.914 -1.974
223 11.376 -3.159
224 12.109 -3.112
225 12.258 -2.705
226 12.223 -2.165
227 11.939 -2.121
228 12.185 -1.827
229 12.051 -1.691
230 12.589 -1.097
231 12.739 -1.285
232 12.676 -1.803
233 13.034 -1.838
234 13.618 -1.004
235 13.298 -1.202
236 14.109 -0.682
237 15.063 -0.190
238 15.766 -0.685
239 15.296 -1.312
240 15.448 -1.489
241 15.678 -1.757
242 15.776 -1.656
243 16.305 -0.943
244 16.866 -1.220
245 16.894 -1.206
246 17.115 -1.052
247 16.827 -1.028
248 16.667 -0.965
249 16.589 -1.499
250 17.131 -1.723
251 17.303 -2.177
252 17.926 -1.893
253 18.881 -1.858
254 20.091 -1.522
255 20.319 -1.294
256 21.149 -1.445
257 21.546 -2.436
258 22.242 -2.882
259 23.681 -3.086
260 24.149 -3.118
261 24.638 -2.447
262 24.448 -1.801
263 24.135 -1.419
264 23.950 -1.291
265 23.637 -1.294
266 23.815 -1.224
267 24.033 -1.332
268 24.043 -2.070
269 23.728 -2.307
270 23.654 -2.444
271 23.366 -2.482
272 23.149 -2.263
273 22.098 -2.699
274 20.680 -2.804
275 20.128 -3.168
276 20.116 -3.289
277 20.620 -2.328
278 20.888 -1.958
279 20.341 -2.254
280 20.400 -2.853
281 20.782 -3.311
282 20.736 -2.789
283 22.150 -2.625
284 22.531 -2.262
285 22.315 -2.412
286 21.606 -2.288
287 22.129 -1.242
288 22.236 0.059
289 22.521 0.163
290 23.424 0.255
291 23.021 0.633
292 22.251 0.537
293 21.952 0.704
294 22.075 0.978
295 21.394 1.880
296 20.757 1.559
297 21.224 2.280
298 22.717 3.118
299 21.944 3.939
300 20.902 4.201
301 20.307 3.614
302 19.864 3.654
303 20.071 2.460
304 20.299 2.290
305 20.662 2.965
306 20.237 3.035
307 19.997 2.062
308 19.161 1.608
309 19.080 1.330
310 19.153 1.172
311 17.827 1.830
312 18.685 3.015
313 19.267 3.944
314 19.550 3.641
315 19.899 3.013
316 20.245 3.094
317 19.835 2.579
318 20.004 2.772
319 21.185 2.851
320 22.092 2.951
321 22.308 2.871
322 22.941 3.153
323 23.545 4.073
324 23.663 4.417
325 23.179 4.995
326 23.641 5.339
327 24.298 5.100
328 23.311 4.744
329 22.833 4.946
330 22.602 4.221
331 23.054 4.156
332 23.400 4.314
333 23.379 4.719
334 23.282 4.487
335 22.639 4.186
336 22.654 4.354
337 22.659 4.508
338 22.339 5.876
339 22.571 5.500
340 22.900 5.237
341 22.019 4.812
342 21.164 4.731
343 21.552 5.513
344 21.618 4.601
345 21.990 3.771
346 21.073 3.649
347 19.983 4.164
348 19.566 4.131
349 19.935 4.173
350 20.028 4.238
351 20.656 4.197
352 20.536 3.344
353 20.259 3.191
354 19.987 3.363
355 19.932 2.988
356 19.955 2.616
357 21.714 2.902
358 21.730 2.567
359 21.874 2.093
360 23.700 2.052
361 24.209 2.095
362 24.006 1.936
363 22.958 1.931
364 22.967 2.425
365 22.983 1.933
366 23.000 0.698
367 22.250 1.191
368 22.325 0.951
369 22.768 0.046
370 22.889 0.068
371 22.667 0.702
372 22.970 1.624
373 23.834 2.036
374 23.936 3.386
375 24.258 4.356
376 24.226 5.634
377 24.019 5.935
378 23.344 4.966
379 22.828 4.339
380 23.406 3.563
381 23.480 3.329
382 23.394 3.038
383 23.883 2.690
384 23.572 2.580
385 23.735 1.842
386 23.956 1.389
387 24.055 1.811
388 24.145 1.930
389 23.355 1.548
390 22.809 1.091
391 22.853 1.041
392 22.396 0.602
393 22.219 0.615
394 21.964 0.406
395 22.095 0.654
396 21.998 0.523
397 22.100 0.307
398 21.312 0.420
399 21.648 0.459
400 21.701 1.038
401 22.039 1.847
402 22.611 1.443
403 22.674 1.564
404 22.755 1.909
405 22.657 1.795
406 21.642 2.392
407 22.077 3.099
408 22.932 2.720
409 23.144 3.170
410 23.116 3.676
411 22.780 3.722
412 22.557 3.381
413 22.754 3.720
414 22.176 2.775
415 21.588 2.760
416 21.374 2.905
417 22.146 2.377
418 22.340 2.055
419 21.866 3.087
420 20.626 3.157
421 20.595 2.938
422 20.374 2.551
423 20.627 1.770
424 20.473 1.303
425 20.143 1.022
426 20.619 0.541
427 21.174 -0.078
428 21.545 0.082
429 20.908 0.271
430 21.152 0.142
431 20.801 -0.582
432 20.247 -0.892
433 20.284 -0.431
434 20.600 -0.727
435 20.790 -1.059
436 20.110 -0.901
437 20.369 -0.174
438 20.455 -0.395
439 21.006 -0.373
440 21.455 -0.354
441 22.056 -0.422
442 22.471 -0.146
443 22.274 0.390
444 22.818 0.360
445 22.772 0.652
446 23.335 0.371
447 23.408 0.745
448 23.647 1.420
449 23.933 1.323
450 24.046 1.309
451 24.408 1.028
452 24.417 1.182
453 23.539 0.915
454 22.187 1.289
455 21.225 1.373
456 21.463 0.191
457 20.885 -0.257
458 21.105 -0.262
459 21.627 -0.682
460 22.307 -1.751
461 22.313 -2.068
462 22.197 -1.265
463 21.737 -0.877
464 22.063 -0.856
465 22.253 -0.582
466 21.843 -0.415
467 20.964 0.017
468 20.653 0.550
469 21.120 0.526
470 20.726 0.564
471 21.095 0.528
472 21.660 1.165
473 21.984 0.647
474 21.286 0.941
475 20.409 0.581
476 20.942 0.972
477 21.062 0.712
478 20.945 -0.202
479 20.706 -0.237
480 20.106 -0.501
481 19.620 -0.362
482 19.216 -0.507
483 18.712 -1.067
484 18.411 -0.831
485 18.355 -0.629
486 17.986 -0.436
487 17.484 -0.267
488 16.844 0.140
489 16.860 -0.384
490 17.226 -1.081
491 17.263 -1.837
492 17.368 -2.334
493 17.642 -3.119
494 18.083 -2.888
495 17.730 -2.820
496 18.619 -2.746
497 19.071 -3.362
498 20.040 -3.867
499 21.358 -3.898
500 21.735 -4.721
501 20.774 -4.966
