# Supplementary material for: Maximum likelihood-based estimation of diffusion coefficient is quick and reliable method for analyzing estradiol actions on surface receptor movements
Source: Front Neuroinform. 2023 Mar 8;17:1005936. doi: 10.3389/fninf.2023.1005936 (PMC10031098; doi:10.3389/fninf.2023.1005936)
Supplement: Supplementary file 2 [file Data_Sheet_2.ZIP › 00-D-error_sensitivity/D015_s0/Traj_N=500_D=0.15_Error=0_MotionBlur _No.178.dat]

001 -0.047 0.222
002 -0.456 0.031
003 -0.309 -0.020
004 -0.434 -0.346
005 -0.144 -0.413
006 -0.568 -0.713
007 -0.784 -0.459
008 -0.137 0.120
009 0.387 0.443
010 0.814 0.551
011 1.170 0.245
012 1.190 -0.570
013 1.777 -0.928
014 1.799 -1.102
015 1.716 -1.528
016 1.872 -1.438
017 2.395 -1.801
018 2.511 -1.887
019 2.003 -2.977
020 1.061 -3.619
021 1.307 -3.427
022 1.904 -3.130
023 1.504 -2.975
024 1.280 -2.321
025 1.968 -1.688
026 1.843 -0.908
027 1.390 -0.765
028 1.400 -2.112
029 1.500 -1.249
030 0.984 -0.607
031 0.745 -0.355
032 0.799 -0.371
033 1.091 -0.528
034 1.905 -0.325
035 1.594 -0.386
036 1.218 0.095
037 1.170 -0.202
038 1.288 -0.137
039 1.235 0.005
040 1.177 -0.024
041 1.835 -0.339
042 2.824 -0.217
043 3.223 -0.604
044 3.373 -0.468
045 4.124 -0.325
046 5.824 -0.342
047 5.693 -0.039
048 4.879 -0.070
049 4.649 -0.454
050 4.322 -1.472
051 4.449 -1.812
052 5.071 -1.677
053 4.167 -2.298
054 3.627 -2.642
055 3.785 -2.297
056 4.268 -2.288
057 4.691 -2.950
058 4.767 -2.792
059 4.197 -2.425
060 4.372 -1.951
061 3.610 -1.179
062 3.632 -0.542
063 4.003 0.365
064 3.311 0.190
065 4.050 0.001
066 3.646 0.280
067 3.705 0.596
068 3.201 1.435
069 3.296 1.729
070 3.679 1.628
071 3.919 1.912
072 4.587 2.504
073 5.317 3.126
074 5.466 4.690
075 4.931 5.323
076 5.524 5.397
077 6.022 5.364
078 5.629 5.343
079 5.955 5.242
080 6.562 4.773
081 6.951 4.964
082 6.483 5.235
083 6.589 5.519
084 5.977 4.926
085 6.226 4.710
086 6.619 4.700
087 7.103 4.193
088 7.387 3.482
089 7.724 3.534
090 7.322 3.645
091 7.286 3.733
092 7.393 3.367
093 7.212 3.528
094 6.884 3.521
095 5.941 3.718
096 5.059 3.779
097 4.561 3.947
098 4.613 3.896
099 4.406 3.976
100 3.915 4.017
101 4.190 4.022
102 4.517 4.601
103 4.532 5.267
104 4.685 5.541
105 4.807 5.738
106 5.835 5.123
107 6.598 5.549
108 6.782 5.511
109 7.282 4.703
110 7.985 4.472
111 7.974 4.244
112 7.927 3.854
113 7.808 4.051
114 8.053 4.422
115 7.412 4.913
116 7.861 4.898
117 7.469 5.561
118 7.346 5.349
119 6.717 5.237
120 6.190 4.377
121 5.819 3.848
122 5.785 3.751
123 5.873 4.140
124 6.570 3.867
125 7.406 4.344
126 7.730 4.985
127 7.346 5.611
128 7.754 5.712
129 8.524 5.894
130 9.148 5.733
131 9.629 5.963
132 9.562 6.174
133 9.820 6.662
134 10.387 6.360
135 10.348 5.561
136 11.040 5.504
137 12.528 5.328
138 13.026 4.395
139 12.957 3.489
140 13.284 2.613
141 13.290 2.681
142 12.687 2.780
143 12.624 2.757
144 12.851 2.995
145 13.574 2.353
146 13.685 2.501
147 13.988 2.926
148 14.630 3.206
149 15.585 3.454
150 15.727 3.454
151 14.837 2.334
152 15.139 1.859
153 15.028 1.835
154 14.878 1.919
155 14.138 1.536
156 13.556 1.215
157 13.067 1.356
158 12.433 1.425
159 11.953 0.912
160 12.604 1.368
161 12.238 1.975
162 11.450 1.123
163 10.876 1.479
164 10.022 0.480
165 9.465 0.178
166 9.287 0.199
167 8.888 -0.218
168 8.705 -0.110
169 8.795 -0.170
170 9.592 0.076
171 9.959 0.689
172 10.009 1.137
173 10.479 0.983
174 11.216 0.581
175 11.264 0.709
176 11.229 0.656
177 10.858 0.164
178 10.314 0.510
179 9.545 -0.110
180 9.078 0.216
181 9.050 0.521
182 9.145 0.853
183 9.762 1.158
184 10.833 1.677
185 10.110 1.535
186 9.186 0.890
187 8.963 0.499
188 9.421 0.483
189 10.058 0.562
190 10.306 1.363
191 10.390 1.767
192 11.478 0.950
193 11.474 0.503
194 11.939 1.079
195 11.772 0.698
196 11.362 0.588
197 10.933 -0.308
198 10.401 -0.668
199 9.910 -0.673
200 9.449 -0.648
201 10.279 -1.127
202 11.047 -1.176
203 10.929 -0.898
204 11.495 -1.344
205 11.761 -1.194
206 11.660 -1.018
207 11.582 -1.219
208 11.552 -2.158
209 11.610 -2.203
210 11.319 -2.770
211 11.251 -2.811
212 11.106 -2.284
213 11.294 -2.880
214 11.293 -2.990
215 10.797 -3.122
216 10.710 -3.093
217 11.341 -3.031
218 12.797 -2.621
219 13.904 -2.133
220 14.060 -2.360
221 14.019 -2.646
222 14.280 -2.121
223 14.161 -1.922
224 13.585 -2.583
225 14.300 -3.141
226 14.365 -2.661
227 14.502 -2.302
228 14.879 -2.398
229 14.829 -2.723
230 15.342 -2.389
231 15.532 -2.856
232 14.923 -2.730
233 13.940 -2.047
234 14.358 -1.567
235 14.657 -1.371
236 15.387 -1.352
237 15.619 -1.418
238 16.057 -0.895
239 16.858 -0.443
240 17.005 -0.348
241 17.072 0.135
242 18.001 -0.125
243 17.629 -0.419
244 17.184 -1.204
245 17.515 -0.980
246 18.493 -1.093
247 18.686 -1.229
248 19.529 -1.753
249 19.975 -2.807
250 19.768 -2.741
251 20.481 -1.376
252 20.654 -0.672
253 20.362 -0.868
254 20.421 -0.838
255 21.463 -1.664
256 22.261 -2.563
257 22.780 -2.837
258 23.156 -3.227
259 23.426 -2.931
260 24.303 -3.115
261 25.544 -2.932
262 25.780 -2.219
263 26.306 -1.797
264 26.648 -1.936
265 26.569 -2.512
266 26.539 -3.244
267 26.718 -3.822
268 26.486 -3.703
269 27.097 -4.114
270 27.372 -4.370
271 26.799 -3.582
272 27.301 -3.558
273 28.116 -3.571
274 28.600 -3.789
275 28.942 -4.291
276 28.287 -4.798
277 28.075 -5.347
278 28.353 -5.660
279 28.656 -6.897
280 27.897 -7.566
281 27.159 -7.568
282 26.493 -6.370
283 26.829 -5.662
284 27.058 -5.388
285 27.663 -5.561
286 26.979 -5.426
287 25.875 -5.071
288 25.498 -4.167
289 25.402 -4.057
290 24.904 -3.743
291 24.894 -2.915
292 24.945 -2.549
293 24.562 -1.934
294 23.654 -2.262
295 22.755 -2.189
296 22.492 -1.635
297 22.250 -1.584
298 21.771 -1.439
299 22.035 -0.961
300 22.347 -0.882
301 22.108 -1.031
302 21.788 -1.567
303 21.773 -2.083
304 20.818 -1.871
305 21.149 -1.717
306 21.520 -1.655
307 21.351 -1.173
308 21.160 -0.649
309 20.803 -0.108
310 21.038 0.456
311 21.451 0.249
312 21.478 0.877
313 21.186 1.315
314 21.129 1.495
315 21.195 1.527
316 20.426 1.150
317 20.444 0.492
318 20.757 0.371
319 20.029 -0.271
320 19.366 -0.444
321 18.562 -1.167
322 18.750 -1.524
323 18.799 -1.456
324 19.002 -1.799
325 18.799 -1.530
326 18.292 -1.815
327 18.259 -2.844
328 17.800 -2.734
329 17.618 -3.477
330 17.404 -4.903
331 17.863 -5.678
332 17.910 -5.901
333 17.348 -5.546
334 17.211 -5.611
335 16.097 -5.547
336 15.250 -6.375
337 15.194 -6.582
338 15.439 -6.921
339 15.082 -6.491
340 16.019 -6.878
341 16.305 -6.731
342 16.044 -6.396
343 15.627 -6.594
344 14.955 -6.396
345 14.249 -5.973
346 13.632 -5.852
347 13.715 -6.196
348 13.267 -6.394
349 12.857 -7.322
350 12.596 -8.094
351 13.244 -8.146
352 14.588 -7.936
353 14.496 -8.222
354 14.021 -7.936
355 13.828 -7.370
356 13.260 -6.543
357 12.492 -6.275
358 12.233 -5.993
359 11.142 -5.413
360 10.594 -4.932
361 11.165 -4.666
362 10.928 -4.507
363 11.823 -3.081
364 13.054 -2.385
365 13.016 -2.393
366 12.923 -2.370
367 12.919 -2.529
368 11.978 -2.362
369 12.304 -2.200
370 13.100 -1.844
371 13.727 -2.005
372 13.839 -1.778
373 12.995 -1.789
374 12.164 -1.706
375 12.250 -1.504
376 13.057 -2.037
377 13.691 -1.798
378 13.081 -1.850
379 13.339 -1.965
380 12.198 -1.426
381 11.811 -1.134
382 11.482 -1.095
383 11.416 -0.977
384 11.002 -1.192
385 11.650 -1.978
386 9.952 -2.141
387 7.935 -2.273
388 7.309 -1.935
389 6.607 -0.816
390 6.831 -1.013
391 7.328 -1.176
392 8.008 -1.257
393 8.226 -1.740
394 8.578 -1.935
395 8.933 -1.972
396 9.445 -2.331
397 9.224 -2.315
398 9.445 -2.423
399 9.773 -1.881
400 10.083 -2.562
401 9.633 -2.471
402 9.177 -1.958
403 8.642 -1.507
404 8.763 -1.100
405 8.925 -1.456
406 9.060 -1.246
407 9.825 -0.854
408 10.724 -0.656
409 11.378 -0.604
410 12.348 -0.987
411 12.614 -0.630
412 12.721 0.112
413 12.542 0.025
414 12.880 -0.323
415 12.769 -0.165
416 12.603 0.071
417 11.880 -0.235
418 11.325 -0.555
419 11.421 -1.189
420 11.734 -0.826
421 11.754 -0.900
422 11.684 -0.297
423 11.176 0.304
424 11.803 0.140
425 12.565 0.150
426 13.300 -0.291
427 13.633 0.176
428 13.833 0.027
429 13.674 0.654
430 12.936 0.847
431 12.626 0.662
432 11.733 0.653
433 11.594 0.137
434 12.177 -0.427
435 12.614 -0.986
436 12.299 -1.565
437 12.062 -1.423
438 11.614 -1.491
439 11.018 -0.976
440 11.339 -1.189
441 11.282 -0.902
442 11.211 -1.508
443 11.256 -2.812
444 11.437 -3.716
445 11.247 -4.072
446 11.438 -3.613
447 11.737 -4.344
448 10.982 -3.608
449 10.327 -2.913
450 10.267 -2.327
451 9.760 -2.045
452 9.248 -1.769
453 8.685 -1.761
454 8.673 -2.822
455 9.103 -3.040
456 9.236 -3.573
457 9.317 -2.461
458 9.750 -2.786
459 10.465 -2.630
460 11.548 -2.244
461 11.206 -1.286
462 11.134 -1.498
463 10.745 -1.862
464 10.091 -2.686
465 10.117 -3.530
466 11.196 -3.146
467 10.294 -3.539
468 9.061 -3.204
469 8.143 -2.226
470 7.159 -1.886
471 7.172 -1.891
472 7.542 -2.652
473 7.576 -3.425
474 7.931 -4.053
475 7.848 -4.970
476 8.037 -5.462
477 8.657 -4.943
478 8.824 -4.425
479 8.765 -3.960
480 8.963 -3.841
481 9.393 -3.817
482 9.818 -4.390
483 8.678 -4.117
484 8.376 -4.207
485 8.689 -4.895
486 9.117 -5.141
487 9.166 -4.837
488 9.194 -4.599
489 9.400 -5.263
490 9.564 -4.909
491 8.601 -4.697
492 8.497 -5.046
493 8.834 -6.129
494 9.645 -6.015
495 9.407 -7.381
496 9.494 -7.582
497 9.588 -6.698
498 10.032 -6.793
499 9.972 -7.053
500 10.250 -6.869
501 10.543 -7.207
