# Supplementary material for: Maximum likelihood-based estimation of diffusion coefficient is quick and reliable method for analyzing estradiol actions on surface receptor movements
Source: Front Neuroinform. 2023 Mar 8;17:1005936. doi: 10.3389/fninf.2023.1005936 (PMC10031098; doi:10.3389/fninf.2023.1005936)
Supplement: Supplementary file 2 [file Data_Sheet_2.ZIP › 00-D-error_sensitivity/D015_s0/Traj_N=500_D=0.15_Error=0_MotionBlur _No.179.dat]

001 0.360 -0.319
002 0.422 0.346
003 -0.145 1.217
004 -0.109 1.756
005 0.002 1.787
006 0.162 1.305
007 0.273 0.781
008 -0.271 0.614
009 -1.431 0.375
010 -0.246 0.587
011 -0.412 0.005
012 -1.346 -0.604
013 -1.031 -0.713
014 0.238 -0.961
015 -0.430 -0.718
016 -1.232 -0.662
017 -1.534 -1.230
018 -0.737 -1.731
019 0.124 -1.710
020 0.145 -1.459
021 0.586 -1.154
022 0.461 -0.944
023 0.184 -1.550
024 0.175 -1.668
025 0.298 -1.201
026 -0.063 -0.868
027 -0.210 -0.466
028 -0.574 0.043
029 -0.499 0.055
030 -1.819 -0.151
031 -1.900 0.128
032 -2.701 0.495
033 -3.680 0.811
034 -4.450 0.717
035 -5.166 0.161
036 -5.723 0.254
037 -6.071 0.882
038 -5.759 1.281
039 -5.471 0.957
040 -4.730 0.538
041 -4.330 -0.256
042 -4.028 0.289
043 -4.276 1.058
044 -4.254 0.957
045 -4.747 1.088
046 -4.479 1.138
047 -4.311 1.435
048 -4.267 1.639
049 -4.485 1.675
050 -4.213 1.540
051 -3.961 3.043
052 -2.674 3.002
053 -2.064 3.177
054 -2.063 2.242
055 -3.003 2.234
056 -2.987 2.683
057 -2.940 3.116
058 -3.264 2.373
059 -3.177 2.386
060 -3.451 1.665
061 -3.575 1.373
062 -3.145 1.599
063 -2.758 1.531
064 -2.972 1.024
065 -3.025 1.073
066 -3.477 0.922
067 -3.842 1.601
068 -4.708 2.631
069 -5.323 3.673
070 -4.883 3.962
071 -3.918 3.072
072 -2.730 2.411
073 -2.382 2.539
074 -2.703 1.383
075 -2.213 1.312
076 -2.591 1.749
077 -2.575 1.796
078 -2.633 2.069
079 -2.883 2.221
080 -2.549 1.542
081 -2.423 1.523
082 -2.644 1.192
083 -2.536 0.623
084 -1.888 1.049
085 -2.177 0.995
086 -1.952 0.809
087 -1.429 0.421
088 -1.237 -0.183
089 -0.194 -1.092
090 0.024 -1.921
091 -0.093 -1.505
092 0.031 -1.477
093 -0.300 -1.268
094 -0.125 -1.668
095 -1.117 -2.206
096 -1.387 -2.217
097 -2.002 -1.297
098 -2.528 -1.088
099 -2.519 -1.985
100 -2.328 -1.276
101 -0.894 -1.270
102 0.365 -1.671
103 0.539 -2.098
104 0.578 -1.701
105 0.645 -1.854
106 -0.114 -2.170
107 -0.802 -2.161
108 -0.291 -1.833
109 -0.291 -2.612
110 -0.180 -3.351
111 -0.520 -3.078
112 -0.052 -3.478
113 0.164 -3.765
114 -0.428 -3.967
115 -0.251 -4.380
116 -0.489 -4.812
117 -0.351 -4.327
118 -0.169 -4.007
119 -0.358 -4.035
120 -0.761 -3.842
121 -0.580 -3.543
122 -0.830 -3.937
123 0.370 -4.478
124 0.533 -4.450
125 0.582 -4.522
126 0.696 -4.097
127 0.623 -3.500
128 -0.223 -3.065
129 0.407 -2.650
130 0.235 -2.609
131 -0.202 -2.342
132 -0.210 -2.851
133 0.441 -2.923
134 -0.132 -2.732
135 -0.190 -3.544
136 0.001 -3.797
137 -0.262 -3.345
138 -0.688 -3.170
139 -0.762 -2.198
140 -0.621 -1.654
141 -1.709 -1.450
142 -1.630 -1.355
143 -1.491 -0.703
144 -1.201 -0.987
145 -0.976 -0.814
146 -2.994 0.490
147 -3.708 0.709
148 -3.977 1.338
149 -4.421 1.397
150 -4.656 1.369
151 -4.339 1.047
152 -5.135 1.142
153 -4.963 1.091
154 -4.730 1.889
155 -5.371 2.528
156 -5.955 2.638
157 -6.312 2.904
158 -6.193 2.718
159 -5.911 2.964
160 -5.083 2.366
161 -4.934 2.350
162 -4.861 1.655
163 -4.298 0.212
164 -3.553 0.021
165 -3.128 0.617
166 -3.012 1.188
167 -3.279 0.901
168 -2.848 0.858
169 -2.611 1.025
170 -2.708 0.650
171 -3.209 0.589
172 -4.211 0.231
173 -3.994 -0.336
174 -3.600 -0.641
175 -3.362 -1.214
176 -3.338 -1.114
177 -3.265 -1.356
178 -3.435 -2.171
179 -4.638 -2.886
180 -5.352 -3.429
181 -5.062 -3.851
182 -4.697 -4.195
183 -4.054 -3.440
184 -4.313 -3.160
185 -4.160 -1.615
186 -4.024 -1.036
187 -3.936 0.103
188 -4.226 0.422
189 -4.826 0.171
190 -4.480 -0.601
191 -4.713 -0.577
192 -4.499 -1.341
193 -4.562 -1.014
194 -5.356 -0.597
195 -6.167 -0.334
196 -5.776 -0.895
197 -4.411 -0.349
198 -3.896 0.053
199 -5.012 0.206
200 -5.221 0.246
201 -4.722 0.126
202 -4.807 -0.182
203 -4.473 -0.769
204 -3.590 -0.955
205 -3.553 -0.454
206 -2.980 -0.370
207 -3.273 -0.828
208 -2.832 -1.557
209 -1.736 -1.825
210 -2.226 -2.195
211 -3.021 -1.743
212 -2.435 -1.296
213 -1.630 -1.217
214 -2.154 -1.491
215 -1.674 -0.791
216 -1.898 -1.035
217 -2.259 -0.886
218 -2.393 -1.186
219 -3.273 -2.076
220 -3.951 -2.185
221 -3.876 -2.330
222 -3.409 -2.278
223 -2.981 -2.216
224 -3.160 -2.214
225 -3.504 -2.190
226 -3.673 -1.001
227 -4.069 -1.047
228 -4.524 -0.941
229 -5.075 -0.652
230 -5.459 -0.188
231 -5.684 -0.552
232 -5.472 0.215
233 -5.096 0.469
234 -4.721 -0.530
235 -4.188 -1.323
236 -4.256 -2.142
237 -4.662 -3.675
238 -4.948 -4.133
239 -3.532 -2.991
240 -2.591 -2.774
241 -2.305 -2.548
242 -2.134 -1.977
243 -1.742 -2.006
244 -1.308 -2.452
245 -2.190 -2.244
246 -2.297 -2.708
247 -2.967 -2.730
248 -3.774 -2.172
249 -4.607 -1.770
250 -4.672 -1.123
251 -4.821 -1.210
252 -5.080 -1.204
253 -5.249 -1.247
254 -5.980 -0.794
255 -6.011 -0.153
256 -6.850 0.020
257 -6.838 0.017
258 -7.015 0.717
259 -6.750 1.363
260 -7.088 0.091
261 -6.922 -0.361
262 -6.600 0.219
263 -6.768 0.119
264 -5.978 -0.489
265 -4.692 0.304
266 -4.789 -0.178
267 -4.947 -0.489
268 -4.905 -1.020
269 -5.337 -0.665
270 -4.943 -0.324
271 -4.315 -0.401
272 -3.840 -1.181
273 -3.577 -1.821
274 -3.651 -2.087
275 -4.212 -1.694
276 -4.173 -1.306
277 -4.365 -0.925
278 -4.029 -1.239
279 -3.861 -1.272
280 -3.530 -1.158
281 -3.329 -2.111
282 -3.351 -1.513
283 -3.278 -0.688
284 -3.998 -0.486
285 -3.937 0.448
286 -3.683 -0.532
287 -3.549 -0.634
288 -3.240 -0.836
289 -2.977 -1.463
290 -2.830 -1.961
291 -2.975 -2.112
292 -3.240 -2.621
293 -3.588 -2.925
294 -4.218 -3.208
295 -4.837 -2.691
296 -5.600 -2.519
297 -6.184 -2.783
298 -6.336 -2.998
299 -6.503 -3.550
300 -6.963 -4.278
301 -6.574 -3.716
302 -6.395 -3.213
303 -7.052 -3.396
304 -6.478 -3.304
305 -6.196 -1.869
306 -7.165 -1.221
307 -6.933 -0.807
308 -6.455 -0.999
309 -6.135 -1.483
310 -6.618 -0.722
311 -5.725 -1.114
312 -5.912 -1.962
313 -5.708 -3.022
314 -5.273 -2.683
315 -5.454 -3.045
316 -6.166 -2.499
317 -6.848 -2.180
318 -7.148 -2.021
319 -7.225 -2.645
320 -7.099 -3.233
321 -6.098 -3.945
322 -5.979 -4.544
323 -6.415 -3.322
324 -5.978 -2.225
325 -5.991 -2.075
326 -6.858 -2.305
327 -6.974 -3.193
328 -6.632 -2.975
329 -7.326 -3.149
330 -7.345 -3.395
331 -7.130 -3.303
332 -6.343 -2.406
333 -5.684 -2.236
334 -4.977 -2.187
335 -4.774 -2.524
336 -4.984 -2.162
337 -4.013 -1.813
338 -3.348 -0.672
339 -3.268 -0.713
340 -3.847 -1.038
341 -4.299 -0.837
342 -4.071 -0.240
343 -3.632 -0.381
344 -4.038 -0.061
345 -4.773 -0.364
346 -4.680 0.070
347 -5.689 -0.049
348 -6.521 -0.951
349 -6.990 -1.418
350 -7.198 -1.177
351 -7.776 -0.069
352 -7.886 0.031
353 -8.311 0.342
354 -8.518 0.712
355 -8.081 1.059
356 -7.735 0.720
357 -7.297 1.083
358 -6.877 0.717
359 -5.837 0.873
360 -5.469 0.698
361 -5.153 0.622
362 -5.202 0.783
363 -6.326 -0.077
364 -6.200 -1.295
365 -6.288 -1.652
366 -5.550 -1.319
367 -5.807 -0.964
368 -5.818 -0.322
369 -5.451 -0.502
370 -5.955 -0.244
371 -6.372 0.262
372 -6.459 1.217
373 -5.888 1.190
374 -5.104 1.201
375 -4.600 1.811
376 -4.524 2.413
377 -4.744 2.501
378 -4.500 2.889
379 -3.854 3.721
380 -4.010 4.881
381 -4.055 4.797
382 -4.882 4.446
383 -5.702 4.940
384 -6.373 4.988
385 -6.178 5.427
386 -5.527 5.619
387 -5.546 6.264
388 -6.206 6.576
389 -5.943 6.345
390 -6.955 6.542
391 -6.944 6.309
392 -6.843 6.639
393 -6.767 7.207
394 -6.249 7.334
395 -5.388 7.474
396 -5.253 7.341
397 -5.528 7.610
398 -5.335 7.374
399 -4.390 7.155
400 -5.114 6.712
401 -5.246 6.513
402 -5.054 6.196
403 -5.328 6.437
404 -4.828 6.786
405 -4.382 6.487
406 -4.201 6.148
407 -3.967 5.505
408 -3.902 5.336
409 -3.539 4.867
410 -3.477 4.644
411 -2.964 4.760
412 -2.340 5.776
413 -2.154 7.141
414 -2.274 7.102
415 -2.439 7.337
416 -3.020 7.916
417 -3.749 8.956
418 -3.660 9.479
419 -3.196 9.226
420 -3.356 9.287
421 -3.509 9.728
422 -4.091 9.550
423 -4.052 9.275
424 -4.290 9.646
425 -3.488 9.440
426 -2.935 9.192
427 -3.363 9.526
428 -2.950 9.481
429 -3.081 9.668
430 -3.843 10.098
431 -3.258 9.982
432 -3.525 9.828
433 -4.148 9.645
434 -5.487 9.883
435 -5.903 11.041
436 -6.442 11.629
437 -6.402 11.797
438 -6.363 11.536
439 -6.624 11.363
440 -5.941 11.494
441 -6.279 12.281
442 -6.540 11.810
443 -7.462 11.326
444 -7.573 11.050
445 -8.304 10.839
446 -8.448 10.103
447 -8.662 9.867
448 -9.535 9.201
449 -9.971 8.384
450 -9.768 8.029
451 -9.553 8.412
452 -10.002 8.008
453 -10.162 7.280
454 -9.251 8.034
455 -9.345 7.821
456 -9.147 8.311
457 -8.196 8.421
458 -8.509 8.561
459 -8.154 8.380
460 -7.930 7.962
461 -7.488 8.096
462 -6.392 8.343
463 -4.982 7.844
464 -5.389 7.280
465 -5.320 7.695
466 -5.632 7.825
467 -5.216 8.134
468 -4.581 7.680
469 -3.698 8.017
470 -3.756 8.596
471 -2.577 7.909
472 -2.086 7.605
473 -1.835 7.804
474 -1.756 7.990
475 -1.811 7.690
476 -2.288 7.883
477 -2.400 8.384
478 -2.192 8.573
479 -1.839 9.000
480 -2.545 9.558
481 -2.925 9.195
482 -3.422 8.780
483 -2.899 8.313
484 -2.898 8.852
485 -4.196 9.039
486 -4.952 9.202
487 -4.685 9.306
488 -5.255 9.080
489 -4.713 7.931
490 -5.022 7.610
491 -5.590 6.214
492 -5.377 4.872
493 -5.590 4.389
494 -4.041 4.045
495 -2.724 3.561
496 -3.064 2.864
497 -2.905 2.812
498 -2.483 2.940
499 -2.009 3.608
500 -2.653 3.159
501 -1.919 2.435
