# Supplementary material for: Maximum likelihood-based estimation of diffusion coefficient is quick and reliable method for analyzing estradiol actions on surface receptor movements
Source: Front Neuroinform. 2023 Mar 8;17:1005936. doi: 10.3389/fninf.2023.1005936 (PMC10031098; doi:10.3389/fninf.2023.1005936)
Supplement: Supplementary file 2 [file Data_Sheet_2.ZIP › 00-D-error_sensitivity/D015_s0/Traj_N=500_D=0.15_Error=0_MotionBlur _No.180.dat]

001 0.726 -0.428
002 1.086 -0.554
003 1.598 -0.604
004 1.535 -0.489
005 0.741 -0.419
006 0.982 -0.411
007 1.515 -0.754
008 1.246 -0.437
009 1.022 0.113
010 0.735 -0.153
011 0.605 -0.108
012 -0.125 0.202
013 -0.014 0.108
014 -0.668 0.001
015 -0.727 -0.580
016 -0.710 -0.718
017 -0.309 -1.343
018 -1.004 -1.341
019 -1.903 -1.526
020 -2.018 -1.964
021 -2.211 -1.942
022 -1.684 -1.979
023 -1.093 -2.276
024 -1.165 -1.772
025 -0.674 -1.537
026 -0.535 -1.435
027 0.362 -1.286
028 0.823 -1.258
029 -0.030 -1.957
030 -0.316 -2.554
031 -0.478 -3.157
032 -0.127 -3.409
033 0.478 -4.157
034 1.005 -4.883
035 0.806 -4.868
036 0.324 -4.939
037 0.284 -4.951
038 0.413 -5.493
039 0.704 -5.488
040 1.076 -5.266
041 0.857 -5.654
042 0.737 -5.364
043 0.349 -5.918
044 0.873 -6.397
045 1.022 -6.170
046 1.393 -6.639
047 1.136 -7.265
048 1.639 -7.562
049 0.812 -6.861
050 1.223 -6.681
051 1.032 -6.444
052 1.140 -6.893
053 0.677 -7.379
054 0.546 -7.360
055 0.218 -6.834
056 0.566 -6.365
057 0.819 -6.508
058 1.099 -5.600
059 1.327 -4.940
060 1.764 -4.961
061 1.794 -4.752
062 1.902 -4.506
063 1.742 -5.578
064 2.345 -6.180
065 2.757 -7.172
066 2.589 -7.014
067 2.143 -7.371
068 1.817 -7.626
069 1.992 -8.500
070 2.076 -9.425
071 1.668 -9.646
072 1.062 -9.047
073 1.110 -9.669
074 1.433 -9.697
075 1.074 -9.206
076 -0.181 -9.233
077 -0.661 -9.229
078 -1.283 -9.554
079 -2.043 -9.136
080 -1.522 -8.629
081 -1.240 -8.337
082 -0.947 -7.318
083 -1.531 -6.764
084 -1.962 -7.338
085 -2.350 -7.258
086 -1.701 -7.310
087 -1.891 -7.709
088 -2.671 -7.270
089 -3.345 -7.136
090 -3.380 -6.632
091 -2.737 -6.220
092 -2.781 -6.120
093 -2.799 -6.913
094 -2.474 -7.180
095 -2.968 -6.832
096 -3.477 -6.897
097 -3.387 -6.916
098 -1.709 -7.297
099 -1.682 -7.876
100 -1.470 -7.981
101 -1.256 -8.524
102 -1.139 -8.834
103 -1.216 -8.674
104 -0.683 -8.077
105 -0.835 -7.967
106 -1.640 -7.650
107 -2.296 -7.760
108 -1.506 -8.151
109 -1.794 -8.554
110 -1.801 -8.704
111 -2.365 -8.601
112 -2.966 -7.904
113 -2.237 -8.232
114 -2.010 -8.402
115 -1.814 -8.736
116 -1.195 -9.677
117 -1.693 -10.204
118 -2.145 -10.178
119 -2.080 -9.257
120 -2.351 -8.913
121 -2.684 -8.098
122 -2.380 -8.465
123 -2.186 -9.759
124 -1.985 -9.980
125 -1.863 -10.282
126 -0.790 -10.842
127 -0.238 -10.522
128 -0.518 -11.105
129 -1.578 -10.981
130 -1.888 -10.742
131 -2.003 -12.155
132 -2.186 -12.196
133 -2.045 -12.118
134 -1.290 -12.502
135 -1.298 -12.737
136 -1.768 -12.749
137 -2.500 -13.194
138 -2.284 -13.810
139 -2.014 -14.118
140 -1.713 -14.154
141 -1.591 -14.448
142 -2.199 -14.838
143 -2.426 -14.591
144 -3.030 -14.815
145 -2.841 -15.182
146 -3.381 -15.322
147 -3.959 -14.756
148 -3.780 -14.695
149 -3.618 -14.866
150 -4.311 -15.064
151 -4.434 -15.088
152 -3.946 -14.627
153 -3.705 -14.204
154 -2.373 -13.056
155 -1.689 -12.388
156 -0.984 -12.338
157 0.105 -11.781
158 0.388 -12.360
159 0.457 -12.094
160 0.373 -11.798
161 0.562 -11.574
162 0.357 -11.889
163 -0.124 -11.700
164 -0.971 -11.401
165 -1.389 -12.343
166 -1.652 -12.589
167 -1.973 -12.395
168 -0.948 -12.748
169 -0.370 -13.327
170 -0.562 -13.499
171 -0.976 -13.298
172 -1.630 -13.546
173 -1.634 -12.636
174 -1.946 -13.164
175 -1.350 -12.575
176 -0.438 -12.236
177 -0.345 -12.618
178 -0.841 -13.105
179 -0.289 -13.653
180 -0.167 -13.675
181 0.531 -13.692
182 1.094 -13.818
183 1.084 -12.926
184 1.331 -12.647
185 1.000 -13.205
186 0.733 -12.945
187 0.703 -12.979
188 0.332 -12.455
189 0.104 -12.088
190 0.432 -11.419
191 0.904 -11.400
192 -0.038 -11.880
193 -0.419 -12.159
194 -0.728 -11.214
195 -0.516 -11.267
196 -0.003 -11.579
197 -0.102 -10.211
198 -0.625 -10.013
199 -0.295 -11.329
200 0.114 -10.664
201 0.324 -10.207
202 1.029 -10.793
203 1.106 -10.593
204 0.673 -11.541
205 0.640 -11.870
206 0.551 -10.781
207 0.753 -10.517
208 1.334 -11.026
209 1.225 -11.957
210 0.798 -12.131
211 1.264 -12.063
212 1.114 -12.934
213 1.081 -13.440
214 1.224 -14.326
215 2.381 -14.464
216 2.709 -14.160
217 3.193 -13.745
218 3.221 -14.180
219 3.838 -13.704
220 3.850 -13.312
221 4.868 -13.668
222 5.400 -15.105
223 5.192 -15.827
224 4.947 -16.030
225 4.912 -15.982
226 5.110 -15.975
227 5.429 -16.037
228 5.052 -15.840
229 4.946 -16.423
230 4.955 -17.158
231 4.818 -17.926
232 4.664 -17.655
233 4.367 -18.414
234 4.200 -18.671
235 4.354 -17.755
236 4.244 -17.799
237 4.017 -18.147
238 4.140 -17.945
239 4.419 -17.931
240 5.248 -18.184
241 4.878 -17.785
242 4.133 -18.220
243 4.522 -18.183
244 4.273 -18.095
245 4.726 -17.650
246 4.427 -17.082
247 3.187 -17.179
248 2.390 -17.290
249 2.866 -16.313
250 3.288 -15.269
251 3.542 -14.785
252 3.769 -15.030
253 3.714 -15.911
254 3.849 -16.078
255 3.739 -16.145
256 3.720 -16.053
257 4.132 -15.694
258 4.295 -15.456
259 3.749 -15.599
260 3.184 -15.858
261 3.491 -16.279
262 3.435 -16.141
263 3.848 -15.633
264 4.268 -14.824
265 4.397 -13.761
266 4.113 -14.366
267 5.208 -15.932
268 5.818 -16.924
269 5.565 -17.194
270 5.917 -17.268
271 5.807 -17.377
272 6.360 -18.070
273 7.004 -18.265
274 7.176 -18.794
275 6.837 -19.327
276 7.333 -19.958
277 7.764 -19.937
278 7.519 -19.967
279 7.155 -18.900
280 6.671 -18.389
281 6.920 -19.125
282 7.530 -19.147
283 6.983 -18.403
284 6.952 -18.619
285 6.423 -18.559
286 5.815 -18.624
287 5.921 -18.166
288 5.407 -17.990
289 5.132 -17.536
290 4.889 -16.897
291 4.935 -16.113
292 5.860 -15.924
293 6.751 -15.246
294 6.640 -15.694
295 6.994 -15.647
296 7.290 -15.314
297 7.265 -14.813
298 7.753 -14.387
299 7.672 -14.702
300 7.817 -13.731
301 7.535 -13.393
302 8.031 -13.875
303 8.214 -13.309
304 8.983 -12.031
305 9.084 -11.362
306 9.184 -11.376
307 9.353 -11.610
308 9.608 -11.650
309 9.779 -10.674
310 10.265 -10.095
311 10.907 -9.992
312 10.745 -10.127
313 10.156 -10.027
314 10.579 -9.631
315 10.138 -10.836
316 9.957 -10.649
317 10.646 -10.593
318 10.878 -10.728
319 10.419 -11.127
320 9.534 -11.235
321 8.485 -10.941
322 8.790 -11.249
323 8.606 -11.982
324 8.834 -12.639
325 8.424 -12.766
326 8.200 -13.336
327 8.010 -13.768
328 8.536 -13.341
329 8.786 -12.362
330 8.746 -12.443
331 8.283 -13.014
332 7.657 -13.479
333 8.585 -12.990
334 9.070 -11.440
335 9.481 -10.401
336 9.294 -10.318
337 10.222 -9.583
338 10.325 -9.347
339 9.947 -9.158
340 10.393 -7.882
341 10.158 -6.866
342 10.468 -6.407
343 10.831 -6.415
344 10.658 -6.857
345 10.577 -6.374
346 11.176 -6.778
347 10.976 -7.835
348 10.259 -8.364
349 9.631 -7.784
350 9.545 -7.507
351 9.483 -7.789
352 9.379 -7.547
353 9.995 -7.215
354 10.837 -6.024
355 11.497 -5.860
356 11.583 -5.651
357 11.201 -5.238
358 11.200 -4.452
359 11.255 -5.064
360 12.087 -5.936
361 11.940 -5.648
362 13.145 -4.861
363 13.073 -4.330
364 13.437 -4.156
365 13.093 -3.529
366 13.340 -3.745
367 13.977 -3.905
368 13.885 -4.733
369 14.097 -4.777
370 14.011 -4.631
371 14.035 -4.652
372 13.682 -4.714
373 14.112 -4.350
374 14.358 -4.994
375 14.211 -5.547
376 13.710 -4.857
377 13.175 -5.098
378 12.722 -5.477
379 12.389 -5.075
380 12.863 -5.072
381 13.697 -5.350
382 13.949 -5.318
383 13.483 -5.959
384 13.980 -5.458
385 13.881 -5.276
386 13.382 -5.661
387 12.775 -5.946
388 12.743 -6.393
389 13.068 -6.770
390 12.236 -6.055
391 11.275 -6.223
392 11.002 -6.004
393 10.310 -5.785
394 9.202 -6.762
395 9.839 -7.798
396 10.100 -7.299
397 9.605 -7.666
398 10.261 -7.741
399 10.338 -7.515
400 11.038 -6.663
401 11.401 -7.568
402 10.962 -8.079
403 10.727 -7.707
404 10.217 -7.370
405 10.693 -6.932
406 11.201 -6.483
407 10.654 -6.817
408 10.512 -7.093
409 10.732 -6.328
410 10.825 -6.240
411 10.685 -5.763
412 10.209 -5.469
413 10.128 -5.946
414 10.222 -5.657
415 10.732 -5.731
416 11.520 -5.029
417 12.264 -4.885
418 12.315 -4.956
419 13.057 -5.028
420 13.180 -4.298
421 12.818 -4.128
422 12.065 -4.460
423 11.291 -4.532
424 11.302 -4.998
425 11.528 -5.059
426 10.361 -4.869
427 10.107 -5.895
428 9.636 -5.551
429 9.969 -4.545
430 10.168 -4.886
431 8.949 -4.947
432 9.173 -5.465
433 8.880 -6.151
434 7.903 -5.606
435 7.648 -5.788
436 7.445 -6.740
437 7.230 -6.636
438 7.986 -7.030
439 8.195 -7.084
440 7.923 -7.300
441 8.249 -8.089
442 7.383 -9.462
443 7.179 -10.100
444 6.615 -9.660
445 6.649 -10.076
446 5.653 -10.192
447 5.524 -10.767
448 6.200 -10.767
449 6.314 -10.190
450 6.329 -9.506
451 6.104 -9.613
452 6.259 -9.330
453 5.805 -9.685
454 6.197 -9.029
455 7.208 -8.434
456 7.333 -7.845
457 7.855 -8.261
458 7.094 -7.602
459 6.467 -7.574
460 5.966 -7.126
461 5.727 -7.720
462 6.354 -8.548
463 6.985 -8.205
464 7.099 -8.215
465 7.241 -7.808
466 6.814 -7.411
467 6.716 -7.230
468 7.279 -7.191
469 7.827 -6.995
470 8.217 -6.557
471 8.822 -5.897
472 9.139 -5.616
473 8.608 -5.735
474 8.957 -5.114
475 9.693 -4.697
476 9.206 -4.128
477 8.936 -3.312
478 8.275 -2.417
479 8.756 -2.549
480 9.112 -1.895
481 9.241 -1.672
482 8.600 -2.303
483 8.287 -2.789
484 8.379 -2.535
485 7.922 -2.449
486 8.337 -1.700
487 8.792 -1.547
488 9.148 -1.117
489 9.008 -0.796
490 9.458 -1.479
491 10.043 -1.646
492 10.175 -1.574
493 10.335 -1.647
494 10.427 -1.477
495 9.756 -0.594
496 9.024 -0.341
497 8.164 -1.077
498 7.337 -1.281
499 7.702 -1.327
500 6.607 -1.953
501 6.351 -2.447
