# Supplementary material for: Maximum likelihood-based estimation of diffusion coefficient is quick and reliable method for analyzing estradiol actions on surface receptor movements
Source: Front Neuroinform. 2023 Mar 8;17:1005936. doi: 10.3389/fninf.2023.1005936 (PMC10031098; doi:10.3389/fninf.2023.1005936)
Supplement: Supplementary file 2 [file Data_Sheet_2.ZIP › 00-D-error_sensitivity/D015_s0/Traj_N=500_D=0.15_Error=0_MotionBlur _No.181.dat]

001 -0.320 0.486
002 -1.580 1.070
003 -1.455 0.507
004 -1.214 0.450
005 -0.650 0.162
006 -0.510 0.183
007 -1.063 0.376
008 -0.245 -0.096
009 -0.832 0.576
010 -1.096 0.421
011 -0.891 0.355
012 0.229 0.543
013 0.405 0.128
014 -0.035 -0.571
015 -0.698 -0.602
016 -0.065 -1.236
017 0.297 -1.135
018 -0.450 -1.422
019 -0.756 -1.508
020 -0.541 -1.204
021 0.047 -0.755
022 0.643 -1.255
023 -0.269 -2.218
024 -0.824 -2.629
025 -1.076 -2.182
026 -0.762 -1.897
027 -0.329 -1.772
028 0.091 -1.574
029 -0.418 -1.744
030 -0.250 -1.825
031 -0.329 -2.339
032 -1.081 -1.905
033 -2.780 -1.819
034 -2.291 -2.174
035 -0.866 -1.699
036 -0.581 -0.916
037 -0.616 -1.251
038 -0.355 -0.487
039 -0.447 0.862
040 -0.874 1.454
041 -1.174 1.542
042 -1.230 1.268
043 -2.079 1.209
044 -2.358 0.733
045 -2.086 0.666
046 -2.704 0.338
047 -2.688 -0.130
048 -2.423 -0.015
049 -2.556 -0.415
050 -3.339 -0.627
051 -3.623 -0.898
052 -3.324 -0.757
053 -2.638 -0.649
054 -1.357 -0.907
055 -0.542 -1.613
056 -0.550 -2.159
057 0.507 -1.414
058 1.329 -0.865
059 1.324 -0.609
060 1.219 -1.499
061 1.460 -2.131
062 0.065 -2.378
063 0.254 -1.494
064 0.643 -1.363
065 0.388 -1.478
066 -0.039 -0.739
067 -0.393 -0.677
068 0.050 0.251
069 -0.129 0.007
070 0.056 -0.966
071 0.201 -1.453
072 0.115 -2.130
073 -0.902 -2.103
074 -0.525 -2.733
075 -0.300 -2.588
076 0.002 -2.990
077 0.224 -2.727
078 -0.101 -1.699
079 0.446 -1.466
080 0.463 -0.428
081 -0.007 0.099
082 0.079 -0.089
083 -0.609 -0.146
084 -0.712 -0.603
085 -0.278 -0.646
086 -0.165 -0.986
087 -1.639 -1.983
088 -2.365 -2.932
089 -2.289 -2.558
090 -2.147 -2.287
091 -3.509 -2.202
092 -4.023 -2.581
093 -4.250 -2.345
094 -4.066 -2.312
095 -4.347 -2.929
096 -4.561 -3.636
097 -3.925 -3.422
098 -4.687 -3.356
099 -5.388 -2.461
100 -5.681 -1.629
101 -5.848 -1.056
102 -6.223 -0.945
103 -7.013 -1.018
104 -7.100 -1.043
105 -6.540 -1.054
106 -7.179 -1.285
107 -7.069 -1.242
108 -7.957 -0.891
109 -7.777 -1.175
110 -8.297 -0.843
111 -8.325 -0.452
112 -8.434 -1.676
113 -7.925 -1.840
114 -7.735 -1.933
115 -7.814 -2.123
116 -7.909 -2.134
117 -8.477 -1.504
118 -8.732 -1.289
119 -7.884 -0.963
120 -7.163 -0.109
121 -7.658 -0.338
122 -7.729 -0.449
123 -8.028 -1.792
124 -8.019 -2.639
125 -8.200 -3.378
126 -8.328 -2.714
127 -7.979 -2.335
128 -7.971 -2.212
129 -8.434 -1.608
130 -8.404 -1.868
131 -8.567 -2.427
132 -8.642 -2.612
133 -9.405 -2.972
134 -10.555 -3.312
135 -10.705 -3.704
136 -10.129 -4.245
137 -9.404 -4.263
138 -8.937 -4.332
139 -8.393 -3.394
140 -8.535 -2.863
141 -9.094 -2.779
142 -8.991 -2.049
143 -9.563 -1.612
144 -9.050 -2.055
145 -9.166 -2.044
146 -8.726 -1.769
147 -7.929 -1.422
148 -7.498 -0.745
149 -6.179 -0.461
150 -5.353 -0.508
151 -5.404 -0.883
152 -4.601 -0.621
153 -4.013 -1.047
154 -3.927 -2.107
155 -4.747 -1.789
156 -4.628 -1.627
157 -4.332 -1.421
158 -4.731 -1.748
159 -4.243 -1.169
160 -3.867 -0.655
161 -3.102 -0.970
162 -1.803 0.323
163 -1.463 0.252
164 -1.168 0.260
165 -0.901 0.813
166 -1.121 1.110
167 -1.787 1.726
168 -2.035 1.314
169 -1.698 0.371
170 -1.042 -0.002
171 -1.114 0.646
172 -0.604 0.915
173 -0.298 0.902
174 -0.372 0.455
175 0.079 0.499
176 0.371 1.589
177 -0.374 2.286
178 0.250 3.054
179 0.052 3.010
180 -0.238 3.351
181 -0.393 3.130
182 0.135 2.535
183 -0.428 2.630
184 -0.874 2.324
185 -1.621 2.020
186 -1.557 2.066
187 -1.852 1.206
188 -2.264 0.637
189 -2.918 1.855
190 -2.864 2.125
191 -2.949 2.098
192 -3.036 2.505
193 -2.228 2.720
194 -1.764 3.166
195 -1.885 3.698
196 -1.521 4.404
197 -2.213 5.245
198 -2.253 5.553
199 -1.294 5.622
200 -0.310 5.521
201 -0.712 5.402
202 -0.446 5.317
203 -0.792 4.764
204 -1.792 4.273
205 -2.327 4.276
206 -2.027 4.910
207 -1.903 5.876
208 -1.574 5.614
209 -1.891 5.724
210 -2.165 5.556
211 -2.536 5.218
212 -1.973 4.991
213 -1.543 5.079
214 -1.839 5.406
215 -2.142 5.537
216 -2.035 6.257
217 -2.022 6.139
218 -2.853 6.749
219 -2.408 6.532
220 -2.575 6.540
221 -2.556 5.813
222 -2.592 6.325
223 -2.875 6.098
224 -2.960 5.912
225 -3.086 6.434
226 -2.581 7.424
227 -3.665 6.798
228 -3.882 6.242
229 -3.617 6.409
230 -3.207 6.960
231 -2.707 7.273
232 -2.019 7.837
233 -2.311 7.161
234 -3.382 6.482
235 -3.995 5.770
236 -3.656 5.582
237 -2.686 4.562
238 -1.994 3.735
239 -1.987 4.579
240 -2.263 5.367
241 -2.264 6.462
242 -2.087 6.457
243 -1.721 6.408
244 -0.755 6.942
245 0.033 7.193
246 -0.877 7.501
247 -0.574 8.160
248 -0.743 8.690
249 -0.776 8.803
250 -0.687 8.319
251 -1.234 8.235
252 -1.392 8.145
253 -0.433 8.797
254 -1.491 8.919
255 -1.615 9.108
256 -1.381 9.073
257 -0.968 8.673
258 -1.283 8.589
259 -1.171 8.799
260 -1.382 8.733
261 -1.011 8.539
262 -0.885 9.398
263 -0.213 9.145
264 0.470 8.361
265 0.947 8.073
266 0.671 8.383
267 -0.248 7.639
268 -0.993 8.473
269 -1.199 8.888
270 -1.630 8.078
271 -2.191 7.898
272 -2.361 8.298
273 -2.655 7.937
274 -2.322 8.232
275 -1.906 8.731
276 -2.484 8.066
277 -2.760 7.325
278 -2.938 7.095
279 -2.832 7.505
280 -2.832 8.536
281 -2.833 9.160
282 -3.675 9.931
283 -3.040 9.727
284 -2.901 9.788
285 -3.614 9.295
286 -3.929 9.660
287 -3.463 10.208
288 -3.304 10.544
289 -3.344 10.263
290 -2.085 10.737
291 -1.743 11.007
292 -1.573 11.435
293 -2.086 11.575
294 -2.999 11.559
295 -3.151 10.784
296 -3.853 10.636
297 -3.966 10.193
298 -4.755 10.141
299 -3.912 9.993
300 -4.109 9.565
301 -3.971 8.620
302 -4.806 8.270
303 -4.395 8.427
304 -3.726 8.743
305 -3.190 8.740
306 -3.082 8.258
307 -3.598 8.296
308 -3.829 9.675
309 -3.783 9.852
310 -4.048 9.969
311 -4.442 10.048
312 -3.849 11.179
313 -3.457 11.397
314 -3.647 11.595
315 -3.409 11.807
316 -2.809 11.981
317 -2.402 11.969
318 -1.827 11.429
319 -2.165 10.775
320 -1.790 11.143
321 -1.009 11.343
322 -1.042 10.885
323 -0.413 9.774
324 0.078 8.778
325 -0.096 9.841
326 0.371 9.568
327 0.413 9.484
328 0.423 9.627
329 1.219 9.417
330 2.071 9.088
331 1.370 8.531
332 0.870 8.348
333 0.852 8.688
334 1.012 8.802
335 0.472 7.900
336 0.715 7.745
337 0.327 8.352
338 -0.985 9.056
339 -0.811 9.991
340 -1.069 10.276
341 -0.379 10.434
342 0.297 10.495
343 0.179 10.256
344 -0.797 10.314
345 -0.605 11.370
346 0.554 12.072
347 0.641 12.034
348 1.011 12.726
349 1.559 12.754
350 1.925 12.480
351 2.267 12.846
352 3.011 12.789
353 3.646 12.943
354 3.605 13.060
355 4.030 12.744
356 4.152 12.275
357 4.787 12.031
358 4.754 13.796
359 5.569 15.092
360 5.577 14.264
361 5.869 13.490
362 5.912 13.505
363 6.013 13.804
364 6.771 13.367
365 7.352 12.335
366 7.407 13.501
367 7.386 13.986
368 6.697 14.004
369 6.923 13.610
370 8.355 12.717
371 9.800 13.616
372 11.056 13.289
373 10.048 12.991
374 9.770 11.448
375 9.922 11.105
376 10.709 11.482
377 11.053 11.857
378 11.128 11.629
379 10.168 10.627
380 9.507 9.615
381 9.096 8.722
382 8.636 9.230
383 8.284 8.604
384 7.966 9.158
385 7.399 9.376
386 7.666 10.423
387 8.903 10.657
388 9.468 10.720
389 8.595 11.164
390 8.396 11.651
391 8.076 11.315
392 8.521 11.176
393 9.822 11.790
394 9.837 10.929
395 10.454 10.024
396 10.876 10.559
397 10.393 11.678
398 10.427 12.493
399 11.027 12.900
400 10.621 12.686
401 10.728 12.497
402 10.770 12.389
403 10.609 12.957
404 9.890 12.762
405 9.542 12.717
406 8.653 12.566
407 8.723 12.323
408 8.808 12.576
409 8.849 12.139
410 7.969 11.830
411 8.145 11.816
412 8.970 11.929
413 8.467 12.213
414 8.192 12.327
415 8.692 12.873
416 8.548 13.409
417 8.331 13.491
418 8.209 13.313
419 7.658 13.682
420 7.611 13.531
421 7.148 13.383
422 7.065 13.407
423 5.895 12.886
424 6.089 13.445
425 6.295 13.725
426 7.073 13.825
427 7.454 14.840
428 6.689 14.649
429 6.730 13.973
430 6.706 14.009
431 6.719 13.906
432 6.703 13.582
433 6.364 13.511
434 6.741 13.402
435 7.406 12.988
436 7.635 13.155
437 6.980 13.404
438 8.031 13.831
439 8.318 14.232
440 7.918 14.649
441 7.690 15.114
442 7.955 14.596
443 7.876 14.079
444 6.671 13.119
445 5.750 13.451
446 5.098 13.858
447 4.693 14.073
448 4.748 14.585
449 4.651 15.487
450 4.571 15.389
451 4.676 15.988
452 4.699 15.768
453 5.319 15.644
454 5.652 14.808
455 5.622 14.695
456 5.569 14.423
457 4.786 14.843
458 4.928 14.725
459 5.620 13.767
460 6.292 13.545
461 6.220 13.525
462 6.800 13.753
463 7.303 14.135
464 7.851 14.779
465 7.688 14.561
466 7.752 14.470
467 7.951 14.661
468 8.547 15.090
469 8.768 15.725
470 7.730 16.296
471 7.549 16.702
472 8.694 17.101
473 8.508 17.216
474 7.995 16.744
475 8.565 17.104
476 8.650 17.159
477 8.901 17.204
478 8.752 16.543
479 9.155 16.098
480 9.332 15.553
481 9.530 16.001
482 9.926 15.527
483 9.342 14.800
484 8.701 14.434
485 8.959 14.407
486 9.332 14.235
487 10.083 13.567
488 10.212 12.536
489 9.772 12.444
490 9.106 11.690
491 8.442 12.290
492 7.782 12.637
493 7.467 12.258
494 6.488 12.126
495 7.048 11.415
496 6.920 9.901
497 7.257 9.632
498 7.733 10.533
499 7.724 10.334
500 8.717 9.919
501 8.844 9.707
