# Supplementary material for: Maximum likelihood-based estimation of diffusion coefficient is quick and reliable method for analyzing estradiol actions on surface receptor movements
Source: Front Neuroinform. 2023 Mar 8;17:1005936. doi: 10.3389/fninf.2023.1005936 (PMC10031098; doi:10.3389/fninf.2023.1005936)
Supplement: Supplementary file 2 [file Data_Sheet_2.ZIP › 00-D-error_sensitivity/D015_s0/Traj_N=500_D=0.15_Error=0_MotionBlur _No.182.dat]

001 -0.217 -0.292
002 -0.882 -0.586
003 -1.413 -0.662
004 -1.840 -0.674
005 -1.920 -0.530
006 -1.684 -0.565
007 -1.518 -0.197
008 -0.379 -0.169
009 -0.723 0.252
010 -1.984 0.147
011 -2.586 0.431
012 -3.329 1.556
013 -3.513 1.402
014 -3.174 0.508
015 -2.738 0.364
016 -2.092 1.000
017 -2.212 1.481
018 -2.163 2.166
019 -2.311 3.067
020 -2.573 3.289
021 -2.291 3.645
022 -1.408 3.201
023 -0.702 3.146
024 -1.033 2.662
025 -0.970 2.954
026 -0.908 4.310
027 -0.740 3.920
028 -0.782 3.296
029 -0.944 3.450
030 -0.300 2.809
031 -0.194 2.527
032 -0.948 2.328
033 -0.810 2.568
034 -1.137 3.580
035 -0.490 3.862
036 -0.576 3.444
037 -0.286 3.306
038 -0.375 2.346
039 -1.376 3.620
040 -1.918 3.507
041 -2.485 3.421
042 -2.510 3.628
043 -1.755 3.680
044 -2.018 2.989
045 -2.299 2.720
046 -3.650 2.680
047 -3.168 2.624
048 -2.688 2.069
049 -1.941 1.578
050 -2.201 0.909
051 -1.784 1.125
052 -1.869 0.642
053 -1.902 1.065
054 -1.488 0.722
055 -0.913 1.206
056 -1.333 0.982
057 -1.012 0.255
058 -1.089 0.055
059 -1.053 0.362
060 -1.273 -0.408
061 -1.281 -0.204
062 -1.087 -0.583
063 -1.958 -0.609
064 -2.031 -0.502
065 -2.266 0.452
066 -3.048 0.711
067 -3.135 0.607
068 -3.440 1.018
069 -2.978 0.736
070 -2.293 -0.211
071 -2.375 -0.106
072 -2.684 -0.326
073 -2.480 -1.279
074 -1.418 -1.458
075 -2.003 -1.975
076 -1.799 -2.027
077 -2.217 -1.778
078 -2.055 -2.129
079 -1.706 -2.953
080 -2.040 -3.257
081 -2.547 -3.015
082 -2.550 -3.874
083 -1.989 -4.517
084 -2.846 -3.743
085 -3.278 -3.566
086 -3.317 -3.467
087 -3.229 -3.842
088 -3.316 -3.709
089 -3.219 -3.854
090 -2.890 -3.876
091 -2.125 -4.572
092 -2.173 -4.505
093 -2.058 -4.347
094 -2.608 -4.208
095 -2.318 -3.799
096 -1.790 -4.286
097 -1.811 -4.897
098 -2.053 -5.231
099 -2.300 -5.320
100 -2.366 -5.774
101 -2.036 -5.795
102 -1.308 -4.953
103 -0.653 -5.141
104 -0.872 -5.532
105 -0.815 -5.364
106 -1.139 -4.828
107 -1.704 -4.855
108 -1.816 -4.905
109 -1.970 -4.705
110 -2.691 -5.136
111 -3.015 -5.507
112 -3.206 -6.265
113 -3.257 -6.675
114 -3.203 -6.903
115 -2.519 -7.359
116 -2.734 -7.142
117 -2.801 -6.837
118 -3.599 -6.586
119 -3.839 -5.848
120 -4.044 -6.048
121 -4.498 -6.671
122 -3.755 -7.706
123 -3.520 -7.451
124 -3.587 -7.028
125 -4.288 -6.306
126 -4.950 -6.800
127 -4.120 -6.665
128 -3.960 -6.628
129 -4.527 -6.696
130 -4.730 -7.258
131 -4.717 -8.182
132 -4.696 -8.918
133 -4.596 -9.131
134 -4.252 -8.900
135 -4.650 -8.790
136 -3.934 -9.551
137 -3.608 -9.722
138 -3.325 -10.497
139 -3.455 -10.567
140 -3.130 -9.454
141 -3.647 -9.307
142 -3.162 -8.422
143 -3.255 -8.092
144 -4.164 -8.347
145 -4.555 -8.596
146 -3.698 -9.157
147 -2.803 -10.423
148 -4.270 -10.268
149 -5.117 -10.179
150 -5.156 -10.229
151 -5.384 -9.682
152 -5.413 -9.820
153 -5.408 -9.727
154 -4.172 -9.322
155 -3.913 -9.043
156 -3.585 -8.412
157 -3.545 -7.310
158 -3.515 -7.305
159 -3.683 -8.223
160 -4.370 -8.943
161 -4.787 -8.829
162 -4.536 -8.795
163 -3.808 -8.728
164 -3.595 -9.103
165 -3.080 -8.495
166 -2.839 -7.573
167 -2.761 -6.088
168 -2.852 -5.503
169 -2.176 -5.774
170 -2.314 -6.760
171 -2.668 -7.561
172 -2.560 -7.545
173 -3.179 -7.524
174 -3.377 -7.039
175 -3.681 -6.313
176 -3.334 -6.305
177 -3.744 -6.397
178 -4.415 -6.085
179 -4.108 -4.864
180 -3.571 -4.411
181 -2.535 -4.041
182 -2.971 -4.006
183 -3.546 -3.791
184 -3.724 -3.893
185 -3.433 -4.449
186 -3.369 -5.087
187 -2.625 -5.247
188 -2.076 -4.743
189 -2.207 -4.875
190 -2.356 -4.584
191 -2.596 -4.160
192 -3.314 -3.327
193 -3.149 -3.269
194 -2.772 -2.640
195 -2.685 -2.564
196 -2.739 -2.435
197 -2.681 -2.409
198 -2.748 -1.576
199 -2.406 -1.339
200 -3.091 -0.662
201 -4.032 -1.416
202 -4.136 -2.028
203 -4.158 -2.401
204 -3.849 -2.297
205 -3.035 -2.029
206 -2.564 -1.966
207 -1.755 -1.793
208 -1.773 -0.830
209 -1.858 -0.371
210 -2.286 -0.170
211 -2.620 -0.170
212 -1.762 -0.080
213 -0.614 -0.220
214 -0.462 -0.402
215 -0.420 -0.288
216 0.379 -1.225
217 0.026 -0.977
218 -0.820 -0.822
219 -0.991 -1.516
220 -1.186 -2.364
221 -2.033 -2.773
222 -1.428 -2.658
223 -1.479 -2.580
224 -2.534 -1.830
225 -2.586 -1.672
226 -1.943 -1.800
227 -2.698 -1.368
228 -3.470 -1.479
229 -4.547 -1.842
230 -5.309 -1.988
231 -5.184 -2.150
232 -5.119 -1.809
233 -5.017 -2.148
234 -5.524 -2.627
235 -5.698 -2.829
236 -5.137 -2.307
237 -5.246 -2.089
238 -5.344 -3.064
239 -5.906 -2.983
240 -5.371 -3.142
241 -5.015 -3.285
242 -4.992 -4.013
243 -5.432 -3.399
244 -5.662 -3.758
245 -5.851 -3.490
246 -6.151 -3.266
247 -4.824 -2.762
248 -4.302 -3.443
249 -3.971 -3.752
250 -3.971 -3.440
251 -3.635 -2.459
252 -3.358 -2.845
253 -3.586 -2.184
254 -3.102 -2.346
255 -2.375 -2.180
256 -2.417 -2.434
257 -2.084 -3.391
258 -3.209 -4.436
259 -3.567 -4.028
260 -2.529 -3.661
261 -2.109 -4.153
262 -2.975 -5.154
263 -3.103 -5.651
264 -2.687 -5.609
265 -2.785 -5.920
266 -4.180 -6.552
267 -4.984 -7.415
268 -5.726 -7.354
269 -6.943 -8.239
270 -7.326 -9.317
271 -7.112 -9.972
272 -7.159 -10.005
273 -7.993 -9.822
274 -8.915 -9.617
275 -9.277 -9.530
276 -9.000 -9.390
277 -8.366 -9.186
278 -7.406 -8.355
279 -7.206 -7.765
280 -7.098 -6.794
281 -6.993 -6.128
282 -6.527 -6.064
283 -7.069 -5.867
284 -6.416 -5.111
285 -6.145 -5.397
286 -6.238 -5.568
287 -6.553 -5.692
288 -7.156 -7.071
289 -7.931 -8.315
290 -8.292 -9.518
291 -7.877 -9.981
292 -8.263 -9.516
293 -8.620 -9.408
294 -8.674 -9.730
295 -9.202 -10.250
296 -9.239 -9.544
297 -9.460 -9.110
298 -10.001 -10.264
299 -11.060 -10.220
300 -11.183 -10.248
301 -10.886 -10.626
302 -9.924 -10.518
303 -9.811 -10.527
304 -10.019 -10.758
305 -9.823 -11.727
306 -9.643 -12.195
307 -9.880 -11.495
308 -10.105 -11.189
309 -10.520 -10.669
310 -11.070 -10.269
311 -10.675 -10.695
312 -10.622 -10.568
313 -12.014 -10.145
314 -11.563 -9.858
315 -10.739 -9.230
316 -10.336 -9.996
317 -9.815 -10.122
318 -9.156 -10.145
319 -9.030 -9.982
320 -8.537 -10.348
321 -8.505 -9.535
322 -8.304 -8.781
323 -8.228 -9.294
324 -7.939 -9.135
325 -7.538 -9.327
326 -7.678 -9.668
327 -7.831 -9.932
328 -7.763 -10.475
329 -7.066 -10.271
330 -6.695 -9.696
331 -6.490 -9.722
332 -6.146 -9.623
333 -5.812 -9.660
334 -5.206 -9.221
335 -5.319 -8.574
336 -5.363 -8.439
337 -5.603 -8.385
338 -5.514 -8.340
339 -6.280 -8.372
340 -7.301 -9.090
341 -7.614 -8.910
342 -6.864 -9.160
343 -6.882 -8.691
344 -6.831 -8.577
345 -5.555 -8.604
346 -5.938 -8.587
347 -5.566 -8.106
348 -6.267 -7.786
349 -7.893 -7.469
350 -8.128 -8.140
351 -8.527 -8.424
352 -7.953 -8.381
353 -8.221 -8.271
354 -8.146 -8.289
355 -9.221 -8.112
356 -9.202 -8.305
357 -9.294 -7.399
358 -9.152 -7.104
359 -9.488 -7.055
360 -10.107 -6.640
361 -11.015 -5.266
362 -11.106 -5.100
363 -11.736 -4.827
364 -11.919 -4.425
365 -11.349 -4.705
366 -11.660 -4.926
367 -11.538 -5.189
368 -11.393 -5.352
369 -11.916 -5.300
370 -11.342 -4.705
371 -10.608 -4.555
372 -10.010 -4.636
373 -10.010 -5.886
374 -10.571 -5.386
375 -11.706 -4.679
376 -11.281 -4.835
377 -10.567 -4.998
378 -10.605 -5.015
379 -10.578 -5.041
380 -10.319 -3.921
381 -10.748 -4.742
382 -10.471 -5.269
383 -10.437 -5.360
384 -10.996 -5.482
385 -11.004 -6.037
386 -10.505 -6.458
387 -10.842 -6.510
388 -12.056 -6.879
389 -11.701 -6.618
390 -11.167 -6.421
391 -10.657 -6.758
392 -10.574 -7.509
393 -10.457 -7.643
394 -9.978 -7.230
395 -9.122 -7.131
396 -9.134 -6.869
397 -8.986 -6.855
398 -9.350 -7.330
399 -9.329 -7.702
400 -8.780 -7.613
401 -9.399 -7.277
402 -9.323 -7.531
403 -9.752 -7.143
404 -9.511 -7.086
405 -9.758 -6.807
406 -9.551 -6.823
407 -8.922 -6.970
408 -8.794 -6.110
409 -9.215 -4.890
410 -8.446 -4.422
411 -7.766 -4.877
412 -7.804 -4.750
413 -7.649 -4.450
414 -6.316 -3.938
415 -5.680 -3.466
416 -4.843 -3.147
417 -4.599 -2.960
418 -4.366 -3.587
419 -4.601 -4.515
420 -4.863 -5.744
421 -4.552 -6.138
422 -3.292 -5.938
423 -3.490 -6.010
424 -3.836 -6.509
425 -3.490 -5.830
426 -3.369 -5.089
427 -3.346 -4.437
428 -3.946 -4.099
429 -4.580 -4.221
430 -4.283 -5.198
431 -4.313 -5.351
432 -5.097 -5.370
433 -4.514 -5.808
434 -4.161 -6.083
435 -4.579 -6.217
436 -4.191 -6.596
437 -4.637 -7.036
438 -5.012 -6.688
439 -4.823 -7.604
440 -4.887 -8.107
441 -3.345 -7.167
442 -2.261 -6.492
443 -2.687 -6.453
444 -2.966 -6.875
445 -3.191 -6.570
446 -3.285 -5.652
447 -2.864 -5.037
448 -2.343 -5.072
449 -1.949 -5.594
450 -0.721 -6.421
451 -0.954 -6.114
452 -1.888 -6.080
453 -1.691 -5.109
454 -2.381 -5.364
455 -3.313 -5.632
456 -3.725 -5.237
457 -4.136 -5.388
458 -4.243 -5.562
459 -4.834 -5.202
460 -4.325 -4.827
461 -4.408 -4.740
462 -4.454 -4.506
463 -4.713 -4.878
464 -4.839 -5.258
465 -3.872 -6.096
466 -3.589 -6.227
467 -3.078 -5.762
468 -2.921 -6.108
469 -3.551 -5.911
470 -3.731 -5.355
471 -3.683 -5.567
472 -4.002 -5.004
473 -3.967 -4.954
474 -3.677 -5.212
475 -3.360 -5.200
476 -2.896 -4.431
477 -3.700 -4.221
478 -4.018 -4.800
479 -4.106 -4.769
480 -3.604 -5.232
481 -3.218 -5.547
482 -3.015 -5.163
483 -2.818 -4.176
484 -3.194 -3.443
485 -3.202 -4.297
486 -3.276 -4.925
487 -3.214 -4.289
488 -2.856 -4.237
489 -3.224 -4.214
490 -2.959 -3.695
491 -2.553 -3.224
492 -2.642 -2.984
493 -2.870 -2.426
494 -3.400 -2.547
495 -3.666 -2.605
496 -4.650 -1.621
497 -5.392 -1.789
498 -6.167 -2.245
499 -6.456 -2.994
500 -6.898 -2.651
501 -7.607 -2.595
