# Supplementary material for: Maximum likelihood-based estimation of diffusion coefficient is quick and reliable method for analyzing estradiol actions on surface receptor movements
Source: Front Neuroinform. 2023 Mar 8;17:1005936. doi: 10.3389/fninf.2023.1005936 (PMC10031098; doi:10.3389/fninf.2023.1005936)
Supplement: Supplementary file 2 [file Data_Sheet_2.ZIP › 00-D-error_sensitivity/D015_s0/Traj_N=500_D=0.15_Error=0_MotionBlur _No.183.dat]

001 -0.446 -0.401
002 -0.942 -0.907
003 -0.639 -1.173
004 -1.805 -1.229
005 -1.883 -2.403
006 -1.963 -2.017
007 -2.502 -2.354
008 -2.839 -1.692
009 -3.310 -0.747
010 -3.464 0.533
011 -3.929 0.298
012 -4.260 0.570
013 -4.186 1.298
014 -4.007 1.662
015 -4.787 2.551
016 -4.992 2.925
017 -5.882 3.413
018 -5.382 3.268
019 -4.871 3.337
020 -5.080 2.531
021 -4.574 2.394
022 -4.526 2.996
023 -4.530 2.810
024 -4.970 3.052
025 -5.538 2.832
026 -5.140 3.171
027 -5.132 3.046
028 -4.890 3.090
029 -4.606 2.323
030 -4.970 2.181
031 -4.772 2.165
032 -4.328 2.339
033 -3.340 2.435
034 -3.079 1.875
035 -2.542 2.172
036 -2.517 1.721
037 -1.986 0.521
038 -1.943 0.593
039 -3.301 0.593
040 -4.210 -0.116
041 -4.850 -0.564
042 -4.503 -1.114
043 -4.945 -1.403
044 -5.633 -1.622
045 -5.431 -2.761
046 -5.731 -2.634
047 -5.258 -1.880
048 -5.302 -2.314
049 -5.851 -2.524
050 -5.777 -3.571
051 -5.769 -3.507
052 -5.991 -3.644
053 -5.909 -3.812
054 -6.657 -3.875
055 -5.647 -3.884
056 -5.030 -3.586
057 -4.866 -3.487
058 -4.190 -3.584
059 -4.466 -3.997
060 -4.736 -4.082
061 -5.354 -3.930
062 -6.199 -3.313
063 -6.252 -2.727
064 -5.879 -2.296
065 -5.602 -2.174
066 -5.938 -2.469
067 -6.569 -3.142
068 -7.338 -3.765
069 -6.759 -3.490
070 -6.734 -3.340
071 -6.687 -3.446
072 -6.691 -2.453
073 -6.612 -2.159
074 -6.471 -3.056
075 -6.847 -2.275
076 -6.849 -2.106
077 -7.923 -1.952
078 -8.624 -2.529
079 -9.253 -2.805
080 -9.207 -3.277
081 -8.909 -4.083
082 -9.548 -4.481
083 -9.433 -4.935
084 -9.477 -4.976
085 -9.863 -4.761
086 -10.092 -3.993
087 -10.124 -4.094
088 -9.669 -3.456
089 -10.711 -2.563
090 -11.216 -2.200
091 -10.999 -2.304
092 -10.454 -2.441
093 -10.441 -2.297
094 -10.313 -2.363
095 -10.487 -2.248
096 -10.102 -2.251
097 -10.221 -3.224
098 -10.719 -3.946
099 -11.037 -3.848
100 -12.234 -3.437
101 -12.811 -3.471
102 -11.864 -2.438
103 -12.745 -2.700
104 -13.356 -3.016
105 -12.778 -2.308
106 -12.469 -1.632
107 -13.405 -1.301
108 -13.523 -1.686
109 -13.515 -1.083
110 -12.373 -0.577
111 -11.589 -1.079
112 -11.607 -1.152
113 -11.881 -0.447
114 -12.164 -0.349
115 -12.388 -0.086
116 -11.672 -0.433
117 -11.560 -0.576
118 -11.041 -0.920
119 -10.965 -0.948
120 -11.290 -0.811
121 -11.811 -1.498
122 -12.320 -1.758
123 -11.285 -1.662
124 -11.513 -1.804
125 -11.505 -1.575
126 -11.278 -1.552
127 -10.327 -1.721
128 -10.568 -1.409
129 -11.158 -1.728
130 -11.042 -2.160
131 -11.027 -2.136
132 -10.652 -1.957
133 -10.050 -1.897
134 -9.277 -2.109
135 -8.678 -1.765
136 -8.787 -1.239
137 -8.536 -0.907
138 -9.051 -0.760
139 -9.551 -0.611
140 -9.193 -0.917
141 -9.266 -1.192
142 -10.429 -1.562
143 -11.239 -1.402
144 -11.272 -1.639
145 -10.402 -1.662
146 -10.569 -1.172
147 -10.781 -0.925
148 -11.273 -0.644
149 -11.448 -0.061
150 -11.968 0.153
151 -12.204 0.393
152 -12.610 0.955
153 -12.477 0.699
154 -12.473 0.110
155 -12.362 -0.164
156 -12.620 0.039
157 -12.651 0.805
158 -12.049 1.545
159 -11.699 1.825
160 -11.198 1.652
161 -11.859 1.949
162 -12.489 1.757
163 -12.951 2.107
164 -13.064 2.306
165 -12.732 2.447
166 -13.024 2.609
167 -13.930 2.620
168 -14.670 2.340
169 -15.129 2.744
170 -15.254 3.287
171 -15.372 3.814
172 -16.008 4.875
173 -15.607 5.306
174 -15.559 5.507
175 -15.447 5.661
176 -16.146 5.531
177 -16.482 5.393
178 -16.178 5.024
179 -16.100 4.938
180 -15.899 5.787
181 -16.135 6.138
182 -15.558 6.691
183 -15.625 6.684
184 -15.492 6.396
185 -15.693 5.766
186 -15.392 5.158
187 -16.393 6.197
188 -16.790 5.999
189 -17.311 5.400
190 -17.054 5.257
191 -17.393 5.658
192 -17.827 5.942
193 -18.903 6.771
194 -19.344 6.900
195 -18.874 7.013
196 -18.704 6.815
197 -17.856 7.273
198 -18.155 7.399
199 -17.961 7.320
200 -18.633 7.293
201 -19.351 7.275
202 -18.729 7.263
203 -17.973 7.577
204 -18.219 7.277
205 -17.820 7.259
206 -18.242 6.956
207 -18.950 7.084
208 -19.054 7.096
209 -19.392 7.564
210 -20.564 7.847
211 -21.159 8.379
212 -21.068 8.105
213 -20.815 7.924
214 -21.244 7.513
215 -21.275 7.300
216 -21.943 7.039
217 -21.109 6.471
218 -21.088 5.026
219 -21.709 4.418
220 -21.899 4.064
221 -22.583 3.884
222 -23.213 3.686
223 -24.082 4.216
224 -24.056 5.060
225 -23.645 4.949
226 -24.183 4.544
227 -24.634 4.202
228 -25.290 3.387
229 -24.844 3.708
230 -23.974 4.170
231 -23.506 5.539
232 -23.969 6.110
233 -23.817 5.866
234 -23.974 6.554
235 -24.330 6.355
236 -24.472 6.743
237 -24.410 7.774
238 -24.760 7.341
239 -24.638 6.910
240 -23.735 7.724
241 -23.034 7.530
242 -22.824 6.783
243 -22.983 6.172
244 -23.512 6.520
245 -24.054 7.342
246 -23.814 7.964
247 -23.721 7.390
248 -23.998 6.936
249 -23.368 7.498
250 -22.442 6.963
251 -22.165 7.063
252 -22.164 6.757
253 -21.517 6.857
254 -20.277 6.754
255 -19.571 6.890
256 -20.276 7.070
257 -20.086 6.133
258 -20.944 6.446
259 -21.590 6.480
260 -21.721 6.379
261 -21.946 7.253
262 -21.537 7.084
263 -21.903 6.061
264 -21.808 6.689
265 -21.324 6.819
266 -20.804 6.380
267 -20.259 7.450
268 -19.750 9.037
269 -18.529 10.359
270 -17.880 10.782
271 -17.204 9.696
272 -17.738 8.619
273 -18.293 8.452
274 -17.713 8.097
275 -16.998 7.593
276 -16.314 7.715
277 -16.093 8.070
278 -15.670 8.228
279 -15.721 7.776
280 -15.666 7.933
281 -15.672 8.557
282 -14.698 8.342
283 -14.372 7.982
284 -14.617 7.083
285 -14.243 7.824
286 -13.765 8.080
287 -13.117 7.426
288 -13.024 7.148
289 -12.237 6.086
290 -13.223 5.995
291 -13.703 6.066
292 -13.463 7.071
293 -13.849 7.562
294 -13.933 7.068
295 -14.182 5.881
296 -13.075 5.619
297 -12.385 4.714
298 -11.478 4.813
299 -10.724 4.704
300 -10.794 4.712
301 -10.663 5.123
302 -10.708 5.248
303 -11.034 5.831
304 -10.893 6.020
305 -10.686 5.539
306 -9.963 5.500
307 -9.695 5.333
308 -9.748 4.934
309 -9.931 5.474
310 -11.117 5.873
311 -11.243 5.219
312 -11.337 6.299
313 -11.642 7.020
314 -11.233 7.265
315 -11.276 7.459
316 -10.776 7.753
317 -11.068 8.071
318 -11.172 8.376
319 -11.730 8.204
320 -10.616 8.671
321 -10.487 9.029
322 -10.510 9.113
323 -11.252 8.476
324 -12.404 8.663
325 -12.172 8.659
326 -12.244 9.406
327 -12.279 9.230
328 -12.790 9.365
329 -12.451 9.349
330 -12.047 9.152
331 -12.118 9.253
332 -12.247 9.148
333 -12.270 8.655
334 -11.824 8.704
335 -11.449 8.496
336 -11.596 7.955
337 -11.532 9.100
338 -11.211 9.542
339 -11.399 8.546
340 -12.467 7.465
341 -12.344 6.762
342 -12.438 6.550
343 -12.410 6.291
344 -12.751 6.277
345 -13.018 5.370
346 -11.947 4.178
347 -10.908 4.383
348 -9.393 4.747
349 -8.654 4.876
350 -9.129 5.167
351 -9.361 5.379
352 -9.260 5.094
353 -9.312 4.702
354 -8.639 4.025
355 -8.032 3.282
356 -8.585 3.156
357 -8.902 3.838
358 -9.637 3.809
359 -9.544 3.974
360 -9.310 3.920
361 -10.578 3.676
362 -11.230 4.205
363 -10.790 3.745
364 -11.224 3.739
365 -12.199 3.882
366 -11.985 4.097
367 -12.441 4.183
368 -12.976 4.393
369 -12.132 3.945
370 -12.255 4.366
371 -12.366 4.460
372 -12.150 4.166
373 -13.143 4.437
374 -13.533 4.342
375 -13.247 4.339
376 -12.948 3.712
377 -12.908 2.678
378 -12.417 2.421
379 -12.319 1.838
380 -13.284 2.618
381 -13.484 2.384
382 -13.146 2.320
383 -13.371 3.532
384 -12.516 4.091
385 -11.759 3.827
386 -11.646 4.254
387 -11.272 3.770
388 -10.412 3.956
389 -10.173 3.905
390 -9.796 3.878
391 -9.679 4.454
392 -9.383 5.162
393 -9.083 5.392
394 -8.853 5.437
395 -8.344 5.429
396 -8.182 4.971
397 -7.542 4.524
398 -8.183 4.665
399 -8.373 4.039
400 -8.131 3.797
401 -7.967 4.201
402 -6.717 4.003
403 -6.215 3.730
404 -6.017 3.850
405 -5.997 4.204
406 -5.683 4.044
407 -6.171 3.270
408 -6.014 2.571
409 -6.148 1.732
410 -6.225 1.563
411 -5.782 1.629
412 -5.715 1.617
413 -6.187 2.476
414 -6.638 3.054
415 -6.194 2.835
416 -5.537 2.245
417 -5.618 2.587
418 -5.537 2.335
419 -5.007 2.944
420 -4.676 3.096
421 -4.213 3.595
422 -4.506 3.933
423 -5.309 4.252
424 -5.674 4.059
425 -5.944 4.490
426 -6.437 4.678
427 -5.815 4.850
428 -5.042 4.382
429 -5.117 4.311
430 -5.268 4.556
431 -4.591 6.176
432 -5.117 7.711
433 -5.646 7.602
434 -5.283 7.481
435 -5.310 6.332
436 -4.895 6.210
437 -4.946 6.224
438 -4.347 6.060
439 -4.329 6.010
440 -3.967 5.787
441 -4.955 6.574
442 -5.540 8.497
443 -5.455 8.518
444 -6.004 8.623
445 -6.896 8.435
446 -7.805 7.769
447 -7.652 8.008
448 -7.877 7.706
449 -8.037 7.715
450 -6.944 7.088
451 -5.714 7.441
452 -4.464 7.733
453 -4.378 7.913
454 -4.947 7.979
455 -4.550 7.161
456 -3.666 7.707
457 -3.296 8.651
458 -2.848 8.551
459 -1.813 8.406
460 -1.283 8.664
461 -1.158 9.219
462 -1.941 9.573
463 -2.272 10.204
464 -2.083 10.540
465 -2.549 9.858
466 -2.286 9.334
467 -1.596 9.418
468 -2.234 9.056
469 -2.557 8.827
470 -2.830 9.276
471 -2.781 9.066
472 -2.699 9.147
473 -3.466 8.870
474 -2.602 9.079
475 -1.697 8.938
476 -1.481 8.849
477 -1.141 8.616
478 -1.596 8.548
479 -1.947 8.276
480 -1.250 8.945
481 -1.219 9.391
482 -1.113 9.793
483 -1.788 10.198
484 -2.626 10.877
485 -2.847 10.870
486 -3.253 10.849
487 -2.971 10.356
488 -2.382 10.992
489 -2.706 11.071
490 -2.537 11.408
491 -2.358 12.001
492 -3.117 12.534
493 -2.869 12.469
494 -2.658 12.596
495 -2.918 12.040
496 -2.936 11.372
497 -3.410 11.408
498 -2.979 11.455
499 -2.843 11.346
500 -3.310 11.345
501 -3.584 11.564
