# Supplementary material for: Maximum likelihood-based estimation of diffusion coefficient is quick and reliable method for analyzing estradiol actions on surface receptor movements
Source: Front Neuroinform. 2023 Mar 8;17:1005936. doi: 10.3389/fninf.2023.1005936 (PMC10031098; doi:10.3389/fninf.2023.1005936)
Supplement: Supplementary file 2 [file Data_Sheet_2.ZIP › 00-D-error_sensitivity/D015_s0/Traj_N=500_D=0.15_Error=0_MotionBlur _No.184.dat]

001 -0.186 0.233
002 -0.178 0.475
003 0.004 0.450
004 -0.075 0.356
005 -0.152 1.214
006 -0.221 1.577
007 -0.979 1.796
008 -1.336 1.019
009 -1.599 0.547
010 -0.792 -0.298
011 -0.502 -0.348
012 -0.384 0.192
013 -0.224 0.182
014 0.022 0.213
015 0.143 0.106
016 -0.406 0.516
017 -0.874 0.495
018 -1.008 0.978
019 -0.873 1.604
020 -0.699 1.505
021 -0.167 1.704
022 -0.026 1.649
023 0.196 1.666
024 -0.955 1.707
025 -0.705 1.800
026 -1.122 1.901
027 -0.701 1.692
028 -1.411 2.136
029 -1.259 2.354
030 -1.495 3.075
031 -1.577 3.202
032 -1.820 4.053
033 -1.694 4.816
034 -1.107 5.203
035 -0.112 5.571
036 -0.804 6.054
037 -0.990 6.588
038 -0.292 6.507
039 0.845 5.965
040 -0.162 6.038
041 -0.785 6.637
042 0.485 7.153
043 0.917 7.247
044 1.501 7.065
045 2.079 7.103
046 2.965 7.575
047 3.149 7.995
048 3.084 8.412
049 3.142 8.292
050 3.212 8.451
051 3.698 8.545
052 3.845 8.290
053 2.733 8.705
054 1.933 9.639
055 2.149 10.225
056 2.053 9.860
057 2.273 9.090
058 1.275 8.915
059 1.793 8.684
060 1.494 7.973
061 1.119 7.318
062 1.304 6.795
063 0.667 7.245
064 0.088 6.645
065 0.315 7.449
066 0.378 7.867
067 -0.523 8.344
068 -0.468 8.166
069 -0.311 8.340
070 0.616 7.627
071 1.752 8.346
072 1.829 8.650
073 2.080 9.058
074 2.297 9.895
075 3.130 10.093
076 2.292 10.077
077 1.754 10.276
078 1.509 10.471
079 0.909 11.316
080 0.553 11.346
081 0.597 11.476
082 0.950 12.463
083 0.747 12.480
084 -0.173 12.994
085 -1.117 12.533
086 -1.855 12.234
087 -1.933 11.568
088 -2.310 11.557
089 -2.974 12.052
090 -3.298 12.256
091 -3.302 12.696
092 -2.995 12.297
093 -3.002 11.894
094 -3.006 12.174
095 -3.121 12.957
096 -3.414 13.107
097 -3.188 14.100
098 -2.715 14.261
099 -2.166 14.065
100 -2.142 15.092
101 -1.840 14.787
102 -2.172 15.166
103 -2.341 15.032
104 -3.447 14.985
105 -3.741 14.590
106 -3.935 13.906
107 -3.521 13.309
108 -2.846 13.158
109 -3.170 12.395
110 -3.192 11.437
111 -2.526 11.943
112 -1.851 12.304
113 -1.178 13.299
114 -1.152 14.010
115 -1.422 13.788
116 -1.408 13.209
117 -0.946 12.341
118 -0.995 11.929
119 -0.287 12.029
120 0.794 12.942
121 1.321 13.093
122 1.165 13.081
123 1.162 12.749
124 1.979 12.945
125 2.299 13.123
126 2.837 13.460
127 3.053 14.747
128 3.548 15.413
129 4.520 15.920
130 4.423 15.369
131 3.482 15.164
132 3.902 15.660
133 3.271 16.079
134 2.540 15.982
135 1.788 16.117
136 1.876 17.222
137 2.155 17.388
138 2.126 17.452
139 1.858 17.459
140 1.684 16.751
141 0.944 16.866
142 0.360 17.512
143 0.151 18.095
144 0.298 18.324
145 1.015 18.182
146 0.207 17.534
147 0.106 17.718
148 0.614 18.006
149 0.694 18.417
150 0.105 17.926
151 0.435 17.553
152 0.851 17.664
153 1.579 18.338
154 1.573 18.319
155 0.788 17.637
156 0.017 16.941
157 -0.450 16.451
158 -0.494 16.840
159 -0.869 17.156
160 -0.411 16.506
161 0.501 16.402
162 -0.176 17.375
163 -0.647 17.829
164 -1.031 18.172
165 -1.591 18.434
166 -2.664 17.989
167 -2.446 17.414
168 -2.773 17.498
169 -1.227 18.481
170 -0.309 18.841
171 0.327 19.268
172 0.912 18.263
173 1.037 17.809
174 0.465 18.100
175 0.395 17.745
176 0.597 17.035
177 0.706 16.726
178 1.219 16.289
179 1.218 16.591
180 1.120 16.835
181 1.390 16.793
182 1.796 16.519
183 2.247 16.956
184 2.471 16.844
185 2.482 16.391
186 3.205 15.906
187 3.352 16.318
188 3.724 15.669
189 3.991 15.123
190 4.305 14.026
191 5.510 13.813
192 6.459 13.633
193 7.034 13.642
194 6.741 13.817
195 7.460 13.790
196 7.086 14.269
197 7.346 15.636
198 6.805 16.576
199 6.779 16.916
200 7.464 17.107
201 7.045 16.607
202 6.892 16.177
203 6.361 15.633
204 6.320 16.229
205 6.739 16.311
206 6.587 16.409
207 7.520 15.777
208 7.930 16.666
209 8.052 16.793
210 7.910 16.206
211 7.487 16.317
212 7.777 16.357
213 7.905 16.467
214 8.319 16.919
215 8.254 17.488
216 7.737 17.583
217 7.647 17.538
218 8.018 17.885
219 8.564 17.242
220 8.491 16.773
221 8.431 16.364
222 7.803 16.816
223 7.442 17.634
224 7.949 17.614
225 8.665 17.061
226 8.212 17.676
227 6.582 17.704
228 5.865 17.811
229 5.758 17.964
230 5.363 17.320
231 5.904 17.213
232 6.257 16.475
233 6.838 16.227
234 6.895 16.327
235 6.680 17.106
236 7.175 16.627
237 7.352 16.763
238 7.298 17.154
239 6.719 16.769
240 6.364 16.612
241 5.773 16.050
242 5.790 15.533
243 6.076 14.964
244 6.396 14.807
245 5.735 14.477
246 5.895 14.604
247 4.610 14.514
248 4.277 14.418
249 3.489 14.285
250 3.739 14.628
251 3.711 14.296
252 4.346 14.631
253 4.845 14.104
254 4.958 13.699
255 5.282 13.307
256 5.394 14.003
257 5.132 14.369
258 5.569 15.015
259 5.901 15.086
260 5.646 14.747
261 5.194 13.402
262 6.006 13.311
263 6.465 14.047
264 5.939 13.684
265 5.334 13.968
266 5.069 13.462
267 5.008 12.520
268 5.450 12.610
269 5.593 12.088
270 5.194 11.946
271 4.645 11.964
272 5.097 12.670
273 4.951 12.063
274 4.100 12.183
275 3.901 12.765
276 3.758 12.898
277 4.142 12.158
278 5.414 12.371
279 6.302 12.802
280 5.832 12.739
281 5.799 12.887
282 5.672 13.045
283 6.374 13.021
284 6.468 12.797
285 6.403 13.016
286 6.688 13.868
287 6.766 14.419
288 7.652 14.187
289 7.353 13.961
290 7.272 14.404
291 7.865 14.165
292 8.853 14.194
293 8.625 14.803
294 9.246 14.667
295 9.516 14.632
296 10.108 15.073
297 10.075 15.376
298 9.978 15.247
299 10.002 15.310
300 9.842 15.245
301 9.665 15.688
302 9.912 15.613
303 9.950 16.256
304 9.208 16.821
305 9.395 17.487
306 8.736 18.939
307 9.240 18.431
308 9.196 18.061
309 8.874 18.121
310 8.087 18.250
311 7.381 18.540
312 7.751 18.244
313 7.963 18.593
314 7.959 19.119
315 7.104 18.363
316 6.346 18.900
317 6.580 19.562
318 6.513 19.285
319 7.097 18.176
320 7.620 17.625
321 7.557 18.031
322 7.686 18.007
323 8.059 18.491
324 7.991 19.301
325 7.895 19.492
326 8.224 19.308
327 8.097 18.767
328 8.452 18.625
329 8.791 18.979
330 8.559 18.376
331 7.834 17.366
332 7.755 16.417
333 8.339 15.902
334 8.034 15.733
335 8.003 15.782
336 8.270 16.876
337 8.239 16.958
338 8.303 17.101
339 8.385 17.287
340 8.434 16.824
341 8.943 16.613
342 7.789 16.044
343 7.519 14.907
344 7.939 15.323
345 8.793 15.997
346 8.420 16.234
347 8.093 16.449
348 8.739 15.869
349 8.361 15.148
350 8.005 15.300
351 7.868 15.620
352 8.143 15.615
353 8.630 14.928
354 8.177 14.339
355 8.084 14.053
356 8.168 13.828
357 8.652 13.604
358 8.832 14.702
359 10.043 14.913
360 10.767 14.925
361 10.905 15.161
362 10.670 15.243
363 9.807 15.225
364 9.121 14.776
365 8.302 15.150
366 7.886 14.896
367 7.626 14.648
368 7.974 14.350
369 7.642 14.658
370 8.134 15.199
371 7.968 15.345
372 7.839 14.451
373 8.279 14.008
374 7.892 13.369
375 8.012 12.590
376 9.010 12.929
377 9.224 13.057
378 9.036 13.122
379 9.138 13.290
380 9.657 13.124
381 9.540 13.364
382 9.889 13.416
383 9.747 13.274
384 8.424 13.782
385 8.838 14.267
386 9.272 14.778
387 9.283 14.724
388 9.766 15.003
389 10.359 15.133
390 9.184 15.286
391 9.100 14.527
392 9.774 13.988
393 9.800 13.191
394 10.557 12.555
395 10.819 12.557
396 9.409 12.817
397 8.640 13.001
398 8.492 12.932
399 8.058 12.746
400 8.679 13.611
401 8.798 13.630
402 8.514 13.357
403 9.113 12.919
404 9.349 12.424
405 9.568 13.047
406 9.671 13.408
407 9.502 13.462
408 9.370 13.953
409 9.214 13.900
410 9.300 13.750
411 8.646 13.957
412 8.594 12.968
413 8.650 12.592
414 9.196 13.068
415 9.354 12.908
416 9.131 13.286
417 8.373 13.388
418 8.096 13.500
419 7.464 13.426
420 7.449 12.735
421 7.524 12.272
422 7.456 11.682
423 7.753 11.825
424 8.512 12.105
425 9.050 12.551
426 9.512 12.265
427 10.352 12.576
428 10.454 12.343
429 10.791 11.486
430 11.052 12.263
431 10.993 12.505
432 10.372 13.681
433 10.312 14.243
434 10.359 14.113
435 11.402 13.958
436 11.836 13.192
437 11.837 12.308
438 11.631 12.392
439 11.846 11.546
440 12.154 11.275
441 12.321 11.816
442 11.571 11.661
443 11.580 12.202
444 11.745 12.518
445 12.025 12.646
446 12.260 12.210
447 11.475 12.270
448 9.950 12.208
449 9.792 11.754
450 10.383 11.291
451 11.188 11.155
452 11.736 10.872
453 12.883 10.624
454 13.692 9.748
455 13.718 9.797
456 14.056 10.636
457 13.952 10.606
458 14.448 10.693
459 14.185 10.980
460 13.366 11.165
461 12.953 10.509
462 12.997 10.171
463 14.103 9.951
464 13.844 9.898
465 14.239 9.908
466 14.401 9.583
467 14.620 9.000
468 15.255 9.039
469 15.329 9.207
470 15.040 9.576
471 14.876 9.745
472 15.100 8.790
473 14.493 9.224
474 13.789 8.512
475 12.653 9.235
476 12.795 9.548
477 12.946 8.222
478 12.735 7.868
479 13.072 7.641
480 12.538 6.892
481 12.362 7.008
482 12.414 6.282
483 12.585 5.186
484 13.013 5.225
485 12.185 4.126
486 11.526 3.877
487 10.860 4.702
488 10.322 5.510
489 9.630 6.019
490 10.025 6.532
491 10.246 7.704
492 9.913 7.654
493 9.613 6.817
494 10.021 6.727
495 10.614 6.262
496 10.328 6.081
497 10.123 6.061
498 9.995 4.860
499 9.684 4.347
500 8.852 4.722
501 8.368 4.784
