# Supplementary material for: Maximum likelihood-based estimation of diffusion coefficient is quick and reliable method for analyzing estradiol actions on surface receptor movements
Source: Front Neuroinform. 2023 Mar 8;17:1005936. doi: 10.3389/fninf.2023.1005936 (PMC10031098; doi:10.3389/fninf.2023.1005936)
Supplement: Supplementary file 2 [file Data_Sheet_2.ZIP › 00-D-error_sensitivity/D015_s0/Traj_N=500_D=0.15_Error=0_MotionBlur _No.185.dat]

001 -0.050 -0.058
002 -0.753 0.296
003 -0.709 1.229
004 -1.043 0.568
005 -1.090 -0.421
006 -0.116 -1.752
007 -0.073 -2.316
008 0.164 -2.428
009 -1.000 -2.255
010 -1.927 -3.657
011 -1.958 -4.676
012 -1.819 -4.697
013 -1.990 -4.754
014 -2.039 -4.617
015 -1.631 -6.119
016 -2.260 -6.489
017 -1.965 -6.475
018 -1.596 -6.921
019 -1.789 -6.564
020 -1.366 -7.330
021 -1.985 -7.685
022 -2.251 -7.096
023 -1.695 -7.151
024 -1.432 -8.294
025 -1.153 -8.244
026 -1.282 -8.320
027 -0.848 -9.837
028 0.333 -9.805
029 0.580 -9.682
030 0.240 -9.402
031 0.220 -8.035
032 0.899 -7.750
033 0.763 -7.849
034 0.918 -8.413
035 1.610 -8.291
036 2.906 -8.156
037 2.961 -7.716
038 3.077 -7.417
039 3.288 -6.472
040 3.988 -6.049
041 4.030 -6.187
042 4.789 -6.373
043 5.480 -5.902
044 5.167 -6.663
045 6.136 -6.627
046 5.969 -6.101
047 5.176 -6.007
048 4.699 -5.683
049 4.159 -4.689
050 4.080 -3.830
051 4.366 -3.398
052 4.223 -3.234
053 3.529 -2.838
054 3.523 -2.620
055 3.964 -2.544
056 3.583 -2.127
057 3.118 -2.149
058 3.131 -1.688
059 2.218 -2.213
060 2.602 -2.137
061 2.697 -2.336
062 2.197 -2.745
063 2.453 -3.350
064 2.166 -3.533
065 2.190 -3.222
066 1.982 -3.138
067 0.737 -3.366
068 -0.849 -2.394
069 -2.355 -2.306
070 -2.224 -2.563
071 -2.338 -1.992
072 -2.024 -1.717
073 -1.224 -1.404
074 -1.753 -0.503
075 -2.534 0.217
076 -2.461 -0.136
077 -2.691 -1.796
078 -2.684 -2.213
079 -3.593 -2.105
080 -2.944 -1.943
081 -2.081 -2.272
082 -0.846 -2.572
083 0.419 -3.238
084 0.622 -3.312
085 0.969 -3.599
086 1.447 -4.231
087 0.936 -4.306
088 1.954 -4.449
089 2.054 -4.451
090 2.139 -4.280
091 1.938 -4.469
092 2.852 -4.757
093 3.562 -4.929
094 2.898 -5.191
095 2.580 -4.672
096 2.647 -4.539
097 2.921 -4.515
098 2.964 -3.877
099 3.087 -3.112
100 3.673 -3.001
101 3.861 -3.014
102 3.907 -3.008
103 2.969 -2.793
104 3.277 -2.487
105 3.594 -2.780
106 3.155 -3.666
107 2.680 -3.567
108 2.874 -3.445
109 2.770 -3.051
110 3.138 -3.295
111 3.065 -2.882
112 3.682 -2.629
113 3.024 -2.068
114 2.902 -1.702
115 3.053 -1.791
116 3.499 -2.521
117 4.468 -3.354
118 4.874 -3.164
119 5.456 -4.195
120 5.077 -4.196
121 5.283 -4.103
122 5.357 -3.302
123 5.777 -3.996
124 5.285 -4.332
125 5.227 -3.911
126 5.535 -4.538
127 5.447 -3.891
128 5.806 -4.005
129 5.334 -4.331
130 4.280 -4.656
131 3.881 -5.215
132 3.954 -5.968
133 3.485 -6.223
134 3.333 -5.975
135 3.733 -5.492
136 2.892 -4.888
137 3.367 -4.628
138 4.169 -4.392
139 3.412 -3.984
140 3.323 -3.487
141 3.375 -3.890
142 2.991 -3.724
143 3.133 -3.533
144 2.302 -3.109
145 1.747 -4.127
146 1.886 -4.463
147 2.288 -4.844
148 2.379 -4.464
149 2.118 -4.219
150 1.876 -4.022
151 1.703 -3.525
152 1.834 -4.373
153 1.934 -4.138
154 2.255 -3.144
155 1.343 -2.783
156 1.727 -3.230
157 1.759 -3.471
158 1.702 -3.754
159 1.183 -4.463
160 0.672 -4.229
161 0.950 -4.524
162 0.631 -3.895
163 0.225 -4.131
164 0.355 -3.520
165 0.460 -3.224
166 0.231 -2.632
167 -0.432 -1.823
168 -0.616 -1.795
169 -1.238 -1.264
170 -1.214 -1.225
171 -1.061 -0.828
172 -1.632 -1.560
173 -1.789 -2.062
174 -1.727 -1.580
175 -1.783 -1.300
176 -1.063 -0.604
177 -1.106 -0.401
178 -0.431 -0.270
179 -0.565 -0.187
180 -0.875 -0.032
181 -1.760 -0.991
182 -1.901 -1.908
183 -0.705 -2.496
184 -0.385 -2.166
185 -0.385 -2.072
186 -0.249 -1.925
187 -0.767 -2.057
188 -0.314 -1.778
189 -0.541 -2.047
190 -0.963 -2.229
191 -1.575 -2.206
192 -2.096 -1.707
193 -2.556 -2.215
194 -2.867 -1.975
195 -2.680 -1.980
196 -3.068 -1.333
197 -3.124 -0.627
198 -4.004 -0.229
199 -4.142 -0.326
200 -4.364 0.470
201 -3.821 0.366
202 -3.636 0.514
203 -3.277 0.588
204 -3.169 0.400
205 -3.879 -0.154
206 -3.919 0.509
207 -3.923 1.214
208 -3.621 1.853
209 -3.947 1.857
210 -2.973 1.812
211 -2.090 2.290
212 -2.003 2.821
213 -2.413 3.110
214 -2.102 3.333
215 -2.382 3.218
216 -2.549 3.134
217 -2.322 3.336
218 -2.107 2.625
219 -1.808 2.928
220 -1.534 3.715
221 -0.880 4.599
222 -1.005 5.081
223 -0.882 5.842
224 -0.395 5.379
225 -0.727 5.492
226 -0.737 5.385
227 -0.238 4.225
228 0.054 2.979
229 0.127 2.841
230 0.834 2.944
231 1.303 2.835
232 0.916 3.309
233 1.077 3.218
234 1.588 3.339
235 1.578 3.894
236 1.373 4.575
237 0.978 4.684
238 1.200 4.914
239 0.800 5.095
240 0.190 5.410
241 -0.996 5.112
242 -1.199 4.608
243 -1.643 4.927
244 -2.435 4.632
245 -2.268 4.866
246 -2.382 4.986
247 -1.669 5.388
248 -1.797 5.842
249 -1.925 5.702
250 -2.415 6.636
251 -2.587 6.545
252 -2.330 6.799
253 -1.818 6.835
254 -0.713 6.662
255 -0.295 6.121
256 -0.374 6.180
257 -1.743 6.933
258 -2.129 7.968
259 -2.647 8.707
260 -3.144 9.063
261 -3.934 9.269
262 -3.601 9.451
263 -3.509 8.460
264 -2.892 8.079
265 -2.887 7.266
266 -3.043 7.081
267 -3.639 6.908
268 -3.297 6.936
269 -3.950 6.887
270 -3.450 6.083
271 -2.457 6.130
272 -2.244 6.037
273 -2.676 5.971
274 -3.965 5.487
275 -4.077 4.383
276 -3.395 4.059
277 -3.463 4.739
278 -3.725 4.771
279 -3.268 4.790
280 -2.633 4.435
281 -3.251 4.637
282 -2.827 4.508
283 -2.348 3.941
284 -2.491 3.470
285 -2.240 4.128
286 -1.977 4.724
287 -2.130 4.915
288 -1.724 4.228
289 -1.029 4.492
290 -0.969 5.348
291 -0.739 4.799
292 -0.221 4.706
293 0.336 5.646
294 1.265 5.662
295 1.001 5.382
296 1.145 4.954
297 1.514 4.330
298 1.492 4.392
299 2.124 4.090
300 1.992 3.676
301 1.168 3.595
302 1.402 3.705
303 1.552 3.675
304 1.922 4.135
305 1.832 4.874
306 1.513 4.276
307 1.746 3.282
308 1.766 3.554
309 1.633 3.291
310 1.878 2.559
311 2.735 2.812
312 3.570 3.235
313 3.638 3.648
314 4.571 3.942
315 4.899 3.311
316 4.959 3.420
317 4.537 3.045
318 4.794 3.623
319 4.351 3.665
320 4.357 3.544
321 3.627 3.871
322 3.725 3.791
323 3.633 2.997
324 2.700 2.461
325 2.455 2.011
326 2.698 1.478
327 3.493 1.327
328 3.436 1.704
329 3.684 2.646
330 2.907 1.918
331 2.387 1.344
332 3.031 1.236
333 3.395 1.868
334 3.717 2.810
335 2.649 3.605
336 2.293 3.812
337 2.323 4.285
338 2.740 4.118
339 3.163 4.219
340 3.176 4.308
341 2.454 3.602
342 1.548 3.316
343 1.509 3.200
344 0.829 1.822
345 0.843 1.547
346 1.380 0.944
347 1.420 0.677
348 1.995 1.494
349 2.886 1.584
350 3.246 1.941
351 3.689 0.930
352 3.783 0.813
353 2.945 1.173
354 2.829 1.666
355 3.752 1.948
356 4.491 2.048
357 4.698 2.598
358 4.496 4.179
359 4.692 4.900
360 5.111 5.867
361 5.682 5.945
362 6.419 5.529
363 7.015 5.780
364 7.974 5.937
365 8.019 6.205
366 7.729 5.910
367 7.325 6.023
368 6.993 5.842
369 6.824 5.799
370 7.360 5.078
371 7.528 6.170
372 7.257 5.710
373 7.591 5.542
374 7.749 5.532
375 7.860 4.924
376 8.064 5.729
377 7.370 6.756
378 6.575 6.718
379 6.658 6.814
380 6.485 6.877
381 6.862 7.146
382 6.819 7.763
383 6.766 7.500
384 7.368 7.798
385 7.264 8.600
386 7.224 8.477
387 6.917 8.109
388 6.254 7.204
389 6.520 7.084
390 7.143 7.733
391 6.365 8.014
392 6.495 8.126
393 6.551 8.293
394 5.963 8.299
395 6.402 7.287
396 6.575 7.387
397 7.017 7.563
398 7.758 7.957
399 7.323 8.211
400 7.542 7.055
401 7.717 6.825
402 7.166 6.814
403 6.389 6.508
404 5.636 5.865
405 4.449 5.929
406 3.891 5.530
407 4.088 6.236
408 4.808 6.090
409 5.217 6.022
410 6.126 6.112
411 6.100 5.546
412 6.263 5.434
413 6.166 5.376
414 5.441 6.099
415 5.657 6.209
416 5.433 6.009
417 6.226 5.661
418 6.213 5.253
419 6.354 4.992
420 6.225 5.196
421 6.713 4.972
422 7.201 5.486
423 7.305 6.442
424 7.555 6.614
425 7.711 6.551
426 8.006 6.787
427 8.523 7.213
428 9.022 8.020
429 9.846 6.970
430 10.608 6.441
431 10.776 5.802
432 10.750 5.159
433 10.012 5.334
434 10.391 6.173
435 10.511 7.117
436 10.595 7.457
437 10.719 7.576
438 11.193 7.684
439 10.232 8.060
440 10.203 6.383
441 9.979 6.573
442 9.094 6.979
443 8.755 7.025
444 7.845 7.321
445 7.646 7.289
446 7.830 7.054
447 7.833 7.365
448 8.816 6.941
449 8.446 6.556
450 8.833 5.632
451 8.492 4.885
452 8.414 4.577
453 8.702 4.256
454 9.025 4.453
455 8.585 5.186
456 8.111 5.317
457 8.158 5.220
458 8.684 5.828
459 9.021 5.557
460 8.003 5.203
461 8.021 4.703
462 8.760 4.562
463 8.033 5.046
464 7.324 4.941
465 8.025 4.559
466 8.806 4.755
467 9.537 4.439
468 10.425 4.620
469 10.311 5.507
470 10.722 5.443
471 11.079 5.252
472 10.053 4.977
473 10.155 5.064
474 9.595 4.846
475 9.634 5.529
476 10.363 6.043
477 11.524 6.237
478 12.397 5.800
479 11.328 4.430
480 10.841 4.006
481 10.635 3.525
482 9.790 2.988
483 9.447 3.784
484 9.846 3.731
485 10.885 3.690
486 10.799 2.818
487 10.879 1.693
488 10.349 1.540
489 10.629 1.011
490 10.864 0.714
491 10.985 0.472
492 10.280 -0.525
493 10.317 -0.421
494 10.306 -0.527
495 10.344 -0.374
496 9.944 0.523
497 9.413 0.312
498 9.356 0.615
499 9.579 1.679
500 9.154 2.252
501 8.669 2.196
