# Supplementary material for: Maximum likelihood-based estimation of diffusion coefficient is quick and reliable method for analyzing estradiol actions on surface receptor movements
Source: Front Neuroinform. 2023 Mar 8;17:1005936. doi: 10.3389/fninf.2023.1005936 (PMC10031098; doi:10.3389/fninf.2023.1005936)
Supplement: Supplementary file 2 [file Data_Sheet_2.ZIP › 00-D-error_sensitivity/D015_s0/Traj_N=500_D=0.15_Error=0_MotionBlur _No.186.dat]

001 0.064 0.238
002 -0.018 0.256
003 -0.099 -0.141
004 1.308 -0.952
005 1.215 -1.498
006 1.520 -1.788
007 2.139 -2.387
008 2.239 -2.226
009 2.057 -2.645
010 1.048 -2.926
011 0.644 -3.655
012 0.406 -4.356
013 0.716 -4.834
014 0.676 -5.410
015 0.477 -5.216
016 -0.026 -4.241
017 0.391 -3.554
018 0.402 -3.503
019 0.647 -3.897
020 0.570 -3.798
021 0.940 -4.143
022 1.287 -4.759
023 1.201 -4.846
024 1.962 -5.128
025 1.934 -5.190
026 2.142 -5.628
027 1.774 -5.137
028 2.012 -4.678
029 1.898 -4.839
030 1.811 -5.127
031 1.250 -5.712
032 2.206 -5.229
033 1.641 -5.100
034 1.305 -5.661
035 1.229 -6.292
036 2.089 -6.467
037 2.411 -7.396
038 2.315 -7.927
039 1.547 -8.096
040 1.599 -8.361
041 1.390 -8.179
042 1.819 -7.690
043 2.208 -7.441
044 2.385 -7.568
045 2.859 -7.221
046 3.102 -7.188
047 2.873 -6.850
048 4.000 -6.133
049 3.747 -5.406
050 3.715 -4.987
051 3.706 -5.096
052 3.011 -5.437
053 2.762 -6.816
054 2.780 -7.449
055 3.487 -6.890
056 4.091 -7.077
057 4.214 -7.870
058 4.656 -8.572
059 3.795 -8.917
060 4.143 -9.298
061 3.903 -9.539
062 3.963 -9.333
063 3.438 -9.309
064 3.336 -9.492
065 3.196 -8.893
066 4.114 -7.769
067 5.131 -7.437
068 6.172 -7.277
069 7.019 -7.963
070 6.794 -7.834
071 7.157 -7.900
072 6.723 -8.475
073 6.264 -8.810
074 6.247 -8.742
075 7.006 -9.657
076 6.997 -10.342
077 6.301 -9.927
078 7.282 -10.309
079 7.916 -10.156
080 7.591 -11.077
081 7.733 -10.827
082 7.296 -10.673
083 6.709 -10.888
084 6.358 -10.243
085 5.109 -10.907
086 5.057 -11.077
087 5.123 -11.201
088 5.377 -11.308
089 5.579 -11.105
090 5.078 -11.159
091 5.253 -10.542
092 4.586 -10.080
093 4.394 -9.841
094 4.727 -9.896
095 4.969 -9.228
096 4.264 -9.133
097 4.398 -9.653
098 4.074 -9.526
099 4.005 -8.917
100 4.234 -9.024
101 3.984 -8.761
102 4.117 -8.660
103 4.042 -9.081
104 4.798 -8.999
105 4.822 -8.734
106 4.746 -8.511
107 5.234 -7.832
108 5.237 -7.325
109 5.358 -6.597
110 5.678 -7.578
111 5.980 -7.608
112 5.652 -7.838
113 5.599 -8.196
114 5.436 -8.134
115 5.755 -7.149
116 5.317 -7.424
117 4.403 -7.019
118 4.028 -5.758
119 4.310 -5.550
120 4.244 -5.764
121 4.756 -6.000
122 4.685 -5.865
123 4.851 -5.335
124 4.428 -5.443
125 3.458 -5.121
126 3.109 -5.980
127 3.229 -6.008
128 2.749 -5.343
129 2.647 -5.741
130 2.807 -5.850
131 1.554 -6.075
132 1.334 -7.014
133 1.470 -7.084
134 1.151 -7.703
135 0.897 -8.853
136 0.727 -8.838
137 0.466 -8.873
138 0.027 -9.708
139 0.007 -10.174
140 -0.493 -10.827
141 -0.070 -11.418
142 -0.182 -11.878
143 -0.579 -12.372
144 0.286 -12.821
145 -0.339 -13.034
146 -1.275 -13.220
147 -0.690 -14.836
148 -0.185 -14.297
149 0.039 -13.895
150 0.087 -13.723
151 0.504 -13.538
152 0.575 -13.169
153 -0.500 -12.527
154 -1.011 -12.822
155 -0.558 -12.595
156 -0.369 -13.101
157 -0.174 -14.028
158 0.224 -14.377
159 0.692 -13.958
160 0.912 -12.876
161 0.585 -11.801
162 0.144 -12.036
163 0.165 -12.194
164 -0.039 -12.938
165 0.485 -12.311
166 0.745 -12.646
167 1.299 -13.165
168 2.428 -14.491
169 2.049 -14.824
170 2.067 -14.703
171 2.292 -14.470
172 2.064 -14.963
173 1.409 -15.305
174 1.108 -14.881
175 1.030 -15.480
176 1.141 -15.894
177 0.268 -16.992
178 -0.716 -16.671
179 -0.858 -16.426
180 -0.132 -16.754
181 0.098 -17.178
182 0.175 -17.393
183 -0.378 -17.272
184 -0.849 -17.415
185 -1.435 -17.674
186 -1.549 -18.022
187 -1.793 -18.317
188 -1.146 -18.859
189 -1.724 -18.760
190 -2.426 -18.382
191 -3.194 -17.927
192 -2.639 -17.423
193 -2.523 -17.843
194 -3.283 -17.489
195 -4.075 -17.040
196 -4.705 -17.277
197 -3.617 -16.913
198 -2.753 -16.821
199 -2.248 -16.887
200 -2.832 -17.932
201 -3.417 -17.819
202 -3.604 -17.708
203 -3.225 -19.042
204 -2.562 -19.938
205 -2.689 -20.093
206 -2.762 -19.789
207 -2.171 -19.375
208 -2.734 -19.547
209 -2.191 -19.087
210 -2.504 -18.605
211 -2.092 -19.827
212 -1.980 -19.787
213 -2.098 -19.590
214 -2.113 -18.631
215 -1.812 -17.262
216 -2.063 -16.480
217 -1.400 -16.987
218 -1.083 -17.549
219 -1.825 -17.231
220 -1.625 -17.364
221 -0.636 -18.283
222 -0.975 -18.463
223 -1.532 -17.431
224 -2.065 -16.912
225 -1.797 -16.901
226 -1.257 -16.857
227 -1.741 -16.379
228 -1.730 -16.584
229 -1.794 -17.224
230 -1.390 -16.985
231 -0.423 -16.985
232 -0.399 -17.226
233 -0.629 -17.159
234 -0.825 -17.562
235 -0.848 -18.474
236 -1.050 -18.667
237 -1.768 -17.888
238 -3.023 -17.986
239 -2.358 -17.800
240 -2.139 -17.776
241 -1.584 -17.508
242 -1.440 -17.388
243 -1.040 -17.473
244 -1.432 -18.029
245 -1.391 -17.767
246 -1.076 -17.777
247 -0.564 -17.709
248 -0.338 -17.923
249 -0.133 -17.899
250 -0.276 -18.116
251 -0.149 -18.887
252 0.103 -18.491
253 0.737 -18.442
254 0.422 -19.022
255 -0.140 -19.620
256 0.815 -18.967
257 1.468 -18.450
258 1.743 -17.897
259 2.250 -17.600
260 1.375 -17.868
261 1.227 -18.601
262 0.764 -18.517
263 0.072 -18.726
264 -0.127 -18.748
265 -0.817 -18.907
266 -1.243 -19.339
267 -1.780 -20.128
268 -1.838 -20.871
269 -1.609 -20.405
270 -0.168 -20.781
271 -0.555 -20.709
272 -1.238 -19.799
273 -2.339 -19.956
274 -2.588 -19.225
275 -2.795 -18.252
276 -2.622 -18.468
277 -2.834 -19.153
278 -2.664 -19.332
279 -1.351 -18.992
280 -1.298 -18.971
281 -1.398 -19.455
282 -0.913 -19.113
283 -1.370 -18.568
284 -0.842 -17.140
285 -1.374 -16.940
286 -2.031 -17.247
287 -2.128 -17.790
288 -1.057 -19.199
289 -1.373 -18.979
290 -1.472 -18.914
291 -0.134 -19.035
292 0.335 -19.024
293 0.449 -18.009
294 0.170 -17.149
295 0.662 -17.852
296 1.064 -18.263
297 1.474 -17.089
298 0.832 -17.611
299 0.350 -17.351
300 0.133 -16.221
301 -0.164 -15.016
302 -0.508 -14.077
303 -0.578 -13.681
304 0.050 -13.833
305 0.717 -13.800
306 1.372 -14.839
307 1.566 -15.237
308 1.447 -14.804
309 1.430 -14.598
310 1.658 -14.727
311 1.087 -14.077
312 0.892 -13.716
313 0.946 -12.734
314 0.821 -12.148
315 0.629 -10.936
316 1.029 -10.813
317 1.715 -11.059
318 1.846 -11.130
319 1.805 -11.366
320 2.984 -11.377
321 2.815 -11.787
322 3.479 -11.241
323 3.625 -10.924
324 3.808 -10.375
325 4.381 -11.016
326 4.920 -11.637
327 5.204 -11.925
328 5.672 -11.339
329 6.476 -11.660
330 6.017 -11.454
331 5.354 -10.585
332 5.981 -9.396
333 6.740 -9.180
334 7.368 -8.667
335 6.653 -8.013
336 6.394 -8.124
337 6.257 -7.868
338 6.092 -8.275
339 5.795 -8.826
340 5.392 -8.650
341 5.086 -8.383
342 5.027 -7.918
343 4.514 -8.980
344 4.366 -9.629
345 5.171 -10.220
346 4.367 -9.443
347 4.280 -10.036
348 4.841 -10.208
349 4.773 -9.666
350 5.262 -8.993
351 5.771 -7.765
352 5.397 -8.064
353 4.305 -8.703
354 4.966 -8.274
355 5.932 -7.402
356 6.631 -7.090
357 5.863 -7.444
358 5.242 -8.698
359 5.258 -9.397
360 5.113 -9.298
361 4.909 -9.222
362 4.858 -9.490
363 5.273 -9.340
364 5.511 -9.665
365 5.003 -10.486
366 4.431 -10.514
367 4.165 -10.002
368 4.982 -9.449
369 6.178 -9.592
370 6.942 -9.459
371 7.512 -9.308
372 8.116 -8.467
373 7.868 -8.243
374 7.860 -9.244
375 8.133 -9.800
376 8.060 -10.091
377 7.689 -10.843
378 7.569 -10.359
379 7.571 -9.781
380 6.489 -10.183
381 5.908 -10.333
382 4.995 -10.014
383 5.002 -10.206
384 3.975 -9.898
385 3.603 -10.563
386 3.363 -10.364
387 3.446 -9.780
388 3.829 -9.942
389 3.815 -9.068
390 3.835 -8.630
391 4.164 -8.501
392 3.924 -8.786
393 4.254 -8.789
394 4.783 -8.827
395 4.679 -9.513
396 4.145 -8.899
397 4.553 -9.291
398 4.362 -9.692
399 4.073 -9.466
400 4.845 -9.745
401 4.276 -10.758
402 4.108 -10.723
403 3.586 -9.830
404 3.369 -10.106
405 3.073 -10.129
406 3.224 -9.271
407 3.175 -8.603
408 3.567 -8.929
409 3.486 -8.345
410 3.680 -8.482
411 4.525 -9.219
412 4.334 -9.060
413 5.050 -8.552
414 5.276 -8.250
415 5.575 -8.848
416 5.299 -8.677
417 5.149 -9.363
418 5.375 -9.445
419 5.444 -9.701
420 4.343 -10.239
421 4.861 -10.927
422 5.491 -10.487
423 5.960 -10.640
424 5.913 -11.019
425 5.948 -10.734
426 5.697 -10.387
427 5.193 -11.235
428 5.104 -11.274
429 4.687 -11.145
430 3.643 -10.372
431 2.935 -10.438
432 3.269 -11.129
433 2.395 -11.693
434 1.758 -11.061
435 1.633 -10.779
436 2.419 -9.899
437 2.160 -9.208
438 2.047 -9.366
439 1.885 -9.435
440 1.861 -9.353
441 1.436 -10.250
442 1.111 -11.051
443 1.428 -10.836
444 1.315 -11.626
445 1.593 -11.583
446 1.557 -11.861
447 1.681 -11.754
448 1.339 -12.433
449 0.047 -13.129
450 -0.965 -12.640
451 -1.324 -12.418
452 -1.027 -12.879
453 -0.024 -13.609
454 0.604 -13.573
455 0.766 -12.697
456 0.965 -13.009
457 0.650 -13.938
458 0.666 -14.403
459 0.042 -14.796
460 0.304 -15.103
461 0.498 -15.637
462 -0.737 -15.219
463 -2.008 -15.164
464 -2.067 -15.754
465 -2.319 -16.316
466 -2.476 -15.943
467 -2.504 -15.654
468 -3.159 -15.348
469 -2.947 -14.674
470 -2.940 -14.178
471 -2.590 -14.517
472 -2.937 -13.796
473 -3.053 -13.244
474 -4.442 -12.754
475 -4.921 -12.509
476 -4.458 -12.355
477 -4.832 -13.267
478 -5.367 -14.039
479 -5.648 -13.546
480 -5.410 -12.693
481 -5.210 -12.584
482 -5.613 -12.655
483 -5.605 -12.108
484 -4.438 -11.835
485 -4.825 -12.145
486 -5.555 -12.094
487 -4.639 -12.469
488 -4.733 -12.463
489 -4.869 -12.634
490 -5.049 -12.167
491 -5.291 -12.130
492 -4.630 -11.861
493 -5.434 -12.304
494 -6.029 -12.169
495 -5.835 -13.020
496 -5.253 -14.132
497 -5.247 -14.241
498 -5.386 -14.392
499 -5.482 -14.667
500 -5.707 -15.503
501 -6.159 -15.559
