# Supplementary material for: Maximum likelihood-based estimation of diffusion coefficient is quick and reliable method for analyzing estradiol actions on surface receptor movements
Source: Front Neuroinform. 2023 Mar 8;17:1005936. doi: 10.3389/fninf.2023.1005936 (PMC10031098; doi:10.3389/fninf.2023.1005936)
Supplement: Supplementary file 2 [file Data_Sheet_2.ZIP › 00-D-error_sensitivity/D015_s0/Traj_N=500_D=0.15_Error=0_MotionBlur _No.187.dat]

001 0.152 0.658
002 0.603 1.189
003 0.630 1.248
004 0.763 0.979
005 1.062 0.552
006 0.726 0.230
007 0.336 0.498
008 0.746 -0.116
009 1.714 -0.261
010 2.412 -0.165
011 2.349 -0.769
012 2.104 -1.879
013 1.804 -3.181
014 1.420 -3.506
015 1.665 -4.256
016 1.159 -5.654
017 0.305 -5.685
018 -0.140 -6.293
019 -0.699 -6.365
020 -0.870 -6.727
021 -1.400 -6.596
022 -1.899 -6.656
023 -2.021 -6.707
024 -2.273 -7.437
025 -3.131 -7.855
026 -2.435 -7.615
027 -2.034 -7.522
028 -1.516 -7.600
029 -1.157 -7.518
030 -0.661 -7.727
031 -0.676 -8.446
032 -1.269 -8.190
033 -1.115 -8.633
034 -1.518 -8.902
035 -1.545 -9.305
036 -1.331 -8.803
037 -1.473 -9.424
038 -2.006 -10.121
039 -1.530 -9.429
040 -1.625 -9.164
041 -1.962 -9.112
042 -2.811 -9.491
043 -2.688 -9.867
044 -2.530 -10.501
045 -2.234 -10.703
046 -1.264 -10.932
047 -1.079 -11.276
048 -1.646 -10.458
049 -2.618 -11.328
050 -3.990 -10.845
051 -4.532 -10.425
052 -4.900 -10.809
053 -5.492 -11.099
054 -4.895 -9.852
055 -4.452 -9.784
056 -3.817 -9.651
057 -3.553 -10.968
058 -4.235 -11.022
059 -4.830 -11.001
060 -4.482 -12.145
061 -3.991 -12.382
062 -4.790 -12.036
063 -5.603 -12.520
064 -5.511 -12.634
065 -5.618 -11.978
066 -5.882 -12.025
067 -5.433 -11.418
068 -5.415 -10.901
069 -5.793 -11.061
070 -5.862 -11.649
071 -5.114 -12.211
072 -6.084 -12.361
073 -6.460 -12.669
074 -5.931 -12.517
075 -6.411 -12.420
076 -6.566 -11.822
077 -5.480 -10.996
078 -5.211 -10.696
079 -5.181 -10.307
080 -5.677 -10.821
081 -5.136 -10.627
082 -5.196 -10.461
083 -5.292 -10.518
084 -4.874 -10.830
085 -4.843 -10.951
086 -5.971 -11.008
087 -6.142 -11.135
088 -5.939 -10.870
089 -6.018 -10.647
090 -5.588 -11.343
091 -6.088 -11.836
092 -5.349 -12.136
093 -6.256 -11.508
094 -6.622 -11.021
095 -6.800 -10.419
096 -7.971 -9.549
097 -7.322 -9.155
098 -6.454 -8.603
099 -6.963 -8.993
100 -7.095 -8.691
101 -7.350 -8.446
102 -7.065 -8.348
103 -6.849 -8.576
104 -5.619 -8.038
105 -5.397 -7.424
106 -5.857 -6.469
107 -6.769 -6.356
108 -5.901 -6.975
109 -4.665 -6.845
110 -4.764 -6.274
111 -4.681 -6.288
112 -4.580 -6.751
113 -6.068 -7.290
114 -5.756 -6.822
115 -5.967 -5.953
116 -6.880 -6.755
117 -6.878 -7.295
118 -6.510 -8.355
119 -6.318 -8.356
120 -6.828 -8.818
121 -7.300 -9.583
122 -6.809 -10.052
123 -6.292 -9.288
124 -5.840 -8.684
125 -5.661 -8.191
126 -5.520 -8.271
127 -5.600 -8.586
128 -5.332 -9.211
129 -5.522 -9.918
130 -4.828 -10.708
131 -4.371 -10.806
132 -4.112 -10.706
133 -3.613 -11.197
134 -4.133 -10.120
135 -4.578 -9.980
136 -4.328 -9.497
137 -5.015 -9.470
138 -5.597 -9.969
139 -6.055 -10.282
140 -4.982 -10.095
141 -4.223 -10.200
142 -4.619 -10.336
143 -5.207 -10.713
144 -4.998 -10.657
145 -5.832 -11.586
146 -5.751 -11.886
147 -5.680 -11.372
148 -6.316 -11.274
149 -6.048 -10.912
150 -6.476 -11.008
151 -6.502 -11.465
152 -6.240 -11.775
153 -6.382 -12.027
154 -7.260 -11.807
155 -7.998 -11.296
156 -7.653 -11.189
157 -7.377 -11.409
158 -7.364 -11.631
159 -6.780 -11.536
160 -6.448 -11.440
161 -6.309 -11.987
162 -6.232 -12.698
163 -6.676 -12.770
164 -7.173 -12.241
165 -7.498 -11.630
166 -7.878 -10.837
167 -7.964 -11.428
168 -8.664 -11.255
169 -8.808 -11.188
170 -8.978 -10.579
171 -8.501 -9.824
172 -8.625 -9.452
173 -8.343 -10.136
174 -7.548 -10.136
175 -7.030 -10.587
176 -7.662 -11.320
177 -7.670 -10.803
178 -8.573 -9.793
179 -9.746 -9.186
180 -10.220 -9.230
181 -10.910 -8.942
182 -11.667 -9.057
183 -12.122 -9.707
184 -12.641 -9.931
185 -13.324 -10.146
186 -13.503 -10.851
187 -13.833 -10.593
188 -13.865 -10.396
189 -13.993 -10.481
190 -13.854 -10.283
191 -12.978 -11.111
192 -12.603 -11.458
193 -13.005 -11.388
194 -13.312 -11.557
195 -13.587 -12.077
196 -13.569 -12.454
197 -13.727 -12.210
198 -12.894 -11.804
199 -12.666 -12.356
200 -12.767 -13.890
201 -13.933 -13.970
202 -14.398 -13.872
203 -14.696 -13.939
204 -14.541 -14.145
205 -14.173 -14.381
206 -14.029 -14.019
207 -13.435 -13.882
208 -13.597 -13.732
209 -13.607 -13.323
210 -13.341 -13.178
211 -13.675 -12.992
212 -13.627 -13.245
213 -13.089 -13.096
214 -12.234 -13.110
215 -11.791 -13.453
216 -12.262 -12.881
217 -12.694 -12.941
218 -12.996 -13.375
219 -12.912 -13.315
220 -12.123 -12.843
221 -11.720 -13.384
222 -11.529 -14.120
223 -11.880 -14.464
224 -11.406 -14.388
225 -11.513 -14.814
226 -12.799 -15.322
227 -13.640 -15.653
228 -13.434 -15.733
229 -13.475 -15.909
230 -14.192 -16.706
231 -14.820 -16.543
232 -14.160 -16.676
233 -14.107 -16.981
234 -14.012 -16.746
235 -14.023 -17.757
236 -13.970 -17.237
237 -13.901 -17.223
238 -13.270 -17.120
239 -12.260 -17.455
240 -11.492 -17.439
241 -11.199 -17.694
242 -10.905 -18.237
243 -11.210 -18.194
244 -11.679 -18.447
245 -11.248 -18.032
246 -10.483 -18.434
247 -11.235 -18.146
248 -12.660 -17.871
249 -12.134 -17.488
250 -12.256 -17.870
251 -12.362 -17.227
252 -12.966 -16.607
253 -13.645 -16.836
254 -14.436 -17.256
255 -14.931 -16.649
256 -14.467 -16.375
257 -13.879 -17.014
258 -13.885 -16.820
259 -14.231 -16.301
260 -14.346 -17.755
261 -14.137 -18.583
262 -14.071 -18.690
263 -14.066 -17.547
264 -14.908 -16.978
265 -15.158 -17.108
266 -15.770 -16.451
267 -15.314 -16.288
268 -14.643 -15.508
269 -14.970 -16.060
270 -14.703 -16.913
271 -14.476 -17.569
272 -14.693 -18.576
273 -14.347 -19.548
274 -13.403 -20.267
275 -13.999 -20.536
276 -13.979 -20.695
277 -14.270 -20.663
278 -14.700 -20.208
279 -14.925 -20.585
280 -15.893 -20.791
281 -15.908 -20.465
282 -16.916 -20.898
283 -16.302 -20.584
284 -15.397 -20.251
285 -14.189 -20.632
286 -13.431 -21.146
287 -12.802 -20.118
288 -12.097 -20.213
289 -12.157 -20.769
290 -12.541 -20.676
291 -13.358 -20.493
292 -13.493 -20.776
293 -13.705 -20.767
294 -13.469 -20.384
295 -13.455 -19.812
296 -13.611 -20.166
297 -13.919 -19.822
298 -14.038 -20.256
299 -13.890 -20.727
300 -14.031 -20.439
301 -14.635 -20.027
302 -14.626 -19.782
303 -14.134 -19.480
304 -14.341 -18.944
305 -15.018 -19.198
306 -14.627 -20.350
307 -14.213 -20.379
308 -14.600 -20.332
309 -14.899 -20.169
310 -14.493 -20.618
311 -14.449 -20.746
312 -15.529 -20.438
313 -15.704 -20.378
314 -15.317 -20.388
315 -15.745 -20.381
316 -16.097 -20.809
317 -16.517 -20.605
318 -16.098 -19.853
319 -15.475 -19.583
320 -15.382 -20.143
321 -16.140 -20.513
322 -17.138 -20.192
323 -16.617 -19.669
324 -16.241 -18.927
325 -16.646 -18.752
326 -17.654 -19.526
327 -18.371 -20.667
328 -17.847 -21.330
329 -18.036 -21.164
330 -18.335 -21.156
331 -19.131 -21.331
332 -18.773 -21.530
333 -18.564 -20.859
334 -18.712 -21.143
335 -19.784 -20.689
336 -20.711 -19.880
337 -20.468 -19.255
338 -20.760 -18.957
339 -21.059 -19.095
340 -20.125 -18.980
341 -20.082 -19.202
342 -19.626 -19.670
343 -20.015 -18.979
344 -20.169 -18.878
345 -19.650 -19.432
346 -20.170 -19.337
347 -20.865 -19.567
348 -21.269 -19.081
349 -21.455 -18.133
350 -20.268 -18.577
351 -20.100 -18.850
352 -20.128 -19.034
353 -19.901 -18.559
354 -20.173 -18.060
355 -20.205 -18.152
356 -19.831 -18.710
357 -19.862 -18.267
358 -19.789 -18.435
359 -20.049 -18.680
360 -21.093 -18.325
361 -21.305 -17.786
362 -21.149 -17.589
363 -20.639 -18.076
364 -21.531 -17.512
365 -21.867 -16.853
366 -22.075 -17.417
367 -21.689 -17.026
368 -20.824 -17.232
369 -20.644 -17.087
370 -20.429 -17.042
371 -20.688 -17.571
372 -21.395 -17.538
373 -22.524 -17.367
374 -24.017 -17.147
375 -24.691 -15.872
376 -25.414 -15.502
377 -25.543 -14.808
378 -25.732 -13.838
379 -26.185 -13.645
380 -26.996 -13.328
381 -25.929 -13.398
382 -25.664 -13.510
383 -25.757 -13.036
384 -25.843 -13.601
385 -25.191 -14.416
386 -25.363 -14.914
387 -25.131 -14.825
388 -24.772 -15.140
389 -24.420 -15.594
390 -24.109 -15.403
391 -23.768 -15.250
392 -23.035 -15.716
393 -23.863 -15.481
394 -23.458 -16.713
395 -23.063 -17.038
396 -23.065 -18.200
397 -23.649 -18.830
398 -23.750 -19.165
399 -24.442 -19.498
400 -24.398 -19.649
401 -24.346 -20.276
402 -24.111 -20.972
403 -23.765 -20.238
404 -23.888 -19.912
405 -23.129 -20.122
406 -22.786 -19.977
407 -23.271 -20.253
408 -23.426 -20.158
409 -23.912 -20.672
410 -24.354 -21.226
411 -24.232 -21.567
412 -23.674 -21.691
413 -23.612 -21.523
414 -23.554 -21.737
415 -23.006 -21.796
416 -22.867 -21.838
417 -23.073 -22.390
418 -23.054 -22.814
419 -23.179 -23.496
420 -22.239 -23.937
421 -21.834 -23.830
422 -21.784 -24.317
423 -21.931 -24.731
424 -22.053 -24.261
425 -23.009 -23.674
426 -22.810 -24.088
427 -22.560 -23.843
428 -22.099 -23.578
429 -22.503 -23.952
430 -22.428 -24.764
431 -21.921 -24.035
432 -21.432 -24.257
433 -21.703 -24.716
434 -21.884 -24.788
435 -22.491 -25.026
436 -22.551 -24.899
437 -22.413 -24.690
438 -22.464 -26.015
439 -22.455 -26.535
440 -22.884 -25.357
441 -23.691 -25.181
442 -23.758 -25.105
443 -24.006 -24.937
444 -23.318 -25.292
445 -22.293 -25.703
446 -21.898 -25.559
447 -22.378 -24.980
448 -22.750 -24.446
449 -23.713 -24.296
450 -25.940 -24.028
451 -26.634 -23.259
452 -27.243 -23.461
453 -27.646 -23.974
454 -28.416 -23.354
455 -28.362 -23.008
456 -27.780 -23.014
457 -27.794 -23.479
458 -28.355 -23.032
459 -28.432 -23.320
460 -29.165 -23.230
461 -29.773 -23.147
462 -29.497 -22.804
463 -29.495 -23.250
464 -30.480 -24.056
465 -30.987 -23.764
466 -31.126 -23.341
467 -31.114 -23.561
468 -30.687 -22.891
469 -30.636 -22.248
470 -30.824 -22.453
471 -31.006 -21.529
472 -30.176 -21.390
473 -30.434 -21.603
474 -31.346 -21.877
475 -31.476 -22.229
476 -31.781 -22.023
477 -32.118 -21.829
478 -32.546 -21.591
479 -31.948 -21.337
480 -31.064 -21.176
481 -31.226 -21.749
482 -31.115 -22.440
483 -31.368 -21.409
484 -31.201 -20.747
485 -31.245 -20.909
486 -31.091 -20.415
487 -30.866 -20.774
488 -30.735 -20.490
489 -30.751 -20.584
490 -30.830 -20.984
491 -31.031 -20.623
492 -31.152 -21.004
493 -31.963 -21.505
494 -32.080 -21.915
495 -31.709 -22.206
496 -31.353 -21.819
497 -30.768 -22.270
498 -30.784 -22.393
499 -30.703 -21.962
500 -30.580 -21.193
501 -31.007 -20.720
