# Supplementary material for: Maximum likelihood-based estimation of diffusion coefficient is quick and reliable method for analyzing estradiol actions on surface receptor movements
Source: Front Neuroinform. 2023 Mar 8;17:1005936. doi: 10.3389/fninf.2023.1005936 (PMC10031098; doi:10.3389/fninf.2023.1005936)
Supplement: Supplementary file 2 [file Data_Sheet_2.ZIP › 00-D-error_sensitivity/D015_s0/Traj_N=500_D=0.15_Error=0_MotionBlur _No.188.dat]

001 -0.199 0.069
002 -0.386 -0.137
003 -1.268 0.273
004 -0.812 -0.445
005 -0.690 -0.424
006 -0.645 -0.597
007 -0.390 -1.189
008 -0.379 -2.412
009 0.190 -2.339
010 -0.071 -2.368
011 0.676 -2.301
012 0.899 -1.590
013 1.322 -1.473
014 1.102 -0.901
015 1.610 -1.898
016 1.811 -2.011
017 1.184 -2.145
018 1.114 -2.114
019 1.178 -2.120
020 0.927 -2.461
021 1.231 -3.293
022 1.826 -3.285
023 2.547 -3.377
024 2.973 -3.248
025 2.790 -2.391
026 2.837 -1.573
027 3.172 -1.035
028 3.168 -0.797
029 2.383 -0.604
030 1.110 -0.487
031 0.116 -0.253
032 -0.977 -0.510
033 -0.807 -1.109
034 -1.483 -2.316
035 -1.131 -2.292
036 -1.403 -2.161
037 -1.507 -2.223
038 -1.269 -2.220
039 -1.394 -2.073
040 -1.315 -1.957
041 -0.889 -2.587
042 0.210 -3.300
043 0.586 -3.098
044 1.148 -2.764
045 1.552 -2.714
046 1.872 -3.045
047 2.166 -3.472
048 2.195 -3.878
049 1.578 -3.667
050 1.238 -4.036
051 0.338 -3.785
052 0.192 -3.564
053 0.169 -3.800
054 -0.239 -3.601
055 0.772 -4.153
056 0.805 -4.623
057 -0.031 -5.103
058 0.135 -5.347
059 -0.534 -5.634
060 -0.917 -5.457
061 -0.126 -4.841
062 0.526 -5.527
063 0.950 -5.951
064 0.545 -5.514
065 0.155 -5.316
066 -0.224 -4.955
067 0.412 -4.726
068 -0.148 -5.131
069 -0.032 -4.907
070 0.300 -4.884
071 0.554 -4.862
072 0.336 -5.387
073 0.411 -4.608
074 0.565 -4.729
075 0.459 -4.733
076 0.195 -5.571
077 -0.089 -5.261
078 -0.605 -6.110
079 0.059 -6.659
080 0.164 -6.819
081 -0.068 -6.536
082 -0.086 -5.961
083 0.611 -5.818
084 -0.591 -5.264
085 -1.124 -4.578
086 -1.499 -4.428
087 -1.887 -4.380
088 -1.980 -4.133
089 -2.659 -4.283
090 -1.928 -4.271
091 -1.984 -5.090
092 -1.344 -4.605
093 -0.269 -5.717
094 0.103 -5.448
095 0.588 -5.030
096 0.518 -4.273
097 0.529 -3.797
098 0.746 -4.215
099 1.272 -4.069
100 0.873 -2.924
101 1.081 -2.213
102 1.159 -2.169
103 1.201 -2.176
104 0.519 -1.891
105 0.709 -1.086
106 1.221 -1.365
107 0.909 -1.301
108 1.212 -1.455
109 0.881 -1.543
110 0.749 -1.656
111 0.329 -1.678
112 0.326 -2.439
113 -0.774 -3.397
114 -1.574 -3.098
115 -2.094 -3.210
116 -2.615 -3.083
117 -3.866 -3.437
118 -4.534 -3.021
119 -5.635 -2.410
120 -5.567 -2.323
121 -5.202 -2.919
122 -4.875 -2.857
123 -4.886 -3.185
124 -5.296 -3.442
125 -5.316 -4.013
126 -4.974 -4.161
127 -4.909 -4.098
128 -5.754 -4.065
129 -6.443 -5.025
130 -7.134 -5.440
131 -7.579 -4.918
132 -7.723 -5.079
133 -7.411 -5.542
134 -7.110 -6.061
135 -7.370 -5.991
136 -7.551 -5.510
137 -7.547 -4.809
138 -7.060 -4.881
139 -7.563 -5.135
140 -7.476 -5.439
141 -6.860 -5.542
142 -6.492 -6.188
143 -6.412 -6.483
144 -6.504 -6.212
145 -5.998 -6.144
146 -6.363 -5.881
147 -7.189 -5.471
148 -7.264 -6.133
149 -6.805 -6.417
150 -5.794 -6.523
151 -6.253 -7.045
152 -6.762 -8.018
153 -7.741 -8.145
154 -9.352 -8.233
155 -9.978 -9.125
156 -9.891 -9.548
157 -10.174 -8.317
158 -10.210 -7.425
159 -9.782 -7.387
160 -9.138 -8.193
161 -8.812 -8.509
162 -9.099 -7.543
163 -8.475 -7.591
164 -8.206 -7.822
165 -8.741 -8.068
166 -7.791 -8.157
167 -6.632 -8.013
168 -7.157 -7.845
169 -7.329 -8.100
170 -6.889 -8.327
171 -6.905 -8.349
172 -6.653 -8.180
173 -7.228 -8.621
174 -8.180 -8.700
175 -8.376 -8.054
176 -8.351 -7.823
177 -8.170 -8.375
178 -7.924 -9.048
179 -7.887 -8.967
180 -8.529 -8.287
181 -9.218 -7.636
182 -8.886 -7.150
183 -8.486 -7.139
184 -8.697 -7.363
185 -8.619 -7.536
186 -9.489 -7.575
187 -9.727 -7.978
188 -10.057 -7.591
189 -9.768 -7.809
190 -9.958 -8.649
191 -9.986 -9.557
192 -9.348 -10.377
193 -8.216 -10.086
194 -7.414 -9.472
195 -7.993 -9.252
196 -8.529 -8.567
197 -8.474 -8.552
198 -7.857 -8.478
199 -8.248 -7.922
200 -8.413 -7.233
201 -8.305 -7.869
202 -8.379 -7.807
203 -7.547 -7.885
204 -7.327 -8.134
205 -7.347 -8.423
206 -7.349 -9.410
207 -7.309 -9.043
208 -6.758 -8.838
209 -6.344 -8.648
210 -5.841 -8.768
211 -5.754 -8.381
212 -6.127 -8.134
213 -6.966 -7.536
214 -6.243 -8.378
215 -6.419 -8.570
216 -6.645 -8.384
217 -7.375 -8.655
218 -8.438 -8.349
219 -8.894 -8.004
220 -8.958 -7.795
221 -8.808 -8.700
222 -8.579 -8.637
223 -8.684 -9.084
224 -9.247 -8.461
225 -9.463 -9.150
226 -8.730 -9.074
227 -9.176 -8.930
228 -8.614 -8.427
229 -7.906 -8.119
230 -7.611 -8.910
231 -7.706 -8.769
232 -7.143 -8.163
233 -6.763 -7.669
234 -6.175 -7.973
235 -6.296 -6.999
236 -6.570 -6.799
237 -6.052 -6.625
238 -5.152 -6.066
239 -5.020 -5.637
240 -5.425 -4.612
241 -5.531 -4.312
242 -5.463 -5.180
243 -5.201 -5.889
244 -4.494 -6.067
245 -4.143 -7.159
246 -4.249 -7.835
247 -4.082 -7.265
248 -3.624 -6.806
249 -3.572 -6.147
250 -3.509 -5.090
251 -3.533 -5.127
252 -3.166 -4.701
253 -2.976 -4.666
254 -3.318 -5.210
255 -4.653 -5.373
256 -5.231 -5.169
257 -5.942 -5.282
258 -5.901 -5.381
259 -4.826 -5.604
260 -3.966 -5.842
261 -3.764 -5.203
262 -3.426 -4.740
263 -2.601 -4.471
264 -1.612 -4.093
265 -0.621 -4.543
266 -0.336 -4.557
267 -0.507 -4.108
268 -0.916 -3.979
269 -0.628 -4.295
270 -1.081 -5.189
271 -0.888 -4.938
272 -1.292 -5.329
273 -1.678 -4.629
274 -2.031 -3.726
275 -3.050 -3.301
276 -4.217 -2.680
277 -4.401 -1.444
278 -4.375 -1.304
279 -5.057 -1.224
280 -4.146 -0.890
281 -3.996 -0.171
282 -4.212 0.216
283 -3.223 0.176
284 -3.465 1.561
285 -3.768 2.121
286 -3.927 2.594
287 -3.732 2.605
288 -3.982 1.943
289 -3.591 1.882
290 -3.419 1.421
291 -2.887 1.204
292 -2.581 1.601
293 -2.099 1.546
294 -1.353 2.108
295 -0.867 2.199
296 -0.233 2.048
297 -0.971 2.404
298 -1.135 2.456
299 -1.460 3.189
300 -1.334 3.870
301 -1.790 3.802
302 -2.340 4.758
303 -1.494 3.932
304 -1.963 3.553
305 -2.589 3.243
306 -2.777 3.240
307 -2.539 3.762
308 -2.212 4.697
309 -1.982 4.744
310 -1.699 5.369
311 -1.717 5.371
312 -2.360 4.802
313 -2.293 4.720
314 -1.463 4.451
315 -1.920 4.388
316 -1.745 4.412
317 -2.092 4.438
318 -2.151 4.270
319 -2.019 3.914
320 -1.184 4.071
321 -0.881 5.074
322 -0.339 5.330
323 -0.472 5.351
324 -0.317 5.527
325 0.200 5.771
326 0.400 5.347
327 1.070 5.452
328 0.847 6.224
329 0.955 6.670
330 1.171 6.343
331 1.615 6.095
332 1.814 5.318
333 1.940 4.661
334 1.866 4.952
335 1.380 5.028
336 1.810 5.127
337 1.519 4.906
338 1.650 5.751
339 1.346 5.510
340 1.968 5.275
341 2.010 5.852
342 2.733 5.758
343 3.147 6.428
344 2.666 6.147
345 3.040 6.264
346 3.724 5.837
347 4.050 6.375
348 3.682 6.406
349 3.961 6.194
350 4.311 5.680
351 4.598 5.873
352 4.494 5.957
353 3.996 5.467
354 4.231 5.309
355 4.473 4.685
356 4.438 4.922
357 3.376 4.796
358 3.012 4.377
359 2.601 5.261
360 2.243 4.923
361 1.946 4.795
362 1.776 4.824
363 2.302 4.031
364 2.058 3.218
365 1.640 2.821
366 0.825 3.213
367 0.519 3.290
368 -0.271 4.093
369 -0.962 3.649
370 -0.987 3.544
371 -1.271 3.655
372 -0.391 3.552
373 -0.116 3.209
374 -0.374 3.848
375 -0.887 3.962
376 -1.164 4.627
377 -1.251 5.248
378 -1.767 5.727
379 -1.513 5.402
380 -1.351 4.232
381 -2.080 3.226
382 -2.462 2.420
383 -2.799 2.814
384 -3.636 2.496
385 -4.229 1.601
386 -4.107 1.614
387 -3.402 1.804
388 -2.903 2.944
389 -2.585 3.789
390 -2.056 3.141
391 -2.348 3.291
392 -3.222 3.586
393 -2.805 3.811
394 -2.107 4.833
395 -1.607 5.540
396 -1.789 5.535
397 -1.669 5.163
398 -0.549 5.848
399 -0.550 6.091
400 -1.035 5.307
401 -1.604 5.931
402 -2.151 5.910
403 -1.739 5.958
404 -2.117 5.765
405 -1.972 5.930
406 -2.314 6.185
407 -1.459 6.193
408 -1.672 7.123
409 -1.992 7.246
410 -1.130 7.107
411 0.022 7.584
412 0.474 8.204
413 1.150 7.263
414 1.056 6.689
415 1.139 7.218
416 1.259 7.748
417 0.740 8.420
418 0.949 9.625
419 1.059 10.167
420 0.458 9.964
421 0.134 10.433
422 0.183 10.712
423 0.405 10.994
424 1.346 10.696
425 1.405 11.142
426 1.182 11.122
427 0.977 10.845
428 0.698 11.014
429 0.728 11.914
430 -0.009 11.619
431 0.803 11.785
432 1.477 12.174
433 0.923 11.806
434 1.018 12.276
435 0.161 12.057
436 -1.153 11.554
437 -1.097 12.195
438 -1.443 12.774
439 -1.862 12.304
440 -1.354 12.315
441 -1.331 11.628
442 -1.558 11.726
443 -1.106 11.651
444 -0.595 11.065
445 -1.372 11.605
446 -1.504 11.850
447 -1.003 11.464
448 -1.433 10.845
449 -1.990 11.788
450 -2.472 11.700
451 -2.580 11.665
452 -2.361 11.051
453 -2.472 9.662
454 -2.147 9.353
455 -2.151 10.179
456 -2.757 10.754
457 -2.359 11.004
458 -1.951 11.455
459 -1.340 11.770
460 -0.673 12.832
461 -0.238 13.635
462 0.034 13.591
463 0.094 13.852
464 -0.378 14.447
465 0.108 15.126
466 0.232 14.999
467 -0.182 14.747
468 1.054 15.317
469 1.007 15.397
470 0.739 15.256
471 0.962 14.639
472 0.825 15.336
473 1.073 14.596
474 1.551 14.339
475 2.768 14.300
476 2.031 14.487
477 2.158 14.079
478 2.677 14.392
479 2.989 14.727
480 3.460 15.712
481 3.849 16.537
482 2.856 17.691
483 2.353 17.399
484 2.538 16.583
485 1.982 16.009
486 1.206 14.955
487 1.554 13.851
488 1.576 14.487
489 1.728 14.734
490 2.495 14.818
491 2.224 15.015
492 1.342 15.372
493 1.833 15.694
494 2.359 15.165
495 2.760 14.779
496 3.094 14.779
497 2.875 14.446
498 3.043 14.296
499 3.284 15.513
500 3.281 16.245
501 2.900 16.217
