# Supplementary material for: Maximum likelihood-based estimation of diffusion coefficient is quick and reliable method for analyzing estradiol actions on surface receptor movements
Source: Front Neuroinform. 2023 Mar 8;17:1005936. doi: 10.3389/fninf.2023.1005936 (PMC10031098; doi:10.3389/fninf.2023.1005936)
Supplement: Supplementary file 2 [file Data_Sheet_2.ZIP › 00-D-error_sensitivity/D015_s0/Traj_N=500_D=0.15_Error=0_MotionBlur _No.189.dat]

001 0.603 0.070
002 0.520 -0.537
003 0.736 -1.210
004 0.687 -1.702
005 0.340 -2.022
006 -1.078 -2.312
007 -1.967 -2.452
008 -2.064 -2.729
009 -2.153 -2.693
010 -1.819 -2.084
011 -1.126 -1.605
012 -0.677 -1.169
013 0.049 -0.572
014 -0.606 -1.058
015 -0.504 -1.791
016 0.095 -2.287
017 0.724 -2.653
018 0.508 -3.038
019 0.279 -2.613
020 -0.215 -2.154
021 -0.515 -2.136
022 -0.782 -2.286
023 -1.601 -1.855
024 -1.697 -1.626
025 -1.414 -1.510
026 -1.499 -2.655
027 -1.209 -3.041
028 -1.470 -2.568
029 -0.669 -2.406
030 -0.454 -2.374
031 -1.025 -3.237
032 -0.755 -3.256
033 -1.032 -3.334
034 -1.966 -2.728
035 -1.186 -2.640
036 -0.891 -2.492
037 -0.494 -2.810
038 -0.481 -3.670
039 -0.698 -4.153
040 -1.024 -5.131
041 -0.817 -5.857
042 -1.409 -5.548
043 -2.197 -5.910
044 -3.486 -5.613
045 -4.377 -5.543
046 -4.630 -5.928
047 -5.809 -6.061
048 -5.683 -6.328
049 -5.241 -6.068
050 -5.749 -6.154
051 -6.293 -6.203
052 -7.073 -6.143
053 -8.066 -6.256
054 -8.453 -6.137
055 -8.916 -6.331
056 -9.402 -6.790
057 -8.931 -7.304
058 -8.795 -8.325
059 -8.850 -8.121
060 -8.613 -7.688
061 -8.397 -7.601
062 -8.097 -7.545
063 -7.697 -8.232
064 -7.845 -8.272
065 -8.284 -7.989
066 -7.817 -7.656
067 -7.811 -6.937
068 -7.062 -7.191
069 -7.124 -6.922
070 -8.165 -6.328
071 -8.346 -6.495
072 -7.408 -6.823
073 -7.249 -6.958
074 -6.174 -7.176
075 -5.238 -6.604
076 -5.632 -6.617
077 -5.752 -6.610
078 -6.288 -6.696
079 -6.982 -6.290
080 -6.970 -5.724
081 -6.981 -5.718
082 -7.317 -4.968
083 -8.033 -5.026
084 -9.557 -5.371
085 -9.830 -5.235
086 -10.198 -5.594
087 -9.473 -5.600
088 -9.475 -5.653
089 -8.641 -5.290
090 -9.037 -4.770
091 -9.738 -4.460
092 -8.977 -3.784
093 -8.362 -3.965
094 -7.974 -4.248
095 -8.004 -4.826
096 -8.876 -4.811
097 -9.638 -5.153
098 -9.372 -4.808
099 -8.687 -5.352
100 -8.448 -5.761
101 -9.171 -6.183
102 -9.786 -6.290
103 -10.207 -6.491
104 -10.871 -6.943
105 -11.137 -7.001
106 -11.555 -6.446
107 -11.476 -6.532
108 -11.039 -6.758
109 -10.617 -6.788
110 -11.129 -6.946
111 -12.052 -6.783
112 -11.467 -6.424
113 -10.400 -6.314
114 -11.152 -6.135
115 -11.647 -7.266
116 -11.130 -7.522
117 -10.847 -7.429
118 -11.175 -6.818
119 -11.507 -5.781
120 -12.017 -5.028
121 -12.431 -4.920
122 -13.846 -4.996
123 -14.729 -5.385
124 -14.483 -5.592
125 -14.244 -5.134
126 -14.089 -5.027
127 -13.712 -5.557
128 -12.986 -5.986
129 -12.600 -5.540
130 -12.651 -4.950
131 -11.632 -4.693
132 -11.159 -4.235
133 -10.863 -3.789
134 -10.921 -4.206
135 -11.134 -2.925
136 -11.308 -2.403
137 -11.107 -2.832
138 -10.570 -2.119
139 -11.262 -1.765
140 -11.394 -1.532
141 -11.306 -2.043
142 -10.597 -1.688
143 -10.753 -0.482
144 -10.706 -0.239
145 -10.425 -0.392
146 -10.865 0.373
147 -11.621 0.960
148 -12.836 1.175
149 -13.766 1.386
150 -14.082 1.141
151 -13.974 1.774
152 -13.116 2.156
153 -13.680 2.006
154 -14.242 2.238
155 -14.483 2.726
156 -14.234 3.293
157 -14.071 4.416
158 -13.373 5.154
159 -13.285 5.413
160 -13.128 4.334
161 -12.562 3.810
162 -12.134 3.810
163 -12.270 4.322
164 -11.488 5.117
165 -11.112 5.378
166 -11.396 5.756
167 -10.592 5.374
168 -10.771 5.076
169 -11.389 4.917
170 -10.900 4.719
171 -10.689 4.760
172 -10.039 5.371
173 -9.785 6.009
174 -10.397 6.352
175 -10.146 6.837
176 -10.069 6.385
177 -10.607 6.135
178 -10.743 5.790
179 -9.908 5.965
180 -9.900 6.300
181 -10.000 6.685
182 -9.341 6.317
183 -9.411 5.668
184 -9.474 5.095
185 -9.277 4.718
186 -9.435 5.193
187 -8.801 4.913
188 -7.667 4.259
189 -7.235 3.777
190 -7.147 3.504
191 -8.194 3.656
192 -8.091 4.299
193 -7.434 5.143
194 -7.007 6.179
195 -7.190 6.602
196 -6.931 6.671
197 -6.079 6.569
198 -5.895 6.670
199 -5.855 7.220
200 -5.527 7.774
201 -4.969 8.026
202 -6.080 7.514
203 -6.078 7.069
204 -5.759 6.065
205 -6.193 6.517
206 -7.695 6.092
207 -7.858 5.169
208 -7.408 4.661
209 -7.710 4.323
210 -7.999 4.761
211 -8.690 4.892
212 -8.474 4.717
213 -8.200 4.759
214 -8.172 5.073
215 -8.291 4.988
216 -8.826 4.940
217 -9.406 4.879
218 -10.275 4.144
219 -10.614 4.381
220 -11.783 4.589
221 -11.468 4.527
222 -12.053 4.497
223 -12.098 3.953
224 -11.184 4.580
225 -10.681 5.038
226 -11.338 5.118
227 -10.752 5.257
228 -10.286 4.739
229 -10.677 4.270
230 -10.233 4.560
231 -10.432 4.562
232 -10.392 3.916
233 -10.056 2.973
234 -9.754 2.186
235 -10.017 2.006
236 -9.569 2.684
237 -9.471 2.526
238 -10.248 3.182
239 -10.498 3.553
240 -11.724 4.118
241 -11.798 4.472
242 -11.417 5.345
243 -11.589 5.712
244 -11.482 6.407
245 -11.287 6.183
246 -11.061 6.797
247 -11.381 6.929
248 -11.430 7.567
249 -10.857 8.802
250 -10.907 8.621
251 -11.772 7.785
252 -13.373 8.783
253 -13.641 9.176
254 -13.887 9.083
255 -13.949 8.896
256 -14.091 8.817
257 -13.641 8.121
258 -13.000 8.327
259 -12.793 8.545
260 -12.291 9.792
261 -12.667 10.381
262 -12.358 10.695
263 -11.976 10.266
264 -11.802 9.483
265 -11.608 9.189
266 -12.152 9.974
267 -11.313 10.409
268 -11.124 10.726
269 -11.625 10.832
270 -11.908 10.177
271 -12.083 9.908
272 -12.864 10.140
273 -13.454 9.351
274 -14.019 9.367
275 -13.626 9.512
276 -12.604 10.237
277 -12.413 10.221
278 -13.158 10.329
279 -13.622 10.236
280 -13.141 10.650
281 -11.916 10.566
282 -11.754 10.895
283 -11.825 10.792
284 -11.228 10.052
285 -12.291 10.304
286 -12.328 11.077
287 -11.950 11.309
288 -11.900 11.866
289 -11.986 12.548
290 -12.509 13.956
291 -12.722 13.550
292 -11.624 14.474
293 -11.214 15.468
294 -11.829 15.481
295 -12.911 15.021
296 -12.531 14.095
297 -11.854 13.647
298 -11.562 13.466
299 -10.685 13.719
300 -10.854 14.372
301 -10.842 14.868
302 -11.373 15.508
303 -10.296 16.110
304 -10.369 16.785
305 -9.761 16.858
306 -9.122 16.570
307 -8.220 16.894
308 -7.650 17.288
309 -7.639 18.170
310 -7.175 17.535
311 -7.627 17.233
312 -8.455 17.227
313 -8.508 16.923
314 -8.555 16.990
315 -8.335 17.308
316 -8.655 16.682
317 -9.020 16.381
318 -8.969 16.226
319 -9.317 17.041
320 -9.921 18.024
321 -9.946 18.331
322 -9.864 19.038
323 -10.505 20.387
324 -10.747 19.853
325 -11.168 19.775
326 -11.043 20.369
327 -10.704 21.254
328 -10.526 21.698
329 -10.929 22.213
330 -11.477 22.618
331 -10.738 22.703
332 -11.788 21.641
333 -11.737 20.871
334 -11.421 20.475
335 -11.503 19.652
336 -11.990 19.591
337 -12.429 19.793
338 -12.935 19.003
339 -13.155 19.611
340 -13.166 19.726
341 -12.836 20.086
342 -11.913 19.663
343 -11.591 19.216
344 -11.902 19.647
345 -12.173 19.370
346 -11.936 19.131
347 -11.778 18.767
348 -11.107 18.705
349 -11.770 18.516
350 -11.529 18.800
351 -11.115 18.908
352 -11.015 18.240
353 -11.361 18.534
354 -11.434 18.806
355 -12.059 19.146
356 -12.050 19.778
357 -11.573 19.416
358 -11.048 18.701
359 -10.333 17.801
360 -10.132 17.116
361 -10.083 17.282
362 -10.273 17.136
363 -10.631 16.780
364 -9.892 16.926
365 -9.830 17.009
366 -9.794 16.522
367 -9.723 16.538
368 -9.208 15.829
369 -8.633 15.228
370 -8.088 15.181
371 -8.290 15.331
372 -8.406 16.132
373 -9.089 16.303
374 -8.517 15.332
375 -8.312 15.295
376 -8.881 15.473
377 -8.774 14.897
378 -9.048 14.473
379 -9.281 14.355
380 -9.039 14.619
381 -9.003 15.309
382 -8.644 15.269
383 -8.544 15.626
384 -8.493 14.891
385 -7.917 15.067
386 -8.264 15.595
387 -8.267 15.802
388 -9.270 15.739
389 -9.956 15.129
390 -10.631 15.497
391 -11.225 15.621
392 -10.733 15.247
393 -10.375 15.045
394 -10.864 14.602
395 -10.153 13.531
396 -10.362 13.886
397 -10.743 14.199
398 -11.484 13.658
399 -11.932 13.357
400 -12.801 13.654
401 -12.201 13.726
402 -12.654 13.881
403 -12.988 14.089
404 -13.343 14.979
405 -13.096 15.915
406 -13.219 16.286
407 -13.832 16.506
408 -14.284 16.591
409 -15.236 16.341
410 -15.496 16.488
411 -15.294 16.331
412 -15.076 16.863
413 -15.238 17.168
414 -15.409 17.442
415 -15.572 18.154
416 -15.433 18.089
417 -15.112 18.083
418 -14.721 17.227
419 -14.095 17.918
420 -13.386 17.766
421 -12.530 17.367
422 -12.594 17.599
423 -12.161 16.333
424 -12.345 15.320
425 -11.820 15.003
426 -11.161 16.384
427 -11.117 16.835
428 -11.097 16.978
429 -11.649 16.645
430 -11.545 17.386
431 -11.849 17.859
432 -12.291 17.197
433 -13.334 16.286
434 -13.486 16.592
435 -13.378 17.049
436 -13.829 16.841
437 -14.056 16.490
438 -13.911 16.782
439 -12.484 16.339
440 -12.921 16.133
441 -13.030 16.073
442 -12.866 16.093
443 -12.680 16.655
444 -12.709 16.997
445 -13.300 16.837
446 -13.324 17.932
447 -12.580 18.833
448 -13.041 18.112
449 -12.917 17.729
450 -13.012 18.410
451 -12.919 18.497
452 -12.231 18.228
453 -12.481 17.932
454 -12.338 18.381
455 -12.768 18.452
456 -12.731 18.210
457 -12.839 17.942
458 -13.690 18.035
459 -13.904 17.753
460 -13.803 18.293
461 -13.802 18.089
462 -14.219 18.479
463 -13.435 18.032
464 -12.743 17.358
465 -12.674 17.242
466 -13.110 16.654
467 -13.740 16.303
468 -14.201 15.999
469 -14.348 15.247
470 -13.639 15.078
471 -13.566 15.398
472 -13.533 15.544
473 -13.020 16.158
474 -12.732 17.272
475 -12.044 17.307
476 -11.787 18.247
477 -12.378 18.254
478 -12.827 18.208
479 -12.649 18.108
480 -13.170 18.798
481 -13.874 19.855
482 -13.881 19.474
483 -13.828 18.988
484 -14.229 19.086
485 -13.865 18.316
486 -13.732 18.540
487 -13.832 19.523
488 -13.707 20.440
489 -14.663 20.490
490 -14.983 20.909
491 -14.693 21.522
492 -14.299 21.682
493 -14.634 22.051
494 -14.214 22.767
495 -14.520 23.029
496 -13.993 22.953
497 -13.921 22.996
498 -13.302 23.316
499 -13.684 24.205
500 -13.316 24.383
501 -12.628 23.726
