# Supplementary material for: Maximum likelihood-based estimation of diffusion coefficient is quick and reliable method for analyzing estradiol actions on surface receptor movements
Source: Front Neuroinform. 2023 Mar 8;17:1005936. doi: 10.3389/fninf.2023.1005936 (PMC10031098; doi:10.3389/fninf.2023.1005936)
Supplement: Supplementary file 2 [file Data_Sheet_2.ZIP › 00-D-error_sensitivity/D015_s0/Traj_N=500_D=0.15_Error=0_MotionBlur _No.190.dat]

001 0.582 -0.254
002 0.837 -1.413
003 1.966 -1.678
004 2.308 -1.986
005 2.826 -2.147
006 2.898 -2.116
007 2.588 -2.395
008 2.308 -3.446
009 2.399 -4.103
010 2.651 -4.514
011 2.672 -3.851
012 3.233 -2.883
013 3.034 -1.709
014 3.019 -1.731
015 2.252 -2.457
016 2.020 -2.063
017 2.296 -1.783
018 2.267 -1.191
019 2.371 -1.400
020 2.451 -1.800
021 3.056 -1.641
022 3.365 -1.422
023 3.258 -1.759
024 3.002 -2.260
025 1.992 -3.068
026 1.249 -3.372
027 0.634 -2.948
028 0.586 -2.193
029 0.971 -1.653
030 1.358 -1.872
031 1.064 -2.414
032 1.329 -2.038
033 1.645 -2.595
034 2.253 -3.696
035 2.100 -3.456
036 1.986 -2.983
037 1.864 -3.352
038 2.555 -3.184
039 2.907 -2.397
040 2.892 -2.590
041 3.394 -3.376
042 3.323 -4.253
043 2.987 -4.761
044 2.646 -4.598
045 2.217 -4.920
046 2.741 -5.278
047 3.108 -5.580
048 3.024 -5.683
049 2.614 -5.352
050 3.122 -5.271
051 2.550 -4.998
052 2.819 -5.575
053 3.477 -6.184
054 3.805 -6.173
055 3.288 -6.118
056 3.181 -6.790
057 3.438 -7.187
058 4.169 -7.777
059 3.895 -7.400
060 3.975 -7.788
061 3.836 -7.629
062 4.077 -6.727
063 4.241 -5.535
064 4.430 -5.521
065 3.903 -6.430
066 3.840 -6.345
067 3.277 -6.005
068 2.065 -6.431
069 1.730 -6.619
070 2.222 -6.231
071 2.054 -5.791
072 1.237 -5.324
073 1.253 -5.791
074 1.333 -6.537
075 0.403 -6.143
076 0.939 -6.833
077 0.121 -7.018
078 -0.498 -6.925
079 -1.204 -6.229
080 -1.037 -5.549
081 -0.456 -5.585
082 -0.733 -6.209
083 -0.502 -6.686
084 -0.932 -7.047
085 -1.111 -8.043
086 -1.259 -7.828
087 -0.884 -7.882
088 -0.605 -7.811
089 0.735 -7.551
090 0.788 -7.657
091 0.922 -8.838
092 1.459 -8.534
093 1.230 -8.879
094 2.142 -9.132
095 3.848 -9.181
096 3.946 -9.304
097 3.891 -9.160
098 4.627 -8.720
099 3.901 -8.810
100 3.509 -8.677
101 3.330 -7.650
102 3.762 -7.319
103 4.905 -6.971
104 5.146 -6.709
105 4.793 -6.197
106 5.202 -6.300
107 5.452 -6.236
108 5.080 -6.549
109 4.216 -6.332
110 3.901 -6.729
111 3.269 -7.493
112 2.972 -8.053
113 2.918 -7.803
114 2.636 -7.729
115 3.645 -8.451
116 3.427 -8.756
117 3.121 -9.334
118 3.470 -9.991
119 3.644 -10.626
120 4.252 -10.296
121 4.739 -10.395
122 3.974 -10.646
123 4.167 -11.157
124 4.660 -11.048
125 3.971 -10.848
126 4.316 -10.457
127 3.750 -9.901
128 2.815 -10.406
129 3.221 -10.664
130 3.471 -10.941
131 3.717 -10.828
132 3.602 -11.405
133 4.201 -11.732
134 4.170 -11.623
135 3.469 -11.959
136 3.202 -11.222
137 3.109 -11.985
138 3.306 -11.656
139 3.115 -11.396
140 3.674 -11.198
141 3.401 -10.907
142 3.246 -10.732
143 3.419 -10.214
144 4.018 -9.753
145 3.777 -10.352
146 3.581 -11.716
147 3.474 -12.688
148 3.835 -13.343
149 4.212 -14.610
150 3.041 -15.141
151 2.224 -15.143
152 1.917 -15.498
153 2.262 -15.094
154 1.913 -15.480
155 1.395 -16.780
156 1.043 -17.304
157 1.325 -18.135
158 1.088 -17.588
159 0.787 -17.303
160 -0.336 -17.197
161 -1.533 -17.223
162 -1.987 -17.149
163 -1.707 -17.317
164 -1.615 -18.465
165 -2.249 -19.505
166 -2.977 -19.352
167 -3.541 -19.723
168 -3.265 -19.779
169 -3.704 -19.026
170 -3.951 -19.656
171 -4.550 -20.279
172 -4.760 -20.423
173 -4.581 -20.601
174 -4.104 -21.034
175 -4.673 -21.494
176 -4.672 -22.578
177 -5.388 -22.926
178 -5.506 -23.585
179 -5.540 -23.814
180 -6.023 -24.032
181 -6.640 -24.419
182 -6.290 -24.143
183 -6.752 -24.079
184 -6.818 -23.747
185 -6.206 -23.483
186 -6.371 -24.353
187 -6.535 -24.342
188 -5.779 -25.420
189 -5.288 -25.718
190 -4.859 -25.000
191 -5.247 -24.530
192 -6.130 -25.054
193 -6.384 -24.954
194 -5.990 -26.021
195 -5.839 -25.837
196 -5.284 -25.383
197 -5.656 -25.277
198 -4.964 -24.974
199 -4.627 -24.408
200 -4.817 -24.185
201 -5.071 -24.463
202 -6.142 -24.452
203 -6.243 -24.452
204 -5.929 -24.714
205 -5.684 -25.497
206 -5.287 -25.692
207 -4.505 -25.563
208 -4.056 -26.553
209 -3.575 -27.358
210 -3.306 -27.701
211 -3.509 -27.900
212 -3.081 -27.860
213 -2.928 -27.590
214 -3.060 -27.954
215 -2.560 -27.941
216 -2.981 -27.454
217 -2.295 -27.467
218 -1.872 -27.424
219 -2.242 -27.891
220 -2.532 -28.247
221 -2.793 -29.572
222 -3.212 -29.026
223 -3.704 -28.162
224 -4.140 -28.201
225 -4.365 -28.606
226 -5.166 -28.954
227 -5.033 -28.673
228 -6.348 -28.597
229 -6.903 -29.070
230 -7.011 -29.843
231 -6.360 -29.275
232 -5.300 -28.809
233 -4.881 -28.099
234 -5.375 -28.326
235 -5.541 -29.047
236 -6.212 -29.081
237 -6.148 -30.132
238 -6.525 -30.283
239 -7.343 -29.660
240 -7.354 -28.974
241 -8.139 -28.838
242 -8.426 -29.271
243 -8.582 -29.163
244 -7.944 -29.595
245 -7.030 -29.694
246 -7.060 -30.877
247 -7.799 -31.618
248 -8.021 -31.203
249 -8.393 -32.382
250 -8.073 -32.770
251 -6.428 -33.207
252 -5.596 -33.267
253 -5.301 -33.136
254 -5.176 -33.164
255 -6.227 -33.651
256 -6.405 -32.955
257 -6.065 -32.272
258 -6.772 -31.679
259 -6.915 -31.692
260 -6.311 -31.337
261 -6.615 -31.132
262 -6.914 -31.167
263 -7.228 -31.172
264 -7.454 -30.525
265 -7.186 -30.331
266 -7.865 -30.341
267 -7.988 -31.236
268 -8.525 -32.277
269 -8.634 -31.557
270 -9.169 -31.612
271 -8.877 -32.165
272 -9.777 -32.791
273 -10.606 -33.444
274 -10.590 -34.451
275 -10.935 -34.539
276 -10.387 -34.243
277 -10.215 -33.958
278 -10.293 -33.816
279 -11.040 -33.932
280 -11.687 -34.081
281 -11.023 -33.257
282 -10.925 -32.966
283 -10.662 -33.017
284 -10.025 -33.613
285 -9.664 -33.922
286 -9.634 -33.889
287 -9.840 -34.445
288 -10.466 -33.907
289 -10.828 -33.225
290 -10.468 -32.181
291 -9.601 -31.541
292 -8.886 -31.778
293 -8.938 -32.063
294 -8.273 -31.935
295 -7.897 -32.090
296 -7.628 -32.270
297 -7.651 -32.988
298 -7.137 -32.553
299 -7.030 -31.917
300 -6.925 -31.702
301 -6.344 -31.075
302 -5.991 -32.570
303 -5.795 -33.073
304 -5.794 -33.144
305 -6.020 -33.039
306 -6.532 -32.141
307 -6.200 -31.058
308 -6.780 -30.510
309 -6.941 -30.101
310 -7.578 -29.524
311 -7.999 -29.761
312 -8.046 -30.259
313 -8.254 -30.080
314 -8.393 -29.977
315 -8.263 -30.201
316 -8.658 -29.669
317 -8.596 -29.999
318 -9.454 -30.631
319 -9.597 -31.512
320 -9.214 -31.927
321 -9.305 -32.062
322 -8.866 -31.633
323 -8.476 -32.164
324 -7.911 -32.698
325 -7.953 -32.366
326 -8.417 -32.351
327 -9.414 -32.607
328 -9.692 -32.555
329 -10.665 -32.665
330 -10.493 -31.875
331 -10.223 -32.321
332 -10.073 -32.549
333 -10.191 -32.685
334 -10.224 -33.444
335 -9.611 -33.526
336 -9.982 -33.197
337 -10.671 -34.035
338 -10.379 -34.121
339 -10.172 -34.318
340 -10.208 -34.356
341 -10.387 -33.855
342 -10.114 -33.474
343 -9.789 -33.734
344 -10.084 -33.557
345 -10.782 -33.768
346 -10.482 -33.483
347 -10.105 -33.136
348 -10.722 -32.907
349 -11.244 -33.243
350 -11.962 -33.099
351 -11.844 -32.587
352 -11.543 -31.209
353 -10.564 -30.263
354 -11.035 -30.705
355 -10.148 -31.331
356 -10.138 -30.734
357 -10.191 -30.713
358 -10.299 -31.465
359 -9.847 -31.311
360 -9.869 -31.819
361 -9.872 -32.517
362 -10.539 -33.021
363 -10.818 -32.247
364 -10.730 -31.224
365 -9.135 -31.319
366 -8.859 -31.221
367 -8.592 -31.575
368 -7.849 -32.257
369 -7.533 -31.963
370 -8.386 -31.707
371 -9.129 -32.265
372 -9.527 -32.742
373 -8.892 -32.717
374 -8.272 -32.662
375 -8.599 -32.847
376 -8.574 -32.933
377 -7.749 -32.130
378 -8.057 -32.739
379 -8.878 -33.857
380 -10.021 -35.250
381 -10.375 -34.717
382 -11.174 -34.855
383 -11.844 -35.386
384 -12.746 -35.157
385 -12.311 -35.471
386 -11.904 -36.384
387 -12.086 -35.925
388 -11.318 -36.157
389 -11.801 -36.141
390 -12.009 -36.549
391 -11.877 -36.378
392 -11.458 -36.833
393 -11.928 -37.328
394 -13.079 -37.292
395 -12.921 -37.093
396 -13.348 -36.838
397 -13.574 -36.825
398 -13.546 -37.554
399 -13.654 -38.494
400 -14.051 -39.057
401 -14.163 -39.140
402 -14.273 -39.099
403 -14.429 -39.565
404 -13.935 -39.546
405 -13.213 -39.784
406 -13.441 -39.663
407 -13.606 -39.324
408 -13.749 -37.587
409 -13.640 -37.247
410 -12.594 -37.569
411 -12.673 -36.791
412 -12.736 -36.004
413 -13.321 -35.152
414 -12.717 -34.358
415 -11.934 -33.707
416 -11.820 -34.096
417 -12.532 -33.850
418 -11.890 -34.316
419 -11.861 -34.144
420 -11.547 -33.439
421 -12.408 -33.698
422 -12.849 -33.079
423 -12.579 -32.885
424 -12.075 -33.209
425 -11.642 -33.700
426 -11.502 -33.647
427 -11.625 -33.833
428 -11.575 -34.303
429 -11.638 -34.556
430 -12.331 -34.650
431 -13.054 -33.596
432 -12.912 -33.133
433 -13.185 -32.982
434 -12.920 -32.815
435 -12.791 -32.126
436 -12.849 -32.660
437 -12.817 -32.971
438 -12.407 -32.803
439 -12.510 -31.933
440 -12.808 -31.947
441 -13.452 -31.931
442 -13.168 -32.035
443 -12.877 -32.144
444 -12.725 -32.085
445 -12.130 -32.053
446 -11.472 -32.012
447 -11.855 -31.860
448 -12.718 -31.423
449 -13.812 -31.381
450 -13.065 -30.953
451 -13.208 -31.080
452 -13.415 -30.748
453 -13.586 -31.231
454 -13.634 -31.579
455 -14.142 -31.710
456 -15.020 -31.819
457 -15.761 -31.912
458 -16.134 -31.930
459 -16.381 -30.816
460 -16.212 -31.045
461 -15.722 -31.029
462 -16.158 -31.174
463 -16.671 -31.134
464 -16.291 -31.102
465 -16.894 -31.895
466 -16.551 -32.270
467 -16.609 -32.302
468 -16.542 -31.667
469 -16.667 -32.316
470 -17.482 -32.481
471 -17.940 -32.203
472 -18.224 -31.688
473 -17.912 -30.900
474 -16.899 -30.524
475 -16.575 -29.782
476 -16.205 -30.312
477 -16.273 -31.019
478 -16.706 -31.172
479 -16.434 -30.924
480 -15.883 -31.023
481 -15.447 -31.109
482 -15.382 -31.649
483 -16.141 -31.819
484 -16.012 -32.422
485 -16.107 -32.035
486 -16.610 -32.218
487 -17.261 -32.209
488 -17.964 -32.635
489 -17.564 -33.322
490 -17.115 -32.982
491 -16.723 -32.670
492 -16.299 -33.894
493 -16.371 -34.052
494 -16.488 -33.305
495 -15.903 -33.490
496 -15.685 -33.992
497 -15.279 -33.583
498 -15.172 -32.499
499 -14.420 -32.873
500 -13.569 -32.518
501 -13.030 -33.017
