# Supplementary material for: Maximum likelihood-based estimation of diffusion coefficient is quick and reliable method for analyzing estradiol actions on surface receptor movements
Source: Front Neuroinform. 2023 Mar 8;17:1005936. doi: 10.3389/fninf.2023.1005936 (PMC10031098; doi:10.3389/fninf.2023.1005936)
Supplement: Supplementary file 2 [file Data_Sheet_2.ZIP › 00-D-error_sensitivity/D015_s0/Traj_N=500_D=0.15_Error=0_MotionBlur _No.191.dat]

001 -0.261 -0.473
002 -0.543 -0.869
003 -0.766 -1.216
004 -1.108 -0.273
005 -1.383 0.699
006 -0.617 1.378
007 0.186 1.764
008 0.710 2.560
009 0.746 2.813
010 1.024 2.425
011 0.985 2.718
012 1.771 3.431
013 1.272 3.393
014 1.013 3.108
015 1.182 2.438
016 0.453 2.284
017 0.655 1.692
018 0.425 1.389
019 0.070 1.123
020 -0.232 0.950
021 -0.141 1.030
022 -0.405 0.654
023 -0.502 -0.263
024 0.218 -0.627
025 0.458 -1.449
026 1.625 -1.524
027 1.984 -1.896
028 1.365 -1.830
029 1.871 -1.254
030 2.846 -0.436
031 2.669 0.051
032 2.816 0.343
033 2.966 1.633
034 2.846 1.922
035 2.501 1.717
036 2.877 1.539
037 2.657 1.051
038 1.768 1.940
039 1.364 2.191
040 1.623 2.013
041 1.067 1.687
042 0.735 1.519
043 0.037 2.285
044 0.798 1.862
045 -0.106 1.137
046 0.755 2.070
047 1.308 2.552
048 0.942 3.141
049 1.503 4.364
050 1.863 5.123
051 2.246 5.398
052 2.661 6.808
053 2.706 6.759
054 3.049 7.028
055 3.343 7.007
056 3.482 7.377
057 4.011 7.998
058 3.886 8.194
059 2.826 7.776
060 2.877 8.296
061 3.161 8.388
062 3.141 8.724
063 3.033 8.908
064 2.686 9.498
065 3.039 9.553
066 3.264 9.988
067 3.670 10.581
068 3.789 10.346
069 3.744 10.566
070 3.510 10.009
071 2.597 9.749
072 2.954 9.681
073 3.978 9.395
074 4.777 9.294
075 4.753 9.619
076 4.903 10.227
077 4.617 10.689
078 4.160 9.696
079 4.505 9.707
080 4.986 9.590
081 5.213 9.654
082 5.059 8.783
083 4.912 8.839
084 4.752 8.795
085 4.670 9.759
086 4.499 9.913
087 4.322 9.939
088 4.442 9.470
089 4.839 9.911
090 5.559 10.766
091 5.107 10.584
092 5.569 11.925
093 5.353 12.404
094 5.040 12.311
095 4.661 12.044
096 4.569 12.106
097 4.486 12.493
098 5.125 12.846
099 4.781 12.650
100 5.005 12.759
101 4.861 12.704
102 4.653 12.528
103 4.753 12.119
104 5.056 12.130
105 5.753 12.251
106 6.908 12.445
107 7.121 12.410
108 7.377 11.885
109 7.663 11.907
110 6.952 12.251
111 7.608 12.146
112 8.460 13.179
113 8.286 14.052
114 8.707 13.650
115 8.588 12.928
116 8.939 12.487
117 8.429 12.274
118 7.180 12.197
119 6.597 12.687
120 6.292 13.278
121 5.975 13.184
122 6.021 12.971
123 7.190 12.827
124 7.261 12.351
125 8.076 12.374
126 7.405 12.856
127 7.354 13.467
128 6.817 13.041
129 6.555 13.089
130 6.562 13.517
131 6.368 13.876
132 6.673 13.170
133 7.295 14.132
134 7.876 14.890
135 7.975 15.281
136 6.639 15.324
137 6.536 14.831
138 6.795 13.903
139 6.742 13.059
140 5.942 13.176
141 4.379 12.394
142 3.151 12.056
143 3.138 11.401
144 3.190 10.913
145 3.060 10.298
146 2.983 10.725
147 2.516 11.303
148 1.731 10.729
149 1.767 10.393
150 2.121 10.297
151 2.215 10.219
152 1.588 10.920
153 1.168 10.981
154 1.681 9.986
155 1.994 9.660
156 1.260 10.049
157 0.958 10.709
158 0.868 11.156
159 0.761 11.073
160 1.450 11.750
161 1.305 11.896
162 1.346 11.377
163 1.592 10.814
164 0.835 11.069
165 0.068 11.545
166 -0.202 11.753
167 0.030 11.405
168 0.206 11.514
169 -0.451 11.726
170 -1.128 11.412
171 -1.179 11.158
172 -1.197 10.957
173 -2.013 11.150
174 -2.869 10.461
175 -3.018 10.115
176 -2.900 9.995
177 -3.282 9.324
178 -4.256 8.675
179 -4.003 7.465
180 -3.619 7.326
181 -3.743 7.553
182 -3.684 7.295
183 -3.266 6.675
184 -3.120 5.530
185 -3.353 5.321
186 -3.760 5.215
187 -3.130 4.703
188 -3.814 4.203
189 -4.158 3.291
190 -4.359 3.358
191 -3.887 3.423
192 -3.588 3.916
193 -3.950 3.565
194 -3.874 3.647
195 -4.540 4.188
196 -4.271 4.863
197 -4.728 5.899
198 -5.464 5.708
199 -5.729 5.389
200 -5.179 5.848
201 -4.995 6.487
202 -4.546 6.940
203 -4.649 6.785
204 -4.399 6.980
205 -4.220 7.334
206 -4.238 7.379
207 -4.115 7.655
208 -3.970 8.200
209 -3.923 8.180
210 -4.290 8.164
211 -4.148 8.743
212 -4.576 8.614
213 -4.848 8.432
214 -3.793 7.804
215 -3.259 7.655
216 -3.313 6.698
217 -2.412 7.887
218 -2.339 9.208
219 -2.568 9.696
220 -2.308 10.220
221 -2.148 10.529
222 -0.781 10.570
223 0.039 11.213
224 0.455 11.391
225 0.986 12.245
226 0.429 13.328
227 -0.541 13.771
228 -1.210 14.131
229 -0.906 14.598
230 -0.357 14.997
231 0.271 14.680
232 0.133 14.680
233 0.799 14.712
234 0.857 14.749
235 -0.196 14.831
236 -1.257 15.416
237 -1.650 16.438
238 -0.941 17.459
239 -0.303 17.105
240 -0.469 16.476
241 -0.878 16.572
242 -0.575 16.565
243 -0.577 16.081
244 0.277 15.909
245 0.545 15.607
246 0.894 16.051
247 1.069 15.950
248 1.514 15.761
249 2.548 15.588
250 2.345 14.937
251 2.444 15.635
252 2.214 16.358
253 1.750 16.488
254 2.031 16.892
255 1.716 16.007
256 1.165 15.568
257 0.923 15.101
258 -0.112 15.107
259 -0.778 15.727
260 -0.211 15.552
261 -0.795 15.246
262 -0.912 15.144
263 -1.321 14.948
264 -1.882 14.156
265 -1.382 14.080
266 -2.338 13.915
267 -2.237 13.853
268 -2.220 14.475
269 -2.739 14.804
270 -2.645 15.350
271 -1.954 14.939
272 -1.979 15.163
273 -2.324 15.413
274 -2.281 14.852
275 -2.384 14.503
276 -2.255 15.056
277 -2.257 15.404
278 -2.721 15.672
279 -2.345 15.827
280 -2.341 15.894
281 -1.577 16.737
282 -1.106 16.503
283 -1.255 15.460
284 -1.543 14.598
285 -1.711 14.798
286 -2.017 15.523
287 -1.147 15.559
288 -1.082 15.373
289 -1.136 16.127
290 -0.813 16.472
291 -0.333 16.797
292 0.054 16.699
293 0.027 15.760
294 0.031 15.861
295 -0.336 16.553
296 -0.520 17.570
297 -1.377 17.487
298 -2.179 17.563
299 -2.352 17.007
300 -1.889 16.285
301 -1.700 14.840
302 -1.738 14.026
303 -1.558 14.956
304 -1.045 14.268
305 -0.873 13.525
306 -1.119 13.662
307 -2.182 13.996
308 -2.748 13.982
309 -2.576 13.122
310 -3.000 13.076
311 -2.958 12.512
312 -2.390 12.775
313 -2.056 13.293
314 -2.392 12.692
315 -1.959 12.517
316 -1.783 12.312
317 -3.153 12.839
318 -3.401 13.173
319 -3.194 12.176
320 -2.515 11.252
321 -2.710 11.730
322 -3.069 13.192
323 -3.127 13.513
324 -2.950 13.905
325 -3.983 14.552
326 -4.027 15.475
327 -2.730 14.846
328 -2.236 14.856
329 -1.222 14.512
330 -1.139 14.583
331 -1.092 14.443
332 -1.194 14.875
333 -0.780 13.780
334 -1.303 13.637
335 -2.230 12.664
336 -2.268 11.475
337 -2.604 10.583
338 -2.878 10.352
339 -3.230 10.621
340 -2.394 10.703
341 -1.817 10.828
342 -1.738 10.288
343 -2.054 10.655
344 -1.951 10.615
345 -1.139 10.433
346 -1.165 9.786
347 -1.458 9.584
348 -1.523 9.864
349 -1.212 9.713
350 -0.987 10.872
351 -0.877 11.378
352 -0.937 12.460
353 -0.972 12.719
354 -0.542 13.167
355 0.683 13.623
356 0.607 14.142
357 0.074 14.417
358 0.965 14.384
359 1.199 15.019
360 1.929 15.537
361 2.137 16.228
362 2.677 16.416
363 2.268 16.513
364 2.246 16.189
365 2.762 15.577
366 2.947 15.101
367 3.525 14.188
368 3.596 13.570
369 3.204 13.230
370 2.916 12.656
371 2.607 12.567
372 3.705 12.976
373 4.058 13.016
374 4.630 12.753
375 4.813 11.941
376 4.956 11.930
377 3.766 11.727
378 4.094 11.770
379 3.412 11.991
380 3.471 12.314
381 3.332 11.819
382 2.636 11.859
383 1.938 11.529
384 1.893 12.643
385 1.825 13.514
386 2.761 13.720
387 3.693 14.113
388 4.260 14.348
389 4.138 14.630
390 4.532 14.138
391 3.798 13.023
392 3.949 13.226
393 3.950 14.217
394 3.517 14.456
395 2.384 14.139
396 1.948 14.607
397 1.606 14.026
398 2.312 14.189
399 2.478 14.002
400 2.109 14.243
401 1.561 14.207
402 1.818 13.932
403 1.973 14.561
404 2.103 14.816
405 2.813 14.831
406 3.041 15.057
407 2.732 15.780
408 2.826 16.400
409 3.648 16.754
410 3.382 16.584
411 3.374 16.084
412 3.138 16.675
413 2.406 16.789
414 2.699 17.460
415 2.590 17.660
416 2.488 17.646
417 2.470 17.529
418 2.447 17.653
419 2.702 17.440
420 2.134 16.854
421 1.715 15.829
422 1.308 16.159
423 0.563 16.536
424 0.811 17.167
425 0.166 16.892
426 -0.026 16.786
427 0.405 16.782
428 0.273 16.934
429 1.011 16.243
430 1.692 16.083
431 1.989 16.354
432 0.958 16.470
433 1.461 16.194
434 1.384 16.284
435 1.527 16.540
436 1.558 16.243
437 2.963 15.616
438 4.246 15.612
439 3.761 16.239
440 3.915 17.418
441 3.960 18.008
442 3.969 17.913
443 3.528 17.979
444 2.974 18.961
445 3.766 19.492
446 4.056 19.107
447 3.865 19.343
448 3.819 18.836
449 3.337 18.142
450 3.041 18.191
451 2.729 16.673
452 2.595 16.385
453 2.176 16.622
454 2.741 17.742
455 2.656 18.197
456 1.860 18.247
457 1.253 18.273
458 1.946 18.484
459 1.802 19.458
460 1.604 19.756
461 1.624 19.190
462 0.947 18.656
463 0.741 17.835
464 0.940 17.148
465 1.194 17.060
466 0.845 16.844
467 0.262 16.653
468 0.778 16.674
469 0.859 17.461
470 0.974 17.896
471 1.096 17.392
472 0.582 17.703
473 0.071 17.517
474 -0.579 18.235
475 -0.209 18.438
476 -0.781 18.155
477 -0.573 18.327
478 -1.132 19.057
479 -1.321 19.257
480 -0.316 18.242
481 0.409 18.622
482 0.109 19.113
483 -0.218 18.588
484 0.367 18.417
485 0.495 18.804
486 0.572 19.628
487 0.287 19.538
488 0.772 18.859
489 0.195 18.709
490 -0.229 19.482
491 -0.489 19.551
492 -0.367 19.324
493 0.279 19.004
494 0.353 18.128
495 0.804 17.965
496 0.882 17.863
497 0.536 18.265
498 0.417 18.524
499 0.418 18.579
500 -0.412 18.486
501 -0.834 19.261
