# Supplementary material for: Maximum likelihood-based estimation of diffusion coefficient is quick and reliable method for analyzing estradiol actions on surface receptor movements
Source: Front Neuroinform. 2023 Mar 8;17:1005936. doi: 10.3389/fninf.2023.1005936 (PMC10031098; doi:10.3389/fninf.2023.1005936)
Supplement: Supplementary file 2 [file Data_Sheet_2.ZIP › 00-D-error_sensitivity/D015_s0/Traj_N=500_D=0.15_Error=0_MotionBlur _No.192.dat]

001 0.005 -0.033
002 0.188 -0.183
003 0.672 -0.415
004 1.157 -0.348
005 1.406 -0.680
006 1.546 -1.406
007 1.112 -1.805
008 1.602 -1.672
009 1.586 -1.330
010 1.542 -1.065
011 1.814 -1.303
012 0.536 -1.211
013 0.140 -0.785
014 -0.123 -0.914
015 0.496 -0.923
016 1.195 -0.803
017 1.490 0.160
018 2.706 0.562
019 3.101 0.650
020 3.295 1.416
021 3.180 1.710
022 3.267 1.913
023 3.933 1.909
024 4.189 1.478
025 4.688 0.733
026 5.522 0.683
027 5.065 1.560
028 4.795 1.852
029 4.831 2.580
030 5.195 2.411
031 5.309 1.828
032 5.519 1.657
033 5.545 2.018
034 5.722 2.430
035 5.253 3.152
036 5.033 2.758
037 4.972 2.588
038 4.971 2.681
039 4.852 2.565
040 4.950 3.357
041 4.622 3.497
042 3.865 4.071
043 4.146 3.897
044 4.090 4.330
045 4.291 5.441
046 4.889 6.124
047 4.743 6.384
048 4.728 5.884
049 4.937 5.131
050 4.024 4.575
051 3.586 4.718
052 3.521 4.670
053 3.310 3.989
054 3.257 3.629
055 3.657 2.656
056 3.088 2.217
057 2.366 2.489
058 1.449 2.728
059 1.763 3.823
060 1.479 3.893
061 1.763 3.328
062 2.285 2.780
063 2.843 2.743
064 3.359 2.951
065 3.621 3.082
066 4.067 3.397
067 3.324 3.255
068 2.663 3.434
069 2.589 3.404
070 2.824 3.362
071 2.057 4.043
072 2.118 4.029
073 2.264 4.526
074 2.292 4.705
075 3.143 3.737
076 3.712 3.368
077 3.412 2.543
078 3.676 1.802
079 3.007 1.135
080 2.752 0.792
081 2.683 0.757
082 2.094 0.680
083 1.572 1.228
084 0.979 1.109
085 1.253 1.298
086 1.971 2.105
087 2.183 1.523
088 2.549 0.678
089 1.948 0.056
090 2.475 -0.456
091 2.319 -1.403
092 2.484 -1.793
093 2.137 -2.682
094 2.707 -2.490
095 3.059 -1.936
096 3.719 -1.309
097 3.769 -1.411
098 4.704 -2.100
099 4.852 -2.678
100 3.962 -3.046
101 4.324 -3.166
102 3.929 -2.940
103 4.504 -2.655
104 5.788 -2.767
105 6.345 -1.858
106 6.172 -0.849
107 4.920 -1.557
108 5.592 -2.303
109 6.481 -3.090
110 6.922 -2.795
111 7.577 -3.697
112 8.105 -5.586
113 8.765 -5.258
114 8.366 -4.749
115 8.894 -4.298
116 8.378 -4.369
117 7.967 -4.752
118 7.985 -5.164
119 8.033 -4.933
120 7.209 -4.380
121 6.884 -4.953
122 6.774 -4.501
123 6.855 -3.763
124 6.266 -3.187
125 5.621 -2.831
126 5.665 -2.315
127 5.717 -1.626
128 5.634 -1.779
129 5.757 -2.208
130 6.678 -3.472
131 5.522 -3.255
132 5.978 -2.980
133 6.410 -3.008
134 6.775 -3.244
135 5.985 -2.976
136 5.652 -2.512
137 5.356 -2.574
138 5.823 -2.018
139 6.493 -1.938
140 5.883 -2.471
141 6.601 -1.954
142 7.058 -1.482
143 6.898 -2.017
144 6.837 -1.098
145 5.619 -1.109
146 6.363 -1.025
147 6.799 0.059
148 7.354 -0.745
149 7.739 -1.342
150 8.028 -1.467
151 8.101 -1.530
152 9.014 -1.561
153 8.960 -1.800
154 8.029 -1.411
155 7.247 -1.108
156 6.454 -1.800
157 6.189 -2.158
158 6.139 -2.009
159 6.377 -2.302
160 6.766 -3.081
161 7.351 -3.062
162 7.167 -2.397
163 7.102 -2.316
164 7.111 -2.420
165 7.761 -2.543
166 7.341 -2.724
167 6.699 -3.816
168 6.146 -4.601
169 6.071 -3.596
170 6.144 -2.923
171 5.757 -2.742
172 6.079 -2.253
173 6.513 -2.390
174 6.314 -2.635
175 6.235 -2.915
176 6.461 -2.609
177 7.434 -2.726
178 8.228 -2.519
179 8.739 -3.254
180 8.629 -4.474
181 8.117 -4.695
182 7.821 -3.492
183 7.908 -3.569
184 8.822 -3.575
185 8.759 -3.825
186 8.216 -3.760
187 8.197 -3.449
188 8.260 -3.565
189 8.234 -3.567
190 8.259 -3.511
191 8.414 -2.937
192 8.724 -3.740
193 9.340 -3.561
194 9.259 -3.124
195 9.742 -3.914
196 9.966 -4.910
197 10.282 -5.266
198 11.307 -5.605
199 11.392 -4.910
200 11.688 -4.559
201 10.781 -4.041
202 10.585 -3.414
203 10.846 -3.606
204 11.047 -2.561
205 10.838 -2.396
206 10.701 -2.248
207 10.703 -2.981
208 10.084 -3.340
209 10.135 -3.403
210 10.088 -3.199
211 9.975 -3.481
212 9.546 -3.752
213 9.876 -4.049
214 10.069 -3.803
215 9.723 -3.421
216 9.881 -3.329
217 10.006 -3.376
218 10.000 -3.239
219 9.597 -3.060
220 9.595 -2.786
221 8.699 -2.989
222 8.687 -2.247
223 8.495 -3.112
224 8.379 -3.500
225 8.384 -3.169
226 7.777 -2.644
227 8.201 -1.591
228 8.831 -1.127
229 8.402 -1.316
230 8.080 -2.724
231 7.903 -3.379
232 7.488 -2.878
233 7.218 -1.924
234 7.885 -1.271
235 8.633 -1.317
236 9.848 -0.819
237 10.186 -0.663
238 9.836 -1.005
239 9.118 -1.024
240 9.556 0.525
241 10.327 0.292
242 10.869 -0.207
243 10.625 -0.207
244 11.099 -0.868
245 10.111 -1.161
246 10.255 -1.083
247 10.976 -1.290
248 11.477 -1.039
249 11.467 -1.225
250 11.796 -1.513
251 11.708 -1.906
252 11.707 -3.136
253 11.890 -2.911
254 12.216 -2.271
255 12.774 -1.949
256 13.226 -1.449
257 12.921 -2.007
258 13.311 -1.578
259 14.377 -0.724
260 14.627 -0.867
261 15.128 -1.069
262 15.256 -1.513
263 15.971 -1.923
264 15.268 -2.433
265 15.168 -2.218
266 15.303 -3.023
267 15.710 -3.965
268 15.458 -4.689
269 15.554 -4.726
270 16.475 -5.226
271 16.592 -5.480
272 16.614 -5.485
273 15.982 -5.686
274 16.117 -5.704
275 16.315 -5.485
276 16.248 -7.406
277 16.361 -8.905
278 15.592 -8.317
279 15.016 -7.264
280 15.139 -7.813
281 15.417 -8.586
282 15.392 -8.875
283 15.714 -8.849
284 15.958 -8.811
285 15.541 -8.675
286 15.405 -8.750
287 14.961 -8.465
288 15.110 -8.789
289 15.037 -8.822
290 15.228 -8.873
291 15.371 -10.052
292 15.583 -9.424
293 15.780 -9.553
294 15.915 -9.147
295 16.236 -9.575
296 16.338 -9.709
297 16.086 -10.368
298 16.688 -10.598
299 17.032 -10.284
300 17.022 -9.813
301 16.620 -9.355
302 17.151 -9.190
303 17.089 -9.030
304 17.984 -7.960
305 18.657 -7.852
306 19.134 -7.339
307 19.476 -7.441
308 19.105 -8.461
309 19.664 -8.416
310 20.344 -8.646
311 20.054 -9.128
312 20.619 -8.964
313 21.150 -9.211
314 21.176 -8.337
315 21.169 -8.545
316 21.789 -8.707
317 21.791 -8.794
318 22.543 -8.200
319 22.272 -8.387
320 22.618 -8.854
321 22.484 -9.330
322 21.868 -9.578
323 21.628 -9.941
324 21.931 -9.317
325 20.888 -9.103
326 20.604 -9.730
327 20.859 -10.719
328 21.787 -11.322
329 22.413 -11.307
330 22.006 -11.279
331 22.023 -11.586
332 22.476 -12.272
333 22.389 -13.964
334 22.312 -13.573
335 22.639 -13.541
336 22.586 -13.603
337 22.151 -13.405
338 22.048 -13.884
339 21.718 -14.610
340 22.157 -15.448
341 22.488 -16.238
342 22.713 -15.986
343 23.438 -15.980
344 22.860 -16.197
345 22.248 -16.518
346 22.640 -17.004
347 22.746 -17.386
348 23.199 -17.452
349 22.796 -17.458
350 23.358 -17.556
351 23.667 -16.843
352 24.152 -15.915
353 22.726 -16.605
354 22.485 -16.290
355 23.333 -16.562
356 23.914 -16.714
357 25.306 -16.762
358 25.466 -16.338
359 25.747 -17.414
360 25.869 -16.865
361 26.352 -16.496
362 26.779 -16.374
363 27.911 -16.353
364 29.309 -16.983
365 28.681 -17.723
366 29.072 -17.565
367 28.540 -17.571
368 28.420 -17.666
369 28.486 -18.078
370 28.735 -18.104
371 28.381 -18.514
372 28.746 -18.246
373 28.096 -18.045
374 27.753 -17.029
375 27.898 -16.176
376 27.881 -15.922
377 27.790 -14.431
378 28.340 -14.184
379 28.742 -14.099
380 29.907 -13.081
381 29.752 -13.171
382 29.882 -14.230
383 30.474 -13.661
384 31.689 -13.231
385 32.197 -13.846
386 32.326 -13.113
387 32.187 -13.671
388 32.243 -13.783
389 32.684 -14.023
390 33.205 -14.525
391 31.434 -14.452
392 30.476 -15.031
393 29.681 -14.834
394 29.998 -14.799
395 29.650 -14.898
396 28.495 -14.545
397 27.985 -13.905
398 28.513 -14.655
399 28.214 -14.913
400 28.175 -14.344
401 27.998 -15.075
402 28.421 -15.572
403 28.866 -16.025
404 29.015 -16.604
405 29.473 -16.790
406 29.372 -16.295
407 29.101 -15.290
408 29.354 -16.139
409 29.335 -16.283
410 29.536 -15.849
411 29.063 -15.414
412 28.767 -14.933
413 27.962 -14.623
414 28.163 -14.529
415 27.848 -14.938
416 26.998 -15.029
417 26.875 -15.486
418 26.915 -15.771
419 27.219 -15.924
420 26.802 -15.872
421 26.569 -14.880
422 26.848 -15.213
423 25.982 -14.521
424 25.658 -14.438
425 25.188 -14.857
426 25.546 -16.582
427 25.725 -17.042
428 25.507 -16.375
429 26.039 -16.557
430 26.467 -16.901
431 26.586 -17.458
432 26.123 -17.725
433 27.296 -17.506
434 27.208 -17.009
435 27.223 -17.597
436 27.629 -19.173
437 27.919 -19.933
438 28.111 -20.086
439 27.843 -20.942
440 28.093 -20.891
441 27.978 -20.694
442 28.288 -20.896
443 28.788 -20.507
444 28.096 -19.462
445 27.734 -19.016
446 27.500 -18.864
447 27.275 -19.582
448 27.718 -20.296
449 27.716 -20.347
450 27.477 -20.448
451 27.368 -21.095
452 27.540 -21.061
453 26.956 -21.037
454 26.183 -21.331
455 25.976 -21.343
456 25.295 -21.067
457 24.856 -20.676
458 25.314 -20.383
459 25.064 -20.688
460 24.152 -21.448
461 24.494 -21.980
462 25.164 -21.466
463 25.201 -21.982
464 24.892 -21.527
465 25.295 -20.173
466 24.855 -19.390
467 23.884 -19.222
468 22.925 -19.033
469 23.170 -18.983
470 23.382 -18.618
471 23.479 -17.226
472 24.272 -16.459
473 24.894 -16.351
474 24.389 -16.419
475 25.070 -16.548
476 25.782 -16.429
477 25.636 -16.143
478 25.117 -16.732
479 24.917 -16.991
480 23.929 -16.250
481 24.304 -16.648
482 24.212 -17.726
483 24.731 -17.604
484 24.625 -17.940
485 24.790 -18.134
486 25.446 -18.181
487 26.104 -18.478
488 26.785 -18.446
489 26.728 -18.501
490 26.785 -18.455
491 27.343 -18.811
492 26.734 -17.839
493 25.959 -16.551
494 25.246 -16.531
495 24.831 -16.847
496 24.377 -17.665
497 24.978 -18.849
498 24.078 -19.535
499 24.117 -19.199
500 23.691 -18.986
501 23.635 -19.488
