# Supplementary material for: Maximum likelihood-based estimation of diffusion coefficient is quick and reliable method for analyzing estradiol actions on surface receptor movements
Source: Front Neuroinform. 2023 Mar 8;17:1005936. doi: 10.3389/fninf.2023.1005936 (PMC10031098; doi:10.3389/fninf.2023.1005936)
Supplement: Supplementary file 2 [file Data_Sheet_2.ZIP › 00-D-error_sensitivity/D015_s0/Traj_N=500_D=0.15_Error=0_MotionBlur _No.193.dat]

001 -0.066 0.209
002 -0.109 0.831
003 -0.627 1.048
004 -0.663 1.394
005 -0.928 1.753
006 0.014 2.048
007 1.386 1.955
008 2.271 2.183
009 1.557 2.467
010 2.117 2.538
011 2.410 2.318
012 2.020 2.231
013 1.971 2.429
014 1.079 2.422
015 -0.075 2.474
016 -0.871 1.841
017 -0.611 1.339
018 -1.028 1.622
019 -0.684 0.228
020 -1.610 0.032
021 -2.206 0.208
022 -2.494 0.484
023 -2.754 0.556
024 -2.507 0.936
025 -2.378 1.200
026 -2.354 0.465
027 -2.469 0.450
028 -2.733 0.374
029 -1.935 0.022
030 -1.152 -0.367
031 -0.710 -0.825
032 -0.828 -0.327
033 -1.189 -0.781
034 -1.385 -0.062
035 -1.100 0.882
036 -1.514 1.606
037 -0.431 2.126
038 0.246 2.310
039 0.458 2.168
040 0.669 1.554
041 0.845 1.514
042 1.493 0.759
043 1.850 0.932
044 2.542 1.432
045 2.622 2.056
046 2.637 1.626
047 2.432 2.317
048 1.591 2.056
049 1.471 2.188
050 1.255 1.876
051 1.640 0.876
052 1.042 1.294
053 1.919 1.554
054 2.134 1.606
055 2.097 1.674
056 2.014 1.391
057 1.943 0.916
058 1.351 -0.001
059 1.055 -0.509
060 1.346 -0.456
061 1.580 -0.105
062 1.371 -0.242
063 1.195 0.576
064 2.068 -0.249
065 2.962 -0.769
066 3.259 -0.028
067 3.297 0.382
068 3.961 0.695
069 5.337 0.214
070 6.324 0.027
071 7.305 -0.852
072 7.602 -1.576
073 6.590 -2.137
074 5.997 -1.322
075 5.356 -1.239
076 5.026 -0.958
077 5.303 -1.601
078 5.522 -2.216
079 5.457 -3.031
080 4.481 -3.999
081 4.234 -3.948
082 4.662 -4.083
083 4.489 -4.181
084 4.391 -4.666
085 4.768 -5.331
086 5.137 -6.633
087 5.198 -6.885
088 5.240 -6.611
089 4.810 -6.102
090 4.764 -6.114
091 4.692 -5.565
092 4.249 -4.808
093 3.528 -3.980
094 3.948 -3.226
095 4.871 -3.125
096 5.431 -3.744
097 5.145 -4.181
098 5.722 -4.192
099 5.418 -3.183
100 5.319 -2.960
101 5.393 -2.495
102 4.576 -2.055
103 5.865 -1.530
104 6.569 -0.899
105 7.408 -0.090
106 8.329 0.298
107 9.336 0.797
108 8.968 0.963
109 9.015 -0.302
110 8.606 -0.724
111 7.789 -0.564
112 7.333 -0.316
113 6.950 -0.105
114 6.664 -0.429
115 6.442 0.789
116 6.100 0.928
117 6.743 1.396
118 6.631 0.640
119 6.767 0.925
120 6.583 1.400
121 6.586 1.416
122 6.326 1.166
123 6.099 0.834
124 5.146 0.298
125 5.018 0.034
126 5.837 -0.175
127 5.973 -0.439
128 5.388 -0.226
129 5.567 -0.182
130 5.731 0.367
131 5.998 -0.286
132 6.614 0.768
133 6.364 1.205
134 5.960 0.726
135 6.361 0.594
136 7.200 0.452
137 7.941 1.064
138 7.878 1.343
139 7.186 2.048
140 6.829 3.436
141 6.920 3.706
142 6.483 3.722
143 6.334 4.444
144 6.513 5.696
145 6.483 5.449
146 5.663 6.102
147 5.396 6.623
148 5.178 6.483
149 5.569 6.425
150 5.415 6.497
151 6.251 6.672
152 6.379 6.391
153 5.836 5.847
154 6.060 5.832
155 5.817 6.172
156 6.872 5.757
157 7.538 5.459
158 6.129 5.319
159 5.472 5.526
160 5.695 5.541
161 5.404 5.679
162 5.397 5.358
163 5.159 5.999
164 4.945 7.245
165 5.147 7.543
166 5.373 7.515
167 4.720 7.344
168 5.056 7.343
169 5.436 7.526
170 5.792 7.201
171 5.370 7.232
172 5.288 6.118
173 5.168 6.218
174 5.415 6.477
175 5.305 6.974
176 4.880 6.756
177 4.126 7.064
178 3.230 7.222
179 3.407 7.772
180 2.776 7.933
181 2.299 7.206
182 1.629 7.018
183 2.274 7.344
184 2.783 8.456
185 3.343 8.398
186 3.536 8.244
187 3.631 8.909
188 4.066 9.194
189 4.122 8.300
190 3.593 7.571
191 3.574 8.139
192 3.771 8.648
193 4.054 9.238
194 3.370 9.571
195 2.556 9.915
196 3.784 10.409
197 4.044 10.135
198 4.234 9.959
199 4.979 10.508
200 5.483 10.354
201 5.452 11.065
202 5.437 11.714
203 5.281 11.976
204 5.544 11.837
205 6.196 12.030
206 7.286 12.313
207 7.752 12.597
208 7.279 12.816
209 7.726 12.929
210 7.951 12.675
211 7.777 12.310
212 7.892 11.874
213 8.019 11.797
214 8.262 11.283
215 7.853 10.189
216 7.708 9.122
217 7.979 8.247
218 7.628 7.677
219 7.445 7.887
220 8.279 7.681
221 7.428 7.594
222 7.423 6.620
223 7.311 5.214
224 7.472 4.253
225 6.665 4.228
226 6.712 4.694
227 6.534 4.675
228 6.146 4.811
229 5.969 4.605
230 6.468 4.264
231 5.967 4.504
232 5.165 3.919
233 5.451 3.459
234 4.907 3.571
235 4.289 3.186
236 4.089 1.968
237 4.369 1.900
238 4.595 2.152
239 4.014 2.396
240 4.503 2.314
241 4.261 2.590
242 4.417 2.671
243 4.568 2.397
244 4.210 1.667
245 4.504 1.568
246 5.122 1.397
247 5.306 0.671
248 5.147 0.505
249 4.823 -0.111
250 5.445 -0.028
251 5.890 0.044
252 5.132 -0.122
253 5.571 0.013
254 5.938 0.381
255 5.208 0.904
256 4.912 2.256
257 4.860 3.521
258 5.205 4.035
259 5.292 5.130
260 4.521 5.140
261 4.945 5.507
262 5.869 5.767
263 6.579 5.483
264 6.530 5.097
265 6.996 4.025
266 7.305 3.361
267 6.587 3.985
268 6.506 3.967
269 6.085 4.413
270 6.592 4.732
271 6.084 5.005
272 6.305 5.743
273 6.596 5.648
274 6.379 5.533
275 6.390 5.210
276 7.314 5.096
277 7.481 6.066
278 7.505 6.533
279 7.762 6.972
280 8.852 6.709
281 9.531 5.832
282 10.936 5.742
283 11.348 6.293
284 11.763 6.015
285 11.541 6.546
286 10.756 6.643
287 11.097 7.087
288 10.960 7.066
289 10.943 7.333
290 11.195 6.107
291 11.328 4.684
292 11.715 4.278
293 12.535 4.057
294 12.643 3.971
295 12.670 4.161
296 13.036 3.361
297 12.839 3.008
298 13.071 2.993
299 13.238 4.035
300 12.526 4.770
301 13.138 5.565
302 14.376 6.094
303 14.288 5.733
304 15.475 5.434
305 15.677 6.059
306 14.965 6.411
307 15.095 7.591
308 15.218 7.938
309 14.817 6.944
310 15.055 6.595
311 15.116 6.657
312 16.223 7.116
313 16.126 6.574
314 16.076 5.570
315 16.144 5.233
316 15.964 5.106
317 15.853 5.127
318 15.792 5.701
319 16.963 6.345
320 16.233 6.472
321 15.322 6.113
322 15.199 5.043
323 15.585 4.831
324 15.582 4.810
325 15.220 3.967
326 14.865 4.100
327 15.398 4.020
328 15.958 3.988
329 15.650 5.005
330 15.421 4.648
331 15.639 4.693
332 15.511 3.836
333 15.464 3.592
334 16.503 3.293
335 17.295 2.865
336 17.485 2.517
337 17.034 2.467
338 16.129 1.672
339 15.337 1.508
340 15.855 0.971
341 16.373 0.868
342 16.527 0.754
343 16.582 -0.063
344 16.789 -0.848
345 17.154 -0.676
346 18.385 0.211
347 19.040 0.112
348 18.729 0.532
349 19.351 0.802
350 19.548 0.624
351 19.638 0.061
352 19.475 -0.795
353 19.191 -1.336
354 19.022 -0.803
355 19.325 0.410
356 18.638 1.188
357 18.900 0.530
358 19.102 0.159
359 18.940 0.855
360 18.714 0.939
361 19.133 0.821
362 19.260 1.186
363 19.116 0.954
364 19.307 1.090
365 19.756 2.672
366 19.969 2.167
367 20.486 1.246
368 20.829 1.326
369 20.542 0.612
370 19.987 0.199
371 19.346 0.070
372 20.323 -0.772
373 20.519 -0.656
374 20.717 -0.916
375 21.193 -0.337
376 20.472 -0.087
377 20.319 -0.307
378 18.949 -0.756
379 18.749 -0.925
380 19.037 -1.049
381 19.012 -1.724
382 19.593 -2.268
383 19.830 -1.463
384 20.260 -1.318
385 20.696 -1.883
386 22.307 -0.781
387 22.458 -0.692
388 22.578 -0.914
389 23.017 -1.488
390 22.265 -2.167
391 22.623 -2.628
392 23.575 -2.496
393 23.400 -3.094
394 22.847 -3.201
395 22.153 -3.589
396 21.399 -3.905
397 20.611 -4.409
398 20.137 -4.706
399 19.657 -5.013
400 19.470 -5.087
401 19.398 -5.730
402 19.286 -6.472
403 18.776 -6.268
404 19.073 -6.393
405 18.817 -6.460
406 19.403 -6.420
407 19.070 -6.892
408 18.569 -7.062
409 18.391 -7.026
410 18.130 -6.471
411 18.054 -6.198
412 17.525 -5.824
413 17.155 -6.032
414 17.932 -5.857
415 18.085 -5.052
416 17.251 -5.058
417 16.799 -6.021
418 15.720 -6.367
419 14.413 -6.720
420 13.426 -6.707
421 13.281 -7.130
422 12.689 -7.511
423 12.736 -8.544
424 12.727 -9.172
425 13.581 -9.243
426 13.336 -9.332
427 13.438 -9.246
428 13.165 -8.809
429 13.241 -9.732
430 12.600 -9.670
431 12.159 -9.652
432 12.010 -8.630
433 11.842 -7.786
434 12.071 -6.981
435 13.080 -7.294
436 13.322 -7.340
437 13.176 -7.091
438 12.846 -7.264
439 12.773 -8.003
440 12.534 -8.380
441 12.470 -9.016
442 12.666 -8.897
443 13.171 -8.371
444 12.896 -8.696
445 13.090 -8.802
446 13.240 -9.768
447 14.293 -10.645
448 15.411 -11.578
449 16.115 -11.822
450 16.430 -12.055
451 16.283 -12.728
452 15.839 -12.486
453 15.677 -12.729
454 15.661 -12.489
455 15.330 -12.504
456 16.120 -12.133
457 16.154 -11.771
458 15.469 -11.542
459 15.081 -10.960
460 14.231 -10.674
461 14.044 -10.688
462 14.339 -10.942
463 13.870 -11.215
464 13.593 -10.905
465 13.384 -9.970
466 13.416 -9.309
467 13.151 -9.451
468 12.611 -9.580
469 12.730 -9.411
470 12.998 -9.372
471 13.443 -8.713
472 13.580 -8.645
473 13.196 -8.467
474 13.433 -8.942
475 13.781 -8.698
476 14.057 -8.458
477 14.283 -7.528
478 14.339 -7.604
479 14.078 -7.611
480 14.116 -7.445
481 13.420 -6.562
482 13.293 -5.661
483 13.303 -5.881
484 13.280 -6.084
485 13.405 -6.617
486 12.822 -6.193
487 13.464 -6.671
488 12.885 -6.700
489 12.827 -6.639
490 13.174 -6.586
491 12.858 -6.225
492 13.131 -6.250
493 12.304 -7.358
494 11.545 -7.013
495 11.110 -7.355
496 10.914 -6.989
497 11.078 -5.958
498 10.311 -6.275
499 10.120 -6.332
500 10.486 -6.084
501 10.728 -6.718
