# Supplementary material for: Maximum likelihood-based estimation of diffusion coefficient is quick and reliable method for analyzing estradiol actions on surface receptor movements
Source: Front Neuroinform. 2023 Mar 8;17:1005936. doi: 10.3389/fninf.2023.1005936 (PMC10031098; doi:10.3389/fninf.2023.1005936)
Supplement: Supplementary file 2 [file Data_Sheet_2.ZIP › 00-D-error_sensitivity/D015_s0/Traj_N=500_D=0.15_Error=0_MotionBlur _No.194.dat]

001 -0.566 -0.065
002 -1.328 -0.025
003 -1.415 -0.231
004 -0.795 -0.485
005 -0.686 -1.615
006 -0.372 -0.654
007 -0.652 0.321
008 -1.051 0.740
009 -1.137 0.262
010 -1.221 1.255
011 -2.153 0.960
012 -2.769 0.132
013 -2.609 -0.474
014 -2.537 -1.222
015 -2.596 -2.147
016 -2.680 -2.595
017 -3.584 -2.628
018 -4.136 -2.108
019 -3.943 -1.686
020 -4.059 -0.982
021 -3.166 -0.911
022 -2.304 -1.064
023 -2.527 -1.201
024 -2.878 -1.488
025 -3.810 -0.968
026 -3.776 -0.506
027 -4.418 0.451
028 -4.682 1.317
029 -5.294 1.511
030 -6.535 1.292
031 -7.507 1.304
032 -7.988 0.688
033 -7.973 0.318
034 -7.228 0.706
035 -6.912 1.420
036 -6.508 1.073
037 -6.608 0.864
038 -6.236 1.269
039 -6.937 2.253
040 -7.346 2.456
041 -6.819 2.331
042 -6.776 2.300
043 -6.894 2.380
044 -6.699 2.648
045 -6.401 1.976
046 -7.337 1.823
047 -7.609 1.436
048 -7.241 0.712
049 -7.292 0.758
050 -7.163 0.234
051 -7.013 0.285
052 -7.470 -0.099
053 -7.601 -0.375
054 -7.280 -0.152
055 -6.795 0.581
056 -7.139 1.424
057 -7.544 1.174
058 -7.299 1.696
059 -7.167 2.525
060 -6.693 2.218
061 -6.866 2.390
062 -6.486 2.356
063 -6.037 1.823
064 -5.808 1.156
065 -5.065 0.726
066 -5.558 0.476
067 -5.560 -0.952
068 -5.344 -1.135
069 -5.843 -1.772
070 -5.829 -2.093
071 -4.795 -2.455
072 -4.794 -3.341
073 -5.018 -3.765
074 -5.638 -2.885
075 -5.429 -2.764
076 -5.363 -2.132
077 -5.637 -1.455
078 -5.332 -1.276
079 -5.539 -1.637
080 -5.962 -1.667
081 -5.398 -0.981
082 -6.107 -0.187
083 -6.949 -0.292
084 -7.576 0.089
085 -6.898 1.065
086 -7.048 1.351
087 -6.973 0.907
088 -5.928 1.343
089 -5.698 1.294
090 -6.949 1.083
091 -6.958 1.626
092 -7.232 1.514
093 -7.097 2.039
094 -6.290 2.156
095 -6.106 1.942
096 -6.457 2.765
097 -6.053 3.023
098 -6.101 3.639
099 -6.094 2.649
100 -6.624 1.682
101 -5.656 1.815
102 -5.647 2.099
103 -6.564 2.283
104 -6.319 2.839
105 -5.925 2.115
106 -6.181 2.515
107 -6.020 3.291
108 -6.096 2.958
109 -6.810 2.830
110 -8.411 3.047
111 -8.722 2.976
112 -9.157 2.601
113 -9.919 2.828
114 -9.314 2.323
115 -8.510 2.156
116 -8.863 2.853
117 -9.250 2.967
118 -9.566 3.415
119 -9.702 4.120
120 -9.448 4.908
121 -9.205 5.300
122 -9.754 4.648
123 -11.559 4.951
124 -12.054 5.157
125 -11.899 5.076
126 -12.128 6.116
127 -12.090 7.139
128 -12.344 7.577
129 -11.893 7.167
130 -11.366 6.133
131 -10.721 5.464
132 -10.711 5.561
133 -11.458 5.200
134 -12.580 4.728
135 -13.445 4.938
136 -13.521 5.569
137 -13.679 6.105
138 -13.783 5.935
139 -13.867 5.946
140 -14.367 5.976
141 -13.800 6.449
142 -12.949 6.107
143 -12.177 5.506
144 -11.659 4.973
145 -11.547 4.453
146 -11.349 4.422
147 -11.340 4.420
148 -11.616 5.494
149 -11.727 6.377
150 -12.331 6.454
151 -12.774 7.413
152 -12.350 7.230
153 -12.357 6.250
154 -12.160 6.387
155 -12.832 6.091
156 -12.951 5.604
157 -13.781 5.459
158 -13.752 5.594
159 -13.102 5.363
160 -12.709 5.575
161 -12.269 4.545
162 -12.546 3.894
163 -13.296 3.289
164 -14.529 2.857
165 -14.416 2.884
166 -14.381 3.561
167 -14.337 4.784
168 -14.712 4.365
169 -15.078 4.123
170 -15.057 4.280
171 -15.063 4.849
172 -15.279 5.363
173 -14.719 6.293
174 -14.565 6.306
175 -14.199 6.170
176 -13.826 6.423
177 -13.687 6.285
178 -14.084 6.093
179 -13.845 6.792
180 -13.927 7.715
181 -13.417 7.230
182 -12.554 6.377
183 -12.634 6.121
184 -13.109 5.594
185 -12.849 5.332
186 -12.576 6.258
187 -12.474 6.812
188 -11.960 7.432
189 -12.222 7.337
190 -12.445 7.020
191 -13.068 6.000
192 -12.676 5.061
193 -12.647 4.617
194 -13.356 3.873
195 -13.636 3.154
196 -13.206 2.230
197 -13.402 2.678
198 -13.822 2.572
199 -13.823 2.785
200 -13.061 2.429
201 -12.608 2.534
202 -11.328 2.728
203 -11.573 2.631
204 -11.848 2.509
205 -12.698 2.379
206 -13.627 1.609
207 -13.502 1.140
208 -13.342 0.471
209 -13.313 0.511
210 -13.191 -0.238
211 -13.793 -0.559
212 -13.777 -1.083
213 -14.537 -0.712
214 -14.895 -1.020
215 -14.800 -0.877
216 -15.019 0.043
217 -15.054 0.769
218 -14.483 0.793
219 -13.744 1.455
220 -13.761 1.709
221 -14.622 1.050
222 -14.606 1.374
223 -14.517 1.098
224 -14.874 1.350
225 -15.309 1.417
226 -15.478 1.293
227 -15.877 0.963
228 -17.152 0.574
229 -17.975 0.317
230 -17.887 -0.160
231 -17.535 1.056
232 -16.877 0.779
233 -15.703 0.244
234 -15.606 -0.431
235 -16.022 -0.739
236 -15.603 -1.493
237 -15.504 -1.458
238 -15.790 -1.632
239 -16.112 -0.785
240 -16.236 -0.173
241 -16.129 -0.520
242 -15.377 -0.734
243 -15.400 0.241
244 -15.219 0.805
245 -14.510 1.135
246 -14.410 1.483
247 -14.005 1.144
248 -14.806 0.988
249 -14.753 0.766
250 -15.589 0.836
251 -15.501 0.429
252 -15.255 0.667
253 -15.615 1.412
254 -15.596 1.035
255 -15.814 1.582
256 -15.779 2.386
257 -16.204 2.683
258 -16.808 1.973
259 -17.211 1.402
260 -17.400 0.775
261 -17.475 0.332
262 -17.776 -0.026
263 -17.626 0.623
264 -17.782 0.779
265 -17.607 0.755
266 -16.896 0.434
267 -16.553 0.454
268 -17.070 -0.349
269 -16.949 -0.613
270 -16.699 -1.382
271 -17.055 -2.284
272 -16.865 -2.239
273 -16.549 -3.193
274 -16.953 -3.695
275 -15.867 -3.779
276 -15.344 -3.705
277 -15.448 -4.288
278 -15.113 -5.201
279 -14.758 -4.980
280 -14.805 -4.745
281 -14.397 -4.231
282 -14.384 -3.751
283 -14.718 -3.489
284 -14.348 -3.405
285 -13.745 -3.359
286 -13.234 -3.794
287 -12.891 -4.716
288 -12.844 -4.837
289 -13.404 -4.186
290 -13.265 -4.089
291 -13.313 -4.107
292 -13.217 -4.033
293 -12.502 -4.136
294 -13.064 -3.219
295 -13.332 -2.311
296 -13.547 -2.048
297 -13.689 -1.524
298 -13.789 -1.090
299 -13.063 -0.529
300 -12.746 -0.060
301 -12.766 -1.015
302 -13.085 -1.417
303 -13.199 -3.204
304 -12.755 -3.228
305 -12.210 -3.947
306 -12.460 -3.554
307 -12.196 -3.431
308 -12.920 -3.690
309 -12.720 -3.511
310 -11.825 -3.338
311 -11.579 -3.576
312 -11.959 -4.281
313 -12.466 -4.429
314 -11.560 -4.364
315 -11.804 -3.841
316 -12.265 -3.674
317 -12.096 -3.460
318 -12.511 -3.563
319 -12.844 -3.178
320 -13.087 -4.027
321 -12.858 -3.932
322 -12.221 -3.880
323 -12.337 -3.567
324 -11.677 -3.408
325 -11.431 -3.473
326 -11.395 -2.887
327 -11.971 -2.741
328 -11.527 -3.336
329 -10.964 -3.874
330 -11.047 -3.528
331 -10.606 -3.444
332 -10.275 -3.147
333 -10.284 -3.249
334 -10.074 -3.590
335 -10.244 -2.659
336 -10.232 -1.840
337 -10.378 -1.476
338 -10.067 -1.785
339 -9.653 -2.716
340 -9.274 -1.883
341 -9.607 -2.046
342 -9.728 -2.413
343 -8.879 -2.933
344 -8.826 -2.740
345 -8.769 -3.393
346 -8.314 -3.415
347 -7.171 -3.897
348 -7.390 -4.066
349 -7.649 -4.118
350 -7.511 -3.665
351 -6.750 -3.010
352 -7.158 -2.385
353 -7.885 -2.070
354 -8.798 -2.649
355 -9.161 -3.186
356 -8.395 -3.631
357 -8.417 -3.716
358 -8.513 -4.426
359 -8.020 -4.507
360 -8.512 -4.611
361 -8.644 -5.040
362 -8.218 -4.992
363 -7.905 -4.673
364 -7.848 -4.959
365 -6.995 -5.419
366 -6.915 -5.585
367 -8.293 -5.492
368 -9.547 -5.908
369 -9.614 -7.052
370 -10.077 -7.903
371 -10.014 -8.551
372 -10.163 -8.374
373 -10.544 -8.344
374 -9.889 -8.326
375 -9.056 -7.741
376 -8.512 -7.185
377 -8.063 -6.888
378 -8.506 -6.309
379 -8.310 -6.493
380 -8.006 -6.656
381 -7.655 -6.594
382 -7.579 -7.013
383 -7.095 -6.899
384 -6.835 -6.518
385 -7.501 -6.640
386 -8.420 -6.509
387 -9.297 -6.257
388 -8.457 -7.089
389 -7.484 -7.631
390 -7.660 -8.173
391 -8.061 -7.270
392 -7.079 -7.502
393 -6.511 -7.082
394 -6.218 -7.665
395 -5.962 -7.686
396 -5.969 -6.900
397 -6.083 -7.026
398 -5.610 -7.060
399 -5.396 -7.082
400 -5.233 -7.113
401 -4.879 -6.485
402 -5.089 -6.253
403 -4.815 -5.663
404 -5.501 -4.821
405 -5.410 -4.142
406 -6.202 -3.339
407 -6.868 -3.182
408 -7.357 -4.563
409 -7.626 -4.049
410 -7.922 -3.647
411 -8.593 -3.693
412 -8.982 -4.088
413 -9.172 -4.774
414 -9.262 -5.077
415 -9.619 -5.117
416 -9.312 -4.488
417 -10.236 -3.884
418 -10.542 -3.902
419 -10.814 -4.280
420 -10.386 -4.480
421 -9.920 -4.664
422 -9.792 -5.117
423 -9.808 -5.053
424 -10.688 -5.001
425 -11.575 -5.068
426 -11.311 -5.091
427 -11.059 -4.683
428 -10.812 -4.207
429 -11.281 -4.024
430 -11.377 -4.804
431 -10.739 -4.363
432 -9.946 -4.087
433 -10.491 -4.331
434 -10.950 -4.476
435 -10.936 -4.848
436 -10.900 -5.136
437 -9.818 -4.467
438 -10.600 -4.514
439 -11.168 -4.808
440 -11.024 -4.468
441 -11.255 -4.209
442 -11.425 -4.239
443 -11.941 -4.837
444 -10.803 -5.730
445 -10.330 -5.280
446 -9.553 -4.950
447 -9.214 -5.236
448 -9.602 -5.415
449 -8.636 -5.374
450 -8.652 -4.829
451 -8.754 -4.475
452 -9.126 -3.386
453 -8.734 -3.029
454 -8.602 -3.361
455 -8.503 -3.696
456 -8.709 -3.141
457 -8.830 -2.927
458 -8.298 -2.003
459 -7.490 -1.793
460 -6.612 -1.406
461 -7.280 -1.449
462 -7.910 -2.427
463 -8.485 -2.279
464 -8.043 -1.966
465 -7.491 -1.877
466 -6.954 -1.949
467 -7.298 -2.493
468 -7.653 -2.701
469 -8.021 -3.344
470 -8.052 -3.678
471 -7.849 -4.517
472 -7.661 -5.445
473 -7.151 -4.938
474 -6.722 -4.200
475 -5.828 -4.839
476 -5.390 -5.121
477 -5.793 -4.540
478 -5.249 -3.807
479 -5.541 -4.721
480 -6.042 -5.213
481 -6.369 -5.189
482 -6.710 -4.441
483 -6.248 -3.723
484 -6.340 -3.950
485 -5.958 -3.996
486 -5.497 -4.006
487 -5.509 -3.867
488 -4.799 -4.748
489 -4.353 -5.040
490 -3.505 -5.304
491 -4.068 -5.251
492 -4.606 -5.538
493 -5.100 -4.998
494 -5.203 -4.068
495 -4.235 -4.751
496 -4.813 -4.732
497 -4.820 -5.016
498 -5.171 -5.158
499 -5.012 -5.370
500 -5.316 -5.564
501 -5.704 -5.576
