# Supplementary material for: Maximum likelihood-based estimation of diffusion coefficient is quick and reliable method for analyzing estradiol actions on surface receptor movements
Source: Front Neuroinform. 2023 Mar 8;17:1005936. doi: 10.3389/fninf.2023.1005936 (PMC10031098; doi:10.3389/fninf.2023.1005936)
Supplement: Supplementary file 2 [file Data_Sheet_2.ZIP › 00-D-error_sensitivity/D015_s0/Traj_N=500_D=0.15_Error=0_MotionBlur _No.195.dat]

001 -0.316 0.328
002 0.568 0.515
003 0.459 -0.077
004 0.552 0.029
005 1.667 0.631
006 1.661 0.746
007 0.374 0.461
008 0.080 0.183
009 -0.118 -0.534
010 0.004 -0.222
011 -0.084 0.114
012 0.134 0.503
013 -0.315 0.219
014 -0.440 0.076
015 -1.544 -0.368
016 -2.210 -0.282
017 -1.739 -1.196
018 -0.625 -2.478
019 -0.176 -2.644
020 0.124 -2.238
021 -0.969 -2.464
022 -1.032 -3.148
023 -0.775 -2.841
024 -1.584 -2.967
025 -2.007 -3.965
026 -1.917 -4.527
027 -2.239 -4.599
028 -2.703 -4.469
029 -3.467 -3.739
030 -3.716 -3.350
031 -4.651 -3.153
032 -4.256 -2.590
033 -3.982 -3.066
034 -3.725 -3.119
035 -3.848 -3.261
036 -3.472 -2.870
037 -3.500 -1.880
038 -4.344 -1.874
039 -3.986 -2.170
040 -4.296 -2.223
041 -4.830 -1.746
042 -4.718 -2.482
043 -5.345 -2.593
044 -5.746 -2.857
045 -5.484 -2.261
046 -5.429 -2.683
047 -5.468 -2.606
048 -5.179 -2.349
049 -4.854 -1.899
050 -5.100 -1.164
051 -5.576 -0.914
052 -4.580 -1.738
053 -3.763 -2.279
054 -3.541 -1.888
055 -4.825 -0.750
056 -5.250 -0.536
057 -4.568 -0.886
058 -5.164 -1.237
059 -5.244 -0.881
060 -5.532 -0.523
061 -5.748 -0.663
062 -5.986 -0.484
063 -4.964 -0.626
064 -4.637 -0.593
065 -4.423 -0.372
066 -3.580 -0.269
067 -2.094 -0.046
068 -1.548 -0.613
069 -1.682 -0.799
070 -1.319 -1.006
071 -1.665 -0.324
072 -1.336 -0.128
073 -0.961 -0.416
074 -0.192 0.521
075 0.123 0.999
076 -0.656 1.006
077 -0.631 0.288
078 -1.646 -0.191
079 -2.303 -0.089
080 -2.633 0.275
081 -3.413 0.455
082 -3.557 0.632
083 -3.209 1.393
084 -3.505 0.712
085 -2.513 -0.413
086 -2.246 -0.389
087 -1.926 -0.179
088 -2.096 0.964
089 -1.291 0.709
090 -1.276 0.661
091 -1.399 0.420
092 -1.936 0.724
093 -2.283 1.032
094 -2.700 1.122
095 -3.149 0.753
096 -2.964 0.809
097 -3.886 0.862
098 -4.761 -0.051
099 -5.045 -0.513
100 -5.253 0.352
101 -4.465 0.629
102 -4.372 0.175
103 -4.109 0.903
104 -4.297 0.996
105 -4.277 1.827
106 -4.254 2.118
107 -4.420 3.760
108 -3.608 4.110
109 -3.699 4.015
110 -3.113 4.121
111 -2.563 4.664
112 -2.898 5.067
113 -1.919 5.563
114 -1.305 5.449
115 -0.562 5.409
116 0.188 4.789
117 -0.075 3.803
118 -0.019 3.258
119 0.065 3.261
120 1.118 2.982
121 0.713 2.632
122 0.991 2.287
123 1.551 1.894
124 1.176 1.278
125 1.719 1.259
126 2.220 1.557
127 2.163 1.938
128 2.155 1.680
129 2.082 1.734
130 2.587 1.791
131 2.129 1.147
132 1.942 0.988
133 2.297 0.789
134 2.012 0.826
135 1.415 0.472
136 1.331 0.088
137 1.746 -0.146
138 1.737 -0.169
139 2.123 -0.083
140 1.521 -0.198
141 1.792 -0.450
142 2.130 -0.168
143 1.472 -0.457
144 1.918 -0.540
145 1.945 -0.461
146 1.503 -0.339
147 1.531 -0.390
148 2.288 -0.465
149 3.081 -0.823
150 3.446 -1.387
151 3.520 -0.266
152 3.366 -0.024
153 3.799 0.112
154 3.572 0.471
155 4.475 0.520
156 4.291 -0.123
157 3.428 -0.837
158 3.449 -0.815
159 2.830 -0.448
160 1.797 -0.280
161 2.192 -0.222
162 2.077 -0.607
163 2.031 0.326
164 1.881 0.686
165 1.565 0.818
166 1.375 1.375
167 1.572 1.633
168 1.986 1.509
169 2.423 1.224
170 2.861 1.202
171 3.508 1.357
172 3.953 1.752
173 4.240 1.374
174 4.554 0.904
175 4.762 1.038
176 4.384 0.950
177 3.899 1.253
178 3.717 0.874
179 3.649 0.346
180 4.147 0.404
181 4.020 0.803
182 4.754 1.570
183 4.872 1.671
184 4.294 1.522
185 3.785 1.875
186 3.685 1.980
187 3.042 3.090
188 2.459 2.841
189 1.909 2.606
190 1.027 1.986
191 0.950 2.589
192 0.879 2.756
193 0.609 2.830
194 0.245 2.124
195 0.313 1.382
196 0.638 0.127
197 0.175 -0.872
198 0.179 -0.056
199 0.417 0.827
200 0.410 0.957
201 0.384 1.180
202 0.856 1.178
203 0.959 0.083
204 1.512 0.211
205 1.610 0.292
206 1.526 0.057
207 1.908 -0.460
208 2.103 -0.324
209 2.708 -0.715
210 3.286 -0.815
211 3.762 -0.632
212 4.824 -0.639
213 5.217 -0.456
214 5.096 -0.920
215 4.669 -1.318
216 3.177 -2.281
217 3.592 -2.366
218 4.216 -2.925
219 4.362 -2.022
220 4.075 -1.025
221 3.635 -0.521
222 3.907 0.090
223 3.503 0.331
224 3.291 -0.178
225 3.286 -0.156
226 3.284 -0.519
227 2.917 -1.298
228 2.712 -0.925
229 2.932 -0.471
230 2.197 -0.428
231 1.991 -0.358
232 1.231 -0.461
233 0.363 0.006
234 0.258 -0.300
235 0.747 -1.132
236 2.016 -1.497
237 2.290 -2.263
238 2.546 -1.725
239 2.712 -1.140
240 2.335 -0.629
241 2.214 0.311
242 2.238 0.460
243 2.856 -0.208
244 3.325 0.045
245 3.240 0.513
246 3.173 0.618
247 2.786 1.136
248 2.861 1.105
249 3.754 1.272
250 3.646 1.269
251 4.372 1.355
252 4.873 1.264
253 4.239 1.615
254 3.910 2.106
255 4.102 1.882
256 3.854 1.243
257 3.370 1.228
258 3.752 1.185
259 2.801 0.905
260 2.779 1.350
261 2.982 0.348
262 2.328 0.016
263 1.134 -0.043
264 1.685 -0.304
265 1.499 0.249
266 1.942 0.444
267 1.913 -0.071
268 2.390 -0.043
269 2.348 -0.321
270 1.635 0.218
271 1.870 -0.508
272 0.785 -1.045
273 0.971 -0.757
274 1.013 -0.463
275 0.933 -0.685
276 1.402 -0.105
277 1.128 0.287
278 1.739 1.216
279 2.127 1.637
280 2.037 2.032
281 2.293 2.239
282 1.986 3.127
283 2.670 3.217
284 3.600 3.000
285 4.304 2.297
286 5.265 2.486
287 5.154 2.429
288 5.245 1.881
289 5.719 1.463
290 5.897 1.027
291 6.351 0.506
292 7.393 0.807
293 8.107 0.793
294 8.106 0.304
295 7.626 0.561
296 7.116 0.066
297 7.110 -0.724
298 7.222 -0.965
299 7.011 -1.117
300 6.442 -1.662
301 5.931 -1.369
302 5.991 -1.776
303 6.315 -2.411
304 5.632 -2.031
305 5.729 -2.950
306 5.607 -3.280
307 5.235 -3.154
308 4.427 -2.955
309 4.905 -2.890
310 5.154 -2.687
311 4.868 -2.573
312 5.357 -1.999
313 4.772 -2.907
314 4.115 -2.976
315 3.805 -2.902
316 3.557 -3.472
317 4.298 -4.474
318 4.032 -5.238
319 4.242 -4.646
320 4.321 -3.772
321 3.978 -3.650
322 3.841 -3.947
323 3.365 -2.897
324 3.020 -2.252
325 2.580 -2.565
326 2.556 -2.976
327 2.406 -3.028
328 2.468 -3.685
329 3.194 -3.925
330 3.240 -3.769
331 4.073 -2.619
332 4.357 -2.284
333 4.558 -3.218
334 4.535 -3.608
335 4.362 -4.118
336 4.942 -4.923
337 4.236 -5.193
338 3.199 -6.017
339 3.191 -6.372
340 3.085 -6.619
341 3.929 -5.463
342 3.150 -5.218
343 2.884 -5.367
344 2.771 -5.682
345 1.651 -5.885
346 1.330 -6.428
347 1.373 -6.465
348 1.586 -6.126
349 2.061 -6.537
350 1.611 -6.946
351 1.195 -6.789
352 1.527 -6.743
353 2.096 -6.257
354 1.590 -6.023
355 2.176 -6.117
356 2.852 -5.550
357 3.306 -4.528
358 3.478 -3.871
359 3.363 -3.602
360 2.852 -4.393
361 2.298 -4.172
362 1.537 -3.655
363 1.652 -3.853
364 2.067 -3.504
365 2.137 -3.321
366 3.132 -4.406
367 3.735 -4.498
368 3.050 -3.635
369 2.739 -3.440
370 2.209 -3.445
371 1.949 -3.699
372 2.294 -4.751
373 3.115 -4.171
374 2.906 -3.119
375 3.377 -3.165
376 3.676 -4.687
377 4.101 -5.054
378 4.772 -4.365
379 4.608 -2.967
380 4.742 -2.785
381 4.641 -2.524
382 4.632 -3.019
383 3.895 -2.531
384 3.405 -1.261
385 4.164 -1.186
386 4.448 -1.680
387 4.711 -2.728
388 5.437 -2.492
389 5.460 -2.087
390 4.841 -1.732
391 5.203 -1.208
392 4.964 -1.025
393 5.386 -1.489
394 5.220 -0.985
395 4.836 -0.243
396 4.068 0.150
397 3.505 1.172
398 2.716 1.792
399 2.682 1.268
400 3.176 0.534
401 3.611 0.095
402 2.712 0.218
403 1.767 0.399
404 1.275 1.266
405 0.777 1.543
406 0.281 1.174
407 0.612 0.371
408 1.121 0.148
409 1.455 -0.203
410 1.056 -0.497
411 0.596 -0.425
412 1.294 -0.542
413 1.079 -0.822
414 0.771 -0.126
415 0.050 -0.037
416 -0.913 0.699
417 -1.778 1.216
418 -1.995 0.892
419 -1.636 0.368
420 -1.706 0.634
421 -1.328 0.353
422 -1.168 -0.036
423 -1.339 0.058
424 -1.548 0.338
425 -2.080 0.331
426 -3.308 0.812
427 -3.843 0.862
428 -3.548 0.987
429 -4.664 0.146
430 -4.372 0.247
431 -3.875 0.218
432 -3.414 0.231
433 -2.706 -0.130
434 -2.064 -0.059
435 -1.297 0.564
436 -0.945 0.551
437 -0.487 0.928
438 -0.400 2.001
439 0.173 1.814
440 -0.338 0.894
441 -0.664 0.544
442 -0.814 1.542
443 -0.684 2.201
444 -0.815 2.489
445 -0.457 3.416
446 -0.634 4.874
447 -1.043 4.959
448 -1.285 4.978
449 -1.503 5.066
450 -1.597 5.141
451 -1.992 4.893
452 -2.736 5.025
453 -3.524 4.834
454 -3.903 5.570
455 -4.573 5.544
456 -4.372 5.634
457 -4.371 6.116
458 -3.917 6.092
459 -4.291 5.896
460 -4.428 6.504
461 -4.641 6.432
462 -4.173 6.793
463 -3.117 7.607
464 -3.026 6.597
465 -3.842 6.086
466 -3.647 5.276
467 -2.620 5.336
468 -1.658 5.315
469 -2.238 5.086
470 -3.055 4.215
471 -2.959 4.342
472 -3.139 4.960
473 -3.773 4.769
474 -3.341 4.103
475 -4.186 4.170
476 -4.716 3.518
477 -5.008 4.265
478 -4.693 3.674
479 -4.251 3.222
480 -4.452 3.680
481 -4.393 2.985
482 -3.934 2.950
483 -4.272 2.631
484 -4.643 2.384
485 -4.559 1.949
486 -4.276 2.350
487 -4.545 2.129
488 -5.782 1.822
489 -6.229 1.622
490 -6.263 1.579
491 -6.636 1.991
492 -6.636 2.057
493 -7.215 2.289
494 -8.179 2.353
495 -9.095 2.217
496 -9.617 2.891
497 -10.003 3.088
498 -10.776 2.504
499 -10.771 2.558
500 -9.968 2.296
501 -10.336 2.705
