# Supplementary material for: Maximum likelihood-based estimation of diffusion coefficient is quick and reliable method for analyzing estradiol actions on surface receptor movements
Source: Front Neuroinform. 2023 Mar 8;17:1005936. doi: 10.3389/fninf.2023.1005936 (PMC10031098; doi:10.3389/fninf.2023.1005936)
Supplement: Supplementary file 2 [file Data_Sheet_2.ZIP › 00-D-error_sensitivity/D015_s0/Traj_N=500_D=0.15_Error=0_MotionBlur _No.196.dat]

001 -0.306 0.507
002 -0.143 0.577
003 -0.110 0.714
004 -0.032 0.890
005 -0.178 0.841
006 0.121 0.401
007 0.956 0.978
008 0.732 0.807
009 0.660 0.114
010 -0.182 -0.331
011 -0.918 0.120
012 -0.413 0.959
013 -0.836 0.934
014 -1.696 1.685
015 -1.788 2.215
016 -2.992 3.020
017 -3.688 2.273
018 -3.204 2.091
019 -2.922 1.752
020 -3.731 0.910
021 -3.886 1.401
022 -4.132 1.434
023 -4.102 1.448
024 -4.492 1.007
025 -4.090 0.386
026 -4.380 -0.205
027 -4.561 -0.881
028 -4.358 -1.842
029 -5.213 -1.971
030 -6.033 -2.337
031 -6.139 -2.184
032 -6.247 -2.752
033 -5.976 -3.284
034 -6.690 -3.477
035 -6.658 -4.129
036 -5.407 -4.052
037 -5.364 -3.678
038 -5.828 -3.788
039 -4.792 -3.655
040 -3.944 -4.285
041 -3.218 -4.089
042 -2.054 -3.903
043 -2.292 -3.799
044 -1.829 -3.722
045 -1.611 -3.520
046 -1.477 -2.844
047 -0.736 -2.426
048 -1.051 -1.640
049 -1.747 -1.942
050 -1.880 -2.456
051 -2.340 -3.303
052 -1.975 -4.138
053 -1.958 -4.029
054 -3.257 -4.225
055 -2.933 -4.170
056 -2.567 -3.127
057 -2.497 -3.207
058 -2.475 -3.552
059 -2.929 -3.477
060 -3.238 -3.147
061 -3.060 -2.496
062 -2.651 -2.828
063 -2.672 -2.784
064 -2.986 -3.280
065 -3.132 -3.554
066 -2.890 -2.970
067 -2.906 -2.490
068 -2.493 -1.694
069 -2.573 -2.118
070 -2.369 -1.741
071 -2.132 -1.439
072 -2.190 -0.506
073 -2.428 0.140
074 -3.301 -0.213
075 -3.384 0.665
076 -3.199 1.281
077 -3.144 1.616
078 -2.610 2.251
079 -2.203 2.558
080 -1.647 3.159
081 -0.883 3.121
082 -0.357 3.393
083 0.802 3.868
084 0.490 4.111
085 0.012 3.547
086 -0.165 3.259
087 -0.254 3.296
088 -0.507 4.277
089 -0.675 4.293
090 -1.029 3.817
091 -1.033 2.880
092 -0.852 2.995
093 -0.977 3.105
094 -1.447 3.562
095 -0.766 4.134
096 0.523 3.400
097 0.783 3.888
098 -0.288 3.728
099 -0.430 4.326
100 -0.043 5.518
101 -0.494 6.189
102 0.706 6.157
103 0.849 5.116
104 0.180 4.797
105 -0.825 3.947
106 -1.509 3.931
107 -1.299 3.011
108 -1.117 1.945
109 -1.306 1.762
110 -0.943 1.495
111 -0.903 2.297
112 -0.488 1.741
113 -0.594 1.084
114 -0.100 0.553
115 0.641 -0.549
116 0.704 -0.616
117 0.870 -0.879
118 1.045 -0.394
119 0.841 -0.321
120 0.817 -0.234
121 1.398 -0.354
122 1.725 -0.313
123 2.372 -0.855
124 2.578 -1.297
125 2.490 -0.984
126 2.730 -0.227
127 2.395 -1.022
128 1.603 -1.485
129 0.862 -1.704
130 0.395 -2.184
131 0.144 -2.438
132 0.604 -2.354
133 -0.213 -2.588
134 -0.149 -2.613
135 0.029 -2.569
136 0.297 -3.031
137 0.513 -3.581
138 0.447 -3.090
139 0.544 -3.087
140 1.324 -3.085
141 1.561 -1.943
142 2.101 -1.332
143 2.356 -1.083
144 2.506 -0.506
145 2.840 0.702
146 3.468 -0.066
147 3.778 -1.407
148 3.697 -1.356
149 3.246 -1.733
150 3.144 -2.284
151 3.813 -1.281
152 3.871 -1.203
153 3.276 -1.494
154 2.681 -2.939
155 2.829 -3.970
156 3.382 -4.858
157 2.972 -5.090
158 2.246 -4.934
159 3.302 -4.398
160 3.741 -4.466
161 3.471 -4.684
162 2.974 -4.795
163 2.933 -4.613
164 3.105 -4.404
165 3.154 -4.432
166 3.497 -4.932
167 4.441 -4.902
168 4.210 -4.244
169 3.881 -4.479
170 4.204 -3.988
171 5.143 -3.197
172 5.886 -3.188
173 5.640 -3.137
174 5.761 -2.776
175 5.862 -2.895
176 6.153 -3.608
177 6.259 -4.288
178 6.350 -4.677
179 6.757 -4.116
180 6.591 -4.522
181 6.141 -5.112
182 6.207 -4.842
183 6.260 -3.854
184 7.229 -3.111
185 7.670 -2.221
186 7.390 -2.652
187 6.651 -3.275
188 5.955 -3.652
189 5.795 -3.781
190 5.292 -3.662
191 5.473 -3.763
192 5.487 -3.531
193 5.318 -3.279
194 5.755 -3.295
195 5.313 -3.041
196 4.813 -2.224
197 4.572 -1.735
198 4.161 -2.262
199 4.026 -1.446
200 3.590 -0.915
201 3.779 -1.604
202 3.677 -2.025
203 3.255 -2.161
204 4.209 -2.199
205 3.651 -2.037
206 2.468 -1.584
207 1.303 -2.315
208 1.729 -2.891
209 1.943 -2.740
210 1.606 -2.987
211 1.161 -3.394
212 0.871 -4.360
213 0.936 -4.610
214 0.842 -4.381
215 1.380 -4.773
216 1.333 -4.595
217 1.728 -5.457
218 2.204 -4.671
219 1.259 -4.142
220 0.706 -3.836
221 0.701 -3.744
222 1.134 -3.735
223 1.914 -4.284
224 2.479 -3.911
225 2.941 -3.998
226 3.186 -4.151
227 3.152 -3.588
228 2.690 -2.766
229 3.051 -2.549
230 2.409 -2.522
231 1.904 -2.756
232 1.844 -2.715
233 2.799 -2.700
234 2.680 -3.001
235 2.797 -3.235
236 2.289 -3.280
237 0.955 -3.001
238 0.415 -3.572
239 0.415 -3.885
240 0.374 -3.793
241 -0.464 -3.719
242 -0.789 -4.126
243 -0.343 -4.313
244 -0.724 -3.628
245 -0.585 -2.967
246 -0.377 -3.649
247 -0.439 -3.944
248 -0.401 -4.625
249 -0.791 -4.628
250 -1.325 -4.606
251 -0.688 -5.353
252 -1.312 -5.224
253 -2.280 -5.025
254 -2.264 -5.727
255 -2.261 -5.773
256 -2.004 -5.944
257 -1.472 -6.019
258 -1.529 -5.007
259 -1.672 -3.891
260 -1.664 -3.517
261 -1.167 -2.792
262 -0.593 -2.270
263 -0.491 -1.848
264 0.176 -2.057
265 -0.261 -2.766
266 -0.304 -3.418
267 -0.254 -4.186
268 -0.607 -4.209
269 -1.127 -3.993
270 -0.550 -3.718
271 -0.664 -4.398
272 -0.015 -4.329
273 0.384 -3.396
274 0.109 -3.605
275 0.227 -3.343
276 0.217 -3.247
277 1.238 -3.547
278 1.011 -3.988
279 0.322 -3.828
280 -0.594 -4.807
281 -1.454 -5.064
282 -1.576 -4.688
283 -1.662 -5.120
284 -2.403 -4.831
285 -1.977 -4.556
286 -2.342 -4.558
287 -1.885 -4.379
288 -1.552 -3.482
289 -2.182 -2.661
290 -2.880 -2.940
291 -3.671 -3.086
292 -3.468 -3.720
293 -3.296 -3.380
294 -3.406 -3.307
295 -4.296 -3.116
296 -4.748 -3.030
297 -5.590 -2.466
298 -5.969 -1.688
299 -5.104 -1.923
300 -4.904 -1.528
301 -5.037 -0.921
302 -5.924 -0.346
303 -6.238 0.076
304 -6.404 -0.428
305 -7.101 -0.273
306 -7.954 -0.182
307 -8.573 0.327
308 -8.855 -0.289
309 -8.544 -0.487
310 -8.323 -0.252
311 -7.644 -0.356
312 -8.161 -0.485
313 -7.435 -0.531
314 -7.332 -0.254
315 -6.922 -0.067
316 -6.702 -0.980
317 -6.609 -0.527
318 -6.960 -0.009
319 -6.957 -0.102
320 -7.365 0.204
321 -7.944 1.184
322 -7.219 1.814
323 -7.027 1.638
324 -7.368 1.676
325 -8.014 1.202
326 -8.021 1.229
327 -7.799 1.585
328 -8.035 1.539
329 -8.071 1.957
330 -8.452 1.866
331 -9.119 1.173
332 -9.059 0.736
333 -8.707 0.487
334 -8.418 0.907
335 -9.184 1.248
336 -9.638 1.088
337 -9.338 0.885
338 -9.614 1.184
339 -10.264 1.398
340 -10.430 1.606
341 -9.102 1.640
342 -8.792 1.984
343 -8.088 2.318
344 -8.205 3.301
345 -8.525 2.962
346 -9.007 2.664
347 -9.329 3.117
348 -9.098 3.748
349 -8.800 2.860
350 -9.063 3.235
351 -9.276 2.671
352 -9.233 2.959
353 -10.297 2.643
354 -10.238 2.596
355 -10.684 1.973
356 -10.483 1.650
357 -10.188 1.399
358 -10.110 1.379
359 -10.029 1.883
360 -10.015 1.425
361 -10.309 1.437
362 -10.360 1.642
363 -10.315 1.571
364 -9.032 1.580
365 -8.688 1.985
366 -8.847 2.706
367 -8.660 2.310
368 -8.442 1.612
369 -8.956 1.039
370 -9.708 0.213
371 -9.402 -0.405
372 -9.963 -0.284
373 -10.344 0.532
374 -10.054 1.455
375 -9.080 1.002
376 -8.659 1.411
377 -10.006 1.578
378 -10.194 1.969
379 -10.167 2.294
380 -10.208 2.235
381 -10.673 1.719
382 -11.293 1.119
383 -11.094 0.551
384 -10.335 1.106
385 -10.439 2.110
386 -10.868 2.283
387 -12.409 2.455
388 -13.301 2.088
389 -14.802 2.260
390 -16.124 2.020
391 -16.763 2.401
392 -16.484 3.161
393 -15.940 3.407
394 -15.485 4.119
395 -15.902 4.611
396 -16.153 4.269
397 -16.051 4.835
398 -15.831 4.858
399 -15.917 4.424
400 -16.223 4.675
401 -16.084 5.012
402 -16.192 5.733
403 -16.165 5.384
404 -16.101 5.197
405 -16.129 5.073
406 -15.812 5.425
407 -15.053 5.729
408 -15.374 6.041
409 -15.131 5.314
410 -14.817 4.942
411 -14.222 4.501
412 -13.890 4.829
413 -14.170 4.744
414 -14.066 4.330
415 -14.640 3.822
416 -15.237 3.827
417 -16.036 3.770
418 -15.835 3.269
419 -16.087 2.818
420 -16.657 3.114
421 -15.964 3.402
422 -16.909 3.823
423 -17.610 4.178
424 -17.685 3.464
425 -17.506 3.943
426 -18.615 4.022
427 -18.764 3.776
428 -18.468 3.348
429 -18.446 3.266
430 -17.557 3.141
431 -16.914 3.173
432 -17.213 2.320
433 -16.827 1.962
434 -16.377 1.565
435 -17.221 1.362
436 -16.599 1.088
437 -15.572 0.714
438 -15.780 0.731
439 -15.443 1.494
440 -14.765 2.391
441 -15.364 2.721
442 -16.449 2.330
443 -16.733 1.565
444 -16.766 1.753
445 -16.850 2.333
446 -16.488 3.048
447 -17.233 3.210
448 -17.814 3.192
449 -17.606 3.179
450 -16.595 3.669
451 -16.040 3.627
452 -15.737 3.431
453 -15.786 3.383
454 -15.615 3.255
455 -15.153 3.364
456 -15.291 3.652
457 -14.995 3.720
458 -15.971 4.910
459 -16.215 4.819
460 -16.333 4.640
461 -15.966 4.819
462 -16.483 5.464
463 -16.752 5.946
464 -17.307 5.971
465 -17.588 5.924
466 -18.717 5.374
467 -18.836 6.324
468 -19.033 6.659
469 -18.853 6.280
470 -19.027 6.639
471 -19.270 7.003
472 -19.428 7.250
473 -19.336 6.854
474 -20.285 7.001
475 -20.656 7.026
476 -20.840 6.246
477 -20.919 5.665
478 -21.201 4.926
479 -20.540 4.571
480 -19.377 5.448
481 -20.009 5.923
482 -20.476 6.480
483 -20.329 6.961
484 -19.799 6.357
485 -19.542 6.428
486 -19.588 6.305
487 -19.331 6.773
488 -18.558 6.620
489 -18.369 5.663
490 -18.976 5.627
491 -19.436 5.149
492 -18.650 4.599
493 -18.110 5.459
494 -17.565 5.997
495 -17.213 5.673
496 -18.012 5.196
497 -17.911 5.625
498 -18.093 5.564
499 -19.156 5.355
500 -18.659 4.886
501 -18.430 4.657
