# Supplementary material for: Maximum likelihood-based estimation of diffusion coefficient is quick and reliable method for analyzing estradiol actions on surface receptor movements
Source: Front Neuroinform. 2023 Mar 8;17:1005936. doi: 10.3389/fninf.2023.1005936 (PMC10031098; doi:10.3389/fninf.2023.1005936)
Supplement: Supplementary file 2 [file Data_Sheet_2.ZIP › 00-D-error_sensitivity/D015_s0/Traj_N=500_D=0.15_Error=0_MotionBlur _No.197.dat]

001 0.033 0.483
002 -0.299 0.911
003 -0.261 0.445
004 -0.215 -0.506
005 -0.112 -0.043
006 0.226 0.375
007 -0.792 0.719
008 -0.520 0.293
009 -0.782 0.196
010 -0.264 -0.556
011 0.597 -0.764
012 1.179 -0.411
013 1.027 -0.324
014 0.591 -0.102
015 0.870 -0.149
016 1.033 0.234
017 1.515 0.354
018 0.759 0.371
019 0.861 1.051
020 1.729 1.197
021 2.609 0.864
022 3.276 0.770
023 3.127 0.035
024 3.472 0.234
025 3.811 -0.674
026 4.586 -1.448
027 4.308 -2.175
028 3.553 -2.801
029 3.440 -2.741
030 3.302 -2.141
031 2.937 -1.331
032 2.499 0.268
033 1.278 0.435
034 0.987 0.655
035 0.481 1.062
036 -0.063 0.869
037 0.598 0.581
038 1.730 -0.381
039 1.166 -0.819
040 1.727 -1.191
041 1.382 -1.362
042 1.527 -0.613
043 2.411 0.376
044 3.077 1.207
045 3.549 0.911
046 3.904 0.526
047 3.694 1.503
048 3.825 1.036
049 2.982 1.454
050 2.639 2.153
051 1.968 3.134
052 2.175 3.700
053 2.446 4.122
054 2.468 4.802
055 2.813 4.925
056 3.112 5.097
057 2.600 4.560
058 2.276 3.849
059 2.650 4.033
060 2.892 4.196
061 3.627 4.503
062 4.080 4.831
063 4.755 4.629
064 5.085 4.924
065 5.244 4.964
066 4.739 4.151
067 4.890 4.011
068 4.343 3.516
069 4.675 3.826
070 5.158 3.912
071 5.433 4.046
072 5.250 3.894
073 6.358 4.268
074 6.554 4.105
075 6.001 4.469
076 6.640 4.760
077 6.132 4.514
078 6.167 5.216
079 5.792 4.974
080 6.315 4.598
081 6.013 3.594
082 6.148 2.933
083 5.947 3.259
084 6.260 2.966
085 6.269 3.325
086 7.147 3.778
087 7.200 3.381
088 6.481 3.305
089 6.172 2.923
090 6.462 3.128
091 6.458 3.058
092 6.491 2.482
093 6.471 2.298
094 6.490 1.781
095 6.880 1.693
096 7.401 2.185
097 7.448 2.702
098 6.572 2.573
099 7.035 2.778
100 7.524 3.170
101 7.797 3.165
102 7.939 2.534
103 7.640 3.088
104 7.619 3.763
105 7.858 3.311
106 7.741 2.739
107 7.368 3.136
108 7.759 3.576
109 7.653 4.780
110 8.054 5.350
111 8.427 5.570
112 8.048 4.962
113 7.890 5.027
114 7.918 5.881
115 7.757 6.091
116 8.768 6.389
117 8.546 6.810
118 7.916 7.076
119 7.831 7.813
120 8.061 8.491
121 7.839 7.452
122 8.005 6.671
123 7.035 6.183
124 7.875 6.324
125 7.647 7.584
126 7.531 7.856
127 7.499 7.829
128 7.055 7.527
129 6.506 6.955
130 5.642 6.286
131 5.211 6.285
132 4.468 6.355
133 4.357 6.626
134 3.255 7.151
135 3.050 7.891
136 3.803 7.942
137 4.037 8.711
138 4.466 8.467
139 4.162 8.332
140 3.986 8.212
141 4.044 7.497
142 5.005 7.135
143 5.216 6.863
144 4.912 6.011
145 6.052 6.545
146 6.383 6.489
147 6.572 6.594
148 7.238 6.563
149 8.121 6.515
150 8.429 6.195
151 7.571 6.189
152 7.379 6.907
153 7.561 8.318
154 8.818 8.640
155 8.169 8.633
156 8.389 8.072
157 7.563 7.065
158 7.645 5.975
159 7.178 5.999
160 7.565 6.480
161 7.586 6.246
162 6.839 6.089
163 6.630 6.657
164 6.448 6.690
165 6.900 6.084
166 6.920 6.189
167 6.905 7.385
168 5.726 7.195
169 5.935 7.501
170 6.490 7.857
171 7.436 8.122
172 7.326 8.860
173 6.347 9.518
174 7.065 9.558
175 6.892 9.967
176 6.862 9.673
177 6.902 8.663
178 7.059 8.399
179 7.334 8.172
180 7.053 7.904
181 7.070 8.135
182 6.107 7.117
183 5.756 7.005
184 5.869 7.184
185 6.070 7.718
186 6.276 7.736
187 7.475 8.450
188 8.827 8.509
189 8.944 8.029
190 8.640 7.792
191 9.270 6.673
192 10.178 6.500
193 11.270 6.318
194 11.559 7.516
195 11.151 7.108
196 11.243 6.329
197 11.530 6.637
198 11.164 6.997
199 11.648 7.328
200 12.007 7.001
201 11.252 6.776
202 11.467 5.984
203 11.905 5.872
204 12.085 5.619
205 12.134 4.607
206 12.353 4.136
207 12.555 3.804
208 12.349 2.628
209 12.684 1.896
210 12.785 1.049
211 12.421 0.481
212 12.898 0.202
213 12.884 0.462
214 12.656 0.629
215 11.974 0.794
216 11.375 0.152
217 11.276 -0.077
218 11.214 -0.447
219 11.670 0.286
220 12.064 0.478
221 11.850 -0.118
222 11.606 0.162
223 11.561 -0.120
224 10.854 -0.110
225 10.527 -0.976
226 10.885 -1.268
227 11.040 -1.287
228 10.345 -0.959
229 10.170 -0.846
230 9.900 -0.785
231 9.197 0.752
232 9.084 1.980
233 8.706 2.341
234 9.532 3.409
235 9.911 3.557
236 8.951 4.015
237 7.975 3.771
238 8.482 4.707
239 7.992 4.534
240 8.153 4.692
241 8.623 4.772
242 7.664 5.286
243 7.282 5.649
244 7.168 6.094
245 6.938 5.856
246 7.036 6.668
247 6.573 6.512
248 6.676 7.548
249 7.273 7.012
250 7.876 6.001
251 8.237 6.523
252 7.710 7.672
253 7.006 7.213
254 7.330 7.614
255 8.237 6.758
256 7.544 6.850
257 7.978 7.219
258 7.900 6.588
259 7.870 7.187
260 8.320 7.539
261 8.936 7.139
262 9.145 7.733
263 8.495 8.520
264 8.698 8.645
265 8.683 9.293
266 8.758 10.025
267 9.065 10.538
268 9.300 10.503
269 9.543 10.448
270 10.497 10.661
271 10.829 10.203
272 11.052 10.233
273 11.385 10.802
274 10.900 11.492
275 10.486 11.589
276 10.955 12.208
277 11.678 11.826
278 11.883 11.689
279 12.191 11.358
280 12.381 10.784
281 11.544 9.902
282 11.223 9.948
283 11.422 9.707
284 11.905 10.154
285 12.203 10.834
286 12.094 10.723
287 11.827 10.896
288 12.820 9.982
289 13.584 9.986
290 13.694 10.286
291 13.506 10.628
292 13.666 10.659
293 13.249 11.123
294 12.693 11.615
295 12.114 12.665
296 11.757 13.330
297 11.713 14.608
298 11.522 14.427
299 11.172 14.569
300 11.353 14.130
301 11.129 14.427
302 10.842 14.134
303 11.491 14.305
304 11.626 14.449
305 12.781 15.105
306 12.617 15.509
307 13.122 16.230
308 12.578 17.218
309 12.361 16.887
310 12.209 17.158
311 12.101 17.900
312 12.383 17.838
313 12.071 18.274
314 11.945 18.560
315 11.517 17.693
316 11.141 17.167
317 11.309 16.520
318 12.609 17.191
319 12.452 18.462
320 13.093 18.487
321 13.477 18.941
322 12.428 19.769
323 11.700 19.520
324 11.773 19.754
325 11.331 19.891
326 10.500 19.773
327 10.601 19.423
328 10.933 19.637
329 10.772 19.674
330 10.484 20.777
331 10.227 21.135
332 9.864 20.863
333 8.893 20.598
334 9.038 19.840
335 9.307 19.649
336 9.231 20.899
337 9.753 20.940
338 9.762 20.361
339 9.689 20.611
340 9.765 20.678
341 9.743 20.457
342 10.565 19.266
343 10.707 19.772
344 10.762 19.766
345 11.331 18.996
346 11.339 18.559
347 12.269 18.648
348 12.705 19.518
349 12.366 19.517
350 12.480 19.964
351 12.700 20.071
352 13.068 19.559
353 13.073 18.999
354 12.491 18.841
355 12.342 19.438
356 12.230 19.011
357 11.941 18.801
358 12.294 18.345
359 12.055 18.746
360 12.030 18.971
361 12.381 18.691
362 11.457 18.207
363 11.593 17.533
364 12.264 17.237
365 11.785 17.703
366 10.622 18.452
367 10.109 18.755
368 10.370 18.406
369 10.488 19.017
370 10.791 19.869
371 10.604 20.423
372 10.850 20.872
373 11.457 20.621
374 12.418 20.049
375 12.129 19.706
376 11.696 20.164
377 11.108 20.815
378 10.944 22.370
379 11.411 22.128
380 12.000 22.271
381 12.030 21.999
382 12.139 21.910
383 11.613 21.904
384 10.908 22.000
385 10.433 21.985
386 10.512 21.894
387 10.795 22.120
388 11.969 22.072
389 13.192 21.845
390 13.863 21.970
391 14.132 22.902
392 13.979 23.436
393 14.022 23.487
394 13.168 23.798
395 13.774 23.724
396 14.302 23.299
397 15.135 23.078
398 15.596 22.969
399 16.256 22.982
400 16.360 21.838
401 16.654 21.197
402 17.532 21.800
403 17.939 22.142
404 18.197 22.050
405 18.689 22.068
406 18.924 22.691
407 19.335 23.333
408 19.737 23.123
409 19.893 22.199
410 19.626 22.104
411 19.581 22.132
412 19.024 21.704
413 18.778 21.392
414 19.378 21.352
415 19.568 20.868
416 19.976 20.549
417 20.495 21.212
418 20.358 21.744
419 19.507 21.175
420 18.787 21.322
421 18.038 20.595
422 17.321 19.251
423 17.321 19.489
424 17.327 18.466
425 17.230 17.784
426 17.287 18.031
427 16.487 17.966
428 16.489 18.231
429 16.300 18.439
430 15.470 19.227
431 15.773 18.577
432 15.307 17.802
433 14.737 16.777
434 14.457 15.816
435 13.935 15.160
436 13.817 14.592
437 13.817 13.319
438 13.798 12.944
439 13.489 12.471
440 13.703 11.663
441 13.395 12.036
442 13.772 11.985
443 13.867 11.924
444 14.275 12.942
445 13.474 12.822
446 13.061 12.002
447 12.181 11.849
448 12.291 11.734
449 11.974 11.153
450 12.570 10.982
451 13.104 11.272
452 13.864 12.030
453 13.253 11.503
454 12.932 12.008
455 12.799 12.356
456 12.053 11.823
457 11.911 11.218
458 11.622 10.793
459 10.343 11.686
460 9.386 11.979
461 9.547 10.683
462 9.288 10.523
463 8.690 10.533
464 8.316 10.811
465 8.113 11.665
466 8.555 12.595
467 8.563 12.201
468 9.508 12.576
469 9.126 12.527
470 9.151 11.949
471 8.532 11.928
472 8.608 12.186
473 8.590 12.458
474 8.726 12.783
475 9.223 12.710
476 9.310 12.747
477 9.580 12.447
478 10.102 12.561
479 10.349 12.777
480 10.374 12.333
481 10.720 11.786
482 10.859 11.820
483 11.478 12.147
484 11.848 12.424
485 11.907 12.584
486 12.657 11.697
487 12.232 11.770
488 11.746 11.310
489 11.856 11.888
490 12.626 11.940
491 13.360 12.273
492 12.947 12.580
493 12.704 12.233
494 12.842 12.497
495 12.955 12.314
496 13.350 12.215
497 12.886 11.388
498 12.890 11.397
499 12.837 11.075
500 12.513 10.970
501 12.437 9.701
