# Supplementary material for: Maximum likelihood-based estimation of diffusion coefficient is quick and reliable method for analyzing estradiol actions on surface receptor movements
Source: Front Neuroinform. 2023 Mar 8;17:1005936. doi: 10.3389/fninf.2023.1005936 (PMC10031098; doi:10.3389/fninf.2023.1005936)
Supplement: Supplementary file 2 [file Data_Sheet_2.ZIP › 00-D-error_sensitivity/D015_s0/Traj_N=500_D=0.15_Error=0_MotionBlur _No.198.dat]

001 -0.254 -0.672
002 -0.173 -1.175
003 0.324 -1.843
004 0.233 -1.432
005 0.337 -0.796
006 -0.149 -0.597
007 0.166 0.033
008 0.722 0.999
009 1.384 0.717
010 1.646 -0.120
011 2.058 -1.021
012 2.190 -1.675
013 2.500 -0.560
014 3.290 -0.299
015 3.490 0.036
016 3.304 -0.302
017 2.925 -0.123
018 3.280 -0.419
019 3.383 -0.833
020 4.221 -0.772
021 3.501 -0.618
022 2.754 -0.903
023 2.690 -1.339
024 3.388 -0.766
025 3.366 -0.297
026 3.425 -0.552
027 2.969 -1.722
028 2.897 -1.350
029 3.618 -0.871
030 4.033 -1.018
031 4.143 -1.350
032 4.742 -1.426
033 3.801 -1.876
034 2.469 -1.137
035 1.784 -1.263
036 1.777 -1.632
037 2.125 -1.819
038 2.608 -2.125
039 1.821 -2.122
040 2.117 -2.391
041 2.663 -3.245
042 2.750 -3.654
043 2.126 -4.672
044 1.806 -4.372
045 2.409 -4.207
046 2.262 -3.702
047 2.344 -3.263
048 1.957 -3.082
049 2.038 -3.301
050 1.579 -3.651
051 2.587 -3.805
052 2.121 -3.682
053 1.773 -3.851
054 0.363 -4.210
055 -0.074 -4.441
056 0.027 -5.129
057 -0.192 -4.846
058 -0.476 -3.859
059 -1.102 -4.334
060 -1.667 -4.585
061 -1.637 -4.797
062 -2.044 -5.249
063 -1.849 -5.767
064 -1.455 -5.872
065 -1.198 -5.825
066 -1.240 -6.092
067 -1.755 -5.851
068 -1.308 -5.275
069 -0.855 -4.796
070 -1.201 -4.734
071 -0.814 -5.538
072 -0.687 -5.067
073 -0.864 -5.015
074 -1.073 -4.336
075 -0.914 -4.965
076 -0.385 -4.977
077 -0.001 -5.314
078 0.262 -5.416
079 0.863 -5.365
080 0.747 -5.680
081 0.922 -5.844
082 1.741 -6.300
083 1.628 -7.470
084 2.080 -6.912
085 1.895 -5.971
086 1.179 -4.926
087 1.478 -4.328
088 1.408 -3.887
089 1.868 -4.499
090 2.181 -3.513
091 1.833 -2.287
092 1.870 -1.602
093 1.200 -1.709
094 0.831 -1.730
095 0.782 -1.406
096 0.204 -0.931
097 -0.369 -1.266
098 -1.297 -0.665
099 -2.131 -0.767
100 -1.884 -1.113
101 -2.290 -0.909
102 -3.104 -0.698
103 -3.497 -0.641
104 -3.268 -0.697
105 -3.315 -0.555
106 -3.272 -0.905
107 -3.470 -0.602
108 -3.723 -0.111
109 -4.201 0.548
110 -4.977 0.588
111 -4.812 0.596
112 -4.342 1.109
113 -4.971 0.831
114 -5.668 -0.326
115 -5.843 0.174
116 -6.118 0.597
117 -6.524 0.734
118 -6.290 0.456
119 -5.995 0.875
120 -5.678 0.978
121 -5.704 0.864
122 -6.215 1.311
123 -6.287 1.350
124 -6.142 1.324
125 -6.217 1.508
126 -5.528 2.144
127 -5.284 2.425
128 -5.865 2.358
129 -6.987 1.759
130 -5.758 1.482
131 -5.654 1.583
132 -5.208 1.058
133 -5.104 0.096
134 -5.349 -0.614
135 -5.330 -0.633
136 -5.859 -1.012
137 -6.202 -1.046
138 -6.160 -1.086
139 -6.238 -1.496
140 -5.905 -1.544
141 -5.683 -1.606
142 -5.640 -1.131
143 -5.652 -1.037
144 -6.157 -0.680
145 -6.840 -0.426
146 -7.817 -0.176
147 -8.307 -0.029
148 -8.159 -0.060
149 -7.678 -0.658
150 -7.539 -0.664
151 -8.492 -0.951
152 -8.902 0.014
153 -9.163 -0.249
154 -9.151 0.285
155 -8.730 0.087
156 -8.993 -0.810
157 -9.664 -0.791
158 -9.806 -1.255
159 -9.729 -1.923
160 -9.524 -2.598
161 -9.448 -2.938
162 -9.974 -3.231
163 -10.118 -3.936
164 -9.867 -3.729
165 -9.396 -3.992
166 -8.974 -4.300
167 -9.591 -4.974
168 -9.853 -5.485
169 -10.022 -5.699
170 -9.318 -6.001
171 -9.186 -5.834
172 -9.188 -6.555
173 -9.528 -6.395
174 -10.091 -6.260
175 -10.204 -6.350
176 -11.610 -6.539
177 -11.154 -7.303
178 -11.222 -7.226
179 -11.127 -5.840
180 -10.754 -5.618
181 -10.759 -5.562
182 -10.284 -4.692
183 -10.634 -4.096
184 -10.166 -3.860
185 -10.819 -4.369
186 -11.227 -4.613
187 -11.230 -5.318
188 -12.062 -5.035
189 -13.690 -5.139
190 -13.897 -5.143
191 -13.947 -5.702
192 -13.198 -6.066
193 -13.094 -5.641
194 -12.424 -5.937
195 -13.473 -6.067
196 -13.952 -6.143
197 -13.406 -6.441
198 -13.356 -6.243
199 -13.373 -6.131
200 -13.586 -6.125
201 -13.412 -6.056
202 -14.129 -5.653
203 -14.951 -5.407
204 -15.105 -5.907
205 -15.564 -6.758
206 -14.813 -7.509
207 -14.534 -8.103
208 -14.791 -7.831
209 -14.991 -7.784
210 -15.046 -6.754
211 -13.794 -6.604
212 -13.335 -6.495
213 -13.116 -6.387
214 -12.984 -6.308
215 -12.068 -5.873
216 -12.690 -5.450
217 -13.288 -5.316
218 -14.474 -4.244
219 -14.597 -3.990
220 -14.755 -3.995
221 -14.867 -3.391
222 -15.771 -3.033
223 -16.778 -3.046
224 -16.968 -2.441
225 -16.874 -1.674
226 -17.336 -1.064
227 -17.369 -1.170
228 -17.978 -1.715
229 -16.789 -1.801
230 -16.363 -2.413
231 -16.555 -2.888
232 -15.979 -2.857
233 -15.506 -2.848
234 -14.984 -3.101
235 -14.222 -3.242
236 -12.703 -3.696
237 -12.492 -3.701
238 -12.455 -3.547
239 -12.459 -3.050
240 -12.922 -3.440
241 -12.954 -3.833
242 -12.697 -3.846
243 -13.115 -3.617
244 -13.057 -3.942
245 -13.007 -3.041
246 -13.024 -2.273
247 -12.286 -2.077
248 -11.975 -1.667
249 -12.250 -0.967
250 -12.606 -0.993
251 -12.819 -0.430
252 -12.129 -0.556
253 -11.708 -0.900
254 -12.499 -0.964
255 -12.479 -0.347
256 -11.761 -0.352
257 -11.563 0.123
258 -12.303 1.052
259 -13.005 0.959
260 -13.356 0.419
261 -13.556 0.902
262 -13.415 1.772
263 -12.881 1.755
264 -13.132 2.059
265 -13.998 1.934
266 -14.780 1.971
267 -14.807 1.895
268 -15.575 2.086
269 -15.651 2.261
270 -15.200 3.016
271 -14.931 2.926
272 -14.516 2.721
273 -14.900 2.173
274 -14.243 2.706
275 -14.529 2.465
276 -15.056 2.209
277 -16.001 2.527
278 -15.875 2.823
279 -16.053 3.000
280 -15.923 2.517
281 -15.970 2.856
282 -15.541 3.053
283 -15.469 3.328
284 -15.857 3.495
285 -15.399 3.710
286 -14.481 4.309
287 -15.264 4.088
288 -14.866 4.409
289 -15.699 4.541
290 -16.409 4.015
291 -15.933 4.150
292 -16.312 4.038
293 -16.925 4.094
294 -16.348 5.227
295 -15.678 5.629
296 -15.420 4.858
297 -15.368 4.521
298 -15.828 4.439
299 -15.734 3.858
300 -15.085 4.004
301 -14.833 4.640
302 -13.455 3.923
303 -12.020 3.827
304 -11.804 4.065
305 -11.599 3.754
306 -11.695 3.889
307 -11.562 3.315
308 -11.500 3.148
309 -12.125 2.224
310 -12.654 1.659
311 -13.257 2.274
312 -13.068 2.451
313 -12.406 2.424
314 -11.431 1.689
315 -11.214 1.877
316 -11.224 2.074
317 -11.586 1.956
318 -11.393 1.371
319 -11.569 0.485
320 -11.240 0.394
321 -10.609 0.777
322 -11.099 0.663
323 -11.347 1.086
324 -11.092 0.700
325 -11.227 0.870
326 -10.768 1.231
327 -11.017 0.917
328 -11.507 0.629
329 -11.568 1.149
330 -11.792 0.578
331 -11.957 0.271
332 -12.727 -0.384
333 -13.190 -0.593
334 -13.672 -0.965
335 -14.094 -0.771
336 -14.255 -0.433
337 -13.908 -0.273
338 -13.838 -1.040
339 -13.752 -1.277
340 -13.193 -1.773
341 -13.278 -1.078
342 -12.477 -0.382
343 -12.522 -0.160
344 -12.434 0.637
345 -13.530 0.671
346 -13.690 1.476
347 -12.608 1.263
348 -12.385 0.739
349 -13.545 0.931
350 -13.843 0.975
351 -14.018 1.670
352 -15.036 1.928
353 -14.726 2.180
354 -15.257 2.281
355 -15.916 2.803
356 -16.198 2.987
357 -16.844 3.304
358 -17.389 3.887
359 -17.410 5.006
360 -17.572 6.291
361 -17.591 5.857
362 -17.894 4.957
363 -17.983 4.494
364 -18.872 4.728
365 -18.786 4.308
366 -18.975 4.847
367 -18.822 5.080
368 -18.234 5.247
369 -17.873 4.643
370 -17.976 4.577
371 -18.015 5.031
372 -18.560 5.072
373 -18.795 4.867
374 -17.560 4.861
375 -17.044 4.646
376 -16.910 5.141
377 -17.450 4.972
378 -18.310 4.798
379 -18.254 4.591
380 -18.144 4.711
381 -18.610 5.157
382 -18.581 5.464
383 -18.385 5.300
384 -18.290 5.840
385 -17.456 5.912
386 -17.154 6.135
387 -16.278 6.367
388 -15.978 6.199
389 -16.290 5.350
390 -16.027 5.955
391 -15.864 6.260
392 -15.675 6.156
393 -16.196 5.877
394 -16.617 6.262
395 -17.222 6.500
396 -17.442 6.246
397 -17.397 6.263
398 -17.325 5.615
399 -17.071 5.378
400 -17.588 5.389
401 -16.911 5.757
402 -16.638 5.434
403 -16.479 5.525
404 -16.739 5.218
405 -17.586 6.388
406 -17.264 7.006
407 -17.776 7.024
408 -17.623 7.085
409 -17.270 7.639
410 -16.864 7.612
411 -17.269 7.738
412 -16.893 9.374
413 -17.039 9.057
414 -17.105 9.888
415 -17.549 10.476
416 -17.252 10.434
417 -17.796 10.603
418 -17.611 11.014
419 -17.892 11.792
420 -17.572 11.333
421 -16.816 11.144
422 -16.383 10.613
423 -16.056 10.427
424 -15.830 10.790
425 -15.189 10.615
426 -15.058 11.652
427 -16.009 12.041
428 -16.064 12.070
429 -15.040 11.603
430 -14.571 11.528
431 -14.172 12.131
432 -13.695 12.478
433 -14.152 12.774
434 -13.882 12.254
435 -13.549 12.025
436 -13.380 11.022
437 -13.190 10.932
438 -13.166 11.335
439 -12.821 11.029
440 -12.740 10.758
441 -12.390 10.798
442 -13.169 10.872
443 -13.195 11.035
444 -13.338 10.510
445 -13.413 10.777
446 -14.081 10.998
447 -14.557 10.674
448 -15.600 10.828
449 -16.272 11.402
450 -17.031 12.061
451 -16.882 13.083
452 -16.424 13.302
453 -16.478 13.045
454 -17.061 12.525
455 -17.882 11.985
456 -18.083 12.618
457 -18.045 12.249
458 -18.475 12.452
459 -19.271 12.196
460 -19.987 13.150
461 -20.235 13.709
462 -20.947 14.538
463 -21.257 14.521
464 -20.912 13.635
465 -19.955 14.381
466 -19.911 15.160
467 -19.940 15.048
468 -19.876 15.820
469 -19.099 16.862
470 -18.677 18.153
471 -18.726 17.949
472 -18.512 17.917
473 -18.719 18.422
474 -19.421 19.753
475 -20.173 20.142
476 -19.625 19.675
477 -19.923 19.805
478 -19.852 20.356
479 -20.093 19.863
480 -20.116 18.542
481 -19.201 18.460
482 -19.048 17.736
483 -18.895 17.106
484 -18.594 17.189
485 -18.937 17.436
486 -19.161 17.284
487 -19.646 16.436
488 -18.800 16.276
489 -18.641 16.416
490 -18.814 15.621
491 -19.140 15.367
492 -19.127 14.800
493 -19.551 14.543
494 -20.215 14.680
495 -20.453 14.615
496 -20.385 14.989
497 -20.818 15.328
498 -21.925 14.592
499 -21.683 14.603
500 -22.017 14.864
501 -21.912 14.491
