# Supplementary material for: Maximum likelihood-based estimation of diffusion coefficient is quick and reliable method for analyzing estradiol actions on surface receptor movements
Source: Front Neuroinform. 2023 Mar 8;17:1005936. doi: 10.3389/fninf.2023.1005936 (PMC10031098; doi:10.3389/fninf.2023.1005936)
Supplement: Supplementary file 2 [file Data_Sheet_2.ZIP › 00-D-error_sensitivity/D015_s0/Traj_N=500_D=0.15_Error=0_MotionBlur _No.199.dat]

001 0.068 0.091
002 0.160 -0.267
003 0.016 0.233
004 0.651 0.804
005 0.961 1.020
006 0.881 0.850
007 0.794 0.721
008 0.368 0.520
009 -0.312 -0.120
010 -0.133 -0.097
011 0.202 -0.438
012 -0.687 -1.098
013 -1.724 -1.554
014 -2.356 -0.740
015 -2.114 -0.130
016 -2.556 -0.193
017 -2.230 -0.545
018 -2.657 0.089
019 -3.224 0.562
020 -4.255 1.020
021 -4.545 1.257
022 -5.354 0.965
023 -5.316 0.685
024 -4.407 0.599
025 -3.799 1.506
026 -3.232 2.006
027 -3.772 2.334
028 -3.575 2.481
029 -2.720 2.852
030 -2.508 3.548
031 -3.001 3.693
032 -2.560 3.641
033 -1.634 3.634
034 -1.316 3.500
035 -2.125 3.411
036 -3.021 4.426
037 -2.811 3.888
038 -3.473 2.809
039 -3.151 3.165
040 -3.297 3.378
041 -3.231 4.032
042 -3.553 4.403
043 -3.500 4.170
044 -4.374 4.227
045 -4.601 4.161
046 -4.417 4.668
047 -4.532 4.733
048 -4.539 4.342
049 -4.783 3.711
050 -5.477 2.532
051 -6.156 2.846
052 -5.971 2.507
053 -6.181 2.735
054 -5.882 3.502
055 -6.245 3.468
056 -7.122 4.201
057 -6.557 4.519
058 -5.839 4.909
059 -5.985 5.409
060 -6.194 5.344
061 -6.726 5.875
062 -6.758 6.082
063 -6.558 6.121
064 -5.964 5.178
065 -5.814 4.598
066 -6.123 4.927
067 -6.195 6.016
068 -5.721 5.612
069 -5.651 4.882
070 -5.833 4.720
071 -5.300 5.760
072 -5.426 6.178
073 -4.887 6.251
074 -4.110 5.000
075 -3.101 4.573
076 -3.136 4.427
077 -2.725 3.476
078 -2.510 3.457
079 -2.365 3.995
080 -2.355 3.548
081 -3.121 3.545
082 -3.211 2.979
083 -3.507 2.975
084 -4.060 3.161
085 -3.786 2.360
086 -3.290 3.012
087 -3.683 3.776
088 -3.939 4.204
089 -4.010 3.978
090 -4.419 3.914
091 -4.215 2.937
092 -3.653 2.952
093 -4.009 3.832
094 -3.744 3.838
095 -4.483 3.482
096 -4.791 3.662
097 -4.342 2.862
098 -4.764 2.083
099 -4.195 1.224
100 -4.185 0.900
101 -4.054 -0.058
102 -4.173 0.077
103 -4.339 -0.047
104 -4.494 0.259
105 -5.097 -0.098
106 -4.786 -0.163
107 -4.756 0.515
108 -5.161 0.275
109 -5.202 0.453
110 -5.966 -0.104
111 -6.260 -0.553
112 -6.883 -1.068
113 -7.251 -1.241
114 -6.770 -1.679
115 -8.002 -1.298
116 -8.651 -1.217
117 -8.643 -0.847
118 -9.190 -0.754
119 -9.094 -1.378
120 -8.789 -1.497
121 -8.533 -0.789
122 -8.399 -0.085
123 -7.912 -0.392
124 -7.781 -0.300
125 -8.177 -1.814
126 -8.645 -2.060
127 -8.698 -1.427
128 -8.666 -0.994
129 -9.309 -1.286
130 -9.154 -1.611
131 -9.325 -2.200
132 -9.715 -2.133
133 -9.625 -1.920
134 -9.875 -1.868
135 -9.763 -1.610
136 -10.467 -2.123
137 -11.299 -2.551
138 -11.319 -2.872
139 -11.285 -3.135
140 -11.396 -4.132
141 -10.936 -3.702
142 -10.754 -3.183
143 -11.419 -3.870
144 -11.717 -4.371
145 -12.129 -4.670
146 -12.715 -5.160
147 -13.425 -5.275
148 -13.077 -4.285
149 -13.180 -4.827
150 -13.766 -5.345
151 -13.972 -5.498
152 -14.595 -6.187
153 -14.695 -6.539
154 -15.572 -6.992
155 -16.060 -7.980
156 -16.570 -9.098
157 -16.988 -9.339
158 -17.326 -8.526
159 -16.880 -7.600
160 -17.030 -7.091
161 -17.227 -6.817
162 -16.559 -7.146
163 -16.104 -6.633
164 -15.683 -6.427
165 -15.625 -6.811
166 -15.181 -6.888
167 -15.006 -7.218
168 -14.344 -7.067
169 -14.363 -7.241
170 -15.013 -7.044
171 -15.432 -6.825
172 -15.651 -7.130
173 -14.674 -6.377
174 -14.198 -5.929
175 -14.651 -6.705
176 -15.266 -7.515
177 -15.585 -7.612
178 -15.855 -7.837
179 -15.058 -8.486
180 -14.674 -9.268
181 -14.027 -9.367
182 -14.278 -9.171
183 -14.250 -9.658
184 -14.434 -9.854
185 -14.505 -9.371
186 -14.322 -9.337
187 -12.352 -9.654
188 -11.868 -9.335
189 -12.015 -9.137
190 -12.246 -8.938
191 -12.760 -8.742
192 -12.696 -8.679
193 -12.752 -8.110
194 -12.750 -8.495
195 -13.116 -8.207
196 -13.200 -8.147
197 -12.277 -7.568
198 -11.746 -6.918
199 -10.986 -7.306
200 -10.809 -7.036
201 -11.629 -6.303
202 -12.331 -5.831
203 -12.974 -6.363
204 -13.683 -6.491
205 -13.896 -5.298
206 -14.583 -4.661
207 -14.429 -4.877
208 -14.692 -5.177
209 -13.433 -5.562
210 -12.824 -6.195
211 -12.323 -6.791
212 -13.028 -6.737
213 -12.861 -6.724
214 -12.075 -7.085
215 -11.632 -7.681
216 -11.511 -6.740
217 -11.425 -6.144
218 -11.744 -6.357
219 -12.441 -6.543
220 -12.420 -6.217
221 -12.104 -5.559
222 -12.563 -4.760
223 -13.414 -4.648
224 -13.316 -5.496
225 -13.446 -5.498
226 -13.998 -4.688
227 -13.913 -3.632
228 -14.258 -3.155
229 -14.281 -2.938
230 -14.756 -3.799
231 -14.938 -4.070
232 -15.420 -3.210
233 -15.584 -3.533
234 -16.024 -3.284
235 -17.024 -2.545
236 -17.374 -2.507
237 -17.117 -2.460
238 -17.962 -1.446
239 -18.287 -0.985
240 -18.194 -0.450
241 -18.353 -1.017
242 -18.076 -0.660
243 -18.209 -0.837
244 -18.184 -1.145
245 -18.734 -0.760
246 -18.570 -0.972
247 -18.947 -2.132
248 -18.174 -2.636
249 -17.347 -2.633
250 -17.813 -1.551
251 -17.491 -1.407
252 -17.089 -1.903
253 -17.397 -2.813
254 -17.624 -2.620
255 -17.694 -3.395
256 -17.231 -3.328
257 -17.749 -2.586
258 -17.525 -2.310
259 -17.632 -2.600
260 -18.184 -2.462
261 -18.747 -2.413
262 -18.520 -2.156
263 -17.709 -2.135
264 -17.421 -3.417
265 -17.672 -3.627
266 -18.374 -4.018
267 -17.911 -4.901
268 -17.827 -5.283
269 -17.456 -4.922
270 -17.620 -4.566
271 -17.317 -4.546
272 -16.813 -4.784
273 -17.244 -5.303
274 -17.637 -5.311
275 -17.374 -5.129
276 -17.449 -5.680
277 -16.698 -6.577
278 -16.677 -7.038
279 -17.137 -5.988
280 -18.677 -5.053
281 -18.360 -4.532
282 -17.976 -4.644
283 -18.380 -4.693
284 -18.438 -4.366
285 -17.625 -4.021
286 -18.075 -3.656
287 -17.864 -3.998
288 -17.759 -4.233
289 -17.290 -3.956
290 -16.797 -3.686
291 -16.126 -3.959
292 -16.261 -3.866
293 -16.398 -2.971
294 -16.388 -3.419
295 -16.117 -4.279
296 -16.557 -5.602
297 -17.121 -5.387
298 -16.623 -5.015
299 -16.984 -5.220
300 -16.974 -6.413
301 -17.829 -6.551
302 -17.828 -7.155
303 -18.124 -6.191
304 -17.548 -6.211
305 -17.612 -4.628
306 -17.404 -3.349
307 -18.234 -3.047
308 -18.927 -3.646
309 -19.633 -3.782
310 -18.973 -4.500
311 -18.996 -4.745
312 -19.984 -3.999
313 -19.854 -3.278
314 -19.615 -3.015
315 -20.012 -2.967
316 -19.965 -3.286
317 -21.135 -4.165
318 -21.141 -4.669
319 -21.211 -5.049
320 -20.765 -5.379
321 -19.587 -5.757
322 -19.377 -6.236
323 -19.186 -6.387
324 -19.372 -6.151
325 -19.528 -6.641
326 -19.308 -6.544
327 -19.287 -6.367
328 -19.057 -6.368
329 -18.760 -6.386
330 -18.364 -6.541
331 -17.979 -7.484
332 -17.606 -7.678
333 -17.416 -7.307
334 -17.228 -6.894
335 -16.206 -6.700
336 -15.471 -5.366
337 -15.529 -4.719
338 -14.609 -5.282
339 -14.085 -4.772
340 -13.660 -4.185
341 -13.630 -3.906
342 -14.158 -4.055
343 -15.182 -4.537
344 -15.131 -4.917
345 -14.637 -5.056
346 -14.018 -4.613
347 -14.031 -4.439
348 -14.620 -4.478
349 -15.448 -4.283
350 -15.428 -5.054
351 -15.280 -5.228
352 -14.709 -5.547
353 -14.708 -6.133
354 -14.852 -6.333
355 -15.168 -5.754
356 -15.115 -6.408
357 -14.849 -6.986
358 -14.188 -7.561
359 -14.246 -8.575
360 -14.357 -8.106
361 -14.127 -7.700
362 -13.932 -7.754
363 -14.745 -7.485
364 -14.204 -7.367
365 -13.985 -7.645
366 -13.738 -7.518
367 -13.871 -6.992
368 -14.717 -5.631
369 -16.119 -5.373
370 -16.474 -5.413
371 -16.561 -6.488
372 -16.365 -6.066
373 -15.984 -6.451
374 -16.523 -6.617
375 -16.705 -6.955
376 -16.295 -7.186
377 -16.738 -7.738
378 -16.324 -7.850
379 -16.510 -7.667
380 -16.590 -7.285
381 -15.200 -7.150
382 -14.771 -7.742
383 -15.366 -7.629
384 -15.746 -7.616
385 -15.908 -7.002
386 -15.690 -7.154
387 -15.659 -7.443
388 -15.802 -7.573
389 -15.437 -8.226
390 -15.635 -7.365
391 -15.840 -6.994
392 -16.939 -6.351
393 -16.554 -6.894
394 -16.355 -7.540
395 -15.412 -9.572
396 -15.583 -10.142
397 -16.356 -10.780
398 -16.583 -10.862
399 -15.472 -10.210
400 -15.156 -10.862
401 -15.141 -10.989
402 -15.468 -11.403
403 -16.315 -11.404
404 -16.270 -11.564
405 -16.279 -11.680
406 -16.055 -12.029
407 -15.415 -13.293
408 -15.590 -15.237
409 -15.886 -16.107
410 -15.710 -15.201
411 -16.275 -15.478
412 -16.401 -15.412
413 -16.335 -15.562
414 -16.738 -15.275
415 -16.704 -15.249
416 -16.143 -15.601
417 -16.405 -15.581
418 -15.780 -15.111
419 -15.450 -15.870
420 -15.559 -16.629
421 -16.472 -17.155
422 -17.220 -18.005
423 -17.030 -17.843
424 -16.802 -18.167
425 -16.873 -17.945
426 -16.672 -17.562
427 -16.634 -17.402
428 -15.886 -17.176
429 -15.766 -17.109
430 -16.054 -17.248
431 -15.990 -17.243
432 -16.321 -17.731
433 -15.868 -17.817
434 -15.665 -18.792
435 -15.031 -18.772
436 -15.725 -19.029
437 -15.557 -18.780
438 -15.437 -18.482
439 -15.551 -18.328
440 -15.332 -17.977
441 -15.203 -18.130
442 -14.623 -17.653
443 -14.012 -17.745
444 -13.990 -17.320
445 -13.262 -17.287
446 -13.367 -18.327
447 -13.122 -18.676
448 -12.842 -18.260
449 -12.112 -18.407
450 -12.788 -19.235
451 -13.301 -18.317
452 -13.463 -17.495
453 -13.052 -17.653
454 -13.622 -18.234
455 -13.522 -18.354
456 -13.937 -17.786
457 -14.622 -17.693
458 -15.102 -17.242
459 -15.405 -16.711
460 -14.848 -16.734
461 -14.697 -15.959
462 -14.165 -16.930
463 -14.367 -16.942
464 -14.198 -16.781
465 -13.531 -17.760
466 -13.159 -17.599
467 -13.216 -17.675
468 -13.936 -17.612
469 -14.093 -17.470
470 -14.325 -17.625
471 -14.311 -17.831
472 -13.956 -16.949
473 -13.566 -16.874
474 -13.406 -17.695
475 -13.107 -17.402
476 -13.383 -17.569
477 -13.972 -16.547
478 -13.571 -16.713
479 -12.509 -17.403
480 -11.992 -17.583
481 -12.052 -17.368
482 -11.471 -17.126
483 -11.350 -16.784
484 -11.855 -16.598
485 -11.842 -15.562
486 -11.618 -15.259
487 -12.173 -15.688
488 -13.205 -15.988
489 -12.850 -16.043
490 -12.805 -15.819
491 -12.849 -16.102
492 -12.467 -15.975
493 -12.252 -15.682
494 -11.672 -15.457
495 -12.452 -15.768
496 -13.206 -16.427
497 -13.861 -17.559
498 -14.396 -18.271
499 -14.563 -18.364
500 -14.178 -18.413
501 -13.979 -18.986
