# Supplementary material for: Maximum likelihood-based estimation of diffusion coefficient is quick and reliable method for analyzing estradiol actions on surface receptor movements
Source: Front Neuroinform. 2023 Mar 8;17:1005936. doi: 10.3389/fninf.2023.1005936 (PMC10031098; doi:10.3389/fninf.2023.1005936)
Supplement: Supplementary file 3 [file Data_Sheet_3.ZIP]

Archive with 4,634 entries (4,617 files):
- 01-measured/
- 01-measured/00-Immobile/
- 01-measured/00-Immobile/37C/
- 01-measured/00-Immobile/37C/workstate_24_0005.dat
- 01-measured/00-Immobile/37C/workstate_24_0019.dat
- 01-measured/00-Immobile/37C/workstate_24_0034.dat
- 01-measured/00-Immobile/37C/workstate_24_0035.dat
- 01-measured/00-Immobile/37C/workstate_24_0036.dat
- 01-measured/00-Immobile/37C/workstate_24_0039.dat
- 01-measured/00-Immobile/37C/workstate_24_0040.dat
- 01-measured/00-Immobile/37C/workstate_24_0047.dat
- 01-measured/00-Immobile/37C/workstate_24_0051.dat
- 01-measured/00-Immobile/37C/workstate_24_0060.dat
- 01-measured/00-Immobile/37C/workstate_24_0062.dat
- 01-measured/00-Immobile/37C/workstate_24_0064.dat
- 01-measured/00-Immobile/37C/workstate_24_0065.dat
- 01-measured/00-Immobile/37C/workstate_24_0067.dat
- 01-measured/00-Immobile/37C/workstate_24_0068.dat
- 01-measured/00-Immobile/37C/workstate_24_0071.dat
- 01-measured/00-Immobile/37C/workstate_24_0073.dat
- 01-measured/00-Immobile/37C/workstate_24_0115.dat
- 01-measured/00-Immobile/37C/workstate_24_0116.dat
- 01-measured/00-Immobile/37C/workstate_27_0006.dat
- 01-measured/00-Immobile/37C/workstate_27_0007.dat
- 01-measured/00-Immobile/37C/workstate_27_0009.dat
- 01-measured/00-Immobile/37C/workstate_27_0010.dat
- 01-measured/00-Immobile/37C/workstate_27_0011.dat
- 01-measured/00-Immobile/37C/workstate_27_0012.dat
- 01-measured/00-Immobile/37C/workstate_27_0014.dat
- 01-measured/00-Immobile/37C/workstate_27_0015.dat
- 01-measured/00-Immobile/37C/workstate_27_0018.dat
- 01-measured/00-Immobile/37C/workstate_27_0020.dat
- 01-measured/00-Immobile/37C/workstate_27_0024.dat
- 01-measured/00-Immobile/37C/workstate_27_0025.dat
- 01-measured/00-Immobile/37C/workstate_27_0028.dat
- 01-measured/00-Immobile/37C/workstate_27_0031.dat
- 01-measured/00-Immobile/37C/workstate_27_0034.dat
- 01-measured/00-Immobile/37C/workstate_27_0035.dat
- 01-measured/00-Immobile/37C/workstate_27_0037.dat
- 01-measured/00-Immobile/37C/workstate_27_0040.dat
- 01-measured/00-Immobile/37C/workstate_27_0043.dat
- 01-measured/00-Immobile/37C/workstate_27_0048.dat
- 01-measured/00-Immobile/37C/workstate_27_0300.dat
- 01-measured/00-Immobile/RoomTemperature/
- 01-measured/00-Immobile/RoomTemperature/workstate_09_0001.dat
- 01-measured/00-Immobile/RoomTemperature/workstate_09_0002.dat
- 01-measured/00-Immobile/RoomTemperature/workstate_09_0003.dat
- 01-measured/00-Immobile/RoomTemperature/workstate_09_0004.dat
- 01-measured/00-Immobile/RoomTemperature/workstate_09_0007.dat
- 01-measured/00-Immobile/RoomTemperature/workstate_09_0009.dat
- 01-measured/00-Immobile/RoomTemperature/workstate_09_0011.dat
- 01-measured/00-Immobile/RoomTemperature/workstate_09_0012.dat
- 01-measured/00-Immobile/RoomTemperature/workstate_09_0014.dat
- 01-measured/00-Immobile/RoomTemperature/workstate_09_0016.dat
- 01-measured/00-Immobile/RoomTemperature/workstate_09_0017.dat
- 01-measured/00-Immobile/RoomTemperature/workstate_09_0018.dat
- 01-measured/00-Immobile/RoomTemperature/workstate_09_0019.dat
- 01-measured/00-Immobile/RoomTemperature/workstate_09_0020.dat
- 01-measured/00-Immobile/RoomTemperature/workstate_09_0021.dat
- 01-measured/00-Immobile/RoomTemperature/workstate_12_0005.dat
- 01-measured/00-Immobile/RoomTemperature/workstate_12_0006.dat
- 01-measured/00-Immobile/RoomTemperature/workstate_12_0007.dat
- 01-measured/00-Immobile/RoomTemperature/workstate_12_0008.dat
- 01-measured/00-Immobile/RoomTemperature/workstate_12_0009.dat
- 01-measured/00-Immobile/RoomTemperature/workstate_12_0010.dat
- 01-measured/00-Immobile/RoomTemperature/workstate_12_0011.dat
- 01-measured/00-Immobile/RoomTemperature/workstate_12_0012.dat
- 01-measured/00-Immobile/RoomTemperature/workstate_12_0013.dat
- 01-measured/00-Immobile/RoomTemperature/workstate_12_0015.dat
- 01-measured/00-Immobile/RoomTemperature/workstate_12_0018.dat
- 01-measured/00-Immobile/RoomTemperature/workstate_12_0023.dat
- 01-measured/00-Immobile/RoomTemperature/workstate_12_0025.dat
- 01-measured/00-Immobile/RoomTemperature/workstate_12_0027.dat
- 01-measured/00-Immobile/RoomTemperature/workstate_12_0032.dat
- 01-measured/00-Immobile/RoomTemperature/workstate_12_0035.dat
- 01-measured/00-Immobile/RoomTemperature/workstate_12_0041.dat
- 01-measured/00-Immobile/RoomTemperature/workstate_12_0043.dat
- 01-measured/00-Immobile/RoomTemperature/workstate_12_0044.dat
- 01-measured/00-Immobile/RoomTemperature/workstate_12_0045.dat
- 01-measured/00-Immobile/RoomTemperature/workstate_12_0046.dat
- 01-measured/00-Immobile/RoomTemperature/workstate_12_0047.dat
- 01-measured/00-Immobile/RoomTemperature/workstate_12_0049.dat
- 01-measured/00-Immobile/RoomTemperature/workstate_12_0053.dat
- 01-measured/00-Immobile/RoomTemperature/workstate_12_0054.dat
- 01-measured/01-E2_Ampa/
- 01-measured/01-E2_Ampa/100nME2/
- 01-measured/01-E2_Ampa/100nME2/neurite/
- 01-measured/01-E2_Ampa/100nME2/neurite/workstate_09neurit_0027.dat
- 01-measured/01-E2_Ampa/100nME2/neurite/workstate_09neurit_0078.dat
- 01-measured/01-E2_Ampa/100nME2/neurite/workstate_09neurit_0258.dat
- 01-measured/01-E2_Ampa/100nME2/neurite/workstate_09neurit_0362.dat
- 01-measured/01-E2_Ampa/100nME2/neurite/workstate_09neurit_0609.dat
- 01-measured/01-E2_Ampa/100nME2/neurite/workstate_09neurit_0719.dat
- 01-measured/01-E2_Ampa/100nME2/neurite/workstate_09neurit_0735.dat
- 01-measured/01-E2_Ampa/100nME2/neurite/workstate_09neurit_0800.dat
- 01-measured/01-E2_Ampa/100nME2/neurite/workstate_09neurit_0818.dat
- 01-measured/01-E2_Ampa/100nME2/neurite/workstate_09neurit_0900.dat
- 01-measured/01-E2_Ampa/100nME2/neurite/workstate_09neurit_1023.dat
- 01-measured/01-E2_Ampa/100nME2/neurite/workstate_09neurit_1040.dat
- 01-measured/01-E2_Ampa/100nME2/neurite/workstate_09neurit_1133.dat
- 01-measured/01-E2_Ampa/100nME2/neurite/workstate_09neurit_1137.dat
- 01-measured/01-E2_Ampa/100nME2/neurite/workstate_09neurit_1198.dat
- 01-measured/01-E2_Ampa/100nME2/neurite/workstate_09neurit_1215.dat
- 01-measured/01-E2_Ampa/100nME2/neurite/workstate_09neurit_1330.dat
- 01-measured/01-E2_Ampa/100nME2/neurite/workstate_09neurit_1380.dat
- 01-measured/01-E2_Ampa/100nME2/neurite/workstate_09neurit_1392.dat
- 01-measured/01-E2_Ampa/100nME2/neurite/workstate_09neurit_1688.dat
- 01-measured/01-E2_Ampa/100nME2/neurite/workstate_09neurit_1730.dat
- 01-measured/01-E2_Ampa/100nME2/neurite/workstate_09neurit_1747.dat
- 01-measured/01-E2_Ampa/100nME2/neurite/workstate_09neurit_1867.dat
- 01-measured/01-E2_Ampa/100nME2/neurite/workstate_09neurit_2276.dat
- 01-measured/01-E2_Ampa/100nME2/neurite/workstate_09neurit_2346.dat
- 01-measured/01-E2_Ampa/100nME2/neurite/workstate_09neurit_2518.dat
- 01-measured/01-E2_Ampa/100nME2/neurite/workstate_09neurit_2564.dat
- 01-measured/01-E2_Ampa/100nME2/neurite/workstate_09neurit_2676.dat
- 01-measured/01-E2_Ampa/100nME2/neurite/workstate_09neurit_2828.dat
- 01-measured/01-E2_Ampa/100nME2/neurite/workstate_09neurit_2963.dat
- 01-measured/01-E2_Ampa/100nME2/neurite/workstate_09neurit_3212.dat
- 01-measured/01-E2_Ampa/100nME2/neurite/workstate_09neurit_3213.dat
- 01-measured/01-E2_Ampa/100nME2/neurite/workstate_09neurit_3226.dat
- 01-measured/01-E2_Ampa/100nME2/neurite/workstate_09neurit_3229.dat
- 01-measured/01-E2_Ampa/100nME2/neurite/workstate_09neurit_3232.dat
- 01-measured/01-E2_Ampa/100nME2/neurite/workstate_09neurit_3233.dat
- 01-measured/01-E2_Ampa/100nME2/neurite/workstate_09neurit_3234.dat
- 01-measured/01-E2_Ampa/100nME2/neurite/workstate_09neurit_3239.dat
- 01-measured/01-E2_Ampa/100nME2/neurite/workstate_09neurit_3240.dat
- 01-measured/01-E2_Ampa/100nME2/neurite/workstate_23neurit_0029.dat
- 01-measured/01-E2_Ampa/100nME2/neurite/workstate_23neurit_0030.dat
- 01-measured/01-E2_Ampa/100nME2/neurite/workstate_23neurit_0033.dat
- 01-measured/01-E2_Ampa/100nME2/neurite/workstate_23neurit_0192.dat
- 01-measured/01-E2_Ampa/100nME2/neurite/workstate_23neurit_0343.dat
- 01-measured/01-E2_Ampa/100nME2/neurite/workstate_23neurit_0710.dat
- 01-measured/01-E2_Ampa/100nME2/neurite/workstate_23neurit_0726.dat
- 01-measured/01-E2_Ampa/100nME2/neurite/workstate_23neurit_0757.dat
- 01-measured/01-E2_Ampa/100nME2/neurite/workstate_23neurit_0833.dat
- 01-measured/01-E2_Ampa/100nME2/neurite/workstate_23neurit_0838.dat
- 01-measured/01-E2_Ampa/100nME2/neurite/workstate_23neurit_1046.dat
- 01-measured/01-E2_Ampa/100nME2/neurite/workstate_23neurit_1192.dat
- 01-measured/01-E2_Ampa/100nME2/neurite/workstate_23neurit_1496.dat
- 01-measured/01-E2_Ampa/100nME2/neurite/workstate_23neurit_1612.dat
- 01-measured/01-E2_Ampa/100nME2/neurite/workstate_23neurit_1804.dat
- 01-measured/01-E2_Ampa/100nME2/neurite/workstate_23neurit_1980.dat
- 01-measured/01-E2_Ampa/100nME2/neurite/workstate_23neurit_1983.dat
- 01-measured/01-E2_Ampa/100nME2/neurite/workstate_23neurit_1985.dat
- 01-measured/01-E2_Ampa/100nME2/neurite/workstate_23neurit_1987.dat
- 01-measured/01-E2_Ampa/100nME2/neurite/workstate_23neurit_1989.dat
- 01-measured/01-E2_Ampa/100nME2/neurite/workstate_23neurit_1990.dat
- 01-measured/01-E2_Ampa/100nME2/neurite/workstate_23neurit_1994.dat
- 01-measured/01-E2_Ampa/100nME2/neurite/workstate_23neurit_1995.dat
- 01-measured/01-E2_Ampa/100nME2/neurite/workstate_23neurit_1997.dat
- 01-measured/01-E2_Ampa/100nME2/neurite/workstate_23neurit_2002.dat
- 01-measured/01-E2_Ampa/100nME2/neurite/workstate_23neurit_2003.dat
- 01-measured/01-E2_Ampa/100nME2/neurite/workstate_23neurit_2004.dat
- 01-measured/01-E2_Ampa/100nME2/neurite/workstate_23neurit_2006.dat
- 01-measured/01-E2_Ampa/100nME2/neurite/workstate_23neurit_2008.dat
- 01-measured/01-E2_Ampa/100nME2/neurite/workstate_23neurit_2010.dat
- 01-measured/01-E2_Ampa/100nME2/neurite/workstate_23neurit_2012.dat
- 01-measured/01-E2_Ampa/100nME2/neurite/workstate_23neurit_2014.dat
- 01-measured/01-E2_Ampa/100nME2/neurite/workstate_23neurit_2015.dat
- 01-measured/01-E2_Ampa/100nME2/neurite/workstate_23neurit_2016.dat
- 01-measured/01-E2_Ampa/100nME2/neurite/workstate_23neurit_2019.dat
- 01-measured/01-E2_Ampa/100nME2/neurite/workstate_23neurit_2021.dat
- 01-measured/01-E2_Ampa/100nME2/neurite/workstate_23neurit_2023.dat
- 01-measured/01-E2_Ampa/100nME2/neurite/workstate_23neurit_2025.dat
- 01-measured/01-E2_Ampa/100nME2/neurite/workstate_23neurit_2026.dat
- 01-measured/01-E2_Ampa/100nME2/neurite/workstate_23neurit_2028.dat
- 01-measured/01-E2_Ampa/100nME2/neurite/workstate_23neurit_2030.dat
- 01-measured/01-E2_Ampa/100nME2/neurite/workstate_23neurit_2032.dat
- 01-measured/01-E2_Ampa/100nME2/neurite/workstate_23neurit_2033.dat
- 01-measured/01-E2_Ampa/100nME2/neurite/workstate_23neurit_2034.dat
- 01-measured/01-E2_Ampa/100nME2/neurite/workstate_23neurit_2036.dat
- 01-measured/01-E2_Ampa/100nME2/neurite/workstate_23neurit_2038.dat
- 01-measured/01-E2_Ampa/100nME2/neurite/workstate_23neurit_2040.dat
- 01-measured/01-E2_Ampa/100nME2/neurite/workstate_23neurit_2042.dat
- 01-measured/01-E2_Ampa/100nME2/neurite/workstate_23neurit_2043.dat
- 01-measured/01-E2_Ampa/100nME2/neurite/workstate_23neurit_2045.dat
- 01-measured/01-E2_Ampa/100nME2/neurite/workstate_23neurit_2047.dat
- 01-measured/01-E2_Ampa/100nME2/neurite/workstate_23neurit_2049.dat
- 01-measured/01-E2_Ampa/100nME2/neurite/workstate_23neurit_2051.dat
- 01-measured/01-E2_Ampa/100nME2/neurite/workstate_23neurit_2053.dat
- 01-measured/01-E2_Ampa/100nME2/neurite/workstate_23neurit_2055.dat
- 01-measured/01-E2_Ampa/100nME2/neurite/workstate_23neurit_2056.dat
- 01-measured/01-E2_Ampa/100nME2/neurite/workstate_23neurit_2057.dat
- 01-measured/01-E2_Ampa/100nME2/neurite/workstate_23neurit_2059.dat
- 01-measured/01-E2_Ampa/100nME2/neurite/workstate_23neurit_2061.dat
- 01-measured/01-E2_Ampa/100nME2/neurite/workstate_23neurit_2063.dat
- 01-measured/01-E2_Ampa/100nME2/neurite/workstate_23neurit_2064.dat
- 01-measured/01-E2_Ampa/100nME2/neurite/workstate_23neurit_2066.dat
- 01-measured/01-E2_Ampa/100nME2/neurite/workstate_23neurit_2067.dat
- 01-measured/01-E2_Ampa/100nME2/neurite/workstate_23neurit_2074.dat
- 01-measured/01-E2_Ampa/100nME2/neurite/workstate_23neurit_2076.dat
- 01-measured/01-E2_Ampa/100nME2/neurite/workstate_23neurit_2078.dat
- 01-measured/01-E2_Ampa/100nME2/neurite/workstate_23neurit_2080.dat
- 01-measured/01-E2_Ampa/100nME2/neurite/workstate_23neurit_2082.dat
- 01-measured/01-E2_Ampa/100nME2/neurite/workstate_23neurit_2084.dat
- 01-measured/01-E2_Ampa/100nME2/neurite/workstate_23neurit_2086.dat
- 01-measured/01-E2_Ampa/100nME2/neurite/workstate_23neurit_2088.dat
- 01-measured/01-E2_Ampa/100nME2/neurite/workstate_23neurit_2090.dat
- 01-measured/01-E2_Ampa/100nME2/neurite/workstate_23neurit_2091.dat
- 01-measured/01-E2_Ampa/100nME2/neurite/workstate_23neurit_2094.dat
- 01-measured/01-E2_Ampa/100nME2/neurite/workstate_23neurit_2096.dat
- 01-measured/01-E2_Ampa/100nME2/neurite/workstate_23neurit_2097.dat
- 01-measured/01-E2_Ampa/100nME2/neurite/workstate_23neurit_2098.dat
- 01-measured/01-E2_Ampa/100nME2/neurite/workstate_23neurit_2099.dat
- 01-measured/01-E2_Ampa/100nME2/neurite/workstate_23neurit_2101.dat
- 01-measured/01-E2_Ampa/100nME2/neurite/workstate_23neurit_2102.dat
- 01-measured/01-E2_Ampa/100nME2/neurite/workstate_23neurit_2105.dat
- 01-measured/01-E2_Ampa/100nME2/neurite/workstate_23neurit_2106.dat
- 01-measured/01-E2_Ampa/100nME2/neurite/workstate_23_2neurit_0006.dat
- 01-measured/01-E2_Ampa/100nME2/neurite/workstate_23_2neurit_0007.dat
- 01-measured/01-E2_Ampa/100nME2/neurite/workstate_23_2neurit_0092.dat
- 01-measured/01-E2_Ampa/100nME2/neurite/workstate_23_2neurit_0093.dat
- 01-measured/01-E2_Ampa/100nME2/neurite/workstate_23_2neurit_0321.dat
- 01-measured/01-E2_Ampa/100nME2/neurite/workstate_23_2neurit_0368.dat
- 01-measured/01-E2_Ampa/100nME2/neurite/workstate_23_2neurit_0392.dat
- 01-measured/01-E2_Ampa/100nME2/neurite/workstate_23_2neurit_0421.dat
- 01-measured/01-E2_Ampa/100nME2/neurite/workstate_23_2neurit_0473.dat
- 01-measured/01-E2_Ampa/100nME2/neurite/workstate_23_2neurit_0474.dat
- 01-measured/01-E2_Ampa/100nME2/neurite/workstate_23_2neurit_0485.dat
- 01-measured/01-E2_Ampa/100nME2/neurite/workstate_23_2neurit_0530.dat
- 01-measured/01-E2_Ampa/100nME2/neurite/workstate_23_2neurit_0564.dat
- 01-measured/01-E2_Ampa/100nME2/neurite/workstate_23_2neurit_0628.dat
- 01-measured/01-E2_Ampa/100nME2/neurite/workstate_23_2neurit_0646.dat
- 01-measured/01-E2_Ampa/100nME2/neurite/workstate_23_2neurit_0647.dat
- 01-measured/01-E2_Ampa/100nME2/neurite/workstate_23_2neurit_0701.dat
- 01-measured/01-E2_Ampa/100nME2/neurite/workstate_23_2neurit_0703.dat
- 01-measured/01-E2_Ampa/100nME2/neurite/workstate_23_2neurit_0705.dat
- 01-measured/01-E2_Ampa/100nME2/neurite/workstate_23_2neurit_0707.dat
- 01-measured/01-E2_Ampa/100nME2/neurite/workstate_23_2neurit_0709.dat
- 01-measured/01-E2_Ampa/100nME2/neurite/workstate_23_2neurit_0711.dat
- 01-measured/01-E2_Ampa/100nME2/neurite/workstate_23_2neurit_0713.dat
- 01-measured/01-E2_Ampa/100nME2/neurite/workstate_23_2neurit_0714.dat
- 01-measured/01-E2_Ampa/100nME2/neurite/workstate_23_2neurit_0715.dat
- 01-measured/01-E2_Ampa/100nME2/neurite/workstate_23_2neurit_0717.dat
- 01-measured/01-E2_Ampa/100nME2/neurite/workstate_23_2neurit_0719.dat
- 01-measured/01-E2_Ampa/100nME2/neurite/workstate_23_2neurit_0721.dat
- 01-measured/01-E2_Ampa/100nME2/neurite/workstate_23_2neurit_0723.dat
- 01-measured/01-E2_Ampa/100nME2/neurite/workstate_23_2neurit_0725.dat
- 01-measured/01-E2_Ampa/100nME2/neurite/workstate_23_2neurit_0726.dat
- 01-measured/01-E2_Ampa/100nME2/neurite/workstate_23_2neurit_0727.dat
- 01-measured/01-E2_Ampa/100nME2/neurite/workstate_23_2neurit_0729.dat
- 01-measured/01-E2_Ampa/100nME2/neurite/workstate_23_2neurit_0731.dat
- 01-measured/01-E2_Ampa/100nME2/neurite/workstate_23_2neurit_0733.dat
- 01-measured/01-E2_Ampa/100nME2/neurite/workstate_23_2neurit_0735.dat
- 01-measured/01-E2_Ampa/100nME2/neurite/workstate_23_2neurit_0736.dat
- 01-measured/01-E2_Ampa/100nME2/neurite/workstate_23_2neurit_0738.dat
- 01-measured/01-E2_Ampa/100nME2/neurite/workstate_23_2neurit_0739.dat
- 01-measured/01-E2_Ampa/100nME2/neurite/workstate_23_2neurit_0742.dat
- 01-measured/01-E2_Ampa/100nME2/neurite/workstate_23_2neurit_0744.dat
- 01-measured/01-E2_Ampa/100nME2/neurite/workstate_23_2neurit_0745.dat
- 01-measured/01-E2_Ampa/100nME2/neurite/workstate_23_2neurit_0746.dat
- 01-measured/01-E2_Ampa/100nME2/neurite/workstate_23_2neurit_0748.dat
- 01-measured/01-E2_Ampa/100nME2/neurite/workstate_23_2neurit_0750.dat
- 01-measured/01-E2_Ampa/100nME2/neurite/workstate_23_2neurit_0751.dat
- 01-measured/01-E2_Ampa/100nME2/neurite/workstate_23_2neurit_0752.dat
- 01-measured/01-E2_Ampa/100nME2/neurite/workstate_23_2neurit_0753.dat
- 01-measured/01-E2_Ampa/100nME2/neurite/workstate_33neurit_0002.dat
- 01-measured/01-E2_Ampa/100nME2/neurite/workstate_33neurit_0011.dat
- 01-measured/01-E2_Ampa/100nME2/neurite/workstate_33neurit_0043.dat
- 01-measured/01-E2_Ampa/100nME2/neurite/workstate_33neurit_0045.dat
- 01-measured/01-E2_Ampa/100nME2/neurite/workstate_33neurit_0046.dat
- 01-measured/01-E2_Ampa/100nME2/neurite/workstate_33neurit_0047.dat
- 01-measured/01-E2_Ampa/100nME2/neurite/workstate_33neurit_0048.dat
- 01-measured/01-E2_Ampa/100nME2/neurite/workstate_33neurit_0049.dat
- 01-measured/01-E2_Ampa/100nME2/neurite/workstate_33neurit_0050.dat
- 01-measured/01-E2_Ampa/100nME2/neurite/workstate_33neurit_0057.dat
- 01-measured/01-E2_Ampa/100nME2/neurite/workstate_33neurit_0071.dat
- 01-measured/01-E2_Ampa/100nME2/neurite/workstate_33neurit_0073.dat
- 01-measured/01-E2_Ampa/100nME2/neurite/workstate_33neurit_0087.dat
- 01-measured/01-E2_Ampa/100nME2/neurite/workstate_33neurit_0146.dat
- 01-measured/01-E2_Ampa/100nME2/neurite/workstate_33neurit_0149.dat
- 01-measured/01-E2_Ampa/100nME2/neurite/workstate_33neurit_0179.dat
- 01-measured/01-E2_Ampa/100nME2/neurite/workstate_33neurit_0181.dat
- 01-measured/01-E2_Ampa/100nME2/neurite/workstate_33neurit_0227.dat
- 01-measured/01-E2_Ampa/100nME2/neurite/workstate_33neurit_0279.dat
- 01-measured/01-E2_Ampa/100nME2/neurite/workstate_33neurit_0387.dat
- 01-measured/01-E2_Ampa/100nME2/neurite/workstate_33neurit_0394.dat
- 01-measured/01-E2_Ampa/100nME2/neurite/workstate_33neurit_0406.dat
- 01-measured/01-E2_Ampa/100nME2/neurite/workstate_33neurit_0438.dat
- 01-measured/01-E2_Ampa/100nME2/neurite/workstate_33neurit_0446.dat
- 01-measured/01-E2_Ampa/100nME2/neurite/workstate_33neurit_0476.dat
- 01-measured/01-E2_Ampa/100nME2/neurite/workstate_33neurit_0495.dat
- 01-measured/01-E2_Ampa/100nME2/neurite/workstate_33neurit_0620.dat
- 01-measured/01-E2_Ampa/100nME2/neurite/workstate_33neurit_0647.dat
- 01-measured/01-E2_Ampa/100nME2/neurite/workstate_33neurit_0683.dat
- 01-measured/01-E2_Ampa/100nME2/neurite/workstate_33neurit_0696.dat
- 01-measured/01-E2_Ampa/100nME2/neurite/workstate_33neurit_0701.dat
- 01-measured/01-E2_Ampa/100nME2/neurite/workstate_33neurit_0703.dat
- 01-measured/01-E2_Ampa/100nME2/neurite/workstate_33neurit_0705.dat
- 01-measured/01-E2_Ampa/100nME2/neurite/workstate_33neurit_0707.dat
- 01-measured/01-E2_Ampa/100nME2/neurite/workstate_33neurit_0709.dat
- 01-measured/01-E2_Ampa/100nME2/neurite/workstate_33neurit_0710.dat
- 01-measured/01-E2_Ampa/100nME2/neurite/workstate_33neurit_0712.dat
- 01-measured/01-E2_Ampa/100nME2/neurite/workstate_33neurit_0714.dat
- 01-measured/01-E2_Ampa/100nME2/neurite/workstate_33neurit_0716.dat
- 01-measured/01-E2_Ampa/100nME2/neurite/workstate_33neurit_0718.dat
- 01-measured/01-E2_Ampa/100nME2/neurite/workstate_33neurit_0719.dat
- 01-measured/01-E2_Ampa/100nME2/neurite/workstate_33neurit_0721.dat
- 01-measured/01-E2_Ampa/100nME2/neurite/workstate_33neurit_0723.dat
- 01-measured/01-E2_Ampa/100nME2/neurite/workstate_33neurit_0724.dat
[truncated: 4,334 more entries]
