# Supplementary material for: Maximum likelihood-based estimation of diffusion coefficient is quick and reliable method for analyzing estradiol actions on surface receptor movements
Source: Front Neuroinform. 2023 Mar 8;17:1005936. doi: 10.3389/fninf.2023.1005936 (PMC10031098; doi:10.3389/fninf.2023.1005936)
Supplement: Supplementary file 3 [file Data_Sheet_3.ZIP › 01-measured/00-Immobile/37C/workstate_24_0005.dat]

    0  464.6661 19.8573   4912     0  3161  1751
    1  464.4998 19.8004   4918     6  3073  1845
    2  464.4361 19.9128   4949    31  3823  1126
    3  464.9072 20.0893   4957     8  2980  1977
    4  464.9081 20.0894   5009    52  3198  1811
    5  464.8080 20.0468   4985    24  6464 -1479
    6  464.6669 19.8566   5002    17  6573 -1571
    7  464.6085 19.9557   4989    13  3035  1954
    8  464.6017 20.0393   5028    39  2975  2053
    9  464.9162 19.9174   5059    31  6445 -1386
   10  464.9084 20.0909   5010    49  3169  1841
   11  464.7836 20.0869   5050    40  3000  2050
   12  464.8006 19.9207   5059     9  3945  1114
   13  464.6017 20.0399   5064     5  3925  1139
   14  464.6083 19.8236   5065     1  6500 -1435
   15  464.8015 19.9217   5086    21  3000  2086
   16  464.9991 20.1241   5130    44  6317 -1187
   17  464.9981 20.0009   5098    32  6345 -1247
   18  465.0786 20.1990   5075    23  3230  1845
   19  464.8976 20.1367   5096    21  6386 -1290
   20  464.7689 20.1329   5096     0  3905  1191
   21  464.8679 20.2306   5139    43  3230  1909
   22  464.9322 20.3072   5032   107  3915  1117
   23  465.0828 20.0835   5090    58  3925  1165
   24  464.9216 19.8025   5079    11  6420 -1341
   25  464.9171 19.9173   5078     1  3174  1904
   26  465.0350 20.2638   5103    25  3023  2080
   27  465.2736 20.3422   5156    53  3201  1955
   28  465.1904 20.1904   5139    17  3002  2137
   29  465.2941 20.1465   5119    20  3917  1202
   30  465.1922 19.9679   5138    19  6255 -1117
   31  465.0016 20.0001   5113    25  3180  1933
   32  465.0328 20.2646   5102    11  3145  1957
   33  465.2734 20.3429   5144    42  3177  1967
   34  465.2987 20.0009   5171    27  2970  2201
   35  465.1658 20.0663   5172     1  3917  1255
   36  465.1924 19.9683   5146    26  6191 -1045
   37  465.0946 19.9676   5155     9  6184 -1029
   38  465.2483 20.0937   5138    17  2959  2179
   39  465.3745 20.1548   5166    28  3904  1262
   40  465.3739 20.1558   5168     2  3874  1294
   41  465.2810 20.0002   5148    20  3159  1989
   42  465.1155 20.1133   5190    42  6136  -946
   43  465.1161 20.1134   5225    35  3886  1339
   44  465.3810 20.0290   5221     4  2972  2249
   45  465.3740 20.1548   5202    19  2977  2225
   46  465.3034 20.0897   5169    33  3894  1275
   47  465.3028 20.0892   5190    21  3153  2037
   48  465.2064 20.0866   5187     3  6094  -907
   49  465.0900 20.0297   5207    20  6186  -979
   50  465.2072 20.1165   5189    18  3888  1301
   51  465.3027 20.0906   5206    17  2985  2221
   52  465.4187 20.0637   5173    33  3863  1310
   53  465.2131 19.8953   5248    75  2943  2305
   54  465.2429 19.9732   5275    27  3902  1373
   55  465.1965 20.0550   5266     9  2973  2293
   56  465.3831 20.0296   5187    79  3945  1242
   57  465.3835 20.0294   5190     3  3162  2028
   58  465.4282 19.9436   5207    17  3167  2040
   59  465.2126 19.8954   5251    44  2995  2256
   60  465.2117 19.8948   5260     9  2962  2298
   61  465.2121 19.8955   5293    33  6183  -890
   62  465.3884 19.8625   5255    38  3223  2032
   63  465.3891 19.8619   5292    37  3196  2096
   64  465.2990 19.8666   5279    13  3840  1439
   65  465.2126 19.8941   5289    10  3214  2075
   66  465.2122 19.8953   5264    25  6162  -898
   67  465.2967 19.8650   5240    24  6198  -958
   68  465.4595 19.9186   5321    81  3153  2168
   69  465.2132 19.8956   5355    34  2941  2414
   70  465.3000 19.8642   5266    89  2952  2314
   71  465.2136 19.8943   5365    99  3920  1445
   72  465.2127 19.8935   5350    15  3895  1455
   73  465.2130 19.8939   5326    24  3191  2135
   74  465.3707 19.9206   5310    16  6194  -884
   75  465.3712 19.9178   5375    65  3916  1459
   76  465.2156 19.8928   5342    33  3905  1437
   77  465.2159 19.8929   5377    35  3192  2185
   78  465.1348 19.8694   5421    44  3909  1512
   79  465.1331 19.8696   5379    42  2974  2405
   80  465.3000 19.8639   5374     5  3000  2374
   81  465.4004 19.8724   5431    57  3184  2247
   82  465.5482 19.8969   5453    22  3065  2388
   83  465.2159 19.8920   5440    13  3177  2263
   84  465.1324 19.8690   5424    16  2964  2460
   85  465.1352 19.8691   5428     4  3949  1479
   86  465.1369 19.8672   5429     1  6226  -797
   87  465.4628 19.9228   5454    25  6224  -770
   88  465.3813 19.7818   5514    60  2957  2557
   89  465.1332 19.8661   5493    21  2944  2549
   90  465.1334 19.8670   5495     2  2946  2549
   91  465.1349 19.8685   5474    21  3926  1548
   92  465.2053 19.9203   5484    10  6253  -769
   93  465.4425 19.8354   5540    56  6233  -693
   94  465.4413 19.8336   5513    27  3219  2294
   95  465.1340 19.8663   5470    43  3984  1486
   96  465.1011 19.6212   5511    41  3189  2322
   97  465.3802 19.8995   5590    79  2997  2593
   98  465.4397 19.8345   5566    24  3949  1617
   99  465.4410 19.8330   5596    30  3231  2365
  100  465.4393 19.8342   5586    10  6311  -725
  101  465.1521 19.6815   5502    84  2981  2521
  102  465.1506 19.8485   5546    44  2982  2564
  103  465.3901 19.6112   5584    38  3926  1658
  104  465.4418 19.6674   5568    16  6385  -817
  105  465.3909 19.6104   5580    12  2960  2620
  106  465.3342 19.5570   5542    38  2990  2552
  107  465.1020 19.6183   5547     5  2977  2570
  108  465.1009 19.6182   5572    25  3941  1631
  109  465.1669 19.5606   5517    55  6426  -909
  110  465.3312 19.5576   5570    53  3221  2349
  111  465.3844 19.6163   5583    13  3932  1651
  112  465.0998 19.6183   5570    13  6507  -937
  113  465.1001 19.3586   5504    66  3207  2297
  114  465.1644 19.5572   5539    35  2952  2587
  115  465.1796 19.5118   5573    34  6453  -880
  116  465.2527 19.5444   5491    82  6484  -993
  117  465.0066 19.4989   5483     8  6118  -635
  118  465.0524 19.5003   5498    15  2982  2516
  119  465.0476 19.3636   5500     2  6143  -643
  120  465.0462 19.3653   5543    43  3954  1589
  121  465.0489 19.3642   5531    12  3230  2301
  122  465.0061 19.5005   5468    63  3950  1518
  123  465.0269 19.4155   5458    10  2985  2473
  124  465.0026 19.3353   5500    42  3250  2250
  125  465.0014 19.2473   5506     6  3963  1543
  126  465.0449 19.3637   5517    11  3215  2302
  127  465.0680 19.1945   5461    56  2950  2511
  128  465.0007 19.2472   5457     4  2961  2496
  129  464.9996 19.2476   5459     2  3946  1513
  130  464.9994 19.2454   5473    14  3947  1526
  131  464.9988 19.2457   5528    55  3931  1597
  132  464.8706 19.1300   5461    67  2995  2466
  133  464.8708 19.1340   5480    19  3005  2475
  134  464.9247 19.2042   5457    23  3218  2239
  135  464.9248 19.2022   5491    34  3928  1563
  136  464.8707 19.1315   5440    51  2969  2471
  137  464.8703 19.1306   5455    15  3231  2224
  138  464.7978 19.2013   5541    86  3221  2320
  139  464.8693 19.1319   5433   108  3981  1452
  140  464.7983 19.0768   5413    20  2979  2434
  141  464.8705 19.1317   5487    74  3014  2473
  142  464.7061 19.1001   5519    32  2989  2530
  143  464.5589 19.1635   5465    54  3226  2239
  144  464.5380 19.0739   5423    42  3221  2202
  145  464.6197 19.0984   5462    39  3957  1505
  146  464.6742 18.9789   5430    32  3944  1486
  147  464.6720 18.9783   5440    10  3006  2434
  148  464.4436 19.0695   5387    53  3143  2244
  149  464.4429 19.0705   5387     0  3138  2249
  150  464.5010 19.0025   5446    59  3277  2169
  151  464.4996 19.0017   5403    43  5977  -574
  152  464.5002 19.0020   5383    20  2998  2385
  153  464.4167 19.0269   5416    33  3190  2226
  154  464.3588 19.0923   5432    16  2947  2485
  155  464.1515 19.0007   5387    45  6047  -660
  156  464.1508 18.9996   5422    35  6151  -729
  157  464.4145 19.0247   5405    17  3864  1541
  158  464.3274 19.0261   5376    29  2960  2416
  159  464.3251 19.0255   5423    47  6095  -672
  160  464.2281 19.0234   5388    35  6093  -705
  161  464.2024 18.9251   5375    13  6142  -767
  162  464.1996 18.9263   5411    36  3001  2410
  163  464.2032 18.9255   5357    54  3203  2154
  164  464.1321 18.8742   5441    84  3844  1597
  165  464.0789 18.9522   5351    90  6161  -810
  166  464.0064 18.9973   5461   110  2991  2470
  167  464.0027 18.9986   5427    34  3909  1518
  168  464.0023 18.9978   5405    22  6336  -931
  169  464.0769 18.9505   5396     9  6216  -820
  170  464.0789 18.9502   5405     9  2940  2465
  171  464.0006 18.9985   5409     4  2919  2490
  172  464.0019 18.9985   5409     0  3186  2223
  173  464.0254 18.8776   5392    17  3166  2226
  174  464.1255 18.8735   5417    25  2922  2495
  175  464.0757 18.9505   5392    25  3870  1522
  176  464.0011 18.9980   5458    66  3200  2258
  177  463.9980 19.0000   5366    92  6274  -908
  178  463.9502 18.9280   5421    55  3188  2233
  179  463.7575 18.9964   5322    99  3938  1384
  180  463.8105 18.9264   5369    47  3914  1455
  181  463.9991 18.9984   5380    11  2937  2443
  182  463.9975 18.9978   5330    50  3161  2169
  183  463.9972 18.9964   5285    45  3188  2097
  184  463.8096 18.9265   5391   106  3183  2208
  185  463.7188 18.8952   5368    23  3160  2208
  186  463.7565 18.9977   5404    36  3186  2218
  187  463.8713 19.1241   5427    23  3921  1506
  188  463.9961 18.9969   5347    80  2935  2412
  189  463.7011 18.8250   5360    13  2958  2402
  190  463.6412 18.8948   5390    30  2962  2428
  191  463.6749 18.9720   5371    19  2952  2419
  192  463.6750 18.9722   5423    52  2972  2451
  193  463.7565 18.9981   5385    38  3196  2189
  194  463.7018 18.8253   5364    21  3897  1467
  195  463.7007 18.8246   5365     1  2959  2406
  196  463.6413 18.8958   5385    20  3876  1509
  197  463.6398 18.8961   5320    65  3888  1432
  198  463.7172 19.0487   5286    34  3174  2112
  199  463.6410 18.8963   5367    81  2978  2389
  200  463.5512 18.8977   5365     2  2951  2414
  201  463.6385 18.8931   5417    52  3177  2240
  202  463.5493 18.8962   5358    59  3920  1438
  203  463.6412 18.8954   5361     3  3908  1453
  204  463.6975 18.8234   5354     7  3194  2160
  205  463.6403 18.8972   5387    33  3175  2212
  206  463.6401 18.8956   5375    12  3855  1520
  207  463.5249 18.7614   5358    17  3158  2200
  208  463.3913 18.8581   5340    18  2943  2397
  209  463.6203 18.7548   5336     4  3173  2163
  210  463.6406 18.8939   5332     4  2960  2372
  211  463.6393 18.8958   5367    35  2957  2410
  212  463.4877 18.8342   5302    65  3787  1515
  213  463.2471 18.7548   5277    25  3136  2141
  214  463.3373 18.7735   5359    82  3804  1555
  215  463.3921 18.8585   5265    94  3849  1416
  216  463.5514 18.9209   5288    23  3201  2087
  217  463.3019 18.8615   5234    54  3146  2088
  218  463.3023 18.8621   5313    79  3816  1497
  219  463.2462 18.7551   5313     0  3112  2201
  220  463.3171 18.6838   5274    39  6105  -831
  221  463.3018 18.8612   5245    29  5955  -710
  222  463.3012 18.8633   5298    53  5973  -675
  223  463.3007 18.8630   5218    80  3161  2057
  224  463.4299 18.7706   5253    35  2894  2359
  225  463.4282 18.7680   5247     6  3877  1370
  226  463.3012 18.8617   5245     2  3842  1403
  227  463.3012 18.8646   5224    21  2935  2289
  228  463.3003 18.8604   5221     3  5991  -770
  229  463.4286 18.7705   5198    23  3064  2134
  230  463.3151 18.6843   5274    76  3092  2182
  231  463.3253 18.5879   5239    35  3799  1440
  232  463.3165 18.6852   5220    19  2938  2282
  233  463.2161 18.8906   5239    19  3132  2107
  234  463.2980 18.8621   5201    38  3119  2082
  235  463.4223 18.5778   5119    82  3810  1309
  236  463.3147 18.6849   5218    99  3088  2130
  237  463.3150 18.6860   5156    62  3768  1388
  238  463.2991 18.8611   5242    86  3819  1423
  239  463.2244 18.7206   5221    21  2889  2332
  240  463.4123 18.6769   5253    32  2898  2355
  241  463.3227 18.5891   5166    87  3756  1410
  242  463.4223 18.5767   5189    23  3770  1419
  243  463.1078 18.7862   5181     8  3070  2111
  244  463.2236 18.7209   5163    18  3777  1386
  245  463.3217 18.5895   5182    19  6071  -889
  246  463.3144 18.6862   5171    11  3755  1416
  247  463.3239 18.5895   5142    29  3090  2052
  248  463.4211 18.5772   5090    52  6152 -1062
  249  463.1375 18.7018   5170    80  2908  2262
  250  463.1399 18.6105   5144    26  6121  -977
  251  463.2213 18.7220   5127    17  3776  1351
  252  463.2406 18.5471   5161    34  2848  2313
  253  463.4208 18.5778   5145    16  2885  2260
  254  463.3227 18.5887   5139     6  2929  2210
  255  463.3218 18.5899   5111    28  3784  1327
  256  463.2410 18.5462   5145    34  6136  -991
  257  463.1557 18.5953   5112    33  6124 -1012
  258  463.1988 18.6675   5090    22  3043  2047
  259  463.2278 18.6307   5113    23  3758  1355
  260  463.1482 18.5888   5110     3  2858  2252
  261  463.0011 18.7192   5095    15  2898  2197
  262  463.0966 18.5168   5148    53  6274 -1126
  263  463.1875 18.4704   5089    59  2910  2179
  264  463.3414 18.5331   5089     0  3743  1346
  265  463.0962 18.5187   5086     3  2899  2187
  266  463.0914 18.5181   5061    25  3051  2010
  267  463.1859 18.4680   4998    63  3783  1215
  268  463.1476 18.5289   5112   114  3036  2076
  269  463.0975 18.6778   5060    52  3754  1306
  270  463.2566 18.5823   5032    28  3737  1295
  271  463.2891 18.4530   5036     4  2904  2132
  272  463.0001 18.5028   5115    79  3032  2083
  273  463.1365 18.5852   5085    30  2893  2192
  274  463.2116 18.4999   5009    76  3748  1261
  275  463.2125 18.5009   5028    19  3022  2006
  276  463.2900 18.4539   5042    14  3051  1991
  277  463.1375 18.5867   5005    37  6195 -1190
  278  463.0965 18.5181   5074    69  3677  1397
  279  462.7275 18.5865   5053    21  3017  2036
  280  462.7883 18.4995   5035    18  2863  2172
  281  463.2739 18.4149   5019    16  5883  -864
  282  463.1991 18.5017   5005    14  6198 -1193
  283  463.2122 18.5005   5034    29  2903  2131
  284  462.8900 18.5183   4977    57  2900  2077
  285  462.9997 18.4991   4963    14  3028  1935
  286  462.8246 18.6081   4961     2  3030  1931
  287  463.1031 18.4833   4977    16  3728  1249
  288  462.9321 18.5862   4986     9  2865  2121
  289  463.0004 18.4998   4933    53  3748  1185
  290  462.9604 18.3993   4876    57  6004 -1128
  291  462.9987 18.4991   4934    58  3019  1915
  292  463.0002 18.4987   4911    23  3017  1894
  293  463.0004 18.5001   4946    35  3724  1222
  294  463.1474 18.2973   4892    54  3014  1878
  295  462.9602 18.3998   4896     4  5960 -1064
  296  462.9998 18.4999   4886    10  2841  2045
  297  462.9600 18.3998   4893     7  6065 -1172
  298  462.9602 18.4009   4881    12  2838  2043
  299  462.9600 18.4004   4899    18  2845  2054
  300  463.0396 18.6002   4895     4  3004  1891
  301  462.9998 18.2926   4842    53  3044  1798
  302  462.9126 18.4360   4887    45  3725  1162
  303  462.9603 18.4010   4922    35  3024  1898
  304  463.0396 18.5995   4916     6  2878  2038
  305  462.9604 18.3999   4877    39  3726  1151
  306  462.9619 18.4005   4871     6  5939 -1068
  307  463.0004 18.7077   4845    26  3694  1151
  308  462.8751 18.3338   4879    34  3001  1878
  309  462.9605 18.3987   4916    37  3006  1910
  310  463.0000 18.4998   4954    38  3715  1239
  311  462.9997 18.5001   4932    22  3030  1902
  312  462.9999 18.5005   4912    20  2826  2086
  313  462.9985 18.4991   4923    11  2884  2039
  314  463.2118 18.5011   4959    36  2856  2103
  315  463.0367 18.5732   4936    23  6156 -1220
  316  463.1380 18.5873   4948    12  2990  1958
  317  463.0011 18.5016   4930    18  6211 -1281
  318  463.1521 18.5778   4958    28  2840  2118
  319  463.1378 18.5876   4980    22  3001  1979
  320  463.0335 18.5992   5017    37  6148 -1131
  321  463.1780 18.6794   4990    27  2904  2086
  322  463.0346 18.6024   5044    54  2987  2057
  323  463.1791 18.6796   4992    52  6115 -1123
  324  463.2755 18.5883   4993     1  3033  1960
  325  463.0972 18.6776   4989     4  3702  1287
  326  463.0969 18.5189   5046    57  3020  2026
  327  463.2762 18.7780   5034    12  6069 -1035
  328  463.2770 18.7777   5080    46  3692  1388
  329  463.3326 18.7997   5070    10  2872  2198
  330  463.2813 18.8132   5084    14  2841  2243
  331  463.4176 18.7428   5047    37  3728  1319
  332  463.3689 18.7725   5055     8  3735  1320
  333  463.4110 18.6792   5093    38  3728  1365
  334  463.4686 18.6592   5032    61  3030  2002
  335  463.4002 18.9658   5002    30  5995  -993
  336  463.4846 18.6092   5029    27  2864  2165
  337  463.5309 18.8125   5062    33  2921  2141
  338  463.4106 18.8531   5091    29  5967  -876
  339  463.4115 18.6776   5098     7  2844  2254
  340  463.4134 18.6772   5077    21  5941  -864
  341  463.4308 18.7720   5116    39  3032  2084
  342  463.4136 18.6785   5010   106  2838  2172
  343  463.3911 18.8615   5120   110  3724  1396
  344  463.4716 18.8528   5066    54  5790  -724
  345  463.5314 18.8133   5086    20  3101  1985
  346  463.4316 18.7720   5128    42  5838  -710
  347  463.5019 18.9983   5126     2  3115  2011
  348  463.4739 18.8516   5086    40  2839  2247
  349  463.4318 18.9408   5118    32  3705  1413
  350  463.4727 18.8523   5089    29  3069  2020
  351  463.4334 18.7714   5148    59  3027  2121
  352  463.5481 18.9072   5127    21  2850  2277
  353  463.8034 18.9416   5184    57  3072  2112
  354  463.6656 18.8330   5169    15  3113  2056
  355  463.7547 19.0244   5234    65  2899  2335
  356  463.6219 18.7552   5187    47  3103  2084
  357  463.6839 18.8135   5231    44  3760  1471
  358  463.9143 18.9696   5165    66  3811  1354
  359  463.7554 18.8626   5173     8  2875  2298
  360  463.8041 18.9418   5152    21  3788  1364
  361  463.8152 18.7893   5209    57  3051  2158
  362  463.6827 18.8145   5162    47  3113  2049
  363  463.6855 18.8139   5231    69  3096  2135
  364  463.7584 18.7575   5224     7  3780  1444
  365  463.8160 18.9442   5183    41  3108  2075
  366  463.9448 18.8926   5224    41  3110  2114
  367  463.8254 18.7012   5238    14  3802  1436
  368  463.7436 18.7409   5239     1  2907  2332
  369  463.9194 19.0470   5209    30  3736  1473
  370  463.9462 18.8150   5205     4  2875  2330
  371  463.9508 18.9252   5298    93  3763  1535
  372  463.9034 18.7316   5323    25  3079  2244
  373  463.7441 18.7426   5277    46  3780  1497
  374  463.7570 18.7561   5273     4  3123  2150
  375  463.8251 18.7737   5241    32  2873  2368
  376  464.0484 18.9214   5191    50  6198 -1007
  377  464.0730 18.7980   5212    21  3081  2131
  378  464.0504 18.7173   5242    30  3099  2143
  379  463.8262 18.6995   5347   105  3805  1542
  380  463.8965 18.6405   5282    65  2877  2405
  381  463.9990 18.7556   5324    42  3111  2213
  382  464.0513 18.7167   5264    60  3152  2112
  383  463.9028 18.7305   5277    13  3818  1459
  384  463.9040 18.7291   5290    13  3102  2188
  385  463.9288 18.8071   5345    55  3815  1530
  386  463.9730 18.6729   5335    10  3745  1590
  387  463.9763 18.6740   5321    14  3770  1551
  388  464.0002 18.8503   5333    12  3810  1523
  389  463.9067 18.7295   5336     3  6290  -954
  390  463.9055 18.7291   5353    17  3825  1528
  391  463.9722 18.6730   5343    10  6398 -1055
  392  463.9742 18.5853   5367    24  2837  2530
  393  463.9314 18.7195   5410    43  3101  2309
  394  464.0030 18.8490   5367    43  2892  2475
  395  464.0522 18.7143   5323    44  3786  1537
  396  463.9313 18.7180   5418    95  3112  2306
  397  463.9996 18.6653   5384    34  6424 -1040
  398  463.9328 18.7185   5412    28  2883  2529
  399  464.0022 18.6645   5423    11  6287  -864
  400  463.9087 18.6408   5381    42  3146  2235
  401  463.9762 18.4220   5461    80  3123  2338
  402  463.9329 18.5552   5437    24  3870  1567
  403  463.9341 18.5554   5459    22  3832  1627
  404  463.9158 18.7101   5428    31  3818  1610
  405  463.9353 18.7191   5456    28  3090  2366
  406  464.0028 18.6653   5445    11  3798  1647
  407  464.0003 18.6639   5476    31  3867  1609
  408  463.9995 18.4996   5446    30  3838  1608
  409  464.0014 18.5008   5482    36  3835  1647
  410  464.0237 18.5812   5392    90  6424 -1032
  411  463.9352 18.7185   5490    98  2888  2602
  412  464.0264 18.5831   5472    18  3115  2357
  413  463.9996 18.5010   5508    36  3767  1741
  414  463.9991 18.4987   5516     8  3105  2411
  415  463.9360 18.5542   5534    18  6463  -929
  416  464.0242 18.5780   5502    32  3847  1655
  417  463.9592 18.6354   5517    15  3125  2392
  418  464.0260 18.5807   5532    15  2887  2645
  419  464.0010 18.4990   5509    23  2865  2644
  420  464.0018 18.4998   5559    50  3882  1677
  421  463.9356 18.5545   5551     8  2904  2647
  422  463.8943 18.6287   5599    48  2889  2710
  423  464.0025 18.5009   5565    34  2820  2745
  424  464.0026 18.5018   5519    46  3133  2386
  425  464.0012 18.4988   5482    37  3795  1687
  426  463.9080 18.4766   5473     9  3878  1595
  427  464.0442 18.3650   5546    73  6083  -537
  428  464.0019 18.5005   5522    24  3127  2395
  429  463.9787 18.4183   5538    16  6036  -498
  430  463.9791 18.4184   5499    39  3869  1630
  431  464.0443 18.3636   5542    43  3865  1677
  432  463.9759 18.4186   5588    46  2882  2706
  433  463.9084 18.4751   5536    52  3926  1610
  434  464.0431 18.3634   5550    14  2866  2684
  435  464.0443 18.3637   5586    36  3076  2510
  436  463.9978 18.3316   5498    88  2913  2585
  437  464.0186 18.3452   5497     1  3812  1685
  438  463.9263 18.3087   5462    35  3835  1627
  439  463.6933 18.2662   5557    95  3111  2446
  440  464.0412 18.3602   5526    31  3835  1691
  441  464.1069 18.2048   5530     4  3122  2408
  442  463.9266 18.1919   5531     1  2845  2686
  443  463.8186 18.0949   5496    35  3130  2366
  444  463.7337 18.1484   5486    10  2889  2597
  445  463.5827 18.1561   5574    88  3820  1754
  446  463.7538 18.0045   5492    82  3110  2382
  447  463.7571 18.0036   5462    30  2815  2647
  448  463.7127 17.9175   5468     6  3815  1653
  449  463.5277 18.0908   5508    40  2909  2599
  450  463.5798 18.0227   5472    36  3094  2378
  451  463.5252 18.0909   5492    20  3872  1620
  452  463.6665 18.0004   5492     0  3813  1679
  453  463.6666 18.0025   5420    72  3117  2303
  454  463.4471 18.0670   5464    44  2876  2588
  455  463.3652 18.0434   5451    13  2802  2649
  456  463.4200 17.9755   5494    43  2865  2629
  457  463.5011 17.9988   5473    21  3835  1638
  458  463.5011 17.9989   5535    62  3112  2423
  459  463.5228 18.0895   5452    83  2913  2539
  460  463.2926 18.0851   5420    32  5795  -375
  461  463.3621 18.0405   5476    56  5907  -431
  462  463.4157 17.9724   5481     5  5990  -509
  463  463.4165 17.9736   5477     4  2802  2675
  464  463.3654 18.0424   5417    60  3763  1654
  465  463.2912 18.0836   5493    76  3063  2430
  466  463.4169 17.9736   5422    71  2857  2565
  467  463.1497 17.8520   5496    74  3048  2448
  468  463.1909 17.9256   5442    54  6037  -595
  469  463.1492 17.8520   5401    41  3103  2298
  470  463.1944 18.0641   5442    41  2866  2576
  471  463.3619 18.0402   5420    22  3723  1697
  472  463.0767 18.0416   5498    78  6123  -625
  473  462.9362 17.8086   5452    46  3085  2367
  474  463.0048 17.7558   5403    49  6170  -767
  475  462.8902 17.8821   5480    77  6123  -643
  476  462.9578 17.9257   5411    69  3063  2348
  477  462.9598 17.9253   5423    12  3731  1692
  478  462.8882 17.8809   5379    44  6104  -725
  479  462.9315 17.7197   5461    82  6261  -800
  480  462.8867 17.7952   5469     8  3092  2377
  481  462.8884 17.7968   5443    26  3078  2365
  482  462.8898 17.7957   5386    57  3772  1614
  483  462.8848 17.8793   5427    41  2860  2567
  484  462.8840 17.7927   5406    21  2860  2546
  485  462.8877 17.7916   5445    39  3071  2374
  486  462.8881 17.7948   5457    12  3079  2378
  487  462.9101 17.7104   5455     2  2852  2603
  488  462.8849 17.8805   5475    20  2860  2615
  489  462.8876 17.7926   5424    51  2841  2583
  490  462.8635 17.7111   5442    18  2883  2559
  491  462.7978 17.7985   5461    19  2862  2599
  492  462.7987 17.7968   5437    24  3002  2435
  493  462.8004 17.7953   5450    13  3799  1651
  494  462.8819 17.8788   5387    63  3754  1633
  495  462.8843 17.7918   5403    16  3095  2308
  496  462.8788 17.5585   5421    18  3741  1680
  497  462.7801 17.7153   5417     4  3065  2352
  498  462.6386 17.8061   5427    10  2872  2555
  499  462.7171 17.8565   5423     4  3763  1660
