# Supplementary material for: Maximum likelihood-based estimation of diffusion coefficient is quick and reliable method for analyzing estradiol actions on surface receptor movements
Source: Front Neuroinform. 2023 Mar 8;17:1005936. doi: 10.3389/fninf.2023.1005936 (PMC10031098; doi:10.3389/fninf.2023.1005936)
Supplement: Supplementary file 3 [file Data_Sheet_3.ZIP › 01-measured/00-Immobile/37C/workstate_24_0019.dat]

    0  424.2780 98.6119   6331     0  2910  3421
    1  424.1191 98.5875   6285    46  3385  2900
    2  424.1187 98.5877   6326    41  3371  2955
    3  424.5604 98.6248   6740   414  4664  2076
    4  424.4287 98.9037   6331   409  3159  3172
    5  424.3809 98.7615   6360    29  3389  2971
    6  424.3806 98.7608   6350    10  3394  2956
    7  424.2790 98.6116   6402    52  3184  3218
    8  424.3637 98.6361   6412    10  4625  1787
    9  424.6064 98.7818   6760   348  2983  3777
   10  424.7250 98.8163   6737    23  4686  2051
   11  424.6663 98.8743   6755    18  4667  2088
   12  424.6671 98.8721   6773    18  2941  3832
   13  424.4774 98.6084   6403   370  3346  3057
   14  424.5404 98.8736   6793   390  4709  2084
   15  424.6060 98.7815   6765    28  3211  3554
   16  424.5989 98.9575   6749    16  4172  2577
   17  424.6662 98.8723   6812    63  2948  3864
   18  424.6648 98.8730   6808     4  4118  2690
   19  424.6382 98.7590   6777    31  4159  2618
   20  424.5014 98.9975   6851    74  4182  2669
   21  424.5944 98.7412   6834    17  2987  3847
   22  424.5025 98.9977   6780    54  2925  3855
   23  424.7088 98.9982   6785     5  3460  3325
   24  424.6673 98.8741   6732    53  4103  2629
   25  424.6547 98.6555   6832   100  2966  3866
   26  424.4849 98.8872   6407   425  3326  3081
   27  424.7092 98.9971   6691   284  2928  3763
   28  424.9077 98.9076   6736    45  2930  3806
   29  424.6413 98.7604   6703    33  4647  2056
   30  424.5960 98.7406   6808   105  3216  3592
   31  424.7144 98.7492   6828    20  3443  3385
   32  424.7161 98.7514   6772    56  3412  3360
   33  424.9258 99.0682   6766     6  3139  3627
   34  425.1122 99.0356   6729    37  3375  3354
   35  424.7935 98.8273   6769    40  4081  2688
   36  424.7931 98.6882   6751    18  3198  3553
   37  424.7154 98.7497   6815    64  2955  3860
   38  424.5036 98.7860   6777    38  4106  2671
   39  425.0698 98.8222   6741    36  3209  3532
   40  424.8924 98.7141   6675    66  3399  3276
   41  424.7781 98.6680   6725    50  2951  3774
   42  424.7936 98.6890   6768    43  3344  3424
   43  424.7166 98.7506   6728    40  3318  3410
   44  424.8056 98.7740   6789    61  2892  3897
   45  424.8990 98.8653   6752    37  3187  3565
   46  424.9651 98.7920   6734    18  3347  3387
   47  425.0633 98.6462   6770    36  4041  2729
   48  425.0300 98.7310   6722    48  4575  2147
   49  424.7016 98.7335   6725     3  3175  3550
   50  424.9671 98.8057   6825   100  2916  3909
   51  424.9646 98.7918   6743    82  4578  2165
   52  425.0312 98.7332   6719    24  2910  3809
   53  425.0323 98.7323   6684    35  4038  2646
   54  424.8332 98.5997   6759    75  3331  3428
   55  424.9670 98.8156   6814    55  2951  3863
   56  425.0303 98.7313   6755    59  2919  3836
   57  425.0330 98.7332   6699    56  4566  2133
   58  425.0895 98.6975   6749    50  3366  3383
   59  425.0888 98.6953   6770    21  3379  3391
   60  425.0866 98.6958   6772     2  3171  3601
   61  425.0877 98.5466   6838    66  3353  3485
   62  424.9686 98.8065   6751    87  4016  2735
   63  425.1539 98.6260   6716    35  3398  3318
   64  425.0287 98.6186   6792    76  3160  3632
   65  425.0873 98.6962   6746    46  4026  2720
   66  424.9412 98.6562   6862   116  2936  3926
   67  425.0871 98.5465   6788    74  3367  3421
   68  425.0881 98.5470   6760    28  3331  3429
   69  425.0893 98.5466   6761     1  4018  2743
   70  425.0305 98.6172   6771    10  3300  3471
   71  425.0886 98.5452   6790    19  4536  2254
   72  425.0268 98.6154   6819    29  3401  3418
   73  425.0888 98.5466   6796    23  3169  3627
   74  425.0289 98.6175   6805     9  2954  3851
   75  425.0877 98.5437   6789    16  4060  2729
   76  425.0293 98.6157   6727    62  3383  3344
   77  425.0276 98.6152   6819    92  3378  3441
   78  424.9438 98.5714   6906    87  3324  3582
   79  425.0285 98.6179   6869    37  3188  3681
   80  425.0921 98.5462   6844    25  3164  3680
   81  425.0300 98.6157   6831    13  4027  2804
   82  425.0335 98.6154   6849    18  4017  2832
   83  424.9434 98.5687   6898    49  4600  2298
   84  424.9431 98.5719   6914    16  3355  3559
   85  424.9431 98.5691   6883    31  3133  3750
   86  425.0294 98.6153   6905    22  3325  3580
   87  425.0297 98.6154   6850    55  2989  3861
   88  424.9433 98.5685   6901    51  3352  3549
   89  424.9433 98.5690   6966    65  2980  3986
   90  424.9441 98.5701   6952    14  4003  2949
   91  424.9425 98.5684   6945     7  2951  3994
   92  425.0291 98.6147   6849    96  3356  3493
   93  425.0305 98.6151   6838    11  2977  3861
   94  424.8649 98.6076   6981   143  4062  2919
   95  424.8635 98.6063   6999    18  3339  3660
   96  424.9958 98.4980   6899   100  4033  2866
   97  424.9423 98.5675   6980    81  4583  2397
   98  424.9446 98.5670   6981     1  4526  2455
   99  424.9445 98.5684   6893    88  3414  3479
  100  424.9429 98.5669   6986    93  3419  3567
  101  424.9970 98.4967   6921    65  3317  3604
  102  424.9946 98.4969   6985    64  3400  3585
  103  424.8441 98.4206   6964    21  3296  3668
  104  424.9446 98.5681   6943    21  3356  3587
  105  424.8646 98.6055   6928    15  3992  2936
  106  425.1119 98.5119   6960    32  4028  2932
  107  424.9984 98.4977   7007    47  3995  3012
  108  424.9147 98.4688   7021    14  4094  2927
  109  424.8422 98.4174   6964    57  4491  2473
  110  424.8635 98.6031   7029    65  3153  3876
  111  424.8005 98.5366   6922   107  3175  3747
  112  424.9698 98.3034   7014    92  4042  2972
  113  424.9088 98.2283   7017     3  4505  2512
  114  424.9111 98.2280   6956    61  3155  3801
  115  424.6956 98.3045   6967    11  3275  3692
  116  424.9116 98.2286   6937    30  3261  3676
  117  424.9168 98.3757   7007    70  3159  3848
  118  424.9118 98.2290   7090    83  3996  3094
  119  424.9097 98.2279   7025    65  3189  3836
  120  424.7539 98.2139   7107    82  4473  2634
  121  424.8304 98.2738   7039    68  3193  3846
  122  424.8301 98.2756   6980    59  3973  3007
  123  424.9679 98.3025   7028    48  3378  3650
  124  424.9094 98.2255   6983    45  3354  3629
  125  424.6648 98.1649   7078    95  3988  3090
  126  424.6209 98.0798   7122    44  2905  4217
  127  424.6643 98.1628   7109    13  3975  3134
  128  424.7399 98.1109   7081    28  3138  3943
  129  424.6930 98.0284   7080     1  3252  3828
  130  424.6933 98.0270   7101    21  4527  2574
  131  424.5797 97.9996   7211   110  4526  2685
  132  424.3822 97.9693   6666   545  4423  2243
  133  424.5791 97.9984   7185   519  2943  4242
  134  424.5804 97.9995   7063   122  3312  3751
  135  424.5801 97.9972   7132    69  3369  3763
  136  424.4842 97.9998   6616   516  3147  3469
  137  424.3819 97.9673   6653    37  3948  2705
  138  424.4829 97.9977   6704    51  3134  3570
  139  424.4830 97.9985   6724    20  2917  3807
  140  424.6512 97.9393   7232   508  3371  3861
  141  424.3805 97.9660   6627   605  4438  2189
  142  424.1977 97.9417   6778   151  4485  2293
  143  424.3910 97.9708   6814    36  3950  2864
  144  424.3740 97.8898   6763    51  3144  3619
  145  424.5815 97.8237   7269   506  3305  3964
  146  424.4477 97.7109   6654   615  3155  3499
  147  424.1712 97.8557   6844   190  4472  2372
  148  424.1935 97.9393   6806    38  4471  2335
  149  424.0281 97.8098   6886    80  3320  3566
  150  423.8642 97.6138   6837    49  2920  3917
  151  424.0900 97.6981   6706   131  3915  2791
  152  424.0313 97.7149   6861   155  3277  3584
  153  424.0009 97.8275   6793    68  3283  3510
  154  423.9424 97.6593   6832    39  3111  3721
  155  423.8616 97.6136   6851    19  4503  2348
  156  423.8639 97.6131   6968   117  2901  4067
  157  423.9431 97.6590   6828   140  2904  3924
  158  424.0281 97.7230   6857    29  3968  2889
  159  423.8626 97.6128   6911    54  4484  2427
  160  423.8633 97.6137   6941    30  2926  4015
  161  423.8580 97.6126   7024    83  3115  3909
  162  423.8611 97.6111   7037    13  3298  3739
  163  423.8622 97.6105   6939    98  3344  3595
  164  423.8599 97.6104   6880    59  4471  2409
  165  423.8585 97.6127   6962    82  3090  3872
  166  423.7683 97.6286   6927    35  3975  2952
  167  423.7665 97.6296   7038   111  2909  4129
  168  423.8572 97.6125   7058    20  3118  3940
  169  423.7693 97.6309   6944   114  3973  2971
  170  423.8552 97.6107   6970    26  4013  2957
  171  423.8564 97.6107   7076   106  2914  4162
  172  423.8550 97.6095   7027    49  2930  4097
  173  423.7634 97.6272   7109    82  3325  3784
  174  423.7672 97.6271   7041    68  2920  4121
  175  423.7667 97.6265   6999    42  3134  3865
  176  423.6063 97.5150   6966    33  3181  3785
  177  423.6036 97.5154   7047    81  3362  3685
  178  423.4810 97.6439   6607   440  3258  3349
  179  423.7658 97.6263   7112   505  4501  2611
  180  423.6024 97.5151   7112     0  2915  4197
  181  423.7641 97.6270   7033    79  3984  3049
  182  423.8522 97.6108   7142   109  3951  3191
  183  423.6985 97.4997   7064    78  3967  3097
  184  423.6007 97.5139   7159    95  2872  4287
  185  423.5593 97.5933   7081    78  3354  3727
  186  423.6617 97.6335   7103    22  3249  3854
  187  423.7628 97.6269   7059    44  3154  3905
  188  423.5999 97.5162   7078    19  3133  3945
  189  423.5975 97.5149   7093    15  3132  3961
  190  423.0951 97.5436   6663   430  4502  2161
  191  423.5250 97.4392   7109   446  3147  3962
  192  423.2913 97.5471   6650   459  4484  2166
  193  423.5998 97.5164   7127   477  3942  3185
  194  423.5577 97.5939   7107    20  3307  3800
  195  423.4960 97.5010   6735   372  2880  3855
  196  423.2898 97.5465   6668    67  3925  2743
  197  423.5820 97.5576   7188   520  4570  2618
  198  423.4249 97.4299   6632   556  3169  3463
  199  423.6000 97.5152   7138   506  3324  3814
  200  423.0945 97.5449   6696   442  3137  3559
  201  423.2055 97.5555   6752    56  2901  3851
  202  423.0898 97.5424   6703    49  3273  3430
  203  423.1881 97.5292   6677    26  3305  3372
  204  423.1589 97.6212   6686     9  3287  3399
  205  423.3646 97.6301   6607    79  3318  3289
  206  423.2853 97.5129   6664    57  4445  2219
  207  423.0925 97.5433   6678    14  3938  2740
  208  423.0919 97.5424   6745    67  3120  3625
  209  423.0317 97.4658   6691    54  3201  3490
  210  423.2061 97.5577   6704    13  3284  3420
  211  423.0931 97.5437   6615    89  3252  3363
  212  423.1881 97.5283   6703    88  3302  3401
  213  422.9402 97.4229   6657    46  2897  3760
  214  423.0308 97.4656   6727    70  3103  3624
  215  423.0903 97.5418   6689    38  3910  2779
  216  423.2719 97.6339   6679    10  3945  2734
  217  423.0924 97.5434   6659    20  3096  3563
  218  423.1882 97.5281   6667     8  3254  3413
  219  423.0320 97.4656   6581    86  3058  3523
  220  423.0902 97.5412   6700   119  3059  3641
  221  423.0900 97.5419   6729    29  3113  3616
  222  423.0305 97.4665   6627   102  3061  3566
  223  423.0320 97.4683   6629     2  3247  3382
  224  423.0912 97.5420   6620     9  2890  3730
  225  423.0896 97.5429   6731   111  3103  3628
  226  423.0896 97.5429   6753    22  3938  2815
  227  423.0310 97.4673   6576   177  2840  3736
  228  423.0955 97.5462   6567     9  3234  3333
  229  423.1554 97.6227   6617    50  4471  2146
  230  423.0297 97.4661   6625     8  2882  3743
  231  423.0319 97.4678   6682    57  3945  2737
  232  423.0895 97.5432   6726    44  3101  3625
  233  423.0284 97.4665   6622   104  3955  2667
  234  423.0922 97.5433   6696    74  4446  2250
  235  423.0321 97.4685   6584   112  3197  3387
  236  422.9354 97.4175   6610    26  3208  3402
  237  422.9365 97.4169   6624    14  3205  3419
  238  423.0294 97.4676   6659    35  3268  3391
  239  422.9380 97.4234   6665     6  3079  3586
  240  423.1554 97.6217   6647    18  3291  3356
  241  423.2870 97.5464   6646     1  3921  2725
  242  422.9354 97.4172   6594    52  3933  2661
  243  422.9358 97.4163   6605    11  3101  3504
  244  422.8449 97.3757   6630    25  2850  3780
  245  422.9381 97.4233   6666    36  3268  3398
  246  422.9349 97.4187   6534   132  3949  2585
  247  423.0300 97.4682   6602    68  2854  3748
  248  423.1551 97.6229   6652    50  4446  2206
  249  422.9359 97.4178   6612    40  4391  2221
  250  422.9338 97.4190   6660    48  2801  3859
  251  423.0962 97.5468   6583    77  3929  2654
  252  422.9990 97.5000   6562    21  3246  3316
  253  422.8339 97.4329   6525    37  3200  3325
  254  422.8426 97.3746   6621    96  3249  3372
  255  422.9336 97.4175   6595    26  4410  2185
  256  422.6342 97.3656   6599     4  3202  3397
  257  422.9358 97.4187   6568    31  3926  2642
  258  422.9307 97.4131   6501    67  3958  2543
  259  422.8343 97.4329   6584    83  3199  3385
  260  422.7940 97.3426   6525    59  3027  3498
  261  422.5881 97.2761   6578    53  3073  3505
  262  422.9247 97.2240   6554    24  3191  3363
  263  422.9981 97.4982   6457    97  3070  3387
  264  423.1444 97.2224   6460     3  3232  3228
  265  422.9988 97.4980   6538    78  4408  2130
  266  422.9325 97.4188   6589    51  3950  2639
  267  422.8988 97.3324   6604    15  2809  3795
  268  422.7048 97.2228   6520    84  4422  2098
  269  422.8326 97.3739   6417   103  3231  3186
  270  423.2110 97.4986   6498    81  3214  3284
  271  422.8564 97.4277   6486    12  2800  3686
  272  422.6929 97.1176   6515    29  2814  3701
  273  422.8323 97.3738   6487    28  3036  3451
  274  422.6103 97.3476   6511    24  3262  3249
  275  422.9541 97.3898   6470    41  4380  2090
  276  422.7415 97.4058   6452    18  3958  2494
  277  422.9297 97.2414   6500    48  2826  3674
  278  422.7206 97.3986   6484    16  3260  3224
  279  422.7501 97.1672   6490     6  2801  3689
  280  422.8251 97.2613   6495     5  4402  2093
  281  422.9989 97.1754   6424    71  4457  1967
  282  422.9963 97.1745   6462    38  4359  2103
  283  422.9515 97.2728   6433    29  3248  3185
  284  422.6528 97.2176   6427     6  2782  3645
  285  422.7494 97.2501   6402    25  2758  3644
  286  422.8564 97.3327   6359    43  4358  2001
  287  422.9524 97.2714   6354     5  4372  1982
  288  422.9980 97.1746   6417    63  3968  2449
  289  422.9534 97.2722   6420     3  3937  2483
  290  422.7495 97.2499   6442    22  3205  3237
  291  422.8397 97.1574   6341   101  4406  1935
  292  422.7499 97.2504   6343     2  3948  2395
  293  422.8565 97.1913   6320    23  3041  3279
  294  422.8418 97.1594   6337    17  4377  1960
  295  422.8421 97.1577   6373    36  3048  3325
  296  422.7772 97.0560   6300    73  3988  2312
  297  422.7501 97.2501   6370    70  2753  3617
  298  422.8416 97.1585   6280    90  3200  3080
  299  422.8422 97.1591   6252    28  3918  2334
  300  422.8416 97.1590   6236    16  3253  2983
  301  422.8405 97.1579   6291    55  4346  1945
  302  422.8813 97.4099   6292     1  3229  3063
  303  422.8309 97.2773   6318    26  2802  3516
  304  422.7500 97.2498   6359    41  3242  3117
  305  422.8419 97.1589   6316    43  4445  1871
  306  422.8414 97.1577   6285    31  3194  3091
  307  422.8413 97.1583   6293     8  3195  3098
  308  422.8416 97.1580   6296     3  3950  2346
  309  422.7489 97.2507   6356    60  2760  3596
  310  422.7496 97.2501   6330    26  3004  3326
  311  422.8424 97.1584   6302    28  3963  2339
  312  422.9486 97.2513   6332    30  3202  3130
  313  422.8415 97.1592   6331     1  3027  3304
  314  422.7504 97.2505   6303    28  2995  3308
  315  422.8247 97.5637   6378    75  2793  3585
  316  422.8566 97.3339   6268   110  4338  1930
  317  422.7502 97.2518   6282    14  3183  3099
  318  422.9560 97.3923   6368    86  3214  3154
  319  422.8628 97.4526   6370     2  4382  1988
  320  422.7093 97.2922   6419    49  2759  3660
  321  423.0819 97.4174   6429    10  4326  2103
  322  422.9579 97.5982   6407    22  2764  3643
  323  422.9596 97.5983   6375    32  2738  3637
  324  423.1183 97.3199   6394    19  2778  3616
  325  423.2101 97.4986   6373    21  4318  2055
  326  423.2104 97.4980   6452    79  3164  3288
  327  423.0738 97.6144   6367    85  2722  3645
  328  423.1089 97.5172   6420    53  3200  3220
  329  423.2280 97.4995   6301   119  3860  2441
  330  423.2115 97.4986   6383    82  2768  3615
  331  423.2116 97.4992   6392     9  3902  2490
  332  422.8972 97.5164   6431    39  3198  3233
  333  422.9987 97.5003   6415    16  2786  3629
  334  423.2117 97.5010   6393    22  3181  3212
  335  423.3635 97.6312   6412    19  3223  3189
  336  423.2123 97.5000   6322    90  3184  3138
  337  423.3053 97.5503   6441   119  3908  2533
  338  423.2102 97.4996   6375    66  4284  2091
  339  423.0959 97.5471   6470    95  2801  3669
  340  423.3641 97.6314   6397    73  3025  3372
  341  423.3622 97.6318   6409    12  3879  2530
  342  423.3641 97.6310   6474    65  3187  3287
  343  423.3086 97.5487   6405    69  3006  3399
  344  423.1572 97.6243   6447    42  4384  2063
  345  423.3649 97.6301   6483    36  4373  2110
  346  423.3649 97.6317   6402    81  3134  3268
  347  423.3652 97.6316   6337    65  4392  1945
  348  423.3652 97.6308   6422    85  3161  3261
  349  423.3648 97.6308   6418     4  2973  3445
  350  423.2575 97.6429   6462    44  3847  2615
  351  423.3659 97.6311   6414    48  3798  2616
  352  423.3667 97.6319   6397    17  4370  2027
  353  423.3638 97.6291   6352    45  4342  2010
  354  423.3650 97.6305   6400    48  3174  3226
  355  423.3640 97.6308   6443    43  4324  2119
  356  423.3647 97.6296   6453    10  4340  2113
  357  423.3648 97.6294   6402    51  2973  3429
  358  423.3672 97.6334   6397     5  3030  3367
  359  423.3665 97.6290   6396     1  3156  3240
  360  423.5998 97.5154   6859   463  3874  2985
  361  423.3645 97.6302   6362   497  3166  3196
  362  423.4800 97.6400   6441    79  3809  2632
  363  423.4825 97.6429   6359    82  3196  3163
  364  423.3674 97.6298   6337    22  4346  1991
  365  423.5590 97.5913   6802   465  3006  3796
  366  423.5592 97.5941   6804     2  3811  2993
  367  423.6004 97.5133   6860    56  3888  2972
  368  423.5599 97.5917   6869     9  3224  3645
  369  423.6049 97.5130   6789    80  4392  2397
  370  423.6039 97.5147   6782     7  3840  2942
  371  423.7947 97.5412   6799    17  3820  2979
  372  423.6015 97.5134   6906   107  3245  3661
  373  423.4169 97.5446   6444   462  3807  2637
  374  423.6021 97.5121   6804   360  3226  3578
  375  423.6020 97.5131   6841    37  3806  3035
  376  423.7945 97.5402   6905    64  3153  3752
  377  423.6036 97.5121   6815    90  4363  2452
  378  423.6020 97.5124   6890    75  2825  4065
  379  423.6016 97.5128   6886     4  3019  3867
  380  423.4983 97.4980   6335   551  3142  3193
  381  423.7020 97.4965   6850   515  4279  2571
  382  423.7018 97.4972   6822    28  2839  3983
  383  423.7939 97.5399   6837    15  3808  3029
  384  423.6026 97.5117   6911    74  3193  3718
  385  423.5130 97.3426   6831    80  3193  3638
  386  423.5146 97.3422   6926    95  2792  4134
  387  423.6040 97.5114   6798   128  2816  3982
  388  423.7034 97.4967   6786    12  4317  2469
  389  423.7030 97.4970   6780     6  3151  3629
  390  423.7030 97.4977   6897   117  3171  3726
  391  423.5138 97.3424   6857    40  2797  4060
  392  423.5144 97.3431   6848     9  3143  3705
  393  423.7000 97.3766   6885    37  4267  2618
  394  423.7730 97.4426   6801    84  3757  3044
  395  423.6998 97.4955   6878    77  3213  3665
  396  423.6832 97.3989   6907    29  2798  4109
  397  423.5143 97.3385   6896    11  3025  3871
  398  423.5293 97.2513   6883    13  3827  3056
  399  423.6823 97.3964   6892     9  4267  2625
  400  423.7954 97.5371   6855    37  2802  4053
  401  423.7732 97.4401   6869    14  2845  4024
  402  423.5142 97.3403   6951    82  3798  3153
  403  423.6090 97.3321   6993    42  3795  3198
  404  423.6819 97.3971   6888   105  3025  3863
  405  423.6829 97.3983   6872    16  3829  3043
  406  423.7728 97.4404   6890    18  3192  3698
  407  423.5132 97.3408   6964    74  3207  3757
  408  423.7093 97.2876   6928    36  3804  3124
  409  423.6177 97.2431   6970    42  3163  3807
  410  423.6215 97.2439   6870   100  3794  3076
  411  423.6833 97.3957   6876     6  3766  3110
  412  423.7794 97.3507   6895    19  4300  2595
  413  423.6216 97.2413   6929    34  3020  3909
  414  423.6647 97.2052   7005    76  3162  3843
  415  423.6203 97.2428   6922    83  4233  2689
  416  423.6203 97.2459   6995    73  3808  3187
  417  423.7806 97.3497   6929    66  2980  3949
  418  423.7625 97.4441   6941    12  2781  4160
  419  423.6649 97.2049   6934     7  2799  4135
  420  423.6198 97.0826   6912    22  3145  3767
  421  423.6645 97.2027   7026   114  3769  3257
  422  423.5779 97.1594   7036    10  3177  3859
  423  423.6202 97.2428   6955    81  2811  4144
  424  423.6646 97.2047   6915    40  2823  4092
  425  423.6656 97.2039   6960    45  3177  3783
  426  423.5776 97.1572   7006    46  2995  4011
  427  423.6184 97.2428   7010     4  4314  2696
  428  423.5798 97.1590   6987    23  3176  3811
  429  423.6217 97.0822   6929    58  3127  3802
  430  423.6201 97.0790   6931     2  4254  2677
  431  423.6200 97.0795   6998    67  3751  3247
  432  423.5764 97.1530   7090    92  3160  3930
  433  423.4881 97.1527   6610   480  3150  3460
  434  423.6198 97.0800   6961   351  3025  3936
  435  423.6190 97.0778   6955     6  2835  4120
  436  423.6182 97.0751   7006    51  3757  3249
  437  423.3945 97.1519   6460   546  3091  3369
  438  423.4851 97.1477   6565   105  3730  2835
  439  423.4449 97.0744   6573     8  4225  2348
  440  423.3950 97.1538   6543    30  2783  3760
  441  423.6164 97.0759   7023   480  3768  3255
  442  423.4842 96.9960   6472   551  3097  3375
  443  423.3935 96.9678   6585   113  4196  2389
  444  423.3930 96.9683   6599    14  3748  2851
  445  423.1963 96.9406   6646    47  3089  3557
  446  423.5226 97.0723   7108   462  4283  2825
  447  423.3916 96.9688   6589   519  3108  3481
  448  423.1982 96.9400   6567    22  2770  3797
  449  423.3736 96.8864   6606    39  4216  2390
  450  423.2096 96.9675   6723   117  3134  3589
  451  423.0571 96.8895   6690    33  3074  3616
  452  423.3295 96.8925   6658    32  2816  3842
  453  423.1385 96.8601   6632    26  4217  2415
  454  423.0563 96.7559   6664    32  3133  3531
  455  422.9776 96.8410   6733    69  2797  3936
  456  422.8668 96.6123   6738     5  2814  3924
  457  423.1107 96.7752   6692    46  2987  3705
  458  422.9784 96.8399   6681    11  3119  3562
  459  422.8685 96.6111   6678     3  3703  2975
  460  422.8695 96.6998   6774    96  4248  2526
  461  422.8634 96.6082   6808    34  3141  3667
  462  422.8609 96.6098   6841    33  2790  4051
  463  422.8629 96.6099   6742    99  2974  3768
  464  422.8690 96.7009   6722    20  3122  3600
  465  422.8644 96.6111   6677    45  2799  3878
  466  422.8629 96.6097   6765    88  3146  3619
  467  422.8606 96.6073   6848    83  4263  2585
  468  422.8603 96.6105   6791    57  4291  2500
  469  422.8605 96.6066   6823    32  3152  3671
  470  422.8607 96.6074   6806    17  3117  3689
  471  422.8597 96.6093   6788    18  4262  2526
  472  422.8583 96.6080   6858    70  4248  2610
  473  422.8342 96.5122   6834    24  3124  3710
  474  422.8544 96.6074   6893    59  2799  4094
  475  422.8554 96.6071   6871    22  4256  2615
  476  422.8551 96.6080   6855    16  2762  4093
  477  422.8558 96.6070   6833    22  2758  4075
  478  422.8554 96.6068   6851    18  3122  3729
  479  422.7575 96.4474   6951   100  2764  4187
  480  422.7575 96.4458   6897    54  3765  3132
  481  422.6703 96.4067   6916    19  3067  3849
  482  422.8302 96.5117   6915     1  2748  4167
  483  422.8521 96.6065   6912     3  3140  3772
  484  422.5134 96.3449   6970    58  4212  2758
  485  422.5118 96.3440   6933    37  2914  4019
  486  422.5130 96.3451   6959    26  3098  3861
  487  422.8506 96.6062   6972    13  3185  3787
  488  422.5851 96.4135   6878    94  4248  2630
  489  422.5124 96.3446   6888    10  3771  3117
  490  422.6947 96.3775   6932    44  3115  3817
  491  422.4145 96.3345   6419   513  2943  3476
  492  422.3274 96.3545   6512    93  4142  2370
  493  422.4334 96.4331   6471    41  3035  3436
  494  422.6985 96.3781   6934   463  3722  3212
  495  422.5804 96.4159   6894    40  2967  3927
  496  422.3772 96.2461   6525   369  3733  2792
  497  422.2251 96.3340   6466    59  3714  2752
  498  422.4312 96.4341   6522    56  2884  3638
  499  422.4309 96.4327   6537    15  2953  3584
