# Supplementary material for: Maximum likelihood-based estimation of diffusion coefficient is quick and reliable method for analyzing estradiol actions on surface receptor movements
Source: Front Neuroinform. 2023 Mar 8;17:1005936. doi: 10.3389/fninf.2023.1005936 (PMC10031098; doi:10.3389/fninf.2023.1005936)
Supplement: Supplementary file 3 [file Data_Sheet_3.ZIP › 01-measured/00-Immobile/37C/workstate_24_0034.dat]

    0  403.6249 229.7496   6473     0  6571   -98
    1  403.5008 229.7773   6592   119  7583  -991
    2  403.7503 229.7490   6524    68  7880 -1356
    3  403.7494 229.7501   6555    31  7550  -995
    4  403.8407 229.8422   6494    61  4851  1643
    5  403.7504 229.7501   6514    20  6005   509
    6  403.6312 229.7896   6555    41  4858  1697
    7  403.5008 229.7774   6539    16  4851  1688
    8  403.8170 229.7273   6549    10  4044  2505
    9  403.9070 229.9078   6531    18  5326  1205
   10  403.9988 229.9987   6568    37  5237  1331
   11  403.9994 229.9998   6521    47  4103  2418
   12  403.9989 229.9986   6567    46  4920  1647
   13  403.8169 229.7269   6549    18  4773  1776
   14  403.7496 229.7496   6573    24  4020  2553
   15  403.9131 229.7823   6550    23  4786  1764
   16  403.9085 229.9094   6532    18  4827  1705
   17  404.0010 229.9991   6593    61  5951   642
   18  403.9091 229.9072   6514    79  5935   579
   19  403.9993 229.7111   6558    44  5226  1332
   20  403.9993 229.7091   6590    32  4751  1839
   21  404.0010 229.8276   6542    48  4110  2432
   22  404.0007 229.9997   6476    66  7504 -1028
   23  403.8274 229.9995   6515    39  5197  1318
   24  404.0004 229.7089   6567    52  7946 -1379
   25  404.0001 229.7095   6544    23  7650 -1106
   26  403.9224 229.8017   6587    43  4740  1847
   27  404.1748 230.0003   6540    47  7965 -1425
   28  404.0928 229.9080   6545     5  5213  1332
   29  404.0021 229.8274   6529    16  4755  1774
   30  404.0004 229.7095   6533     4  7985 -1452
   31  404.0001 229.7099   6559    26  7947 -1388
   32  404.1921 229.8098   6565     6  5876   689
   33  404.1737 229.9987   6545    20  5196  1349
   34  404.1927 229.8093   6512    33  4070  2442
   35  404.1798 229.6106   6580    68  4011  2569
   36  404.0020 229.7101   6482    98  5237  1245
   37  404.1917 229.8085   6539    57  4758  1781
   38  404.1207 229.7216   6471    68  5839   632
   39  404.1928 229.8091   6571   100  5871   700
   40  404.0813 229.8007   6535    36  4704  1831
   41  404.0007 229.5036   6519    16  5891   628
   42  404.2746 229.5880   6581    62  5880   701
   43  404.2795 229.8799   6465   116  7972 -1507
   44  404.1927 229.8096   6530    65  5147  1383
   45  404.1934 229.8088   6513    17  5177  1336
   46  404.2234 229.7056   6539    26  4718  1821
   47  404.3207 229.6816   6506    33  4034  2472
   48  404.2737 229.5877   6528    22  7914 -1386
   49  404.2946 229.7792   6470    58  7949 -1479
   50  404.1793 229.6116   6524    54  7912 -1388
   51  404.1935 229.8072   6521     3  3983  2538
   52  404.2235 229.7041   6520     1  5143  1377
   53  404.2765 229.5885   6538    18  5809   729
   54  404.2749 229.5897   6573    35  7565  -992
   55  404.2758 229.5893   6519    54  7948 -1429
   56  404.4136 229.7260   6457    62  4684  1773
   57  404.4119 229.7268   6492    35  5794   698
   58  404.2754 229.5880   6493     1  7513 -1020
   59  404.3666 229.6351   6513    20  5793   720
   60  404.2735 229.5877   6458    55  3940  2518
   61  404.1778 229.6107   6462     4  3994  2468
   62  404.3673 229.6351   6507    45  5800   707
   63  404.3658 229.6339   6507     0  7945 -1438
   64  404.3685 229.6362   6510     3  5781   729
   65  404.3662 229.6337   6551    41  5165  1386
   66  404.3647 229.6340   6516    35  5781   735
   67  404.3641 229.6346   6483    33  7950 -1467
   68  404.3662 229.6332   6519    36  7503  -984
   69  404.4208 229.5501   6469    50  5180  1289
   70  404.3666 229.6353   6528    59  5740   788
   71  404.2754 229.5872   6532     4  7520  -988
   72  404.3645 229.6332   6539     7  4655  1884
   73  404.3650 229.6341   6504    35  5797   707
   74  404.3645 229.6337   6556    52  7569 -1013
   75  404.4980 229.5028   6564     8  3987  2577
   76  404.4992 229.5051   6531    33  7896 -1365
   77  404.4969 229.5037   6523     8  4698  1825
   78  404.3644 229.6335   6500    23  4702  1798
   79  404.3641 229.6330   6523    23  3984  2539
   80  404.3665 229.6335   6509    14  7963 -1454
   81  404.4979 229.5032   6569    60  4668  1901
   82  404.4984 229.5039   6519    50  4711  1808
   83  404.4264 229.7706   6598    79  4673  1925
   84  404.4972 229.5010   6570    28  5084  1486
   85  404.4970 229.5028   6578     8  5764   814
   86  404.4990 229.7052   6569     9  3992  2577
   87  404.5010 229.5019   6668    99  4016  2652
   88  404.4969 229.5015   6590    78  3982  2608
   89  404.2423 229.4564   6532    58  5724   808
   90  404.4220 229.4271   6492    40  5022  1470
   91  404.3438 229.4708   6477    15  7550 -1073
   92  404.4249 229.4269   6538    61  4994  1544
   93  404.4994 229.5034   6541     3  4688  1853
   94  404.4978 229.5027   6523    18  5735   788
   95  404.4207 229.4268   6479    44  3933  2546
   96  404.3217 229.4145   6527    48  5049  1478
   97  404.4222 229.4264   6506    21  7514 -1008
   98  404.4244 229.4272   6497     9  7511 -1014
   99  404.4234 229.4255   6476    21  4631  1845
  100  404.4243 229.4253   6539    63  3947  2592
  101  404.3240 229.4138   6544     5  5734   810
  102  404.2298 229.4321   6523    21  7952 -1429
  103  404.4970 229.5014   6602    79  4642  1960
  104  404.4231 229.4257   6510    92  5725   785
  105  404.4978 229.4995   6461    49  4982  1479
  106  404.4243 229.4247   6559    98  5000  1559
  107  404.4221 229.4233   6542    17  7999 -1457
  108  404.3212 229.4132   6533     9  3971  2562
  109  404.4249 229.4237   6483    50  3951  2532
  110  404.2318 229.4289   6508    25  4615  1893
  111  404.4976 229.4999   6490    18  4992  1498
  112  404.3148 229.3147   6562    72  7952 -1390
  113  404.1067 229.2134   6540    22  4620  1920
  114  403.9760 229.0878   6539     1  4962  1577
  115  404.2295 229.4277   6501    38  5738   763
  116  404.2290 229.4287   6499     2  7558 -1059
  117  404.3224 229.4100   6508     9  7908 -1400
  118  404.3223 229.4106   6557    49  3967  2590
  119  404.1467 229.0914   6492    65  5774   718
  120  404.1811 229.1835   6423    69  5687   736
  121  404.0024 229.2654   6461    38  7944 -1483
  122  404.1826 229.1830   6460     1  4955  1505
  123  404.2487 229.3123   6506    46  4667  1839
  124  404.1991 229.1735   6524    18  4611  1913
  125  403.8888 229.1173   6492    32  4580  1912
  126  403.8871 229.1154   6480    12  7852 -1372
  127  404.0008 229.1724   6454    26  4660  1794
  128  404.0596 229.0593   6436    18  5783   653
  129  403.9723 229.0917   6456    20  5039  1417
  130  403.8872 229.1153   6476    20  7511 -1035
  131  403.9175 229.0295   6519    43  3892  2627
  132  403.7979 229.0891   6448    71  5666   782
  133  403.7001 229.0920   6419    29  4608  1811
  134  403.7964 229.0882   6460    41  3912  2548
  135  403.7971 229.0885   6455     5  4612  1843
  136  403.7004 229.0922   6465    10  4999  1466
  137  403.8296 229.0002   6506    41  5025  1481
  138  403.7370 228.9995   6498     8  7902 -1404
  139  403.6579 229.0009   6490     8  3921  2569
  140  403.6989 229.0891   6486     4  3960  2526
  141  403.5735 228.9436   6469    17  5752   717
  142  403.6570 229.0002   6468     1  7814 -1346
  143  403.6975 228.9095   6473     5  4661  1812
  144  403.5017 228.8754   6457    16  7535 -1078
  145  403.5829 228.9343   6453     4  4676  1777
  146  403.5024 228.9989   6464    11  7809 -1345
  147  403.5010 228.7082   6456     8  7822 -1366
  148  403.4318 228.7741   6416    40  4584  1832
  149  403.4309 228.7747   6423     7  7360  -937
  150  403.4217 228.9346   6358    65  4553  1805
  151  403.3062 228.9098   6447    89  7397  -950
  152  403.3784 228.8460   6399    48  4589  1810
  153  403.4577 228.7901   6445    46  5600   845
  154  403.4539 228.7890   6393    52  4921  1472
  155  403.3052 228.9090   6403    10  7740 -1337
  156  403.4104 228.6780   6419    16  4526  1893
  157  403.3760 228.8442   6385    34  3890  2495
  158  403.2811 228.8111   6426    41  3916  2510
  159  403.3756 228.8439   6465    39  5664   801
  160  403.3823 228.8524   6392    73  7425 -1033
  161  403.4257 228.7719   6523   131  4587  1936
  162  403.3018 228.9075   6452    71  4623  1829
  163  403.3021 228.9061   6425    27  4601  1824
  164  403.2812 228.8126   6384    41  4972  1412
  165  403.2074 228.9106   6377     7  5665   712
  166  403.2792 228.8103   6402    25  3937  2465
  167  403.0025 228.6579   6471    69  4969  1502
  168  403.2735 228.5876   6441    30  5667   774
  169  403.1813 228.8178   6436     5  3913  2523
  170  403.0914 228.6966   6424    12  7740 -1316
  171  403.0908 228.7930   6454    30  4985  1469
  172  402.9992 228.7586   6447     7  4973  1474
  173  403.0025 228.6575   6446     1  7727 -1281
  174  402.9078 228.7805   6359    87  4927  1432
  175  403.1989 228.6690   6404    45  4937  1467
  176  402.9133 228.7928   6407     3  5696   711
  177  402.9995 228.6570   6410     3  5639   771
  178  402.9398 228.5770   6465    55  7758 -1293
  179  402.6713 228.5027   6408    57  5664   744
  180  402.9047 228.6771   6373    35  7415 -1042
  181  403.0011 228.7571   6419    46  7716 -1297
  182  402.9999 228.6570   6423     4  3859  2564
  183  402.8534 228.6186   6437    14  3849  2588
  184  402.5855 228.5496   6388    49  5800   588
  185  402.6699 228.5025   6398    10  7380  -982
  186  402.8092 228.7738   6378    20  3892  2486
  187  402.9071 228.7804   6378     0  4560  1818
  188  402.7455 228.5812   6432    54  7337  -905
  189  402.5056 228.5047   6364    68  3888  2476
  190  402.5059 228.5008   6385    21  4596  1789
  191  402.5027 228.5001   6426    41  4960  1466
  192  402.5844 228.4551   6315   111  4929  1386
  193  402.6703 228.5034   6380    65  7720 -1340
  194  402.6385 228.6351   6422    42  3911  2511
  195  402.6364 228.6348   6326    96  3894  2432
  196  402.5836 228.4550   6340    14  5691   649
  197  402.6698 228.5020   6344     4  3901  2443
  198  402.5065 228.5019   6370    26  7685 -1315
  199  402.5049 228.5034   6372     2  4605  1767
  200  402.5041 228.5020   6433    61  5006  1427
  201  402.5016 228.5014   6390    43  7341  -951
  202  402.5814 228.4533   6360    30  4461  1899
  203  402.5037 228.5015   6393    33  5657   736
  204  402.5021 228.5003   6341    52  4604  1737
  205  402.5040 228.5027   6366    25  7367 -1001
  206  402.5026 228.5018   6414    48  7676 -1262
  207  402.5823 228.4505   6315    99  7646 -1331
  208  402.5022 228.5014   6381    66  7671 -1290
  209  402.5033 228.5006   6346    35  5677   669
  210  402.5017 228.5013   6340     6  7662 -1322
  211  402.5011 228.4999   6295    45  5673   622
  212  402.5009 228.5009   6327    32  4579  1748
  213  402.4990 228.4993   6293    34  4925  1368
  214  402.4996 228.4989   6240    53  7552 -1312
  215  402.5018 228.5017   6396   156  4619  1777
  216  402.5028 228.5022   6338    58  3858  2480
  217  402.5023 228.5041   6377    39  4609  1768
  218  402.5003 228.4995   6327    50  4431  1896
  219  402.5013 228.5002   6354    27  7649 -1295
  220  402.4997 228.5001   6364    10  4929  1435
  221  402.4999 228.5017   6368     4  7519 -1151
  222  402.5012 228.5033   6360     8  7591 -1231
  223  402.5001 228.5018   6401    41  4914  1487
  224  402.4996 228.4978   6268   133  5562   706
  225  402.4195 228.5476   6303    35  4925  1378
  226  402.4998 228.5009   6306     3  7239  -933
  227  402.4978 228.4988   6210    96  4892  1318
  228  402.4997 228.4983   6225    15  5479   746
  229  402.3337 228.4996   6243    18  4463  1780
  230  402.2146 228.4969   6213    30  7145  -932
  231  402.4175 228.5478   6308    95  3859  2449
  232  402.3321 228.4992   6175   133  4810  1365
  233  402.4187 228.4526   6229    54  4834  1395
  234  402.3676 228.6313   6261    32  5514   747
  235  402.4077 228.4444   6172    89  4461  1711
  236  402.4989 228.5002   6303   131  5461   842
  237  402.4182 228.5505   6346    43  4531  1815
  238  402.3314 228.5003   6243   103  5542   701
  239  402.2761 228.5858   6264    21  7183  -919
  240  402.2162 228.5005   6264     0  4484  1780
  241  402.3345 228.4987   6227    37  7091  -864
  242  402.2765 228.5875   6249    22  5537   712
  243  402.3342 228.5004   6233    16  5568   665
  244  402.2148 228.5018   6247    14  3759  2488
  245  402.2767 228.4147   6202    45  4844  1358
  246  402.2775 228.5861   6166    36  5464   702
  247  402.2764 228.5857   6269   103  7100  -831
  248  402.2767 228.4148   6200    69  3767  2433
  249  402.2153 228.4987   6176    24  7067  -891
  250  402.2179 228.5012   6212    36  5544   668
  251  402.2139 228.4992   6188    24  5513   675
  252  402.2158 228.4989   6168    20  7391 -1223
  253  402.2166 228.4998   6222    54  7341 -1119
  254  402.2150 228.5005   6203    19  4921  1282
  255  402.2139 228.4994   6192    11  7431 -1239
  256  402.0024 228.4989   6168    24  7364 -1196
  257  402.0431 228.4007   6113    55  4809  1304
  258  402.2596 228.4070   6204    91  7350 -1146
  259  402.2148 228.4989   6241    37  4869  1372
  260  402.2140 228.4985   6207    34  3779  2428
  261  402.0007 228.4980   6180    27  7123  -943
  262  402.1257 228.3326   6148    32  4449  1699
  263  402.0426 228.4012   6144     4  4482  1662
  264  402.2149 228.5008   6273   129  3809  2464
  265  402.0020 228.4990   6160   113  7042  -882
  266  402.2140 228.4993   6210    50  7027  -817
  267  402.0412 228.3992   6150    60  4834  1316
  268  402.0026 228.5002   6272   122  5462   810
  269  402.0932 228.0931   6077   195  4840  1237
  270  402.0022 228.4985   6163    86  7390 -1227
  271  402.2232 228.2960   6248    85  3731  2517
  272  402.0014 228.4986   6220    28  4861  1359
  273  402.0008 228.2915   6141    79  4782  1359
  274  402.0426 228.4002   6164    23  7051  -887
  275  402.0896 228.2182   6180    16  7335 -1155
  276  402.0025 228.4974   6201    21  3751  2450
  277  402.0035 228.4998   6204     3  4446  1758
  278  402.1550 228.3845   6162    42  3769  2393
  279  402.0420 228.4006   6179    17  7355 -1176
  280  402.0908 228.0925   6081    98  4846  1235
  281  402.0885 228.2189   6080     1  7346 -1266
  282  402.1266 228.3341   6122    42  7260 -1138
  283  402.0886 228.2184   6131     9  3755  2376
  284  402.0020 228.1380   6120    11  7028  -908
  285  402.0006 228.0030   6086    34  5489   597
  286  402.0891 228.2187   6140    54  4470  1670
  287  402.0928 228.0936   6122    18  6940  -818
  288  402.2507 228.2513   6080    42  5453   627
  289  402.0009 228.0026   6100    20  6913  -813
  290  402.1112 228.2787   6101     1  6947  -846
  291  402.0006 228.0017   6071    30  3719  2352
  292  402.1426 228.1924   6052    19  4428  1624
  293  402.0933 228.0933   6108    56  7258 -1150
  294  402.1440 228.1918   6082    26  3756  2326
  295  402.2773 228.1117   6101    19  7252 -1151
  296  402.1582 228.1594   6073    28  6111   -38
  297  402.0015 228.0025   6111    38  4455  1656
  298  402.2499 228.2515   6118     7  7307 -1189
  299  402.0515 228.1025   6068    50  7283 -1215
  300  402.1012 228.0515   6067     1  7313 -1246
  301  402.2351 228.2354   6036    31  4860  1176
  302  401.8894 228.2770   5958    78  7272 -1314
  303  402.0017 228.2117   6026    68  6937  -911
  304  401.9996 228.0030   6055    29  6125   -70
  305  402.1579 228.1596   6064     9  5423   641
  306  402.1184 228.4117   5990    74  5416   574
  307  402.1589 228.1592   6022    32  4442  1580
  308  401.8426 228.1585   6000    22  6109  -109
  309  402.0509 228.1027   6049    49  6939  -890
  310  402.0012 228.0032   6014    35  3740  2274
  311  402.0513 228.1022   6050    36  6100   -50
  312  402.0009 228.0037   6106    56  4804  1302
  313  402.0954 228.4289   6052    54  4422  1630
  314  402.0913 228.0929   6044     8  4773  1271
  315  402.0009 228.4995   6005    39  7296 -1291
  316  402.2388 228.3817   5989    16  4763  1226
  317  402.0932 228.0929   6017    28  4367  1650
  318  402.1361 228.5449   6053    36  4490  1563
  319  402.0878 228.2192   6094    41  5447   647
  320  402.0891 228.2192   6076    18  5412   664
  321  402.0017 228.5000   6126    50  4809  1317
  322  402.0418 228.5998   6146    20  3773  2373
  323  402.0415 228.6000   6112    34  6927  -815
  324  402.2736 228.4994   6033    79  5381   652
  325  402.0422 228.3985   6067    34  4766  1301
  326  402.0429 228.6007   6065     2  6933  -868
  327  402.2155 228.5016   6091    26  7006  -915
  328  402.3464 228.6532   6097     6  3712  2385
  329  402.4999 228.5009   6073    24  3762  2311
  330  402.2412 228.6797   6092    19  4408  1684
  331  402.3471 228.3479   6004    88  4749  1255
  332  402.2174 228.5008   6091    87  6985  -894
  333  402.2788 228.5871   6114    23  4333  1781
  334  402.4997 228.7842   6070    44  7290 -1220
  335  402.5002 228.6914   6088    18  5491   597
  336  402.2986 228.4462   6081     7  4773  1308
  337  402.4208 228.5491   6129    48  3754  2375
  338  402.5514 228.6885   6167    38  4802  1365
  339  402.4197 228.4537   6084    83  4369  1715
  340  402.5922 228.7395   6161    77  7348 -1187
  341  402.5927 228.7393   6097    64  5477   620
  342  402.3693 228.6337   6099     2  7292 -1193
  343  402.7245 228.5864   6131    32  7343 -1212
  344  402.4161 228.7234   6028   103  7312 -1284
  345  402.7398 228.5926   6133   105  5469   664
  346  402.6541 228.6534   6140     7  6997  -857
  347  402.7856 228.5013   6133     7  4410  1723
  348  402.6782 228.6780   6150    17  5466   684
  349  402.5495 228.5820   6120    30  3699  2421
  350  402.5342 228.5333   6173    53  4389  1784
  351  402.5811 228.4536   6135    38  4333  1802
  352  402.7245 228.4163   6051    84  7274 -1223
  353  402.7258 228.5883   6136    85  4315  1821
  354  402.6690 228.5020   6107    29  7090  -983
  355  402.7245 228.5871   6168    61  3723  2445
  356  402.6677 228.5013   6141    27  4407  1734
  357  402.7858 228.5005   6105    36  4763  1342
  358  402.7264 228.4166   6083    22  7348 -1265
  359  402.6691 228.5009   6079     4  7075  -996
  360  402.7246 228.5876   6064    15  7358 -1294
  361  402.6696 228.5007   6086    22  3712  2374
  362  402.7854 228.4995   6025    61  3730  2295
  363  402.7253 228.4150   6058    33  4332  1726
  364  402.7893 228.5019   6089    31  4756  1333
  365  402.7274 228.5861   6105    16  7405 -1300
  366  402.6729 228.5009   6159    54  4734  1425
  367  402.6707 228.5000   6115    44  4708  1407
  368  402.6358 228.3658   6087    28  4368  1719
  369  402.7888 228.5020   6073    14  7052  -979
  370  402.6923 228.4397   6059    14  4298  1761
  371  402.7781 228.4854   6111    52  7017  -906
  372  402.7269 228.4145   6068    43  5328   740
  373  402.6358 228.3675   6015    53  6997  -982
  374  402.7270 228.4147   6045    30  6973  -928
  375  402.7286 228.5865   6105    60  5394   711
  376  402.9359 228.5806   6062    43  4352  1710
  377  402.7276 228.5854   6068     6  4366  1702
  378  402.6715 228.5003   6162    94  7355 -1193
  379  402.7284 228.4140   6120    42  5336   784
  380  402.7279 228.4149   6039    81  3702  2337
  381  402.7274 228.4157   6058    19  5396   662
  382  402.8254 228.3943   6087    29  7353 -1266
  383  403.0012 228.4999   6042    45  5333   709
  384  402.7282 228.4157   6005    37  7295 -1290
  385  402.7279 228.4144   6045    40  7043  -998
  386  402.6370 228.3673   6134    89  5375   759
  387  402.9362 228.4200   6062    72  4259  1803
  388  403.0009 228.3456   6053     9  7317 -1264
  389  403.0626 228.4264   6079    26  4340  1739
  390  402.9379 228.4203   6044    35  4276  1768
  391  402.6390 228.3669   6116    72  7053  -937
  392  402.6385 228.3675   6023    93  4338  1685
  393  402.7291 228.4147   6064    41  4344  1720
  394  402.9424 228.4257   6052    12  4356  1696
  395  403.0342 228.4005   6034    18  3725  2309
  396  403.0003 228.3455   6067    33  4692  1375
  397  402.9370 228.4189   6050    17  7017  -967
  398  403.0006 228.3455   6120    70  3668  2452
  399  403.0014 228.5004   6161    41  4322  1839
  400  402.9127 228.3054   6089    72  4715  1374
  401  402.8539 228.3825   6149    60  7283 -1134
  402  402.6388 228.3647   6105    44  4342  1763
  403  402.9103 228.3044   6077    28  5302   775
  404  403.0016 228.2446   6104    27  7007  -903
  405  403.0620 228.4234   6068    36  7238 -1170
  406  403.0614 228.4246   6101    33  7004  -903
  407  402.9096 228.3028   6132    31  7358 -1226
  408  402.9097 228.3041   6119    13  4288  1831
  409  402.8348 228.1980   6094    25  7413 -1319
  410  403.0027 228.4988   6118    24  5310   808
  411  403.0571 228.2522   6093    25  5325   768
  412  403.0572 228.3439   6162    69  4612  1550
  413  402.9719 228.3823   6166     4  4629  1537
  414  402.9460 228.1969   6093    73  3641  2452
  415  403.0014 228.2674   6050    43  4596  1454
  416  403.0014 228.1764   6097    47  7390 -1293
  417  402.9174 228.4558   6127    30  3679  2448
  418  403.0616 228.4238   6044    83  5263   781
  419  403.1550 228.4056   6063    19  4648  1415
  420  402.9169 228.4562   6104    41  4361  1743
  421  402.9748 228.2395   6133    29  7036  -903
  422  403.0557 228.2516   6085    48  4615  1470
  423  403.0573 228.2528   6080     5  4233  1847
  424  403.0294 228.1652   6124    44  7382 -1258
  425  402.9473 228.1972   6150    26  7336 -1186
  426  402.9212 228.1656   6118    32  4210  1908
  427  402.9727 228.0874   6101    17  5303   798
  428  403.0566 228.2525   6112    11  7360 -1248
  429  402.8891 228.1169   6096    16  4542  1554
  430  402.9185 228.0305   6134    38  5331   803
  431  402.8862 228.1159   6128     6  5331   797
  432  402.9984 228.0045   6127     1  3641  2486
  433  402.8853 228.1156   6123     4  5281   842
  434  403.0009 228.0044   6128     5  6953  -825
  435  402.9725 228.0841   6097    31  5401   696
  436  402.9992 228.0009   6151    54  4571  1580
  437  402.8295 228.0020   6068    83  7007  -939
  438  402.8295 228.0022   6097    29  7013  -916
  439  402.7167 228.0296   6119    22  3661  2458
  440  402.7153 228.0281   6063    56  7383 -1320
  441  402.9186 228.0285   6118    55  3662  2456
  442  402.7055 227.8678   6089    29  4231  1858
  443  402.8293 227.9998   6101    12  5266   835
  444  402.7031 227.8662   6091    10  7373 -1282
  445  402.7151 228.0276   6128    37  4301  1827
  446  402.6127 227.8626   6085    43  4609  1476
  447  402.5757 227.9443   6119    34  6996  -877
  448  402.6205 227.8552   6061    58  5330   731
  449  402.5744 227.7724   6095    34  5260   835
  450  402.5738 227.7737   6123    28  5281   842
  451  402.5722 227.7737   6113    10  7015  -902
  452  402.5744 227.7732   6070    43  4626  1444
  453  402.6132 227.8611   6106    36  4257  1849
  454  402.5013 227.7090   6039    67  3681  2358
  455  402.5012 227.7060   6083    44  4673  1410
  456  402.4552 227.7890   6003    80  3624  2379
  457  402.5147 227.6080   6035    32  4270  1765
  458  402.5710 227.7700   6123    88  7314 -1191
  459  402.4303 227.7717   6028    95  4615  1413
  460  402.4995 227.7066   6063    35  4599  1464
  461  402.4978 227.5045   6018    45  3607  2411
  462  402.3666 227.6347   6050    32  7265 -1215
  463  402.4164 227.5509   6072    22  4241  1831
  464  402.4982 227.7075   5996    76  4160  1836
  465  402.4996 227.5042   5996     0  7263 -1267
  466  402.2255 227.6669   6079    83  4571  1508
  467  402.3913 227.4881   5950   129  6826  -876
  468  402.1872 227.5325   6025    75  4217  1808
  469  402.3297 227.5753   6046    21  4590  1456
  470  402.4215 227.5769   6069    23  4214  1855
  471  402.3229 227.5899   6050    19  4590  1460
  472  402.0882 227.5433   6058     8  5238   820
  473  402.0872 227.5438   6089    31  4181  1908
  474  402.3104 227.5334   6050    39  4222  1828
  475  402.2415 227.4560   5975    75  6867  -892
  476  402.2289 227.4327   5985    10  4591  1394
  477  402.1680 227.5033   6055    70  6852  -797
  478  402.0317 227.6180   6033    22  4237  1796
  479  402.0005 227.4994   5966    67  5232   734
  480  401.9125 227.4555   6016    50  4210  1806
  481  401.8550 227.5289   6005    11  4574  1431
  482  401.9418 227.5764   5976    29  4589  1387
  483  401.8559 227.5296   6043    67  7210 -1167
  484  401.9095 227.4536   5957    86  4507  1450
  485  401.8461 227.3775   5927    30  5186   741
  486  401.8547 227.5277   6027   100  7149 -1122
  487  401.8770 227.5016   6015    12  3637  2378
  488  401.7918 227.4566   6017     2  3647  2370
  489  401.5872 227.4518   5939    78  4474  1465
  490  401.5871 227.4514   5980    41  7171 -1191
  491  401.5862 227.4511   6014    34  4219  1795
  492  401.6100 227.4843   6005     9  4456  1549
  493  401.7081 227.5005   6048    43  4534  1514
  494  401.8769 227.5014   6007    41  4542  1465
  495  401.5836 227.4514   5955    52  7129 -1174
  496  401.5060 227.4975   6009    54  6840  -831
  497  401.5044 227.4977   5967    42  5236   731
  498  401.5074 227.5004   6017    50  4235  1782
  499  401.7068 227.4995   6006    11  6791  -785
