# Supplementary material for: Maximum likelihood-based estimation of diffusion coefficient is quick and reliable method for analyzing estradiol actions on surface receptor movements
Source: Front Neuroinform. 2023 Mar 8;17:1005936. doi: 10.3389/fninf.2023.1005936 (PMC10031098; doi:10.3389/fninf.2023.1005936)
Supplement: Supplementary file 3 [file Data_Sheet_3.ZIP › 01-measured/00-Immobile/37C/workstate_24_0035.dat]

    0  213.1673 234.4071   4936     0  3363  1573
    1  213.1838 234.4110   5021    85  2828  2193
    2  213.2037 234.5006   5018     3  3219  1799
    3  213.2166 234.8364   5005    13  2820  2185
    4  213.2198 234.6194   5023    18  3162  1861
    5  213.2365 234.7405   5001    22  2835  2166
    6  213.2041 234.5019   5036    35  3148  1888
    7  213.2052 234.4989   5003    33  2685  2318
    8  213.2429 234.6426   5074    71  2793  2281
    9  213.5831 234.9683   5098    24  3202  1896
   10  213.4428 234.8347   5067    31  3194  1873
   11  213.6485 234.8113   5104    37  3187  1917
   12  213.4167 234.6344   5072    32  3333  1739
   13  213.5008 234.5009   5102    30  3087  2015
   14  213.4675 234.5759   5061    41  3305  1756
   15  213.5226 234.6349   5115    54  3184  1931
   16  213.7031 234.7305   5066    49  3197  1869
   17  213.6482 234.8120   5133    67  2793  2340
   18  213.7175 234.7197   5108    25  2822  2286
   19  213.6868 234.5762   5129    21  2759  2370
   20  213.7168 234.7174   5099    30  3200  1899
   21  213.7917 234.7464   5153    54  3065  2088
   22  213.7800 234.7164   5168    15  3326  1842
   23  213.7914 234.7479   5153    15  2813  2340
   24  213.6569 234.6564   5115    38  3109  2006
   25  213.5752 234.6768   5162    47  2740  2422
   26  213.8048 234.6417   5233    71  3091  2142
   27  213.8860 234.7953   5177    56  2786  2391
   28  213.9059 234.6363   5195    18  3060  2135
   29  213.8884 234.6294   5185    10  2766  2419
   30  213.8858 234.6296   5124    61  3157  1967
   31  213.8871 234.6299   5130     6  2767  2363
   32  213.8886 234.6322   5159    29  3044  2115
   33  213.8842 234.7943   5172    13  3140  2032
   34  213.8672 234.7123   5193    21  3065  2128
   35  213.8896 234.6292   5216    23  3145  2071
   36  213.8896 234.6295   5152    64  3151  2001
   37  213.8881 234.6293   5126    26  2789  2337
   38  213.8882 234.6305   5150    24  2731  2419
   39  213.8921 234.6316   5177    27  3274  1903
   40  214.0660 234.5588   5152    25  2760  2392
   41  213.8921 234.6280   5199    47  2754  2445
   42  213.8931 234.6280   5191     8  3257  1934
   43  213.9356 234.5575   5136    55  2743  2393
   44  213.9323 234.5544   5173    37  3290  1883
   45  213.8920 234.6322   5167     6  3102  2065
   46  213.9980 234.5037   5255    88  2770  2485
   47  213.8939 234.6284   5218    37  2750  2468
   48  213.8948 234.6271   5160    58  3075  2085
   49  213.8955 234.6297   5129    31  3149  1980
   50  213.8932 234.6320   5116    13  2831  2285
   51  214.0000 234.5023   5154    38  3270  1884
   52  214.0676 234.5551   5230    76  2800  2430
   53  214.0671 234.5559   5203    27  3013  2190
   54  213.8943 234.6270   5268    65  2750  2518
   55  213.8935 234.6285   5220    48  3031  2189
   56  214.0014 234.7466   5255    35  2787  2468
   57  214.1075 234.6300   5193    62  3189  2004
   58  214.0669 234.5555   5223    30  2785  2438
   59  213.9999 234.4985   5153    70  2710  2443
   60  213.8943 234.6241   5246    93  3085  2161
   61  213.8948 234.6273   5210    36  2788  2422
   62  214.0644 234.5550   5193    17  2773  2420
   63  214.1670 234.5723   5287    94  3115  2172
   64  214.0660 234.5549   5205    82  2934  2271
   65  214.0023 234.4986   5257    52  2749  2508
   66  213.9995 234.4992   5222    35  3066  2156
   67  214.0010 234.4996   5112   110  3180  1932
   68  214.0027 234.4992   5206    94  2784  2422
   69  214.1285 234.5004   5240    34  2738  2502
   70  214.3183 234.4318   5151    89  2634  2517
   71  214.0438 234.3221   5217    66  3016  2201
   72  213.9807 234.3764   5247    30  3035  2212
   73  213.9397 234.5487   5302    55  2967  2335
   74  214.0638 234.4480   5240    62  3038  2202
   75  214.3173 234.4293   5264    24  3104  2160
   76  214.1678 234.4257   5224    40  3113  2111
   77  214.1069 234.3698   5206    18  2752  2454
   78  214.0019 234.3611   5278    72  2677  2601
   79  214.0600 234.3103   5216    62  3047  2169
   80  214.0616 234.4504   5231    15  2726  2505
   81  214.2100 234.3182   5260    29  3063  2197
   82  214.0628 234.3096   5270    10  3205  2065
   83  214.0596 234.3099   5287    17  3039  2248
   84  214.0561 234.3154   5345    58  3070  2275
   85  214.0606 234.3085   5239   106  2733  2506
   86  214.3170 234.4262   5248     9  3152  2096
   87  214.1501 234.3658   5294    46  3035  2259
   88  214.2099 234.3158   5253    41  3104  2149
   89  214.0007 234.2522   5317    64  2726  2591
   90  214.0594 234.3069   5329    12  2755  2574
   91  214.0007 234.3606   5364    35  3023  2341
   92  214.2101 234.3174   5306    58  3131  2175
   93  214.2126 234.3158   5294    12  3091  2203
   94  214.2101 234.3131   5280    14  2756  2524
   95  214.0590 234.3053   5326    46  3024  2302
   96  214.0578 234.3023   5279    47  3018  2261
   97  213.9814 234.2994   5288     9  2727  2561
   98  214.2084 234.3124   5365    77  2716  2649
   99  214.1548 234.2592   5265   100  3049  2216
  100  214.2067 234.3081   5354    89  3068  2286
  101  213.9803 234.2957   5306    48  2987  2319
  102  214.0567 234.3057   5319    13  2743  2576
  103  214.1333 234.2971   5341    22  3076  2265
  104  214.0805 234.2423   5282    59  3053  2229
  105  214.1561 234.2577   5316    34  2963  2353
  106  214.2075 234.3102   5352    36  2628  2724
  107  213.9803 234.2935   5373    21  3061  2312
  108  213.9215 234.2406   5362    11  3023  2339
  109  213.9992 234.1608   5306    56  2711  2595
  110  214.0776 234.2393   5345    39  3089  2256
  111  214.0791 234.2391   5337     8  2639  2698
  112  213.9202 234.2400   5337     0  3087  2250
  113  213.9023 234.0759   5319    18  2955  2364
  114  213.8991 234.0787   5309    10  3118  2191
  115  213.9199 234.2375   5294    15  2638  2656
  116  213.8482 234.1707   5314    20  2658  2656
  117  213.8842 234.0000   5246    68  3112  2134
  118  213.8238 233.9034   5295    49  2992  2303
  119  213.6852 233.9446   5275    20  2681  2594
  120  213.6899 233.7915   5290    15  2969  2321
  121  213.6980 233.9788   5293     3  2734  2559
  122  213.7368 233.9979   5310    17  2934  2376
  123  213.8221 233.9040   5271    39  3124  2147
  124  213.6897 233.7920   5191    80  3023  2168
  125  213.6915 233.8681   5241    50  3154  2087
  126  213.6874 233.7896   5217    24  2987  2230
  127  213.7114 233.7193   5236    19  3066  2170
  128  213.6897 233.7884   5197    39  3011  2186
  129  213.6953 233.8680   5284    87  2660  2624
  130  213.6919 233.8664   5288     4  2717  2571
  131  213.6189 233.7453   5249    39  2909  2340
  132  213.5212 233.7446   5195    54  2968  2227
  133  213.5998 233.6111   5236    41  2902  2334
  134  213.5719 233.6809   5249    13  2688  2561
  135  213.5522 233.7782   5225    24  2976  2249
  136  213.4568 233.6727   5175    50  2724  2451
  137  213.4345 233.5396   5164    11  2861  2303
  138  213.4529 233.5738   5237    73  3077  2160
  139  213.4813 233.6428   5187    50  2628  2559
  140  213.4043 233.6077   5229    42  3017  2212
  141  213.4000 233.6077   5170    59  2970  2200
  142  213.3525 233.6700   5187    17  2640  2547
  143  213.2510 233.6175   5198    11  2948  2250
  144  213.2890 233.7123   5189     9  2977  2212
  145  213.3977 233.6050   5129    60  2662  2467
  146  213.3512 233.6711   5201    72  3059  2142
  147  213.2782 233.6409   5153    48  2680  2473
  148  213.2507 233.6168   5114    39  2854  2260
  149  213.2463 233.6147   5145    31  2644  2501
  150  213.3193 233.5745   5051    94  3028  2023
  151  213.3420 233.6537   5047     4  2859  2188
  152  213.1927 233.6415   5105    58  2685  2420
  153  213.3208 233.5746   5126    21  2673  2453
  154  213.0611 233.6906   5119     7  2982  2137
  155  213.0212 233.6232   5082    37  3022  2060
  156  212.9608 233.6757   5119    37  2646  2473
  157  213.0817 233.7517   5106    13  2632  2474
  158  213.0434 233.6756   5118    12  2952  2166
  159  212.9632 233.5693   5202    84  2865  2337
  160  212.8945 233.6270   5192    10  2640  2552
  161  212.9394 233.4519   5196     4  3061  2135
  162  212.8984 233.6200   5167    29  2873  2294
  163  212.9994 233.5015   5079    88  2943  2136
  164  212.8990 233.6204   5138    59  2929  2209
  165  212.8944 233.6277   5061    77  2656  2405
  166  212.6823 233.5706   5094    33  2994  2100
  167  212.6478 233.5001   5123    29  2952  2171
  168  212.6478 233.5012   5140    17  3080  2060
  169  212.6487 233.5009   5135     5  2612  2523
  170  212.7531 233.5825   5052    83  2936  2116
  171  212.6458 233.5010   5094    42  2865  2229
  172  212.5720 233.5277   5087     7  2682  2405
  173  212.6432 233.4987   5072    15  2630  2442
  174  212.6447 233.4984   5094    22  2952  2142
  175  212.6461 233.5014   5121    27  2902  2219
  176  212.6445 233.4979   5080    41  2529  2551
  177  212.6411 233.4949   5000    80  2673  2327
  178  212.5701 233.4682   5026    26  2674  2352
  179  212.5703 233.4682   5090    64  2966  2124
  180  212.6419 233.4989   5095     5  2642  2453
  181  212.6423 233.4968   5036    59  2932  2104
  182  212.5717 233.5266   5096    60  3045  2051
  183  212.4740 233.4319   5020    76  2659  2361
  184  212.5016 233.4966   5077    57  2607  2470
  185  212.5681 233.4681   5071     6  2916  2155
  186  212.5687 233.4698   5023    48  2632  2391
  187  212.6396 233.4988   5024     1  2867  2157
  188  212.4716 233.4284   4954    70  2982  1972
  189  212.4021 233.3990   4966    12  2868  2098
  190  212.3279 233.4236   4986    20  2661  2325
  191  212.3282 233.4261   4937    49  3054  1883
  192  212.3276 233.4264   4979    42  2926  2053
  193  212.4034 233.3996   4952    27  2925  2027
  194  212.4704 233.4298   4921    31  3049  1872
  195  212.3298 233.4268   4930     9  2849  2081
  196  212.3280 233.4268   4899    31  2900  1999
  197  212.3280 233.4254   4927    28  2615  2312
  198  212.3307 233.4301   4972    45  2545  2427
  199  212.4009 233.3991   4898    74  3030  1868
  200  212.3274 233.4269   4901     3  2642  2259
  201  212.3250 233.4250   4895     6  2606  2289
  202  212.3233 233.4264   4978    83  2957  2021
  203  212.3266 233.4260   4945    33  2898  2047
  204  212.3287 233.4266   4897    48  2529  2368
  205  212.4013 233.4001   4919    22  2983  1936
  206  212.3271 233.4268   4950    31  2659  2291
  207  212.3243 233.4240   4931    19  2902  2029
  208  212.1131 233.3659   4879    52  2987  1892
  209  212.2699 233.3719   4900    21  2555  2345
  210  212.2689 233.3754   4956    56  2587  2369
  211  212.3249 233.4253   4928    28  2917  2011
  212  212.1138 233.3677   4877    51  2856  2021
  213  212.3224 233.4246   4907    30  2607  2300
  214  212.1114 233.3664   4882    25  2490  2392
  215  212.2666 233.3742   4954    72  2926  2028
  216  212.2684 233.3751   4977    23  3002  1975
  217  212.3227 233.4268   4883    94  2917  1966
  218  212.1096 233.3664   4898    15  2497  2401
  219  212.1116 233.3678   4908    10  3007  1901
  220  212.0680 233.4403   4852    56  2851  2001
  221  212.1114 233.3648   4867    15  2888  1979
  222  212.1111 233.3668   4871     4  2957  1914
  223  212.1903 233.3602   4880     9  2881  1999
  224  212.1341 233.2890   4826    54  2904  1922
  225  211.9823 233.2398   4841    15  2500  2341
  226  212.1080 233.3673   4864    23  2976  1888
  227  212.0891 233.2882   4828    36  2882  1946
  228  212.1157 233.2073   4791    37  2843  1948
  229  212.0698 233.4407   4762    29  2582  2180
  230  212.0237 233.4136   4759     3  2904  1855
  231  211.9776 233.4138   4837    78  2585  2252
  232  212.0868 233.2866   4834     3  2584  2250
  233  212.0457 233.3623   4807    27  2810  1997
  234  212.1079 233.3672   4858    51  2796  2062
  235  212.0270 233.4155   4735   123  2815  1920
  236  211.9331 233.2781   4794    59  2901  1893
  237  211.9763 233.4139   4786     8  2891  1895
  238  212.0688 233.2792   4737    49  2915  1822
  239  211.9784 233.4153   4717    20  2614  2103
  240  212.0023 233.3337   4759    42  2597  2162
  241  212.0004 233.3317   4690    69  2590  2100
  242  212.0006 233.3307   4748    58  2542  2206
  243  212.0001 233.3313   4706    42  2890  1816
  244  211.9750 233.4131   4736    30  2776  1960
  245  211.9989 233.3327   4724    12  2899  1825
  246  211.9998 233.2447   4702    22  2556  2146
  247  212.0009 233.3333   4747    45  2871  1876
  248  211.9987 233.3308   4754     7  2628  2126
  249  211.9972 233.3306   4736    18  2799  1937
  250  211.9958 233.2427   4685    51  2606  2079
  251  211.9983 233.2440   4675    10  2891  1784
  252  211.9973 233.3320   4676     1  2779  1897
  253  211.9988 233.2454   4650    26  2582  2068
  254  211.9953 233.2430   4749    99  2880  1869
  255  211.9954 233.2434   4694    55  2849  1845
  256  211.9962 233.2439   4693     1  2864  1829
  257  211.9980 233.3330   4678    15  2872  1806
  258  211.9999 233.2430   4674     4  2551  2123
  259  211.9990 233.2449   4668     6  3043  1625
  260  211.8707 233.1308   4596    72  3037  1559
  261  211.8695 233.1320   4605     9  2782  1823
  262  211.9226 233.2021   4626    21  2774  1852
  263  211.9981 233.2428   4632     6  2536  2096
  264  211.9243 233.1994   4622    10  2876  1746
  265  211.9253 233.1976   4638    16  2813  1825
  266  211.8702 233.1296   4576    62  2865  1711
  267  211.8686 233.1291   4625    49  2553  2072
  268  211.8705 233.1308   4617     8  3023  1594
  269  211.9235 233.2001   4535    82  2784  1751
  270  211.9255 233.2010   4584    49  2778  1806
  271  211.8712 233.1291   4601    17  3039  1562
  272  211.8684 233.1280   4552    49  2600  1952
  273  211.8699 233.1273   4583    31  2615  1968
  274  211.7897 233.1587   4503    80  2595  1908
  275  211.8710 233.1286   4538    35  2878  1660
  276  211.9248 233.1990   4595    57  2967  1628
  277  211.8692 233.1299   4576    19  3023  1553
  278  211.8703 233.1286   4522    54  2902  1620
  279  211.7029 233.1355   4526     4  2841  1685
  280  211.7883 233.1582   4522     4  2833  1689
  281  211.7890 233.1592   4507    15  2848  1659
  282  211.7896 233.1612   4524    17  2482  2042
  283  211.8696 233.1291   4531     7  3057  1474
  284  211.8640 233.1084   4497    34  3028  1469
  285  211.6326 233.0800   4497     0  2536  1961
  286  211.9465 233.0804   4490     7  2538  1952
  287  211.8708 233.1275   4431    59  2590  1841
  288  211.8708 233.1286   4492    61  3003  1489
  289  211.7021 233.1333   4459    33  2533  1926
  290  211.8264 233.0012   4465     6  2504  1961
  291  211.7347 233.0011   4425    40  2522  1903
  292  211.7045 233.1358   4492    67  2591  1901
  293  211.8705 233.1264   4487     5  2772  1715
  294  211.7028 233.1352   4450    37  2486  1964
  295  211.8279 233.0006   4456     6  2796  1660
  296  211.6967 233.0907   4428    28  3039  1389
  297  211.7354 233.0001   4380    48  2758  1622
  298  211.7355 232.9997   4419    39  2788  1631
  299  211.8279 233.0001   4395    24  2547  1848
  300  211.7932 232.9143   4391     4  2921  1470
  301  211.6972 232.9100   4373    18  2837  1536
  302  211.5802 233.0652   4368     5  2783  1585
  303  211.6976 232.9093   4400    32  2539  1861
  304  211.7354 233.0005   4393     7  2902  1491
  305  211.6487 233.1758   4384     9  2520  1864
  306  211.7149 233.1425   4413    29  2494  1919
  307  211.6978 233.0901   4387    26  2862  1525
  308  211.6975 233.0901   4358    29  3007  1351
  309  211.6973 233.0915   4420    62  2837  1583
  310  211.6125 233.1399   4388    32  2583  1805
  311  211.7938 233.0893   4384     4  2561  1823
  312  211.8848 233.1167   4423    39  3005  1418
  313  211.7345 233.0011   4397    26  2496  1901
  314  211.7037 233.1355   4362    35  2519  1843
  315  211.7030 233.1362   4396    34  2840  1556
  316  211.8957 233.2120   4435    39  2472  1963
  317  211.7902 233.1599   4384    51  2602  1782
  318  211.7786 233.3332   4434    50  2783  1651
  319  211.7901 233.1600   4424    10  2813  1611
  320  211.8700 233.1318   4437    13  2519  1918
  321  211.8703 233.1326   4410    27  2479  1931
  322  211.9238 233.2029   4439    29  2982  1457
  323  211.9232 233.2025   4456    17  2837  1619
  324  211.8180 233.3189   4476    20  2797  1679
  325  211.9246 233.2041   4401    75  2555  1846
  326  211.9233 233.2045   4482    81  2835  1647
  327  211.9253 233.2054   4498    16  2834  1664
  328  212.0236 233.3276   4488    10  2795  1693
  329  212.0005 233.3361   4496     8  2458  2038
  330  212.0763 233.2043   4492     4  2512  1980
  331  212.0030 233.2462   4495     3  2808  1687
  332  212.0030 233.3346   4503     8  2921  1582
  333  212.0027 233.3351   4572    69  2530  2042
  334  212.0268 233.4167   4526    46  2482  2044
  335  212.0038 233.3352   4507    19  2733  1774
  336  212.0774 233.2957   4557    50  2551  2006
  337  212.0030 233.3349   4554     3  2721  1833
  338  212.0038 233.2462   4497    57  2543  1954
  339  212.0018 233.3346   4562    65  2816  1746
  340  212.0999 233.3811   4535    27  2403  2132
  341  212.1007 233.3817   4565    30  2786  1779
  342  212.0967 233.3649   4543    22  2940  1603
  343  212.0747 233.2833   4548     5  2507  2041
  344  212.0300 233.4190   4532    16  2535  1997
  345  212.0077 233.4993   4581    49  2753  1828
  346  212.2310 233.3892   4581     0  2733  1848
  347  212.1153 233.3702   4628    47  2569  2059
  348  212.1160 233.3707   4619     9  2506  2113
  349  212.1149 233.3705   4598    21  2407  2191
  350  212.0733 233.4446   4561    37  2519  2042
  351  212.2312 233.3881   4609    48  2784  1825
  352  212.4643 233.4222   4600     9  2527  2073
  353  212.4330 233.4986   4655    55  2809  1846
  354  212.3961 233.4572   4658     3  2740  1918
  355  212.3708 233.3274   4633    25  2886  1747
  356  212.0995 233.3647   4620    13  2763  1857
  357  212.4643 233.4226   4593    27  2451  2142
  358  212.4662 233.4222   4657    64  2450  2207
  359  212.4249 233.3206   4531   126  2767  1764
  360  212.4990 233.3485   4584    53  2753  1831
  361  212.3713 233.3278   4585     1  2722  1863
  362  212.4250 233.3216   4656    71  2457  2199
  363  212.4998 233.3509   4644    12  2919  1725
  364  212.5010 233.3509   4687    43  2537  2150
  365  212.5426 233.3973   4693     6  2556  2137
  366  212.4998 233.3559   4674    19  2414  2260
  367  212.4995 233.2906   4656    18  2551  2105
  368  212.5003 233.3454   4669    13  2735  1934
  369  212.5745 233.3190   4654    15  2897  1757
  370  212.5740 233.3190   4674    20  2775  1899
  371  212.5753 233.3179   4722    48  2732  1990
  372  212.5747 233.3162   4741    19  2917  1824
  373  212.5021 233.2895   4763    22  2925  1838
  374  212.5543 233.2357   4685    78  2726  1959
  375  212.6444 233.3512   4750    65  2783  1967
  376  212.6462 233.3537   4701    49  2430  2271
  377  212.6440 233.3521   4710     9  2766  1944
  378  212.5762 233.3172   4705     5  2473  2232
  379  212.5015 233.2919   4766    61  2791  1975
  380  212.6990 233.2957   4712    54  2713  1999
  381  212.6467 233.3502   4718     6  2735  1983
  382  212.6759 233.4250   4752    34  2546  2206
  383  212.6457 233.3509   4757     5  2798  1959
  384  212.6465 233.3499   4774    17  2756  2018
  385  212.5754 233.3237   4771     3  2456  2315
  386  212.5737 233.3221   4758    13  2908  1850
  387  212.6469 233.3496   4727    31  2468  2259
  388  212.6506 233.3512   4755    28  2740  2015
  389  212.6487 233.3476   4743    12  2737  2006
  390  212.6459 233.3494   4775    32  2538  2237
  391  212.5769 233.3211   4803    28  2483  2320
  392  212.5734 233.3227   4764    39  2875  1889
  393  212.6475 233.3473   4809    45  2690  2119
  394  212.6961 233.2810   4786    23  2687  2099
  395  212.6490 233.3483   4798    12  2790  2008
  396  212.6466 233.3465   4829    31  2703  2126
  397  212.5723 233.3200   4823     6  2756  2067
  398  212.5768 233.3199   4816     7  2706  2110
  399  212.6964 233.2813   4783    33  2526  2257
  400  212.6507 233.3484   4786     3  2464  2322
  401  212.6296 233.2658   4794     8  2465  2329
  402  212.5737 233.3182   4811    17  2446  2365
  403  212.5754 233.3178   4812     1  2439  2373
  404  212.7508 233.2252   4756    56  2681  2075
  405  212.6490 233.3469   4761     5  2725  2036
  406  212.6516 233.3469   4850    89  2748  2102
  407  212.8068 233.3516   4865    15  2774  2091
  408  212.6270 233.2645   4854    11  2671  2183
  409  212.5726 233.3154   4823    31  2469  2354
  410  212.6481 233.3465   4833    10  2768  2065
  411  212.6975 233.2823   4812    21  2763  2049
  412  212.6251 233.2551   4867    55  2677  2190
  413  212.7019 233.2731   4902    35  2724  2178
  414  212.6190 232.9858   4944    42  2761  2183
  415  212.6259 233.1712   4893    51  2485  2408
  416  212.6210 233.2532   4888     5  2712  2176
  417  212.6260 233.2545   4891     3  2812  2079
  418  212.6963 233.2792   4842    49  2407  2435
  419  212.6751 233.1982   4893    51  2665  2228
  420  212.6313 233.1730   4880    13  2704  2176
  421  212.6924 233.1308   4924    44  2683  2241
  422  212.6203 233.2509   4900    24  2397  2503
  423  212.6779 233.2001   4912    12  2508  2404
  424  212.7039 233.2726   4928    16  2745  2183
  425  212.6192 232.9848   4923     5  2472  2451
  426  212.6299 233.1692   4870    53  2438  2432
  427  212.6207 233.2488   4917    47  2479  2438
  428  212.6691 233.0390   4939    22  2489  2450
  429  212.6686 233.0402   4904    35  2428  2476
  430  212.6197 232.9802   4936    32  2448  2488
  431  212.6261 232.9027   4885    51  2412  2473
  432  212.5009 232.8437   4905    20  2393  2512
  433  212.5035 232.8435   4864    41  2412  2452
  434  212.6816 232.9603   4820    44  2713  2107
  435  212.6284 232.9043   4871    51  2485  2386
  436  212.5616 232.8598   4879     8  2455  2424
  437  212.5018 232.7147   4825    54  2781  2044
  438  212.5015 232.7145   4838    13  2683  2155
  439  212.3832 232.7483   4865    27  2665  2200
  440  212.5489 232.7878   4899    34  2644  2255
  441  212.5507 232.7810   4841    58  2745  2096
  442  212.4336 232.6785   4803    38  2668  2135
  443  212.5659 232.5385   4827    24  2422  2405
  444  212.4346 232.5379   4818     9  2769  2049
  445  212.4003 232.6088   4792    26  2623  2169
  446  212.4012 232.6061   4834    42  2682  2152
  447  212.4048 232.6090   4809    25  2757  2052
  448  212.4016 232.6061   4809     0  2682  2127
  449  212.3506 232.6694   4790    19  2732  2058
  450  212.2799 232.6425   4789     1  2418  2371
  451  212.3960 232.6041   4796     7  2508  2288
  452  212.3970 232.6053   4775    21  2710  2065
  453  212.3973 232.6043   4773     2  2756  2017
  454  212.3532 232.5033   4794    21  2357  2437
  455  212.2450 232.5830   4781    13  2402  2379
  456  212.1897 232.6355   4812    31  2443  2369
  457  212.3192 232.5708   4837    25  2671  2166
  458  212.3198 232.5720   4822    15  2407  2415
  459  212.3202 232.5698   4768    54  2651  2117
  460  212.1680 232.4280   4773     5  2421  2352
  461  212.1278 232.4985   4741    32  2765  1976
  462  211.9617 232.4255   4723    18  2780  1943
  463  212.0042 232.4972   4689    34  2637  2052
  464  212.0645 232.4474   4672    17  2741  1931
  465  212.0670 232.4441   4677     5  2334  2343
  466  211.8746 232.4981   4707    30  2693  2014
  467  211.9348 232.4428   4662    45  2328  2334
  468  211.8916 232.3701   4674    12  2781  1893
  469  211.8917 232.3715   4629    45  2631  1998
  470  211.8931 232.3710   4636     7  2617  2019
  471  211.8341 232.4230   4663    27  2774  1889
  472  211.7556 232.4155   4660     3  2661  1999
  473  211.8075 232.3606   4672    12  2671  2001
  474  211.8090 232.3595   4734    62  2649  2085
  475  211.6786 232.4264   4669    65  2769  1900
  476  211.7540 232.4137   4639    30  2346  2293
  477  211.6804 232.4249   4690    51  2358  2332
  478  211.8094 232.3598   4677    13  2378  2299
  479  211.5720 232.3231   4636    41  2697  1939
  480  211.6733 232.4221   4658    22  2383  2275
  481  211.6750 232.4233   4703    45  2390  2313
  482  211.6760 232.4249   4680    23  2353  2327
  483  211.6482 232.3505   4655    25  2371  2284
  484  211.5739 232.3228   4674    19  2640  2034
  485  211.5732 232.3248   4651    23  2802  1849
  486  211.6442 232.3503   4658     7  2402  2256
  487  211.6437 232.3511   4637    21  2397  2240
  488  211.6137 232.4261   4670    33  2692  1978
  489  211.6018 232.3962   4653    17  2578  2075
  490  211.5702 232.3228   4731    78  2645  2086
  491  211.5003 232.2885   4706    25  2661  2045
  492  211.4310 232.3237   4609    97  2666  1943
  493  211.4320 232.3238   4598    11  2706  1892
  494  211.5017 232.2917   4624    26  2570  2054
  495  211.6237 232.2684   4619     5  2320  2299
  496  211.4257 232.3144   4508   111  2512  1996
  497  211.4237 232.3139   4595    87  2413  2182
  498  211.4270 232.3244   4585    10  2431  2154
  499  211.3545 232.3507   4621    36  2446  2175
