# Supplementary material for: Maximum likelihood-based estimation of diffusion coefficient is quick and reliable method for analyzing estradiol actions on surface receptor movements
Source: Front Neuroinform. 2023 Mar 8;17:1005936. doi: 10.3389/fninf.2023.1005936 (PMC10031098; doi:10.3389/fninf.2023.1005936)
Supplement: Supplementary file 3 [file Data_Sheet_3.ZIP › 01-measured/00-Immobile/37C/workstate_24_0036.dat]

    0  379.6001 233.7996   5240     0  3937  1303
    1  379.5000 233.9989   5277    37  4396   881
    2  379.5000 233.9991   5228    49  3470  1758
    3  379.4998 233.9991   5259    31  3898  1361
    4  379.5001 233.9994   5200    59  3899  1301
    5  379.6666 233.8888   5298    98  3487  1811
    6  379.8741 233.8754   5248    50  4485   763
    7  379.5001 233.5002   5288    40  3941  1347
    8  379.7002 233.7004   5296     8  3830  1466
    9  379.5009 233.7149   5292     4  5692  -400
   10  379.5013 233.7149   5295     3  4435   860
   11  379.8182 233.8188   5285    10  3485  1800
   12  379.9995 234.0001   5287     2  3882  1405
   13  379.7142 234.0002   5238    49  4380   858
   14  379.5010 233.7144   5280    42  3906  1374
   15  379.6165 233.6169   5280     0  3843  1437
   16  379.8184 233.8190   5310    30  5691  -381
   17  379.8334 233.9997   5263    47  3487  1776
   18  379.7997 233.9999   5261     2  5603  -342
   19  379.5012 233.7146   5293    32  3799  1494
   20  379.5400 233.8465   5235    58  3459  1776
   21  379.6888 233.9375   5289    54  3501  1788
   22  379.8428 233.8427   5297     8  4322   975
   23  379.8000 234.0000   5245    52  3766  1479
   24  379.8185 233.8190   5285    40  4472   813
   25  379.8185 233.8189   5223    62  3888  1335
   26  379.9440 233.8893   5278    55  3735  1543
   27  379.9455 233.8892   5269     9  3864  1405
   28  379.8753 234.3115   5285    16  5613  -328
   29  379.8574 233.7151   5284     1  5586  -302
   30  379.9999 233.5021   5250    34  3454  1796
   31  379.5895 233.8823   5282    32  3942  1340
   32  380.1100 234.0559   5244    38  3720  1524
   33  380.1110 234.0547   5258    14  4421   837
   34  380.4978 234.0002   5294    36  3465  1829
   35  379.8431 233.8427   5261    33  3465  1796
   36  379.8433 233.8423   5293    32  4332   961
   37  379.9510 233.8997   5258    35  3790  1468
   38  380.0011 233.9995   5284    26  4287   997
   39  379.9468 234.0531   5293     9  4272  1021
   40  380.1246 233.6882   5234    59  3769  1465
   41  379.8433 233.8415   5225     9  3453  1772
   42  380.0004 233.9985   5296    71  5561  -265
   43  379.9994 233.9999   5262    34  5612  -350
   44  379.9506 233.8999   5278    16  4321   957
   45  379.9506 233.8991   5332    54  3850  1482
   46  380.2344 233.7652   5266    66  3427  1839
   47  380.0920 233.9077   5325    59  4437   888
   48  379.9997 233.9994   5282    43  4256  1026
   49  380.0004 233.9992   5247    35  5583  -336
   50  380.0014 233.9992   5277    30  3429  1848
   51  380.1010 234.0491   5245    32  3751  1494
   52  380.3683 233.7897   5265    20  4198  1067
   53  380.0912 233.9080   5313    48  3403  1910
   54  380.0914 233.9081   5325    12  5547  -222
   55  380.0921 233.9077   5236    89  3827  1409
   56  380.0023 233.9989   5307    71  5539  -232
   57  380.0924 233.9079   5239    68  3684  1555
   58  380.0924 233.9085   5238     1  5521  -283
   59  380.0925 233.9071   5295    57  3833  1462
   60  380.0910 233.9080   5317    22  3440  1877
   61  380.0008 233.9987   5305    12  4254  1051
   62  380.0922 233.9072   5345    40  4250  1095
   63  380.0933 233.9081   5274    71  4331   943
   64  380.0922 233.9066   5278     4  4194  1084
   65  380.0918 233.9076   5278     0  5573  -295
   66  380.0871 233.7809   5274     4  3657  1617
   67  380.0910 233.9068   5293    19  3701  1592
   68  380.0917 233.9078   5275    18  4207  1068
   69  380.2187 233.9107   5294    19  3738  1556
   70  380.3445 233.6557   5251    43  4233  1018
   71  380.3443 233.6562   5327    76  3386  1941
   72  380.0873 233.7822   5253    74  4161  1092
   73  380.0904 233.9080   5264    11  3650  1614
   74  380.0415 233.6017   5303    39  3393  1910
   75  380.3447 233.6541   5292    11  3760  1532
   76  380.3444 233.6553   5217    75  3398  1819
   77  380.3444 233.6550   5271    54  3696  1575
   78  380.2585 233.5928   5324    53  5508  -184
   79  380.0872 233.7818   5258    66  3667  1591
   80  380.0878 233.7811   5234    24  5528  -294
   81  380.0421 233.6006   5257    23  3800  1457
   82  380.2591 233.5933   5367   110  4248  1119
   83  380.0019 233.7088   5311    56  3395  1916
   84  380.0000 233.7079   5255    56  5542  -287
   85  380.0414 233.6011   5226    29  4349   877
   86  380.2589 233.5933   5324    98  5484  -160
   87  380.2144 233.5018   5341    17  3809  1532
   88  380.1533 233.5783   5291    50  3789  1502
   89  380.1120 233.4827   5318    27  4208  1110
   90  380.0011 233.5030   5297    21  4327   970
   91  380.1550 233.6174   5303     6  4191  1112
   92  380.3193 233.6795   5315    12  3678  1637
   93  380.2584 233.5945   5294    21  5536  -242
   94  380.3646 233.3701   5318    24  3393  1925
   95  380.2130 233.5011   5304    14  3782  1522
   96  380.2126 233.4998   5294    10  4332   962
   97  380.2148 233.5007   5338    44  3793  1545
   98  380.2132 233.5019   5318    20  4342   976
   99  380.2135 233.5027   5229    89  4120  1109
  100  380.2130 233.5024   5278    49  3424  1854
  101  380.2125 233.5005   5304    26  3786  1518
  102  380.2111 233.5010   5353    49  5516  -163
  103  380.2127 233.5012   5309    44  4368   941
  104  380.2726 233.4163   5356    47  3778  1578
  105  380.2749 233.4164   5287    69  4126  1161
  106  380.2735 233.4154   5338    51  3629  1709
  107  380.0000 233.5011   5353    15  5531  -178
  108  380.2110 233.4995   5346     7  3758  1588
  109  380.2119 233.4989   5243   103  4274   969
  110  380.1092 233.4805   5288    45  4266  1022
  111  380.2727 233.4145   5296     8  5468  -172
  112  380.2114 233.4975   5335    39  4296  1039
  113  379.9999 233.4980   5330     5  5433  -103
  114  380.1758 233.3907   5233    97  3778  1455
  115  380.1100 233.4800   5225     8  4263   962
  116  380.2734 233.4114   5280    55  4254  1026
  117  380.0011 233.4980   5267    13  3370  1897
  118  380.1103 233.4774   5335    68  4310  1025
  119  379.9596 233.3973   5237    98  3758  1479
  120  379.8471 233.4191   5213    24  3635  1578
  121  379.9591 233.3967   5229    16  4137  1092
  122  380.1463 233.2948   5238     9  4109  1129
  123  379.9602 233.3979   5209    29  5471  -262
  124  379.9596 233.3977   5332   123  4100  1232
  125  379.6818 233.3193   5226   106  3791  1435
  126  379.9587 233.2373   5284    58  3651  1633
  127  379.6822 233.1774   5287     3  3667  1620
  128  379.9987 233.0012   5307    20  3761  1546
  129  379.7223 233.1204   5233    74  3763  1470
  130  379.7782 233.2949   5299    66  5442  -143
  131  379.5948 233.2560   5241    58  4131  1110
  132  379.5954 233.2567   5269    28  5370  -101
  133  379.6023 233.0397   5185    84  4122  1063
  134  379.6943 232.9632   5253    68  3727  1526
  135  379.7091 232.9998   5242    11  3330  1912
  136  379.6017 233.0404   5242     0  3366  1876
  137  379.6014 233.0394   5230    12  3750  1480
  138  379.5016 232.9997   5233     3  3744  1489
  139  379.5019 233.0002   5208    25  3336  1872
  140  379.7070 233.0010   5222    14  5433  -211
  141  379.6003 233.0391   5265    43  3613  1652
  142  379.5180 232.8905   5258     7  3363  1895
  143  379.5171 232.8891   5283    25  4153  1130
  144  379.4997 233.0001   5182   101  5412  -230
  145  379.4997 232.9996   5146    36  4026  1120
  146  379.5004 232.9169   5188    42  4149  1039
  147  379.3992 232.9599   5174    14  4054  1120
  148  379.3999 232.9598   5179     5  5381  -202
  149  379.3973 232.9585   5198    19  3589  1609
  150  379.3976 232.9596   5215    17  5404  -189
  151  379.3916 232.9561   5149    66  4281   868
  152  379.2191 232.9131   5122    27  4038  1084
  153  379.0930 232.9084   5142    20  4275   867
  154  379.2172 232.9134   5196    54  3663  1533
  155  379.2901 232.9990   5166    30  5417  -251
  156  379.0929 232.9089   5113    53  3588  1525
  157  379.0926 232.9093   5174    61  3712  1462
  158  379.3983 232.9591   5171     3  3583  1588
  159  379.0919 232.9097   5146    25  4267   879
  160  379.3316 232.8740   5171    25  4237   934
  161  378.9997 232.7106   5201    30  3621  1580
  162  379.0902 232.9079   5184    17  3584  1600
  163  379.3331 232.8739   5196    12  3268  1928
  164  379.0907 232.9078   5191     5  4242   949
  165  379.0909 232.9088   5131    60  5385  -254
  166  379.0902 232.9070   5108    23  3288  1820
  167  378.9153 232.9160   5162    54  3578  1584
  168  379.0890 232.9083   5153     9  3689  1464
  169  379.0894 232.9075   5158     5  5358  -200
  170  378.9211 232.8007   5207    49  3728  1479
  171  378.9988 232.7087   5215     8  5395  -180
  172  378.8320 232.8740   5123    92  3728  1395
  173  378.9078 232.9079   5184    61  4078  1106
  174  378.9077 232.9072   5162    22  4076  1086
  175  378.9987 232.8252   5174    12  3700  1474
  176  378.9182 232.8003   5166     8  4209   957
  177  378.8801 232.7197   5151    15  5331  -180
  178  378.8068 232.8074   5171    20  3272  1899
  179  378.9983 232.7083   5184    13  4301   883
  180  378.9115 232.7824   5179     5  4248   931
  181  378.5670 232.7387   5126    53  5311  -185
  182  378.5219 232.7986   5076    50  5338  -262
  183  378.7081 232.4606   5095    19  4036  1059
  184  378.6361 232.6364   5146    51  3566  1580
  185  378.7488 232.7494   5102    44  4092  1010
  186  378.6194 232.7609   5126    24  4036  1090
  187  378.9969 232.8253   5109    17  4296   813
  188  378.8069 232.8056   5155    46  5332  -177
  189  378.4461 232.5935   5150     5  3291  1859
  190  378.5012 232.5007   5151     1  3277  1874
  191  378.4996 232.7759   5066    85  5381  -315
  192  378.6177 232.7611   5152    86  3702  1450
  193  378.6191 232.7610   5104    48  4118   986
  194  378.4370 232.8248   5124    20  4190   934
  195  378.6186 232.7606   5148    24  3666  1482
  196  378.7483 232.7486   5119    29  3694  1425
  197  378.6364 232.6364   5185    66  3287  1898
  198  378.4409 232.6016   5102    83  3675  1427
  199  378.3347 232.8736   5114    12  3265  1849
  200  378.4344 232.8241   5106     8  3551  1555
  201  378.3691 232.7879   5098     8  3292  1806
  202  378.2117 232.6313   5096     2  4005  1091
  203  378.1922 232.8556   5066    30  3230  1836
  204  378.4002 232.9581   5109    43  4197   912
  205  378.5217 232.6086   5093    16  5414  -321
  206  378.6362 232.6371   5115    22  4076  1039
  207  378.2515 232.7479   5107     8  4022  1085
  208  378.2509 232.7481   5070    37  5348  -278
  209  378.2738 232.5010   5126    56  4053  1073
  210  378.3349 232.8732   5097    29  5367  -270
  211  378.4088 232.5905   5024    73  3636  1388
  212  378.3346 232.6651   5050    26  3526  1524
  213  378.1828 232.7258   5113    63  3616  1497
  214  378.2503 232.7479   5055    58  5326  -271
  215  378.2519 232.7481   5066    11  4004  1062
  216  378.3333 232.8724   5087    21  3990  1097
  217  378.1333 232.7808   5050    37  3595  1455
  218  378.2514 232.7484   5078    28  3639  1439
  219  378.2104 232.6311   5126    48  3245  1881
  220  378.2014 232.5002   5080    46  3211  1869
  221  378.2504 232.7477   5010    70  4024   986
  222  378.2508 232.7482   5052    42  5283  -231
  223  378.3341 232.6652   5045     7  4019  1026
  224  378.2233 232.5001   5026    19  3502  1524
  225  378.2097 232.6307   5065    39  3616  1449
  226  378.1748 232.5647   5100    35  3250  1850
  227  378.2110 232.6304   5070    30  4188   882
  228  378.2509 232.7491   5021    49  3522  1499
  229  378.2496 232.7485   5093    72  3494  1599
  230  378.4984 232.4998   5017    76  3949  1068
  231  378.1188 232.4126   4943    74  4159   784
  232  378.1000 232.6985   5002    59  4042   960
  233  378.1187 232.4128   4952    50  3464  1488
  234  378.3531 232.5295   4988    36  3509  1479
  235  378.2109 232.6316   4971    17  3223  1748
  236  378.0008 232.4999   4963     8  3484  1479
  237  378.2221 232.5004   4980    17  3531  1449
  238  378.0016 232.5006   4964    16  3517  1447
  239  378.1191 232.4130   4900    64  5218  -318
  240  378.2859 232.5010   4976    76  3213  1763
  241  378.2849 232.5007   4926    50  3555  1371
  242  378.0009 232.4997   4928     2  5222  -294
  243  378.1179 232.4125   4959    31  3529  1430
  244  378.0010 232.5001   4998    39  5244  -246
  245  378.1181 232.4130   4960    38  4116   844
  246  378.0013 232.6469   4988    28  4009   979
  247  378.0014 232.5005   4994     6  5298  -304
  248  378.2851 232.5011   4959    35  3498  1461
  249  378.1174 232.4132   4954     5  3469  1485
  250  377.9999 232.5000   4943    11  4129   814
  251  378.2851 232.5005   4934     9  5276  -342
  252  378.2847 232.5005   4934     0  4178   756
  253  378.2845 232.5000   4895    39  4113   782
  254  378.0002 232.4996   4930    35  3501  1429
  255  378.1326 232.5332   4925     5  4174   751
  256  378.2844 232.5003   4938    13  3499  1439
  257  378.2848 232.5006   4930     8  5243  -313
  258  378.2841 232.5006   4909    21  3296  1613
  259  378.2848 232.4998   4889    20  3566  1323
  260  378.1334 232.5333   4953    64  3492  1461
  261  377.8674 232.4664   4921    32  3579  1342
  262  377.9091 232.3641   4911    10  4090   821
  263  378.0003 232.5001   4885    26  4168   717
  264  378.0003 232.4998   4870    15  4151   719
  265  378.2847 232.4993   4899    29  3504  1395
  266  378.0001 232.5001   4905     6  3528  1377
  267  378.1105 232.3339   4901     4  3575  1326
  268  378.0001 232.2007   4889    12  3973   916
  269  377.9998 232.7139   4878    11  5266  -388
  270  378.0004 232.5002   4892    14  4100   792
  271  378.1334 232.5325   4934    42  3525  1409
  272  377.7157 232.4990   4897    37  3493  1404
  273  378.0000 232.2007   4876    21  4058   818
  274  377.9998 232.4999   4889    13  3132  1757
  275  378.0002 232.2007   4880     9  3555  1325
  276  377.9100 232.3636   4880     0  3534  1346
  277  378.0006 232.2009   4818    62  3193  1625
  278  378.0001 232.2002   4876    58  3562  1314
  279  377.9990 232.2860   4840    36  3177  1663
  280  378.0003 232.4999   4838     2  3594  1244
  281  378.1110 232.3335   4869    31  3180  1689
  282  377.8891 232.6659   4858    11  4000   858
  283  377.9999 232.2859   4868    10  3598  1270
  284  377.8745 232.1258   4826    42  3612  1214
  285  377.9999 232.4998   4826     0  3161  1665
  286  378.0001 232.2004   4811    15  3486  1325
  287  378.1106 232.3333   4833    22  4097   736
  288  378.1110 232.3331   4900    67  4093   807
  289  378.0000 232.0005   4827    73  4006   821
  290  377.9997 232.2855   4792    35  3504  1288
  291  377.8334 232.1666   4826    34  3459  1367
  292  377.9998 232.4996   4834     8  3573  1261
  293  377.9995 232.2859   4814    20  5156  -342
  294  377.8002 232.3999   4808     6  5185  -377
  295  377.9996 232.2859   4824    16  4090   734
  296  378.0000 232.4999   4830     6  3201  1629
  297  377.9995 232.2858   4835     5  3570  1265
  298  377.6668 232.3331   4817    18  3952   865
  299  377.7999 232.4000   4772    45  4088   684
  300  378.0000 232.0000   4801    29  3181  1620
