# Supplementary material for: Maximum likelihood-based estimation of diffusion coefficient is quick and reliable method for analyzing estradiol actions on surface receptor movements
Source: Front Neuroinform. 2023 Mar 8;17:1005936. doi: 10.3389/fninf.2023.1005936 (PMC10031098; doi:10.3389/fninf.2023.1005936)
Supplement: Supplementary file 3 [file Data_Sheet_3.ZIP › 01-measured/00-Immobile/37C/workstate_24_0039.dat]

    0  376.7776 249.4998   6092     0  4540  1552
    1  376.7494 249.3751   6129    37  4180  1949
    2  376.9983 249.4991   6156    27  5007  1149
    3  376.7782 249.4998   6163     7  4177  1986
    4  376.8996 249.3026   6147    16  7157 -1010
    5  377.0003 249.5003   6258   111  5651   607
    6  376.9084 249.0933   6199    59  4187  2012
    7  376.7754 249.4993   6220    21  5579   641
    8  376.8981 249.3021   6228     8  5569   659
    9  376.9005 249.3029   6244    16  3695  2549
   10  376.8831 249.5876   6293    49  7204  -911
   11  376.9564 249.6080   6278    15  3736  2542
   12  377.1042 249.5783   6262    16  3732  2530
   13  376.9003 249.3026   6256     6  4134  2122
   14  376.9984 249.2937   6187    69  3665  2522
   15  376.9993 249.5004   6269    82  7215  -946
   16  377.0473 249.8072   6308    39  5707   601
   17  377.1047 249.5781   6231    77  5663   568
   18  377.0013 249.5012   6285    54  3677  2608
   19  377.0446 249.3921   6204    81  5532   672
   20  377.0001 249.5002   6263    59  3726  2537
   21  377.0400 249.6000   6311    48  5623   688
   22  377.3443 249.6533   6211   100  4577  1634
   23  377.1446 249.8070   6273    62  5631   642
   24  377.0004 249.3824   6126   147  5535   591
   25  377.0431 249.3926   6153    27  4110  2043
   26  377.0395 249.6004   6268   115  4107  2161
   27  377.3457 249.6545   6213    55  4484  1729
   28  377.2590 249.5930   6320   107  4167  2153
   29  377.0474 249.2751   6135   185  5548   587
   30  377.2307 249.3096   6154    19  4881  1273
   31  377.3630 249.3677   6229    75  4494  1735
   32  377.2587 249.5915   6229     0  5625   604
   33  377.2594 249.5915   6199    30  4500  1699
   34  377.2594 249.5939   6228    29  4109  2119
   35  377.3072 249.5001   6214    14  5671   543
   36  377.2299 249.4989   6124    90  4104  2020
   37  377.3208 249.5001   6242   118  4970  1272
   38  377.2584 249.5911   6197    45  4473  1724
   39  377.3460 249.6534   6168    29  4949  1219
   40  377.3990 249.5600   6152    16  3672  2480
   41  377.3469 249.6517   6197    45  5593   604
   42  377.4129 249.4485   6084   113  3616  2468
   43  377.3656 249.3685   6122    38  4071  2051
   44  377.4128 249.4486   6112    10  4119  1993
   45  377.2614 249.5914   6161    49  4945  1216
   46  377.2609 249.4077   6046   115  5489   557
   47  377.3672 249.3679   6068    22  4020  2048
   48  377.3664 249.3695   6165    97  4059  2106
   49  377.4118 249.4511   6131    34  3656  2475
   50  377.2589 249.5944   6219    88  5630   589
   51  377.4505 249.4215   6130    89  3637  2493
   52  377.3583 249.5354   6221    91  5584   637
   53  377.4529 249.4195   6089   132  3665  2424
   54  377.3670 249.3673   6101    12  4875  1226
   55  377.3668 249.3692   6133    32  4824  1309
   56  377.4504 249.4207   6118    15  4864  1254
   57  377.4518 249.4213   6137    19  4060  2077
   58  377.5852 249.5511   6228    91  3687  2541
   59  377.3669 249.3670   6105   123  5469   636
   60  377.3664 249.3683   6127    22  3617  2510
   61  377.3665 249.3689   6121     6  3647  2474
   62  377.4516 249.4195   6127     6  3600  2527
   63  377.4529 249.4196   6120     7  3591  2529
   64  377.4505 249.4191   6139    19  3585  2554
   65  377.4530 249.4193   6108    31  5539   569
   66  377.3676 249.3673   6087    21  3556  2531
   67  377.3663 249.3670   6069    18  3990  2079
   68  377.4510 249.4188   6079    10  5477   602
   69  377.4528 249.4180   6128    49  5571   557
   70  377.4537 249.4186   6119     9  4314  1805
   71  377.4496 249.4187   6136    17  4047  2089
   72  377.4520 249.4183   6107    29  4828  1279
   73  377.4513 249.4173   6073    34  5530   543
   74  377.4518 249.4186   6125    52  4810  1315
   75  377.4537 249.4189   6069    56  4307  1762
   76  377.4551 249.4168   6080    11  4035  2045
   77  377.5008 249.4973   6144    64  3626  2518
   78  377.4529 249.4172   6150     6  4791  1359
   79  377.4504 249.4175   6073    77  4034  2039
   80  377.4519 249.4165   6133    60  3519  2614
   81  377.4510 249.4191   6118    15  3554  2564
   82  377.5314 249.3438   6185    67  4889  1296
   83  377.3673 249.3640   6125    60  5475   650
   84  377.4517 249.4146   6187    62  4355  1832
   85  377.4505 249.4151   6103    84  3580  2523
   86  377.4523 249.4165   6092    11  3550  2542
   87  377.6332 249.3303   6168    76  4459  1709
   88  377.5284 249.3407   6167     1  6836  -669
   89  377.3444 249.4338   6111    56  4070  2041
   90  377.4987 249.3287   6132    21  4331  1801
   91  377.5441 249.2408   6182    50  6884  -702
   92  377.5738 249.4219   6150    32  5455   695
   93  377.6718 249.4077   6194    44  6854  -660
   94  377.5293 249.3406   6118    76  3591  2527
   95  377.4405 249.2344   6149    31  4010  2139
   96  377.3837 249.1486   6178    29  4305  1873
   97  377.3757 249.3398   6186     8  4834  1352
   98  377.6319 249.3318   6210    24  4338  1872
   99  377.6318 249.3309   6179    31  5436   743
  100  377.4243 249.3610   6136    43  5433   703
  101  377.4559 249.0877   6166    30  4279  1887
  102  377.3819 249.1486   6139    27  4272  1867
  103  377.2604 249.2291   6096    43  4800  1296
  104  377.2736 249.1093   6118    22  3979  2139
  105  377.5279 249.1478   6146    28  3564  2582
  106  377.3641 249.0851   6177    31  3970  2207
  107  377.2884 249.1419   6195    18  3973  2222
  108  377.2728 249.1063   6183    12  4771  1412
  109  377.4566 249.0849   6139    44  4791  1348
  110  377.4576 249.0863   6128    11  4299  1829
  111  377.2754 249.1086   6149    21  3963  2186
  112  377.3053 248.8530   6129    20  4789  1340
  113  377.1764 248.8034   6160    31  4793  1367
  114  377.2149 248.8965   6241    81  5466   775
  115  377.1991 249.0546   6179    62  5476   703
  116  377.2685 248.9426   6118    61  3597  2521
  117  377.4014 249.0007   6096    22  3952  2144
  118  377.0932 248.8559   6093     3  3973  2120
  119  377.1389 248.7086   6173    80  4779  1394
  120  377.1382 248.7066   6105    68  4298  1807
  121  377.1072 248.7927   6134    29  3554  2580
  122  377.0886 248.6912   6090    44  5411   679
  123  377.0056 248.8318   6145    55  3537  2608
  124  377.0045 248.7396   6127    18  3540  2587
  125  377.0866 248.7813   6138    11  3552  2586
  126  377.1016 248.7905   6212    74  3571  2641
  127  377.1050 248.7917   6166    46  4813  1353
  128  377.0845 248.7815   6145    21  3600  2545
  129  377.0047 248.7378   6155    10  4006  2149
  130  377.0006 248.7364   6143    12  5474   669
  131  377.0011 248.7362   6086    57  3585  2501
  132  377.1341 248.6161   6177    91  3977  2200
  133  377.1361 248.6140   6122    55  4274  1848
  134  377.0001 248.7367   6164    42  4855  1309
  135  376.9980 248.7357   6240    76  4309  1931
  136  376.9979 248.7370   6148    92  4324  1824
  137  377.0520 248.6594   6229    81  3548  2681
  138  376.9073 248.6975   6186    43  4323  1863
  139  376.9966 248.7361   6141    45  4814  1327
  140  376.9085 248.6959   6220    79  3955  2265
  141  376.8446 248.6256   6171    49  4329  1842
  142  376.7444 248.7150   6234    63  5437   797
  143  376.6954 248.5053   6196    38  4816  1380
  144  376.7058 248.5043   6150    46  3544  2606
  145  376.8409 248.6273   6115    35  3536  2579
  146  376.7073 248.5039   6178    63  3548  2630
  147  376.7050 248.5037   6195    17  3532  2663
  148  376.7040 248.5025   6209    14  3575  2634
  149  376.6053 248.4861   6126    83  6754  -628
  150  376.6256 248.5736   6229   103  3968  2261
  151  376.7026 248.5030   6211    18  3529  2682
  152  376.7043 248.5029   6203     8  3936  2267
  153  376.5025 248.5020   6157    46  4841  1316
  154  376.4267 248.5752   6090    67  3916  2174
  155  376.4978 248.5004   6051    39  4689  1362
  156  376.4997 248.4996   6047     4  5346   701
  157  376.5013 248.4993   6081    34  3516  2565
  158  376.4991 248.5018   6086     5  3913  2173
  159  376.4986 248.4997   6082     4  4701  1381
  160  376.3258 248.5847   6135    53  3533  2602
  161  376.2313 248.5688   6100    35  3550  2550
  162  376.4485 248.4201   5997   103  4248  1749
  163  376.4962 248.4976   6012    15  3448  2564
  164  376.4974 248.4998   6043    31  3454  2589
  165  376.3246 248.5842   6123    80  3544  2579
  166  376.3234 248.5844   6105    18  5402   703
  167  376.1782 248.4986   6058    47  3914  2144
  168  376.2421 248.4236   6038    20  4758  1280
  169  376.2311 248.5688   6140   102  3899  2241
  170  376.1797 248.4990   6081    59  4196  1885
  171  376.0882 248.5396   6162    81  4684  1478
  172  376.0933 248.4517   6063    99  5336   727
  173  376.1561 248.3747   6031    32  4249  1782
  174  376.1568 248.3749   6027     4  5291   736
  175  376.2290 248.5685   6211   184  3927  2284
  176  376.0056 248.4964   5999   212  4181  1818
  177  376.0043 248.4961   6097    98  4713  1384
  178  376.0012 248.4967   5985   112  3542  2443
  179  376.0902 248.3051   6000    15  3878  2122
  180  376.0908 248.3043   5976    24  4704  1272
  181  376.0917 248.3050   6047    71  3464  2583
  182  376.0907 248.4525   6005    42  3447  2558
  183  375.9439 248.4268   6004     1  4171  1833
  184  375.8551 248.4680   5965    39  4782  1183
  185  376.0000 248.3429   5963     2  3888  2075
  186  376.0010 248.3439   5987    24  4712  1275
  187  376.1539 248.3758   5951    36  4215  1736
  188  375.9994 248.4978   5915    36  3888  2027
  189  376.1522 248.3747   5875    40  3865  2010
  190  375.6398 248.3324   6013   138  3901  2112
  191  375.8230 248.3510   6052    39  5329   723
  192  375.9984 248.3430   6025    27  4221  1804
  193  376.0885 248.3035   6021     4  3477  2544
  194  375.9982 248.4973   5989    32  3828  2161
  195  375.8624 248.3871   5968    21  3854  2114
  196  375.6907 248.2498   6018    50  4181  1837
  197  375.7750 248.1947   5965    53  6726  -761
  198  375.7735 248.4268   5989    24  5316   673
  199  375.8609 248.3874   5985     4  3428  2557
  200  375.6896 248.2510   5988     3  5332   656
  201  375.5830 248.2578   5977    11  3873  2104
  202  375.5830 248.2569   6030    53  3460  2570
  203  375.5772 248.4223   6050    20  6693  -643
  204  375.7717 248.4262   5991    59  3886  2105
  205  375.6387 248.3330   6011    20  3883  2128
  206  375.7743 248.2898   5906   105  5277   629
  207  375.5899 248.2755   5884    22  5353   531
  208  375.5882 248.2734   5918    34  5314   604
  209  375.5825 248.2569   5975    57  3918  2057
  210  375.6378 248.3321   5921    54  4682  1239
  211  375.6389 248.3326   5968    47  3872  2096
  212  375.5023 248.3308   5939    29  4694  1245
  213  375.5016 248.3319   5948     9  3935  2013
  214  375.5020 248.3312   5939     9  5284   655
  215  375.4541 248.4181   5926    13  4197  1729
  216  375.5362 248.3420   5991    65  4238  1753
  217  375.5347 248.3439   5982     9  3858  2124
  218  375.5735 248.1789   5935    47  4282  1653
  219  375.5029 248.0033   5912    23  3907  2005
  220  375.3967 248.1786   5948    36  5310   638
  221  375.5032 248.3317   5998    50  3899  2099
  222  375.4547 248.4165   5885   113  5218   667
  223  375.5052 248.3325   5928    43  5294   634
  224  375.5030 248.3313   5919     9  5279   640
  225  375.5013 248.0030   5953    34  3850  2103
  226  375.5330 248.3415   5994    41  6695  -701
  227  375.5322 248.3405   5985     9  6619  -634
  228  375.5043 248.3325   5974    11  4608  1366
  229  375.5018 248.3322   5991    17  3833  2158
  230  375.3967 248.1781   5912    79  3467  2445
  231  375.3954 248.1781   5897    15  5270   627
  232  375.4174 248.2746   5866    31  4099  1767
  233  375.4523 248.4162   5913    47  3846  2067
  234  375.3959 248.1799   5887    26  3847  2040
  235  375.5008 248.0032   5955    68  5263   692
  236  375.5016 248.0027   5908    47  5244   664
  237  375.3952 248.1778   5886    22  5228   658
  238  375.4148 248.2736   5841    45  4113  1728
  239  375.3957 248.1783   5815    26  3851  1964
  240  375.3964 248.1804   5868    53  5185   683
  241  375.5018 248.0029   5937    69  4172  1765
  242  375.3932 248.1784   5876    61  3814  2062
  243  375.4111 248.0759   5884     8  4117  1767
  244  375.4084 248.0752   5849    35  5191   658
  245  375.3934 248.1800   5838    11  3805  2033
  246  375.4082 248.0771   5794    44  3814  1980
  247  375.5001 248.0024   5855    61  3882  1973
  248  375.5000 248.0034   5816    39  4222  1594
  249  375.4081 248.0758   5848    32  4641  1207
  250  375.4087 248.0757   5818    30  4130  1688
  251  375.4065 248.0761   5858    40  4108  1750
  252  375.4986 248.0025   5830    28  4161  1669
  253  375.5991 248.0426   5864    34  4199  1665
  254  375.4069 248.0760   5824    40  4636  1188
  255  375.4052 248.0746   5814    10  4154  1660
  256  375.4055 248.0757   5751    63  3397  2354
  257  375.3992 248.0421   5792    41  3369  2423
  258  375.4991 248.0025   5785     7  3818  1967
  259  375.4069 248.0760   5821    36  4079  1742
  260  375.4995 248.0014   5795    26  5258   537
  261  375.3062 248.0399   5823    28  5225   598
  262  375.4995 248.0028   5798    25  4102  1696
  263  375.3819 248.2368   5768    30  3795  1973
  264  375.6640 248.1261   5819    51  4708  1111
  265  375.5973 248.0418   5815     4  4706  1109
  266  375.4980 248.0010   5765    50  4616  1149
  267  375.2190 247.9159   5717    48  5224   493
  268  375.1371 248.0020   5806    89  5214   592
  269  375.2921 248.0015   5818    12  3457  2361
  270  375.2186 247.9150   5769    49  4109  1660
  271  375.2728 248.1825   5748    21  4641  1107
  272  375.4533 248.1364   5751     3  3435  2316
  273  375.0917 247.9106   5789    38  3428  2361
  274  375.1592 248.1575   5776    13  3376  2400
  275  375.0039 248.0011   5784     8  3823  1961
  276  375.2189 247.9153   5807    23  4172  1635
  277  375.1596 248.1575   5744    63  3838  1906
  278  375.2728 248.0010   5749     5  4114  1635
  279  375.0926 247.9096   5733    16  3465  2268
  280  375.1019 248.0493   5764    31  4576  1188
  281  375.1589 248.1567   5715    49  3425  2290
  282  375.1602 248.1566   5734    19  4119  1615
  283  375.1590 248.1566   5753    19  3802  1951
  284  375.2361 247.7656   5785    32  3429  2356
  285  375.2778 247.8885   5699    86  4124  1575
  286  375.1602 248.1562   5733    34  3756  1977
  287  375.1596 248.1568   5667    66  4097  1570
  288  375.2792 248.1100   5671     4  3800  1871
  289  375.3125 247.8753   5728    57  3406  2322
  290  375.3840 247.6171   5694    34  3415  2279
  291  375.3123 247.8753   5626    68  5177   449
  292  375.3130 247.8744   5681    55  3781  1900
  293  375.3126 247.8750   5687     6  5199   488
  294  375.4991 247.9997   5701    14  4123  1578
  295  375.2360 247.7654   5722    21  4121  1601
  296  375.3833 247.6174   5741    19  3818  1923
  297  375.4983 247.7151   5669    72  4197  1472
  298  375.1596 248.1567   5699    30  5240   459
  299  375.3327 247.7341   5646    53  3373  2273
  300  375.4666 247.8673   5643     3  3832  1811
  301  375.3630 247.9097   5600    43  3420  2180
  302  375.3834 247.6169   5652    52  3386  2266
  303  375.4661 247.8673   5714    62  4129  1585
  304  375.4658 247.8668   5717     3  3410  2307
  305  375.4603 248.1525   5611   106  4159  1452
  306  375.4603 247.8467   5695    84  3399  2296
  307  375.3836 247.6167   5654    41  3836  1818
  308  375.2142 247.6448   5683    29  4551  1132
  309  375.3837 247.6170   5629    54  3388  2241
  310  375.1590 248.1569   5652    23  4631  1021
  311  375.5321 248.1329   5696    44  4241  1455
  312  375.2664 248.0005   5633    63  4128  1505
  313  375.3536 247.9989   5696    63  4119  1577
  314  375.2788 248.1110   5669    27  4149  1520
  315  375.1590 248.1569   5665     4  4095  1570
  316  375.1605 248.1579   5598    67  4113  1485
  317  375.1581 248.1579   5617    19  4518  1099
  318  375.1596 248.1579   5564    53  3365  2199
  319  375.1593 248.1578   5662    98  4540  1122
  320  375.1924 247.9533   5572    90  4117  1455
  321  375.3009 248.1510   5635    63  4124  1511
  322  375.5644 248.1737   5717    82  3361  2356
  323  375.3813 248.2385   5625    92  3356  2269
  324  375.3810 248.2381   5620     5  5098   522
  325  375.2509 248.2507   5575    45  3744  1831
  326  375.6644 248.1254   5660    85  6434  -774
  327  375.3803 248.2387   5594    66  4033  1561
  328  375.4986 248.2749   5585     9  3685  1900
  329  375.4993 248.2732   5611    26  4045  1566
  330  375.5002 248.2741   5692    81  4151  1541
  331  375.3813 248.2383   5626    66  3319  2307
  332  375.5632 248.0890   5655    29  4574  1081
  333  375.6061 248.2202   5646     9  5100   546
  334  375.5825 248.3348   5658    12  4102  1556
  335  375.6088 248.2201   5677    19  3742  1935
  336  375.6661 248.1272   5705    28  5111   594
  337  375.6643 248.1274   5651    54  3780  1871
  338  375.6653 248.1267   5696    45  3781  1915
  339  375.5601 248.2022   5692     4  5108   584
  340  375.6675 248.1274   5704    12  5106   598
  341  375.6675 248.1289   5677    27  4531  1146
  342  375.6676 248.1276   5679     2  5118   561
  343  375.6441 248.4614   5735    56  6446  -711
  344  375.5412 248.3079   5713    22  5046   667
  345  375.7412 248.4075   5676    37  3297  2379
  346  375.7694 248.3083   5676     0  4118  1558
  347  375.9084 248.0954   5665    11  3331  2334
  348  375.7630 248.2023   5680    15  3769  1911
  349  375.5582 248.4073   5698    18  3781  1917
  350  375.7419 248.4066   5697     1  4611  1086
  351  375.7427 248.4069   5739    42  6381  -642
  352  375.8747 248.2109   5670    69  3754  1916
  353  375.7428 248.4068   5684    14  3343  2341
  354  375.7621 248.2013   5670    14  3354  2316
  355  375.7418 248.4058   5669     1  3724  1945
  356  375.7423 248.4044   5725    56  5132   593
  357  375.7442 248.4058   5757    32  3394  2363
  358  376.0759 248.3828   5700    57  3365  2335
  359  376.0754 248.3834   5620    80  4057  1563
  360  376.0315 248.3335   5720   100  5069   651
  361  375.8336 248.3660   5657    63  4506  1151
  362  375.7605 248.2002   5690    33  4062  1628
  363  375.8901 248.2953   5694     4  3321  2373
  364  375.7448 248.4054   5716    22  3748  1968
  365  376.0321 248.3332   5719     3  4053  1666
  366  376.1265 248.2904   5712     7  5053   659
  367  375.9673 248.4662   5764    52  4018  1746
  368  375.8856 248.1936   5612   152  3721  1891
  369  376.1352 248.3439   5744   132  3329  2415
  370  376.1257 248.2898   5683    61  4470  1213
  371  376.1259 248.2903   5721    38  3693  2028
  372  376.0321 248.3323   5704    17  4034  1670
  373  375.9672 248.2570   5721    17  3298  2423
  374  376.1760 248.2134   5696    25  4477  1219
  375  376.0004 248.1666   5694     2  5063   631
  376  376.1554 248.3742   5675    19  3976  1699
  377  376.0626 248.2193   5741    66  4548  1193
  378  376.0628 248.2175   5710    31  4502  1208
  379  375.8685 248.2316   5746    36  3681  2065
  380  376.0001 248.1661   5674    72  3314  2360
  381  376.0916 248.3021   5746    72  4471  1275
  382  376.1568 248.3727   5699    47  4017  1682
  383  376.1290 248.2894   5704     5  5031   673
  384  376.0628 248.2171   5766    62  4478  1288
  385  376.0629 248.2176   5735    31  3997  1738
  386  376.0963 247.9383   5716    19  3969  1747
  387  376.1298 248.2880   5721     5  3678  2043
  388  376.0935 248.3017   5743    22  3945  1798
  389  376.1546 248.3712   5660    83  3658  2002
  390  376.0663 248.2165   5745    85  4483  1262
  391  376.0619 248.1206   5783    38  3311  2472
  392  376.0601 248.1216   5728    55  3640  2088
  393  376.0614 248.1210   5766    38  3686  2080
  394  376.0620 248.1209   5681    85  4424  1257
  395  376.0642 248.2174   5650    31  5046   604
  396  376.0635 248.2166   5661    11  3319  2342
  397  376.0886 248.2039   5702    41  3968  1734
  398  376.0642 248.1215   5697     5  3636  2061
  399  376.1160 248.1169   5709    12  5041   668
  400  376.0921 248.3002   5686    23  3254  2432
  401  376.0986 248.1290   5678     8  3646  2032
  402  376.0941 248.0315   5685     7  3279  2406
  403  376.1231 247.9422   5691     6  3652  2039
  404  376.0899 248.0297   5708    17  3598  2110
  405  376.1168 248.1146   5705     3  3272  2433
  406  376.1173 248.1157   5759    54  5095   664
  407  376.0023 248.0018   5741    18  3887  1854
  408  376.0013 247.8328   5750     9  5052   698
  409  375.9751 247.9192   5726    24  5029   697
  410  376.0038 248.0027   5760    34  3271  2489
  411  376.1965 248.0571   5735    25  5032   703
  412  376.0309 248.0841   5738     3  5033   705
  413  376.1236 247.9428   5687    51  4441  1246
  414  376.0044 247.8327   5761    74  3259  2502
  415  375.9742 247.9181   5750    11  4995   755
  416  376.0017 248.0023   5760    10  3205  2555
  417  376.0317 248.0829   5756     4  3604  2152
  418  376.0040 248.0025   5760     4  4370  1390
  419  376.0065 247.9987   5745    15  3273  2472
  420  376.0046 247.9988   5728    17  4387  1341
  421  376.0555 247.8691   5786    58  3643  2143
  422  376.0040 248.0027   5754    32  5026   728
  423  376.0809 247.9480   5795    41  4413  1382
  424  376.1745 247.8046   5711    84  4388  1323
  425  376.0042 247.8310   5762    51  3310  2452
  426  376.1078 247.7929   5752    10  3622  2130
  427  376.1412 247.8906   5685    67  3909  1776
  428  375.9749 247.9179   5713    28  3873  1840
  429  376.0036 247.8316   5712     1  4994   718
  430  376.0035 247.7381   5712     0  4398  1314
  431  376.0853 247.6912   5746    34  3833  1913
  432  376.0535 247.8650   5751     5  4974   777
  433  376.0013 247.8312   5746     5  3623  2123
  434  376.0020 247.7404   5766    20  4993   773
  435  376.0011 247.7387   5805    39  4405  1400
  436  376.1353 247.6159   5743    62  3597  2146
  437  376.1346 247.6160   5827    84  3274  2553
  438  376.1328 247.6164   5767    60  3901  1866
  439  376.0537 247.6614   5784    17  4417  1367
  440  376.0012 247.7349   5717    67  4410  1307
  441  376.0019 247.7351   5754    37  3582  2172
  442  375.9998 247.7365   5771    17  3865  1906
  443  375.9668 247.6204   5719    52  3281  2438
  444  375.9070 247.6975   5761    42  3314  2447
  445  375.7736 247.5745   5786    25  5001   785
  446  375.9095 247.6959   5740    46  3895  1845
  447  375.9131 247.6857   5772    32  3909  1863
  448  375.7731 247.5757   5781     9  3614  2167
  449  375.8226 247.6484   5735    46  4396  1339
  450  375.7056 247.5034   5746    11  3304  2442
  451  375.7080 247.5045   5741     5  4962   779
  452  375.7062 247.5021   5789    48  4429  1360
  453  375.7081 247.5026   5737    52  4991   746
  454  375.7671 247.4320   5738     1  3279  2459
  455  375.7029 247.5018   5801    63  3324  2477
  456  375.7051 247.5022   5815    14  3622  2193
  457  375.7036 247.5009   5784    31  5050   734
  458  375.7035 247.5016   5826    42  4389  1437
  459  375.7684 247.4323   5702   124  4932   770
  460  375.7671 247.4317   5744    42  4415  1329
  461  375.5003 247.4991   5659    85  3935  1724
  462  375.4997 247.4985   5689    30  4301  1388
  463  375.5007 247.4974   5763    74  4388  1375
  464  375.4990 247.4996   5623   140  3206  2417
  465  375.4998 247.4991   5689    66  4904   785
  466  375.4985 247.4987   5642    47  4336  1306
  467  375.4503 247.4177   5642     0  4342  1300
  468  375.4971 247.4961   5626    16  3261  2365
  469  375.4964 247.4970   5614    12  3802  1812
  470  375.3939 247.5121   5736   122  3307  2429
  471  375.4985 247.4971   5615   121  4910   705
  472  375.3439 247.4354   5604    11  3838  1766
  473  375.2447 247.4222   5652    48  4866   786
  474  375.2953 247.4960   5641    11  4946   695
  475  375.1788 247.3521   5655    14  3583  2072
  476  375.2446 247.4227   5606    49  4971   635
  477  375.2441 247.4218   5587    19  3576  2011
  478  375.1792 247.3513   5701   114  3818  1883
  479  375.0913 247.3025   5556   145  3555  2001
  480  375.0915 247.3037   5632    76  4895   737
  481  375.0934 247.3028   5559    73  3554  2005
  482  375.0325 247.4683   5641    82  3822  1819
  483  375.0919 247.3021   5590    51  4365  1225
  484  375.0002 247.1714   5638    48  4292  1346
  485  375.0896 247.3008   5556    82  3230  2326
  486  374.9454 247.4257   5574    18  4839   735
  487  375.0899 247.2061   5586    12  3221  2365
  488  375.1561 247.3741   5625    39  4374  1251
  489  375.0922 247.3025   5585    40  3551  2034
  490  375.0909 247.3010   5568    17  3825  1743
  491  374.9683 247.0892   5567     1  3541  2026
  492  374.8621 247.3866   5523    44  3195  2328
  493  374.8627 247.3869   5587    64  4851   736
  494  375.0886 247.3031   5580     7  3528  2052
  495  375.0896 247.3007   5576     4  4312  1264
  496  374.9081 247.3004   5579     3  3555  2024
  497  374.7273 247.3316   5561    18  3557  2004
  498  374.7711 247.4247   5531    30  3791  1740
  499  374.8635 247.2953   5552    21  3570  1982
