# Supplementary material for: Maximum likelihood-based estimation of diffusion coefficient is quick and reliable method for analyzing estradiol actions on surface receptor movements
Source: Front Neuroinform. 2023 Mar 8;17:1005936. doi: 10.3389/fninf.2023.1005936 (PMC10031098; doi:10.3389/fninf.2023.1005936)
Supplement: Supplementary file 3 [file Data_Sheet_3.ZIP › 01-measured/00-Immobile/37C/workstate_24_0040.dat]

    0  380.4996 263.4985   9672     0  6853  2819
    1  380.4989 263.4944   9689    17  5142  4547
    2  380.4481 263.5519   9794   105  4410  5384
    3  380.4215 263.6934   9923   129  5604  4319
    4  380.4754 263.6373   9896    27  4380  5516
    5  380.4229 263.6933   9910    14  7005  2905
    6  380.5037 263.4973   9772   138  7588  2184
    7  380.5047 263.4942   9889   117  4486  5403
    8  380.5050 263.4992   9822    67  5071  4751
    9  380.5244 263.5920  10018   196  7648  2370
   10  380.5724 263.7163   9999    19  5661  4338
   11  380.6457 263.7304   9944    55  5116  4828
   12  380.5613 263.5692   9970    26  6975  2995
   13  380.4677 263.5672  10049    79  7502  2547
   14  380.5591 263.4494   9920   129  6809  3111
   15  380.5699 263.7106  10026   106  5064  4962
   16  380.7042 263.6777  10099    73  7641  2458
   17  380.7053 263.8012  10086    13  4483  5603
   18  380.8612 263.6637  10031    55  4464  5567
   19  380.8217 263.5511  10034     3  5647  4387
   20  380.7879 263.5609  10171   137  7605  2566
   21  380.7554 263.6739  10104    67  6939  3165
   22  380.8292 263.7785  10074    30  5074  5000
   23  380.9248 263.6694  10053    21  7628  2425
   24  380.8510 263.6002  10044     9  4491  5553
   25  380.8403 263.5940  10122    78  4442  5680
   26  380.8624 263.7136  10113     9  5118  4995
   27  380.8908 263.7349  10087    26  6884  3203
   28  380.9287 263.6740  10117    30  5197  4920
   29  380.9574 263.6045  10116     1  5077  5039
   30  380.9299 263.4725   9994   122  4324  5670
   31  380.8557 263.6552  10091    97  4402  5689
   32  380.9709 263.6308  10134    43  7531  2603
   33  380.8921 263.7362  10143     9  5071  5072
   34  381.0050 263.7054  10100    43  6917  3183
   35  380.9066 263.6035  10248   148  7557  2691
   36  381.0008 263.5030  10099   149  4423  5676
   37  380.9762 263.6247  10227   128  6867  3360
   38  380.9746 263.6295  10163    64  4382  5781
   39  380.9507 263.6980  10215    52  4365  5850
   40  381.0223 263.5714  10270    55  6841  3429
   41  381.0194 263.5676  10192    78  6859  3333
   42  381.0202 263.5626  10213    21  7410  2803
   43  380.9763 263.6312  10251    38  5102  5149
   44  380.9784 263.6291  10265    14  5002  5263
   45  381.0777 263.5803  10272     7  5608  4664
   46  381.1323 263.5988  10289    17  7386  2903
   47  381.0647 263.5075  10277    12  4989  5288
   48  381.0764 263.5724  10160   117  4353  5807
   49  380.9817 263.6250  10248    88  6817  3431
   50  380.9824 263.6320  10269    21  7349  2920
   51  381.0748 263.5894  10230    39  4959  5271
   52  381.1381 263.5939  10241    11  4296  5945
   53  381.0815 263.5752  10291    50  7302  2989
   54  381.0246 263.5593  10287     4  7379  2908
   55  381.0796 263.5731  10277    10  4952  5325
   56  381.1924 263.5611  10237    40  7275  2962
   57  381.1989 263.5559  10299    62  5052  5247
   58  381.1364 263.5927  10310    11  6796  3514
   59  381.0250 263.5620  10309     1  4979  5330
   60  381.0806 263.5687  10325    16  4982  5343
   61  381.0252 263.5634  10314    11  4936  5378
   62  381.1213 263.5294  10414   100  4334  6080
   63  381.1792 263.4964  10309   105  4279  6030
   64  381.1398 263.5891  10321    12  7273  3048
   65  381.2289 263.4768  10368    47  4284  6084
   66  381.0111 263.4974  10280    88  5042  5238
   67  381.0671 263.5159  10358    78  4279  6079
   68  381.1789 263.4898  10315    43  5050  5265
   69  381.1842 263.4916  10312     3  5535  4777
   70  381.1659 263.4636  10353    41  5005  5348
   71  381.1629 263.3938  10414    61  7151  3263
   72  381.0115 263.4915  10440    26  6753  3687
   73  381.0693 263.5147  10503    63  4875  5628
   74  381.1795 263.4864  10431    72  5476  4955
   75  381.1276 263.5248  10519    88  4293  6226
   76  381.2760 263.5081  10529    10  7193  3336
   77  381.1639 263.3928  10399   130  5016  5383
   78  381.1083 263.3863  10442    43  4843  5599
   79  381.1242 263.4784  10483    41  7131  3352
   80  381.2198 263.4265  10441    42  4223  6218
   81  381.2697 263.3797  10441     0  4961  5480
   82  381.1685 263.3907  10489    48  5496  4993
   83  381.0538 263.4276  10539    50  4265  6274
   84  381.0693 263.4545  10555    16  4979  5576
   85  381.1090 263.4490  10639    84  7115  3524
   86  381.2152 263.4126  10543    96  7086  3457
   87  381.1667 263.3890  10565    22  5515  5050
   88  381.1125 263.3773  10600    35  4253  6347
   89  381.1067 263.3811  10586    14  4809  5777
   90  381.1593 263.4103  10580     6  7172  3408
   91  381.1640 263.4129  10624    44  4805  5819
   92  381.2707 263.3773  10618     6  4219  6399
   93  381.1663 263.4036  10661    43  7082  3579
   94  381.1678 263.3847  10633    28  4960  5673
   95  381.1571 263.4019  10729    96  4238  6491
   96  381.1043 263.3756  10728     1  6700  4028
   97  381.1643 263.3435  10679    49  4771  5908
   98  381.1683 263.3840  10717    38  4912  5805
   99  381.2209 263.4025  10763    46  4795  5968
  100  381.1111 263.3777  10697    66  7031  3666
  101  381.1628 263.3424  10629    68  6713  3916
  102  381.1066 263.3846  10610    19  4750  5860
  103  381.1644 263.3417  10660    50  6680  3980
  104  381.1692 263.3322  10652     8  5464  5188
  105  381.1166 263.3704  10793   141  4964  5829
  106  381.1680 263.3325  10742    51  5524  5218
  107  381.1589 263.3351  10705    37  4753  5952
  108  381.1588 263.3335  10708     3  5472  5236
  109  381.1062 263.3674  10738    30  4159  6579
  110  381.0973 263.3061  10649    89  5489  5160
  111  381.0985 263.3069  10718    69  4917  5801
  112  381.1696 263.2583  10755    37  4944  5811
  113  381.0601 263.0278  10753     2  4757  5996
  114  381.0708 263.1796  10728    25  6694  4034
  115  381.0870 263.3030  10726     2  4228  6498
  116  381.0953 263.3039  10610   116  6995  3615
  117  381.1289 263.1409  10610     0  4917  5693
  118  380.9331 263.1011  10645    35  4868  5777
  119  380.8894 263.0564  10610    35  6993  3617
  120  380.9136 262.9705  10530    80  6996  3534
  121  380.8613 262.9585  10576    46  4785  5791
  122  380.9184 263.0332  10549    27  4198  6351
  123  381.0546 262.9579  10611    62  5506  5105
  124  380.8855 263.0590  10592    19  4881  5711
  125  380.8019 262.9971  10545    47  5509  5036
  126  380.7958 262.9250  10507    38  4924  5583
  127  380.8023 262.9910  10528    21  7093  3435
  128  380.8021 262.9895  10499    29  4816  5683
  129  380.8239 262.9241  10536    37  4787  5749
  130  380.8194 262.8563  10490    46  4209  6281
  131  380.8424 262.7877  10498     8  6604  3894
  132  380.8396 262.7867  10547    49  5390  5157
  133  380.8419 262.7877  10492    55  7109  3383
  134  380.8439 262.7865  10523    31  4249  6274
  135  380.8103 262.8548  10458    65  4927  5531
  136  380.7601 262.8308  10432    26  7207  3225
  137  380.6659 262.8314  10503    71  4252  6251
  138  380.7037 262.7542  10493    10  7123  3370
  139  380.7046 262.7549  10400    93  5451  4949
  140  380.6907 262.7616  10457    57  6645  3812
  141  380.6380 262.7096  10361    96  4972  5389
  142  380.5238 262.6907  10415    54  7197  3218
  143  380.3540 262.7932  10421     6  6657  3764
  144  380.5224 262.6859  10422     1  5011  5411
  145  380.5710 262.7200  10388    34  5411  4977
  146  380.5235 262.7687  10343    45  4859  5484
  147  380.4702 262.7362  10376    33  5445  4931
  148  380.3429 262.4876  10404    28  5364  5040
  149  380.2807 262.5229  10483    79  4758  5725
  150  380.2505 262.5964  10389    94  6634  3755
  151  380.4359 262.6814  10360    29  5453  4907
  152  380.4148 262.6209  10327    33  6673  3654
  153  380.3613 262.5439  10431   104  4878  5553
  154  380.1439 262.5892  10394    37  5453  4941
  155  380.0978 262.6506  10402     8  4854  5548
  156  380.1266 262.5276  10362    40  4182  6180
  157  380.1981 262.5598  10307    55  7032  3275
  158  380.1997 262.5611  10382    75  6973  3409
  159  380.1274 262.5307  10449    67  7071  3378
  160  380.0132 262.5011  10426    23  4820  5606
  161  380.0109 262.5016  10405    21  6685  3720
  162  380.0066 262.4994  10310    95  6566  3744
  163  380.0667 262.5217  10364    54  4847  5517
  164  380.1235 262.5270  10430    66  7024  3406
  165  380.0131 262.4988  10228   202  4139  6089
  166  379.9689 262.5560  10290    62  4184  6106
  167  379.9624 262.5538  10343    53  4763  5580
  168  379.9974 262.4985  10245    98  6567  3678
  169  380.0059 262.5009  10291    46  4145  6146
  170  379.9651 262.5559  10272    19  4888  5384
  171  379.9057 262.6008  10307    35  4892  5415
  172  379.9794 262.4314  10116   191  4735  5381
  173  379.9388 262.4769  10177    61  4745  5432
  174  379.9990 262.4933  10224    47  4123  6101
  175  379.9998 262.4980  10190    34  4684  5506
  176  379.9022 262.6006  10299   109  4160  6139
  177  379.8366 262.5185  10308     9  4782  5526
  178  379.7519 262.5367  10339    31  4817  5522
  179  379.8442 262.5228  10302    37  4143  6159
  180  379.7875 262.5630  10235    67  4759  5476
  181  379.9382 262.4737  10132   103  7011  3121
  182  379.8307 262.4674  10152    20  6575  3577
  183  379.7340 262.4749  10142    10  4710  5432
  184  379.7079 262.4472  10133     9  4115  6018
  185  379.7201 262.3538  10137     4  5393  4744
  186  379.8100 262.4346  10123    14  5324  4799
  187  379.7780 262.5146  10264   141  4782  5482
  188  379.7023 262.4258  10111   153  5305  4806
  189  379.6344 262.3490  10182    71  6563  3619
  190  379.5342 262.4199  10115    67  5346  4769
  191  379.4866 262.3116  10179    64  4748  5431
  192  379.7167 262.3544  10110    69  5353  4757
  193  379.6696 262.5104  10178    68  4825  5353
  194  379.6392 262.4625  10155    23  6550  3605
  195  379.6360 262.4635  10042   113  5313  4729
  196  379.4769 262.4388  10019    23  4802  5217
  197  379.4554 262.3760  10146   127  4571  5575
  198  379.6339 262.4613  10051    95  4117  5934
  199  379.5723 262.4652  10036    15  6553  3483
  200  379.4724 262.4339  10003    33  5324  4679
  201  379.3979 262.3394  10039    36  6854  3185
  202  379.4497 262.3729  10055    16  4780  5275
  203  379.5036 262.3716   9962    93  7030  2932
  204  379.4698 262.4403  10100   138  4772  5328
  205  379.5063 262.4914  10046    54  6558  3488
  206  379.5350 262.4150  10065    19  7014  3051
  207  379.4006 262.3406  10056     9  4051  6005
  208  379.3973 262.3388  10012    44  4743  5269
  209  379.4000 262.3366   9956    56  6842  3114
  210  379.4702 262.4312  10018    62  6803  3215
  211  379.4645 262.4360   9931    87  4779  5152
  212  379.3957 262.3387   9992    61  4598  5394
  213  379.3943 262.3391   9935    57  4111  5824
  214  379.3945 262.3423   9895    40  4042  5853
  215  379.4406 262.3778  10015   120  4063  5952
  216  379.4449 262.3740   9964    51  6536  3428
  217  379.4675 262.4329   9903    61  4008  5895
  218  379.3965 262.3360   9919    16  4019  5900
  219  379.3911 262.3414   9879    40  4797  5082
  220  379.3420 262.3172   9897    18  4081  5816
  221  379.3437 262.3173  10011   114  4587  5424
  222  379.3300 262.3736   9939    72  4625  5314
  223  379.4410 262.3735   9863    76  4564  5299
  224  379.3932 262.3431   9800    63  6855  2945
  225  379.4251 262.2727   9924   124  6473  3451
  226  379.2143 262.2818   9924     0  4627  5297
  227  379.2122 262.2885   9850    74  4628  5222
  228  379.3905 262.3508   9774    76  6850  2924
  229  379.3414 262.3172   9805    31  5296  4509
  230  379.2496 262.2847   9816    11  4023  5793
  231  379.3607 262.1791   9747    69  4819  4928
  232  379.2212 262.3538   9903   156  4589  5314
  233  379.2129 262.2877   9844    59  5304  4540
  234  379.2665 262.3101   9791    53  5264  4527
  235  379.3892 262.3449   9768    23  5259  4509
  236  379.2264 262.3711   9704    64  4026  5678
  237  379.2091 262.2824   9705     1  6410  3295
  238  379.2070 262.2847   9705     0  4571  5134
  239  379.2064 262.2867   9687    18  4588  5099
  240  379.2094 262.2866   9667    20  6846  2821
  241  379.2079 262.3017   9653    14  4030  5623
  242  379.2126 262.3067   9631    22  5240  4391
  243  379.2388 262.2155   9656    25  4613  5043
  244  379.2045 262.2816   9657     1  5230  4427
  245  379.2072 262.2821   9687    30  4734  4953
  246  379.2177 262.3500   9640    47  6376  3264
  247  379.2359 262.3638   9577    63  4091  5486
  248  379.1847 262.2651   9561    16  6851  2710
  249  379.0520 262.2851   9594    33  6872  2722
  250  379.1067 262.2409   9537    57  4590  4947
  251  379.1804 262.2641   9596    59  4022  5574
  252  379.2430 262.2373   9536    60  4016  5520
  253  379.1417 262.3236   9526    10  4571  4955
  254  379.1109 262.1175   9568    42  4585  4983
  255  379.0502 262.1644   9546    22  5254  4292
  256  379.0355 262.2800   9530    16  4586  4944
  257  379.2025 262.3015   9484    46  4608  4876
  258  379.2022 262.3018   9481     3  4757  4724
  259  379.1089 262.2887   9574    93  5187  4387
  260  378.9920 262.1496   9530    44  5279  4251
  261  378.9926 262.1487   9479    51  4589  4890
  262  379.1293 262.1983   9492    13  6947  2545
  263  379.1398 262.3250   9456    36  6867  2589
  264  379.0808 262.3197   9514    58  4590  4924
  265  379.1130 262.1652   9418    96  6880  2538
  266  378.9186 262.2844   9404    14  6397  3007
  267  378.9582 262.0628   9449    45  6395  3054
  268  379.0037 262.1532   9391    58  4727  4664
  269  379.0050 262.2246   9418    27  4607  4811
  270  379.0634 262.3578   9383    35  4081  5302
  271  379.0534 262.0803   9309    74  4099  5210
  272  378.9308 262.1208   9427   118  4593  4834
  273  378.9554 262.0631   9367    60  6343  3024
  274  378.9430 262.2105   9381    14  5231  4150
  275  378.9452 262.1386   9341    40  6966  2375
  276  379.1313 262.1995   9327    14  4024  5303
  277  378.9909 262.0776   9413    86  6418  2995
  278  378.9566 262.0640   9310   103  6927  2383
  279  378.9549 262.0608   9308     2  4581  4727
  280  378.9579 262.0609   9245    63  4761  4484
  281  378.9434 262.1395   9193    52  6351  2842
  282  379.0226 262.0662   9211    18  4049  5162
  283  378.9580 262.0588   9198    13  6381  2817
  284  378.8907 262.0951   9211    13  4631  4580
  285  378.8908 262.0930   9157    54  6372  2785
  286  379.1317 261.9677   9318   161  6360  2958
  287  379.0047 262.0026   9158   160  6377  2781
  288  379.0691 261.9989   9203    45  6920  2283
  289  378.9546 262.0592   9073   130  4088  4985
  290  379.0646 261.9628   9121    48  4108  5013
  291  378.8693 262.0293   9048    73  4629  4419
  292  378.8911 262.0940   9115    67  4627  4488
  293  379.0643 262.0002   9121     6  5177  3944
  294  379.0197 262.0635   9022    99  4719  4303
  295  379.0015 261.9978   9167   145  4785  4382
  296  379.0009 261.9975   9098    69  4095  5003
  297  378.7537 262.1127   9120    22  4109  5011
  298  379.0031 261.9960   9038    82  6987  2051
  299  378.9563 262.0627   9051    13  6931  2120
  300  379.1369 261.9627   9028    23  4772  4256
  301  378.9360 262.0295   9020     8  4095  4925
  302  378.9342 261.9944   8973    47  4080  4893
  303  378.8695 262.0299   9053    80  7046  2007
  304  378.8912 262.0954   9085    32  5213  3872
  305  379.1336 261.9653   9084     1  4624  4460
  306  379.0683 261.9666   8959   125  5166  3793
  307  379.0000 261.9961   9006    47  4610  4396
  308  378.8695 262.0270   8949    57  4142  4807
  309  378.8228 262.0947   9070   121  5149  3921
  310  378.9546 262.0639   9029    41  4047  4982
  311  379.0187 262.0651   8984    45  5148  3836
  312  378.8772 262.1766   9035    51  6343  2692
  313  378.9366 262.0354   9016    19  4044  4972
  314  378.8248 262.0958   9072    56  5186  3886
  315  378.9548 262.0660   8996    76  6321  2675
  316  379.0048 262.1471   9060    64  6865  2195
  317  379.1336 262.1014   9020    40  4674  4346
  318  378.9446 262.1437   9023     3  6803  2220
  319  379.0031 262.1424   9062    39  4664  4398
  320  379.0046 262.1446   9135    73  6288  2847
  321  379.0062 262.1461   9140     5  4718  4422
  322  378.9795 262.2932   9087    53  6306  2781
  323  379.2822 262.3586   9128    41  6245  2883
  324  379.2650 262.2912   9141    13  6776  2365
  325  379.1990 262.3034   9141     0  3981  5160
  326  379.0978 262.2868   9241   100  6862  2379
  327  379.1246 262.4594   9202    39  5108  4094
  328  379.1739 262.4994   9170    32  4595  4575
  329  379.2674 262.2973   9260    90  4641  4619
  330  379.2514 262.4331   9246    14  4519  4727
  331  379.2676 262.2929   9213    33  5096  4117
  332  379.3215 262.3320   9307    94  4660  4647
  333  379.1684 262.3943   9308     1  5103  4205
  334  379.3135 262.5379   9336    28  3955  5381
  335  379.4052 262.4952   9349    13  6691  2658
  336  379.2827 262.3649   9393    44  4622  4771
  337  379.3589 262.2646   9333    60  6705  2628
  338  379.3320 262.3765   9347    14  6209  3138
  339  379.4089 262.4193   9320    27  6599  2721
  340  379.4975 262.3756   9335    15  4399  4936
  341  379.4627 262.4406   9400    65  6222  3178
  342  379.4629 262.4418   9388    12  6245  3143
  343  379.4629 262.4364   9441    53  4632  4809
  344  379.4626 262.4375   9490    49  6214  3276
  345  379.5531 262.3217   9345   145  5136  4209
  346  379.4679 262.4411   9428    83  6219  3209
  347  379.5042 262.3752   9495    67  4674  4821
  348  379.4714 262.4342   9514    19  5151  4363
  349  379.4697 262.4355   9502    12  4457  5045
  350  379.4935 262.3031   9525    23  5156  4369
  351  379.5056 262.3780   9485    40  4550  4935
  352  379.5570 262.3241   9456    29  5110  4346
  353  379.5587 262.3230   9470    14  6171  3299
  354  379.5077 262.4867   9537    67  4706  4831
  355  379.5097 262.4854   9554    17  4591  4963
  356  379.4696 262.4390   9518    36  4592  4926
  357  379.5578 262.3253   9454    64  4671  4783
  358  379.5996 262.3729   9474    20  4532  4942
  359  379.7291 262.3459   9525    51  4650  4875
  360  379.5130 262.4871   9532     7  4585  4947
  361  379.5733 262.4654   9502    30  4538  4964
  362  379.5080 262.3737   9534    32  6698  2836
  363  379.7584 262.3984   9513    21  5100  4413
  364  379.7615 262.3960   9498    15  6658  2840
  365  379.7299 262.3505   9483    15  6671  2812
  366  379.6146 262.4056   9525    42  3998  5527
  367  379.5753 262.4666   9508    17  6644  2864
  368  379.5978 262.3713   9557    49  5094  4463
  369  379.7639 262.3967   9657   100  4002  5655
  370  379.7341 262.3434   9584    73  6599  2985
  371  379.7923 262.3090   9617    33  4457  5160
  372  379.6748 262.3942   9645    28  5032  4613
  373  379.6910 262.2933   9600    45  4512  5088
  374  379.7006 262.2835   9619    19  3958  5661
  375  379.7686 262.3916   9652    33  5048  4604
  376  379.8203 262.4165   9620    32  4497  5123
  377  379.7402 262.3612   9648    28  3943  5705
  378  379.7901 262.3084   9710    62  6171  3539
  379  379.7612 262.3917   9716     6  4624  5092
  380  379.7282 262.3416   9655    61  6222  3433
  381  379.7663 262.3924   9672    17  4450  5222
  382  379.8288 262.3580   9722    50  5042  4680
  383  379.8837 262.3783   9681    41  4438  5243
  384  379.7899 262.3061   9742    61  6541  3201
  385  379.6934 262.2926   9666    76  3910  5756
  386  379.7047 262.2785   9747    81  3883  5864
  387  379.8259 262.3573   9787    40  6174  3613
  388  379.8000 262.3046   9761    26  6555  3206
  389  379.7968 262.3027   9766     5  3881  5885
  390  379.7940 262.3069   9785    19  4567  5218
  391  379.7880 262.3094   9795    10  4596  5199
  392  379.7062 262.2814   9807    12  6526  3281
  393  379.8303 262.3570   9843    36  4436  5407
  394  379.9823 262.3220   9884    41  3887  5997
  395  379.8312 262.3542   9810    74  5084  4726
  396  379.8289 262.3514   9853    43  5087  4766
  397  379.7661 262.2483   9915    62  4453  5462
  398  379.7383 262.1965   9941    26  5073  4868
  399  379.8745 262.2926   9901    40  6124  3777
  400  379.8347 262.3520   9849    52  6176  3673
  401  379.7667 262.2473   9869    20  5074  4795
  402  379.7628 262.2442   9875     6  4401  5474
  403  379.7688 262.2424   9906    31  6150  3756
  404  379.9275 262.3070   9916    10  6152  3764
  405  379.9296 262.3111   9855    61  4504  5351
  406  379.9322 262.3006   9899    44  3856  6043
  407  379.8272 262.2501   9909    10  4363  5546
  408  379.7655 262.2404   9903     6  4481  5422
  409  379.7964 262.0653   9956    53  4326  5630
  410  379.8147 262.1874   9939    17  4468  5471
  411  379.9329 262.2989   9955    16  6116  3839
  412  379.9722 262.3339   9995    40  5045  4950
  413  379.9612 262.1946   9971    24  4407  5564
  414  379.8774 262.0118   9957    14  4491  5466
  415  379.7982 262.0021   9997    40  5019  4978
  416  379.7830 262.1370  10043    46  5037  5006
  417  379.9327 262.2974  10048     5  3838  6210
  418  379.9108 262.2328  10003    45  6143  3860
  419  379.9235 262.1001  10078    75  6436  3642
  420  379.8293 262.0496  10076     2  6441  3635
  421  379.8014 261.9972  10113    37  5009  5104
  422  379.7987 262.0682  10016    97  6171  3845
  423  379.8127 262.1849  10072    56  5002  5070
  424  379.9764 262.0655  10092    20  6352  3740
  425  379.9215 262.0981  10027    65  4333  5694
  426  379.7976 261.9969  10112    85  6136  3976
  427  379.8031 261.9953  10083    29  4462  5621
  428  379.9088 261.9979  10025    58  4349  5676
  429  379.9608 261.9579  10021     4  6293  3728
  430  379.8304 262.0437  10022     1  4470  5552
  431  379.8235 261.9205  10018     4  6390  3628
  432  379.8206 261.8573  10032    14  4390  5642
  433  379.7956 261.9884  10022    10  6413  3609
  434  379.8261 261.9247  10015     7  3836  6179
  435  379.8137 261.8604  10096    81  6187  3909
  436  379.8075 261.7902  10011    85  4447  5564
  437  379.7994 261.7880  10005     6  4485  5520
  438  379.6935 261.7591  10036    31  6170  3866
  439  379.6916 261.7628  10013    23  4408  5605
  440  379.7528 261.7679  10074    61  4469  5605
  441  379.8079 261.7894   9943   131  5069  4874
  442  379.7599 261.6908  10017    74  3851  6166
  443  379.7337 261.6242   9965    52  4459  5506
  444  379.7249 261.6248   9972     7  5031  4941
  445  379.7159 261.6935  10030    58  4394  5636
  446  379.6292 261.7782   9946    84  4423  5523
  447  379.7824 261.5751  10009    63  4429  5580
  448  379.7278 261.6207   9980    29  4998  4982
  449  379.5606 261.6171   9955    25  4512  5443
  450  379.5364 261.5536   9837   118  6473  3364
  451  379.5872 261.6693   9863    26  6457  3406
  452  379.4941 261.6278   9930    67  6122  3808
  453  379.4937 261.6267   9959    29  6151  3808
  454  379.4664 261.4532   9873    86  3733  6140
  455  379.4018 261.4722   9899    26  6068  3831
  456  379.3937 261.3601   9884    15  4953  4931
  457  379.4353 261.6737   9858    26  4450  5408
  458  379.3742 261.5643   9873    15  4428  5445
  459  379.4603 261.4477   9828    45  6202  3626
  460  379.3361 261.4775   9769    59  6269  3500
  461  379.2725 261.3876   9757    12  6228  3529
  462  379.2243 261.4254   9783    26  4493  5290
  463  379.1835 261.4842   9778     5  4270  5508
  464  379.3905 261.3544   9846    68  3752  6094
  465  379.2732 261.3857   9765    81  4448  5317
  466  379.2713 261.3818   9706    59  6099  3607
  467  379.1099 261.3936   9796    90  4933  4863
  468  379.0669 261.4596   9685   111  4249  5436
  469  379.0700 261.4560   9719    34  4301  5418
  470  379.1661 261.3996   9737    18  6050  3687
  471  379.1617 261.3907   9753    16  4919  4834
  472  379.0121 261.4897   9694    59  4281  5413
  473  379.0053 261.4825   9760    66  4269  5491
  474  379.0026 261.4877   9640   120  4440  5200
  475  379.0633 261.4526   9635     5  4471  5164
  476  379.0464 261.4263   9680    45  6308  3372
  477  379.0488 261.4281   9773    93  4464  5309
  478  379.0459 261.4230   9767     6  6302  3465
  479  378.9481 261.4579   9643   124  6077  3566
  480  378.9313 261.3974   9658    15  6028  3630
  481  378.9967 261.4787   9647    11  6352  3295
  482  378.9850 261.4245   9619    28  4266  5353
  483  378.9840 261.4217   9564    55  3822  5742
  484  378.8459 261.4082   9650    86  6090  3560
  485  378.7282 261.3435   9597    53  4933  4664
  486  378.8233 261.3592   9579    18  4436  5143
  487  378.8286 261.3541   9604    25  6318  3286
  488  378.9791 261.4241   9634    30  4885  4749
  489  378.7956 261.3039   9489   145  6028  3461
  490  378.7038 261.2836   9489     0  4946  4543
  491  378.6075 261.2343   9546    57  6015  3531
  492  378.7878 261.3068   9568    22  6319  3249
  493  378.7521 261.2600   9552    16  4902  4650
  494  378.7924 261.3088   9517    35  4405  5112
  495  378.7013 261.2853   9564    47  4288  5276
  496  378.6668 261.2281   9454   110  6371  3083
  497  378.6020 261.2359   9496    42  4325  5171
  498  378.6038 261.2316   9527    31  3772  5755
  499  378.5751 261.3484   9507    20  4869  4638
