# Supplementary material for: Maximum likelihood-based estimation of diffusion coefficient is quick and reliable method for analyzing estradiol actions on surface receptor movements
Source: Front Neuroinform. 2023 Mar 8;17:1005936. doi: 10.3389/fninf.2023.1005936 (PMC10031098; doi:10.3389/fninf.2023.1005936)
Supplement: Supplementary file 3 [file Data_Sheet_3.ZIP › 01-measured/00-Immobile/37C/workstate_24_0047.dat]

    0  237.0766 296.7087   9990     0  3934  6056
    1  237.0213 296.8076  10031    41  5025  5006
    2  237.0249 296.7465  10034     3  3885  6149
    3  237.0191 296.8802  10064    30  3920  6144
    4  237.0831 296.9646  10100    36  3931  6169
    5  237.0235 296.8735  10147    47  3883  6264
    6  237.0764 296.7721  10127    20  3857  6270
    7  237.1149 296.6524  10151    24  4166  5985
    8  237.0650 296.8356  10232    81  4616  5616
    9  237.0851 296.9629  10186    46  4580  5606
   10  237.1034 297.0269  10229    43  3853  6376
   11  237.1424 296.9259  10217    12  3824  6393
   12  237.0992 296.9650  10255    38  4564  5691
   13  237.0716 296.8380  10220    35  3565  6655
   14  237.0888 296.7763  10215     5  3924  6291
   15  237.1388 296.9260  10210     5  4158  6052
   16  237.2705 296.9840  10277    67  3600  6677
   17  237.3463 297.0597  10262    15  3559  6703
   18  237.2288 296.9881  10177    85  3893  6284
   19  237.2150 296.9230  10264    87  4543  5721
   20  237.2161 296.9887  10218    46  3782  6436
   21  237.2734 296.9793  10315    97  3855  6460
   22  237.4149 297.1473  10261    54  4146  6115
   23  237.3878 297.0153  10280    19  3811  6469
   24  237.3859 297.0111  10356    76  3585  6771
   25  237.3850 297.0099  10327    29  3844  6483
   26  237.4161 297.1452  10372    45  3567  6805
   27  237.6267 297.1050  10315    57  3778  6537
   28  237.4921 297.0675  10435   120  4089  6346
   29  237.4436 297.0239  10382    53  4074  6308
   30  237.3937 297.0042  10412    30  3844  6568
   31  237.3202 296.9246  10383    29  4129  6254
   32  237.5367 297.0327  10375     8  3514  6861
   33  237.5737 297.0888  10394    19  3839  6555
   34  237.5793 297.0897  10473    79  3775  6698
   35  237.4948 297.0607  10537    64  3895  6642
   36  237.5006 296.9973  10518    19  3731  6787
   37  237.4880 297.0560  10558    40  3811  6747
   38  237.5707 297.0806  10430   128  3478  6952
   39  237.5802 297.0879  10469    39  3766  6703
   40  237.6036 297.0195  10467     2  3528  6939
   41  237.6618 296.9437  10512    45  4477  6035
   42  237.5632 296.9733  10472    40  3671  6801
   43  237.5762 297.0775  10451    21  3842  6609
   44  237.6172 297.0321  10525    74  3768  6757
   45  237.6265 296.9583  10508    17  3789  6719
   46  237.6643 297.0245  10545    37  3723  6822
   47  237.6796 296.9629  10514    31  3495  7019
   48  237.6074 296.9288  10520     6  4001  6519
   49  237.6351 296.9742  10504    16  3722  6782
   50  237.6938 296.9866  10504     0  3693  6811
   51  237.7137 297.0127  10480    24  3826  6654
   52  237.6993 297.0219  10521    41  3782  6739
   53  237.7530 296.9578  10540    19  3752  6788
   54  237.6370 296.9698  10537     3  4002  6535
   55  237.7209 296.9175  10650   113  3793  6857
   56  237.8017 296.9911  10629    21  3675  6954
   57  237.7870 296.9980  10670    41  3468  7202
   58  237.7539 296.9614  10629    41  3805  6824
   59  237.7437 296.8511  10614    15  3465  7149
   60  237.6371 296.9703  10668    54  3960  6708
   61  237.6121 296.9274  10639    29  3980  6659
   62  237.6464 297.0071  10706    67  3724  6982
   63  237.8070 296.9864  10782    76  4033  6749
   64  237.7836 296.9033  10677   105  3960  6717
   65  237.7796 296.8992  10781   104  3942  6839
   66  237.6367 296.9124  10714    67  3681  7033
   67  237.6665 296.8986  10637    77  3913  6724
   68  237.6291 296.8708  10789   152  3459  7330
   69  237.7773 296.9374  10806    17  4359  6447
   70  237.7888 296.8984  10832    26  3712  7120
   71  237.7789 296.8404  10899    67  3893  7006
   72  237.7408 296.7888  10882    17  4384  6498
   73  237.6565 296.8091  10910    28  3926  6984
   74  237.7059 296.8358  10982    72  3486  7496
   75  237.8084 296.8740  10837   145  3917  6920
   76  237.7564 296.7847  10897    60  3498  7399
   77  237.7887 296.7679  10817    80  3620  7197
   78  237.7448 296.7847  10905    88  3861  7044
   79  237.6390 296.7529  10924    19  3455  7469
   80  237.7818 296.8175  10964    40  3650  7314
   81  237.7648 296.7838  11011    47  3661  7350
   82  237.7865 296.8276  11039    28  3671  7368
   83  237.6451 296.6330  11055    16  4312  6743
   84  237.7402 296.7833  11045    10  4306  6739
   85  237.7441 296.7315  11044     1  3635  7409
   86  237.7646 296.7223  11039     5  3740  7299
   87  237.7634 296.7244  11024    15  3419  7605
   88  237.8124 296.6836  11002    22  4281  6721
   89  237.6475 296.6296  11083    81  3892  7191
   90  237.6433 296.6887  11091     8  3739  7352
   91  237.6517 296.6901  11025    66  3881  7144
   92  237.7684 296.7250  11072    47  4260  6812
   93  237.8125 296.6920  11112    40  3665  7447
   94  237.7631 296.7219  11110     2  3399  7711
   95  237.6479 296.6277  11115     5  4277  6838
   96  237.6446 296.6205  11138    23  3804  7334
   97  237.7023 296.6347  11145     7  3592  7553
   98  237.7673 296.7194  11148     3  3553  7595
   99  237.8159 296.6868  11187    39  4249  6938
  100  237.6494 296.6268  11129    58  4157  6972
  101  237.6450 296.6233  11219    90  3749  7470
  102  237.6415 296.6192  11233    14  3830  7403
  103  237.6449 296.6267  11197    36  4241  6956
  104  237.6966 296.5942  11249    52  3529  7720
  105  237.7564 296.6712  11189    60  3702  7487
  106  237.6504 296.6210  11267    78  3792  7475
  107  237.6401 296.6126  11296    29  3609  7687
  108  237.6371 296.6126  11259    37  3361  7898
  109  237.6386 296.6111  11279    20  4178  7101
  110  237.6686 296.5396  11239    40  3663  7576
  111  237.6992 296.4837  11030   209  3530  7500
  112  237.6637 296.5620  11185   155  4197  6988
  113  237.5662 296.4549  11081   104  4228  6853
  114  237.5636 296.5148  11146    65  3605  7541
  115  237.5699 296.5159  11152     6  3817  7335
  116  237.6435 296.5067  11070    82  3866  7204
  117  237.6635 296.5560  11124    54  3350  7774
  118  237.6610 296.4926  11203    79  3609  7594
  119  237.4876 296.3596  11177    26  3611  7566
  120  237.4565 296.4137  11157    20  3634  7523
  121  237.5058 296.4265  11072    85  3767  7305
  122  237.5954 296.3974  10966   106  3485  7481
  123  237.5430 296.3805  10891    75  3545  7346
  124  237.4524 296.3541  11049   158  3628  7421
  125  237.4795 296.3593  11004    45  3852  7152
  126  237.4470 296.4037  11028    24  4121  6907
  127  237.3963 296.3732  11085    57  3566  7519
  128  237.4725 296.2890  10994    91  3572  7422
  129  237.4068 296.2074  11000     6  3577  7423
  130  237.4049 296.2059  10944    56  3660  7284
  131  237.3134 296.1496  10915    29  3837  7078
  132  237.2185 296.1837  10916     1  3602  7314
  133  237.2212 296.1819  10863    53  4165  6698
  134  237.2427 296.1236  10907    44  3592  7315
  135  237.2907 296.2098  10879    28  3550  7329
  136  237.2857 296.2015  10934    55  3518  7416
  137  237.1098 296.1426  10978    44  3401  7577
  138  237.0790 296.2038  10840   138  3617  7223
  139  237.1059 296.1452  10948   108  3400  7548
  140  237.1105 296.1534  10829   119  3374  7455
  141  237.0017 296.0963  10884    55  4143  6741
  142  237.0206 296.0696  10850    34  3419  7431
  143  237.0119 296.0682  10818    32  3444  7374
  144  236.9457 296.1647  10836    18  4181  6655
  145  236.9985 296.0909  10816    20  3352  7464
  146  237.0440 296.1234  10852    36  3346  7506
  147  236.9776 295.9831  10747   105  3525  7222
  148  236.9583 295.9210  10815    68  3574  7241
  149  236.8180 295.9964  10833    18  3848  6985
  150  236.8338 296.0489  10825     8  3508  7317
  151  236.8925 296.0510  10835    10  3381  7454
  152  236.9478 296.0385  10806    29  3382  7424
  153  236.8313 296.0489  10911   105  3589  7322
  154  236.8341 295.9325  10780   131  3351  7429
  155  236.7797 295.9085  10892   112  3291  7601
  156  236.7255 295.9136  10710   182  3795  6915
  157  236.8248 296.0439  10848   138  3513  7335
  158  236.7895 295.9999  10857     9  3780  7077
  159  236.8058 295.9893  10854     3  3611  7243
  160  236.7220 295.9274  10872    18  4176  6696
  161  236.6025 295.9273  10788    84  3623  7165
  162  236.5665 295.8948  10897   109  3493  7404
  163  236.5852 295.9160  10765   132  4191  6574
  164  236.6640 295.9062  10827    62  3756  7071
  165  236.6078 295.9291  10852    25  3786  7066
  166  236.5613 295.8929  10878    26  3786  7092
  167  236.4897 295.8200  10925    47  4089  6836
  168  236.4987 295.8796  10866    59  3601  7265
  169  236.5276 295.9418  10783    83  3780  7003
  170  236.5567 295.8901  10838    55  3334  7504
  171  236.4776 295.7490  10896    58  3391  7505
  172  236.3084 295.7424  10727   169  3574  7153
  173  236.4328 295.8370  10780    53  3825  6955
  174  236.4422 295.8932  10763    17  3843  6920
  175  236.4461 295.8983  10825    62  3619  7206
  176  236.3304 295.7997  10814    11  3776  7038
  177  236.3248 295.7940  10679   135  3334  7345
  178  236.2975 295.7380  10668    11  4156  6512
  179  236.3018 295.7342  10760    92  3411  7349
  180  236.2282 295.7738  10688    72  3602  7086
  181  236.3029 295.7401  10696     8  3799  6897
  182  236.2999 295.7400  10650    46  3553  7097
  183  236.3006 295.6699  10644     6  3835  6809
  184  236.1299 295.6530  10731    87  3794  6937
  185  236.1351 295.7179  10699    32  3767  6932
  186  236.1693 295.7704  10681    18  3530  7151
  187  236.2986 295.7402  10682     1  4186  6496
  188  236.1825 295.7419  10603    79  3805  6798
  189  236.1243 295.6552  10613    10  3582  7031
  190  236.1164 295.6492  10714   101  4189  6525
  191  236.1199 295.6429  10582   132  4164  6418
  192  236.1232 295.7119  10664    82  3644  7020
  193  236.1308 295.6576  10559   105  3594  6965
  194  236.1317 295.6595  10590    31  3234  7356
  195  236.1237 295.6530  10565    25  3742  6823
  196  236.1162 295.6501  10537    28  3617  6920
  197  236.1169 295.6450  10522    15  3601  6921
  198  236.1240 295.6543  10537    15  3774  6763
  199  236.0818 295.7033  10534     3  4183  6351
  200  236.1174 295.6494  10460    74  3347  7113
  201  236.1063 295.6459  10466     6  3599  6867
  202  236.0667 295.6008  10551    85  4243  6308
  203  236.1114 295.6452  10579    28  3359  7220
  204  236.0764 295.7051  10490    89  3633  6857
  205  236.0299 295.7458  10489     1  3316  7173
  206  236.0772 295.6994  10482     7  3578  6904
  207  236.0670 295.6015  10507    25  3562  6945
  208  236.0410 295.5481  10494    13  3523  6971
  209  236.1081 295.6393  10503     9  3519  6984
  210  236.0244 295.7392  10489    14  4206  6283
  211  236.1076 295.6454  10427    62  3594  6833
  212  236.0558 295.6159  10416    11  3600  6816
  213  235.9336 295.5181  10490    74  3617  6873
  214  235.9101 295.6083  10426    64  4199  6227
  215  235.9307 295.6683  10492    66  3586  6906
  216  235.9721 295.7158  10560    68  3309  7251
  217  236.0220 295.7379  10444   116  3507  6937
  218  236.0641 295.6003  10377    67  3500  6877
  219  235.9302 295.5235  10410    33  3792  6618
  220  235.8492 295.6109  10474    64  3521  6953
  221  235.8742 295.6713  10508    34  3466  7042
  222  235.8486 295.7277  10386   122  4216  6170
  223  235.8528 295.7288  10467    81  3289  7178
  224  235.9215 295.6976  10269   198  3471  6798
  225  235.7572 295.6130  10415   146  3563  6852
  226  235.8162 295.6853  10459    44  3590  6869
  227  235.8475 295.7274  10345   114  3761  6584
  228  235.8495 295.7261  10381    36  3319  7062
  229  235.8207 295.7004  10309    72  3608  6701
  230  235.7538 295.6094  10291    18  3540  6751
  231  235.6979 295.6244  10333    42  4227  6106
  232  235.7323 295.6615  10269    64  3601  6668
  233  235.7846 295.6305  10252    17  4246  6006
  234  235.8126 295.6825  10166    86  3505  6661
  235  235.7966 295.6448  10070    96  3803  6267
  236  235.7509 295.6127  10198   128  3741  6457
  237  235.6646 295.5760  10159    39  4191  5968
  238  235.7395 295.5878  10182    23  4174  6008
  239  235.7294 295.6646  10175     7  4228  5947
  240  235.7602 295.7169  10246    71  3493  6753
  241  235.7540 295.6108  10165    81  4218  5947
  242  235.6932 295.6242  10061   104  3473  6588
  243  235.6651 295.5750  10126    65  3770  6356
  244  235.5860 295.5819  10059    67  4194  5865
  245  235.6723 295.6549  10132    73  4193  5939
  246  235.6146 295.5696  10096    36  3253  6843
  247  235.6964 295.6281  10118    22  3554  6564
  248  235.6925 295.6218  10139    21  3247  6892
  249  235.6240 295.5299  10085    54  3276  6809
  250  235.5675 295.5290  10135    50  4197  5938
  251  235.5679 295.5284  10147    12  4206  5941
  252  235.6954 295.6288   9966   181  3410  6556
  253  235.6656 295.5688   9996    30  3534  6462
  254  235.5672 295.5208   9994     2  3470  6524
  255  235.5095 295.5089   9955    39  3539  6416
  256  235.5646 295.5240   9940    15  3573  6367
  257  235.6950 295.5145   9949     9  3548  6401
  258  235.7186 295.5567   9988    39  3810  6178
  259  235.5671 295.5305  10010    22  3314  6696
  260  235.5102 295.5067   9984    26  3338  6646
  261  235.5107 295.5009  10004    20  4284  5720
  262  235.5602 295.5216   9879   125  3313  6566
  263  235.5650 295.5229   9837    42  3538  6299
  264  235.6224 295.5278   9908    71  3282  6626
  265  235.5657 295.5202   9956    48  3678  6278
  266  235.5037 295.5049   9921    35  3511  6410
  267  235.5058 295.5018   9848    73  3791  6057
  268  235.5032 295.5022   9901    53  3809  6092
  269  235.5605 295.5204   9914    13  3570  6344
  270  235.5669 295.5184   9869    45  3552  6317
  271  235.5109 295.4981   9856    13  3587  6269
  272  235.5026 295.5003   9852     4  3457  6395
  273  235.5365 295.4410   9794    58  3239  6555
  274  235.5006 295.5021   9752    42  3486  6266
  275  235.5426 295.3784   9749     3  3456  6293
  276  235.5404 295.4449   9673    76  3465  6208
  277  235.5113 295.5014   9728    55  3672  6056
  278  235.5055 295.4972   9661    67  4319  5342
  279  235.5296 295.4402   9606    55  3775  5831
  280  235.5324 295.4398   9665    59  3482  6183
  281  235.5068 295.4967   9703    38  3496  6207
  282  235.5125 295.4983   9694     9  3604  6090
  283  235.5356 295.4383   9561   133  3261  6300
  284  235.4423 295.5142   9695   134  3315  6380
  285  235.5358 295.3724   9601    94  3473  6128
  286  235.5366 295.4411   9609     8  4299  5310
  287  235.5097 295.4967   9527    82  3770  5757
  288  235.5050 295.4943   9454    73  3595  5859
  289  235.5298 295.4357   9441    13  3814  5627
  290  235.4797 295.3841   9466    25  3654  5812
  291  235.5282 295.4334   9399    67  3246  6153
  292  235.5314 295.4366   9460    61  3825  5635
  293  235.5384 295.4377   9404    56  3282  6122
  294  235.5192 295.3754   9426    22  4319  5107
  295  235.5305 295.4333   9417     9  3472  5945
  296  235.4669 295.3288   9380    37  3646  5734
  297  235.4224 295.3779   9441    61  4292  5149
  298  235.5333 295.4384   9373    68  4313  5060
  299  235.5344 295.4346   9403    30  3427  5976
  300  235.5165 295.3763   9374    29  3224  6150
  301  235.5277 295.4356   9296    78  3208  6088
  302  235.4224 295.3768   9355    59  3611  5744
  303  235.4172 295.4447   9370    15  4296  5074
  304  235.5317 295.4349   9450    80  3545  5905
  305  235.5010 295.4949   9395    55  3557  5838
  306  235.5331 295.4344   9365    30  4308  5057
  307  235.5295 295.4383   9389    24  3781  5608
  308  235.5744 295.3904   9351    38  3613  5738
  309  235.5093 295.3766   9432    81  3456  5976
  310  235.5008 295.4923   9417    15  3512  5905
  311  235.5376 295.4413   9353    64  4289  5064
  312  235.5348 295.4426   9452    99  3520  5932
  313  235.4771 295.4576   9482    30  3474  6008
  314  235.4446 295.5149   9456    26  3476  5980
  315  235.5055 295.5006   9499    43  3515  5984
  316  235.5056 295.5052   9514    15  3759  5755
  317  235.5089 295.5018   9495    19  4279  5216
  318  235.5375 295.4464   9483    12  4214  5269
  319  235.5058 295.5017   9619   136  3247  6372
  320  235.5045 295.5054   9584    35  3642  5942
  321  235.5115 295.5054   9614    30  3632  5982
  322  235.6412 295.5874   9656    42  3630  6026
  323  235.6247 295.5309   9643    13  4208  5435
  324  235.6644 295.5709   9653    10  3623  6030
  325  235.6230 295.5331   9663    10  3413  6250
  326  235.5653 295.5259   9671     8  3358  6313
  327  235.6850 295.6202   9680     9  3587  6093
  328  235.7908 295.6489   9628    52  3697  5931
  329  235.8188 295.7022   9744   116  3564  6180
  330  235.8297 295.5191   9659    85  3412  6247
  331  235.7573 295.7114   9702    43  3365  6337
  332  235.7301 295.6645   9738    36  3463  6275
  333  235.7644 295.7123   9712    26  3400  6312
  334  235.9143 295.7446   9711     1  3554  6157
  335  235.9681 295.7056   9762    51  3757  6005
  336  235.8825 295.6992   9785    23  3273  6512
  337  235.8792 295.6971   9819    34  3411  6408
  338  235.9042 295.7167   9813     6  3264  6549
  339  235.8477 295.7324   9850    37  3318  6532
  340  236.1086 295.6514   9832    18  3359  6473
  341  236.1073 295.6474   9784    48  3425  6359
  342  235.9711 295.7101   9781     3  3344  6437
  343  235.9756 295.7139   9837    56  3474  6363
  344  235.9710 295.7127   9860    23  3645  6215
  345  236.1132 295.6514   9781    79  3160  6621
  346  236.1135 295.6509   9898   117  3270  6628
  347  236.1132 295.6490   9829    69  3529  6300
  348  236.1129 295.6506   9932   103  4127  5805
  349  235.9735 295.7154   9956    24  3330  6626
  350  236.0590 295.6918  10004    48  3446  6558
  351  236.1157 295.6529   9931    73  3353  6578
  352  236.1199 295.6532   9916    15  4057  5859
  353  236.1264 295.6502   9947    31  3483  6464
  354  236.1209 295.6510   9936    11  3269  6667
  355  236.0826 295.7056   9921    15  3327  6594
  356  236.1130 295.6498   9949    28  3531  6418
  357  236.1186 295.6511  10019    70  3432  6587
  358  236.1274 295.6505   9962    57  3332  6630
  359  236.1296 295.6488   9899    63  3188  6711
  360  236.1242 295.6508   9966    67  3998  5968
  361  236.1209 295.6504  10016    50  3683  6333
  362  236.1196 295.6453  10102    86  3988  6114
  363  236.1298 295.6520  10021    81  3419  6602
  364  236.1327 295.6522  10051    30  4006  6045
  365  236.1889 295.6762   9972    79  3953  6019
  366  236.1845 295.6699  10038    66  3656  6382
  367  236.1275 295.6462   9929   109  3410  6519
  368  236.1325 295.6456  10091   162  3598  6493
  369  236.1369 295.6455  10007    84  3326  6681
  370  236.1908 295.6681  10093    86  3336  6757
  371  236.2475 295.6555  10083    10  3468  6615
  372  236.1938 295.6360  10065    18  3149  6916
  373  236.1325 295.6428   9972    93  3351  6621
  374  236.1364 295.6407  10096   124  3488  6608
  375  236.3074 295.6645   9972   124  3456  6516
  376  236.3117 295.6668  10001    29  3314  6687
  377  236.3080 295.6618  10027    26  3912  6115
  378  236.2447 295.6564  10112    85  3592  6520
  379  236.1394 295.6402  10191    79  3910  6281
  380  236.1394 295.6402  10188     3  3506  6682
  381  236.3079 295.6562  10173    15  3326  6847
  382  236.3416 295.6056  10154    19  3477  6677
  383  236.3130 295.6567  10099    55  3870  6229
  384  236.2536 295.6373  10156    57  3628  6528
  385  236.1985 295.6279  10140    16  3370  6770
  386  236.1987 295.6424  10211    71  3846  6365
  387  236.1959 295.6598  10146    65  3138  7008
  388  236.4443 295.5466  10176    30  3657  6519
  389  236.3444 295.5991  10114    62  3331  6783
  390  236.2577 295.6370  10252   138  3860  6392
  391  236.2585 295.6357  10088   164  3602  6486
  392  236.3113 295.6000  10253   165  3281  6972
  393  236.3163 295.6567  10266    13  3830  6436
  394  236.4439 295.5446  10238    28  3852  6386
  395  236.4435 295.5381  10198    40  3286  6912
  396  236.3382 295.5356  10323   125  3408  6915
  397  236.2540 295.5951  10204   119  3881  6323
  398  236.3877 295.5524  10248    44  3397  6851
  399  236.4433 295.5459  10265    17  3295  6970
  400  236.4471 295.5403  10284    19  3120  7164
  401  236.3377 295.5293  10282     2  3346  6936
  402  236.3444 295.5392  10357    75  3116  7241
  403  236.3444 295.5429  10250   107  3243  7007
  404  236.4448 295.5362  10297    47  3307  6990
  405  236.4449 295.5368  10266    31  3387  6879
  406  236.5003 295.5061  10198    68  3362  6836
  407  236.3765 295.4930  10180    18  3059  7121
  408  236.3900 295.5023  10291   111  3534  6757
  409  236.3429 295.5414  10256    35  3779  6477
  410  236.4399 295.5328  10374   118  3558  6816
  411  236.4476 295.5379  10422    48  3757  6665
  412  236.5522 295.5240  10342    80  3337  7005
  413  236.3516 295.5407  10391    49  3789  6602
  414  236.4254 295.3836  10410    19  3526  6884
  415  236.4443 295.4511  10349    61  3087  7262
  416  236.3922 295.5099  10474   125  3760  6714
  417  236.4975 295.5065  10420    54  3321  7099
  418  236.4988 295.5029  10384    36  3497  6887
  419  236.3938 295.5020  10457    73  3296  7161
  420  236.4240 295.3834  10463     6  3281  7182
  421  236.3934 295.4356  10503    40  3276  7227
  422  236.4404 295.5265  10462    41  3743  6719
  423  236.4993 295.4996  10503    41  3201  7302
  424  236.5700 295.4861  10460    43  3788  6672
  425  236.3846 295.4216  10342   118  3311  7031
  426  236.4208 295.3730  10390    48  3737  6653
  427  236.3428 295.4566  10414    24  3453  6961
  428  236.4158 295.4428  10357    57  3476  6881
  429  236.4785 295.3620  10350     7  3099  7251
  430  236.3914 295.2662  10410    60  3209  7201
  431  236.3859 295.2592  10483    73  3112  7371
  432  236.3078 295.3897  10431    52  3173  7258
  433  236.3628 295.4045  10414    17  3286  7128
  434  236.4689 295.2976  10450    36  3214  7236
  435  236.3511 295.2216  10458     8  3426  7032
  436  236.3511 295.2182  10453     5  3100  7353
  437  236.2745 295.1458  10363    90  3419  6944
  438  236.1641 295.1810  10379    16  3204  7175
  439  236.1607 295.1833  10417    38  3231  7186
  440  236.1897 295.2467  10377    40  3250  7127
  441  236.2401 295.2065  10336    41  3442  6894
  442  236.2149 295.1468  10300    36  3316  6984
  443  236.1616 295.1107  10332    32  3471  6861
  444  236.1323 295.0825  10365    33  3282  7083
  445  236.0969 295.0258  10374     9  3234  7140
  446  236.1445 295.0582  10376     2  3457  6919
  447  236.2320 295.0354  10310    66  3277  7033
  448  236.1809 295.0432  10307     3  3281  7026
  449  236.0374 294.9445  10352    45  3293  7059
  450  236.0296 294.9466  10316    36  3287  7029
  451  235.9622 295.0388  10267    49  3291  6976
  452  236.0666 294.9892  10373   106  3045  7328
  453  236.0000 295.0846  10208   165  3278  6930
  454  236.0106 294.8866  10349   141  3415  6934
  455  236.0100 294.8806  10253    96  3306  6947
  456  235.9427 295.0303  10212    41  3771  6441
  457  236.0178 294.9332  10305    93  3158  7147
  458  235.9632 294.9125  10205   100  3265  6940
  459  235.9619 294.9091  10301    96  3028  7273
  460  235.8423 294.9205  10232    69  3760  6472
  461  235.7911 294.8938  10254    22  3438  6816
  462  235.7532 294.8505  10230    24  3192  7038
  463  235.8334 294.9174  10124   106  3211  6913
  464  235.9355 294.9061  10101    23  3273  6828
  465  235.7968 294.7776  10135    34  3757  6378
  466  235.7907 294.7722  10100    35  3451  6649
  467  235.6717 294.7749  10180    80  3448  6732
  468  235.5741 294.7893  10121    59  3229  6892
  469  235.6082 294.6884  10231   110  3270  6961
  470  235.6807 294.7524  10097   134  3441  6656
  471  235.7543 294.7309  10109    12  3408  6701
  472  235.6199 294.7379  10061    48  3287  6774
  473  235.5551 294.7245  10067     6  3272  6795
  474  235.5016 294.7449  10039    28  3758  6281
  475  235.5059 294.7444  10018    21  3282  6736
  476  235.5570 294.7256  10072    54  3295  6777
  477  235.5501 294.6511  10003    69  3016  6987
  478  235.4856 294.6349  10093    90  3481  6612
  479  235.2648 294.6435  10123    30  3452  6671
  480  235.3701 294.6331  10124     1  3452  6672
  481  235.3192 294.6663  10118     6  3286  6832
  482  235.3198 294.6736  10198    80  3276  6922
  483  235.3155 294.6679  10088   110  3697  6391
  484  235.2578 294.6368  10116    28  3424  6692
  485  235.1405 294.6438  10046    70  3280  6766
  486  235.1958 294.6653  10061    15  3247  6814
  487  235.3080 294.6639  10107    46  3425  6682
  488  235.3121 294.6660  10082    25  3054  7028
  489  235.2013 294.6485  10043    39  3131  6912
  490  235.1390 294.6378  10045     2  3415  6630
  491  235.1338 294.6408  10055    10  3053  7002
  492  235.1333 294.6408  10050     5  3720  6330
  493  235.1333 294.6398  10015    35  3221  6794
  494  235.1392 294.6393   9955    60  3145  6810
  495  235.1349 294.6390  10097   142  3079  7018
  496  235.1284 294.6373   9965   132  3746  6219
  497  235.1208 294.6356  10136   171  3239  6897
  498  235.1247 294.6402  10032   104  3180  6852
  499  235.1221 294.6388  10096    64  3074  7022
