# Supplementary material for: Maximum likelihood-based estimation of diffusion coefficient is quick and reliable method for analyzing estradiol actions on surface receptor movements
Source: Front Neuroinform. 2023 Mar 8;17:1005936. doi: 10.3389/fninf.2023.1005936 (PMC10031098; doi:10.3389/fninf.2023.1005936)
Supplement: Supplementary file 3 [file Data_Sheet_3.ZIP › 01-measured/00-Immobile/37C/workstate_24_0051.dat]

    0  230.1677 309.8324   5951     0  4036  1915
    1  230.4998 309.4999   6129   178  4475  1654
    2  230.5455 309.6369   6024   105  4525  1499
    3  230.6660 309.8881   6020     4  4073  1947
    4  230.6672 309.8881   6040    20  4256  1784
    5  230.3643 309.9086   6041     1  4541  1500
    6  230.4999 309.5000   6027    14  4302  1725
    7  230.8881 309.6665   5998    29  4519  1479
    8  230.5460 309.6366   6033    35  4738  1295
    9  230.5003 309.7139   6030     3  4483  1547
   10  230.8181 309.8175   6038     8  4791  1247
   11  230.6680 309.9160   6007    31  4483  1524
   12  230.8750 309.8742   6056    49  4551  1505
   13  230.5464 309.6369   6019    37  4006  2013
   14  230.3859 309.6159   5930    89  4567  1363
   15  230.9160 309.6670   5999    69  4156  1843
   16  230.5019 309.7147   6002     3  4028  1974
   17  230.5015 309.7145   6033    31  4506  1527
   18  230.6673 309.7506   5937    96  4485  1452
   19  230.7148 309.5008   5986    49  4474  1512
   20  231.0900 309.6362   5935    51  4424  1511
   21  230.8826 309.5895   5960    25  4466  1494
   22  231.2126 309.6441   5920    40  4484  1436
   23  230.9998 309.8334   5975    55  4521  1454
   24  230.8182 309.8181   5992    17  4481  1511
   25  230.6004 309.6008   5944    48  4535  1409
   26  230.8423 309.8423   5953     9  4463  1490
   27  231.0007 309.7645   5999    46  4392  1607
   28  230.7152 309.8575   5910    89  4430  1480
   29  231.0003 309.5014   5949    39  4509  1440
   30  230.8905 309.7220   5881    68  4386  1495
   31  230.8343 309.7210   5971    90  4502  1469
   32  230.8911 309.7217   5985    14  4393  1592
   33  230.9461 309.8885   5944    41  4730  1214
   34  231.2137 309.6446   5879    65  4385  1494
   35  230.8833 309.5891   5969    90  3927  2042
   36  231.0013 309.5007   5869   100  4713  1156
   37  230.8836 309.5890   5895    26  4689  1206
   38  230.8843 309.5889   5924    29  4362  1562
   39  231.3117 309.8743   5890    34  4405  1485
   40  231.1346 309.5347   5971    81  4463  1508
   41  231.1337 309.5352   5841   130  4438  1403
   42  231.0499 309.8080   5955   114  4328  1627
   43  231.0018 309.6312   5917    38  4307  1610
   44  231.0013 309.6313   5952    35  4395  1557
   45  230.8914 309.7212   5896    56  4060  1836
   46  231.1126 309.7216   5909    13  4343  1566
   47  231.2108 309.6314   5920    11  4340  1580
   48  231.0020 309.5000   6027   107  4501  1526
   49  231.0022 309.5010   5873   154  4408  1465
   50  230.9529 309.8976   5881     8  4052  1829
   51  231.2358 309.7641   5880     1  4112  1768
   52  231.2506 309.6251   5813    67  4397  1416
   53  231.0491 309.8075   5870    57  3893  1977
   54  231.0018 309.6310   5786    84  4322  1464
   55  231.2108 309.6315   5808    22  4745  1063
   56  231.0024 309.7882   5908   100  4369  1539
   57  231.2116 309.6311   5903     5  4272  1631
   58  231.2358 309.5879   5852    51  4674  1178
   59  231.0490 309.8054   5873    21  3991  1882
   60  231.0492 309.8055   5816    57  4319  1497
   61  231.0487 309.8069   5809     7  4437  1372
   62  231.2223 309.5004   5878    69  4052  1826
   63  231.2125 309.6308   5841    37  3886  1955
   64  231.0499 309.8079   5767    74  4306  1461
   65  231.0509 309.8054   5807    40  4368  1439
   66  231.0487 309.8062   5792    15  4225  1567
   67  231.0478 309.8065   5787     5  4345  1442
   68  231.1018 309.6977   5808    21  3993  1815
   69  231.3338 309.6655   5763    45  4250  1513
   70  231.1024 309.6975   5765     2  3853  1912
   71  231.1831 309.7689   5809    44  3910  1899
   72  231.0495 309.8054   5779    30  3846  1933
   73  231.1028 309.6971   5804    25  4355  1449
   74  231.2116 309.6299   5806     2  3855  1951
   75  231.0933 309.9046   5756    50  4563  1193
   76  231.1023 309.6969   5768    12  4232  1536
   77  231.2265 309.5435   5768     0  4586  1182
   78  231.1066 309.5770   5806    38  3998  1808
   79  231.0489 309.8052   5782    24  3907  1875
   80  231.0497 309.8056   5791     9  4212  1579
   81  231.1750 309.6492   5750    41  4265  1485
   82  231.2395 309.6632   5735    15  3894  1841
   83  231.2611 309.4348   5869   134  4229  1640
   84  231.1066 309.5768   5728   141  4244  1484
   85  231.2613 309.6494   5723     5  4314  1409
   86  231.2317 309.4978   5922   199  3810  2112
   87  231.3447 309.6513   5699   223  4323  1376
   88  231.1677 309.3746   5843   144  4552  1291
   89  231.2081 309.7462   5776    67  3856  1920
   90  231.2222 309.4983   5876   100  4568  1308
   91  231.1208 309.4788   5892    16  3986  1906
   92  231.2089 309.5395   5698   194  4282  1416
   93  231.1225 309.4787   5852   154  4248  1604
   94  231.1676 309.3749   5817    35  4164  1653
   95  231.1681 309.3749   5792    25  4226  1566
   96  231.0018 309.4985   5809    17  4552  1257
   97  231.1749 309.2612   5749    60  4563  1186
   98  231.2314 309.4976   5881   132  3806  2075
   99  231.2315 309.4983   5845    36  3926  1919
  100  231.1676 309.3739   5835    10  4206  1629
  101  231.2112 309.3675   5785    50  4277  1508
  102  231.1678 309.3739   5783     2  4216  1567
  103  231.1218 309.2802   5770    13  4498  1272
  104  231.1859 309.3311   5787    17  4196  1591
  105  231.2402 309.1214   5748    39  4259  1489
  106  231.1675 309.3741   5812    64  4171  1641
  107  231.0013 309.3801   5778    34  3917  1861
  108  230.9123 309.0934   5823    45  4234  1589
  109  230.9128 309.0930   5760    63  4191  1569
  110  231.2791 309.3189   5768     8  4199  1569
  111  231.1260 309.1665   5752    16  4540  1212
  112  231.0924 309.0928   5727    25  3892  1835
  113  231.0016 309.0020   5736     9  4565  1171
  114  230.9125 309.0918   5707    29  4187  1520
  115  231.1242 309.1662   5781    74  4488  1293
  116  230.9118 309.0921   5702    79  4110  1592
  117  230.9116 309.0911   5742    40  3793  1949
  118  231.0005 309.0020   5728    14  4547  1181
  119  230.8275 309.0005   5802    74  4232  1570
  120  230.9094 309.0898   5693   109  3759  1934
  121  230.9105 309.0904   5722    29  4518  1204
  122  231.0020 308.9999   5664    58  4125  1539
  123  231.0008 309.0006   5673     9  3740  1933
  124  230.9992 309.0009   5679     6  4173  1506
  125  230.9095 309.0884   5678     1  4521  1157
  126  230.6696 309.1217   5669     9  4505  1164
  127  230.7845 309.0846   5736    67  4127  1609
  128  230.9100 309.0885   5675    61  4162  1513
  129  230.9095 309.0879   5749    74  4183  1566
  130  230.9983 308.9979   5746     3  3745  2001
  131  230.6030 309.0386   5717    29  3777  1940
  132  230.6038 309.0378   5739    22  3758  1981
  133  230.7100 308.9970   5707    32  4113  1594
  134  230.7086 308.9975   5663    44  4195  1468
  135  230.7090 308.9984   5698    35  4105  1593
  136  230.8258 308.9984   5715    17  3815  1900
  137  230.6017 309.0365   5687    28  3742  1945
  138  230.4375 308.9123   5609    78  4556  1053
  139  230.4379 308.9120   5596    13  4179  1417
  140  230.5470 308.8626   5643    47  4558  1085
  141  230.5472 308.8628   5627    16  3755  1872
  142  230.3371 308.8733   5578    49  3749  1829
  143  230.3350 308.8736   5642    64  4232  1410
  144  230.3374 308.8734   5679    37  4542  1137
  145  230.6194 308.7596   5678     1  3771  1907
  146  230.6181 308.7612   5635    43  4481  1154
  147  230.3354 308.8734   5686    51  4197  1489
  148  230.3338 308.8724   5617    69  4114  1503
  149  230.3317 308.8736   5647    30  4126  1521
  150  230.3334 308.8732   5643     4  4096  1547
  151  230.0938 308.9072   5622    21  4208  1414
  152  230.3332 308.8727   5698    76  4066  1632
  153  230.3337 308.8724   5665    33  4182  1483
  154  230.2177 308.8656   5652    13  3776  1876
  155  230.1816 308.7697   5597    55  3830  1767
  156  230.0491 308.8062   5610    13  4111  1499
  157  230.0921 308.9058   5612     2  4165  1447
  158  230.0503 308.8068   5639    27  4207  1432
  159  230.0920 308.9054   5631     8  4149  1482
  160  230.2161 308.8660   5613    18  4174  1439
  161  230.2160 308.8654   5604     9  3846  1758
  162  230.0924 308.9043   5631    27  3816  1815
  163  230.0903 308.9061   5626     5  4167  1459
  164  230.0487 308.8056   5659    33  4463  1196
  165  230.0911 308.9054   5655     4  4162  1493
  166  230.0917 308.9040   5665    10  4083  1582
  167  229.9545 308.7251   5594    71  4129  1465
  168  229.9492 308.8968   5626    32  4116  1510
  169  230.0466 308.8071   5580    46  3723  1857
  170  230.0003 308.8227   5670    90  4088  1582
  171  230.0462 308.8069   5628    42  3688  1940
  172  229.9533 308.7246   5646    18  3710  1936
  173  229.8567 308.6646   5643     3  4501  1142
  174  229.9084 308.9046   5677    34  4489  1188
  175  230.0007 308.8229   5687    10  3794  1893
  176  229.9542 308.7255   5608    79  3825  1783
  177  229.7283 308.6804   5582    26  4479  1103
  178  229.9539 308.7241   5604    22  3782  1822
  179  229.7780 308.4996   5802   198  3693  2109
  180  229.8566 308.6639   5666   136  4137  1529
  181  229.8583 308.6648   5610    56  4066  1544
  182  229.7289 308.6786   5613     3  4042  1571
  183  229.7283 308.6789   5598    15  3720  1878
  184  229.6011 308.6467   5632    34  4087  1545
  185  229.7761 308.4997   5752   120  3836  1916
  186  229.7775 308.5002   5595   157  4144  1451
  187  229.8561 308.6654   5622    27  4484  1138
  188  229.8563 308.6649   5609    13  3713  1896
  189  229.6203 308.7582   5529    80  4207  1322
  190  229.4771 308.6171   5596    67  4114  1482
  191  229.7751 308.4984   5775   179  3811  1964
  192  229.7765 308.4995   5701    74  4152  1549
  193  229.7374 308.6297   5496   205  3711  1785
  194  229.7141 308.5697   5517    21  4066  1451
  195  229.6316 308.5255   5566    49  3701  1865
  196  229.4999 308.4997   5645    79  4167  1478
  197  229.5003 308.4993   5710    65  4150  1560
  198  229.7760 308.4994   5678    32  3644  2034
  199  229.7355 308.6299   5599    79  4481  1118
  200  229.3510 308.5987   5542    57  4205  1337
  201  229.6183 308.2391   5720   178  4069  1651
  202  229.6300 308.5250   5583   137  3696  1887
  203  229.3517 308.5981   5596    13  3759  1837
  204  229.5253 308.3817   5718   122  4097  1621
  205  229.3700 308.4735   5689    29  4064  1625
  206  229.6304 308.5249   5512   177  3787  1725
  207  229.4997 308.4991   5681   169  4435  1246
  208  229.2520 308.3739   5654    27  3699  1955
  209  229.4996 308.4985   5697    43  3952  1745
  210  229.3696 308.4727   5653    44  4058  1595
  211  229.3505 308.5976   5530   123  4164  1366
  212  229.1202 308.4116   5687   157  4444  1243
  213  229.1209 308.4108   5661    26  3703  1958
  214  229.1179 308.4115   5644    17  4143  1501
  215  229.1209 308.4114   5657    13  4143  1514
  216  229.1210 308.4120   5661     4  4058  1603
  217  229.4994 308.4997   5641    20  4055  1586
  218  229.3993 308.4001   5657    16  4412  1245
  219  229.1189 308.4109   5641    16  3740  1901
  220  229.2230 308.4989   5698    57  4168  1530
  221  229.1195 308.4117   5670    28  4049  1621
  222  229.3690 308.4721   5702    32  4153  1549
  223  229.1207 308.4116   5740    38  4093  1647
  224  229.1194 308.4118   5597   143  4109  1488
  225  229.1190 308.4102   5687    90  4433  1254
  226  229.2515 308.4363   5658    29  4073  1585
  227  229.1074 308.5766   5595    63  4021  1574
  228  229.1203 308.4117   5659    64  3683  1976
  229  229.1206 308.4114   5684    25  3675  2009
  230  229.3993 308.4006   5727    43  3923  1804
  231  229.1187 308.4115   5672    55  3875  1797
  232  229.1201 308.4104   5714    42  4134  1580
  233  229.0030 308.4984   5685    29  4048  1637
  234  229.2515 308.4374   5683     2  3900  1783
  235  229.2515 308.4375   5590    93  4022  1568
  236  229.1186 308.4118   5661    71  3809  1852
  237  229.1183 308.4108   5599    62  3669  1930
  238  229.1196 308.4109   5676    77  3672  2004
  239  229.1197 308.4113   5716    40  4145  1571
  240  229.2512 308.4372   5695    21  4065  1630
  241  229.1345 308.5326   5469   226  4419  1050
  242  229.1187 308.4116   5636   167  4161  1475
  243  229.0010 308.4985   5664    28  3803  1861
  244  229.1175 308.4108   5630    34  3655  1975
  245  229.1186 308.4110   5627     3  4417  1210
  246  229.1176 308.4114   5612    15  3845  1767
  247  229.1179 308.4108   5684    72  3875  1809
  248  229.0011 308.4986   5693     9  3886  1807
  249  229.0007 308.4984   5706    13  3836  1870
  250  229.1180 308.4104   5687    19  3660  2027
  251  229.1190 308.4120   5677    10  4061  1616
  252  229.2847 308.4985   5586    91  4188  1398
  253  229.3987 308.3994   5599    13  4116  1483
  254  229.1188 308.4104   5561    38  4422  1139
  255  228.8674 308.4657   5585    24  4173  1412
  256  229.2852 308.4981   5639    54  3698  1941
  257  229.1335 308.4652   5677    38  4085  1592
  258  229.3991 308.3996   5721    44  4188  1533
  259  229.0002 308.4993   5663    58  4048  1615
  260  228.8832 308.5867   5562   101  4108  1454
  261  229.1171 308.4116   5674   112  3738  1936
  262  228.8672 308.4659   5596    78  4410  1186
  263  229.0827 308.3336   5610    14  4074  1536
  264  229.3987 308.3986   5725   115  4102  1623
  265  229.0004 308.4992   5627    98  3663  1964
  266  228.7870 308.3570   5564    63  4396  1168
  267  229.0828 308.3325   5620    56  4149  1471
  268  228.9998 308.0011   5578    42  3905  1673
  269  229.0831 308.3332   5633    55  4095  1538
  270  229.1532 308.4601   5658    25  4070  1588
  271  229.0717 308.4272   5661     3  4407  1254
  272  229.1174 308.4104   5647    14  4335  1312
  273  228.7870 308.3552   5661    14  3850  1811
  274  229.0000 308.1994   5644    17  3875  1769
  275  229.0002 308.1999   5651     7  4121  1530
  276  228.9096 308.3637   5610    41  4394  1216
  277  229.0832 308.3327   5623    13  4099  1524
  278  229.0002 308.1996   5654    31  3811  1843
  279  229.0002 308.0003   5627    27  4420  1207
  280  228.9094 308.3627   5680    53  3764  1916
  281  228.9999 308.1997   5629    51  4142  1487
  282  228.9095 308.3627   5642    13  3892  1750
  283  229.0001 308.1998   5586    56  4094  1492
  284  228.9999 308.0004   5597    11  4100  1497
  285  228.9999 308.0005   5615    18  4386  1229
  286  228.9094 308.3626   5695    80  4405  1290
  287  229.0004 308.2001   5655    40  3691  1964
  288  228.9996 308.0005   5578    77  3888  1690
  289  229.0004 308.0002   5612    34  4095  1517
  290  229.0001 308.0002   5564    48  4414  1150
  291  229.0002 308.0000   5561     3  3677  1884
  292  229.0001 308.0003   5587    26  3696  1891
  293  229.0002 308.0009   5635    48  3749  1886
  294  229.0007 308.0004   5666    31  4400  1266
  295  229.0001 308.0002   5616    50  4412  1204
  296  228.9996 308.0001   5593    23  4092  1501
  297  228.8333 308.1668   5655    62  4430  1225
  298  229.1246 308.1252   5649     6  4418  1231
  299  228.9997 308.2853   5598    51  4326  1272
  300  229.0003 307.9998   5673    75  3677  1996
  301  228.8335 308.1666   5645    28  4253  1392
  302  229.0003 308.0003   5610    35  4342  1268
  303  228.9995 308.2853   5583    27  3692  1891
  304  228.8336 308.1667   5590     7  4244  1346
  305  229.0002 308.2856   5628    38  4108  1520
  306  229.0001 308.2853   5592    36  4083  1509
  307  228.5005 308.4998   5607    15  4068  1539
  308  228.6668 308.3329   5565    42  3918  1647
  309  228.9997 308.0006   5572     7  4046  1526
  310  228.9995 308.0011   5616    44  3807  1809
  311  229.1256 308.1254   5623     7  3857  1766
  312  228.9996 308.0007   5574    49  3855  1719
  313  229.0003 308.2498   5532    42  3819  1713
  314  229.1245 308.1250   5534     2  4140  1394
  315  229.0833 308.3326   5555    21  4163  1392
  316  229.0003 308.2000   5604    49  4053  1551
  317  229.1245 308.1258   5567    37  3634  1933
  318  229.1248 308.1256   5602    35  4149  1453
  319  229.0002 308.0013   5551    51  3661  1890
  320  229.0001 308.1997   5585    34  4328  1257
  321  229.0836 308.3324   5527    58  4160  1367
  322  229.2997 308.2999   5556    29  4135  1421
  323  229.1117 308.3331   5543    13  3989  1554
  324  229.1815 308.4543   5508    35  4338  1170
  325  228.9097 308.3641   5572    64  3994  1578
  326  229.2847 308.4980   5562    10  4309  1253
  327  229.0001 308.4991   5572    10  3781  1791
  328  229.2851 308.4992   5500    72  4130  1370
  329  229.4535 308.3636   5503     3  3559  1944
  330  229.2864 308.5003   5430    73  4327  1103
  331  229.3840 308.6147   5412    18  4038  1374
  332  229.1343 308.5330   5368    44  4064  1304
  333  229.2506 308.4378   5602   234  3768  1834
  334  229.2860 308.5009   5456   146  3988  1468
  335  229.2861 308.5005   5439    17  3583  1856
  336  229.3994 308.4007   5578   139  3807  1771
  337  229.3990 308.4014   5532    46  3965  1567
  338  229.2521 308.4374   5539     7  3984  1555
  339  229.2508 308.4381   5539     0  3742  1797
  340  229.4995 308.5002   5430   109  4297  1133
  341  229.2861 308.5007   5426     4  3668  1758
  342  229.5003 308.5006   5413    13  3570  1843
  343  229.4018 308.3999   5502    89  3955  1547
  344  229.4009 308.4008   5496     6  3729  1767
  345  229.5008 308.4995   5505     9  3932  1573
  346  229.6004 308.5988   5313   192  3972  1341
  347  229.5008 308.4994   5509   196  3966  1543
  348  229.5003 308.4998   5473    36  3698  1775
  349  229.4014 308.4000   5455    18  4009  1446
  350  229.6464 308.4686   5504    49  3652  1852
  351  229.4016 308.4004   5477    27  3973  1504
  352  229.6000 308.5993   5261   216  3893  1368
  353  229.6008 308.5986   5324    63  3547  1777
  354  229.7486 308.5622   5316     8  3535  1781
  355  229.6467 308.4699   5384    68  4190  1194
  356  229.6460 308.4703   5452    68  3870  1582
  357  229.5004 308.4996   5501    49  3483  2018
  358  229.5997 308.5992   5307   194  3881  1426
  359  229.6466 308.4694   5444   137  3911  1533
  360  229.6464 308.4699   5426    18  3524  1902
  361  229.6465 308.4704   5492    66  3955  1537
  362  229.5006 308.4993   5473    19  3510  1963
  363  229.6467 308.4704   5450    23  3901  1549
  364  229.7773 308.4993   5451     1  3853  1598
  365  229.7779 308.4999   5370    81  4205  1165
  366  229.7765 308.4997   5462    92  4152  1310
  367  229.7751 308.4982   5423    39  3520  1903
  368  229.7772 308.4987   5409    14  4237  1172
  369  229.7775 308.4999   5383    26  3926  1457
  370  229.7786 308.4995   5417    34  4118  1299
  371  229.7775 308.4995   5370    47  3843  1527
  372  229.8917 308.4209   5390    20  3816  1574
  373  229.6474 308.4685   5360    30  3571  1789
  374  229.7773 308.4988   5423    63  3465  1958
  375  229.8949 308.4205   5401    22  3883  1518
  376  229.8935 308.4223   5378    23  3815  1563
  377  229.8946 308.4208   5414    36  3524  1890
  378  229.8995 308.3006   5423     9  3853  1570
  379  229.8978 308.3020   5406    17  3861  1545
  380  229.8944 308.4198   5437    31  4179  1258
  381  229.9009 308.3004   5342    95  3894  1448
  382  229.8565 308.4282   5381    39  3793  1588
  383  229.6967 308.3480   5424    43  3591  1833
  384  229.8997 308.3016   5388    36  3504  1884
  385  229.8558 308.1914   5359    29  3804  1555
  386  229.8943 308.4206   5391    32  4120  1271
  387  229.8986 308.3013   5428    37  3567  1861
  388  229.9090 308.0953   5404    24  3527  1877
  389  229.8559 308.1923   5343    61  3496  1847
  390  229.8931 308.4210   5371    28  4140  1231
  391  229.8558 308.1926   5363     8  3839  1524
  392  229.8564 308.1912   5374    11  3529  1845
  393  229.8741 308.3334   5389    15  4151  1238
  394  229.9524 308.1917   5352    37  4188  1164
  395  229.9083 308.0946   5413    61  3795  1618
  396  229.8992 308.3002   5365    48  3827  1538
  397  229.8566 308.1914   5373     8  3817  1556
  398  229.9076 308.0949   5341    32  3571  1770
  399  229.9523 308.1928   5317    24  3440  1877
  400  229.9097 308.0942   5304    13  3485  1819
  401  229.9089 308.0922   5352    48  3435  1917
  402  229.9082 308.0924   5291    61  3830  1461
  403  229.9088 308.0933   5295     4  3520  1775
  404  229.9097 308.0927   5315    20  3754  1561
  405  229.9089 308.0935   5193   122  3361  1832
  406  229.9529 308.1920   5262    69  3465  1797
  407  229.9093 308.0918   5280    18  3877  1403
  408  229.9101 308.0916   5217    63  3802  1415
  409  229.7837 308.0882   5254    37  3479  1775
  410  229.9099 308.0916   5262     8  3481  1781
  411  229.9093 308.0936   5264     2  3434  1830
  412  229.9098 308.0934   5260     4  3414  1846
  413  229.9086 308.0916   5278    18  3425  1853
  414  229.9093 308.0917   5315    37  3520  1795
  415  229.9099 308.0908   5285    30  3474  1811
  416  229.9134 308.2160   5301    16  3426  1875
  417  229.9102 308.0937   5248    53  3747  1501
  418  229.9101 308.0929   5254     6  3727  1527
  419  229.9094 308.0925   5279    25  3794  1485
  420  229.9089 308.0896   5247    32  3432  1815
  421  229.9094 308.0899   5240     7  3754  1486
  422  229.9099 308.0912   5272    32  3750  1522
  423  229.7850 308.0877   5244    28  4087  1157
  424  229.9096 308.0920   5241     3  4094  1147
  425  229.9091 308.0902   5128   113  3717  1411
  426  229.6721 308.1232   5286   158  3708  1578
  427  229.6441 308.2375   5247    39  3797  1450
  428  229.7858 308.0872   5254     7  3705  1549
  429  229.9097 308.0910   5240    14  3699  1541
  430  229.9097 308.0909   5212    28  3451  1761
  431  229.7123 307.9983   5193    19  3769  1424
  432  229.8018 307.9199   5221    28  3349  1872
  433  229.7119 307.9984   5174    47  3687  1487
  434  229.9102 308.0890   5229    55  3706  1523
  435  229.9092 308.0887   5280    51  4054  1226
  436  229.8279 307.9984   5267    13  3721  1546
  437  229.7099 307.9968   5258     9  3432  1826
  438  229.6942 307.9605   5300    42  3731  1569
  439  229.5047 307.9987   5197   103  4013  1184
  440  229.8259 307.9992   5229    32  3687  1542
  441  229.8268 307.9975   5282    53  3659  1623
  442  229.8259 307.9960   5139   143  3681  1458
  443  229.5960 307.9234   5231    92  3442  1789
  444  229.4437 307.9169   5139    92  4027  1112
  445  229.4385 307.9103   5177    38  3739  1438
  446  229.7083 307.9962   5163    14  3679  1484
  447  229.7085 307.9969   5243    80  4007  1236
  448  229.5446 307.8718   5169    74  4081  1088
  449  229.4431 307.7971   5161     8  3693  1468
  450  229.3366 307.8713   5189    28  3729  1460
  451  229.4365 307.8235   5164    25  3367  1797
  452  229.5011 307.7267   5146    18  3725  1421
  453  229.6020 307.9552   5247   101  3648  1599
  454  229.4610 307.6904   5218    29  3461  1757
  455  229.3363 307.8694   5200    18  3793  1407
  456  229.3356 307.8706   5164    36  3456  1708
  457  229.4995 307.7244   5190    26  3382  1808
  458  229.4360 307.8228   5203    13  3705  1498
  459  229.3481 307.6514   5240    37  3377  1863
  460  229.3600 307.7560   5188    52  3417  1771
  461  229.3455 307.6521   5196     8  3471  1725
  462  229.3327 307.8695   5198     2  3380  1818
  463  229.2607 307.6065   5164    34  3739  1425
  464  229.3464 307.6520   5176    12  3770  1406
  465  229.3203 307.7559   5138    38  3412  1726
  466  229.3313 307.8701   5169    31  3727  1442
  467  229.1307 307.4772   5310   141  3769  1541
  468  229.0023 307.7062   5181   129  3462  1719
  469  229.0929 307.9041   5143    38  3691  1452
  470  229.1548 307.5755   5150     7  3706  1444
  471  229.2570 307.5914   5166    16  3736  1430
  472  229.1199 307.4797   5324   158  4022  1302
  473  229.0014 307.4988   5222   102  3436  1786
  474  228.9176 307.4977   5251    29  3723  1528
  475  228.9574 307.6053   5090   161  3702  1388
  476  229.0009 307.4989   5222   132  3690  1532
  477  229.1194 307.4787   5248    26  3418  1830
  478  228.9101 307.0951   5194    54  4005  1189
  479  228.8630 307.3182   5205    11  3421  1784
  480  228.9152 307.4982   5232    27  3989  1243
  481  228.9599 307.3980   5264    32  3968  1296
  482  228.9604 307.3997   5238    26  3661  1577
  483  228.9102 307.0946   5252    14  3428  1824
  484  228.8642 307.3181   5231    21  3991  1240
  485  228.8262 307.4337   5265    34  3453  1812
  486  228.9089 307.0941   5241    24  3645  1596
  487  228.7620 307.3589   5217    24  3423  1794
  488  228.8745 307.3331   5255    38  3383  1872
  489  228.8566 307.1926   5235    20  3982  1253
  490  228.8734 307.3344   5240     5  3721  1519
  491  228.6683 307.1274   5263    23  3733  1530
  492  228.6417 307.2415   5220    43  3669  1551
  493  228.6415 307.2401   5197    23  3358  1839
  494  228.9073 307.0941   5246    49  3963  1283
  495  228.8551 307.1924   5206    40  3969  1237
  496  228.7259 307.1834   5208     2  3984  1224
  497  228.8543 307.1922   5184    24  3682  1502
  498  228.5830 307.3326   5148    36  3724  1424
  499  228.6659 307.1276   5192    44  3682  1510
