# Supplementary material for: Maximum likelihood-based estimation of diffusion coefficient is quick and reliable method for analyzing estradiol actions on surface receptor movements
Source: Front Neuroinform. 2023 Mar 8;17:1005936. doi: 10.3389/fninf.2023.1005936 (PMC10031098; doi:10.3389/fninf.2023.1005936)
Supplement: Supplementary file 3 [file Data_Sheet_3.ZIP › 01-measured/00-Immobile/37C/workstate_24_0060.dat]

    0  185.0940 363.4704  18852     0  9874  8978
    1  185.1407 363.4046  18932    80 10618  8314
    2  185.1061 363.4687  18931     1  9773  9158
    3  185.1805 363.4782  18930     1 10563  8367
    4  185.2778 363.4969  19114   184  8833 10281
    5  185.2495 363.4364  19218   104 10643  8575
    6  185.2120 363.5336  18728   490  8708 10020
    7  185.1106 363.4645  19130   402  7027 12103
    8  185.1830 363.4735  18991   139  9593  9398
    9  185.2743 363.4975  19187   196 10537  8650
   10  185.3454 363.5257  18959   228  7120 11839
   11  185.3457 363.5274  19006    47 10245  8761
   12  185.3406 363.5233  18933    73  7182 11751
   13  185.3502 363.4688  19173   240 10478  8695
   14  185.2583 363.3608  19164     9 10477  8687
   15  185.3414 363.5170  18883   281  9532  9351
   16  185.3469 363.5240  19097   214  8598 10499
   17  185.4220 363.4990  19556   459  6887 12669
   18  185.3469 363.5277  19077   479 10129  8948
   19  185.4583 363.4364  19471   394  6929 12542
   20  185.3476 363.5229  18974   497  7105 11869
   21  185.3564 363.5159  19015    41  7048 11967
   22  185.3808 363.5813  19216   201 10109  9107
   23  185.4682 363.4460  19675   459  9266 10409
   24  185.5438 363.4288  18234  1441  6825 11409
   25  185.4211 363.4962  19569  1335  6903 12666
   26  185.3562 363.5231  19132   437 10051  9081
   27  185.4458 363.6158  19415   283  8373 11042
   28  185.6380 363.5209  18184  1231  8612  9572
   29  185.5453 363.4304  18359   175  8701  9658
   30  185.4673 363.4340  19583  1224  6844 12739
   31  185.4982 363.2889  19585     2  8510 11075
   32  185.3616 363.5180  19174   411  6963 12211
   33  185.7129 363.5110  18113  1061  8593  9520
   34  185.6453 363.5185  18165    52  9618  8547
   35  185.6132 363.4562  18365   200 10338  8027
   36  185.5795 363.2791  18265   100 10274  7991
   37  185.4296 363.3866  19534  1269  8358 11176
   38  185.5354 363.4610  18331  1203  9385  8946
   39  185.7175 363.5046  18166   165  6852 11314
   40  185.7873 363.4615  18489   323 10262  8227
   41  185.7511 363.4020  18429    60  6709 11720
   42  185.5608 363.3840  18376    53  8528  9848
   43  185.6972 363.2184  18303    73 10249  8054
   44  185.4779 363.4518  19831  1528 10076  9755
   45  185.7179 363.5033  18197  1634  9315  8882
   46  185.8584 363.4331  18590   393 10269  8321
   47  185.7758 363.2570  18527    63 10161  8366
   48  185.8268 363.2237  18443    84  9168  9275
   49  185.6320 363.2371  18391    52  8538  9853
   50  185.6379 363.5078  18061   330  9265  8796
   51  185.9240 363.4454  18598   537  6612 11986
   52  185.7821 363.3311  18687    89  8405 10282
   53  185.8942 363.1834  18404   283  8349 10055
   54  185.7006 363.2145  18285   119  8329  9956
   55  185.7055 363.3551  18506   221  9062  9444
   56  185.9150 363.3163  18571    65  6597 11974
   57  185.9631 363.2655  18728   157  8965  9763
   58  185.8978 363.1842  18459   269  6594 11865
   59  185.7002 363.2085  18468     9  8956  9512
   60  185.7566 363.1695  18253   215  6562 11691
   61  185.8300 363.1569  18511   258  6583 11928
   62  185.9073 363.3173  18658   147  9936  8722
   63  185.9618 363.1980  18578    80  8837  9741
   64  185.8980 363.1773  18354   224  6520 11834
   65  185.8295 363.1524  18247   107  8170 10077
   66  185.7011 363.2091  18273    26  8224 10049
   67  185.8307 363.1578  18404   131  6487 11917
   68  185.9588 363.1942  18671   267  8772  9899
   69  185.9660 363.1927  18586    85  6557 12029
   70  185.8946 363.1718  18446   140  8131 10315
   71  185.8641 363.0857  18362    84  8759  9603
   72  185.7549 363.1564  18419    57  8788  9631
   73  185.8326 363.1524  18539   120  8756  9783
   74  185.8353 363.1578  18545     6  8701  9844
   75  185.9619 363.1840  18588    43  9674  8914
   76  185.8706 363.0874  18388   200  8628  9760
   77  185.7961 363.0911  18436    48  6497 11939
   78  185.7926 363.1001  18424    12  6480 11944
   79  185.8315 363.1474  18594   170  6446 12148
   80  185.9002 363.1640  18548    46  8653  9895
   81  185.9295 363.0966  18457    91  7996 10461
   82  185.8662 363.0791  18446    11  8642  9804
   83  185.8635 363.0765  18415    31  8576  9839
   84  185.8964 363.1587  18573   158  6476 12097
   85  185.9305 363.0976  18502    71  6490 12012
   86  185.8706 363.0799  18337   165  8458  9879
   87  185.8650 363.0715  18286    51  6461 11825
   88  185.8505 363.0515  18452   166  7815 10637
   89  185.7880 363.0894  18443     9  7842 10601
   90  185.8465 363.0218  18505    62  6443 12062
   91  185.9094 363.0378  18525    20  8437 10088
   92  185.9274 363.0877  18469    56  6442 12027
   93  185.8551 363.0541  18426    43  8355 10071
   94  185.7959 363.0785  18418     8  7823 10595
   95  185.9102 363.0261  18486    68  7760 10726
   96  185.8774 362.9505  18448    38  6391 12057
   97  185.8492 363.0127  18256   192  8376  9880
   98  185.8544 363.0061  18294    38  8322  9972
   99  185.9116 362.9727  18243    51  6358 11885
  100  185.9108 363.0188  18253    10  6326 11927
  101  185.9100 363.0217  18440   187  7641 10799
  102  185.8467 363.0037  18417    23  8397 10020
  103  185.8476 363.0008  18296   121  6332 11964
  104  185.8523 362.9964  18021   275  7635 10386
  105  185.9351 362.9104  18188   167  7638 10550
  106  185.9958 362.9237  18300   112  7566 10734
  107  185.8721 362.9381  18394    94  6348 12046
  108  185.8690 362.9335  18337    57  8344  9993
  109  185.8495 362.8719  18171   166  8338  9833
  110  185.8518 362.8687  18082    89  6371 11711
  111  185.8541 362.8640  18073     9  6353 11720
  112  185.8487 362.8709  18200   127  7640 10560
  113  185.7167 362.8738  17997   203  8353  9644
  114  185.6674 362.8249  17898    99  8409  9489
  115  185.7694 362.8707  17940    42  8350  9590
  116  185.8506 362.8580  18107   167  8362  9745
  117  185.8483 362.8655  18123    16  8433  9690
  118  185.7309 362.8377  18146    23  7697 10449
  119  185.5284 362.8358  17847   299  6349 11498
  120  185.4256 362.6917  18849  1002  7467 11382
  121  185.3589 362.5394  18948    99  7469 11479
  122  185.6662 362.7035  17868  1080  7662 10206
  123  185.7987 362.8161  17955    87  8453  9502
  124  185.6399 362.7636  17872    83  8556  9316
  125  185.3522 362.6084  18900  1028  6454 12446
  126  185.3486 362.5401  18775   125  6422 12353
  127  185.3510 362.5340  18770     5  8082 10688
  128  185.3573 362.5400  18851    81  7445 11406
  129  185.3962 362.6564  19027   176  8077 10950
  130  185.3573 362.6705  18905   122  6403 12502
  131  185.3414 362.5302  18648   257  7512 11136
  132  185.2648 362.5168  18656     8  6388 12268
  133  185.3307 362.5313  18719    63  8171 10548
  134  185.3386 362.5319  18817    98  8162 10655
  135  185.3346 362.5357  18838    21  6373 12465
  136  185.3331 362.5338  18769    69  6405 12364
  137  185.2556 362.5115  18477   292  6393 12084
  138  185.2568 362.4429  18783   306  7635 11148
  139  185.2472 362.5098  18412   371  7467 10945
  140  185.2673 362.5643  18486    74  8212 10274
  141  185.2528 362.5135  18411    75  7593 10818
  142  185.1919 362.4188  18604   193  6276 12328
  143  185.1553 362.3589  18493   111  7671 10822
  144  185.1729 362.4833  18640   147  8257 10383
  145  185.2020 362.4790  18748   108  7668 11080
  146  185.1892 362.5473  18343   405  8232 10111
  147  185.1306 362.4495  18490   147  8205 10285
  148  184.9797 362.3962  18371   119  6310 12061
  149  184.9623 362.2614  18304    67  6314 11990
  150  184.9490 362.3450  18495   191  8308 10187
  151  185.0760 362.4149  18535    40  6335 12200
  152  185.0463 362.3665  18584    49  8250 10334
  153  185.0072 362.2451  18471   113  7655 10816
  154  184.8268 362.2235  18017   454  7719 10298
  155  184.7064 362.2163  18054    37  7693 10361
  156  184.8341 362.2186  18143    89  8274  9869
  157  184.8475 362.2922  18386   243  7676 10710
  158  184.9975 362.3081  18279   107  7731 10548
  159  184.7724 362.2066  18144   135  7780 10364
  160  184.6977 362.2132  18014   130  8341  9673
  161  184.6160 362.2392  17942    72  6306 11636
  162  184.6416 362.2607  17998    56  7734 10264
  163  184.7140 362.2293  18129   131  6302 11827
  164  184.5826 362.2849  18139    10  7717 10422
  165  184.5790 362.2810  17986   153  8362  9624
  166  184.5531 362.2277  17762   224  6308 11454
  167  184.4127 362.2450  19118  1356  7531 11587
  168  184.5014 362.2800  17945  1173  6258 11687
  169  184.5075 362.2846  17943     2  6254 11689
  170  184.4311 362.3043  19203  1260  8070 11133
  171  184.4042 362.1828  19116    87  6273 12843
  172  184.3477 362.2274  18899   217  8127 10772
  173  184.3486 362.2359  19180   281  8116 11064
  174  184.4937 362.2814  19162    18  8126 11036
  175  184.4941 362.2769  19080    82  6394 12686
  176  184.4212 362.2974  19004    76  8102 10902
  177  184.3437 362.2260  18844   160  7560 11284
  178  184.3127 362.1700  18827    17  7616 11211
  179  184.3387 362.2343  18942   115  7595 11347
  180  184.4058 362.2384  19036    94  6332 12704
  181  184.4098 362.2316  18805   231  7541 11264
  182  184.3121 362.1710  18701   104  6318 12383
  183  184.2519 362.1355  18698     3  7600 11098
  184  184.2453 362.1403  18723    25  6262 12461
  185  184.3298 362.2302  18705    18  7529 11176
  186  184.4068 362.2340  18855   150  8206 10649
  187  184.3385 362.2286  18783    72  8129 10654
  188  184.2508 362.1405  18543   240  6326 12217
  189  184.1632 362.1515  18508    35  8189 10319
  190  184.1577 362.0608  18551    43  8226 10325
  191  184.1549 362.0633  18675   124  7622 11053
  192  184.1605 362.0681  18674     1  8223 10451
  193  184.2134 362.2010  18639    35  8202 10437
  194  184.2075 362.1945  18517   122  6277 12240
  195  184.1277 362.1182  18576    59  8228 10348
  196  184.1541 362.0612  18414   162  8279 10135
  197  184.1557 362.0662  18485    71  8226 10259
  198  184.1249 362.1242  18468    17  6280 12188
  199  184.1114 362.0171  18398    70  6336 12062
  200  184.0772 362.0778  18392     6  8310 10082
  201  184.1031 362.0143  18330    62  7660 10670
  202  184.0972 362.0162  18363    33  8382  9981
  203  184.0681 362.0754  18380    17  7697 10683
  204  184.0745 362.0781  18218   162  8337  9881
  205  184.0758 362.0802  18306    88  8288 10018
  206  184.0744 362.0737  18443   137  8342 10101
  207  184.0933 362.0153  18392    51  7622 10770
  208  184.0628 362.0708  18366    26  8385  9981
  209  184.0996 362.0096  18205   161  8348  9857
  210  184.0659 362.0741  18243    38  7662 10581
  211  184.0686 362.0729  18313    70  8332  9981
  212  184.0598 362.0744  18169   144  6352 11817
  213  183.9419 362.0914  18301   132  8472  9829
  214  183.9977 362.1056  18172   129  6301 11871
  215  184.0581 362.0765  18132    40  7684 10448
  216  184.0589 362.0796  17997   135  6313 11684
  217  184.0613 362.0733  18052    55  7718 10334
  218  184.0600 362.0753  18122    70  8435  9687
  219  183.9379 362.0884  18134    12  6316 11818
  220  183.8731 362.0770  18046    88  8471  9575
  221  183.9362 362.0859  17983    63  6342 11641
  222  183.9232 362.0686  17930    53  7701 10229
  223  184.0010 362.0561  18034   104  8428  9606
  224  184.0644 362.0759  18108    74  8496  9612
  225  183.9387 362.0882  18072    36  7769 10303
  226  183.8569 362.0039  17939   133  7763 10176
  227  183.8720 362.0663  17772   167  7768 10004
  228  183.9942 362.0590  17880   108  6327 11553
  229  183.9969 362.1125  17995   115  6350 11645
  230  183.9038 362.0174  17881   114  8485  9396
  231  183.8596 362.0124  17801    80  7814  9987
  232  183.8634 362.0710  17684   117  7841  9843
  233  183.8694 362.0752  17723    39  7879  9844
  234  183.8773 362.0717  17895   172  8540  9355
  235  183.9988 362.1114  17902     7  7839 10063
  236  183.8718 362.0771  17907     5  8534  9373
  237  183.8673 362.0748  17660   247  6293 11367
  238  183.7927 362.0822  17656     4  8524  9132
  239  183.7913 362.0830  17664     8  8576  9088
  240  183.9940 362.0624  17836   172  7940  9896
  241  183.8746 362.0789  17741    95  8578  9163
  242  183.8638 362.0757  17730    11  7823  9907
  243  183.8512 362.0118  17575   155  8647  8928
  244  183.7539 361.9658  17437   138  8556  8881
  245  183.7927 362.0904  17546   109  7872  9674
  246  183.8709 362.0800  17747   201  7829  9918
  247  183.9312 362.0965  17670    77  7927  9743
  248  183.8694 362.0779  17530   140  7833  9697
  249  183.8474 362.0075  17524     6  8711  8813
  250  183.7550 361.9614  17470    54  6371 11099
  251  183.7714 362.0255  17642   172  8714  8928
  252  183.8327 362.1387  17609    33  8697  8912
  253  183.8690 362.0783  17552    57  8642  8910
  254  183.6919 361.9584  17396   156  8774  8622
  255  183.6233 361.9749  17374    22  8016  9358
  256  183.7040 362.0258  17427    53  8746  8681
  257  183.8358 362.1420  17597   170  8725  8872
  258  183.8678 362.0742  17670    73  8771  8899
  259  183.7658 361.9490  17499   171  8807  8692
  260  183.6214 361.9729  17304   195  8795  8509
  261  183.6186 361.9753  17308     4  8079  9229
  262  183.6594 362.0268  17272    36  8833  8439
  263  183.6999 362.1623  17428   156  8020  9408
  264  183.8499 362.0118  17445    17  8021  9424
  265  183.7555 361.9615  17434    11  6368 11066
  266  183.6228 361.9738  17261   173  6422 10839
  267  183.6443 361.9096  17294    33  8905  8389
  268  183.6979 361.9603  17401   107  6461 10940
  269  183.7509 361.9638  17457    56  6426 11031
  270  183.7147 362.0264  17353   104  8876  8477
  271  183.6968 361.9589  17182   171  6370 10812
  272  183.6225 361.9687  17203    21  8969  8234
  273  183.7230 361.8908  17210     7  8145  9065
  274  183.7238 361.8933  17306    96  9016  8290
  275  183.6912 361.9632  17279    27  6430 10849
  276  183.7974 361.8805  17250    29  6467 10783
  277  183.6501 361.9107  17193    57  9018  8175
  278  183.5920 361.8730  17140    53  8172  8968
  279  183.5907 361.8708  17085    55  6502 10583
  280  183.6857 361.9527  17106    21  8159  8947
  281  183.7249 361.8932  17260   154  6466 10794
  282  183.7254 361.8914  17193    67  8171  9022
  283  183.5864 361.8004  17139    54  8278  8861
  284  183.5516 362.0197  17078    61  8144  8934
  285  183.6878 361.9517  17086     8  8178  8908
  286  183.6881 361.9592  17137    51  6525 10612
  287  183.7278 361.8916  17226    89  9052  8174
  288  183.5483 361.7525  16980   246  8201  8779
  289  183.6364 361.6461  16917    63  6497 10420
  290  183.5784 361.7906  16961    44  6520 10441
  291  183.6242 361.7272  16862    99  8225  8637
  292  183.6319 361.9185  16971   109  8286  8685
  293  183.6489 361.9084  17075   104  6505 10570
  294  183.5961 361.8729  17073     2  6587 10486
  295  183.6238 361.7277  16966   107  8271  8695
  296  183.5892 361.8657  16955    11  8278  8677
  297  183.5244 361.9151  16965    10  6606 10359
  298  183.6310 361.7998  16981    16  8283  8698
  299  183.6274 361.7247  16925    56  9292  7633
  300  183.6406 361.6504  16957    32  6514 10443
  301  183.5692 361.9707  16928    29  6566 10362
  302  183.4468 361.7896  18076  1148  9736  8340
  303  183.5244 361.9155  16880  1196  8277  8603
  304  183.6230 361.7233  16851    29  6546 10305
  305  183.5093 361.8881  16961   110  8260  8701
  306  183.6433 361.9900  16901    60  8303  8598
  307  183.5655 361.8985  16898     3  8275  8623
  308  183.5196 361.8425  16899     1  8237  8662
  309  183.6160 361.7296  16830    69  8225  8605
  310  183.5487 361.8216  16889    59  9169  7720
  311  183.5265 362.0904  16986    97  8223  8763
  312  183.6421 362.0792  16977     9  6504 10473
  313  183.5723 361.9733  16852   125  6478 10374
  314  183.5966 361.9896  16974   122  8123  8851
  315  183.6954 361.9607  16953    21  6436 10517
  316  183.6232 362.0435  17013    60  8124  8889
  317  183.7022 362.0272  17058    45  8024  9034
  318  183.7066 362.0296  17071    13  6426 10645
  319  183.6599 362.0260  17043    28  8915  8128
  320  183.6969 361.9648  17066    23  8032  9034
  321  183.7103 362.0315  17069     3  9617  7452
  322  183.7699 362.0293  17298   229  8776  8522
  323  183.8332 362.1414  17273    25  7962  9311
  324  183.7034 362.1654  17323    50  6355 10968
  325  183.6969 362.1616  17195   128  8748  8447
  326  183.6353 362.0447  17138    57  7860  9278
  327  183.7886 362.0911  17308   170  9483  7825
  328  183.8709 362.0828  17398    90  7807  9591
  329  183.9682 362.1807  17460    62  9509  7951
  330  183.9662 362.1768  17368    92  7781  9587
  331  183.9338 362.0975  17347    21  7866  9481
  332  183.8652 362.0770  17304    43  6257 11047
  333  183.8730 362.0793  17414   110  6262 11152
  334  183.9674 362.1844  17429    15  6291 11138
  335  183.9771 362.1838  17465    36  6191 11274
  336  183.9752 362.1792  17629   164  9377  8252
  337  183.9387 362.0956  17519   110  9376  8143
  338  183.8734 362.0794  17501    18  9281  8220
  339  183.9959 362.1136  17495     6  9330  8165
  340  184.0591 362.1615  17756   261  6196 11560
  341  184.0149 362.1164  17645   111  7577 10068
  342  184.0678 362.0827  17554    91  6170 11384
  343  184.0640 362.0769  17469    85  8316  9153
  344  184.0658 362.0831  17525    56  8248  9277
  345  184.0743 362.1992  17707   182  8255  9452
  346  184.2017 362.2089  17828   121  8233  9595
  347  184.2020 362.2062  17725   103  9176  8549
  348  184.0732 362.0824  17673    52  8227  9446
  349  184.0701 362.0797  17536   137  8126  9410
  350  184.1059 362.1282  17656   120  9135  8521
  351  184.2012 362.2083  17889   233  9197  8692
  352  184.2457 362.1508  17859    30  9106  8753
  353  184.2086 362.2084  17834    25  7478 10356
  354  184.1602 362.1558  17807    27  6131 11676
  355  184.1572 362.1590  17829    22  8111  9718
  356  184.1245 362.1216  17958   129  9192  8766
  357  184.2426 362.1489  17866    92  6111 11755
  358  184.3077 362.1771  17955    89  7369 10586
  359  184.2492 362.1382  17894    61  9033  8861
  360  184.1933 362.0951  17717   177  6065 11652
  361  184.1612 362.0486  17796    79  7428 10368
  362  184.1560 362.0641  17803     7  9005  8798
  363  184.2104 362.0978  18069   266  8011 10058
  364  184.2558 362.1416  18005    64  9003  9002
  365  184.2568 362.1360  17806   199  7255 10551
  366  184.2497 362.1373  17777    29  7906  9871
  367  184.2479 362.1334  17730    47  6032 11698
  368  184.2517 362.1409  17935   205  7905 10030
  369  184.3809 362.1389  17869    66  7844 10025
  370  184.2602 362.1359  17738   131  7776  9962
  371  184.2581 362.1292  17737     1  6037 11700
  372  184.2518 362.1311  17674    63  7215 10459
  373  184.2215 362.0828  17925   251  7161 10764
  374  184.2867 362.0581  17910    15  7210 10700
  375  184.3807 362.1332  17889    21  7150 10739
  376  184.3187 362.1599  17928    39  7148 10780
  377  184.3547 362.0158  17855    73  6018 11837
  378  184.2177 362.0759  17791    64  5984 11807
  379  184.2187 362.0806  17766    25  7733 10033
  380  184.4002 362.0360  17911   145  7673 10238
  381  184.3844 362.1272  18027   116  7717 10310
  382  184.4790 362.0178  17897   130  7087 10810
  383  184.3574 362.0191  17829    68  7025 10804
  384  184.3198 361.9686  17913    84  7631 10282
  385  184.2260 362.0714  17899    14  7016 10883
  386  184.3447 362.0015  17942    43  5911 12031
  387  184.4018 362.0289  17988    46  6012 11976
  388  184.4776 362.0083  17968    20  5962 12006
  389  184.3605 362.0096  17826   142  5909 11917
  390  184.3222 361.9666  18027   201  7593 10434
  391  184.4906 361.9207  17915   112  5930 11985
  392  184.2913 361.9678  18020   105  7534 10486
  393  184.4377 361.8959  17973    47  6951 11022
  394  184.3619 362.0056  17968     5  6897 11071
  395  184.4382 361.8875  17944    24  5952 11992
  396  184.4858 361.9232  17958    14  6897 11061
  397  184.3358 361.9061  17942    16  6916 11026
  398  184.4374 361.8915  17939     3  6894 11045
  399  184.4793 361.9304  17862    77  6884 10978
  400  184.4458 361.8858  17988   126  6878 11110
  401  184.4404 361.8915  17962    26  6844 11118
  402  184.4409 361.8887  17984    22  7354 10630
  403  184.3886 361.8558  17781   203  6789 10992
  404  184.4366 361.8795  17813    32  6772 11041
  405  184.4443 361.8817  17786    27  6765 11021
  406  184.4999 361.9135  17977   191  7308 10669
  407  184.4442 361.8879  17963    14  5844 12119
  408  184.3145 361.8413  17899    64  5835 12064
  409  184.3449 361.6840  17809    90  7313 10496
  410  184.3450 361.8074  17733    76  5880 11853
  411  184.4421 361.8807  17846   113  6720 11126
  412  184.4936 361.9127  17947   101  5797 12150
  413  184.4946 361.9167  18030    83  6632 11398
  414  184.3894 361.8098  17789   241  6615 11174
  415  184.3250 361.7454  17787     2  7182 10605
  416  184.3407 361.8004  17628   159  5790 11838
  417  184.4618 361.8171  17785   157  5761 12024
  418  184.4966 361.9145  17912   127  6618 11294
  419  184.4217 361.8288  18055   143  6630 11425
  420  184.3859 361.7343  17742   313  7183 10559
  421  184.3339 361.6163  17819    77  6599 11220
  422  184.3342 361.6157  17576   243  6581 10995
  423  184.4649 361.8157  17841   265  5789 12052
  424  184.4728 361.8268  18019   178  7077 10942
  425  184.4458 361.7621  17930    89  5838 12092
  426  184.3296 361.6086  17659   271  6587 11072
  427  184.3364 361.6093  17690    31  7122 10568
  428  184.3925 361.7295  17833   143  5816 12017
  429  184.4477 361.7639  17905    72  5760 12145
  430  184.3931 361.7194  17805   100  7100 10705
  431  184.3317 361.5992  17618   187  5764 11854
  432  184.3301 361.5300  17432   186  5774 11658
  433  184.3262 361.6055  17492    60  7155 10337
  434  184.3398 361.6136  17616   124  6625 10991
  435  184.3440 361.6039  17627    11  5800 11827
  436  184.3318 361.5961  17655    28  6643 11012
  437  184.2604 361.5173  17422   233  7130 10292
  438  184.2538 361.5162  17373    49  5779 11594
  439  184.2554 361.5145  17426    53  7116 10310
  440  184.3246 361.5337  17614   188  5734 11880
  441  184.3378 361.5299  17598    16  7149 10449
  442  184.2693 361.4475  17884   286  6709 11175
  443  184.2579 361.4388  17614   270  6715 10899
  444  184.2498 361.4397  17583    31  5663 11920
  445  184.2461 361.4432  17704   121  5689 12015
  446  184.2595 361.4467  17762    58  6685 11077
  447  184.2651 361.4477  17913   151  6715 11198
  448  184.2544 361.4351  17728   185  6670 11058
  449  184.2092 361.2790  17482   246  5673 11809
  450  184.0752 361.2093  17459    23  7231 10228
  451  184.0835 361.4086  17600   141  5634 11966
  452  184.0554 361.3018  17693    93  7302 10391
  453  184.0604 361.2939  17627    66  6764 10863
  454  184.0955 361.1384  17232   395  5707 11525
  455  183.9896 361.1277  17274    42  6798 10476
  456  184.0352 361.2896  17381   107  5697 11684
  457  184.0416 361.2902  17400    19  5659 11741
  458  184.0141 361.2328  17342    58  7226 10116
  459  183.9920 361.1231  17109   233  7216  9893
  460  183.9840 361.1191  17132    23  6833 10299
  461  183.8604 361.0912  17030   102  7330  9700
  462  183.8887 361.1631  17245   215  5685 11560
  463  183.8918 361.1712  17087   158  7367  9720
  464  183.8628 361.0942  17092     5  7329  9763
  465  183.7895 361.1006  16976   116  5712 11264
  466  183.7831 361.0973  16998    22  6825 10173
  467  183.7461 361.1588  16978    20  7384  9594
  468  183.6726 361.1188  17078   100  6915 10163
  469  183.7423 361.1061  16885   193  7431  9454
  470  183.7363 361.0998  16877     8  5653 11224
  471  183.7780 361.0909  16861    16  7411  9450
  472  183.6721 361.1282  16905    44  7501  9404
  473  183.5957 361.1118  16841    64  6954  9887
  474  183.5473 361.1525  16789    52  6940  9849
  475  183.5954 361.1079  16805    16  6863  9942
  476  183.7561 361.0276  16721    84  5672 11049
  477  183.5547 361.0280  16683    38  5610 11073
  478  183.4497 361.0832  17841  1158  5704 12137
  479  183.5359 361.1488  16579  1262  7558  9021
  480  183.5293 361.1462  16651    72  5665 10986
  481  183.3893 361.1269  17668  1017  6732 10936
  482  183.4102 361.0546  17730    62  6685 11045
  483  183.3505 361.2092  17693    37  6685 11008
  484  183.2960 361.0507  17707    14  6687 11020
  485  183.2756 361.1099  17579   128  5723 11856
  486  183.2228 361.0748  17478   101  5706 11772
  487  183.2216 361.0788  17494    16  7208 10286
  488  183.2803 361.1060  17615   121  5700 11915
  489  183.2803 361.1111  17643    28  6662 10981
  490  183.1717 361.0495  17519   124  6722 10797
  491  183.1671 361.0428  17474    45  7244 10230
  492  183.1621 361.0454  17326   148  5677 11649
  493  183.1190 361.0013  17273    53  5707 11566
  494  183.1689 361.0515  17434   161  6728 10706
  495  183.1685 361.0498  17453    19  6676 10777
  496  183.2226 361.0141  17337   116  5713 11624
  497  183.1082 361.0024  17226   111  7330  9896
  498  183.1089 360.9956  17066   160  5661 11405
  499  183.1081 361.0009  17167   101  6707 10460
