# Supplementary material for: Maximum likelihood-based estimation of diffusion coefficient is quick and reliable method for analyzing estradiol actions on surface receptor movements
Source: Front Neuroinform. 2023 Mar 8;17:1005936. doi: 10.3389/fninf.2023.1005936 (PMC10031098; doi:10.3389/fninf.2023.1005936)
Supplement: Supplementary file 3 [file Data_Sheet_3.ZIP › 01-measured/00-Immobile/37C/workstate_24_0062.dat]

    0  181.1998 387.9495  16846     0  8155  8691
    1  181.1974 387.9485  16782    64  8606  8176
    2  181.2045 387.9525  16810    28  8551  8259
    3  181.2319 388.0227  16881    71  8959  7922
    4  181.2820 388.0546  16782    99  8543  8239
    5  181.2352 388.0218  16818    36  8134  8684
    6  181.2071 387.9540  16830    12  8877  7953
    7  181.2034 387.9486  16952   122  8551  8401
    8  181.2080 387.9550  16868    84  8551  8317
    9  181.2345 388.0205  16938    70  9003  7935
   10  181.3316 388.1084  16936     2  8084  8852
   11  181.3054 388.1265  16967    31  8018  8949
   12  181.2205 387.9575  17024    57  7992  9032
   13  181.2167 387.9501  16995    29  8421  8574
   14  181.2127 387.9478  17074    79  8837  8237
   15  181.2890 388.0554  17056    18  8871  8185
   16  181.3371 388.1127  17088    32  7978  9110
   17  181.3081 388.1221  17105    17  8002  9103
   18  181.2570 388.0849  17073    32  7972  9101
   19  181.3924 388.0429  17092    19  8832  8260
   20  181.2992 388.0525  17099     7  7848  9251
   21  181.3031 388.0529  17174    75  7900  9274
   22  181.4015 388.0418  17199    25  7971  9228
   23  181.4672 388.1352  17170    29  8825  8345
   24  181.3186 388.1105  17092    78  8769  8323
   25  181.3147 388.1158  17137    45  8741  8396
   26  181.4019 388.0582  17219    82  8213  9006
   27  181.5133 388.1925  17126    93  8231  8895
   28  181.4760 388.1354  17288   162  7878  9410
   29  181.5290 388.0832  17071   217  8247  8824
   30  181.4194 387.9387  17302   231  8177  9125
   31  181.4599 387.9875  17295     7  8797  8498
   32  181.5222 388.0204  17128   167  8461  8667
   33  181.7085 388.1162  17113    15  8477  8636
   34  181.7022 388.0104  17185    72  8472  8713
   35  181.7001 388.0018  17285   100  8489  8796
   36  181.5915 387.8904  17108   177  8173  8935
   37  181.5942 387.9590  17180    72  8175  9005
   38  181.6570 387.8985  17265    85  8452  8813
   39  181.7464 388.0525  17197    68  8161  9036
   40  181.7091 388.0058  17230    33  8096  9134
   41  181.7458 388.0513  17238     8  8421  8817
   42  181.7043 387.9955  17294    56  8432  8862
   43  181.7059 387.9367  17345    51  8356  8989
   44  181.6973 387.9986  17326    19  8159  9167
   45  181.7071 388.0077  17268    58  8458  8810
   46  181.8278 387.9698  17343    75  8381  8962
   47  181.7065 387.9979  17298    45  8367  8931
   48  181.7398 387.9827  17296     2  8324  8972
   49  181.7480 388.0400  17292     4  7986  9306
   50  181.7476 388.0445  17323    31  8096  9227
   51  181.7117 388.0035  17387    64  8295  9092
   52  181.8913 387.9430  17311    76  8265  9046
   53  181.7662 387.9480  17448   137  7860  9588
   54  181.7084 387.9330  17435    13  7854  9581
   55  181.7710 387.9680  17375    60  7956  9419
   56  181.8372 387.9862  17430    55  7908  9522
   57  181.8913 387.9422  17465    35  8330  9135
   58  181.8306 387.9189  17535    70  8248  9287
   59  181.7886 387.8087  17501    34  8170  9331
   60  181.6683 387.8816  17544    43  7849  9695
   61  181.8237 387.8548  17515    29  7849  9666
   62  181.8910 387.9355  17407   108  7835  9572
   63  181.8950 387.9313  17451    44  7788  9663
   64  181.8726 387.8997  17501    50  7792  9709
   65  181.8014 387.8032  17547    46  7719  9828
   66  181.7258 387.8324  17493    54  7804  9689
   67  181.8253 387.8529  17547    54  7746  9801
   68  181.8959 387.9301  17595    48  8148  9447
   69  181.8943 387.9292  17596     1  8175  9421
   70  181.8338 387.8450  17624    28  8109  9515
   71  181.7898 387.8059  17615     9  7687  9928
   72  181.7897 387.8007  17628    13  7677  9951
   73  181.7475 387.8385  17596    32  8115  9481
   74  181.8123 387.8450  17616    20  8081  9535
   75  181.8702 387.8089  17733   117  8028  9705
   76  181.8013 387.7977  17660    73  8038  9622
   77  181.7982 387.7956  17747    87  7598 10149
   78  181.7965 387.7967  17668    79  8052  9616
   79  181.8016 387.7858  17740    72  7608 10132
   80  181.8643 387.8030  17769    29  8001  9768
   81  181.7998 387.7965  17777     8  7601 10176
   82  181.8033 387.7905  17818    41  7550 10268
   83  181.7130 387.7097  17888    70  8010  9878
   84  181.8059 387.7737  17782   106  7487 10295
   85  181.8045 387.7838  17816    34  8008  9808
   86  181.7990 387.7915  17871    55  8044  9827
   87  181.8176 387.7175  17952    81  8001  9951
   88  181.7981 387.7869  17887    65  7986  9901
   89  181.7156 387.7061  17946    59  7469 10477
   90  181.7139 387.7028  17855    91  7864  9991
   91  181.7491 387.7532  17759    96  7971  9788
   92  181.7759 387.7334  18003   244  7363 10640
   93  181.8149 387.7194  18032    29  7944 10088
   94  181.7765 387.7274  17974    58  7418 10556
   95  181.7213 387.6398  17979     5  7898 10081
   96  181.7097 387.6979  18010    31  7322 10688
   97  181.7473 387.7421  17979    31  7819 10160
   98  181.7218 387.6999  18023    44  7873 10150
   99  181.7359 387.6263  18109    86  7882 10227
  100  181.7183 387.7007  18067    42  7844 10223
  101  181.7132 387.6927  18087    20  7793 10294
  102  181.7217 387.6327  18096     9  7801 10295
  103  181.7239 387.6303  18059    37  7313 10746
  104  181.7376 387.6184  18096    37  7286 10810
  105  181.6828 387.5930  18128    32  7778 10350
  106  181.7192 387.5283  18023   105  7199 10824
  107  181.6686 387.5896  18006    17  7744 10262
  108  181.7330 387.3921  17416   590  7356 10060
  109  181.6656 387.5904  18101   685  7797 10304
  110  181.6727 387.5910  18182    81  7240 10942
  111  181.7155 387.5236  18157    25  7227 10930
  112  181.7559 387.4907  17477   680  7324 10153
  113  181.7424 387.3247  17382    95  7314 10068
  114  181.6820 387.3089  17496   114  7329 10167
  115  181.6422 387.3891  17517    21  7351 10166
  116  181.7327 387.4517  17353   164  7341 10012
  117  181.7514 387.3192  17465   112  7349 10116
  118  181.6955 387.2092  17496    31  7369 10127
  119  181.6257 387.1913  17312   184  7338  9974
  120  181.5959 387.2990  17324    12  7312 10012
  121  181.4633 387.3237  17572   248  7275 10297
  122  181.6580 387.2498  17363   209  7304 10059
  123  181.6929 387.2083  17444    81  7337 10107
  124  181.4604 387.2312  17652   208  7936  9716
  125  181.4800 387.2106  17582    70  7235 10347
  126  181.4509 387.3155  17528    54  7249 10279
  127  181.5167 387.2483  17354   174  7370  9984
  128  181.5478 387.1094  17355     1  7342 10013
  129  181.4352 387.1705  17540   185  7244 10296
  130  181.3647 387.1716  17522    18  7849  9673
  131  181.3549 387.1680  17476    46  7286 10190
  132  181.3488 387.1640  17503    27  7267 10236
  133  181.3492 387.1668  17516    13  7320 10196
  134  181.3531 387.1620  17555    39  7858  9697
  135  181.3527 387.1637  17419   136  7947  9472
  136  181.3480 387.1681  17348    71  7806  9542
  137  181.2325 387.0274  17386    38  7301 10085
  138  181.1047 387.0407  17421    35  7884  9537
  139  181.1034 387.0439  17464    43  7252 10212
  140  181.2619 387.0989  17420    44  7275 10145
  141  181.1147 387.1017  17390    30  7911  9479
  142  181.0810 386.9779  17409    19  7296 10113
  143  181.0300 387.0595  17438    29  7875  9563
  144  180.9628 386.9902  17481    43  7278 10203
  145  181.0813 387.0609  17348   133  7843  9505
  146  181.0782 387.0628  17441    93  7349 10092
  147  181.0147 386.9590  17372    69  7839  9533
  148  180.9519 386.9840  17310    62  7300 10010
  149  180.9495 386.9826  17252    58  7294  9958
  150  180.9456 386.9868  17257     5  7323  9934
  151  180.9525 386.9891  17243    14  7290  9953
  152  180.9532 386.9888  17389   146  7809  9580
  153  180.9456 386.9885  17312    77  7281 10031
  154  180.9326 386.9801  17219    93  7287  9932
  155  180.8765 387.0188  17323   104  7757  9566
  156  180.8346 386.9771  17318     5  7297 10021
  157  180.8423 386.9871  17186   132  7282  9904
  158  180.8958 386.9407  17225    39  7786  9439
  159  180.9309 386.9788  17182    43  7306  9876
  160  180.7695 386.9657  17202    20  7766  9436
  161  180.6626 386.8859  17208     6  7774  9434
  162  180.7455 386.8970  17242    34  7274  9968
  163  180.7684 387.0107  17185    57  7383  9802
  164  180.8282 386.9757  17236    51  7281  9955
  165  180.7076 386.9869  17176    60  7357  9819
  166  180.6576 386.8877  17158    18  7787  9371
  167  180.4126 386.8354  17404   246  7963  9441
  168  180.6088 386.8419  17191   213  7359  9832
  169  180.6281 386.9007  17054   137  7789  9265
  170  180.6537 386.8852  17146    92  7332  9814
  171  180.4088 386.8366  17224    78  8026  9198
  172  180.4031 386.8304  17278    54  7259 10019
  173  180.3824 386.7756  17291    13  7251 10040
  174  180.6027 386.8437  17101   190  7334  9767
  175  180.4429 386.8090  17239   138  7975  9264
  176  180.4073 386.8300  17259    20  7250 10009
  177  180.4007 386.8274  17259     0  8007  9252
  178  180.3238 386.8292  17312    53  7948  9364
  179  180.3754 386.7731  17257    55  7333  9924
  180  180.3811 386.8682  17225    32  7270  9955
  181  180.3812 386.7753  17198    27  7919  9279
  182  180.3328 386.8304  17005   193  7921  9084
  183  180.2833 386.8269  17066    61  7851  9215
  184  180.2196 386.8674  17251   185  7900  9351
  185  180.2210 386.9287  17240    11  7918  9322
  186  180.3309 386.8303  17231     9  7300  9931
  187  180.2836 386.8924  17164    67  7929  9235
  188  180.2821 386.8287  17192    28  7985  9207
  189  180.2168 386.8660  17116    76  7276  9840
  190  180.1454 386.8687  17192    76  7289  9903
  191  179.9844 386.8251  17090   102  7328  9762
  192  180.1935 386.8708  17113    23  7914  9199
  193  180.2219 386.8702  17036    77  7890  9146
  194  180.2158 386.8688  17028     8  7291  9737
  195  180.2145 386.8663  17102    74  7290  9812
  196  180.1451 386.8654  17107     5  7311  9796
  197  180.1456 386.8680  17075    32  7317  9758
  198  180.2096 386.8689  16967   108  7285  9682
  199  180.1445 386.8664  17070   103  7244  9826
  200  180.1448 386.8643  16948   122  7894  9054
  201  179.9684 386.8223  16931    17  7360  9571
  202  179.9646 386.8276  17050   119  7873  9177
  203  180.0128 386.8672  16904   146  7347  9557
  204  180.0457 386.7987  16919    15  7339  9580
  205  180.1745 386.8192  16863    56  7924  8939
  206  180.1415 386.8647  16940    77  7346  9594
  207  179.9674 386.8261  17015    75  7332  9683
  208  179.9350 386.7664  16897   118  7336  9561
  209  179.9177 386.8001  16849    48  7908  8941
  210  179.9208 386.8034  16799    50  7340  9459
  211  179.9788 386.8174  16962   163  7386  9576
  212  179.8714 386.7590  16864    98  7351  9513
  213  179.8645 386.7560  16981   117  7904  9077
  214  179.8691 386.7487  16829   152  7365  9464
  215  179.9128 386.8049  16871    42  7861  9010
  216  179.9761 386.8200  16742   129  7939  8803
  217  179.9910 386.7522  16749     7  7853  8896
  218  179.8655 386.7613  16767    18  7880  8887
  219  179.7755 386.7387  16772     5  7905  8867
  220  179.8759 386.6914  16783    11  7436  9347
  221  179.8627 386.7596  16786     3  7391  9395
  222  179.9885 386.7472  16648   138  7378  9270
  223  179.9098 386.8051  16752   104  7925  8827
  224  179.8997 386.8135  16579   173  7358  9221
  225  179.8024 386.7957  16694   115  7916  8778
  226  179.8665 386.6995  16697     3  7413  9284
  227  179.8673 386.6996  16716    19  8015  8701
  228  179.8095 386.7944  16573   143  7896  8677
  229  179.8718 386.8054  16622    49  7440  9182
  230  179.7758 386.7343  16636    14  7434  9202
  231  179.6624 386.6599  16561    75  7994  8567
  232  179.6216 386.7177  16585    24  7456  9129
  233  179.8631 386.7014  16504    81  7930  8574
  234  179.8781 386.6931  16576    72  7440  9136
  235  179.8077 386.7880  16451   125  7918  8533
  236  179.7715 386.7374  16534    83  7468  9066
  237  179.6759 386.6772  16558    24  7941  8617
  238  179.6174 386.7134  16566     8  7918  8648
  239  179.6757 386.7905  16592    26  7961  8631
  240  179.8706 386.6967  16460   132  7955  8505
  241  179.7708 386.7404  16480    20  7451  9029
  242  179.6618 386.6563  16507    27  7488  9019
  243  179.6851 386.7202  16417    90  7911  8506
  244  179.5859 386.6548  16475    58  7449  9026
  245  179.6046 386.7865  16381    94  7500  8881
  246  179.7666 386.7366  16375     6  7896  8479
  247  179.7698 386.7365  16409    34  7606  8803
  248  179.6614 386.6604  16361    48  7500  8861
  249  179.5858 386.6553  16374    13  7542  8832
  250  179.6141 386.7108  16336    38  7561  8775
  251  179.6083 386.7191  16320    16  7526  8794
  252  179.6462 386.7325  16368    48  7541  8827
  253  179.6390 386.7387  16292    76  7546  8746
  254  179.5850 386.6515  16253    39  7541  8712
  255  179.5638 386.6527  16317    64  7616  8701
  256  179.5133 386.6645  16317     0  7588  8729
  257  179.6412 386.7355  16322     5  7966  8356
  258  179.6484 386.7302  16307    15  7921  8386
  259  179.5885 386.6494  16316     9  7572  8744
  260  179.5073 386.6716  16299    17  7965  8334
  261  179.5062 386.6649  16303     4  7964  8339
  262  179.4507 386.6392  16453   150  7607  8846
  263  179.5128 386.6628  16300   153  7983  8317
  264  179.5860 386.6539  16213    87  7658  8555
  265  179.5853 386.6502  16303    90  7580  8723
  266  179.5082 386.6642  16255    48  7664  8591
  267  179.4212 386.5771  16399   144  7580  8819
  268  179.5313 386.5489  16199   200  7691  8508
  269  179.5261 386.6271  16268    69  7655  8613
  270  179.5139 386.6642  16229    39  7728  8501
  271  179.5069 386.6712  16184    45  7990  8194
  272  179.4211 386.6635  16328   144  7330  8998
  273  179.3837 386.5627  16381    53  7346  9035
  274  179.4471 386.6309  16414    33  8340  8074
  275  179.4513 386.6301  16188   226  7635  8553
  276  179.5351 386.5871  16114    74  7715  8399
  277  179.5094 386.5297  16196    82  7800  8396
  278  179.4769 386.6052  16357   161  7657  8700
  279  179.3613 386.6290  16436    79  7417  9019
  280  179.3972 386.6088  16401    35  7383  9018
  281  179.4509 386.6300  16369    32  7424  8945
  282  179.5065 386.6608  16188   181  8092  8096
  283  179.4417 386.5006  16493   305  8436  8057
  284  179.4791 386.4219  15917   576  7466  8451
  285  179.3997 386.6082  16394   477  8425  7969
  286  179.4796 386.6064  16236   158  8430  7806
  287  179.4775 386.6059  16239     3  7665  8574
  288  179.4200 386.6619  16318    79  8435  7883
  289  179.3850 386.5571  16198   120  8488  7710
  290  179.4215 386.4069  15969   229  8266  7703
  291  179.4189 386.4090  15916    53  7438  8478
  292  179.3632 386.6306  16139   223  7483  8656
  293  179.5132 386.5242  16013   126  8172  7841
  294  179.5036 386.5239  15989    24  8165  7824
  295  179.3951 386.4816  15778   211  8331  7447
  296  179.3720 386.5530  16287   509  7831  8456
  297  179.3913 386.4795  15800   487  8007  7793
  298  179.4399 386.5011  16115   315  7521  8594
  299  179.4213 386.6572  16166    51  7510  8656
  300  179.4432 386.4990  15798   368  8399  7399
  301  179.4483 386.4229  15671   127  8356  7315
  302  179.3842 386.4845  15842   171  7470  8372
  303  179.4467 386.4216  15822    20  8283  7539
  304  179.5000 386.5261  16021   199  7962  8059
  305  179.5004 386.5276  15949    72  8186  7763
  306  179.4514 386.4235  15759   190  8318  7441
  307  179.4481 386.4239  15820    61  8312  7508
  308  179.3836 386.4079  15657   163  8231  7426
  309  179.3904 386.4844  15783   126  7941  7842
  310  179.4374 386.5880  16081   298  7412  8669
  311  179.4997 386.5322  16079     2  7373  8706
  312  179.4570 386.5583  16095    16  7758  8337
  313  179.3829 386.6906  16097     2  7757  8340
  314  179.4005 386.6121  16115    18  8308  7807
  315  179.4215 386.6641  16106     9  7653  8453
  316  179.5834 386.6574  15833   273  7728  8105
  317  179.5098 386.6691  15788    45  8057  7731
  318  179.5149 386.6946  15983   195  7775  8208
  319  179.4467 386.7204  16138   155  7310  8828
  320  179.5051 386.6665  15923   215  7662  8261
  321  179.5318 386.7324  15984    61  8017  7967
  322  179.5821 386.6584  15912    72  7610  8302
  323  179.6579 386.6635  15922    10  7561  8361
  324  179.5841 386.6574  15944    22  7940  8004
  325  179.5727 386.7295  15927    17  7591  8336
  326  179.5120 386.6699  15891    36  7862  8029
  327  179.5441 386.8427  15981    90  7920  8061
  328  179.6732 386.7966  15945    36  7391  8554
  329  179.7950 386.8023  15971    26  7505  8466
  330  179.8001 386.7935  15967     4  7423  8544
  331  179.6776 386.7938  16049    82  7886  8163
  332  179.6065 386.7902  16041     8  7372  8669
  333  179.7835 386.7506  16048     7  7405  8643
  334  179.9657 386.8282  16079    31  7360  8719
  335  179.9581 386.8387  16034    45  7389  8645
  336  179.8986 386.8802  16081    47  7841  8240
  337  179.9202 386.7763  16134    53  7406  8728
  338  179.8513 386.7757  16152    18  7855  8297
  339  179.9080 386.8111  16118    34  7834  8284
  340  180.0060 386.8771  16161    43  7385  8776
  341  180.0099 386.8781  16052   109  7836  8216
  342  180.1075 386.8015  16130    78  7727  8403
  343  180.0396 386.8057  16105    25  7230  8875
  344  179.9447 386.8579  16090    15  7756  8334
  345  180.0789 386.8921  16142    52  7734  8408
  346  180.0742 386.9547  16136     6  7795  8341
  347  180.1452 386.8714  16122    14  7789  8333
  348  180.1410 386.8741  16137    15  7772  8365
  349  180.1105 386.8048  16192    55  7094  9098
  350  180.0748 386.8885  16194     2  7778  8416
  351  180.1422 386.9369  16227    33  7217  9010
  352  180.2122 386.9360  16354   127  7740  8614
  353  180.2120 386.9358  16240   114  7210  9030
  354  180.2103 386.8704  16274    34  7169  9105
  355  180.0805 386.8878  16335    61  7763  8572
  356  180.0814 386.8855  16337     2  7755  8582
  357  180.2104 386.9349  16349    12  7170  9179
  358  180.2120 386.9401  16287    62  7744  8543
  359  180.2197 386.8701  16245    42  7143  9102
  360  180.2154 386.8662  16267    22  7134  9133
  361  180.3128 386.7649  16318    51  7130  9188
  362  180.2142 386.8664  16305    13  7670  8635
  363  180.2159 386.9350  16451   146  7071  9380
  364  180.3683 386.7655  16332   119  7825  8507
  365  180.3232 386.8281  16414    82  7677  8737
  366  180.3769 386.6993  16349    65  7048  9301
  367  180.3192 386.7603  16442    93  7056  9386
  368  180.3701 386.6961  16475    33  6990  9485
  369  180.3262 386.8257  16360   115  7668  8692
  370  180.3823 386.6964  16365     5  6892  9473
  371  180.3825 386.6909  16456    91  7667  8789
  372  180.3761 386.6930  16518    62  6936  9582
  373  180.3744 386.6920  16468    50  7614  8854
  374  180.3234 386.7134  16533    65  7570  8963
  375  180.3744 386.7628  16481    52  6930  9551
  376  180.3890 386.6946  16363   118  7549  8814
  377  180.3858 386.6956  16519   156  6880  9639
  378  180.3781 386.6867  16519     0  6847  9672
  379  180.3771 386.6864  16471    48  7512  8959
  380  180.3774 386.6872  16537    66  6852  9685
  381  180.3823 386.6930  16522    15  7527  8995
  382  180.3919 386.6907  16531     9  6829  9702
  383  180.3890 386.6893  16570    39  7601  8969
  384  180.3843 386.6818  16637    67  6799  9838
  385  180.3787 386.6843  16488   149  6784  9704
  386  180.3787 386.6777  16629   141  7496  9133
  387  180.4599 386.6696  16611    18  6824  9787
  388  180.3921 386.6810  16511   100  7500  9011
  389  180.3875 386.6807  16476    35  6746  9730
  390  180.4538 386.6711  16728   252  7535  9193
  391  180.3849 386.6762  16761    33  7422  9339
  392  180.3842 386.6768  16746    15  7456  9290
  393  180.3860 386.6832  16642   104  6733  9909
  394  180.3913 386.6822  16603    39  6672  9931
  395  180.4099 386.6077  16820   217  6698 10122
  396  180.3886 386.6763  16844    24  6704 10140
  397  180.3845 386.6732  16852     8  7398  9454
  398  180.4589 386.6637  16870    18  7400  9470
  399  180.4163 386.6071  16857    13  6669 10188
  400  180.4882 386.6003  16820    37  7392  9428
  401  180.4743 386.5920  16924   104  6595 10329
  402  180.4053 386.6015  16732   192  7354  9378
  403  180.3931 386.5979  16886   154  6567 10319
  404  180.4121 386.6034  16758   128  7371  9387
  405  180.4865 386.5959  16726    32  7347  9379
  406  180.4672 386.6566  16847   121  7338  9509
  407  180.4492 386.5103  16929    82  7305  9624
  408  180.3973 386.4384  16351   578  7143  9208
  409  180.4137 386.5258  16962   611  6531 10431
  410  180.4100 386.5980  17052    90  7346  9706
  411  180.4839 386.5871  16970    82  6528 10442
  412  180.4632 386.6619  16973     3  6475 10498
  413  180.4897 386.5229  17061    88  7279  9782
  414  180.3342 386.4416  16411   650  7068  9343
  415  180.4264 386.4015  16499    88  6523  9976
  416  180.4624 386.4658  16403    96  6482  9921
  417  180.4843 386.5902  17026   623  6420 10606
  418  180.6212 386.5058  16780   246  7033  9747
  419  180.5799 386.4015  16246   534  6541  9705
  420  180.3600 386.3056  16496   250  6465 10031
  421  180.5185 386.4435  16230   266  6450  9780
  422  180.3805 386.5410  17128   898  7087 10041
  423  180.5313 386.4499  16371   757  6555  9816
  424  180.5472 386.3025  16345    26  6461  9884
  425  180.4519 386.2365  16380    35  7071  9309
  426  180.3758 386.3550  16508   128  7093  9415
  427  180.4239 386.3967  16434    74  6487  9947
  428  180.5239 386.4447  16272   162  6446  9826
  429  180.5810 386.2306  16252    20  6450  9802
  430  180.4515 386.2319  16494   242  6472 10022
  431  180.3575 386.1724  16500     6  7028  9472
  432  180.3485 386.1731  16395   105  7034  9361
  433  180.2981 386.1848  16437    42  7018  9419
  434  180.3283 386.2370  16420    17  7034  9386
  435  180.4455 386.2236  16479    59  6449 10030
  436  180.3001 386.1724  16435    44  7098  9337
  437  180.2265 386.1691  16536   101  6356 10180
  438  180.2247 386.1686  16392   144  6387 10005
  439  180.2176 386.1745  16489    97  6451 10038
  440  180.2913 386.1739  16564    75  6472 10092
  441  180.3030 386.1674  16495    69  7054  9441
  442  180.2137 386.1039  16392   103  7049  9343
  443  180.1783 386.1180  16408    16  7108  9300
  444  180.0328 386.0048  16481    73  7065  9416
  445  180.0801 386.1162  16491    10  6996  9495
  446  180.0835 386.1087  16481    10  6475 10006
  447  180.1478 386.0872  16434    47  6457  9977
  448  180.0902 385.9731  16403    31  6460  9943
  449  180.0233 385.9501  16418    15  6407 10011
  450  179.9638 385.9777  16411     7  7029  9382
  451  179.9616 385.9861  16529   118  6427 10102
  452  180.0701 386.1049  16516    13  6514 10002
  453  179.9671 385.9797  16475    41  7082  9393
  454  179.9514 385.9745  16400    75  6452  9948
  455  179.9441 385.9742  16543   143  7081  9462
  456  179.9032 385.9308  16502    41  6476 10026
  457  179.8834 385.8765  16429    73  7046  9383
  458  179.9105 385.9283  16499    70  7138  9361
  459  179.9066 385.9238  16398   101  6449  9949
  460  179.8988 385.8687  16551   153  7060  9491
  461  179.8288 385.8474  16487    64  6498  9989
  462  179.8072 385.7828  16499    12  6484 10015
  463  179.8097 385.8421  16469    30  6981  9488
  464  179.8915 385.8637  16419    50  7013  9406
  465  179.8330 385.8453  16407    12  6964  9443
  466  179.7925 385.8024  16344    63  7047  9297
  467  179.6869 385.8068  16306    38  7018  9288
  468  179.6839 385.8069  16321    15  7031  9290
  469  179.6741 385.7860  16426   105  6579  9847
  470  179.6673 385.7958  16268   158  6983  9285
  471  179.7889 385.7943  16234    34  7063  9171
  472  179.6471 385.7538  16367   133  6984  9383
  473  179.5782 385.7800  16245   122  6985  9260
  474  179.6098 385.8235  16289    44  7021  9268
  475  179.5350 385.6873  16234    55  7037  9197
  476  179.5300 385.7513  16209    25  6536  9673
  477  179.4724 385.6860  16455   246  6470  9985
  478  179.5721 385.7791  16244   211  7050  9194
  479  179.4467 385.7362  16453   209  7182  9271
  480  179.4469 385.7391  16533    80  7193  9340
  481  179.3856 385.6908  16377   156  7237  9140
  482  179.3918 385.6950  16419    42  7209  9210
  483  179.3880 385.6931  16333    86  7156  9177
  484  179.1832 385.5855  16525   192  6474 10051
  485  179.3736 385.6836  16448    77  6499  9949
  486  179.3739 385.6893  16394    54  7151  9243
  487  179.3739 385.6905  16326    68  6452  9874
  488  179.3786 385.6912  16301    25  7186  9115
  489  179.3779 385.6849  16292     9  7230  9062
  490  179.2249 385.5949  16318    26  6539  9779
  491  179.3621 385.6837  16346    28  7153  9193
  492  179.2699 385.6384  16476   130  6446 10030
  493  179.2728 385.6394  16249   227  7187  9062
  494  179.2539 385.7541  16318    69  6447  9871
  495  179.1646 385.5910  16345    27  6488  9857
  496  179.0958 385.6057  16258    87  6485  9773
  497  179.0931 385.6043  16349    91  7167  9182
  498  179.0956 385.6237  16258    91  7143  9115
  499  179.2181 385.5920  16292    34  6468  9824
