# Supplementary material for: Maximum likelihood-based estimation of diffusion coefficient is quick and reliable method for analyzing estradiol actions on surface receptor movements
Source: Front Neuroinform. 2023 Mar 8;17:1005936. doi: 10.3389/fninf.2023.1005936 (PMC10031098; doi:10.3389/fninf.2023.1005936)
Supplement: Supplementary file 3 [file Data_Sheet_3.ZIP › 01-measured/00-Immobile/37C/workstate_24_0064.dat]

    0  246.3735 388.4400   8672     0  5306  3366
    1  246.3841 388.5151   8651    21  5452  3199
    2  246.3842 388.5187   8623    28  5412  3211
    3  246.5064 388.5799   8724   101  5930  2794
    4  246.5651 388.6046   8737    13  6721  2016
    5  246.5666 388.6030   8700    37  6741  1959
    6  246.5003 388.5005   8693     7  5387  3306
    7  246.3837 388.5219   8734    41  5465  3269
    8  246.4975 388.5062   8764    30  5379  3385
    9  246.5689 388.6033   8732    32  5890  2842
   10  246.6123 388.6569   8713    19  7661  1052
   11  246.6090 388.6595   8737    24  7669  1068
   12  246.6288 388.7276   8818    81  5961  2857
   13  246.5569 388.5271   8779    39  7680  1099
   14  246.5601 388.5284   8821    42  5478  3343
   15  246.5693 388.6021   8870    49  5891  2979
   16  246.6105 388.6597   8826    44  7665  1161
   17  246.6343 388.7279   8821     5  5797  3024
   18  246.6316 388.7274   8860    39  6466  2394
   19  246.6802 388.6123   8759   101  6340  2419
   20  246.6334 388.7220   8850    91  5407  3443
   21  246.6361 388.7269   8888    38  5291  3597
   22  246.7399 388.7049   8828    60  5749  3079
   23  246.7388 388.7076   8905    77  6270  2635
   24  246.7090 388.6198   8865    40  6283  2582
   25  246.6232 388.6499   8890    25  5301  3589
   26  246.6971 388.7708   8904    14  6251  2653
   27  247.0262 388.7115   8943    39  6386  2557
   28  246.9354 388.6504   8895    48  5266  3629
   29  246.8322 388.5999   8889     6  7551  1338
   30  246.7614 388.5685   8937    48  5215  3722
   31  246.8501 388.5625   8925    12  7522  1403
   32  246.8731 388.7967   8937    12  5321  3616
   33  247.0585 388.7857   8966    29  5306  3660
   34  247.0919 388.6939   8920    46  5741  3179
   35  246.8390 388.6275   8923     3  6161  2762
   36  246.8971 388.5995   8894    29  5242  3652
   37  246.9398 388.6392   8998   104  6344  2654
   38  246.8788 388.6676   8943    55  5235  3708
   39  247.1197 388.6224   8990    47  5729  3261
   40  247.1165 388.6250   8987     3  5304  3683
   41  247.0740 388.5792   8970    17  6237  2733
   42  247.1182 388.6200   9025    55  5723  3302
   43  247.0578 388.6556   8979    46  6246  2733
   44  246.9576 388.6083   9082   103  5278  3804
   45  247.1190 388.6255   8986    96  5175  3811
   46  247.1222 388.6213   9006    20  6161  2845
   47  247.1207 388.6201   9051    45  6164  2887
   48  247.0591 388.6542   9094    43  5156  3938
   49  246.9987 388.6480   9053    41  6096  2957
   50  247.1201 388.6227   9038    15  6148  2890
   51  247.1180 388.6255   9072    34  5285  3787
   52  247.1229 388.6230   8960   112  6103  2857
   53  247.1788 388.5791   9026    66  5275  3751
   54  247.0174 388.5685   9020     6  5297  3723
   55  246.9608 388.6073   9082    62  7415  1667
   56  247.2342 388.6023   9095    13  7442  1653
   57  247.3082 388.5487   9038    57  7481  1557
   58  247.1794 388.5778   9043     5  5207  3836
   59  247.1789 388.5763   9105    62  5120  3985
   60  247.0576 388.6043   9080    25  6039  3041
   61  247.0194 388.5736   9142    62  5588  3554
   62  247.0209 388.5720   9102    40  5131  3971
   63  247.2382 388.6023   9096     6  5966  3130
   64  247.1213 388.5710   9081    15  7212  1869
   65  247.1782 388.5733   9107    26  5904  3203
   66  247.0592 388.4668   9031    76  5011  4020
   67  247.0570 388.4690   8984    47  7459  1525
   68  247.1351 388.5414   9027    43  5936  3091
   69  247.2359 388.6000   9117    90  5119  3998
   70  247.1366 388.5370   9150    33  5104  4046
   71  247.0625 388.6020   9204    54  5506  3698
   72  247.0037 388.5034   9169    35  5937  3232
   73  246.9625 388.6075   9113    56  5223  3890
   74  247.1176 388.4898   9195    82  5911  3284
   75  247.2382 388.5939   9123    72  5135  3988
   76  247.1664 388.5113   9216    93  4976  4240
   77  247.0647 388.4648   9143    73  5841  3302
   78  247.0606 388.4716   9182    39  5093  4089
   79  247.0623 388.4665   9212    30  5078  4134
   80  247.2167 388.4336   9267    55  5533  3734
   81  247.1066 388.4048   9254    13  7324  1930
   82  247.1060 388.4060   9333    79  5041  4292
   83  247.0060 388.4977   9152   181  5501  3651
   84  247.1174 388.4858   9272   120  4980  4292
   85  247.1182 388.4858   9273     1  5090  4183
   86  247.1207 388.4867   9184    89  5729  3455
   87  247.1605 388.4091   9317   133  5104  4213
   88  247.1053 388.4056   9346    29  5442  3904
   89  247.0627 388.4616   9329    17  5040  4289
   90  247.1010 388.4048   9348    19  5012  4336
   91  247.0620 388.4680   9386    38  7247  2139
   92  247.1566 388.4278   9471    85  4967  4504
   93  247.1069 388.4033   9443    28  5014  4429
   94  247.0514 388.4382   9439     4  5396  4043
   95  247.0996 388.3991   9391    48  4998  4393
   96  247.0613 388.4606   9343    48  5328  4015
   97  247.0608 388.4629   9389    46  7109  2280
   98  247.1049 388.3991   9476    87  4986  4490
   99  247.1065 388.3988   9429    47  4906  4523
  100  247.1028 388.3997   9378    51  5660  3718
  101  247.0596 388.4570   9349    29  4975  4374
  102  247.1123 388.3211   9425    76  4973  4452
  103  247.1117 388.3230   9493    68  4935  4558
  104  247.1145 388.3255   9414    79  4904  4510
  105  247.1682 388.2798   9410     4  5293  4117
  106  247.1143 388.3249   9378    32  5320  4058
  107  247.1100 388.3208   9355    23  5666  3689
  108  247.1077 388.3217   9361     6  5675  3686
  109  247.1060 388.3184   9395    34  5095  4300
  110  247.1111 388.3180   9419    24  5332  4087
  111  247.1008 388.3941   9469    50  6997  2472
  112  247.0145 388.4160   9424    45  5369  4055
  113  247.0096 388.2853   9324   100  5655  3669
  114  246.9828 388.2713   9305    19  6902  2403
  115  247.0371 388.2866   9321    16  5617  3704
  116  247.0967 388.2500   9278    43  4879  4399
  117  247.0950 388.1808   9367    89  5613  3754
  118  247.0495 388.2281   9301    66  5634  3667
  119  246.9141 388.0595   9245    56  4908  4337
  120  246.8634 388.0945   9254     9  5653  3601
  121  246.8874 388.1508   9162    92  4907  4255
  122  247.0359 388.1632   9201    39  4964  4237
  123  247.0096 388.1098   9220    19  6893  2327
  124  246.8193 388.1411   9256    36  5724  3532
  125  246.7608 388.1831   9250     6  4904  4346
  126  246.8199 387.9354   9240    10  4994  4246
  127  246.8844 388.0293   9242     2  6832  2410
  128  246.8192 387.9336   9129   113  5674  3455
  129  246.7436 388.0446   9135     6  4892  4243
  130  246.7653 387.9721   9160    25  5334  3826
  131  246.6734 388.0247   9182    22  5012  4170
  132  246.6616 387.8307   9190     8  6692  2498
  133  246.6427 387.9436   9180    10  5064  4116
  134  246.6419 387.9421   9129    51  4905  4224
  135  246.5839 387.9550   9135     6  4915  4220
  136  246.5727 387.8857   9130     5  5110  4020
  137  246.5219 387.8549   9177    47  4871  4306
  138  246.5147 387.8568   9165    12  5740  3425
  139  246.5171 387.8554   9111    54  5767  3344
  140  246.5200 387.8585   9062    49  5728  3334
  141  246.5153 387.8535   9135    73  5808  3327
  142  246.4589 387.8272   9160    25  5337  3823
  143  246.4016 387.7641   9181    21  4954  4227
  144  246.4673 387.7491   9154    27  4889  4265
  145  246.5191 387.7854   9095    59  5742  3353
  146  246.5195 387.7811   9044    51  6691  2353
  147  246.4643 387.7435   9053     9  5318  3735
  148  246.3900 387.8356   9068    15  7008  2060
  149  246.2722 387.6584   9028    40  4932  4096
  150  246.2707 387.6612   9074    46  6997  2077
  151  246.4612 387.7452   9010    64  5685  3325
  152  246.4595 387.7465   9079    69  5003  4076
  153  246.2997 387.7137   9063    16  4900  4163
  154  246.1767 387.6397   9140    77  5673  3467
  155  246.2340 387.6029   9145     5  5060  4085
  156  246.1754 387.6363   9070    75  4856  4214
  157  246.2354 387.6040   9126    56  6917  2209
  158  246.2993 387.7102   9135     9  5011  4124
  159  246.1806 387.5837   9083    52  5011  4072
  160  246.0188 387.5734   9145    62  5692  3453
  161  246.0163 387.5704   9083    62  5334  3749
  162  245.9491 387.5442   9088     5  4921  4167
  163  245.9485 387.5474   8992    96  5020  3972
  164  245.9643 387.6134   9062    70  4844  4218
  165  245.9606 387.6079   8991    71  5337  3654
  166  246.0137 387.5710   9006    15  6803  2203
  167  245.9396 387.5376   9048    42  5014  4034
  168  245.9397 387.5380   8996    52  4937  4059
  169  245.9471 387.5454   8928    68  5743  3185
  170  245.9418 387.5434   8983    55  5007  3976
  171  245.9394 387.5376   8960    23  5725  3235
  172  245.8786 387.5328   8921    39  5680  3241
  173  245.8211 387.5534   8935    14  4858  4077
  174  245.8776 387.5383   8958    23  5017  3941
  175  245.9401 387.5398   8918    40  5736  3182
  176  245.8808 387.5338   8875    43  4826  4049
  177  245.7581 387.5632   8916    41  4790  4126
  178  245.6362 387.4329   8897    19  6855  2042
  179  245.7626 387.5276   8997   100  6717  2280
  180  245.8180 387.5586   8962    35  5347  3615
  181  245.7655 387.5256   9017    55  4925  4092
  182  245.6702 387.5866   8899   118  4868  4031
  183  245.6359 387.4332   8868    31  4861  4007
  184  245.6325 387.4359   8922    54  5839  3083
  185  245.6510 387.5000   8944    22  4921  4023
  186  245.7021 387.5382   8911    33  4889  4022
  187  245.7564 387.5580   8869    42  5325  3544
  188  245.5626 387.6167   8849    20  4975  3874
  189  245.5389 387.5502   8864    15  6651  2213
  190  245.5877 387.3785   8797    67  5814  2983
  191  245.5355 387.4351   8809    12  4998  3811
  192  245.5575 387.6180   8825    16  5681  3144
  193  245.6467 387.5038   8820     5  4877  3943
  194  245.5953 387.3814   8777    43  5376  3401
  195  245.5887 387.3808   8807    30  5711  3096
  196  245.5866 387.3813   8799     8  4843  3956
  197  245.5487 387.4478   8768    31  5361  3407
  198  245.5386 387.5501   8796    28  5313  3483
  199  245.5904 387.3788   8784    12  5858  2926
  200  245.4973 387.3807   8814    30  7221  1593
  201  245.4699 387.3155   8812     2  5693  3119
  202  245.4388 387.3821   8837    25  5323  3514
  203  245.4934 387.3808   8711   126  5381  3330
  204  245.4804 387.4830   8734    23  5674  3060
  205  245.4964 387.4997   8812    78  4852  3960
  206  245.4959 387.3778   8752    60  4903  3849
  207  245.3876 387.4316   8708    44  5642  3066
  208  245.4400 387.4319   8728    20  4890  3838
  209  245.4204 387.2863   8728     0  4938  3790
  210  245.4575 387.4482   8806    78  5715  3091
  211  245.4052 387.4966   8733    73  4891  3842
  212  245.4701 387.3097   8729     4  5611  3118
  213  245.3460 387.4958   8746    17  4927  3819
  214  245.3644 387.2513   8705    41  5607  3098
  215  245.3514 387.4744   8698     7  5365  3333
  216  245.4408 387.5474   8675    23  5606  3069
  217  245.3522 387.4764   8705    30  5572  3133
  218  245.3107 387.5402   8643    62  4844  3799
  219  245.2124 387.3787   8718    75  5429  3289
  220  245.2131 387.3793   8653    65  5678  2975
  221  245.1228 387.4666   8774   121  4916  3858
  222  245.3487 387.4700   8745    29  5394  3351
  223  245.3868 387.4038   8664    81  4864  3800
  224  245.3665 387.3424   8649    15  5684  2965
  225  245.3257 387.3155   8659    10  4817  3842
  226  245.3626 387.3393   8620    39  4907  3713
  227  245.4168 387.2841   8576    44  4919  3657
  228  245.3299 387.4070   8641    65  4919  3722
  229  245.4151 387.2819   8611    30  7251  1360
  230  245.2647 387.3495   8560    51  4874  3686
  231  245.2086 387.3763   8501    59  5787  2714
  232  245.2093 387.4360   8550    49  5374  3176
  233  245.2111 387.4351   8579    29  7121  1458
  234  245.2271 387.4789   8585     6  5732  2853
  235  245.2744 387.3686   8594     9  4862  3732
  236  245.3230 387.3137   8595     1  4892  3703
  237  245.1971 387.3064   8513    82  4826  3687
  238  245.1085 387.3655   8479    34  5617  2862
  239  245.0478 387.3947   8615   136  7098  1517
  240  245.2413 387.4362   8553    62  5702  2851
  241  245.1539 387.4113   8583    30  5431  3152
  242  245.1289 387.2747   8489    94  5785  2704
  243  245.1973 387.3073   8452    37  4929  3523
  244  244.9133 387.3094   8450     2  4899  3551
  245  244.9877 387.3853   8455     5  4939  3516
  246  245.2720 387.3657   8464     9  4966  3498
  247  245.1971 387.3102   8476    12  5771  2705
  248  245.1393 387.2952   8478     2  4931  3547
  249  244.9132 387.3063   8424    54  4867  3557
  250  244.8788 387.2512   8463    39  5412  3051
  251  244.9582 387.3514   8394    69  7196  1198
  252  245.1561 387.3930   8348    46  4857  3491
  253  245.0774 387.3351   8447    99  4909  3538
  254  244.7567 387.4071   8427    20  7130  1297
  255  244.8784 387.3816   8443    16  5743  2700
  256  244.9092 387.3105   8378    65  4936  3442
  257  244.9534 387.3596   8317    61  7242  1075
  258  245.1936 387.2631   8352    35  5395  2957
  259  245.0814 387.3298   8354     2  5942  2412
  260  244.9243 387.1162   8387    33  5728  2659
  261  244.8772 387.2530   8374    13  4839  3535
  262  244.7819 387.3343   8228   146  5444  2784
  263  245.1449 387.2166   8276    48  5744  2532
  264  245.1934 387.2592   8333    57  5888  2445
  265  245.1803 387.1188   8287    46  4945  3342
  266  244.8772 387.1767   8276    11  4870  3406
  267  244.7430 387.1971   8275     1  4938  3337
  268  245.0657 387.0047   8265    10  4902  3363
  269  244.9514 387.2515   8284    19  7275  1009
  270  245.1478 387.2158   8270    14  4890  3380
  271  245.0494 387.0879   8247    23  4908  3339
  272  244.7436 387.1984   8258    11  4925  3333
  273  244.7456 387.2711   8292    34  5959  2333
  274  244.8494 387.1056   8271    21  4919  3352
  275  244.8617 387.0234   8241    30  4953  3288
  276  245.1367 386.9899   8221    20  4941  3280
  277  244.8244 387.1010   8206    15  5806  2400
  278  244.7534 387.1176   8230    24  7251   979
  279  244.7972 387.0531   8177    53  5470  2707
  280  244.8623 387.0208   8178     1  4912  3266
  281  244.8654 387.0188   8131    47  4829  3302
  282  245.0014 387.0048   8147    16  4965  3182
  283  244.9298 387.0191   8123    24  5857  2266
  284  244.8610 387.0189   8171    48  5863  2308
  285  244.8603 387.0219   8145    26  7215   930
  286  244.9299 387.0223   8158    13  5415  2743
  287  244.9327 387.0196   8113    45  5818  2295
  288  244.9317 387.0190   8118     5  6035  2083
  289  244.9976 387.0002   8046    72  5891  2155
  290  244.8576 387.0177   8107    61  4950  3157
  291  244.8598 387.0165   8109     2  5501  2608
  292  244.9983 387.0032   8090    19  5838  2252
  293  244.9987 387.0039   8077    13  4994  3083
  294  244.8621 387.0205   8059    18  7320   739
  295  244.8601 387.0152   8095    36  4982  3113
  296  244.8044 386.9808   8013    82  6099  1914
  297  244.8583 387.0181   8043    30  4887  3156
  298  244.9261 387.0211   8049     6  4988  3061
  299  244.9969 387.0024   7951    98  7245   706
  300  244.9978 387.0012   8002    51  7326   676
  301  244.9443 386.9609   7948    54  5906  2042
  302  244.9426 386.9605   7903    45  4948  2955
  303  244.8051 386.9821   8011   108  6138  1873
  304  244.9282 387.0201   8023    12  6137  1886
  305  244.9276 387.0197   8042    19  6068  1974
  306  244.8751 386.9802   7978    64  7362   616
  307  244.9974 387.0008   7943    35  5444  2499
  308  244.9957 387.0023   7941     2  6022  1919
  309  244.9266 387.0190   8007    66  6079  1928
  310  244.8609 387.0224   8041    34  4920  3121
  311  244.9999 387.0039   7970    71  7358   612
  312  244.9281 387.0230   7950    20  4933  3017
  313  244.8610 387.0187   7983    33  6011  1972
  314  244.7955 387.0550   8010    27  4906  3104
  315  244.7521 387.1223   8043    33  5378  2665
  316  245.0178 387.0829   7984    59  4858  3126
  317  244.9312 387.0212   8029    45  5937  2092
  318  244.9283 387.0276   7963    66  5924  2039
  319  244.8627 387.0214   8014    51  4815  3199
  320  244.7431 387.1994   8203   189  4856  3347
  321  244.9849 387.2817   8092   111  7158   934
  322  245.1174 387.0785   8108    16  5845  2263
  323  245.2182 387.3268   8067    41  4857  3210
  324  245.0183 387.2429   8120    53  7174   946
  325  245.1188 387.0763   8045    75  5810  2235
  326  245.0315 387.2905   8154   109  5686  2468
  327  244.8892 387.3336   8128    26  5339  2789
  328  245.0694 387.3370   8143    15  4743  3400
  329  245.3269 387.3844   8094    49  4750  3344
  330  245.2766 387.4481   8119    25  4781  3338
  331  245.3840 387.3415   8153    34  4739  3414
  332  245.2283 387.3499   8171    18  5295  2876
  333  245.0999 387.3995   8102    69  4760  3342
  334  245.3443 387.4753   8174    72  4808  3366
  335  245.3891 387.3469   8076    98  4769  3307
  336  245.3967 387.4163   8182   106  4770  3412
  337  245.3953 387.4188   8096    86  5280  2816
  338  245.3423 387.5953   8178    82  4796  3382
  339  245.3448 387.5964   8178     0  5626  2552
  340  245.4405 387.4739   8179     1  4775  3404
  341  245.4380 387.4734   8199    20  7187  1012
  342  245.4352 387.4743   8195     4  4643  3552
  343  245.3459 387.5965   8215    20  5548  2667
  344  245.3739 387.4563   8185    30  5465  2720
  345  245.4939 387.4989   8230    45  7156  1074
  346  245.4998 387.4973   8206    24  5490  2716
  347  245.4409 387.4776   8179    27  7145  1034
  348  245.4410 387.4739   8250    71  7080  1170
  349  245.5341 387.4302   8164    86  4747  3417
  350  245.4405 387.4711   8239    75  4679  3560
  351  245.4988 387.4966   8245     6  5494  2751
  352  245.5419 387.5535   8218    27  5091  3127
  353  245.5402 387.4304   8256    38  5545  2711
  354  245.5529 387.4465   8282    26  6609  1673
  355  245.4472 387.5505   8307    25  4653  3654
  356  245.4992 387.4997   8287    20  5207  3080
  357  245.5028 387.5001   8237    50  5519  2718
  358  245.5424 387.5538   8256    19  4688  3568
  359  245.5937 387.3775   8293    37  4682  3611
  360  245.5402 387.4323   8240    53  6559  1681
  361  245.5911 387.3800   8283    43  5125  3158
  362  245.5908 387.3753   8332    49  4696  3636
  363  245.5417 387.4275   8319    13  4652  3667
  364  245.5043 387.4996   8223    96  4726  3497
  365  245.6324 387.4338   8235    12  5442  2793
  366  245.6516 387.3989   8276    41  5467  2809
  367  245.5943 387.3751   8297    21  4679  3618
  368  245.5030 387.4975   8278    19  5553  2725
  369  245.6323 387.4326   8234    44  5402  2832
  370  245.6909 387.4482   8250    16  5459  2791
  371  245.5979 387.3787   8332    82  4590  3742
  372  245.5980 387.3749   8360    28  5415  2945
  373  245.5976 387.3755   8290    70  4691  3599
  374  245.6345 387.4298   8274    16  5449  2825
  375  245.6367 387.4330   8330    56  6513  1817
  376  245.6940 387.4509   8322     8  4577  3745
  377  245.6027 387.3764   8330     8  4586  3744
  378  245.6360 387.4279   8391    61  6406  1985
  379  245.5966 387.3739   8400     9  4627  3773
  380  245.6353 387.4242   8345    55  5417  2928
  381  245.6384 387.4257   8438    93  5059  3379
  382  245.6931 387.4502   8405    33  6462  1943
  383  245.6931 387.4502   8413     8  4997  3416
  384  245.6032 387.3671   8402    11  4532  3870
  385  245.5983 387.3694   8389    13  4552  3837
  386  245.5976 387.3743   8484    95  4519  3965
  387  245.6385 387.4238   8395    89  4500  3895
  388  245.6952 387.4471   8354    41  4962  3392
  389  245.7858 387.3611   8366    12  4577  3789
  390  245.6024 387.3700   8414    48  4601  3813
  391  245.6406 387.4247   8432    18  4561  3871
  392  245.6357 387.4229   8498    66  4521  3977
  393  245.6428 387.4228   8437    61  4549  3888
  394  245.7871 387.3615   8401    36  5289  3112
  395  245.7640 387.3920   8474    73  4516  3958
  396  245.7625 387.3969   8401    73  5001  3400
  397  245.6424 387.4194   8463    62  4541  3922
  398  245.6411 387.4197   8507    44  5235  3272
  399  245.7631 387.4006   8494    13  5252  3242
  400  245.7653 387.3983   8453    41  4538  3915
  401  245.7610 387.3915   8544    91  5238  3306
  402  245.6404 387.4161   8459    85  4489  3970
  403  245.6404 387.2052   8515    56  4470  4045
  404  245.7634 387.3945   8575    60  4495  4080
  405  245.7635 387.3939   8589    14  4580  4009
  406  245.7677 387.3905   8656    67  4478  4178
  407  245.7385 387.3303   8554   102  6164  2390
  408  245.6058 387.1574   8596    42  4843  3753
  409  245.5717 387.1079   8601     5  4490  4111
  410  245.7293 387.3401   8653    52  4887  3766
  411  245.7643 387.3936   8545   108  4508  4037
  412  245.7644 387.3930   8623    78  4897  3726
  413  245.8086 387.4297   8497   126  4449  4048
  414  245.7743 387.1029   8544    47  5118  3426
  415  245.7772 387.3138   8577    33  4818  3759
  416  245.7634 387.3900   8607    30  4456  4151
  417  245.7655 387.3949   8588    19  5080  3508
  418  245.8134 387.4273   8639    51  5068  3571
  419  245.8422 387.0799   8628    11  4518  4110
  420  245.7225 387.1414   8525   103  4373  4152
  421  245.7808 387.2398   8586    61  4508  4078
  422  245.7485 387.2598   8600    14  4435  4165
  423  245.8528 387.2870   8494   106  4416  4078
  424  245.9507 387.3304   8598   104  4406  4192
  425  245.8425 387.0729   8626    28  4751  3875
  426  245.6922 387.0864   8608    18  5906  2702
  427  245.7340 387.0326   8565    43  4415  4150
  428  245.7509 387.2723   8548    17  5075  3473
  429  245.8006 387.0309   8549     1  4984  3565
  430  245.7965 387.0310   8519    30  5910  2609
  431  245.6550 387.0118   8634   115  5084  3550
  432  245.5837 386.9560   8495   139  4357  4138
  433  245.6467 386.9443   8570    75  4358  4212
  434  245.7141 387.0164   8558    12  4738  3820
  435  245.7636 386.9722   8507    51  4566  3941
  436  245.6353 386.9139   8498     9  5902  2596
  437  245.5763 386.8817   8532    34  4352  4180
  438  245.5783 386.9527   8556    24  4492  4064
  439  245.5294 386.9226   8558     2  4350  4208
  440  245.5305 386.9300   8569    11  4536  4033
  441  245.5272 386.8587   8552    17  5042  3510
  442  245.6669 386.6940   8470    82  4523  3947
  443  245.5248 386.7826   8481    11  5040  3441
  444  245.4748 386.7467   8485     4  4411  4074
  445  245.4729 386.7483   8480     5  6237  2243
  446  245.5255 386.7806   8485     5  5056  3429
  447  245.5298 386.7785   8499    14  5891  2608
  448  245.5245 386.7791   8456    43  4381  4075
  449  245.4692 386.7446   8416    40  5003  3413
  450  245.4663 386.7438   8451    35  4432  4019
  451  245.4638 386.7402   8455     4  4438  4017
  452  245.4662 386.7432   8482    27  4425  4057
  453  245.4711 386.7395   8515    33  4929  3586
  454  245.4396 386.5625   8513     2  4430  4083
  455  245.2743 386.6556   8457    56  4705  3752
  456  245.2399 386.6050   8455     2  4438  4017
  457  245.4039 386.6200   8411    44  4517  3894
  458  245.4022 386.6228   8407     4  5038  3369
  459  245.2410 386.6001   8419    12  4578  3841
  460  245.2401 386.5906   8426     7  4386  4040
  461  245.1385 386.5389   8488    62  4706  3782
  462  245.1207 386.4730   8384   104  4455  3929
  463  245.1213 386.4753   8402    18  4426  3976
  464  245.1254 386.4736   8410     8  4488  3922
  465  245.1819 386.5757   8436    26  5070  3366
  466  245.1370 386.5327   8417    19  6069  2348
  467  245.0599 386.4651   8345    72  4732  3613
  468  245.0048 386.4984   8382    37  6168  2214
  469  245.0568 386.4628   8379     3  4427  3952
  470  245.0591 386.4608   8390    11  4446  3944
  471  245.0579 386.4663   8310    80  4409  3901
  472  245.0581 386.4633   8283    27  6159  2124
  473  244.9428 386.5297   8402   119  4431  3971
  474  244.9379 386.4874   8369    33  4371  3998
  475  244.8835 386.5234   8290    79  4401  3889
  476  244.8863 386.5275   8288     2  4428  3860
  477  244.9283 386.4241   8299    11  4440  3859
  478  244.8832 386.5196   8338    39  5942  2396
  479  244.8094 386.4337   8308    30  5156  3152
  480  244.7063 386.5283   8325    17  5921  2404
  481  244.6967 386.4466   8258    67  5123  3135
  482  244.7575 386.4446   8252     6  5061  3191
  483  244.8174 386.4231   8171    81  5110  3061
  484  244.6348 386.4230   8219    48  4753  3466
  485  244.6372 386.4229   8241    22  4483  3758
  486  244.6374 386.4230   8316    75  5075  3241
  487  244.6011 386.3733   8231    85  5164  3067
  488  244.8159 386.4197   8229     2  6045  2184
  489  244.6374 386.4195   8228     1  5169  3059
  490  244.6347 386.4209   8237     9  4418  3819
  491  244.5944 386.3707   8222    15  5964  2258
  492  244.5946 386.3705   8221     1  4371  3850
  493  244.5952 386.3724   8246    25  4405  3841
  494  244.5973 386.3754   8182    64  4346  3836
  495  244.6316 386.4243   8095    87  4367  3728
  496  244.5679 386.3170   8211   116  4754  3457
  497  244.5498 386.3239   8217     6  5110  3107
  498  244.5483 386.3253   8232    15  5968  2264
  499  244.5885 386.3724   8234     2  5937  2297
