# Supplementary material for: Maximum likelihood-based estimation of diffusion coefficient is quick and reliable method for analyzing estradiol actions on surface receptor movements
Source: Front Neuroinform. 2023 Mar 8;17:1005936. doi: 10.3389/fninf.2023.1005936 (PMC10031098; doi:10.3389/fninf.2023.1005936)
Supplement: Supplementary file 3 [file Data_Sheet_3.ZIP › 01-measured/00-Immobile/37C/workstate_24_0065.dat]

    0  349.9997 387.0003   7427     0  8313  -886
    1  350.0001 386.9997   7528   101  8261  -733
    2  349.9085 387.3628   7465    63  4875  2590
    3  349.6446 387.2150   7554    89  8170  -616
    4  350.2658 386.9338   7515    39  5304  2211
    5  349.8753 387.3122   7542    27  8161  -619
    6  349.7702 387.1535   7532    10  7037   495
    7  349.9999 386.8008   7508    24  5290  2218
    8  350.0620 387.1253   7521    13  4887  2634
    9  350.1575 387.1595   7541    20  6088  1453
   10  350.3118 387.0628   7497    44  8296  -799
   11  350.3113 387.0624   7547    50  7034   513
   12  349.9173 387.1665   7523    24  5224  2299
   13  350.1991 387.1337   7420   103  7104   316
   14  350.4097 387.1164   7480    60  5268  2212
   15  350.4100 387.1178   7537    57  8290  -753
   16  350.2777 387.1673   7521    16  8291  -770
   17  350.4104 387.1195   7561    40  8116  -555
   18  350.1585 387.1590   7616    55  5286  2330
   19  350.4096 387.1194   7418   198  8251  -833
   20  350.1587 387.1584   7505    87  8078  -573
   21  350.2783 387.1680   7508     3  8233  -725
   22  350.2789 387.1681   7480    28  6086  1394
   23  350.4110 387.1183   7507    27  5223  2284
   24  350.4109 387.1183   7477    30  8231  -754
   25  350.1589 387.1571   7481     4  5202  2279
   26  350.4119 387.1195   7442    39  7039   403
   27  350.4118 387.1194   7433     9  5938  1495
   28  350.4992 387.2241   7434     1  7021   413
   29  350.4119 387.1171   7398    36  6917   481
   30  350.4989 386.9999   7419    21  7033   386
   31  350.2516 387.0508   7497    78  8041  -544
   32  350.3184 387.2729   7494     3  5104  2390
   33  350.5482 387.2504   7636   142  5194  2442
   34  350.4739 387.3691   7461   175  8168  -707
   35  350.5780 387.1062   7565   104  8161  -596
   36  350.3025 386.9012   7498    67  5929  1569
   37  350.6507 387.2153   7488    10  8233  -745
   38  350.4346 387.2607   7396    92  5119  2277
   39  350.3193 387.2718   7402     6  5096  2306
   40  350.4355 387.2607   7395     7  7960  -565
   41  350.5709 387.3807   7492    97  8302  -810
   42  350.5403 387.2081   7534    42  6024  1510
   43  350.4998 387.4206   7412   122  7877  -465
   44  350.4289 387.2844   7465    53  8160  -695
   45  350.6533 387.3457   7549    84  4821  2728
   46  350.6652 387.2381   7465    84  4811  2654
   47  350.4363 387.2608   7370    95  8109  -739
   48  350.6529 387.3450   7451    81  8225  -774
   49  350.5013 387.2301   7488    37  8175  -687
   50  350.5415 387.2074   7524    36  8188  -664
   51  350.6528 387.3455   7444    80  8226  -782
   52  350.5007 387.2301   7417    27  4723  2694
   53  350.5924 387.2573   7500    83  7950  -450
   54  350.5600 387.3185   7475    25  5946  1529
   55  350.8726 387.3309   7479     4  5148  2331
   56  350.5926 387.4424   7515    36  8014  -499
   57  350.6529 387.3447   7521     6  8115  -594
   58  350.7994 387.2379   7426    95  8136  -710
   59  350.5535 387.2403   7499    73  7963  -464
   60  350.5365 387.3544   7517    18  6965   552
   61  350.5934 387.2576   7442    75  5124  2318
   62  350.7982 387.2400   7473    31  5166  2307
   63  350.5937 387.2587   7456    17  5085  2371
   64  350.5380 387.3547   7456     0  5916  1540
   65  350.6907 387.0704   7431    25  6940   491
   66  350.6071 387.1414   7456    25  6950   506
   67  350.4814 387.1187   7346   110  5054  2292
   68  350.8059 387.1137   7414    68  5093  2321
   69  350.5378 387.3554   7508    94  7947  -439
   70  350.7342 386.9676   7458    50  4686  2772
   71  350.5996 387.0344   7446    12  5035  2411
   72  350.4686 387.1989   7364    82  7935  -571
   73  350.4689 387.2983   7471   107  5025  2446
   74  350.6088 387.1437   7460    11  8137  -677
   75  350.8871 387.0383   7419    41  5895  1524
   76  350.6782 387.0646   7449    30  8094  -645
   77  350.6564 386.9692   7457     8  5052  2405
   78  350.6073 387.1412   7432    25  7867  -435
   79  350.6078 387.1416   7453    21  4671  2782
   80  350.6085 387.1427   7393    60  4969  2424
   81  350.6892 387.0700   7358    35  8096  -738
   82  350.6780 387.0641   7474   116  8119  -645
   83  350.3897 387.2554   7332   142  7957  -625
   84  350.5484 386.9033   7494   162  7800  -306
   85  350.5506 387.1282   7387   107  5822  1565
   86  350.6262 386.8450   7454    67  5021  2433
   87  350.5781 386.9397   7421    33  7823  -402
   88  350.5778 386.9404   7430     9  8092  -662
   89  350.5761 386.9415   7460    30  4993  2467
   90  350.5762 386.9403   7401    59  5819  1582
   91  350.5760 386.9414   7467    66  4945  2522
   92  350.5054 386.9999   7496    29  8063  -567
   93  350.5066 387.0005   7434    62  4649  2785
   94  350.5030 387.0026   7398    36  5915  1483
   95  350.5021 386.9984   7429    31  4950  2479
   96  350.5011 386.9995   7511    82  6837   674
   97  350.5028 387.0010   7446    65  8061  -615
   98  350.5060 386.9989   7534    88  7953  -419
   99  350.5053 386.9961   7479    55  5773  1706
  100  350.5036 386.9974   7520    41  8041  -521
  101  350.6239 386.8440   7413   107  4917  2496
  102  350.6251 386.8435   7419     6  4894  2525
  103  350.5782 386.9374   7514    95  4909  2605
  104  350.5038 386.9964   7508     6  7959  -451
  105  350.5030 386.9977   7404   104  4901  2503
  106  350.5781 386.9381   7424    20  6730   694
  107  350.5753 386.7587   7451    27  8089  -638
  108  350.6234 386.8426   7477    26  4866  2611
  109  350.5033 386.9965   7511    34  7767  -256
  110  350.5005 386.9968   7456    55  4897  2559
  111  350.5028 386.9959   7420    36  5761  1659
  112  350.5738 386.9379   7409    11  5785  1624
  113  350.4118 386.6758   7386    23  6599   787
  114  350.5292 386.8100   7366    20  4930  2436
  115  350.4599 386.9094   7396    30  4635  2761
  116  350.5018 386.9940   7486    90  5798  1688
  117  350.6251 386.8407   7389    97  7771  -382
  118  350.5281 386.8508   7434    45  8048  -614
  119  350.5602 386.6580   7446    12  4920  2526
  120  350.2822 386.5619   7283   163  7908  -625
  121  350.4133 386.6742   7343    60  7881  -538
  122  350.6114 386.7395   7389    46  7694  -305
  123  350.5601 386.6566   7404    15  4671  2733
  124  350.3658 386.8316   7318    86  6609   709
  125  350.3324 386.6341   7300    18  4899  2401
  126  350.3329 386.6368   7298     2  7516  -218
  127  350.3326 386.6368   7312    14  4580  2732
  128  350.3337 386.6354   7262    50  4590  2672
  129  350.2756 386.4172   7297    35  7642  -345
  130  350.2744 386.4169   7281    16  6636   645
  131  350.2792 386.5620   7357    76  4875  2482
  132  350.2870 386.4538   7302    55  4888  2414
  133  350.2402 386.6663   7333    31  5631  1702
  134  350.1924 386.6117   7343    10  5744  1599
  135  350.0023 386.5000   7260    83  5622  1638
  136  350.1032 386.4829   7302    42  7878  -576
  137  350.0013 386.4989   7271    31  6617   654
  138  350.0932 386.6226   7399   128  7619  -220
  139  350.1024 386.4822   7318    81  7644  -326
  140  350.1990 386.4998   7306    12  7598  -292
  141  349.9994 386.5009   7294    12  7683  -389
  142  349.9994 386.4969   7360    66  4897  2463
  143  349.8980 386.5131   7266    94  7822  -556
  144  349.8980 386.5161   7347    81  6640   707
  145  349.8985 386.5153   7335    12  7860  -525
  146  349.9982 386.4992   7271    64  7799  -528
  147  349.7446 386.4166   7285    14  7790  -505
  148  349.7446 386.4181   7326    41  7824  -498
  149  349.6682 386.3613   7367    41  4884  2483
  150  349.7433 386.4171   7317    50  6668   649
  151  349.7254 386.5824   7326     9  4608  2718
  152  349.7512 386.3124   7322     4  6683   639
  153  349.7500 386.3126   7314     8  7635  -321
  154  349.6295 386.2306   7311     3  4897  2414
  155  349.4706 386.1899   7219    92  4800  2419
  156  349.5359 386.3325   7381   162  7577  -196
  157  349.6236 386.4119   7301    80  7859  -558
  158  349.6351 386.1687   7246    55  4741  2505
  159  349.3911 386.2573   7145   101  4801  2344
  160  349.4499 386.4141   7182    37  7708  -526
  161  349.4496 386.4122   7133    49  5602  1531
  162  349.4504 386.4114   7220    87  7473  -253
  163  349.5931 386.2593   7240    20  6604   636
  164  349.3892 386.2575   7206    34  6480   726
  165  349.3898 386.2571   7166    40  7788  -622
  166  349.3765 386.1571   7225    59  5593  1632
  167  349.3009 386.2310   7183    42  6560   623
  168  349.1809 386.3898   7238    55  6532   706
  169  349.4481 386.3080   7078   160  7792  -714
  170  349.3689 386.3643   7117    39  7774  -657
  171  349.3004 386.2315   7173    56  4534  2639
  172  349.2997 386.2307   7136    37  4534  2602
  173  349.1491 386.2927   7167    31  7794  -627
  174  349.1809 386.3901   7152    15  4752  2400
  175  349.2903 386.1284   7096    56  4598  2498
  176  349.2758 386.3434   7148    52  7484  -336
  177  349.2882 386.1290   7081    67  7511  -430
  178  349.1780 386.3898   7135    54  7743  -608
  179  349.0760 386.4037   7133     2  4560  2573
  180  349.0761 386.4030   7132     1  6542   590
  181  349.0753 386.4045   7095    37  5591  1504
  182  349.2650 386.0339   7134    39  4849  2285
  183  349.1721 386.0332   7135     1  5640  1495
  184  349.0393 386.3049   7105    30  4788  2317
  185  349.0405 386.3048   7148    43  4566  2582
  186  349.1790 386.3907   7098    50  4728  2370
  187  349.0753 386.4038   7136    38  7493  -357
  188  349.2636 386.0338   7095    41  4542  2553
  189  349.0375 386.1835   7136    41  7716  -580
  190  348.9600 386.2366   7088    48  6536   552
  191  348.9598 386.2381   7122    34  4577  2545
  192  348.9597 386.2387   7086    36  4490  2596
  193  349.0383 386.3046   7062    24  7735  -673
  194  349.0377 386.1848   7058     4  4789  2269
  195  349.0382 386.3050   7165   107  7671  -506
  196  348.9611 386.1148   7067    98  7678  -611
  197  348.9998 386.0004   7084    17  4882  2202
  198  349.0716 386.0726   7124    40  7703  -579
  199  349.0007 385.9999   7125     1  7705  -580
  200  348.9590 386.2384   7113    12  7701  -588
  201  348.8742 386.3298   7148    35  4538  2610
  202  348.8083 386.1138   7157     9  7600  -443
  203  348.7868 386.0371   7137    20  7533  -396
  204  348.9610 386.1172   7164    27  7654  -490
  205  348.9997 386.0006   7130    34  6557   573
  206  348.9597 386.2380   7080    50  7648  -568
  207  348.9078 386.0904   7075     5  4743  2332
  208  348.9188 385.8034   7147    72  6566   581
  209  348.8282 385.9314   7213    66  7684  -471
  210  348.7868 386.0366   7181    32  7537  -356
  211  348.9591 386.2373   7086    95  7544  -458
  212  348.9076 386.0897   7091     5  7501  -410
  213  348.7048 386.1108   7192   101  7614  -422
  214  348.9078 386.0899   7144    48  7497  -353
  215  348.8735 386.3304   7155    11  7565  -410
  216  348.9579 386.2381   7113    42  5645  1468
  217  348.8881 386.0373   7153    40  7499  -346
  218  348.9085 386.0893   7073    80  4736  2337
  219  348.9067 386.0901   7076     3  4861  2215
  220  348.7387 385.8275   7116    40  7684  -568
  221  348.6810 386.1187   7073    43  4832  2241
  222  348.9065 386.0889   7035    38  4728  2307
  223  348.5794 386.1523   7054    19  7667  -613
  224  348.8253 385.9994   7085    31  5551  1534
  225  348.9073 386.0894   7052    33  6619   433
  226  348.5936 386.2564   7088    36  5583  1505
  227  348.9057 386.0895   7028    60  7652  -624
  228  348.8073 386.0469   7019     9  5565  1454
  229  348.8082 386.0464   7018     1  4548  2470
  230  348.8070 386.0470   6984    34  6582   402
  231  348.8066 386.0467   7021    37  7667  -646
  232  348.6806 386.0449   7023     2  4833  2190
  233  348.8082 386.0458   6997    26  7660  -663
  234  348.7488 385.9496   7029    32  7639  -610
  235  348.9068 386.0911   6997    32  7632  -635
  236  348.6988 386.0998   7054    57  4492  2562
  237  348.8074 386.0463   7012    42  4869  2143
  238  348.6655 385.8572   7039    27  4887  2152
  239  348.8068 386.0474   7050    11  7696  -646
  240  348.6090 385.9570   7032    18  4851  2181
  241  348.6986 386.0982   6986    46  4764  2222
  242  348.5790 386.1045   7039    53  7692  -653
  243  348.8400 385.8417   6994    45  7527  -533
  244  348.4593 385.7930   6964    30  4743  2221
  245  348.7490 385.9483   7042    78  5540  1502
  246  348.5783 386.1055   6958    84  6507   451
  247  348.5887 385.8828   6961     3  4812  2149
  248  348.7266 385.9538   7069   108  7544  -475
  249  348.7475 385.9496   7018    51  4833  2185
  250  348.3515 386.1488   6962    56  4805  2157
  251  348.5004 385.9987   6994    32  7643  -649
  252  348.6310 385.9990   7066    72  5590  1476
  253  348.5885 385.8825   6967    99  5570  1397
  254  348.5006 385.9996   6983    16  4504  2479
  255  348.4993 385.9997   6925    58  7289  -364
  256  348.5008 385.9999   7025   100  7583  -558
  257  348.4127 386.1169   6944    81  4768  2176
  258  348.5009 385.9992   7024    80  7583  -559
  259  348.5010 385.9986   7030     6  4507  2523
  260  348.5001 385.9986   6972    58  7544  -572
  261  348.4985 385.9990   6909    63  7606  -697
  262  348.4114 386.1167   6889    20  6422   467
  263  348.5877 385.8832   6964    75  4541  2423
  264  348.5877 385.8816   6951    13  7590  -639
  265  348.4993 385.9991   6900    51  6461   439
  266  348.4999 385.9985   6920    20  7365  -445
  267  348.5867 385.8815   7066   146  4856  2210
  268  348.4668 385.8658   6887   179  7552  -665
  269  348.4663 385.8657   6855    32  6395   460
  270  348.5871 385.8824   7011   156  7577  -566
  271  348.3579 385.7853   6808   203  7513  -705
  272  348.5875 385.8822   6985   177  7559  -574
  273  348.4656 385.6670   6910    75  4763  2147
  274  348.3843 385.6157   6845    65  7525  -680
  275  348.3572 385.7855   6902    57  5490  1412
  276  348.3582 385.7857   6830    72  7499  -669
  277  348.4675 385.8662   6867    37  7555  -688
  278  348.4658 385.6666   6835    32  6406   429
  279  348.3846 385.6163   6867    32  4811  2056
  280  348.3846 385.6156   6917    50  7498  -581
  281  348.3849 385.6155   6888    29  5562  1326
  282  348.5009 385.7145   6931    43  4788  2143
  283  348.3634 385.4542   6841    90  4771  2070
  284  348.2004 385.5004   6856    15  4448  2408
  285  348.3639 385.4547   6780    76  4496  2284
  286  348.5001 385.9998   6919   139  4919  2000
  287  348.3848 385.6166   6868    51  6386   482
  288  348.3847 385.6161   6840    28  6321   519
  289  348.4998 385.5007   6833     7  7290  -457
  290  348.3843 385.6155   6814    19  4487  2327
  291  348.2862 385.9989   6839    25  7370  -531
  292  348.1260 385.8744   6750    89  7346  -596
  293  348.3847 385.6158   6835    85  4494  2341
  294  348.3838 385.6167   6815    20  5500  1315
  295  348.4002 385.7993   6847    32  4506  2341
  296  348.4997 385.4998   6777    70  4866  1911
  297  348.2007 385.5013   6802    25  4471  2331
  298  348.1257 385.8749   6827    25  5459  1368
  299  348.3636 385.4557   6777    50  5471  1306
  300  348.5552 385.6665   6890   113  4871  2019
  301  348.0009 385.7142   6811    79  4858  1953
  302  348.4998 385.5000   6793    18  4845  1948
  303  348.4995 385.5002   6731    62  7487  -756
  304  348.3842 385.6159   6780    49  5583  1197
  305  348.2006 385.5012   6821    41  4791  2030
  306  348.0013 385.7140   6747    74  4847  1900
  307  348.4999 385.5002   6751     4  4792  1959
  308  348.3998 385.7999   6735    16  7439  -704
  309  348.0914 385.6369   6828    93  4763  2065
  310  348.2864 385.9993   6702   126  5488  1214
  311  348.4002 385.8001   6739    37  4521  2218
  312  348.4002 385.7992   6743     4  4480  2263
  313  348.4998 386.4995   6673    70  7272  -599
  314  348.3752 385.7500   6729    56  5504  1225
  315  348.2003 385.9999   6726     3  7285  -559
  316  348.0014 385.9996   6761    35  6338   423
  317  348.6991 385.7005   6764     3  7384  -620
  318  348.0013 385.9998   6785    21  6305   480
  319  348.0012 385.9998   6730    55  7308  -578
  320  348.1822 386.1813   6700    30  4800  1900
  321  348.5877 385.8821   6829   129  4491  2338
  322  348.3573 385.7864   6726   103  4750  1976
  323  348.5334 386.1332   6845   119  7502  -657
  324  348.4997 385.9994   6768    77  7417  -649
  325  348.3852 385.6164   6700    68  7352  -652
  326  348.5001 385.9999   6814   114  5453  1361
  327  348.5877 385.8828   6824    10  4439  2385
  328  348.6437 386.2134   6754    70  4712  2042
  329  348.6667 385.9165   6734    20  6395   339
  330  348.5892 385.8822   6778    44  5482  1296
  331  348.4381 386.2501   6671   107  6180   491
  332  348.5006 386.0003   6790   119  6336   454
  333  348.5888 385.8832   6790     0  4763  2027
  334  348.5899 385.8845   6774    16  4743  2031
  335  348.5344 386.1340   6755    19  5480  1275
  336  348.6880 385.9393   6772    17  7400  -628
  337  348.7219 385.8897   6768     4  4756  2012
  338  348.5894 385.8823   6804    36  7491  -687
  339  348.5893 385.8843   6725    79  7240  -515
  340  348.7889 386.0003   6822    97  6353   469
  341  348.9993 385.9997   6763    59  7453  -690
  342  348.8416 385.8436   6726    37  6338   388
  343  348.9078 386.0908   6788    62  4384  2404
  344  348.8992 385.9510   6700    88  7425  -725
  345  348.8090 386.0479   6793    93  5395  1398
  346  348.9103 386.0907   6761    32  6265   496
  347  348.9988 386.0008   6816    55  4646  2170
  348  348.8091 386.0470   6748    68  4331  2417
  349  348.9087 386.0895   6801    53  4679  2122
  350  348.8093 386.0472   6748    53  4651  2097
  351  348.8996 385.9512   6768    20  7202  -434
  352  348.9103 386.0917   6769     1  7139  -370
  353  349.0001 386.0003   6725    44  5296  1429
  354  349.0007 385.9991   6785    60  4645  2140
  355  348.9137 386.2162   6772    13  4368  2404
  356  348.8099 386.0471   6796    24  5385  1411
  357  348.8761 386.3320   6758    38  4338  2420
  358  349.0011 385.9984   6703    55  6277   426
  359  348.9152 386.2163   6722    19  7343  -621
  360  348.9613 386.2383   6727     5  7367  -640
  361  349.0012 386.1233   6759    32  6285   474
  362  348.9085 386.0893   6791    32  4571  2220
  363  349.0014 386.0014   6732    59  4326  2406
  364  349.0919 385.9098   6742    10  7293  -551
  365  349.1835 386.0902   6721    21  4585  2136
  366  348.9620 386.2374   6741    20  4295  2446
  367  349.0015 385.9992   6749     8  7344  -595
  368  349.0925 385.9096   6742     7  7271  -529
  369  349.0006 386.0007   6764    22  4666  2098
  370  349.4054 385.9632   6735    29  4588  2147
  371  349.0401 385.8863   6770    35  7102  -332
  372  349.0018 385.8763   6760    10  4735  2025
  373  349.0423 385.7629   6812    52  5296  1516
  374  349.1258 385.6703   6757    55  7251  -494
  375  349.1334 385.7850   6714    43  4545  2169
  376  349.1497 386.2927   6716     2  7060  -344
  377  349.3204 386.0343   6722     6  4269  2453
  378  349.0414 385.7625   6777    55  6256   521
  379  349.0423 385.7622   6730    47  7245  -515
  380  349.1259 385.6696   6731     1  6242   489
  381  349.1121 385.9628   6793    62  4549  2244
  382  349.0415 385.8848   6720    73  4531  2189
  383  349.4064 385.7425   6791    71  7036  -245
  384  349.0420 385.7618   6782     9  6241   541
  385  349.0030 385.8763   6722    60  4598  2124
  386  349.1243 385.6703   6720     2  6187   533
  387  349.3092 385.9297   6774    54  4318  2456
  388  349.1726 386.0672   6688    86  4285  2403
  389  349.2135 385.9637   6716    28  4279  2437
  390  349.2396 385.6837   6669    47  5237  1432
  391  349.4043 385.7421   6739    70  4550  2189
  392  349.3905 385.8563   6725    14  7213  -488
  393  349.3910 385.8580   6711    14  6189   522
  394  349.3100 385.9309   6671    40  7125  -454
  395  349.5490 385.5893   6816   145  7188  -372
  396  349.2588 385.7421   6673   143  6157   516
  397  349.2143 385.9632   6720    47  4518  2202
  398  349.2659 386.0302   6705    15  6134   571
  399  349.3224 385.9341   6737    32  4526  2211
  400  349.3089 385.9297   6640    97  4480  2160
  401  349.3088 385.9298   6773   133  5258  1515
  402  349.4112 385.5549   6753    20  4542  2211
  403  349.3648 385.8314   6744     9  5262  1482
  404  349.3642 385.8331   6729    15  4451  2278
  405  349.3212 385.9345   6707    22  7153  -446
  406  349.4612 385.6446   6694    13  7133  -439
  407  349.4619 385.6444   6712    18  4438  2274
  408  349.3319 385.5033   6705     7  6927  -222
  409  349.1937 385.6147   6725    20  4171  2554
  410  349.2497 385.8743   6660    65  4440  2220
  411  349.3658 385.8334   6589    71  7189  -600
  412  349.3104 385.9300   6716   127  4233  2483
  413  349.2759 385.4182   6651    65  4397  2254
  414  349.2662 385.7004   6693    42  4398  2295
  415  349.2320 385.8653   6634    59  5149  1485
  416  349.2939 385.7345   6747   113  7034  -287
  417  349.4496 385.7742   6726    21  7128  -402
  418  349.3665 385.8329   6653    73  4411  2242
  419  349.3225 385.6152   6651     2  7130  -479
  420  349.2567 385.5817   6648     3  6874  -226
  421  349.1989 385.5025   6660    12  6067   593
  422  349.1942 385.6146   6659     1  7065  -406
  423  349.3436 385.5345   6680    21  4361  2319
  424  349.3995 385.6688   6666    14  7123  -457
  425  349.3324 385.5047   6645    21  6053   592
  426  349.3319 385.6356   6726    81  6822   -96
  427  349.2886 385.4556   6619   107  4392  2227
  428  349.4118 385.4520   6592    27  7108  -516
  429  349.2760 385.4184   6547    45  4379  2168
  430  349.4168 385.4550   6650   103  4359  2291
  431  349.1994 385.5020   6580    70  6831  -251
  432  349.2875 385.4550   6615    35  4307  2308
  433  349.1982 385.5014   6605    10  6068   537
  434  349.2896 385.4551   6601     4  6842  -241
  435  349.2739 385.4164   6581    20  7130  -549
  436  349.1767 385.3962   6562    19  4165  2397
  437  349.1993 385.5000   6617    55  7116  -499
  438  349.2715 385.4148   6587    30  7043  -456
  439  349.1975 385.4320   6621    34  6019   602
  440  349.1982 385.5018   6643    22  4125  2518
  441  349.1778 385.3949   6550    93  5125  1425
  442  349.1038 385.4826   6531    19  5165  1366
  443  349.1747 385.3907   6564    33  6826  -262
  444  349.0009 385.4980   6574    10  7065  -491
  445  348.9640 385.4272   6612    38  4484  2128
  446  349.0725 385.4062   6648    36  4115  2533
  447  348.9261 385.5904   6622    26  4437  2185
  448  348.8024 385.4985   6570    52  6867  -297
  449  348.8229 385.3198   6538    32  7077  -539
  450  348.7508 385.3109   6678   140  4429  2249
  451  348.8001 385.4966   6607    71  6916  -309
  452  348.7441 385.4174   6699    92  7114  -415
  453  348.9250 385.5887   6640    59  4160  2480
  454  348.6820 385.1791   6609    31  7138  -529
  455  348.6911 385.0714   6584    25  4378  2206
  456  348.6911 385.0711   6604    20  5178  1426
  457  348.7056 385.1127   6628    24  4419  2209
  458  348.9579 385.2407   6518   110  4108  2410
  459  348.8072 385.3848   6576    58  6068   508
  460  348.6347 385.1674   6604    28  7145  -541
  461  348.5377 385.3543   6605     1  7127  -522
  462  348.5947 385.2576   6585    20  6083   502
  463  348.5362 385.3542   6580     5  4164  2416
  464  348.5938 385.4415   6576     4  6898  -322
  465  348.6790 385.1793   6551    25  6068   483
  466  348.6901 385.0696   6559     8  6080   479
  467  348.5926 385.2567   6593    34  5133  1460
  468  348.6067 385.1421   6605    12  7212  -607
  469  348.5166 385.1018   6673    68  7116  -443
  470  348.3897 385.2549   6487   186  5962   525
  471  348.3687 385.3629   6518    31  6963  -445
  472  348.5914 385.2572   6611    93  4484  2127
  473  348.3845 385.0757   6495   116  4308  2187
  474  348.2765 385.1366   6512    17  7133  -621
  475  348.3111 384.9318   6531    19  4411  2120
  476  348.4996 384.9990   6537     6  4399  2138
  477  348.3007 385.2314   6473    64  4389  2084
  478  348.4075 384.9639   6495    22  7055  -560
  479  348.3918 384.8596   6508    13  5088  1420
  480  348.1936 384.8851   6484    24  4405  2079
  481  348.2666 385.0330   6530    46  5072  1458
  482  348.2666 385.0320   6520    10  6745  -225
  483  348.1120 384.9633   6480    40  5910   570
  484  348.0404 384.8849   6536    56  4363  2173
  485  348.2149 384.9633   6505    31  7027  -522
  486  348.0726 385.0697   6466    39  4340  2126
  487  348.2644 385.0330   6479    13  4351  2128
  488  348.0729 385.0710   6462    17  4309  2153
  489  348.0936 384.9099   6377    85  6965  -588
  490  347.9614 385.2370   6448    71  7018  -570
  491  348.0004 384.9996   6484    36  4048  2436
  492  348.0005 385.0007   6531    47  6749  -218
  493  348.0020 384.9994   6525     6  5043  1482
  494  348.0415 384.9996   6483    42  5049  1434
  495  348.0398 384.8855   6465    18  7083  -618
  496  348.0005 384.9989   6491    26  4393  2098
  497  347.9989 384.9998   6501    10  7068  -567
  498  347.9284 384.9281   6497     4  7032  -535
  499  347.9613 385.1149   6516    19  6759  -243
