# Supplementary material for: Maximum likelihood-based estimation of diffusion coefficient is quick and reliable method for analyzing estradiol actions on surface receptor movements
Source: Front Neuroinform. 2023 Mar 8;17:1005936. doi: 10.3389/fninf.2023.1005936 (PMC10031098; doi:10.3389/fninf.2023.1005936)
Supplement: Supplementary file 3 [file Data_Sheet_3.ZIP › 01-measured/00-Immobile/37C/workstate_24_0067.dat]

    0  205.3999 392.4005   8479     0  6399  2080
    1  205.2856 392.5000   8383    96  6325  2058
    2  205.4996 392.4999   8511   128  5829  2682
    3  205.3346 392.6649   8420    91  7261  1159
    4  205.3682 392.5261   8440    20  5815  2625
    5  205.5005 392.5001   8350    90  7090  1260
    6  205.4735 392.3707   8551   201  6423  2128
    7  205.4998 392.2249   8475    76  7140  1335
    8  205.6185 392.2872   8459    16  5730  2729
    9  205.7485 392.5005   8451     8  6266  2185
   10  205.7610 392.6190   8399    52  5746  2653
   11  205.7612 392.6199   8425    26  7004  1421
   12  205.7500 392.7483   8388    37  6256  2132
   13  205.7486 392.2519   8424    36  5706  2718
   14  205.5903 392.4100   8417     7  6951  1466
   15  205.6076 392.5221   8397    20  6214  2183
   16  205.6823 392.7271   8462    65  6182  2280
   17  205.7502 392.7490   8370    92  6989  1381
   18  205.7612 392.6190   8338    32  6972  1366
   19  205.7390 392.5662   8342     4  7009  1333
   20  205.7618 392.6197   8335     7  5744  2591
   21  205.8625 392.5467   8321    14  6160  2161
   22  205.9189 392.7996   8439   118  6145  2294
   23  206.0374 392.6007   8402    37  6963  1439
   24  205.9076 392.9077   8313    89  5641  2672
   25  205.7415 392.4077   8470   157  6247  2223
   26  205.6357 392.6344   8367   103  6939  1428
   27  205.9204 392.7999   8366     1  6944  1422
   28  206.0879 392.9080   8274    92  6147  2127
   29  205.7625 392.6194   8211    63  6149  2062
   30  205.8203 392.6072   8347   136  6929  1418
   31  205.6349 392.6324   8338     9  6083  2255
   32  205.8241 392.6069   8396    58  6881  1515
   33  205.9613 392.6927   8358    38  5619  2739
   34  205.9991 392.7094   8346    12  6915  1431
   35  205.8520 392.7045   8267    79  6913  1354
   36  205.9980 392.5013   8252    15  6936  1316
   37  205.8232 392.6082   8260     8  6851  1409
   38  206.0013 392.5012   8293    33  6062  2231
   39  206.0003 392.5027   8250    43  6039  2211
   40  206.0005 392.5028   8253     3  6000  2253
   41  206.0409 392.6021   8213    40  6842  1371
   42  205.8239 392.6081   8210     3  5637  2573
   43  205.9273 392.5914   8287    77  6882  1405
   44  206.0014 392.5030   8232    55  6025  2207
   45  205.9636 392.6929   8250    18  5984  2266
   46  206.0013 392.5028   8268    18  6801  1467
   47  205.8242 392.6096   8254    14  6853  1401
   48  205.8237 392.6077   8239    15  5634  2605
   49  205.9332 392.6210   8278    39  6800  1478
   50  205.9328 392.5868   8250    28  6048  2202
   51  206.2128 392.5039   8282    32  6022  2260
   52  206.0008 392.5041   8236    46  6057  2179
   53  206.1644 392.4346   8291    55  6760  1531
   54  206.0951 392.5178   8242    49  5521  2721
   55  206.0326 392.6006   8220    22  5565  2655
   56  206.2106 392.5003   8267    47  6778  1489
   57  206.0021 392.5005   8270     3  5955  2315
   58  206.2737 392.4150   8253    17  6806  1447
   59  206.1978 392.4996   8362   109  6685  1677
   60  206.1850 392.4689   8267    95  6768  1499
   61  206.1646 392.4350   8247    20  5994  2253
   62  206.2731 392.4157   8257    10  6701  1556
   63  206.1973 392.5007   8135   122  5964  2171
   64  206.2408 392.5454   8182    47  5896  2286
   65  206.1470 392.5288   8213    31  6715  1498
   66  206.0006 392.4988   8112   101  5487  2625
   67  205.9369 392.5808   8116     4  5832  2284
   68  206.0967 392.5170   8140    24  5847  2293
   69  206.1562 392.5926   8165    25  5488  2677
   70  206.2411 392.5436   8122    43  5510  2612
   71  206.0016 392.4997   8183    61  5932  2251
   72  206.0002 392.4996   8234    51  5909  2325
   73  205.9112 392.5441   8135    99  5563  2572
   74  206.0606 392.5744   8175    40  5800  2375
   75  206.3199 392.5888   8203    28  6664  1539
   76  206.0015 392.5002   8224    21  5807  2417
   77  206.0586 392.5695   8212    12  6633  1579
   78  206.0906 392.4545   8153    59  6686  1467
   79  206.0904 392.4544   8206    53  6605  1601
   80  206.2407 392.5432   8140    66  5846  2294
   81  206.2213 392.4718   8215    75  5431  2784
   82  206.0290 392.3183   8306    91  5866  2440
   83  206.1080 392.2747   8225    81  5897  2328
   84  205.9424 392.4243   8207    18  5418  2789
   85  206.1468 392.5268   8097   110  6663  1434
   86  206.2283 392.5687   8088     9  5760  2328
   87  206.0023 392.4062   8149    61  6555  1594
   88  205.9772 392.2459   8195    46  5799  2396
   89  206.1468 392.5266   8058   137  5373  2685
   90  206.1078 392.2712   8157    99  5820  2337
   91  206.0849 392.3624   8096    61  5802  2294
   92  206.1019 392.3619   8141    45  5416  2725
   93  206.0287 392.3183   8110    31  5377  2733
   94  206.1035 392.3594   8154    44  6572  1582
   95  206.1075 392.2726   8098    56  5373  2725
   96  206.1075 392.2729   8068    30  6524  1544
   97  206.1021 392.3599   8150    82  5442  2708
   98  206.1044 392.3587   8105    45  6520  1585
   99  206.1050 392.3584   8105     0  6519  1586
  100  205.9737 392.2460   8050    55  5654  2396
  101  206.0019 392.1560   8019    31  6473  1546
  102  205.8974 392.2127   8045    26  6492  1553
  103  206.0276 392.3161   8027    18  5734  2293
  104  206.1039 392.3585   8010    17  6463  1547
  105  206.0282 392.3166   8017     7  6422  1595
  106  206.1850 392.3167   8033    16  6448  1585
  107  206.1078 392.2707   8017    16  6386  1631
  108  205.9218 392.3682   7999    18  5359  2640
  109  205.9272 392.2022   8038    39  6453  1585
  110  205.9293 392.2013   8061    23  6371  1690
  111  205.9514 392.1604   8036    25  5296  2740
  112  206.0282 392.1104   7986    50  5256  2730
  113  205.8725 392.1303   8005    19  5316  2689
  114  205.8728 392.1297   8018    13  6397  1621
  115  205.8757 392.1283   8083    65  5331  2752
  116  206.0013 392.0018   8037    46  5293  2744
  117  205.9494 392.0821   8004    33  6462  1542
  118  206.0007 392.0037   8010     6  6374  1636
  119  205.8734 392.1272   8068    58  5244  2824
  120  205.8703 392.1258   8108    40  6386  1722
  121  205.8696 392.1278   8093    15  6382  1711
  122  205.8747 392.1271   8061    32  5324  2737
  123  205.8726 392.1289   8055     6  5666  2389
  124  205.9990 392.0010   8066    11  6393  1673
  125  205.8691 392.1260   8082    16  5343  2739
  126  205.7870 392.1023   8089     7  6389  1700
  127  205.7881 392.1017   8035    54  5277  2758
  128  205.7902 392.1009   8033     2  6448  1585
  129  205.9137 391.9712   8002    31  5635  2367
  130  205.6146 392.1349   7966    36  6353  1613
  131  205.6132 392.1331   8011    45  6368  1643
  132  205.5297 391.9694   8000    11  5248  2752
  133  205.5730 392.0531   8052    52  6351  1701
  134  205.5034 391.9976   8017    35  5645  2372
  135  205.6115 392.1348   8047    30  5630  2417
  136  205.4993 392.0007   7996    51  5730  2266
  137  205.5719 392.0519   7981    15  5576  2405
  138  205.3911 391.8609   8059    78  5447  2612
  139  205.3913 391.8613   8032    27  6438  1594
  140  205.4286 391.7726   8007    25  5711  2296
  141  205.4613 391.9177   8103    96  6467  1636
  142  205.3904 391.8596   8072    31  5725  2347
  143  205.2983 391.8626   8016    56  5396  2620
  144  205.3879 391.8619   8000    16  6476  1524
  145  205.3891 391.8615   7936    64  5622  2314
  146  205.4289 391.7746   8000    64  5367  2633
  147  205.2116 391.8925   7990    10  6473  1517
  148  205.3874 391.8588   7979    11  5701  2278
  149  205.1892 391.8098   7918    61  5653  2265
  150  205.2973 391.8633   7980    62  5688  2292
  151  205.4259 391.7714   8019    39  5317  2702
  152  205.4246 391.7696   8017     2  6432  1585
  153  205.1381 391.7036   8040    23  5317  2723
  154  205.1876 391.8090   7970    70  6380  1590
  155  205.1291 391.8687   8016    46  5285  2731
  156  204.9467 391.8039   7915   101  5680  2235
  157  205.1356 391.7025   7963    48  5301  2662
  158  205.1277 391.8688   7996    33  5692  2304
  159  204.9446 391.8052   7961    35  6430  1531
  160  204.9445 391.8046   7941    20  6377  1564
  161  204.9099 391.5476   7905    36  5623  2282
  162  204.9710 391.6175   7891    14  6412  1479
  163  204.9144 391.7919   7845    46  5717  2128
  164  205.0604 391.6379   7925    80  5280  2645
  165  204.9086 391.5480   7930     5  5626  2304
  166  204.9082 391.5488   7901    29  5654  2247
  167  204.7569 391.4586   7922    21  5319  2603
  168  204.6992 391.9052   7883    39  5682  2201
  169  204.9697 391.7136   7908    25  5603  2305
  170  204.9078 391.5471   7921    13  5557  2364
  171  204.8429 391.6265   7819   102  5618  2201
  172  204.8501 391.4732   7940   121  5306  2634
  173  204.5844 391.5492   7764   176  5620  2144
  174  204.5839 391.5513   7811    47  5569  2242
  175  204.6379 391.6341   7862    51  6369  1493
  176  204.7111 391.5499   7821    41  6367  1454
  177  204.6360 391.6325   7774    47  5298  2476
  178  204.5030 391.5006   7805    31  5600  2205
  179  204.5809 391.5507   7802     3  5605  2197
  180  204.6374 391.6325   7755    47  6367  1388
  181  204.5820 391.5493   7794    39  5611  2183
  182  204.5031 391.5006   7797     3  5579  2218
  183  204.6320 391.6326   7691   106  5283  2408
  184  204.5010 391.5015   7748    57  5628  2120
  185  204.5028 391.5008   7754     6  5624  2130
  186  204.5808 391.5497   7715    39  6357  1358
  187  204.6336 391.6340   7798    83  6365  1433
  188  204.5002 391.5015   7780    18  5581  2199
  189  204.4992 391.5019   7822    42  5272  2550
  190  204.4198 391.4516   7813     9  5303  2510
  191  204.4990 391.5000   7731    82  5328  2403
  192  204.4998 391.4993   7844   113  5697  2147
  193  204.5802 391.5477   7682   162  5248  2434
  194  204.5008 391.5018   7772    90  5596  2176
  195  204.5497 391.5863   7720    52  6330  1390
  196  204.4994 391.4999   7828   108  6422  1406
  197  204.4974 391.5033   7773    55  5671  2102
  198  204.3682 391.3683   7788    15  6498  1290
  199  204.3687 391.3686   7789     1  5759  2030
  200  204.3322 391.5022   7735    54  5324  2411
  201  204.3648 391.3694   7779    44  5754  2025
  202  204.2755 391.4135   7766    13  5732  2034
  203  204.3657 391.3681   7876   110  5268  2608
  204  204.3654 391.3697   7787    89  5772  2015
  205  204.3661 391.3698   7799    12  5300  2499
  206  204.3648 391.3699   7804     5  5687  2117
  207  204.2744 391.4122   7765    39  5330  2435
  208  204.2731 391.4164   7760     5  5301  2459
  209  204.2737 391.4145   7798    38  5234  2564
  210  204.3652 391.3699   7740    58  6465  1275
  211  204.2754 391.4158   7753    13  5763  1990
  212  204.1782 391.3931   7752     1  5742  2010
  213  204.2752 391.4138   7794    42  5320  2474
  214  204.2746 391.4148   7774    20  5767  2007
  215  204.2750 391.4156   7754    20  5724  2030
  216  204.3651 391.3700   7807    53  6479  1328
  217  204.3645 391.3687   7749    58  5364  2385
  218  204.2140 391.5006   7707    42  5694  2013
  219  204.1778 391.3918   7758    51  6474  1284
  220  204.0745 391.4090   7771    13  5783  1988
  221  204.2731 391.4143   7771     0  5259  2512
  222  204.1982 391.4993   7827    56  5761  2066
  223  204.2750 391.4139   7788    39  5287  2501
  224  204.2135 391.4996   7827    39  6460  1367
  225  203.9614 391.3998   7696   131  5774  1922
  226  204.1775 391.3939   7785    89  5277  2508
  227  204.1428 391.5723   7689    96  6453  1236
  228  204.2741 391.4151   7759    70  5788  1971
  229  204.3560 391.4635   7776    17  6406  1370
  230  204.0013 391.5002   7722    54  5595  2127
  231  203.9610 391.3969   7701    21  6388  1313
  232  204.0369 391.3089   7771    70  5790  1981
  233  204.1772 391.3927   7771     0  6430  1341
  234  204.0745 391.4081   7815    44  6453  1362
  235  204.0017 391.4986   7771    44  6398  1373
  236  204.0000 391.4997   7766     5  6394  1372
  237  204.0000 391.4991   7791    25  5233  2558
  238  204.0720 391.4060   7829    38  6412  1417
  239  203.9621 391.6907   7707   122  5652  2055
  240  203.9611 391.4005   7842   135  5250  2592
  241  203.9612 391.3981   7764    78  6429  1335
  242  203.9985 391.4989   7759     5  5720  2039
  243  203.9603 391.3995   7730    29  5225  2505
  244  203.8753 391.3346   7677    53  6400  1277
  245  203.9608 391.4006   7705    28  6400  1305
  246  204.2385 391.3813   7676    29  5686  1990
  247  204.0009 391.2926   7723    47  6442  1281
  248  204.0006 391.4993   7764    41  6364  1400
  249  203.9604 391.3988   7791    27  5796  1995
  250  203.8755 391.3325   7719    72  5221  2498
  251  203.8758 391.3345   7723     4  5330  2393
  252  204.0436 391.3910   7706    17  6397  1309
  253  203.9526 391.6179   7574   132  5244  2330
  254  203.9104 391.0925   7642    68  5753  1889
  255  203.8747 391.3332   7736    94  6446  1290
  256  203.9090 391.0938   7691    45  5793  1898
  257  203.8749 391.3339   7735    44  5251  2484
  258  203.9573 391.3916   7760    25  6421  1339
  259  203.9130 391.4346   7746    14  5325  2421
  260  203.8754 391.3311   7768    22  5726  2042
  261  203.9119 391.4355   7736    32  5791  1945
  262  203.9071 391.0930   7730     6  5806  1924
  263  203.8757 391.3342   7785    55  5759  2026
  264  203.9145 391.2183   7733    52  5322  2411
  265  203.9125 391.4352   7715    18  5752  1963
  266  203.9072 391.0920   7730    15  6439  1291
  267  203.9086 391.0920   7716    14  6413  1303
  268  203.9080 391.0917   7717     1  5311  2406
  269  203.9088 391.0930   7721     4  5265  2456
  270  203.8753 391.3337   7813    92  6431  1382
  271  203.9080 391.0927   7746    67  5784  1962
  272  203.9084 391.0930   7756    10  5759  1997
  273  203.9081 391.0925   7724    32  5340  2384
  274  203.7903 391.0015   7805    81  6474  1331
  275  203.9096 391.0923   7826    21  6506  1320
  276  203.9088 391.0920   7741    85  5354  2387
  277  203.9524 391.1920   7792    51  6474  1318
  278  203.9089 391.0909   7823    31  6480  1343
  279  203.7002 391.1009   7781    42  6472  1309
  280  203.9992 391.0021   7794    13  6503  1291
  281  203.9405 391.1768   7812    18  6525  1287
  282  204.1559 391.1591   7808     4  5362  2446
  283  203.9520 391.1911   7715    93  6490  1225
  284  203.9992 391.0010   7749    34  6472  1277
  285  203.7337 391.3332   7744     5  6515  1229
  286  203.7999 391.2001   7745     1  6517  1228
  287  203.7647 391.4114   7733    12  6560  1173
  288  203.6880 391.1259   7724     9  5331  2393
  289  203.7644 391.2356   7725     1  5298  2427
  290  203.6166 391.3837   7698    27  6549  1149
  291  203.6161 391.3830   7721    23  5331  2390
  292  203.7148 391.4987   7766    45  5814  1952
  293  203.8998 390.9510   7743    23  5323  2420
  294  203.6441 391.2141   7731    12  5322  2409
  295  203.6443 391.2134   7719    12  6606  1113
  296  203.9091 391.3620   7711     8  5775  1936
  297  203.6162 391.3832   7794    83  5340  2454
  298  203.8005 391.2000   7776    18  5326  2450
  299  203.6166 391.3831   7678    98  5765  1913
  300  203.9090 391.3633   7722    44  5816  1906
  301  203.6160 391.3838   7713     9  6512  1201
  302  203.6163 391.3838   7759    46  5797  1962
  303  203.6162 391.3843   7696    63  5326  2370
  304  203.6168 391.3835   7744    48  5825  1919
  305  203.6164 391.3833   7748     4  5359  2389
  306  203.6440 391.2139   7708    40  5790  1918
  307  203.9991 391.0003   7700     8  5766  1934
  308  203.6168 391.3833   7715    15  5331  2384
  309  203.8004 391.1995   7717     2  5754  1963
  310  203.6442 391.2137   7662    55  5750  1912
  311  203.6162 391.3836   7633    29  5753  1880
  312  203.6168 391.3841   7664    31  5224  2440
  313  203.6162 391.3839   7611    53  5718  1893
  314  203.6442 391.2138   7593    18  6440  1153
  315  203.8664 391.4654   7570    23  5262  2308
  316  203.9074 391.0930   7696   126  5644  2052
  317  203.8665 391.4665   7659    37  5265  2394
  318  203.8669 391.4658   7650     9  5235  2415
  319  204.0005 391.4990   7594    56  6410  1184
  320  203.8822 391.5875   7537    57  6420  1117
  321  204.0498 391.2511   7674   137  6349  1325
  322  203.9994 391.6302   7528   146  5216  2312
  323  203.9989 391.3689   7600    72  5684  1916
  324  204.1169 391.4120   7600     0  5599  2001
  325  204.0498 391.2509   7661    61  5594  2067
  326  203.9095 391.0931   7597    64  5203  2394
  327  204.0496 391.2515   7670    73  6333  1337
  328  203.9536 391.1919   7689    19  5220  2469
  329  203.8837 391.5878   7484   205  5173  2311
  330  204.0004 391.5002   7536    52  5545  1991
  331  204.0868 391.5648   7574    38  5209  2365
  332  204.0885 391.5633   7525    49  5468  2057
  333  204.0405 391.5986   7535    10  6355  1180
  334  204.0882 391.5641   7512    23  5477  2035
  335  204.2395 391.3802   7587    75  5603  1984
  336  204.0860 391.5648   7570    17  5160  2410
  337  204.1258 391.6656   7552    18  6318  1234
  338  204.1252 391.6638   7509    43  5142  2367
  339  204.1252 391.6654   7504     5  5532  1972
  340  204.1263 391.6646   7484    20  6313  1171
  341  204.1283 391.6642   7545    61  5165  2380
  342  204.2227 391.4808   7564    19  6291  1273
  343  204.3072 391.5389   7475    89  5159  2316
  344  204.2399 391.6389   7463    12  6321  1142
  345  204.3455 391.6529   7421    42  5478  1943
  346  204.3462 391.6537   7528   107  6267  1261
  347  204.3466 391.6527   7485    43  5384  2101
  348  204.4073 391.5547   7478     7  5127  2351
  349  204.2395 391.6403   7488    10  6289  1199
  350  204.4997 391.4987   7515    27  5496  2019
  351  204.3458 391.6539   7441    74  5098  2343
  352  204.4072 391.5556   7478    37  6320  1158
  353  204.4061 391.7400   7508    30  6268  1240
  354  204.4994 391.5013   7468    40  6279  1189
  355  204.4993 391.4994   7546    78  5515  2031
  356  204.4079 391.5560   7489    57  6304  1185
  357  204.3469 391.6520   7500    11  6249  1251
  358  204.4641 391.6422   7421    79  5449  1972
  359  204.4648 391.6425   7427     6  5192  2235
  360  204.4991 391.5000   7523    96  5499  2024
  361  204.5508 391.5860   7396   127  5076  2320
  362  204.2773 391.4160   7552   156  5103  2449
  363  204.4068 391.5552   7468    84  5416  2052
  364  204.5795 391.5492   7506    38  5450  2056
  365  204.6325 391.6323   7397   109  5024  2373
  366  204.6315 391.6331   7409    12  6117  1292
  367  204.4993 391.5002   7377    32  5158  2219
  368  204.6331 391.6323   7414    37  5320  2094
  369  204.6336 391.6318   7405     9  6100  1305
  370  204.5821 391.5470   7374    31  5242  2132
  371  204.6330 391.6310   7333    41  4989  2344
  372  204.6325 391.6313   7387    54  5016  2371
  373  204.5017 391.4987   7440    53  6072  1368
  374  204.5008 391.4996   7410    30  5015  2395
  375  204.6331 391.6332   7389    21  5285  2104
  376  204.6340 391.6297   7365    24  5251  2114
  377  204.6342 391.6293   7364     1  6056  1308
  378  204.5864 391.5499   7297    67  6064  1233
  379  204.5805 391.5469   7358    61  5024  2334
  380  204.7234 391.5848   7306    52  5276  2030
  381  204.5829 391.5460   7343    37  5020  2323
  382  204.5025 391.4983   7355    12  5282  2073
  383  204.5817 391.5478   7355     0  6017  1338
  384  204.5818 391.5468   7343    12  6029  1314
  385  204.5016 391.4984   7339     4  6032  1307
  386  204.5825 391.5453   7263    76  5221  2042
  387  204.5832 391.5465   7341    78  5022  2319
  388  204.6576 391.4670   7353    12  5956  1397
  389  204.6578 391.4675   7308    45  5991  1317
  390  204.6579 391.4680   7384    76  5302  2082
  391  204.5035 391.4955   7378     6  5295  2083
  392  204.5039 391.4979   7288    90  5950  1338
  393  204.5048 391.4968   7307    19  4944  2363
  394  204.6779 391.4108   7346    39  4912  2434
  395  204.6867 391.3141   7345     1  5287  2058
  396  204.6583 391.4684   7282    63  5254  2028
  397  204.5044 391.4973   7279     3  5845  1434
  398  204.5784 391.4254   7291    12  5215  2076
  399  204.8517 391.4699   7271    20  4919  2352
  400  204.6589 391.4668   7279     8  5898  1381
  401  204.5905 391.3242   7272     7  4924  2348
  402  204.5021 391.4973   7245    27  4970  2275
  403  204.5903 391.3225   7239     6  5199  2040
  404  204.6862 391.3157   7280    41  5927  1353
  405  204.7663 391.3517   7313    33  5149  2164
  406  204.6584 391.4686   7226    87  5220  2006
  407  204.5765 391.4230   7292    66  5855  1437
  408  204.5028 391.2946   7290     2  5829  1461
  409  204.5905 391.3213   7234    56  5816  1418
  410  204.6861 391.3148   7319    85  5890  1429
  411  204.6882 391.3165   7198   121  4890  2308
  412  204.5918 391.3231   7281    83  5175  2106
  413  204.5912 391.3244   7206    75  5820  1386
  414  204.5912 391.3244   7233    27  5193  2040
  415  204.6120 391.1436   7215    18  5813  1402
  416  204.6864 391.3150   7205    10  4862  2343
  417  204.6854 391.3178   7195    10  4822  2373
  418  204.5918 391.3246   7256    61  5125  2131
  419  204.5746 391.2304   7202    54  5773  1429
  420  204.5753 391.2304   7176    26  5732  1444
  421  204.5730 391.2307   7270    94  4849  2421
  422  204.7024 391.1384   7232    38  5691  1541
  423  204.6879 391.3160   7180    52  5767  1413
  424  204.5924 391.3258   7247    67  5798  1449
  425  204.7563 391.2450   7237    10  4805  2432
  426  204.7002 391.1388   7218    19  5756  1462
  427  204.7011 391.1392   7184    34  5745  1439
  428  204.5912 391.3234   7229    45  5071  2158
  429  204.7902 391.1567   7199    30  5037  2162
  430  204.6132 391.1377   7275    76  4789  2486
  431  204.6111 391.1381   7206    69  4818  2388
  432  204.6101 391.1419   7206     0  4773  2433
  433  204.6115 391.1397   7177    29  4815  2362
  434  204.6125 391.1394   7247    70  5720  1527
  435  204.6125 391.1360   7165    82  4747  2418
  436  204.6113 391.1378   7151    14  5026  2125
  437  204.6108 391.1353   7197    46  5725  1472
  438  204.5001 391.0016   7119    78  5722  1397
  439  204.5004 391.0006   7052    67  5693  1359
  440  204.5009 391.0007   7133    81  5738  1395
  441  204.5720 391.0542   7122    11  5728  1394
  442  204.6111 391.1359   7300   178  5719  1581
  443  204.4997 390.9981   7183   117  4865  2318
  444  204.4310 390.9411   7228    45  5863  1365
  445  204.4299 390.9409   7186    42  5778  1408
  446  204.3907 390.8596   7285    99  5822  1463
  447  204.5747 391.0587   7126   159  5723  1403
  448  204.3899 390.8609   7180    54  4831  2349
  449  204.3892 390.8594   7142    38  5012  2130
  450  204.4083 390.6792   7189    47  5040  2149
  451  204.3894 390.8587   7214    25  5851  1363
  452  204.3871 390.8607   7218     4  5819  1399
  453  204.4274 390.7712   7179    39  5107  2072
  454  204.3845 390.8606   7189    10  5078  2111
  455  204.3106 390.9125   7124    65  5786  1338
  456  204.3324 390.7279   7136    12  5053  2083
  457  204.3308 390.7280   7175    39  4870  2305
  458  204.4077 390.6792   7208    33  4843  2365
  459  204.1174 390.7935   7162    46  4783  2379
  460  204.3122 390.6841   7143    19  4846  2297
  461  204.1556 390.5957   7183    40  5800  1383
  462  204.1161 390.7922   7157    26  5769  1388
  463  204.1544 390.5946   7190    33  5097  2093
  464  204.0603 390.5767   7136    54  5795  1341
  465  204.0270 390.7538   7185    49  5070  2115
  466  203.9110 390.5485   7139    46  5746  1393
  467  204.1537 390.5941   7157    18  4797  2360
  468  203.9088 390.6955   7157     0  5063  2094
  469  203.8245 390.6064   7154     3  4826  2328
  470  203.9995 390.5649   7103    51  5777  1326
  471  203.9095 390.5470   7149    46  5086  2063
  472  203.9104 390.5476   7118    31  5042  2076
  473  203.6375 390.6317   7157    39  5767  1390
  474  203.7279 390.5843   7118    39  5027  2091
  475  203.6371 390.6342   7102    16  5793  1309
  476  203.8155 390.5323   7098     4  5798  1300
  477  203.6589 390.4693   7120    22  5741  1379
  478  203.6377 390.6315   7046    74  5784  1262
  479  203.6597 390.4691   7174   128  5151  2023
  480  203.5827 390.5496   7145    29  5078  2067
  481  203.6371 390.6329   7074    71  4814  2260
  482  203.6363 390.6317   7071     3  5764  1307
  483  203.6372 390.6317   7050    21  5057  1993
  484  203.5810 390.5466   6961    89  4813  2148
  485  203.6326 390.6329   6978    17  4824  2154
  486  203.5821 390.5485   7039    61  4820  2219
  487  203.6327 390.6327   7071    32  5782  1289
  488  203.6330 390.6330   7096    25  5030  2066
  489  203.6337 390.6323   7097     1  5024  2073
  490  203.6328 390.6334   7033    64  4786  2247
  491  203.5794 390.5489   7054    21  4787  2267
  492  203.4994 390.4974   7102    48  5137  1965
  493  203.5007 390.4999   7062    40  5029  2033
  494  203.6311 390.6333   7002    60  4945  2057
  495  203.5012 390.4987   7074    72  4726  2348
  496  203.4495 390.4138   7054    20  4828  2226
  497  203.3682 390.3652   7074    20  5854  1220
  498  203.3657 390.3704   7062    12  5842  1220
  499  203.4985 390.5004   7083    21  5811  1272
