# Supplementary material for: Maximum likelihood-based estimation of diffusion coefficient is quick and reliable method for analyzing estradiol actions on surface receptor movements
Source: Front Neuroinform. 2023 Mar 8;17:1005936. doi: 10.3389/fninf.2023.1005936 (PMC10031098; doi:10.3389/fninf.2023.1005936)
Supplement: Supplementary file 3 [file Data_Sheet_3.ZIP › 01-measured/00-Immobile/37C/workstate_24_0068.dat]

    0  485.0000 396.1996  10887     0  9728  1159
    1  485.3837 395.6161  10842    45  9955   887
    2  485.3628 395.9092  10847     5 10471   376
    3  485.1247 395.9380  10889    42 10337   552
    4  485.1110 396.2781  10902    13  9907   995
    5  485.2768 396.1112  10875    27  9966   909
    6  485.1589 396.1577  10870     5  9627  1243
    7  485.2771 396.1112  10946    76  9680  1266
    8  485.1578 396.1569  10930    16 10473   457
    9  485.1590 396.1569  10987    57  9835  1152
   10  485.2506 396.0518  10970    17 10373   597
   11  485.5003 396.0006  10928    42 10430   498
   12  485.1593 396.1560  10943    15 10365   578
   13  485.0927 395.9088  10900    43 10322   578
   14  485.1016 396.0503  10915    15  9831  1084
   15  485.0023 396.0018  10914     1  9694  1220
   16  485.2515 396.0514  10882    32 10355   527
   17  485.1594 396.1590  10964    82 10372   592
   18  485.5002 396.0004  10969     5  9824  1145
   19  485.1609 396.1583  10886    83  9658  1228
   20  485.5643 396.0874  10949    63 10381   568
   21  485.6808 396.0906  10943     6  9774  1169
   22  485.8070 396.0486  10949     6  9888  1061
   23  485.4546 396.1370  11003    54  9798  1205
   24  485.4542 396.1363  10991    12  9639  1352
   25  485.3924 396.0437  11005    14  9951  1054
   26  485.7824 396.1315  10953    52  9741  1212
   27  485.6526 396.3456  10895    58  9774  1121
   28  485.5640 396.0874  10950    55  9684  1266
   29  485.6005 396.0403  10889    61  9680  1209
   30  485.5005 395.9995  10887     2  9772  1115
   31  485.4077 395.9627  11016   129  9732  1284
   32  485.6669 396.1242  10854   162  9683  1171
   33  485.6668 396.1251  10890    36  9750  1140
   34  485.6674 396.1256  10952    62  9687  1265
   35  485.6010 396.0392  10948     4  9721  1227
   36  485.6015 396.0403  10960    12 10286   674
   37  485.4830 396.1104  10937    23  9876  1061
   38  485.6952 395.9618  10923    14  9865  1058
   39  485.6673 396.1245  10822   101 10292   530
   40  485.7834 396.0872  10873    51 10243   630
   41  485.6671 396.0731  10908    35  9723  1185
   42  485.6804 396.1775  10911     3  9828  1083
   43  485.6007 396.0402  10902     9  9811  1091
   44  485.5879 396.2401  10885    17  9851  1034
   45  485.6796 396.1788  10973    88  9621  1352
   46  485.9597 396.2380  10929    44  9804  1125
   47  485.6943 395.9612  10883    46  9728  1155
   48  485.7400 396.2574  10897    14  9561  1336
   49  485.6804 396.1768  10857    40 10177   680
   50  485.6802 396.1766  10856     1  9599  1257
   51  485.4837 396.1109  10960   104 10154   806
   52  485.6806 396.1772  10929    31 10133   796
   53  485.6021 396.0345  10882    47  9516  1366
   54  485.6691 396.0726  10882     0 10165   717
   55  485.6039 396.0319  10893    11  9526  1367
   56  485.6687 396.0743  10871    22 10175   696
   57  485.6811 396.1770  10813    58  9493  1320
   58  485.6928 396.0681  10860    47  9573  1287
   59  485.6474 395.9362  10871    11  9637  1234
   60  485.6817 396.1765  10873     2  9840  1033
   61  485.4550 396.2873  10988   115 10112   876
   62  485.7806 396.1465  10788   200  9579  1209
   63  486.0925 395.9691  10879    91 10203   676
   64  485.7688 396.1324  10767   112 10019   748
   65  485.7349 395.9667  10825    58  9511  1314
   66  485.7360 395.9673  10715   110  9729   986
   67  485.7264 395.8297  10792    77  9773  1019
   68  485.6677 396.0730  10809    17  9774  1035
   69  485.7691 396.1314  10828    19  9691  1137
   70  485.9987 395.9986  10889    61  9748  1141
   71  485.8487 395.9085  10882     7  9561  1321
   72  485.8186 395.9990  10856    26  9490  1366
   73  485.7007 395.9084  10890    34 10049   841
   74  485.9110 395.9693  10881     9  9783  1098
   75  485.9105 395.9707  10909    28  9535  1374
   76  485.9129 395.9689  10831    78  9567  1264
   77  485.6288 395.8436  10825     6  9499  1326
   78  485.8438 395.6278  10860    35  9694  1166
   79  485.8848 395.8852  10780    80  9555  1225
   80  485.8854 395.8856  10839    59 10100   739
   81  485.8234 395.8227  10790    49 10067   723
   82  485.9712 395.9102  10881    91  9436  1445
   83  485.8179 395.7270  10865    16  9452  1413
   84  485.8842 395.8850  10786    79 10041   745
   85  485.8237 395.8229  10887   101  9634  1253
   86  486.0247 395.7561  10801    86  9673  1128
   87  485.8814 395.6482  10894    93 10050   844
   88  485.8163 395.9458  10836    58  9532  1304
   89  485.7418 395.8832  10816    20  9427  1389
   90  485.8855 395.8826  10878    62 10003   875
   91  485.9428 395.8021  10904    26 10030   874
   92  485.8240 395.8227  10793   111  9575  1218
   93  485.8055 395.8037  10825    32  9507  1318
   94  485.8648 395.8620  10818     7  9616  1202
   95  485.9414 395.8040  10879    61  9485  1394
   96  485.9419 395.8044  10913    34  9618  1295
   97  485.8622 395.8623  10926    13  9424  1502
   98  486.0232 395.7550  10884    42  9518  1366
   99  485.8908 395.7551  10774   110  9547  1227
  100  485.8826 395.7416  10846    72  9447  1399
  101  485.9671 395.6189  10811    35  9477  1334
  102  485.9099 395.7911  10857    46  9499  1358
  103  486.0231 395.7543  10777    80  9437  1340
  104  485.9965 395.5024  10788    11  9928   860
  105  486.0242 395.7536  10893   105  9956   937
  106  485.9426 395.8024  10811    82  9534  1277
  107  485.9419 395.8016  10854    43  9598  1256
  108  486.0504 395.6655  10858     4  9525  1333
  109  485.9421 395.8023  10820    38  9457  1363
  110  485.9694 395.6922  10786    34  9409  1377
  111  485.7620 395.5535  10880    94  9986   894
  112  485.7708 395.4334  10855    25  9366  1489
  113  485.6756 395.4140  10833    22  9430  1403
  114  485.6765 395.4137  10787    46  9577  1210
  115  485.7578 395.4555  10841    54  9407  1434
  116  485.6770 395.4144  10770    71  9582  1188
  117  485.7714 395.4306  10812    42  9555  1257
  118  485.7716 395.4291  10788    24  9611  1177
  119  485.6760 395.4123  10768    20  9325  1443
  120  485.4996 395.4997  10735    33  9356  1379
  121  485.6858 395.3167  10690    45  9512  1178
  122  485.6752 395.4109  10729    39  9876   853
  123  485.5028 395.5005  10777    48  9536  1241
  124  485.5778 395.4239  10735    42  9330  1405
  125  485.5754 395.4224  10677    58  9345  1332
  126  485.4995 395.4970  10747    70  9323  1424
  127  485.6729 395.4119  10736    11  9332  1404
  128  485.6844 395.3150  10776    40  9938   838
  129  485.5770 395.4221  10724    52  9510  1214
  130  485.5855 395.3220  10679    45  9628  1051
  131  485.5724 395.4222  10719    40  9878   841
  132  485.4233 395.3615  10793    74  9854   939
  133  485.4051 395.3235  10822    29  9819  1003
  134  485.3887 395.3322  10804    18  9529  1275
  135  485.4666 395.1885  10827    23  9298  1529
  136  485.3661 395.3645  10701   126  9840   861
  137  485.0613 395.1961  10783    82  9811   972
  138  485.0577 395.1960  10740    43  9248  1492
  139  485.0548 395.1842  10783    43  9946   837
  140  485.1790 395.1782  10828    45  9526  1302
  141  485.1582 395.3716  10766    62  9869   897
  142  485.1162 395.1165  10810    44  9379  1431
  143  485.1143 395.1136  10718    92  9504  1214
  144  485.1137 395.1149  10774    56  9408  1366
  145  485.0571 395.1942  10848    74  9449  1399
  146  485.3722 395.1570  10759    89  9465  1294
  147  485.0291 395.0871  10686    73  9829   857
  148  485.0281 395.0832  10709    23  9351  1358
  149  484.9129 394.9722  10720    11  9321  1399
  150  484.9427 395.0584  10701    19  9907   794
  151  485.1123 395.1139  10696     5  9908   788
  152  484.9120 394.9713  10685    11  9602  1083
  153  484.8894 395.1390  10649    36  9368  1281
  154  484.8297 395.0280  10644     5  9303  1341
  155  484.9102 394.9720  10659    15  9439  1220
  156  484.8851 394.8865  10677    18  9261  1416
  157  484.7826 395.0935  10685     8  9872   813
  158  485.1119 395.1152  10686     1  9272  1414
  159  484.8860 394.8870  10627    59  9475  1152
  160  484.8060 394.9444  10638    11  9474  1164
  161  484.6682 394.9689  10689    51  9255  1434
  162  484.5475 395.2392  10660    29  9228  1432
  163  484.6282 394.8460  10647    13  9231  1416
  164  484.6977 395.1493  10687    40  9867   820
  165  484.5974 395.1541  10582   105  9447  1135
  166  484.5038 394.9992  10683   101  9279  1404
  167  484.5473 394.9078  10676     7  9251  1425
  168  484.5188 395.0953  10618    58  9278  1340
  169  484.6761 395.0578  10625     7  9804   821
  170  484.5018 394.9998  10637    12  9212  1425
  171  484.6133 394.7434  10577    60  9308  1269
  172  484.5299 394.8138  10615    38  9317  1298
  173  484.4994 394.8018  10597    18  9440  1157
  174  484.4142 394.8635  10595     2  9471  1124
  175  484.5504 394.9039  10548    47  9473  1075
  176  484.5017 395.0007  10575    27  9824   751
  177  484.5309 394.8136  10588    13  9319  1269
  178  484.4527 394.7610  10668    80  9777   891
  179  484.5280 394.8143  10594    74  9270  1324
  180  484.4542 395.0909  10636    42  9325  1311
  181  484.5297 394.8132  10577    59  9439  1138
  182  484.5300 394.8141  10575     2  9412  1163
  183  484.5294 394.8136  10518    57  9411  1107
  184  484.4658 394.6572  10579    61  9817   762
  185  484.4171 394.7438  10501    78  9357  1144
  186  484.4994 394.9987  10548    47  9195  1353
  187  484.4522 394.7594  10587    39  9197  1390
  188  484.5294 394.8127  10544    43  9875   669
  189  484.3212 394.9037  10547     3  9384  1163
  190  484.3212 394.9025  10551     4  9213  1338
  191  484.2328 394.8688  10556     5  9787   769
  192  484.3991 394.9660  10529    27  9251  1278
  193  484.3528 395.0634  10527     2  9904   623
  194  484.4810 394.9084  10528     1  9225  1303
  195  484.4803 394.9029  10496    32  9861   635
  196  484.1783 394.6811  10468    28  9828   640
  197  484.3858 394.6142  10598   130  9814   784
  198  484.2177 394.9071  10480   118  9863   617
  199  484.2058 394.8296  10461    19  9184  1277
  200  484.2398 394.7604  10520    59  9349  1171
  201  483.8643 394.7608  10517     3  9900   617
  202  484.0930 394.7813  10531    14  9876   655
  203  483.9667 394.7350  10530     1  9190  1340
  204  484.0951 394.7815  10473    57  9849   624
  205  484.3838 394.6162  10546    73  9350  1196
  206  484.1344 394.7684  10518    28  9780   738
  207  483.9628 394.6935  10446    72  9418  1028
  208  483.9996 394.9006  10571   125  9852   719
  209  484.0338 394.6032  10572     1  9183  1389
  210  484.2804 394.6274  10536    36  9281  1255
  211  484.0664 394.6796  10506    30  9391  1115
  212  484.0328 394.6026  10550    44  9796   754
  213  484.0339 394.6030  10568    18  9284  1284
  214  483.9323 394.6238  10520    48  9245  1275
  215  484.1777 394.6802  10505    15  9392  1113
  216  483.9678 394.7362  10527    22  9174  1353
  217  484.1773 394.6807  10430    97  9388  1042
  218  484.1762 394.6811  10460    30  9332  1128
  219  483.9618 394.6937  10482    22  9132  1350
  220  483.6374 394.6373  10474     8  9750   724
  221  483.9669 394.7344  10441    33  9157  1284
  222  484.1516 394.7335  10478    37  9144  1334
  223  483.9379 394.9383  10485     7  9099  1386
  224  483.9623 394.6923  10492     7  9156  1336
  225  483.9210 394.8017  10428    64  9226  1202
  226  483.7523 394.7516  10439    11  9852   587
  227  483.7530 394.7510  10393    46  9056  1337
  228  483.7075 394.8533  10402     9  9835   567
  229  483.8089 394.8069  10409     7  9407  1002
  230  483.8523 394.7037  10396    13  9117  1279
  231  483.8212 394.6099  10374    22  9732   642
  232  483.9608 394.6940  10338    36  9710   628
  233  483.9203 394.8004  10353    15  9128  1225
  234  483.7726 394.9226  10361     8  9156  1205
  235  483.9204 394.8008  10370     9  9306  1064
  236  483.6077 394.8212  10329    41  9132  1197
  237  483.6079 394.8215  10348    19  9143  1205
  238  483.7514 394.7501  10337    11  9152  1185
  239  484.0386 394.5995  10357    20  9126  1231
  240  484.0895 394.9072  10321    36  9139  1182
  241  483.8000 394.9193  10352    31  9111  1241
  242  483.6088 394.8206  10380    28  9772   608
  243  483.6091 394.8217  10400    20  9759   641
  244  483.6347 394.6338  10350    50  9139  1211
  245  483.8512 394.7037  10344     6  9146  1198
  246  483.8070 394.8070  10279    65  9095  1184
  247  483.9208 394.7999  10316    37  9108  1208
  248  483.9615 394.6938  10329    13  9788   541
  249  484.0378 394.6011  10308    21  9182  1126
  250  483.4635 394.6929  10364    56  9249  1115
  251  483.8517 394.7032  10341    23  9789   552
  252  483.8002 394.9191  10247    94  9802   445
  253  483.8263 394.9978  10261    14  9115  1146
  254  483.7502 394.8325  10406   145  9164  1242
  255  483.6004 394.9192  10362    44  9036  1326
  256  483.8795 394.5207  10356     6  9743   613
  257  483.8331 394.8742  10328    28  9736   592
  258  483.9505 394.6198  10217   111  9132  1085
  259  483.8252 394.8684  10219     2  9019  1200
  260  483.8555 394.6668  10230    11  9074  1156
  261  483.7614 394.6198  10244    14  9758   486
  262  483.8984 394.3017  10296    52  9093  1203
  263  483.6314 394.7889  10213    83  9773   440
  264  483.8423 394.8400  10300    87  9067  1233
  265  483.5473 394.8623  10221    79  9112  1109
  266  483.6664 394.6670  10249    28  9793   456
  267  483.4350 394.9115  10234    15  9027  1207
  268  483.6195 394.7599  10221    13  9298   923
  269  483.6495 394.5993  10189    32  9094  1095
  270  483.8406 394.8411  10236    47  9115  1121
  271  483.8404 394.8402  10234     2  9167  1067
  272  483.8403 394.8396  10259    25  9207  1052
  273  483.5625 394.7486  10256     3  9235  1021
  274  483.6311 394.7871  10149   107  9150   999
  275  483.5000 394.5002  10147     2  9100  1047
  276  483.5623 394.7494  10169    22  9757   412
  277  483.6000 394.5995  10151    18  9220   931
  278  483.5265 394.3692  10223    72  9147  1076
  279  483.5992 394.5999  10209    14  9781   428
  280  483.5994 394.5996  10200     9  9018  1182
  281  483.5998 394.6002  10124    76  9137   987
  282  483.7207 394.8315  10208    84  9755   453
  283  483.4008 394.4003  10198    10  9097  1101
  284  483.5003 394.5001  10135    63  9094  1041
  285  483.7141 394.4993  10131     4  9102  1029
  286  483.7150 394.4996  10127     4  9252   875
  287  483.6003 394.6002  10174    47  9231   943
  288  483.4011 394.3997  10154    20  9665   489
  289  483.5001 394.4999  10166    12  9190   976
  290  483.3847 394.6151  10230    64  9713   517
  291  483.4000 394.4009  10177    53  9117  1060
  292  483.6474 394.4699  10195    18  9215   980
  293  483.5004 394.4998  10188     7  9695   493
  294  483.5006 394.5000  10176    12  9319   857
  295  483.4000 394.3995  10102    74  9098  1004
  296  483.6153 394.3857  10176    74  9745   431
  297  483.6160 394.3848  10150    26  9111  1039
  298  483.6158 394.3847  10119    31  9756   363
  299  483.5003 394.4991  10155    36  9146  1009
  300  483.6158 394.3843  10170    15  9179   991
  301  483.8886 394.6665  10060   110  9113   947
  302  483.4994 394.4992  10161   101  9045  1116
  303  483.5012 394.5002  10073    88  9122   951
  304  483.4994 394.5000  10151    78  9081  1070
  305  483.4994 394.7139  10169    18  9133  1036
  306  483.3846 394.6154  10145    24  9156   989
  307  483.3850 394.6159  10117    28  9644   473
  308  483.6362 394.5456  10066    51  9682   384
  309  483.3845 394.6149  10172   106  9093  1079
  310  483.6152 394.3846  10101    71  9609   492
  311  483.5001 394.5001  10166    65  9008  1158
  312  483.6004 394.6006  10127    39  9027  1100
  313  483.5001 394.5000  10112    15  9589   523
  314  483.4994 394.5007  10135    23  9785   350
  315  483.5626 394.7492  10055    80  9018  1037
  316  483.5006 394.5009  10066    11  9111   955
  317  483.6158 394.3855  10040    26  9645   395
  318  483.6005 394.6004  10050    10  9049  1001
  319  483.5005 394.7761  10088    38  9678   410
  320  483.8403 394.8400  10033    55  9074   959
  321  483.9506 394.6187  10095    62  8993  1102
  322  483.8415 394.8406  10034    61  8940  1094
  323  483.8823 394.5882  10091    57  9039  1052
  324  483.5889 394.8806  10018    73  8959  1059
  325  483.5891 394.8811  10091    73  9578   513
  326  483.8563 394.6667  10038    53  8878  1160
  327  483.8407 394.8418  10005    33  9004  1001
  328  483.8410 394.8417   9997     8  8919  1078
  329  483.8417 394.8410  10035    38  9064   971
  330  483.8425 394.8415  10023    12  9583   440
  331  483.9069 395.0902  10111    88  9564   547
  332  484.0388 394.6004  10088    23  8949  1139
  333  483.6015 395.0388  10039    49  8961  1078
  334  484.0903 394.9086  10141   102  8997  1144
  335  483.9070 395.0896  10102    39  9136   966
  336  484.0000 394.9982  10133    31  8929  1204
  337  483.9082 395.0902  10019   114  9069   950
  338  483.8750 394.9982  10063    44  9076   987
  339  483.9987 394.9983  10089    26  9013  1076
  340  484.0906 394.9087  10079    10  9629   450
  341  483.9998 394.9987  10031    48  8845  1186
  342  483.8773 394.9981  10077    46  8849  1228
  343  484.0003 394.9978  10081     4  8901  1180
  344  484.0000 394.9992  10158    77  8892  1266
  345  484.0005 394.9985  10138    20  8859  1279
  346  484.0894 394.9081  10118    20  8931  1187
  347  484.0922 394.9085  10070    48  8899  1171
  348  484.1527 394.7331  10100    30  8828  1272
  349  484.0909 394.9077  10065    35  9087   978
  350  484.1771 394.6802  10098    33  9604   494
  351  484.1250 394.9991   9991   107  9453   538
  352  484.3172 394.7605  10044    53  8937  1107
  353  484.0408 394.7621  10090    46  8991  1099
  354  484.2587 394.7418  10097     7  9005  1092
  355  484.2591 394.7432  10103     6  8827  1276
  356  484.3045 395.0368  10078    25  8842  1236
  357  484.3572 394.7615  10142    64  8940  1202
  358  484.3438 394.6562  10090    52  8882  1208
  359  484.1790 394.6805  10036    54  8810  1226
  360  484.4643 394.6687  10173   137  8793  1380
  361  484.2581 394.7412  10009   164  8949  1060
  362  484.2588 394.7408  10062    53  9055  1007
  363  484.3589 394.7612  10086    24  8827  1259
  364  484.4996 394.7852  10108    22  8846  1262
  365  484.4062 394.7417  10058    50  8850  1208
  366  484.4342 394.9993  10121    63  8965  1156
  367  484.2572 394.7434  10091    30  9476   615
  368  484.3208 394.8215  10078    13  8948  1130
  369  484.5832 394.7261  10073     5  8858  1215
  370  484.3217 394.8219  10039    34  8881  1158
  371  484.4639 394.6695  10013    26  8935  1078
  372  484.5447 394.7105  10039    26  8810  1229
  373  484.3198 394.8216  10120    81  8760  1360
  374  484.3207 394.6803  10078    42  8865  1213
  375  484.6294 394.6349  10062    16  8901  1161
  376  484.4168 394.7425  10014    48  9433   581
  377  484.4667 394.6587  10127   113  8979  1148
  378  484.5445 394.7114  10102    25  9437   665
  379  484.4972 394.7865   9992   110  8881  1111
  380  484.4215 394.5788  10092   100  8871  1221
  381  484.5470 394.5820  10122    30  9491   631
  382  484.5470 394.7094  10108    14  9440   668
  383  484.5479 394.7097  10051    57  8715  1336
  384  484.3439 394.5327  10040    11  8719  1321
  385  484.6092 394.7428  10069    29  8746  1323
  386  484.4993 394.5025  10054    15  8884  1170
  387  484.4209 394.5780  10151    97  9411   740
  388  484.5321 394.8111  10012   139  8760  1252
  389  484.4675 394.6572  10019     7  8866  1153
  390  484.6310 394.6349  10004    15  8811  1193
  391  484.4977 394.5024  10010     6  8675  1335
  392  484.6289 394.6362   9994    16  9007   987
  393  484.4228 394.5784  10049    55  8803  1246
  394  484.4121 394.6771  10023    26  9301   722
  395  484.4249 394.5752  10060    37  8779  1281
  396  484.5006 394.5021  10112    52  8804  1308
  397  484.5005 394.5028   9974   138  8950  1024
  398  484.4574 394.7554  10063    89  8805  1258
  399  484.4253 394.5777  10055     8  9334   721
  400  484.5325 394.8109   9982    73  8829  1153
  401  484.4107 394.6757  10039    57  8827  1212
  402  484.4247 394.5756  10130    91  8661  1469
  403  484.3158 394.6836  10073    57  8699  1374
  404  484.4140 394.6747  10081     8  8605  1476
  405  484.4251 394.5788  10003    78  8740  1263
  406  484.4145 394.6773  10068    65  8691  1377
  407  484.4242 394.5768  10099    31  8820  1279
  408  484.4987 394.5017  10041    58  8726  1315
  409  484.4254 394.5745  10062    21  8638  1424
  410  484.4136 394.6750  10076    14  8695  1381
  411  484.5772 394.6364  10011    65  8660  1351
  412  484.4141 394.6778  10034    23  8692  1342
  413  484.4141 394.6758  10031     3  8692  1339
  414  484.4974 394.4975  10026     5  8727  1299
  415  484.3091 394.4998  10096    70  8704  1392
  416  484.4994 394.4988  10063    33  8561  1502
  417  484.5830 394.5836  10050    13  8683  1367
  418  484.4137 394.6761  10035    15  8720  1315
  419  484.5001 394.5020  10090    55  8596  1494
  420  484.4256 394.5733  10027    63  9221   806
  421  484.5003 394.4999   9957    70  9215   742
  422  484.4264 394.5766  10050    93  9158   892
  423  484.4890 394.5980  10061    11  9241   820
  424  484.6835 394.6005  10062     1  9235   827
  425  484.4998 394.4996  10044    18  8529  1515
  426  484.4007 394.5116  10063    19  9202   861
  427  484.4023 394.5132  10022    41  8725  1297
  428  484.3181 394.6843  10082    60  8644  1438
  429  484.4153 394.6731  10060    22  8638  1422
  430  484.5744 394.4216   9988    72  8697  1291
  431  484.4975 394.4966  10040    52  9158   882
  432  484.4173 394.4155  10007    33  8676  1331
  433  484.2324 394.5677  10057    50  8587  1470
  434  484.4261 394.5726  10061     4  8461  1600
  435  484.5861 394.3239  10032    29  8680  1352
  436  484.4215 394.5723   9970    62  8504  1466
  437  484.1177 394.4254   9985    15  8711  1274
  438  484.3244 394.4037   9976     9  8704  1272
  439  484.2020 394.2857   9952    24  8632  1320
  440  484.4500 394.4153   9943     9  8489  1454
  441  484.4965 394.4965   9984    41  8638  1346
  442  484.4227 394.5704  10015    31  8672  1343
  443  484.3333 394.1683   9963    52  9147   816
  444  484.1371 394.1358   9997    34  8670  1327
  445  484.1576 394.3720  10011    14  8545  1466
  446  484.1184 394.1150  10031    20  8634  1397
  447  484.1597 394.3723   9998    33  8600  1398
  448  484.1850 394.3157  10047    49  8655  1392
  449  484.1367 394.1363  10071    24  8526  1545
  450  483.9758 394.2420   9963   108  8634  1329
  451  484.1169 394.1159  10027    64  8644  1383
  452  484.1154 394.1173  10006    21  9157   849
  453  484.1166 394.1169   9954    52  8543  1411
  454  484.1078 394.0270   9995    41  9185   810
  455  483.8740 394.1271   9999     4  8581  1418
  456  484.1120 394.1155   9963    36  8597  1366
  457  484.0005 394.0008  10042    79  8724  1318
  458  484.0829 394.0274   9985    57  8583  1402
  459  483.8124 394.1865   9971    14  8637  1334
  460  483.8951 394.2079   9988    17  8696  1292
  461  483.9214 394.0511  10058    70  8549  1509
  462  483.8838 393.8863   9983    75  8752  1231
  463  483.9988 393.9979  10019    36  8710  1309
  464  483.7898 394.1043   9945    74  9182   763
  465  483.7594 394.0243   9980    35  8717  1263
  466  483.8420 394.0507  10007    27  8647  1360
  467  483.7559 394.0250  10060    53  8556  1504
  468  483.8831 393.8863  10008    52  9151   857
  469  483.6982 393.9082   9957    51  8498  1459
  470  483.8034 393.9429  10018    61  8660  1358
  471  483.7553 394.0235   9997    21  9137   860
  472  483.7540 394.0240   9932    65  8531  1401
  473  483.5464 393.9076   9913    19  8707  1206
  474  483.4308 393.9418   9962    49  9072   890
  475  483.5471 393.9084   9928    34  8681  1247
  476  483.5472 393.9062   9924     4  9158   766
  477  483.5024 393.9960   9957    33  8626  1331
  478  483.4553 393.7583   9921    36  8636  1285
  479  483.5445 393.9089   9952    31  8709  1243
  480  483.4698 393.8534   9927    25  8583  1344
  481  483.5465 393.9063   9949    22  8714  1235
  482  483.4992 393.9979   9911    38  8577  1334
  483  483.4699 393.6588   9903     8  8570  1333
  484  483.4108 393.6782   9908     5  9075   833
  485  483.4231 393.5782   9884    24  8614  1270
  486  483.4115 393.8518   9832    52  8613  1219
  487  483.4836 393.9071   9897    65  8442  1455
  488  483.3735 393.7713   9937    40  8453  1484
  489  483.4061 393.8438   9959    22  9088   871
  490  483.4526 393.7592   9922    37  8432  1490
  491  483.2416 393.5472   9870    52  8673  1197
  492  483.3158 393.6868   9949    79  8575  1374
  493  483.1926 393.8119   9941     8  8483  1458
  494  483.3152 393.6875   9890    51  8565  1325
  495  483.3213 393.9037   9805    85  8467  1338
  496  483.4210 393.5772   9828    23  9072   756
  497  483.3413 393.5325   9761    67  8570  1191
  498  483.3232 393.5898   9884   123  8573  1311
  499  483.3220 393.5908   9777   107  9096   681
