# Supplementary material for: Maximum likelihood-based estimation of diffusion coefficient is quick and reliable method for analyzing estradiol actions on surface receptor movements
Source: Front Neuroinform. 2023 Mar 8;17:1005936. doi: 10.3389/fninf.2023.1005936 (PMC10031098; doi:10.3389/fninf.2023.1005936)
Supplement: Supplementary file 3 [file Data_Sheet_3.ZIP › 01-measured/00-Immobile/37C/workstate_24_0071.dat]

    0  238.1581 422.9730   7523     0  5701  1822
    1  238.1944 423.0675   7575    52  5709  1866
    2  238.2712 423.0930   7584     9  5685  1899
    3  238.3502 423.0215   7574    10  5655  1919
    4  238.4445 423.0707   7564    10  5647  1917
    5  238.5017 423.0030   7638    74  5299  2339
    6  238.4981 422.9987   7570    68  5463  2107
    7  238.1951 423.0681   7558    12  5311  2247
    8  238.3422 422.9744   7618    60  5636  1982
    9  238.5009 423.0025   7671    53  5593  2078
   10  238.6877 423.0472   7645    26  5261  2384
   11  238.6524 422.9817   7637     8  5680  1957
   12  238.5762 423.0245   7595    42  5611  1984
   13  238.3651 423.0446   7579    16  5605  1974
   14  238.4244 422.9779   7596    17  5382  2214
   15  238.6504 422.9806   7545    51  5674  1871
   16  238.6390 423.0643   7643    98  5697  1946
   17  238.6394 423.0648   7571    72  5548  2023
   18  238.6537 422.9841   7553    18  5541  2012
   19  238.5799 423.0235   7520    33  5672  1848
   20  238.5669 423.1102   7594    74  5618  1976
   21  238.6554 422.9822   7520    74  5551  1969
   22  238.8160 423.1841   7537    17  5612  1925
   23  238.7241 423.1500   7537     0  5402  2135
   24  238.5787 423.0240   7543     6  5653  1890
   25  238.8173 422.9575   7517    26  5402  2115
   26  238.7369 423.1785   7538    21  5490  2048
   27  238.8230 423.2655   7475    63  5555  1920
   28  238.8502 423.1902   7525    50  5506  2019
   29  238.8834 422.8893   7487    38  5521  1966
   30  238.7356 422.9572   7504    17  5507  1997
   31  238.6421 423.0630   7530    26  5621  1909
   32  238.6808 423.1307   7506    24  5541  1965
   33  239.0195 423.2624   7467    39  5621  1846
   34  239.0181 423.3421   7451    16  5152  2299
   35  238.8453 423.1968   7473    22  5462  2011
   36  238.8678 423.1736   7464     9  5301  2163
   37  238.7416 422.9792   7514    50  5119  2395
   38  238.9538 423.3062   7466    48  5299  2167
   39  239.0198 423.3394   7465     1  5588  1877
   40  239.0847 423.2824   7446    19  5262  2184
   41  239.0202 423.3408   7422    24  5162  2260
   42  238.9552 422.9310   7445    23  5486  1959
   43  238.9378 423.3525   7507    62  5155  2352
   44  238.8925 423.2154   7519    12  5513  2006
   45  239.0439 423.1794   7452    67  5397  2055
   46  239.0863 423.2839   7466    14  5121  2345
   47  238.9584 423.2904   7439    27  5061  2378
   48  238.7263 423.0651   7442     3  5422  2020
   49  238.9037 423.1752   7510    68  5453  2057
   50  238.9373 423.3543   7519     9  5459  2060
   51  239.0866 423.2824   7447    72  5419  2028
   52  239.0878 423.2814   7464    17  5437  2027
   53  239.0223 423.3367   7496    32  5197  2299
   54  238.7784 423.2018   7488     8  5525  1963
   55  238.8591 423.3452   7460    28  5361  2099
   56  239.1156 423.1131   7460     0  5028  2432
   57  239.0892 423.2815   7458     2  5417  2041
   58  239.0235 423.3358   7388    70  5390  1998
   59  238.9046 423.1750   7449    61  5447  2002
   60  239.1096 423.1069   7414    35  5335  2079
   61  238.9176 423.1436   7396    18  5037  2359
   62  239.0649 423.1628   7461    65  5009  2452
   63  239.0456 423.2122   7459     2  5332  2127
   64  239.2234 423.0206   7385    74  5360  2025
   65  239.0790 422.9798   7410    25  5135  2275
   66  238.8571 423.0822   7308   102  5285  2023
   67  239.0825 422.7767   7409   101  5392  2017
   68  239.2376 422.7674   7359    50  5272  2087
   69  239.1361 422.9437   7386    27  5285  2101
   70  239.2094 423.0186   7474    88  4932  2542
   71  239.0028 422.9269   7462    12  5300  2162
   72  239.0030 423.0001   7410    52  5061  2349
   73  239.0001 422.7915   7413     3  5101  2312
   74  239.2302 422.8488   7469    56  5332  2137
   75  239.2351 422.7696   7359   110  5309  2050
   76  239.2347 422.7665   7351     8  5051  2300
   77  239.0940 422.8504   7405    54  5313  2092
   78  239.0946 422.8493   7368    37  5328  2040
   79  239.0964 422.8253   7383    15  5294  2089
   80  239.0814 422.7763   7369    14  5284  2085
   81  239.1604 422.7596   7349    20  5254  2095
   82  239.2365 422.7679   7383    34  5279  2104
   83  239.2348 422.7661   7380     3  5358  2022
   84  239.0809 422.7767   7323    57  5316  2007
   85  239.2353 422.7648   7403    80  5225  2178
   86  239.1349 422.9229   7278   125  4886  2392
   87  239.2685 422.6927   7287     9  5227  2060
   88  239.0765 422.7925   7344    57  4872  2472
   89  239.2351 422.7649   7293    51  5002  2291
   90  239.1584 422.7583   7303    10  4999  2304
   91  239.2431 422.6220   7363    60  5215  2148
   92  239.2692 422.6951   7399    36  4982  2417
   93  239.2766 422.7244   7347    52  5044  2303
   94  239.2351 422.7643   7305    42  5205  2100
   95  239.2669 422.6906   7319    14  5169  2150
   96  239.1312 422.6978   7335    16  5201  2134
   97  239.2326 422.7639   7315    20  4837  2478
   98  239.2672 422.6914   7285    30  4828  2457
   99  239.3362 422.6589   7274    11  5131  2143
  100  239.0777 422.7882   7279     5  5233  2046
  101  239.1648 422.6301   7344    65  5183  2161
  102  238.9807 422.7165   7334    10  5195  2139
  103  239.1142 422.6904   7205   129  5125  2080
  104  239.1828 422.6894   7328   123  4929  2399
  105  239.3134 422.5910   7321     7  5147  2174
  106  239.2422 422.6218   7218   103  5217  2001
  107  239.2078 422.5570   7235    17  5141  2094
  108  239.0963 422.6242   7230     5  5186  2044
  109  238.9253 422.5364   7257    27  5191  2066
  110  239.0013 422.5484   7270    13  4822  2448
  111  239.1269 422.5616   7256    14  5097  2159
  112  239.1364 422.5452   7225    31  5213  2012
  113  238.7740 422.5317   7250    25  5123  2127
  114  238.7722 422.5333   7289    39  4742  2547
  115  238.9249 422.5316   7303    14  5140  2163
  116  238.9255 422.5340   7272    31  4727  2545
  117  239.0004 422.5054   7256    16  5173  2083
  118  238.7704 422.5301   7213    43  5132  2081
  119  238.7714 422.5280   7270    57  4750  2520
  120  238.7684 422.5308   7214    56  5061  2153
  121  238.7699 422.5298   7206     8  5032  2174
  122  238.7729 422.5305   7176    30  4977  2199
  123  238.7702 422.5337   7253    77  5120  2133
  124  238.7154 422.4838   7187    66  5103  2084
  125  238.7126 422.4824   7225    38  4791  2434
  126  238.6804 422.4174   7256    31  5181  2075
  127  238.6887 422.4116   7213    43  5152  2061
  128  238.7168 422.4786   7187    26  5114  2073
  129  238.7150 422.4787   7201    14  4866  2335
  130  238.6803 422.4161   7171    30  5158  2013
  131  238.6540 422.3501   7188    17  4757  2431
  132  238.5870 422.3230   7221    33  5105  2116
  133  238.5224 422.2923   7200    21  4911  2289
  134  238.6526 422.3458   7264    64  4800  2464
  135  238.5892 422.3158   7204    60  4763  2441
  136  238.4558 422.3336   7211     7  4827  2384
  137  238.5206 422.2900   7231    20  4751  2480
  138  238.4715 422.2361   7132    99  4758  2374
  139  238.4716 422.2374   7174    42  5168  2006
  140  238.4515 422.3308   7196    22  4891  2305
  141  238.4006 422.2787   7220    24  4900  2320
  142  238.3355 422.3313   7200    20  5169  2031
  143  238.3323 422.3279   7170    30  5181  1989
  144  238.3978 422.2766   7212    42  5146  2066
  145  238.4570 422.1595   7164    48  5194  1970
  146  238.3990 422.2759   7194    30  5238  1956
  147  238.3944 422.2774   7203     9  5119  2084
  148  238.3291 422.3254   7207     4  5161  2046
  149  238.2424 422.2420   7192    15  5221  1971
  150  238.3065 422.1840   7204    12  5136  2068
  151  238.3093 422.1847   7141    63  5160  1981
  152  238.3823 422.2009   7147     6  4766  2381
  153  238.1864 422.3062   7190    43  4761  2429
  154  238.2395 422.2395   7157    33  5124  2033
  155  238.2413 422.2382   7151     6  5157  1994
  156  238.2388 422.2384   7141    10  5100  2041
  157  238.3001 421.9624   7179    38  5146  2033
  158  238.2505 422.2491   7158    21  5191  1967
  159  238.1059 422.3345   7055   103  4758  2297
  160  238.1341 422.1342   7119    64  5145  1974
  161  237.7696 422.2318   7069    50  5138  1931
  162  237.9435 422.0576   7132    63  5074  2058
  163  237.9803 422.1656   7136     4  4896  2240
  164  237.9193 422.2247   7094    42  5129  1965
  165  237.9072 422.0770   7156    62  5181  1975
  166  237.7648 422.1558   7109    47  4730  2379
  167  237.6633 421.9773   7089    20  5084  2005
  168  237.6621 421.9790   7141    52  5150  1991
  169  237.7654 422.2341   7091    50  5119  1972
  170  237.7667 422.2328   7093     2  5165  1928
  171  237.5763 422.0995   7133    40  5119  2014
  172  237.6784 421.9007   7171    38  5156  2015
  173  237.6637 421.8974   7112    59  5089  2023
  174  237.7125 421.9582   7138    26  4730  2408
  175  237.8049 421.9222   7142     4  4912  2230
  176  237.6958 421.8198   7163    21  5129  2034
  177  237.5841 422.0192   7153    10  5190  1963
  178  237.6179 421.8000   7114    39  5178  1936
  179  237.5065 421.9982   7203    89  5088  2115
  180  237.6168 421.7996   7139    64  4723  2416
  181  237.5761 422.0190   7108    31  5045  2063
  182  237.5487 421.8441   7126    18  5141  1985
  183  237.5480 421.8411   7160    34  5128  2032
  184  237.5138 421.9168   7111    49  5149  1962
  185  237.5308 421.7696   7175    64  5104  2071
  186  237.5752 421.9608   7194    19  4765  2429
  187  237.5167 421.9201   7168    26  4947  2221
  188  237.5445 421.8455   7210    42  5114  2096
  189  237.5422 421.8432   7173    37  5145  2028
  190  237.5271 421.7679   7156    17  5118  2038
  191  237.5279 421.7668   7127    29  4668  2459
  192  237.5012 421.8433   7160    33  5167  1993
  193  237.5436 421.8441   7218    58  5071  2147
  194  237.5428 421.8434   7188    30  5164  2024
  195  237.5113 421.9158   7102    86  4710  2392
  196  237.5102 421.9183   7144    42  4952  2192
  197  237.5264 421.7680   7134    10  5104  2030
  198  237.5392 421.8417   7215    81  5152  2063
  199  237.5074 421.9178   7160    55  5088  2072
  200  237.5069 421.9145   7197    37  5112  2085
  201  237.4584 421.7420   7147    50  5157  1990
  202  237.2416 421.7644   7142     5  5153  1989
  203  237.3801 421.7620   7228    86  4981  2247
  204  237.4370 421.8924   7165    63  5209  1956
  205  237.5083 421.9161   7081    84  5142  1939
  206  237.5082 421.9148   7158    77  4754  2404
  207  237.3057 421.7972   7167     9  4966  2201
  208  237.3447 421.6577   7130    37  5083  2047
  209  237.4124 421.6893   7242   112  5104  2138
  210  237.4967 421.8409   7144    98  5095  2049
  211  237.4097 421.6909   7163    19  5094  2069
  212  237.3755 421.7622   7178    15  4928  2250
  213  237.2394 421.7611   7193    15  4750  2443
  214  237.2394 421.7607   7169    24  4751  2418
  215  237.3050 421.7959   7075    94  5098  1977
  216  237.4237 421.8185   7078     3  5192  1886
  217  237.4561 421.7437   7063    15  4925  2138
  218  237.2702 421.7316   7088    25  5124  1964
  219  237.3055 421.7932   7057    31  5111  1946
  220  237.3039 421.7961   7117    60  5152  1965
  221  237.2676 421.7326   7091    26  5166  1925
  222  237.4542 421.7428   7081    10  5135  1946
  223  237.3431 422.0188   7112    31  4905  2207
  224  237.2048 421.6967   7148    36  4923  2225
  225  237.0855 421.7712   7120    28  4727  2393
  226  237.0655 421.6460   7093    27  5156  1937
  227  237.3891 421.7532   7098     5  5168  1930
  228  237.3980 421.8302   7074    24  5152  1922
  229  237.1465 421.6523   7094    20  5186  1908
  230  237.2046 421.6949   7132    38  4750  2382
  231  236.9825 421.6574   7053    79  5214  1839
  232  237.0657 421.6465   7139    86  4807  2332
  233  237.4223 421.6782   7074    65  4914  2160
  234  237.2687 421.7323   7084    10  5159  1925
  235  236.9834 421.6571   7064    20  4704  2360
  236  236.9810 421.6560   6991    73  5134  1857
  237  236.9806 421.6577   7013    22  5142  1871
  238  237.1302 421.6772   7056    43  5128  1928
  239  237.2669 421.7321   7100    44  4905  2195
  240  237.0675 421.6425   7065    35  4913  2152
  241  237.0460 421.7058   7085    20  4797  2288
  242  236.9824 421.7637   7074    11  4884  2190
  243  236.9811 421.6571   7070     4  5190  1880
  244  236.9809 421.6526   7138    68  5169  1969
  245  236.9801 421.7369   7106    32  5185  1921
  246  236.9171 421.7143   6999   107  5157  1842
  247  237.1321 421.6765   7018    19  4767  2251
  248  236.9821 421.6535   6998    20  4811  2187
  249  236.9777 421.6552   7033    35  5135  1898
  250  236.9797 421.6555   7088    55  4810  2278
  251  236.9801 421.6538   7006    82  5177  1829
  252  236.9160 421.7124   6966    40  5181  1785
  253  236.8901 421.8808   6975     9  5118  1857
  254  236.9801 421.6534   7018    43  5135  1883
  255  236.9793 421.6518   6987    31  5171  1816
  256  236.9139 421.7104   7025    38  4844  2181
  257  236.9165 421.7143   7045    20  5133  1912
  258  236.9166 421.7126   7032    13  5082  1950
  259  236.9797 421.6551   7018    14  5124  1894
  260  236.9783 421.6524   6997    21  4798  2199
  261  236.9104 421.7111   7073    76  4789  2284
  262  236.9152 421.7122   7020    53  5124  1896
  263  236.8874 421.8804   7025     5  5103  1922
  264  236.9160 421.7112   7063    38  5120  1943
  265  236.9796 421.6545   7082    19  5194  1888
  266  236.9765 421.6517   7007    75  4975  2032
  267  236.9310 421.5584   7008     1  5124  1884
  268  236.9127 421.7077   7050    42  5146  1904
  269  236.8891 421.7925   7010    40  5112  1898
  270  236.9786 421.7489   6944    66  5124  1820
  271  236.9118 421.7107   7064   120  4750  2314
  272  236.9543 421.5774   7022    42  5091  1931
  273  236.9104 421.7097   7000    22  5123  1877
  274  236.8598 421.7188   7041    41  4815  2226
  275  236.8870 421.7922   6978    63  4819  2159
  276  236.9556 421.9223   7033    55  5262  1771
  277  236.9562 421.5768   7024     9  5232  1792
  278  236.8585 421.5239   7015     9  5010  2005
  279  236.8556 421.5233   6968    47  5123  1845
  280  236.8274 421.6094   6906    62  4847  2059
  281  236.9023 421.7298   6951    45  5207  1744
  282  236.8876 421.7934   7009    58  5214  1795
  283  236.8580 421.5223   7011     2  5226  1785
  284  236.8568 421.5228   7008     3  4893  2115
  285  236.8555 421.5231   6946    62  4843  2103
  286  236.9055 421.6420   6983    37  5051  1932
  287  236.8597 421.8054   7026    43  5200  1826
  288  236.8570 421.5243   6986    40  5034  1952
  289  236.8549 421.5234   7035    49  5260  1775
  290  236.8684 421.3104   6923   112  5228  1695
  291  236.8571 421.5249   6936    13  4895  2041
  292  236.8055 421.4642   6936     0  5166  1770
  293  236.8602 421.5223   7033    97  5159  1874
  294  236.8595 421.5237   7042     9  5076  1966
  295  236.8641 421.3012   6956    86  5183  1773
  296  236.8640 421.3005   6872    84  5067  1805
  297  236.7941 421.4382   6957    85  4891  2066
  298  236.7709 421.4632   6878    79  5242  1636
  299  236.7765 421.5502   6944    66  4859  2085
  300  236.8382 421.4877   6887    57  4821  2066
  301  236.8611 421.3918   6889     2  5036  1853
  302  236.6871 421.3139   6923    34  5064  1859
  303  236.7619 421.5263   6906    17  5201  1705
  304  236.9471 421.4382   6911     5  5188  1723
  305  236.9716 421.2482   6914     3  4903  2011
  306  236.9160 421.5276   6936    22  5197  1739
  307  236.8606 421.3908   6850    86  5133  1717
  308  236.5855 421.5826   6931    81  5204  1727
  309  236.8613 421.3915   6863    68  5257  1606
  310  236.7635 421.5475   6940    77  5103  1837
  311  236.9731 421.6811   6869    71  4809  2060
  312  236.8962 421.6409   6883    14  4831  2052
  313  236.8992 421.5488   6912    29  5127  1785
  314  236.7703 421.6389   6915     3  4789  2126
  315  236.8508 421.8219   6847    68  5096  1751
  316  236.9550 421.6741   6895    48  5109  1786
  317  237.0725 421.7968   6843    52  4976  1867
  318  236.9737 421.7727   6900    57  5117  1783
  319  236.9267 421.8508   6867    33  5144  1723
  320  236.8852 421.8798   6858     9  4883  1975
  321  236.7815 421.7785   6850     8  5087  1763
  322  236.9523 421.9246   6848     2  5092  1756
  323  236.9994 421.9954   6826    22  5114  1712
  324  236.9999 421.9962   6865    39  5092  1773
  325  236.9788 421.7494   6826    39  5062  1764
  326  236.8877 421.7936   6815    11  4826  1989
  327  237.0024 421.9932   6841    26  4740  2101
  328  237.0041 421.9942   6877    36  5120  1757
  329  237.0039 421.9956   6821    56  5016  1805
  330  237.0050 421.9942   6756    65  5025  1731
  331  237.0053 421.9938   6814    58  5038  1776
  332  237.0028 421.9952   6841    27  5050  1791
  333  237.0727 421.9245   6880    39  4780  2100
  334  237.0052 421.9964   6832    48  4799  2033
  335  237.0785 421.9483   6746    86  4940  1806
  336  237.0075 421.9960   6797    51  5002  1795
  337  237.0743 421.9250   6867    70  4746  2121
  338  237.3092 421.9526   6870     3  4992  1878
  339  237.0996 421.9742   6799    71  5026  1773
  340  237.2500 422.0187   6851    52  4993  1858
  341  237.1522 421.9959   6749   102  5056  1693
  342  237.3106 421.9545   6761    12  5062  1699
  343  237.3095 421.9532   6817    56  4752  2065
  344  237.3096 421.9534   6847    30  4623  2224
  345  237.3466 422.0177   6866    19  4766  2100
  346  237.3480 422.0201   6866     0  4982  1884
  347  237.3502 422.0190   6818    48  4965  1853
  348  237.3503 422.0170   6781    37  4939  1842
  349  237.4254 421.9749   6788     7  4719  2069
  350  237.4373 421.8938   6820    32  5003  1817
  351  237.4223 421.9749   6828     8  4553  2275
  352  237.4236 421.9758   6841    13  4905  1936
  353  237.5735 421.9563   6794    47  4726  2068
  354  237.4389 421.8926   6805    11  4723  2082
  355  237.5420 421.7718   6747    58  4955  1792
  356  237.3486 422.0185   6703    44  4982  1721
  357  237.3507 422.0195   6732    29  4964  1768
  358  237.3525 422.0196   6774    42  4904  1870
  359  237.4996 421.9337   6758    16  4950  1808
  360  237.6588 421.8921   6760     2  4535  2225
  361  237.4270 421.9753   6789    29  5002  1787
  362  237.5098 421.8511   6797     8  4758  2039
  363  237.6360 421.8092   6817    20  4904  1913
  364  237.5862 421.8740   6841    24  4897  1944
  365  237.6583 421.8914   6725   116  4946  1779
  366  237.6573 421.8928   6782    57  4939  1843
  367  237.5123 421.9163   6785     3  4509  2276
  368  237.6361 421.8083   6726    59  4910  1816
  369  237.7158 421.8262   6713    13  4558  2155
  370  237.6607 421.8922   6722     9  4908  1814
  371  237.6681 421.7304   6711    11  4929  1782
  372  237.6151 421.7966   6779    68  4861  1918
  373  237.6143 421.7960   6786     7  4881  1905
  374  237.7269 421.6704   6742    44  4503  2239
  375  237.6887 421.8136   6738     4  4852  1886
  376  237.6908 421.8126   6712    26  4445  2267
  377  237.6901 421.8116   6758    46  4907  1851
  378  237.6163 421.7954   6756     2  4894  1862
  379  237.6511 421.6562   6763     7  4844  1919
  380  237.7295 421.6704   6779    16  4418  2361
  381  237.7303 421.6712   6728    51  4444  2284
  382  237.6925 421.8112   6776    48  4705  2071
  383  237.6885 421.8137   6718    58  4450  2268
  384  237.6670 421.7291   6727     9  4713  2014
  385  237.6029 421.7213   6717    10  4732  1985
  386  237.6550 421.6561   6733    16  4845  1888
  387  237.7318 421.6697   6724     9  4473  2251
  388  237.7325 421.6701   6742    18  4769  1973
  389  237.6931 421.8113   6718    24  4799  1919
  390  237.7316 421.6672   6717     1  4818  1899
  391  237.6570 421.6527   6717     0  4593  2124
  392  237.6560 421.6533   6722     5  4851  1871
  393  237.6596 421.6553   6774    52  4825  1949
  394  237.8158 421.6908   6778     4  4702  2076
  395  237.7245 421.6034   6702    76  4862  1840
  396  237.7225 421.6047   6716    14  4360  2356
  397  237.6589 421.6537   6755    39  4772  1983
  398  237.6055 421.7213   6754     1  4758  1996
  399  237.7574 421.7551   6690    64  4822  1868
  400  237.6717 421.6671   6775    85  4378  2397
  401  237.6040 421.6006   6715    60  4769  1946
  402  237.6016 421.6019   6727    12  4708  2019
  403  237.7954 421.6139   6657    70  4776  1881
  404  237.6064 421.7200   6659     2  4638  2021
  405  237.7238 421.6044   6685    26  4678  2007
  406  237.7248 421.6066   6753    68  4758  1995
  407  237.6711 421.5527   6773    20  4635  2138
  408  237.6588 421.6524   6680    93  4742  1938
  409  237.7188 421.6014   6703    23  4700  2003
  410  237.7270 421.6064   6714    11  4687  2027
  411  237.6735 421.6680   6677    37  4749  1928
  412  237.7261 421.6038   6624    53  4711  1913
  413  237.7241 421.6039   6666    42  4697  1969
  414  237.6597 421.6544   6685    19  4742  1943
  415  237.7650 421.5319   6682     3  4699  1983
  416  237.6724 421.6656   6675     7  4661  2014
  417  237.7178 421.6010   6652    23  4286  2366
  418  237.7270 421.6024   6632    20  4650  1982
  419  237.6735 421.5509   6660    28  4287  2373
  420  237.7141 421.4860   6624    36  4619  2005
  421  237.7655 421.5302   6584    40  4611  1973
  422  237.7690 421.5338   6649    65  4602  2047
  423  237.7253 421.6037   6629    20  4629  2000
  424  237.7267 421.6032   6682    53  4646  2036
  425  237.7165 421.4849   6673     9  4295  2378
  426  237.7132 421.4840   6667     6  4671  1996
  427  237.6644 421.5494   6691    24  4266  2425
  428  237.7666 421.5331   6619    72  4590  2029
  429  237.7242 421.6005   6607    12  4640  1967
  430  237.6820 421.4168   6648    41  4625  2023
  431  237.6828 421.4179   6774   126  4453  2321
  432  237.7092 421.4797   6607   167  4623  1984
  433  237.7090 421.4809   6623    16  4510  2113
  434  237.6682 421.5499   6588    35  4553  2035
  435  237.7125 421.4810   6609    21  4229  2380
  436  237.6790 421.4171   6576    33  4653  1923
  437  237.6540 421.3473   6657    81  4439  2218
  438  237.6520 421.3483   6632    25  4425  2207
  439  237.5216 421.2929   6620    12  4521  2099
  440  237.5385 421.3870   6656    36  4542  2114
  441  237.5050 421.4974   6625    31  4540  2085
  442  237.5239 421.2895   6596    29  4253  2343
  443  237.3884 421.3833   6692    96  4667  2025
  444  237.4708 421.2364   6620    72  4576  2044
  445  237.5178 421.2872   6613     7  4609  2004
  446  237.4545 421.3284   6577    36  4693  1884
  447  237.4525 421.3286   6613    36  4619  1994
  448  237.4705 421.2366   6567    46  4706  1861
  449  237.4700 421.2304   6597    30  4647  1950
  450  237.4650 421.2316   6619    22  4425  2194
  451  237.3969 421.2766   6594    25  4336  2258
  452  237.3480 421.3389   6592     2  4697  1895
  453  237.3991 421.2743   6599     7  4571  2028
  454  237.4507 421.1558   6603     4  4570  2033
  455  237.3068 421.1824   6643    40  4272  2371
  456  237.1991 421.0800   6647     4  4705  1942
  457  237.2827 421.1991   6631    16  4647  1984
  458  237.3093 421.1832   6621    10  4688  1933
  459  237.2434 421.2388   6617     4  4603  2014
  460  237.2412 421.2356   6610     7  4286  2324
  461  237.2943 420.8864   6598    12  4443  2155
  462  237.0633 421.1607   6618    20  4317  2301
  463  237.0814 421.0016   6585    33  4678  1907
  464  237.1980 421.0783   6588     3  4604  1984
  465  237.3050 420.8805   6557    31  4617  1940
  466  237.1369 421.0591   6621    64  4674  1947
  467  237.2355 420.8420   6615     6  4338  2277
  468  236.7723 420.8952   6549    66  4673  1876
  469  236.8404 420.9379   6495    54  4424  2071
  470  237.0008 420.7820   6533    38  4645  1888
  471  237.0985 420.8261   6590    57  4685  1905
  472  236.9222 420.8053   6595     5  4574  2021
  473  236.7342 420.6740   6656    61  4284  2372
  474  236.8578 420.8592   6607    49  4292  2315
  475  236.8172 420.6940   6551    56  4310  2241
  476  236.8182 420.6959   6610    59  4653  1957
  477  236.8825 420.7411   6664    54  4559  2105
  478  236.7516 420.7498   6628    36  4695  1933
  479  236.6593 420.6590   6568    60  4684  1884
  480  236.6070 420.7250   6640    72  4675  1965
  481  236.6200 420.7972   6566    74  4682  1884
  482  236.6209 420.8016   6603    37  4673  1930
  483  236.7464 420.7480   6609     6  4417  2192
  484  236.6022 420.7222   6621    12  4651  1970
  485  236.6542 420.6583   6582    39  4305  2277
  486  236.5424 420.8399   6609    27  4530  2079
  487  236.5457 420.8407   6645    36  4317  2328
  488  236.6056 420.7225   6639     6  4312  2327
  489  236.6565 420.6579   6595    44  4269  2326
  490  236.5991 420.7214   6572    23  4466  2106
  491  236.5979 420.7223   6558    14  4645  1913
  492  236.5311 420.7665   6570    12  4289  2281
  493  236.5311 420.7632   6556    14  4594  1962
  494  236.5427 420.8407   6597    41  4663  1934
  495  236.5985 420.7240   6557    40  4531  2026
  496  236.4817 420.7147   6585    28  4648  1937
  497  236.5467 420.6685   6542    43  4396  2146
  498  236.5288 420.7679   6545     3  4637  1908
  499  236.4706 420.8147   6523    22  4571  1952
