# Supplementary material for: Maximum likelihood-based estimation of diffusion coefficient is quick and reliable method for analyzing estradiol actions on surface receptor movements
Source: Front Neuroinform. 2023 Mar 8;17:1005936. doi: 10.3389/fninf.2023.1005936 (PMC10031098; doi:10.3389/fninf.2023.1005936)
Supplement: Supplementary file 3 [file Data_Sheet_3.ZIP › 01-measured/00-Immobile/37C/workstate_24_0073.dat]

    0  66.9399 445.0263   6867     0  2950  3917
    1  66.9358 444.9802   6895    28  2275  4620
    2  66.9245 445.1285   6823    72  3124  3699
    3  67.0020 445.0720   6881    58  3383  3498
    4  67.1801 445.2386   6923    42  3341  3582
    5  67.1837 445.2382   6889    34  2919  3970
    6  67.0586 444.9704   6949    60  2327  4622
    7  66.9869 445.0704   6912    37  2283  4629
    8  67.0436 445.1119   6920     8  2237  4683
    9  67.0674 445.0442   6982    62  3091  3891
   10  67.2402 445.2649   6977     5  3101  3876
   11  67.3056 445.2528   6967    10  2254  4713
   12  67.1642 445.1572   7022    55  3299  3723
   13  67.0641 444.9710   7034    12  2757  4277
   14  67.0650 444.9690   6952    82  2242  4710
   15  67.2594 445.1873   7066   114  2878  4188
   16  67.2637 445.1906   7057     9  3134  3923
   17  67.2642 445.1944   7026    31  3167  3859
   18  67.2366 445.2103   6921   105  3117  3804
   19  67.1673 445.1550   7026   105  2846  4180
   20  67.2460 445.2618   7041    15  2218  4823
   21  67.2466 445.2627   7063    22  2213  4850
   22  67.2520 445.2637   7025    38  2455  4570
   23  67.3412 445.2553   7038    13  2439  4599
   24  67.3197 445.1465   6979    59  3196  3783
   25  67.3933 445.1824   6945    34  3057  3888
   26  67.3973 445.1854   7079   134  2695  4384
   27  67.4301 445.2669   7110    31  2234  4876
   28  67.3916 445.3264   7001   109  3206  3795
   29  67.4121 445.1313   7022    21  2215  4807
   30  67.4336 445.1201   7059    37  3069  3990
   31  67.4873 445.0745   7045    14  2999  4046
   32  67.4923 445.0752   7027    18  3197  3830
   33  67.5020 445.1508   7013    14  2490  4523
   34  67.4529 445.3125   6925    88  2408  4517
   35  67.4995 444.9998   6964    39  2387  4577
   36  67.4998 445.1454   7010    46  2148  4862
   37  67.4688 445.1459   7067    57  3001  4066
   38  67.4926 445.0775   7049    18  2375  4674
   39  67.5987 445.1289   7037    12  2254  4783
   40  67.5409 445.2007   7037     0  2400  4637
   41  67.4987 445.0730   6987    50  3183  3804
   42  67.4982 445.0743   6927    60  2970  3957
   43  67.5061 445.1463   7052   125  2455  4597
   44  67.4997 445.0753   6983    69  2173  4810
   45  67.6556 445.1548   6977     6  2629  4348
   46  67.6530 445.1581   7044    67  2709  4335
   47  67.6173 445.0301   7086    42  2737  4349
   48  67.6264 445.0539   6986   100  3121  3865
   49  67.4992 445.0732   6992     6  2636  4356
   50  67.6257 445.0557   7017    25  2657  4360
   51  67.6642 445.1792   7071    54  2729  4342
   52  67.7631 445.1783   7081    10  2757  4324
   53  67.6858 444.9413   6924   157  3176  3748
   54  67.5631 445.0699   6982    58  3094  3888
   55  67.5702 445.1402   7025    43  3037  3988
   56  67.6615 445.0838   7003    22  2176  4827
   57  67.8216 445.0518   7035    32  3043  3992
   58  67.6862 444.9406   7047    12  3093  3954
   59  67.6415 444.9114   7051     4  3077  3974
   60  67.6384 444.9115   7093    42  2161  4932
   61  67.6408 444.9133   7072    21  2920  4152
   62  67.7268 444.9266   7135    63  3071  4064
   63  67.6936 445.0100   7075    60  2900  4175
   64  67.6923 444.9383   7089    14  2869  4220
   65  67.6967 444.8675   7031    58  3054  3977
   66  67.6413 444.9142   6960    71  2622  4338
   67  67.6932 444.8662   6977    17  2845  4132
   68  67.7362 444.8076   7026    49  2842  4184
   69  67.7608 444.7991   7013    13  2124  4889
   70  67.7171 444.7994   7077    64  2581  4496
   71  67.7544 444.7340   7075     2  2123  4952
   72  67.6432 444.9090   7046    29  3076  3970
   73  67.6945 444.8668   7085    39  3062  4023
   74  67.7253 444.7394   6969   116  2101  4868
   75  67.7326 444.9246   7094   125  2603  4491
   76  67.7178 444.7946   7023    71  2604  4419
   77  67.7064 444.7287   7073    50  2599  4474
   78  67.6841 444.7943   7066     7  2613  4453
   79  67.6827 444.7960   7031    35  2061  4970
   80  67.7470 444.6718   7047    16  2865  4182
   81  67.7436 444.6730   7040     7  2273  4767
   82  67.7769 444.7699   7052    12  2074  4978
   83  67.7417 444.6634   7018    34  2105  4913
   84  67.7020 444.6171   7011     7  2619  4392
   85  67.7421 444.6685   6984    27  2285  4699
   86  67.6882 444.7962   6937    47  3102  3835
   87  67.7446 444.6668   6984    47  3036  3948
   88  67.7537 444.7325   6954    30  2842  4112
   89  67.7383 444.6643   7002    48  2559  4443
   90  67.7001 444.6162   6907    95  2524  4383
   91  67.7042 444.6169   7003    96  3031  3972
   92  67.7452 444.6665   6940    63  2557  4383
   93  67.8179 444.7069   6940     0  2976  3964
   94  67.8019 444.6391   6991    51  2086  4905
   95  67.7419 444.6633   6918    73  2552  4366
   96  67.7014 444.6107   6918     0  2513  4405
   97  67.7020 444.6121   6936    18  1982  4954
   98  67.7425 444.6623   6932     4  2029  4903
   99  67.8009 444.6385   6957    25  2031  4926
  100  67.7430 444.6596   6926    31  2959  3967
  101  67.7011 444.6090   6853    73  2916  3937
  102  67.7003 444.6086   6900    47  2242  4658
  103  67.7047 444.6087   6853    47  2783  4070
  104  67.7412 444.6577   6877    24  2214  4663
  105  67.7988 444.6322   6908    31  1996  4912
  106  67.8019 444.6303   6882    26  2748  4134
  107  67.6532 444.5661   6870    12  2770  4100
  108  67.5275 444.5724   6908    38  2546  4362
  109  67.6399 444.5953   6857    51  2481  4376
  110  67.7991 444.6272   6890    33  2060  4830
  111  67.7613 444.5787   6915    25  2053  4862
  112  67.5903 444.5589   6777   138  2484  4293
  113  67.5048 444.4980   6815    38  2945  3870
  114  67.5018 444.4966   6883    68  2213  4670
  115  67.6181 444.5298   6837    46  2487  4350
  116  67.6211 444.5245   6831     6  2957  3874
  117  67.6464 444.5603   6914    83  2060  4854
  118  67.5012 444.4983   6859    55  2046  4813
  119  67.4278 444.3892   6890    31  2056  4834
  120  67.3286 444.3489   6904    14  2891  4013
  121  67.4302 444.3934   6847    57  2529  4318
  122  67.4806 444.4311   6874    27  2462  4412
  123  67.4777 444.4311   6819    55  1963  4856
  124  67.4245 444.3908   6813     6  2973  3840
  125  67.3018 444.3935   6930   117  2513  4417
  126  67.2633 444.3422   6874    56  2168  4706
  127  67.3251 444.3485   6823    51  2810  4013
  128  67.3869 444.3375   6772    51  2948  3824
  129  67.3006 444.3930   6817    45  2544  4273
  130  67.2569 444.3352   6771    46  2025  4746
  131  67.2558 444.3366   6807    36  1993  4814
  132  67.1834 444.2934   6877    70  2518  4359
  133  67.1963 444.3604   6854    23  1990  4864
  134  67.2569 444.3310   6863     9  2956  3907
  135  67.2567 444.3316   6852    11  2765  4087
  136  67.2514 444.3335   6816    36  2972  3844
  137  67.1335 444.3365   6861    45  2914  3947
  138  67.0763 444.3223   6783    78  2461  4322
  139  67.1192 444.2729   6882    99  2463  4419
  140  67.0473 444.1693   6868    14  2941  3927
  141  67.0456 444.1707   6891    23  2043  4848
  142  66.9497 444.1935   6845    46  2076  4769
  143  66.9439 444.1924   6884    39  2049  4835
  144  66.9826 444.1409   6813    71  2498  4315
  145  66.9889 444.1413   6786    27  2943  3843
  146  66.9896 444.1417   6848    62  2984  3864
  147  66.8870 444.2210   6797    51  2031  4766
  148  66.8825 444.2205   6863    66  2022  4841
  149  66.8267 444.1252   6894    31  1984  4910
  150  66.8299 444.1935   6929    35  2181  4748
  151  66.8302 444.1936   6823   106  2052  4771
  152  66.8295 444.1901   6842    19  2517  4325
  153  66.8268 444.1908   6849     7  2967  3882
  154  66.6956 444.0718   6854     5  2498  4356
  155  66.6327 444.0557   6902    48  2472  4430
  156  66.6385 443.9887   6854    48  2050  4804
  157  66.8209 444.1885   6850     4  2475  4375
  158  66.8316 444.0565   6828    22  2800  4028
  159  66.6798 444.0174   6855    27  2063  4792
  160  66.5708 444.0001   6844    11  2267  4577
  161  66.6317 443.9844   6849     5  2966  3883
  162  66.5121 443.9246   6859    10  2059  4800
  163  66.6139 444.0278   6809    50  2039  4770
  164  66.5642 444.0273   6814     5  2438  4376
  165  66.5064 443.9965   6819     5  2975  3844
  166  66.5004 443.9991   6804    15  2054  4750
  167  66.4293 443.9953   6783    21  2042  4741
  168  66.4420 443.9250   6772    11  2752  4020
  169  66.5008 443.8531   6807    35  2063  4744
  170  66.5024 443.9228   6784    23  2076  4708
  171  66.4282 443.9950   6808    24  2977  3831
  172  66.2882 443.7801   6829    21  1998  4831
  173  66.2402 443.8152   6790    39  2447  4343
  174  66.4081 443.8414   6749    41  2935  3814
  175  66.4301 443.9950   6810    61  2952  3858
  176  66.4004 443.8698   6834    24  2185  4649
  177  66.3584 444.0076   6742    92  2923  3819
  178  66.1251 443.7731   6760    18  1997  4763
  179  66.1769 443.8038   6781    21  2505  4276
  180  66.1785 443.8036   6811    30  2904  3907
  181  66.1799 443.8081   6812     1  2530  4282
  182  66.1165 443.9074   6771    41  2922  3849
  183  66.1486 443.6760   6787    16  1983  4804
  184  66.1081 443.8397   6758    29  2813  3945
  185  66.0780 443.8235   6825    67  2211  4614
  186  66.1733 443.8015   6794    31  2496  4298
  187  66.1668 443.9384   6816    22  2943  3873
  188  66.1226 443.7741   6771    45  2001  4770
  189  66.0899 443.7162   6734    37  1987  4747
  190  66.0274 443.7416   6848   114  2930  3918
  191  65.9996 443.7299   6837    11  2206  4631
  192  66.0994 443.7060   6863    26  2780  4083
  193  66.0618 443.8038   6839    24  2172  4667
  194  66.0359 443.7486   6762    77  2177  4585
  195  66.0338 443.7422   6873   111  2198  4675
  196  66.0146 443.8525   6833    40  2839  3994
  197  66.0707 443.8246   6808    25  2502  4306
  198  66.0578 443.8041   6823    15  2027  4796
  199  66.0303 443.7473   6857    34  2187  4670
  200  65.9462 443.7467   6815    42  2513  4302
  201  65.8718 443.6597   6765    50  2236  4529
  202  65.8134 443.6377   6777    12  2040  4737
  203  65.8722 443.6587   6789    12  2920  3869
  204  65.9433 443.7508   6806    17  2530  4276
  205  65.9868 443.7001   6818    12  2954  3864
  206  65.9878 443.7930   6815     3  2546  4269
  207  65.8719 443.6554   6788    27  2258  4530
  208  65.8122 443.6795   6861    73  2242  4619
  209  65.8692 443.6592   6876    15  2029  4847
  210  65.8851 443.7246   6893    17  2892  4001
  211  65.8825 443.7296   6875    18  2922  3953
  212  65.8668 443.6589   6924    49  2798  4126
  213  65.8641 443.6579   6901    23  2802  4099
  214  65.7477 443.6612   6910     9  2569  4341
  215  65.8801 443.7310   6913     3  2529  4384
  216  65.8844 443.7268   6869    44  2579  4290
  217  65.8848 443.7261   6785    84  2941  3844
  218  65.8218 443.7088   6793     8  2039  4754
  219  65.7496 443.6579   6751    42  2943  3808
  220  65.7480 443.6624   6816    65  2057  4759
  221  65.7458 443.6657   6771    45  2939  3832
  222  65.8191 443.7066   6727    44  2083  4644
  223  65.8792 443.7261   6818    91  2055  4763
  224  65.7416 443.7991   6708   110  2236  4472
  225  65.7460 443.6606   6723    15  2937  3786
  226  65.7460 443.6624   6758    35  2522  4236
  227  65.7458 443.6634   6747    11  2045  4702
  228  65.8059 443.6405   6750     3  2033  4717
  229  65.7493 443.6626   6742     8  2262  4480
  230  65.7258 443.7277   6680    62  2526  4154
  231  65.6409 443.6025   6758    78  2027  4731
  232  65.7221 443.7316   6691    67  2060  4631
  233  65.7554 443.7286   6655    36  2815  3840
  234  65.7475 443.6615   6616    39  2039  4577
  235  65.7447 443.6627   6653    37  2065  4588
  236  65.7456 443.6572   6664    11  2758  3906
  237  65.6179 443.6655   6668     4  2760  3908
  238  65.5768 443.7293   6654    14  2287  4367
  239  65.7427 443.6625   6679    25  2051  4628
  240  65.7431 443.6651   6701    22  2529  4172
  241  65.7402 443.8005   6668    33  2239  4429
  242  65.6821 443.6520   6645    23  2034  4611
  243  65.6150 443.6647   6622    23  2899  3723
  244  65.6142 443.6622   6654    32  2228  4426
  245  65.5774 443.7308   6661     7  2805  3856
  246  65.7421 443.6614   6652     9  2822  3830
  247  65.7424 443.6650   6657     5  2082  4575
  248  65.6188 443.6662   6628    29  2517  4111
  249  65.6153 443.6637   6686    58  2546  4140
  250  65.6392 443.6002   6688     2  2832  3856
  251  65.6129 443.6657   6672    16  2905  3767
  252  65.5960 443.7371   6627    45  2069  4558
  253  65.5781 443.6113   6583    44  2883  3700
  254  65.5765 443.6082   6616    33  2072  4544
  255  65.5722 443.6099   6719   103  2868  3851
  256  65.5724 443.6113   6718     1  2890  3828
  257  65.5955 443.7355   6618   100  2047  4571
  258  65.5805 443.6103   6630    12  2900  3730
  259  65.6157 443.6637   6654    24  2313  4341
  260  65.5742 443.6102   6685    31  2079  4606
  261  65.5312 443.6705   6640    45  2861  3779
  262  65.5718 443.6121   6566    74  2076  4490
  263  65.5763 443.6068   6536    30  2969  3567
  264  65.5763 443.6137   6552    16  2567  3985
  265  65.5750 443.6095   6638    86  2635  4003
  266  65.5726 443.6062   6598    40  2308  4290
  267  65.4466 443.4690   6487   111  2987  3500
  268  65.5219 443.5692   6677   190  2366  4311
  269  65.5722 443.6110   6704    27  2588  4116
  270  65.5758 443.6075   6611    93  2324  4287
  271  65.5746 443.6081   6655    44  2598  4057
  272  65.4965 443.5072   6623    32  2845  3778
  273  65.4959 443.5059   6565    58  2602  3963
  274  65.4437 443.6026   6556     9  2573  3983
  275  65.5226 443.5690   6532    24  2119  4413
  276  65.5735 443.6065   6568    36  2959  3609
  277  65.5507 443.5427   6574     6  2048  4526
  278  65.4988 443.5034   6542    32  2057  4485
  279  65.4434 443.4659   6515    27  2504  4011
  280  65.4662 443.5336   6539    24  2848  3691
  281  65.5698 443.6086   6547     8  2888  3659
  282  65.5209 443.5728   6554     7  2397  4157
  283  65.4446 443.4654   6430   124  2818  3612
  284  65.4206 443.3985   6518    88  2884  3634
  285  65.4467 443.4639   6416   102  2102  4314
  286  65.5727 443.6040   6494    78  2548  3946
  287  65.4987 443.5057   6507    13  2538  3969
  288  65.4977 443.5029   6517    10  2627  3890
  289  65.4450 443.4634   6411   106  2873  3538
  290  65.3839 443.3461   6381    30  2049  4332
  291  65.4433 443.4618   6420    39  2118  4302
  292  65.4469 443.4665   6554   134  2044  4510
  293  65.5009 443.5028   6446   108  2559  3887
  294  65.4467 443.4647   6495    49  2447  4048
  295  65.4437 443.4646   6417    78  2931  3486
  296  65.3824 443.3439   6380    37  2880  3500
  297  65.3693 443.4342   6397    17  2868  3529
  298  65.4448 443.4655   6462    65  2902  3560
  299  65.4586 443.4484   6404    58  2889  3515
  300  65.4971 443.5034   6388    16  2859  3529
  301  65.3295 443.3780   6315    73  2070  4245
  302  65.3681 443.4324   6321     6  2117  4204
  303  65.3688 443.4350   6364    43  3040  3324
  304  65.3844 443.3455   6408    44  2860  3548
  305  65.4723 443.5720   6367    41  2892  3475
  306  65.4982 443.5028   6328    39  2872  3456
  307  65.4218 443.5306   6370    42  2547  3823
  308  65.3660 443.5700   6276    94  2099  4177
  309  65.3891 443.5020   6349    73  2922  3427
  310  65.4154 443.6119   6347     2  2867  3480
  311  65.4721 443.5741   6418    71  2068  4350
  312  65.4977 443.6402   6360    58  2997  3363
  313  65.3659 443.5743   6351     9  2029  4322
  314  65.4968 443.5037   6414    63  2044  4370
  315  65.4971 443.5058   6420     6  2919  3501
  316  65.4962 443.6455   6446    26  2851  3595
  317  65.5883 443.7324   6361    85  2148  4213
  318  65.4989 443.7197   6426    65  2818  3608
  319  65.4968 443.7186   6491    65  2076  4415
  320  65.5485 443.6780   6483     8  2594  3889
  321  65.5500 443.6778   6562    79  2073  4489
  322  65.5922 443.7350   6484    78  2090  4394
  323  65.5935 443.7383   6483     1  2032  4451
  324  65.5545 443.6840   6459    24  2826  3633
  325  65.5542 443.6780   6464     5  2538  3926
  326  65.6129 443.6662   6537    73  2904  3633
  327  65.6031 443.8095   6497    40  2804  3693
  328  65.6071 443.8108   6485    12  2529  3956
  329  65.6082 443.8091   6486     1  2857  3629
  330  65.6209 443.6674   6483     3  2950  3533
  331  65.6176 443.6655   6468    15  1981  4487
  332  65.5973 443.7356   6500    32  2237  4263
  333  65.7440 443.6634   6609   109  2262  4347
  334  65.7323 443.8762   6507   102  2940  3567
  335  65.7422 443.8055   6506     1  2911  3595
  336  65.7426 443.8007   6490    16  2790  3700
  337  65.7399 443.8001   6515    25  2218  4297
  338  65.7575 443.7313   6563    48  2522  4041
  339  65.7617 443.7310   6541    22  2876  3665
  340  65.9395 443.9503   6529    12  2006  4523
  341  65.9378 443.7440   6525     4  2203  4322
  342  65.8205 443.7564   6491    34  2000  4491
  343  65.8633 443.8040   6553    62  1995  4558
  344  65.8670 443.7930   6553     0  2737  3816
  345  65.9243 443.8198   6548     5  2741  3807
  346  66.0695 443.8238   6542     6  2114  4428
  347  66.0696 443.8228   6519    23  2721  3798
  348  66.0013 443.7199   6553    34  2476  4077
  349  65.9408 443.7520   6570    17  2453  4117
  350  65.9255 443.8216   6589    19  2742  3847
  351  66.0003 443.9243   6492    97  1968  4524
  352  66.0737 443.8228   6498     6  2714  3784
  353  66.0327 443.8348   6480    18  1998  4482
  354  66.0034 443.7175   6526    46  2876  3650
  355  66.0338 443.9045   6539    13  2858  3681
  356  66.0006 443.7189   6534     5  1966  4568
  357  66.0331 443.8297   6508    26  2126  4382
  358  66.0792 443.8266   6545    37  2686  3859
  359  66.0799 443.8231   6591    46  2862  3729
  360  66.0942 443.7108   6514    77  2702  3812
  361  66.0899 443.7129   6496    18  2413  4083
  362  66.0473 443.7620   6485    11  1945  4540
  363  66.0766 443.8197   6481     4  2108  4373
  364  66.1249 443.7735   6460    21  2813  3647
  365  66.1209 443.7716   6445    15  2089  4356
  366  66.1227 443.7703   6492    47  2412  4080
  367  66.0947 443.7106   6437    55  2090  4347
  368  66.1210 443.7672   6468    31  2452  4016
  369  66.1243 443.7689   6477     9  2396  4081
  370  66.1577 443.7204   6453    24  2391  4062
  371  66.2127 443.6821   6455     2  2656  3799
  372  66.0970 443.7074   6503    48  2376  4127
  373  66.0973 443.7060   6451    52  2129  4322
  374  66.1214 443.7637   6483    32  2789  3694
  375  66.2420 443.7602   6484     1  1908  4576
  376  66.2977 443.7220   6476     8  2051  4425
  377  66.2612 443.7182   6464    12  2043  4421
  378  66.1542 443.6707   6490    26  2058  4432
  379  66.1272 443.6418   6447    43  2624  3823
  380  66.1835 443.7445   6458    11  1933  4525
  381  66.1850 443.7467   6465     7  2334  4131
  382  66.2977 443.7217   6480    15  2770  3710
  383  66.2167 443.6768   6451    29  2640  3811
  384  66.1551 443.6640   6459     8  2028  4431
  385  66.1532 443.6639   6493    34  2309  4184
  386  66.2427 443.7568   6402    91  2340  4062
  387  66.2969 443.7154   6471    69  1879  4592
  388  66.4221 443.5419   6437    34  2778  3659
  389  66.2770 443.6567   6419    18  2290  4129
  390  66.3048 443.5940   6427     8  2805  3622
  391  66.2424 443.5845   6455    28  2594  3861
  392  66.2368 443.7057   6519    64  1878  4641
  393  66.2710 443.6571   6388   131  2787  3601
  394  66.3491 443.6307   6447    59  1987  4460
  395  66.3341 443.5305   6413    34  2291  4122
  396  66.2929 443.5366   6514   101  1886  4628
  397  66.2877 443.5347   6364   150  2281  4083
  398  66.2723 443.6562   6373     9  2323  4050
  399  66.3959 443.5255   6379     6  1869  4510
  400  66.3818 443.4803   6416    37  1842  4574
  401  66.3777 443.4765   6371    45  1818  4553
  402  66.2946 443.4106   6417    46  2585  3832
  403  66.3745 443.4774   6288   129  1877  4411
  404  66.3310 443.5299   6337    49  2653  3684
  405  66.4445 443.4726   6389    52  2526  3863
  406  66.4454 443.4702   6331    58  2697  3634
  407  66.3558 443.4107   6306    25  1832  4474
  408  66.2944 443.4041   6262    44  1802  4460
  409  66.3575 443.4110   6278    16  2283  3995
  410  66.3797 443.4761   6321    43  1973  4348
  411  66.3818 443.4778   6285    36  2232  4053
  412  66.4968 443.5089   6252    33  1824  4428
  413  66.4423 443.4663   6200    52  2221  3979
  414  66.3582 443.4089   6244    44  1797  4447
  415  66.2597 443.3510   6236     8  1910  4326
  416  66.3398 443.4239   6252    16  1779  4473
  417  66.4438 443.4663   6220    32  1929  4291
  418  66.4452 443.4667   6218     2  2257  3961
  419  66.4214 443.4024   6218     0  2211  4007
  420  66.2974 443.4029   6202    16  2492  3710
  421  66.3398 443.4183   6230    28  1802  4428
  422  66.3382 443.4182   6167    63  2224  3943
  423  66.3815 443.4749   6130    37  1875  4255
  424  66.4210 443.4048   6136     6  1779  4357
  425  66.4208 443.3995   6169    33  2508  3661
  426  66.2748 443.4111   6127    42  2189  3938
  427  66.2575 443.3482   6129     2  2215  3914
  428  66.3220 443.3551   6170    41  1797  4373
  429  66.4189 443.3966   6142    28  2715  3427
  430  66.3809 443.3392   6106    36  2182  3924
  431  66.2560 443.3416   6119    13  2229  3890
  432  66.1817 443.2990   6164    45  2637  3527
  433  66.1846 443.3019   6156     8  1777  4379
  434  66.3183 443.3500   6104    52  1912  4192
  435  66.2546 443.3441   6252   148  1763  4489
  436  66.2565 443.3359   6217    35  1794  4423
  437  66.2419 443.2680   6167    50  2176  3991
  438  66.2387 443.2665   6179    12  2497  3682
  439  66.2547 443.1995   6128    51  2764  3364
  440  66.2410 443.2701   6185    57  2636  3549
  441  66.2702 443.2713   6189     4  2236  3953
  442  66.1828 443.2405   6146    43  2249  3897
  443  66.0770 443.1810   6224    78  1802  4422
  444  66.0771 443.1096   6166    58  2281  3885
  445  66.0311 443.0646   6189    23  2657  3532
  446  66.0050 443.0770   6263    74  2674  3589
  447  66.1468 443.1350   6232    31  1811  4421
  448  66.0928 443.0352   6180    52  2279  3901
  449  66.0317 443.0593   6172     8  2683  3489
  450  65.9386 443.0333   6193    21  1789  4404
  451  65.9411 443.0314   6237    44  2617  3620
  452  65.9397 443.0261   6186    51  2628  3558
  453  65.9432 443.0310   6253    67  1948  4305
  454  65.9189 442.8966   6198    55  2230  3968
  455  65.7409 442.8760   6251    53  1931  4320
  456  65.8001 442.8983   6217    34  1810  4407
  457  65.7403 442.8798   6210     7  1826  4384
  458  65.9326 443.0275   6234    24  2228  4006
  459  65.7969 442.9096   6236     2  2229  4007
  460  65.7371 442.8801   6302    66  2235  4067
  461  65.7319 442.8778   6295     7  2001  4294
  462  65.7349 442.8053   6240    55  2699  3541
  463  65.6678 442.8900   6242     2  2716  3526
  464  65.7318 442.8756   6230    12  2200  4030
  465  65.7353 442.8755   6279    49  2210  4069
  466  65.7293 442.8751   6291    12  2256  4035
  467  65.6671 442.8094   6279    12  2231  4048
  468  65.5900 442.7403   6345    66  2516  3829
  469  65.5544 442.6871   6303    42  2238  4065
  470  65.6035 442.8127   6326    23  1993  4333
  471  65.7240 442.8717   6353    27  2686  3667
  472  65.5514 442.9419   6363    10  1952  4411
  473  65.5487 442.6840   6273    90  2731  3542
  474  65.5480 442.6803   6200    73  2698  3502
  475  65.5097 442.7449   6318   118  1822  4496
  476  65.5569 442.8672   6319     1  1799  4520
  477  65.5917 442.8049   6257    62  1813  4444
  478  65.5456 442.6808   6312    55  2514  3798
  479  65.4262 442.6477   6264    48  2227  4037
  480  65.2969 442.7901   6266     2  2665  3601
  481  65.3477 442.7560   6270     4  2507  3763
  482  65.3597 442.8224   6270     0  2503  3767
  483  65.2968 442.7907   6270     0  2234  4036
  484  65.1272 442.6420   6276     6  1837  4439
  485  65.0811 442.6385   6307    31  1923  4384
  486  65.0971 442.7094   6251    56  1809  4442
  487  65.1541 442.6696   6276    25  2185  4091
  488  65.2125 442.6832   6231    45  1778  4453
  489  65.0977 442.7036   6206    25  1920  4286
  490  65.0931 442.7037   6245    39  2686  3559
  491  65.0348 442.5915   6257    12  2685  3572
  492  65.0511 442.6585   6290    33  1920  4370
  493  65.0489 442.6626   6297     7  2729  3568
  494  65.0956 442.7069   6288     9  2668  3620
  495  65.0915 442.7056   6277    11  2496  3781
  496  64.9910 442.6431   6228    49  2505  3723
  497  64.9996 442.7078   6205    23  2660  3545
  498  65.0443 442.6590   6298    93  1825  4473
  499  65.0451 442.6612   6275    23  2499  3776
