# Supplementary material for: Maximum likelihood-based estimation of diffusion coefficient is quick and reliable method for analyzing estradiol actions on surface receptor movements
Source: Front Neuroinform. 2023 Mar 8;17:1005936. doi: 10.3389/fninf.2023.1005936 (PMC10031098; doi:10.3389/fninf.2023.1005936)
Supplement: Supplementary file 3 [file Data_Sheet_3.ZIP › 01-measured/00-Immobile/37C/workstate_24_0115.dat]

   19  414.5000 208.0000   5925     0  4337  1588
   20  414.5000 208.0000   5918     7  7185 -1267
   21  414.5999 208.1999   5931    13  6529  -598
   22  414.5001 208.4993   5850    81  7114 -1264
   23  414.5002 208.0000   5878    28  6526  -648
   24  414.5003 208.0000   5903    25  7131 -1228
   25  414.6665 207.6671   5946    43  4301  1645
   26  414.6001 208.1996   5873    73  4634  1239
   27  414.5001 208.4997   5866     7  4335  1531
   28  414.5006 208.0000   5911    45  7729 -1818
   29  414.5001 208.0000   5899    12  6465  -566
   30  414.6667 207.6671   5909    10  7028 -1119
   31  414.8741 207.8754   5919    10  7753 -1834
   32  414.7144 208.0004   5908    11  6506  -598
   33  414.8335 208.1668   5842    66  7041 -1199
   34  414.9999 207.9996   5894    52  6414  -520
   35  414.6668 208.3329   5877    17  4528  1349
   36  414.8331 208.1663   5874     3  6495  -621
   37  414.7139 208.0000   5916    42  7089 -1173
   38  414.9994 208.0004   5882    34  3935  1947
   39  414.6670 208.3330   5879     3  7094 -1215
   40  414.9998 207.9998   5835    44  3911  1924
   41  414.7142 208.0001   5837     2  7786 -1949
   42  414.9993 207.9993   5919    82  7699 -1780
   43  414.8746 207.8753   5818   101  4576  1242
   44  414.6670 207.8894   5834    16  3927  1907
   45  415.0000 208.0001   5814    20  4236  1578
   46  415.1661 207.8335   5836    22  7767 -1931
   47  415.0001 208.0001   5851    15  7744 -1893
   48  414.9999 208.0002   5882    31  6416  -534
   49  414.8008 208.0001   5910    28  6424  -514
   50  414.9990 207.9997   5837    73  4219  1618
   51  415.0002 208.0000   5835     2  7753 -1918
   52  414.9997 207.9996   5830     5  4513  1317
   53  414.9996 207.9993   5823     7  6405  -582
   54  414.9993 207.9990   5871    48  7721 -1850
   55  414.8003 207.9999   5891    20  6395  -504
   56  414.9992 208.0003   5809    82  6413  -604
   57  414.9994 208.0004   5841    32  7702 -1861
   58  414.8191 207.8193   5883    42  6376  -493
   59  414.8187 207.8184   5838    45  7715 -1877
   60  414.9999 207.9993   5880    42  7075 -1195
   61  414.8195 207.8185   5854    26  3930  1924
   62  415.1250 208.1246   5815    39  4533  1282
   63  414.9996 207.9999   5815     0  4179  1636
   64  414.8343 207.9999   5836    21  7002 -1166
   65  414.9999 207.8341   5859    23  4286  1573
   66  414.8189 207.8189   5848    11  7100 -1252
   67  414.8192 207.8186   5808    40  4281  1527
   68  415.0002 207.9997   5845    37  7059 -1214
   69  415.1804 207.8192   5840     5  3898  1942
   70  415.0005 207.8341   5841     1  4507  1334
   71  415.2131 207.6442   5928    87  4248  1680
   72  415.0621 207.8753   5923     5  4526  1397
   73  414.9173 207.6679   5858    65  4506  1352
   74  415.1986 207.8011   5877    19  3893  1984
   75  415.1335 207.5359   5906    29  4541  1365
   76  414.9456 207.8884   5865    41  6438  -573
   77  415.1243 207.6887   5895    30  3903  1992
   78  414.9998 207.6266   5914    19  7128 -1214
   79  414.7157 207.5023   5937    23  6435  -498
   80  414.7657 207.7655   5968    31  6342  -374
   81  415.1988 207.8003   5909    59  4230  1679
   82  414.8437 207.8420   5924    15  7790 -1866
   83  415.0000 207.5015   5985    61  3823  2162
   84  414.9999 207.7653   5993     8  6535  -542
   85  414.8896 207.7229   5966    27  6388  -422
   86  414.8904 207.7219   5932    34  4226  1706
   87  414.9513 207.8989   5969    37  7094 -1125
   88  414.8904 207.7216   5975     6  6471  -496
   89  414.8437 207.8408   6034    59  4553  1481
   90  414.9986 207.5015   5973    61  6466  -493
   91  414.9999 207.5013   5976     3  7851 -1875
   92  414.9515 207.8988   5951    25  4266  1685
   93  414.9512 207.8982   5939    12  4265  1674
   94  414.9506 207.8974   5928    11  4523  1405
   95  415.0005 207.5011   5959    31  4530  1429
   96  415.0004 207.5009   5930    29  4233  1697
   97  415.0008 207.7872   6029    99  3895  2134
   98  415.0477 207.8077   5955    74  7811 -1856
   99  415.0481 207.8069   5963     8  4482  1481
  100  414.8896 207.7219   5954     9  6405  -451
  101  415.0000 207.5014   6000    46  7113 -1113
  102  414.8885 207.7207   6018    18  3932  2086
  103  415.0468 207.8071   5949    69  3859  2090
  104  414.9510 207.8970   5879    70  4484  1395
  105  414.8440 207.8405   5978    99  7777 -1799
  106  415.0012 207.6302   5984     6  6459  -475
  107  415.0005 207.5002   5969    15  6492  -523
  108  414.8421 207.8391   5992    23  7113 -1121
  109  414.8897 207.7201   5976    16  6518  -542
  110  414.8895 207.7200   5934    42  4220  1714
  111  414.8905 207.7204   5943     9  4498  1445
  112  414.9991 207.3546   5909    34  7075 -1166
  113  414.7900 207.3691   5867    42  7082 -1215
  114  414.8639 207.5453   6011   144  6504  -493
  115  414.9988 207.4999   5907   104  7741 -1834
  116  414.8829 207.5877   5898     9  7108 -1210
  117  414.8888 207.7201   5978    80  3912  2066
  118  414.9992 207.4994   5935    43  4510  1425
  119  414.7766 207.5002   5940     5  7140 -1200
  120  414.7892 207.3697   5877    63  7707 -1830
  121  414.7888 207.3691   5861    16  4209  1652
  122  414.7503 207.5604   5915    54  4536  1379
  123  414.7153 207.4996   5833    82  4422  1411
  124  414.6478 207.4704   5890    57  4208  1682
  125  414.7870 207.3692   5938    48  4145  1793
  126  414.4388 207.2510   5767   171  7660 -1893
  127  414.6470 207.4699   5911   144  7727 -1816
  128  414.5302 207.3523   5848    63  6374  -526
  129  414.6011 207.3997   5816    32  6370  -554
  130  414.5011 207.2857   5926   110  4515  1411
  131  414.5002 207.4991   5894    32  6442  -548
  132  414.1610 207.1598   5798    96  4160  1638
  133  414.4013 207.4000   5829    31  6951 -1122
  134  414.4019 207.3989   5778    51  4142  1636
  135  414.4999 207.2853   5773     5  6935 -1162
  136  414.4017 207.3989   5780     7  7651 -1871
  137  414.2793 207.1126   5833    53  7658 -1825
  138  414.1600 207.1596   5877    44  3818  2059
  139  414.1605 207.1598   5797    80  3824  1973
  140  414.4999 207.2849   5793     4  6956 -1163
  141  414.4118 207.1183   5829    36  4398  1431
  142  414.1595 207.1582   5854    25  3779  2075
  143  414.2777 207.1111   5855     1  6363  -508
  144  414.4108 207.1180   5829    26  3796  2033
  145  414.2774 207.1111   5839    10  6327  -488
  146  414.2788 207.1106   5781    58  7651 -1870
  147  414.1581 207.1572   5848    67  6331  -483
  148  414.1576 207.1570   5820    28  3826  1994
  149  414.1572 207.1577   5853    33  3785  2068
  150  414.1576 207.1576   5849     4  3822  2027
  151  414.2770 207.1102   5843     6  6339  -496
  152  414.4265 207.0005   5801    42  7663 -1862
  153  414.0014 206.9996   5839    38  4175  1664
  154  413.9998 206.9996   5855    16  3816  2039
  155  413.8436 206.8437   5846     9  6324  -478
  156  413.9372 207.1247   5801    45  7566 -1765
  157  414.0706 206.8581   5813    12  6345  -532
  158  414.2768 206.8891   5899    86  6292  -393
  159  413.7660 207.0010   5827    72  4171  1656
  160  413.8423 206.8426   5812    15  6301  -489
  161  413.6888 207.1247   5851    39  6339  -488
  162  413.8418 206.8427   5859     8  4524  1335
  163  413.5355 206.8671   5836    23  7553 -1717
  164  414.0002 206.9996   5804    32  7618 -1814
  165  413.7233 206.8898   5803     1  4428  1375
  166  413.8991 206.9504   5846    43  6332  -486
  167  413.8419 206.8416   5840     6  6381  -541
  168  413.6011 206.6020   5820    20  4124  1696
  169  413.7241 206.8891   5820     0  3823  1997
  170  413.7222 206.8904   5851    31  4147  1704
  171  413.5893 206.8823   5810    41  6944 -1134
  172  413.5011 206.9990   5802     8  6321  -519
  173  413.4683 206.8667   5705    97  6263  -558
  174  413.5016 206.9984   5859   154  4125  1734
  175  413.5889 206.8822   5874    15  6976 -1102
  176  413.6000 206.6013   5826    48  6964 -1138
  177  413.7214 206.8904   5862    36  7557 -1695
  178  413.5878 206.8818   5820    42  3779  2041
  179  413.5007 206.9981   5862    42  6997 -1135
  180  413.5003 206.9990   5859     3  6295  -436
  181  413.5007 206.9993   5896    37  6356  -460
  182  413.5879 206.8813   5864    32  6961 -1097
  183  413.5621 206.7503   5815    49  6420  -605
  184  413.5619 206.7494   5912    97  6319  -407
  185  413.4988 206.7147   5760   152  6244  -484
  186  413.5005 206.7155   5848    88  7525 -1677
  187  413.4671 206.8660   5728   120  3797  1931
  188  413.5992 206.6011   5834   106  4093  1741
  189  413.3997 206.6014   5729   105  6224  -495
  190  413.3131 206.8736   5740    11  6846 -1106
  191  413.3843 206.6158   5744     4  6224  -480
  192  413.3848 206.6168   5710    34  3800  1910
  193  413.4659 206.8668   5713     3  3766  1947
  194  413.4661 206.8667   5746    33  3769  1977
  195  413.4661 206.8656   5698    48  7440 -1742
  196  413.3835 206.6166   5713    15  4439  1274
  197  413.3834 206.6178   5733    20  6254  -521
  198  413.4654 206.8669   5686    47  4376  1310
  199  413.3837 206.6170   5695     9  6215  -520
  200  413.4656 206.8672   5697     2  6192  -495
  201  413.3826 206.6162   5721    24  6854 -1133
  202  413.2490 206.6672   5724     3  6235  -511
  203  413.3832 206.6163   5733     9  4084  1649
  204  413.4988 206.7146   5688    45  6196  -508
  205  413.4653 206.8656   5663    25  7441 -1778
  206  413.3839 206.6172   5720    57  6250  -530
  207  413.3831 206.6166   5759    39  6186  -427
  208  413.2848 206.5005   5797    38  6160  -363
  209  413.3830 206.6165   5707    90  4380  1327
  210  413.3835 206.6168   5700     7  4063  1637
  211  413.3836 206.6166   5659    41  6258  -599
  212  413.0768 206.6939   5702    43  6212  -510
  213  413.0910 206.6367   5687    15  4375  1312
  214  413.0903 206.6378   5751    64  4424  1327
  215  413.2142 206.6440   5747     4  6249  -502
  216  413.3830 206.6169   5679    68  3762  1917
  217  413.3831 206.6169   5703    24  6796 -1093
  218  413.2495 206.6674   5675    28  4353  1322
  219  413.0906 206.6369   5734    59  4140  1594
  220  413.1812 206.8177   5646    88  4428  1218
  221  412.8194 206.8190   5668    22  6238  -570
  222  413.0907 206.6374   5681    13  4324  1357
  223  413.0005 206.9988   5681     0  6797 -1116
  224  413.0000 206.8002   5639    42  7387 -1748
  225  413.0001 206.9990   5623    16  4058  1565
  226  413.0903 206.6368   5721    98  6218  -497
  227  412.9999 206.7996   5634    87  7313 -1679
  228  412.9997 206.8007   5653    19  7393 -1740
  229  413.3834 206.6164   5665    12  7305 -1640
  230  413.0005 206.7144   5642    23  6191  -549
  231  413.0000 206.7993   5689    47  7358 -1669
  232  413.0903 206.6361   5676    13  7358 -1682
  233  412.8751 206.8749   5571   105  6113  -542
  234  413.0000 206.7999   5638    67  6167  -529
  235  413.0002 206.7146   5606    32  6132  -526
  236  413.0911 206.6362   5646    40  6215  -569
  237  412.8890 206.6664   5670    24  6765 -1095
  238  413.0906 206.6362   5620    50  6807 -1187
  239  413.0904 206.6361   5614     6  3732  1882
  240  412.8755 206.8743   5566    48  4076  1490
  241  413.0000 206.5005   5601    35  6160  -559
  242  412.9997 206.9989   5599     2  4369  1230
  243  412.8894 206.6670   5636    37  4045  1591
  244  412.8889 206.6667   5588    48  4084  1504
  245  412.9996 206.8001   5563    25  6776 -1213
  246  412.8755 206.8741   5614    51  3687  1927
  247  413.0002 206.7140   5622     8  6109  -487
  248  413.0002 206.5002   5591    31  4035  1556
  249  412.8891 206.6665   5635    44  6191  -556
  250  412.8749 206.8739   5592    43  6187  -595
  251  412.8746 206.8746   5572    20  6210  -638
  252  412.9999 206.7140   5567     5  7239 -1672
  253  412.9997 206.5002   5626    59  3685  1941
  254  412.9995 206.5002   5621     5  4278  1343
  255  412.9991 206.5001   5566    55  6152  -586
  256  412.9999 206.5001   5626    60  6741 -1115
  257  412.9996 206.5001   5603    23  4299  1304
  258  412.8745 206.8744   5575    28  4026  1549
  259  412.8749 206.8742   5617    42  7251 -1634
  260  412.8750 206.8741   5648    31  4024  1624
  261  412.9991 206.5000   5633    15  4312  1321
  262  412.9994 206.5002   5610    23  6158  -548
  263  412.6669 206.6669   5568    42  7306 -1738
  264  412.9995 206.5000   5563     5  6212  -649
  265  412.5006 206.5005   5558     5  7266 -1708
  266  412.8887 206.6669   5597    39  7235 -1638
  267  412.5007 206.4999   5521    76  3691  1830
  268  413.0000 206.5000   5567    46  6154  -587
  269  413.0000 206.5001   5560     7  4307  1253
  270  412.5007 206.5000   5502    58  6731 -1229
  271  412.5005 206.5003   5541    39  6671 -1130
  272  412.5003 206.5000   5605    64  4010  1595
  273  412.5002 206.4999   5492   113  4323  1169
  274  412.5002 206.4998   5539    47  7238 -1699
  275  413.0000 206.4999   5555    16  4005  1550
  276  412.5005 206.5002   5619    64  3703  1916
  277  412.6672 206.6665   5575    44  6112  -537
  278  412.5005 206.5001   5559    16  4028  1531
  279  412.6670 206.3333   5492    67  4036  1456
  280  412.4999 206.5001   5458    34  3643  1815
