# Supplementary material for: Maximum likelihood-based estimation of diffusion coefficient is quick and reliable method for analyzing estradiol actions on surface receptor movements
Source: Front Neuroinform. 2023 Mar 8;17:1005936. doi: 10.3389/fninf.2023.1005936 (PMC10031098; doi:10.3389/fninf.2023.1005936)
Supplement: Supplementary file 3 [file Data_Sheet_3.ZIP › 01-measured/00-Immobile/37C/workstate_24_0116.dat]

   19  377.3329 290.6667   9005     0  8651   354
   20  377.0003 290.7137   9079    74  5515  3564
   21  377.0004 290.7142   9076     3  5481  3595
   22  377.2005 290.6000   8974   102  4754  4220
   23  377.4998 290.5000   8956    18  6948  2008
   24  377.3330 290.6667   8932    24  6909  2023
   25  377.4999 290.5006   8954    22  4979  3975
   26  377.2000 290.6001   8964    10  6923  2041
   27  377.2857 290.9995   8895    69  8963   -68
   28  377.0001 290.9996   8962    67  8626   336
   29  377.4996 290.5005   8913    49  6845  2068
   30  377.4995 290.5001   8867    46  9043  -176
   31  377.0003 290.7139   8964    97  8583   381
   32  377.1250 290.8739   8899    65  8657   242
   33  377.1254 290.8747   8893     6  8546   347
   34  377.3334 290.8888   8906    13  4703  4203
   35  377.0013 290.5003   8907     1  5386  3521
   36  377.1254 290.8745   8840    67  6754  2086
   37  377.4997 290.8000   8932    92  4711  4221
   38  377.4994 290.5008   8849    83  5405  3444
   39  377.5000 290.7993   9222   373  9154    68
   40  377.4998 290.9985   8829   393  8509   320
   41  377.4542 290.6372   8854    25  8877   -23
   42  377.4995 290.7143   8908    54  4635  4273
   43  377.6151 290.6155   9264   356  4774  4490
   44  377.3633 290.9086   8878   386  8533   345
   45  377.4991 290.8002   8795    83  8457   338
   46  377.4994 290.7145   8814    19  8402   412
   47  377.4547 290.6371   8746    68  6778  1968
   48  377.6354 290.9087   9092   346  6892  2200
   49  377.6142 290.6158   9195   103  5527  3668
   50  377.4990 290.7149   8809   386  5355  3454
   51  377.3336 290.8888   8707   102  4894  3813
   52  377.6144 290.6160   9113   406  8692   421
   53  377.6152 290.6154   9112     1  4737  4375
   54  377.2855 290.5007   8784   328  4855  3929
   55  377.5828 290.7503   9101   317  9103    -2
   56  377.4995 290.5005   8706   395  5331  3375
   57  377.5005 290.7141   9140   434  4928  4212
   58  377.6151 290.6157   9054    86  9065   -11
   59  377.4997 290.5004   8729   325  5299  3430
   60  377.4006 290.5989   8705    24  8287   418
   61  377.6148 290.6146   9058   353  8675   383
   62  377.4999 290.7143   8652   406  4837  3815
   63  377.5003 290.5003   9005   353  6785  2220
   64  377.5007 290.5011   8986    19  6818  2168
   65  377.4010 290.5995   8716   270  4848  3868
   66  377.4004 290.6004   8706    10  8691    15
   67  377.6002 290.4009   8998   292  4715  4283
   68  377.5003 290.7143   9104   106  4726  4378
   69  377.5013 290.7139   9012    92  8956    56
   70  377.4999 290.5002   8631   381  5359  3272
   71  377.7747 290.5006   9039   408  5454  3585
   72  377.6472 290.5306   9098    59  4692  4406
   73  377.4996 290.5001   8697   401  8201   496
   74  377.4018 290.6003   8692     5  4583  4109
   75  377.5006 290.4995   8937   245  8568   369
   76  377.5005 290.5003   9029    92  8484   545
   77  377.7756 290.5011   8967    62  8497   470
   78  377.6458 290.5297   8996    29  4643  4353
   79  377.7756 290.5006   9074    78  4937  4137
   80  377.6462 290.5298   9002    72  6676  2326
   81  377.7755 290.5011   9008     6  4943  4065
   82  377.6321 290.4738   8881   127  8483   398
   83  377.4995 290.5008   8604   277  5233  3371
   84  377.7874 290.6312   9010   406  5378  3632
   85  377.7876 290.6306   9021    11  5337  3684
   86  377.7775 290.5003   8998    23  8391   607
   87  377.5003 290.5002   8883   115  4860  4023
   88  377.5234 290.3923   8957    74  4627  4330
   89  377.7766 290.4988   8880    77  4638  4242
   90  377.3544 290.4704   8564   316  8105   459
   91  377.6366 290.3649   8889   325  8430   459
   92  377.6807 290.7575   8967    78  8842   125
   93  377.6005 290.5583   8968     1  8384   584
   94  377.7886 290.6295   9009    41  4895  4114
   95  377.5993 290.3504   8860   149  8485   375
   96  377.6199 290.2396   8827    33  4851  3976
   97  377.5228 290.3914   8846    19  4587  4259
   98  377.5011 290.4987   8926    80  8385   541
   99  377.5012 290.2739   8842    84  4647  4195
  100  377.5012 290.2742   8823    19  4872  3951
  101  377.4774 290.3820   8574   249  4520  4054
  102  377.3354 290.1279   8533    41  4784  3749
  103  377.3934 290.2198   8511    22  8225   286
  104  377.5004 290.2745   8871   360  4848  4023
  105  377.3942 290.2188   8474   397  8206   268
  106  377.5012 290.2741   8837   363  5331  3506
  107  377.4997 290.2745   8485   352  4712  3773
  108  377.3352 290.1272   8520    35  8331   189
  109  377.5008 290.2732   8894   374  8549   345
  110  377.4189 290.3337   8527   367  8246   281
  111  377.4423 290.0831   8476    51  5142  3334
  112  377.5008 290.2734   8858   382  8567   291
  113  377.0936 290.0913   8533   325  4684  3849
  114  377.4011 290.0434   8599    66  8342   257
  115  377.3335 290.1263   8522    77  4538  3984
  116  377.4997 290.0037   8557    35  8214   343
  117  377.3354 290.1264   8516    41  8049   467
  118  377.3344 290.1257   8598    82  4514  4084
  119  377.2175 290.0893   8553    45  8326   227
  120  377.2172 290.0867   8567    14  4761  3806
  121  377.3336 290.1251   8506    61  5153  3353
  122  377.0932 290.0925   8492    14  8227   265
  123  377.3326 290.1255   8508    16  8342   166
  124  377.2181 290.0877   8535    27  4687  3848
  125  377.3312 290.1228   8574    39  8392   182
  126  377.3337 290.1261   8606    32  5244  3362
  127  377.0925 290.0896   8603     3  8108   495
  128  377.2163 290.0876   8622    19  4750  3872
  129  377.0931 290.0908   8648    26  5198  3450
  130  377.0917 290.0897   8609    39  5226  3383
  131  377.0020 289.9981   8632    23  4727  3905
  132  377.0001 289.9992   8652    20  8398   254
  133  377.0011 289.9995   8621    31  4571  4050
  134  377.0903 290.0893   8687    66  4743  3944
  135  376.9096 289.9108   8718    31  8495   223
  136  377.0916 290.0903   8683    35  8176   507
  137  377.0004 289.9989   8680     3  4794  3886
  138  376.9997 289.9986   8751    71  4708  4043
  139  376.9996 289.9979   8630   121  8112   518
  140  377.0001 289.9991   8681    51  8611    70
  141  376.9994 289.9982   8696    15  4760  3936
  142  376.9084 289.9094   8795    99  4585  4210
  143  376.9092 289.9086   8792     3  4744  4048
  144  376.9076 289.9073   8724    68  6612  2112
  145  377.0004 289.9983   8707    17  8177   530
  146  376.9089 289.9100   8791    84  8182   609
  147  376.9080 289.9085   8750    41  8669    81
  148  376.7824 289.9130   8760    10  6564  2196
  149  376.4998 289.7270   8543   217  8348   195
  150  376.6668 289.8740   8802   259  8611   191
  151  376.9064 289.9081   8875    73  4519  4356
  152  376.9069 289.9073   8785    90  4809  3976
  153  376.5003 289.8006   8806    21  8555   251
  154  376.6190 289.7608   8765    41  5235  3530
  155  376.4999 289.8000   8471   294  5130  3341
  156  376.6186 289.7621   8777   306  5245  3532
  157  376.4219 289.8936   8409   368  6448  1961
  158  376.5007 289.7998   8795   386  6584  2211
  159  376.6184 289.7610   8788     7  8241   547
  160  376.2790 289.8874   8446   342  4662  3784
  161  376.5002 289.7262   8858   412  6663  2195
  162  376.4003 289.6503   8538   320  4676  3862
  163  376.5626 289.6255   8827   289  5241  3586
  164  376.3823 289.7618   8443   384  7922   521
  165  376.2240 289.5013   8528    85  7918   610
  166  376.2652 289.6320   8519     9  7996   523
  167  376.2225 289.5011   8574    55  6459  2115
  168  376.1604 289.8411   8607    33  6509  2098
  169  376.1606 289.8409   8494   113  5098  3396
  170  376.3690 289.5276   8500     6  5134  3366
  171  376.2231 289.5017   8583    83  6470  2113
  172  376.2238 289.5008   8550    33  8518    32
  173  376.1189 289.5882   8470    80  4685  3785
  174  376.3996 289.5987   8490    20  4491  3999
  175  376.2231 289.5016   8445    45  8001   444
  176  376.3995 289.5995   8447     2  8455    -8
  177  376.1179 289.5891   8587   140  4446  4141
  178  376.1179 289.5878   8520    67  6449  2071
  179  376.1180 289.5882   8497    23  6433  2064
  180  376.0014 289.5001   8475    22  5191  3284
  181  376.1179 289.5882   8520    45  4691  3829
  182  376.0018 289.4999   8415   105  4662  3753
  183  375.8841 289.4126   8503    88  4436  4067
  184  375.8824 289.4123   8463    40  8143   320
  185  376.1170 289.5883   8495    32  6437  2058
  186  376.1174 289.5881   8523    28  4444  4079
  187  376.1173 289.5880   8509    14  8508     1
  188  376.1168 289.5871   8513     4  8006   507
  189  375.9987 289.5004   8532    19  4465  4067
  190  375.8819 289.4123   8456    76  4716  3740
  191  375.9983 289.5004   8542    86  6443  2099
  192  375.8834 289.4123   8448    94  4437  4011
  193  376.0004 289.5000   8489    41  6440  2049
  194  375.7796 289.5000   8580    91  4453  4127
  195  375.7146 289.5000   8400   180  8198   202
  196  375.8658 289.5328   8501   101  8578   -77
  197  375.9998 289.5016   8551    50  4479  4072
  198  375.9994 289.5003   8571    20  8587   -16
  199  376.0005 289.5011   8551    20  8483    68
  200  375.7516 289.5838   8530    21  4443  4087
  201  375.7145 289.4994   8483    47  4461  4022
  202  375.8667 289.5331   8610   127  8086   524
  203  375.6008 289.4008   8425   185  4436  3989
  204  375.6167 289.6157   8477    52  6463  2014
  205  375.9990 289.5008   8546    69  8575   -29
  206  375.8659 289.5339   8597    51  6463  2134
  207  375.5471 289.3635   8407   190  8290   117
  208  375.6163 289.3838   8452    45  4627  3825
  209  375.7153 289.4986   8456     4  4438  4018
  210  375.7768 289.4996   8469    13  8071   398
  211  375.7142 289.4997   8488    19  8135   353
  212  375.6005 289.4006   8546    58  5068  3478
  213  375.7142 289.4993   8499    47  8095   404
  214  375.5007 289.5002   8586    87  4711  3875
  215  375.7143 289.4991   8433   153  5071  3362
  216  375.7144 289.5010   8533   100  4543  3990
  217  375.7145 289.4996   8524     9  4602  3922
  218  375.6171 289.6148   8536    12  6490  2046
  219  375.7697 289.3839   8520    16  8304   216
  220  375.7000 289.3006   8453    67  8123   330
  221  375.6165 289.6149   8520    67  6503  2017
  222  375.7142 289.4997   8389   131  5097  3292
  223  375.8661 289.5341   8605   216  8119   486
  224  375.5464 289.3634   8405   200  8297   108
  225  375.6158 289.3843   8496    91  5073  3423
  226  375.7134 289.4993   8481    15  5104  3377
  227  375.5010 289.4998   8473     8  8133   340
  228  375.5002 289.4990   8392    81  5087  3305
  229  375.5008 289.4999   8457    65  8337   120
  230  375.4553 289.6362   8203   254  7774   429
  231  375.5454 289.3634   8504   301  4469  4035
  232  375.5452 289.3638   8429    75  8197   232
  233  375.5001 289.4999   8415    14  8381    34
  234  375.5457 289.3638   8421     6  8087   334
  235  375.5001 289.5000   8525   104  8729  -204
  236  375.9987 289.5000   8505    20  5164  3341
  237  375.5004 289.5002   8530    25  5147  3383
  238  375.5005 289.2006   8373   157  5140  3233
  239  375.5001 289.4991   8508   135  4576  3932
  240  375.8746 289.1259   8459    49  4581  3878
  241  375.4999 289.4999   8003   456  4533  3470
  242  375.7138 289.0012   8470   467  4400  4070
  243  375.3336 289.1118   8084   386  4346  3738
  244  375.3846 289.3840   8191   107  4398  3793
  245  375.4445 289.3338   8017   174  7739   278
  246  375.4998 289.0013   8116    99  8080    36
  247  375.9987 289.7133   8484   368  8128   356
  248  375.0011 289.2867   8093   391  4505  3588
  249  375.4999 289.4998   8080    13  8089    -9
  250  375.4999 289.2000   8182   102  4942  3240
  251  375.2010 289.4002   8125    57  8171   -46
  252  375.5001 289.4997   8425   300  5077  3348
  253  375.6666 289.3331   8428     3  8395    33
  254  375.4998 289.4998   8086   342  4957  3129
  255  375.4998 289.4999   8142    56  4485  3657
  256  375.4995 289.5000   8195    53  5078  3117
  257  375.4999 289.5000   8220    25  4368  3852
  258  375.6665 289.3330   8411   191  5069  3342
  259  375.5000 289.0011   8385    26  4548  3837
  260  375.5000 289.4998   8392     7  8360    32
  261  375.4998 289.4996   8173   219  8164     9
  262  375.0000 289.0000   8120    53  4320  3800
  263  375.0000 289.0000   8008   112  4991  3017
