# Supplementary material for: Maximum likelihood-based estimation of diffusion coefficient is quick and reliable method for analyzing estradiol actions on surface receptor movements
Source: Front Neuroinform. 2023 Mar 8;17:1005936. doi: 10.3389/fninf.2023.1005936 (PMC10031098; doi:10.3389/fninf.2023.1005936)
Supplement: Supplementary file 3 [file Data_Sheet_3.ZIP › 01-measured/00-Immobile/37C/workstate_27_0006.dat]

    0  199.7192 103.1444   9341     0  3373  5968
    1  199.7685 103.2175   9287    54  3559  5728
    2  199.7398 103.3466   9359    72  3363  5996
    3  199.8150 103.2520   9334    25  3532  5802
    4  199.7800 103.3066   9347    13  3317  6030
    5  199.6877 103.1978   9427    80  3623  5804
    6  199.6835 103.2253   9386    41  3385  6001
    7  199.7742 103.2869   9384     2  3411  5973
    8  199.8200 103.1878   9392     8  3642  5750
    9  199.8686 103.2270   9438    46  3340  6098
   10  199.7835 103.3051   9411    27  3620  5791
   11  199.7208 103.2773   9391    20  3313  6078
   12  199.6879 103.2268   9393     2  3590  5803
   13  199.8175 103.1861   9441    48  3449  5992
   14  199.8721 103.2923   9445     4  3575  5870
   15  199.9074 103.1717   9427    18  3621  5806
   16  199.8212 103.1975   9460    33  3504  5956
   17  199.7675 103.2251   9483    23  3367  6116
   18  199.7655 103.2191   9481     2  3583  5898
   19  199.8189 103.1848   9415    66  3565  5850
   20  199.9114 103.2437   9545   130  3499  6046
   21  199.9110 103.2429   9472    73  3484  5988
   22  199.7708 103.2235   9513    41  3397  6116
   23  199.7701 103.2103   9450    63  3662  5788
   24  199.7368 103.1659   9544    94  3437  6107
   25  199.8197 103.2533   9568    24  3564  6004
   26  199.9803 103.0783   9562     6  3628  5934
   27  199.8228 103.1911   9570     8  3548  6022
   28  199.7376 103.1643   9488    82  3565  5923
   29  199.7686 102.9987   9479     9  3517  5962
   30  199.8220 103.2524   9599   120  3592  6007
   31  199.9090 103.1110   9521    78  3528  5993
   32  199.9120 103.1729   9562    41  3617  5945
   33  199.9024 103.1049   9562     0  3462  6100
   34  199.7936 103.0566   9595    33  3318  6277
   35  199.7756 102.9950   9547    48  3353  6194
   36  199.8289 103.1076   9587    40  3550  6037
   37  199.9676 103.0638   9555    32  3407  6148
   38  199.9795 103.0743   9633    78  3597  6036
   39  199.9033 103.1070   9520   113  3513  6007
   40  199.7706 102.9956   9556    36  3586  5970
   41  199.8441 103.0292   9565     9  3562  6003
   42  199.9030 103.1044   9630    65  3391  6239
   43  199.9301 103.0428   9623     7  3536  6087
   44  199.9199 103.0384   9561    62  3399  6162
   45  199.8448 103.0368   9523    38  3559  5964
   46  199.7699 102.9954   9486    37  3577  5909
   47  199.7676 102.9973   9565    79  3604  5961
   48  199.8988 102.9264   9563     2  3370  6193
   49  199.8522 102.9110   9597    34  3328  6269
   50  199.9391 102.9715   9518    79  3497  6021
   51  199.8809 102.8668   9589    71  3413  6176
   52  199.7156 102.9751   9403   186  3458  5945
   53  199.7111 102.9728   9529   126  3497  6032
   54  199.7579 102.9648   9420   109  3544  5876
   55  199.8728 102.9757   9408    12  3519  5889
   56  199.7128 102.9721   9477    69  3505  5972
   57  199.6208 102.9668   9419    58  3489  5930
   58  199.5024 102.8813   9455    36  3581  5874
   59  199.6354 102.8650   9455     0  3310  6145
   60  199.7107 102.9255   9414    41  3358  6056
   61  199.7117 102.9732   9365    49  3492  5873
   62  199.6603 102.9332   9360     5  3274  6086
   63  199.4632 102.9405   9389    29  3489  5900
   64  199.4400 102.7591   9388     1  3217  6171
   65  199.4418 102.7634   9368    20  3442  5926
   66  199.4456 102.7688   9368     0  3335  6033
   67  199.4991 102.8808   9362     6  3500  5862
   68  199.5100 102.9809   9345    17  3422  5923
   69  199.4605 102.9417   9339     6  3312  6027
   70  199.4034 102.8224   9311    28  3531  5780
   71  199.3975 102.8217   9435   124  3409  6026
   72  199.3983 102.8185   9317   118  3259  6058
   73  199.4032 102.8187   9319     2  3513  5806
   74  199.4011 102.8218   9279    40  3464  5815
   75  199.3951 102.8233   9329    50  3299  6030
   76  199.3958 102.8187   9363    34  3479  5884
   77  199.3643 102.8801   9381    18  3340  6041
   78  199.3105 102.8875   9343    38  3514  5829
   79  199.3951 102.8231   9294    49  3472  5822
   80  199.3340 102.8192   9253    41  3250  6003
   81  199.2303 102.7809   9157    96  3194  5963
   82  199.1219 102.7912   9238    81  3414  5824
   83  199.1479 102.8578   9222    16  3244  5978
   84  199.1507 102.8650   9072   150  3454  5618
   85  199.2227 102.8267   9176   104  3348  5828
   86  199.1231 102.7983   9135    41  3188  5947
   87  199.1489 102.8578   9101    34  3390  5711
   88  199.1060 102.9016   9191    90  3387  5804
   89  199.1060 102.9064   9157    34  3158  5999
   90  198.9471 102.8143   9163     6  3462  5701
   91  198.8924 102.8351   9090    73  3412  5678
   92  198.7869 102.6512   9103    13  3180  5923
   93  198.7885 102.7232   9162    59  3485  5677
   94  198.9498 102.9397   9178    16  3185  5993
   95  199.0547 102.9438   9066   112  3400  5666
   96  199.1107 102.9169   9176   110  3424  5752
   97  199.0344 102.7906   9119    57  3224  5895
   98  198.8969 102.8338   9050    69  3149  5901
   99  198.7587 102.5986   8998    52  3423  5575
  100  198.7478 102.6650   9030    32  3337  5693
  101  198.7241 102.7449   8965    65  3204  5761
  102  198.8373 102.8290   9005    40  3229  5776
  103  198.8384 102.8261   9075    70  3414  5661
  104  198.7856 102.7294   9060    15  3369  5691
  105  198.7577 102.6714   9010    50  3376  5634
  106  198.7478 102.6713   8997    13  3369  5628
  107  198.7752 102.7203   9060    63  3428  5632
  108  198.7767 102.7222   9076    16  3202  5874
  109  198.7791 102.7250   8947   129  3446  5501
  110  198.7246 102.7454   8947     0  3437  5510
  111  198.6393 102.6935   8977    30  3162  5815
  112  198.4904 102.7060   9009    32  3357  5652
  113  198.6193 102.7084   8976    33  3463  5513
  114  198.6244 102.7087   9003    27  3387  5616
  115  198.6386 102.6873   8954    49  3128  5826
  116  198.4909 102.6985   8973    19  3147  5826
  117  198.4845 102.6998   9012    39  3329  5683
  118  198.4904 102.7011   9044    32  3372  5672
  119  198.5662 102.7182   8951    93  3382  5569
  120  198.5380 102.6630   8927    24  3389  5538
  121  198.4894 102.7017   8960    33  3141  5819
  122  198.4815 102.6985   9032    72  3286  5746
  123  198.4768 102.6993   8901   131  3326  5575
  124  198.4453 102.6785   8999    98  3352  5647
  125  198.4097 102.8104   9046    47  3360  5686
  126  198.4878 102.7044   9025    21  3186  5839
  127  198.4845 102.7082   8972    53  3101  5871
  128  198.4814 102.7021   8978     6  3193  5785
  129  198.3827 102.7171   8947    31  3025  5922
  130  198.4242 102.7460   8979    32  3310  5669
  131  198.4283 102.7532   8995    16  3187  5808
  132  198.4351 102.7529   8910    85  3340  5570
  133  198.4761 102.7072   8903     7  3373  5530
  134  198.4308 102.6744   8804    99  3324  5480
  135  198.3808 102.7256   8819    15  3381  5438
  136  198.2891 102.7751   8850    31  3325  5525
  137  198.3901 102.8091   8912    62  3323  5589
  138  198.3966 102.8113   8810   102  3336  5474
  139  198.3819 102.7251   8832    22  3242  5590
  140  198.2329 102.7991   8779    53  3349  5430
  141  198.2072 102.7143   8885   106  3139  5746
  142  198.3424 102.7857   8805    80  3130  5675
  143  198.3466 102.7823   8806     1  3323  5483
  144  198.3503 102.7894   8860    54  3351  5509
  145  198.2685 102.7377   8845    15  3270  5575
  146  198.1767 102.7854   8731   114  3042  5689
  147  198.1481 102.7253   8692    39  3335  5357
  148  198.2556 102.8462   8773    81  3063  5710
  149  198.2894 102.7857   8803    30  3259  5544
  150  198.2612 102.8546   8828    25  3307  5521
  151  198.2575 102.8507   8714   114  3056  5658
  152  198.1473 102.8582   8757    43  3254  5503
  153  198.1474 102.7320   8707    50  3316  5391
  154  198.1429 102.7310   8652    55  3329  5323
  155  198.1991 102.8579   8682    30  3066  5616
  156  198.1996 102.6584   8688     6  3014  5674
  157  198.1657 102.7229   8760    72  3229  5531
  158  198.1471 102.8533   8739    21  3288  5451
  159  198.1748 102.7962   8694    45  3123  5571
  160  198.1487 102.8545   8601    93  3278  5323
  161  198.1493 102.8565   8631    30  3020  5611
  162  198.0986 102.8375   8626     5  3256  5370
  163  198.1609 102.7208   8636    10  3250  5386
  164  198.0898 102.6200   8582    54  3104  5478
  165  198.0751 102.8455   8572    10  3251  5321
  166  198.1025 102.9003   8539    33  3045  5494
  167  198.1083 102.9063   8558    19  3032  5526
  168  198.1519 102.8528   8532    26  3325  5207
  169  198.1337 102.6670   8439    93  2954  5485
  170  198.0288 102.8802   8516    77  3231  5285
  171  198.1281 102.7878   8541    25  3083  5458
  172  198.0579 102.8035   8493    48  2926  5567
  173  198.0961 102.8426   8564    71  3051  5513
  174  198.1070 102.9140   8468    96  3286  5182
  175  198.1594 102.7284   8402    66  3039  5363
  176  198.1288 102.6684   8532   130  3402  5130
  177  198.0890 102.8418   8489    43  3056  5433
  178  198.0560 102.8026   8412    77  3157  5255
  179  198.0571 102.8034   8411     1  3179  5232
  180  198.1555 102.7263   8417     6  3246  5171
  181  198.0998 102.9054   8394    23  3275  5119
  182  197.9772 102.7817   8310    84  2981  5329
  183  198.0279 102.7207   8357    47  3188  5169
  184  198.0034 102.8372   8384    27  3185  5199
  185  198.0918 102.8495   8343    41  2980  5363
  186  198.0890 102.8465   8300    43  3274  5026
  187  198.1413 102.8593   8490   190  3181  5309
  188  197.9761 102.8699   8395    95  3141  5254
  189  197.8755 102.7899   8336    59  3294  5042
  190  197.8961 102.8547   8314    22  2984  5330
  191  197.9507 102.8231   8272    42  3296  4976
  192  198.1029 102.9082   8331    59  3257  5074
  193  198.0505 102.9457   8378    47  3283  5095
  194  198.0386 102.8816   8263   115  2862  5401
  195  197.9013 102.8588   8301    38  3125  5176
  196  198.0030 102.8382   8256    45  3285  4971
  197  197.8386 102.7213   8278    22  3101  5177
  198  197.7898 102.7280   8193    85  3137  5056
  199  197.7902 102.7291   8160    33  3130  5030
  200  197.8692 102.8057   8178    18  2872  5306
  201  197.9000 102.8608   8241    63  2851  5390
  202  198.1031 102.9209   8198    43  3273  4925
  203  198.1100 102.7756   8136    62  2931  5205
  204  198.0405 102.8822   8135     1  3116  5019
  205  197.9002 102.8543   8135     0  3046  5089
  206  197.8180 102.7774   8151    16  3213  4938
  207  197.8169 102.7794   8020   131  2868  5152
  208  197.8991 102.8554   8078    58  3039  5039
  209  197.9896 102.9188   8083     5  3229  4854
  210  197.9498 102.8323   8012    71  3076  4936
  211  197.9499 102.8281   8099    87  3226  4873
  212  197.8679 102.8032   8076    23  3127  4949
  213  197.8716 102.8026   8023    53  2907  5116
  214  197.9487 102.8315   8058    35  2869  5189
  215  197.9368 102.9025   7995    63  3142  4853
  216  197.8972 102.8643   8007    12  2813  5194
  217  197.8692 102.8045   8062    55  2837  5225
  218  197.8157 102.7844   8039    23  3209  4830
  219  197.8435 102.8391   8035     4  3220  4815
  220  197.8459 102.8391   8005    30  2758  5247
  221  197.9873 102.8748   7949    56  3044  4905
  222  197.8976 102.8627   7911    38  3096  4815
  223  197.8696 102.8048   8057   146  3228  4829
  224  197.8638 102.8145   8008    49  3238  4770
  225  197.9070 102.9343   8022    14  3264  4758
  226  198.0507 102.9593   8005    17  2847  5158
  227  198.0027 102.9831   8101    96  2824  5277
  228  197.8980 102.8707   8094     7  3219  4875
  229  197.8940 102.8665   8106    12  3107  4999
  230  197.8923 102.8714   8122    16  2891  5231
  231  197.9999 102.9868   8141    19  2806  5335
  232  198.1058 102.9800   8111    30  2844  5267
  233  198.0046 102.9925   8188    77  2886  5302
  234  198.0054 102.9881   8256    68  2749  5507
  235  198.0012 102.9981   8137   119  2772  5365
  236  198.0010 102.9895   8123    14  2851  5272
  237  198.0039 102.9943   8150    27  3225  4925
  238  198.1121 102.9858   8111    39  3105  5006
  239  198.1292 103.0521   8155    44  3025  5130
  240  198.1231 103.0379   8265   110  3087  5178
  241  198.0582 103.0122   8198    67  3191  5007
  242  198.0570 102.9797   8186    12  2732  5454
  243  198.1121 102.9923   8156    30  3122  5034
  244  198.2699 103.0016   8224    68  3071  5153
  245  198.3746 103.0683   8281    57  3097  5184
  246  198.1825 103.0112   8273     8  3285  4988
  247  198.1290 103.0536   8288    15  3159  5129
  248  198.1633 103.0201   8251    37  2784  5467
  249  198.2935 103.0670   8203    48  3139  5064
  250  198.4272 103.2508   8283    80  3036  5247
  251  198.3853 103.0729   8296    13  3090  5206
  252  198.3845 103.0725   8265    31  3059  5206
  253  198.3793 103.0707   8288    23  2757  5531
  254  198.4351 103.0916   8343    55  3048  5295
  255  198.5161 103.1860   8270    73  2784  5486
  256  198.5187 103.1871   8293    23  3044  5249
  257  198.4724 103.2347   8320    27  2924  5396
  258  198.4798 103.1324   8305    15  3102  5203
  259  198.4786 103.2076   8409   104  3038  5371
  260  198.4800 103.2020   8300   109  2927  5373
  261  198.5185 103.2636   8375    75  3054  5321
  262  198.5207 103.2598   8318    57  3229  5089
  263  198.5161 103.2626   8352    34  3226  5126
  264  198.4815 103.2088   8403    51  3203  5200
  265  198.4833 103.2084   8380    23  2811  5569
  266  198.4862 103.2065   8470    90  2899  5571
  267  198.5226 103.2630   8456    14  3193  5263
  268  198.5815 103.2466   8400    56  2890  5510
  269  198.5745 103.2197   8292   108  2842  5450
  270  198.5726 103.2216   8284     8  3018  5266
  271  198.5291 103.2397   8335    51  3081  5254
  272  198.5675 103.2932   8398    63  3106  5292
  273  198.6773 103.2763   8365    33  2893  5472
  274  198.6806 103.2775   8415    50  3145  5270
  275  198.7245 103.1428   8344    71  2792  5552
  276  198.6102 103.1605   8373    29  3096  5277
  277  198.6095 103.1584   8340    33  3049  5291
  278  198.6776 103.2709   8366    26  2789  5577
  279  198.7814 103.2367   8326    40  3084  5242
  280  198.8163 103.2525   8432   106  3051  5381
  281  198.7702 103.2272   8307   125  2765  5542
  282  198.7221 103.1456   8412   105  3064  5348
  283  198.7587 103.2461   8387    25  3049  5338
  284  198.7732 103.1707   8392     5  2856  5536
  285  198.9292 103.1202   8387     5  2957  5430
  286  198.8790 103.1475   8377    10  3046  5331
  287  198.8168 103.1915   8423    46  3093  5330
  288  198.8257 103.1224   8444    21  2988  5456
  289  198.7737 103.1736   8496    52  2875  5621
  290  198.8795 103.1547   8536    40  3066  5470
  291  198.9321 103.1258   8494    42  2915  5579
  292  198.9329 103.1227   8562    68  3013  5549
  293  198.8298 103.1169   8520    42  3042  5478
  294  198.8152 103.2058   8452    68  3072  5380
  295  198.8676 103.2229   8465    13  3009  5456
  296  198.8230 103.2563   8501    36  2806  5695
  297  198.9267 103.1947   8441    60  3065  5376
  298  198.9383 103.1216   8463    22  3166  5297
  299  198.8815 103.1468   8475    12  3074  5401
  300  198.8796 103.1462   8375   100  3045  5330
  301  198.8192 103.2517   8525   150  2942  5583
  302  198.9332 103.1235   8432    93  2826  5606
  303  198.9402 103.1188   8434     2  3034  5400
  304  198.8799 103.2890   8517    83  3110  5407
  305  198.9387 103.1194   8538    21  2750  5788
  306  198.9648 103.0646   8489    49  2960  5529
  307  198.8827 103.1549   8485     4  2774  5711
  308  198.9344 103.1219   8464    21  2783  5681
  309  198.9408 103.1202   8492    28  3040  5452
  310  198.9419 103.1219   8495     3  3003  5492
  311  198.9670 103.0667   8439    56  3090  5349
  312  198.9721 103.0663   8498    59  3064  5434
  313  198.9738 103.0659   8488    10  2952  5536
  314  198.9387 103.1189   8445    43  3131  5314
  315  198.9451 103.1161   8317   128  3030  5287
  316  198.9750 103.0635   8491   174  3030  5461
  317  198.9744 103.0627   8457    34  2848  5609
  318  198.9717 103.0662   8480    23  2912  5568
  319  198.9769 103.0662   8543    63  3029  5514
  320  199.0292 103.0908   8475    68  2778  5697
  321  199.0311 103.0865   8507    32  3081  5426
  322  198.9797 103.0661   8405   102  3041  5364
  323  198.9741 103.0626   8475    70  2993  5482
  324  198.9723 103.0659   8451    24  3084  5367
  325  198.9406 103.1105   8437    14  3026  5411
  326  198.9810 103.0638   8565   128  2887  5678
  327  199.0798 103.0632   8545    20  2964  5581
  328  198.9859 103.0640   8525    20  3053  5472
  329  198.9752 103.0603   8563    38  3048  5515
  330  198.9725 103.0601   8464    99  2790  5674
  331  198.9901 103.1309   8571   107  3074  5497
  332  199.0778 103.0616   8559    12  2874  5685
  333  199.0355 103.0377   8606    47  2985  5621
  334  198.9851 103.0613   8519    87  2811  5708
  335  199.0000 102.9980   8563    44  2972  5591
  336  198.9257 103.0285   8524    39  3040  5484
  337  198.8914 103.0780   8557    33  3065  5492
  338  199.0312 103.0324   8483    74  3042  5441
  339  199.0579 102.9735   8579    96  3055  5524
  340  198.9751 103.0507   8520    59  3055  5465
  341  198.8915 102.9758   8468    52  2875  5593
  342  198.9428 102.9533   8528    60  3027  5501
  343  199.0306 103.0278   8484    44  3023  5461
  344  199.0524 102.9698   8609   125  3010  5599
  345  199.0033 102.9934   8573    36  3000  5573
  346  199.0002 102.9850   8562    11  2848  5714
  347  198.8665 102.9201   8627    65  2802  5825
  348  198.8893 102.9784   8553    74  2810  5743
  349  198.9516 102.9626   8487    66  2846  5641
  350  198.9995 102.9829   8588   101  2857  5731
  351  199.0029 102.9840   8473   115  3026  5447
  352  198.9140 102.9134   8416    57  2803  5613
  353  198.8386 102.8724   8479    63  2988  5491
  354  198.7983 102.9190   8516    37  2779  5737
  355  198.8864 102.8583   8501    15  2834  5667
  356  198.9419 102.9582   8479    22  3033  5446
  357  198.9456 102.9484   8422    57  2941  5481
  358  198.8839 102.8501   8438    16  3006  5432
  359  198.7431 102.8965   8365    73  2770  5595
  360  198.7022 102.8643   8398    33  2748  5650
  361  198.7448 102.8210   8411    13  3026  5385
  362  198.7961 102.7984   8455    44  2901  5554
  363  198.7952 102.7980   8427    28  2873  5554
  364  198.7776 102.7319   8421     6  2844  5577
  365  198.4989 102.8272   8503    82  3073  5430
  366  198.6147 102.7553   8446    57  3008  5438
  367  198.5855 102.6967   8365    81  3002  5363
  368  198.6687 102.7462   8348    17  2928  5420
  369  198.5268 102.7650   8407    59  2929  5478
  370  198.4890 102.8228   8431    24  2763  5668
  371  198.4826 102.7083   8443    12  2809  5634
  372  198.4437 102.7511   8419    24  2894  5525
  373  198.4437 102.7517   8374    45  2991  5383
  374  198.4432 102.7538   8355    19  2952  5403
  375  198.4520 102.7694   8394    39  2882  5512
  376  198.4035 102.8081   8292   102  2728  5564
  377  198.3983 102.8051   8341    49  2796  5545
  378  198.3976 102.8073   8352    11  2784  5568
  379  198.4034 102.8087   8359     7  2766  5593
  380  198.4027 102.8140   8370    11  2756  5614
  381  198.3978 102.8083   8280    90  2981  5299
  382  198.3461 102.7768   8260    20  2842  5418
  383  198.3436 102.7754   8302    42  2874  5428
  384  198.3438 102.7760   8292    10  2911  5381
  385  198.3450 102.7792   8300     8  2858  5442
  386  198.3912 102.8075   8349    49  2951  5398
  387  198.3129 102.7177   8304    45  2861  5443
  388  198.2034 102.7068   8280    24  2626  5654
  389  198.2163 102.6977   8261    19  2733  5528
  390  198.1700 102.7169   8304    43  2972  5332
  391  198.2817 102.7773   8277    27  2926  5351
  392  198.2281 102.7683   8297    20  2907  5390
  393  198.2014 102.7163   8311    14  2937  5374
  394  198.0944 102.5507   8229    82  2649  5580
  395  198.1182 102.6756   8210    19  2691  5519
  396  198.1556 102.7156   8224    14  2921  5303
  397  198.1693 102.7869   8209    15  2927  5282
  398  198.1412 102.7278   8220    11  2902  5318
  399  198.0397 102.6462   8241    21  2668  5573
  400  197.8765 102.5090   8129   112  2710  5419
  401  197.7689 102.6608   8232   103  2901  5331
  402  197.8976 102.5694   8184    48  2935  5249
  403  197.9895 102.6293   8210    26  2687  5523
  404  197.8997 102.5718   8132    78  2837  5295
  405  197.9002 102.5691   8141     9  2800  5341
  406  197.7843 102.5945   8196    55  2643  5553
  407  197.8163 102.5442   8101    95  2847  5254
  408  197.8437 102.5341   8175    74  2913  5262
  409  197.8961 102.6652   8200    25  2759  5441
  410  197.8971 102.5004   8081   119  2736  5345
  411  197.7809 102.5944   8153    72  2864  5289
  412  197.6994 102.6559   8056    97  2807  5249
  413  197.6638 102.6098   8028    28  2682  5346
  414  197.7198 102.6152   8131   103  2839  5292
  415  197.7792 102.5981   8143    12  2870  5273
  416  197.7578 102.6644   8132    11  2834  5298
  417  197.7558 102.6603   8164    32  2695  5469
  418  197.6449 102.6067   8180    16  2919  5261
  419  197.6201 102.5041   8137    43  2874  5263
  420  197.6220 102.5058   8170    33  2880  5290
  421  197.6679 102.5413   8089    81  2614  5475
  422  197.6476 102.6048   8087     2  2903  5184
  423  197.6066 102.6165   8066    21  2769  5297
  424  197.5366 102.6480   8064     2  2663  5401
  425  197.5445 102.3739   7994    70  2599  5395
  426  197.5862 102.6908   8072    78  2642  5430
  427  197.5828 102.6870   8101    29  2648  5453
  428  197.5823 102.6802   8127    26  2873  5254
  429  197.5012 102.4846   8091    36  2842  5249
  430  197.4367 102.5966   8191   100  2834  5357
  431  197.5021 102.4912   8034   157  2664  5370
  432  197.5312 102.6535   8128    94  2736  5392
  433  197.5300 102.5849   8052    76  2626  5426
  434  197.5240 102.5798   8051     1  2847  5204
  435  197.4436 102.5936   8046     5  2666  5380
  436  197.4813 102.5552   8115    69  2811  5304
  437  197.4790 102.5541   7978   137  2859  5119
  438  197.5316 102.5804   8035    57  2848  5187
  439  197.4405 102.5261   8026     9  2738  5288
  440  197.4743 102.5483   7923   103  2782  5141
  441  197.4029 102.4946   7917     6  2622  5295
  442  197.3854 102.5721   7957    40  2695  5262
  443  197.3881 102.5717   7923    34  2877  5046
  444  197.3887 102.5707   8011    88  2734  5277
  445  197.4317 102.5951   7977    34  2868  5109
  446  197.4280 102.5931   7993    16  2773  5220
  447  197.3771 102.4988   7958    35  2800  5158
  448  197.3440 102.4439   7949     9  2858  5091
  449  197.3393 102.6988   7949     0  2829  5120
  450  197.3755 102.6423   7880    69  2558  5322
  451  197.4221 102.5959   7926    46  2871  5055
  452  197.3845 102.5693   7966    40  2550  5416
  453  197.3363 102.6998   7813   153  2836  4977
  454  197.3735 102.4973   7863    50  2609  5254
  455  197.3745 102.6448   7836    27  2692  5144
  456  197.3782 102.6434   7855    19  2814  5041
  457  197.3860 102.5707   7801    54  2841  4960
  458  197.3270 102.4307   7712    89  2744  4968
  459  197.3068 102.4974   7802    90  2611  5191
  460  197.3328 102.6986   7739    63  2724  5015
  461  197.3669 102.6400   7864   125  2824  5040
  462  197.3703 102.6374   7818    46  2849  4969
  463  197.3716 102.6422   7846    28  2704  5142
  464  197.3330 102.7002   7716   130  2736  4980
  465  197.2523 102.5023   7774    58  2801  4973
  466  197.3759 102.5680   7828    54  2635  5193
  467  197.3330 102.5958   7709   119  2594  5115
  468  197.3367 102.7092   7721    12  2695  5026
  469  197.3442 102.6277   7741    20  2728  5013
  470  197.3062 102.4986   7690    51  2809  4881
  471  197.2496 102.5090   7692     2  2734  4958
  472  197.2177 102.5937   7769    77  2588  5181
  473  197.2527 102.5446   7715    54  2816  4899
  474  197.3715 102.6467   7707     8  2480  5227
  475  197.3329 102.7097   7625    82  2517  5108
  476  197.2109 102.5695   7676    51  2700  4976
  477  197.2444 102.6460   7692    16  2569  5123
  478  197.2098 102.6089   7670    22  2794  4876
  479  197.2709 102.7138   7633    37  2694  4939
  480  197.2756 102.7082   7699    66  2543  5156
  481  197.2737 102.7096   7668    31  2815  4853
  482  197.1251 102.4680   7499   169  2447  5052
  483  197.1043 102.6123   7504     5  2686  4818
  484  197.2347 102.6664   7593    89  2429  5164
  485  197.2722 102.7090   7607    14  2556  5051
  486  197.2736 102.7138   7502   105  2594  4908
  487  197.2417 102.6501   7535    33  2724  4811
  488  197.1038 102.5802   7473    62  2420  5053
  489  197.0486 102.6024   7491    18  2741  4750
  490  197.1558 102.6016   7561    70  2730  4831
  491  197.1801 102.6589   7550    11  2750  4800
  492  197.2733 102.7108   7465    85  2653  4812
  493  197.2894 102.6621   7464     1  2762  4702
  494  197.0496 102.6063   7428    36  2551  4877
  495  197.0461 102.5317   7448    20  2766  4682
  496  197.1014 102.6191   7535    87  2778  4757
  497  197.1502 102.6011   7463    72  2515  4948
  498  197.2156 102.7006   7459     4  2357  5102
  499  197.1043 102.5787   7499    40  2529  4970
