# Supplementary material for: Maximum likelihood-based estimation of diffusion coefficient is quick and reliable method for analyzing estradiol actions on surface receptor movements
Source: Front Neuroinform. 2023 Mar 8;17:1005936. doi: 10.3389/fninf.2023.1005936 (PMC10031098; doi:10.3389/fninf.2023.1005936)
Supplement: Supplementary file 3 [file Data_Sheet_3.ZIP › 01-measured/00-Immobile/37C/workstate_27_0007.dat]

    0  391.2711 107.2704   6750     0  6085   665
    1  391.2754 107.2677   6754     4  4580  2174
    2  391.2764 107.2678   6823    69  3674  3149
    3  391.3451 107.2809   6845    22  3784  3061
    4  391.2736 107.2700   6806    39  3788  3018
    5  391.2720 107.2664   6816    10  3274  3542
    6  391.2725 107.2660   6851    35  4169  2682
    7  391.2751 107.2692   6813    38  3675  3138
    8  391.3466 107.2798   6815     2  8782 -1967
    9  391.3451 107.2838   6845    30  6026   819
   10  391.2743 107.2687   6871    26  4156  2715
   11  391.3449 107.2794   6876     5  3272  3604
   12  391.2734 107.2690   6856    20  3761  3095
   13  391.2736 107.2673   6806    50  3300  3506
   14  391.3479 107.2831   6870    64  4541  2329
   15  391.3446 107.2821   6879     9  3296  3583
   16  391.3436 107.2815   6904    25  6003   901
   17  391.2875 107.1857   6932    28  4137  2795
   18  391.2070 107.2000   6891    41  4162  2729
   19  391.3573 107.2017   6968    77  4169  2799
   20  391.3464 107.2819   6978    10  6012   966
   21  391.3486 107.2817   6961    17  3800  3161
   22  391.3453 107.2790   6914    47  4573  2341
   23  391.3554 107.2013   7032   118  3812  3220
   24  391.3428 107.2796   6905   127  6087   818
   25  391.3559 107.2027   6983    78  3817  3166
   26  391.3495 107.2816   7018    35  3297  3721
   27  391.3466 107.2784   6999    19  3807  3192
   28  391.2857 107.1880   7002     3  4180  2822
   29  391.3561 107.2012   7068    66  3836  3232
   30  391.3564 107.2044   7020    48  6064   956
   31  391.3494 107.2814   7048    28  4547  2501
   32  391.4164 107.2200   7004    44  4563  2441
   33  391.3879 107.1263   7008     4  4154  2854
   34  391.3856 107.1251   7140   132  4569  2571
   35  391.3561 107.1999   7016   124  3329  3687
   36  391.3591 107.2005   7022     6  3289  3733
   37  391.4517 107.0735   7084    62  4153  2931
   38  391.4529 107.0740   7120    36  3771  3349
   39  391.3850 107.1241   7021    99  4548  2473
   40  391.3844 107.1247   7085    64  5986  1099
   41  391.3790 107.0499   7065    20  3842  3223
   42  391.3823 107.0510   7016    49  3303  3713
   43  391.4503 107.0721   7053    37  3743  3310
   44  391.4528 107.0727   7068    15  3779  3289
   45  391.3852 107.1255   7003    65  3741  3262
   46  391.3857 107.1230   6996     7  4120  2876
   47  391.2729 106.9793   7031    35  4572  2459
   48  391.3131 107.0322   6990    41  3736  3254
   49  391.3194 107.1042   6951    39  4548  2403
   50  391.3848 107.1216   6969    18  3278  3691
   51  391.4220 106.9789   6991    22  4143  2848
   52  391.2717 106.9774   6991     0  3304  3687
   53  391.2683 106.9788   7007    16  4527  2480
   54  391.3989 106.7728   6981    26  3768  3213
   55  391.3129 107.0322   6927    54  3785  3142
   56  391.3171 106.8320   6926     1  3259  3667
   57  391.2550 106.7996   6954    28  3263  3691
   58  391.1110 106.8367   6921    33  3693  3228
   59  390.9903 106.8361   6996    75  3281  3715
   60  391.0248 106.7646   6879   117  3233  3646
   61  391.2368 107.0488   6941    62  6069   872
   62  391.1469 106.7633   6880    61  3810  3070
   63  391.0377 106.6457   6949    69  3845  3104
   64  390.8740 106.7613   6914    35  3795  3119
   65  390.9649 106.6873   6926    12  3263  3663
   66  391.0396 106.6435   6861    65  4502  2359
   67  391.1147 106.6404   6884    23  6039   845
   68  391.1169 106.6397   6849    35  4037  2812
   69  390.8862 106.6724   6793    56  3256  3537
   70  390.8890 106.6815   6820    27  3244  3576
   71  390.8872 106.6833   6871    51  3261  3610
   72  390.8869 106.6790   6796    75  3244  3552
   73  390.8108 106.7110   6853    57  3678  3175
   74  390.8661 106.6005   6819    34  4558  2261
   75  390.7300 106.7252   6766    53  3751  3015
   76  390.8690 106.6143   6869   103  4097  2772
   77  390.8855 106.6812   6820    49  3699  3121
   78  390.8850 106.6803   6888    68  3740  3148
   79  390.7284 106.7272   6882     6  3632  3250
   80  390.7146 106.6540   6783    99  4474  2309
   81  390.6425 106.6419   6786     3  3260  3526
   82  390.5492 106.5520   6818    32  6120   698
   83  390.6150 106.5815   6765    53  3642  3123
   84  390.6544 106.7133   6770     5  4477  2293
   85  390.5984 106.7138   6772     2  3656  3116
   86  390.6431 106.6429   6814    42  3727  3087
   87  390.6144 106.5791   6806     8  4057  2749
   88  390.6139 106.5822   6783    23  4200  2583
   89  390.6152 106.5825   6758    25  3731  3027
   90  390.5002 106.6209   6766     8  3716  3050
   91  390.3819 106.6193   6634   132  3228  3406
   92  390.4453 106.4561   6710    76  4023  2687
   93  390.4279 106.5704   6672    38  4036  2636
   94  390.4309 106.5723   6726    54  8525 -1799
   95  390.5098 106.7837   6769    43  4142  2627
   96  390.5947 106.7139   6853    84  4072  2781
   97  390.5285 106.7635   6761    92  6132   629
   98  390.5438 106.5527   6806    45  3691  3115
   99  390.3195 106.4909   6694   112  4009  2685
  100  390.1184 106.6339   6700     6  3713  2987
  101  390.1185 106.6343   6735    35  3641  3094
  102  390.2599 106.6419   6673    62  3191  3482
  103  390.3742 106.6286   6655    18  4069  2586
  104  390.3274 106.5765   6647     8  4318  2329
  105  390.4443 106.5733   6653     6  4026  2627
  106  390.2662 106.5594   6656     3  3184  3472
  107  390.1963 106.6056   6686    30  5886   800
  108  390.1935 106.6085   6638    48  3649  2989
  109  390.2584 106.5450   6648    10  8726 -2078
  110  390.3310 106.5900   6659    11  3627  3032
  111  390.1166 106.6341   6624    35  3548  3076
  112  390.0408 106.6281   6615     9  3636  2979
  113  390.1180 106.6019   6589    26  3599  2990
  114  390.1931 106.6085   6572    17  4391  2181
  115  390.0412 106.6272   6626    54  3605  3021
  116  389.9455 106.5678   6665    39  3637  3028
  117  389.9625 106.6341   6614    51  4380  2234
  118  389.9428 106.5995   6603    11  3616  2987
  119  390.1808 106.5350   6574    29  4011  2563
  120  390.0404 106.6304   6642    68  3611  3031
  121  389.9615 106.6365   6518   124  3621  2897
  122  389.8894 106.6766   6605    87  5959   646
  123  389.7809 106.6117   6532    73  5951   581
  124  389.8844 106.6647   6553    21  4365  2188
  125  389.8046 106.6786   6588    35  4404  2184
  126  390.1181 106.5979   6569    19  3161  3408
  127  389.8117 106.7095   6601    32  3606  2995
  128  389.7052 106.6575   6566    35  5955   611
  129  389.7020 106.6594   6553    13  3537  3016
  130  389.7625 106.5409   6522    31  4383  2139
  131  389.7601 106.7500   6446    76  3616  2830
  132  389.8044 106.6799   6519    73  5895   624
  133  389.8626 106.6002   6475    44  5913   562
  134  389.7029 106.6600   6499    24  3575  2924
  135  389.6291 106.6482   6597    98  3578  3019
  136  389.6538 106.7335   6460   137  3212  3248
  137  389.7323 106.6859   6502    42  4349  2153
  138  389.6563 106.7344   6450    52  3569  2881
  139  389.7058 106.6574   6433    17  4319  2114
  140  389.6347 106.6333   6494    61  5962   532
  141  389.5723 106.6470   6517    23  3604  2913
  142  389.5152 106.6930   6448    69  4348  2100
  143  389.6557 106.7335   6469    21  3945  2524
  144  389.7030 106.6607   6446    23  3597  2849
  145  389.7019 106.6574   6483    37  6012   471
  146  389.5858 106.7048   6406    77  3513  2893
  147  389.5053 106.6189   6431    25  3149  3282
  148  389.5845 106.7076   6449    18  5986   463
  149  389.5875 106.7085   6378    71  3546  2832
  150  389.5867 106.7081   6407    29  3113  3294
  151  389.5136 106.6946   6460    53  4351  2109
  152  389.4623 106.7163   6267   193  5781   486
  153  389.4522 106.6379   6312    45  3888  2424
  154  389.4420 106.7470   6316     4  8195 -1879
  155  389.4601 106.7162   6236    80  4213  2023
  156  389.5354 106.6594   6397   161  4008  2389
  157  389.4631 106.6445   6321    76  8135 -1814
  158  389.4622 106.7148   6237    84  4186  2051
  159  389.4598 106.7176   6263    26  8255 -1992
  160  389.5123 106.7661   6349    86  3974  2375
  161  389.5861 106.7071   6357     8  3179  3178
  162  389.5332 106.6625   6286    71  4353  1933
  163  389.5349 106.6578   6263    23  3501  2762
  164  389.3865 106.7017   6179    84  3482  2697
  165  389.4234 106.7966   6192    13  3061  3131
  166  389.4595 106.7143   6247    55  8441 -2194
  167  389.4612 106.7199   6196    51  5749   447
  168  389.5353 106.6626   6217    21  3504  2713
  169  389.5345 106.6661   6220     3  3941  2279
  170  389.4585 106.7166   6214     6  8486 -2272
  171  389.4589 106.7149   6181    33  8491 -2310
  172  389.4582 106.7183   6145    36  3038  3107
  173  389.4602 106.7172   6193    48  3426  2767
  174  389.4118 106.8844   6155    38  3434  2721
  175  389.4145 106.8827   6126    29  8482 -2356
  176  389.4237 106.7307   6162    36  3440  2722
  177  389.3346 106.8649   6100    62  3818  2282
  178  389.4089 106.8839   6108     8  5744   364
  179  389.4124 106.8803   6016    92  4097  1919
  180  389.4235 106.7967   6044    28  3451  2593
  181  389.4103 106.8820   6036     8  5773   263
  182  389.2537 106.8603   6046    10  3408  2638
  183  389.2688 106.7758   6007    39  5771   236
  184  389.3262 106.8813   6015     8  4160  1855
  185  389.4120 106.8820   6014     1  3031  2983
  186  389.4891 106.8345   5971    43  3052  2919
  187  389.4098 106.8843   6023    52  4188  1835
  188  389.2422 106.9248   6007    16  4128  1879
  189  389.2514 106.8605   6030    23  8495 -2465
  190  389.3110 106.8059   5975    55  4145  1830
  191  389.3961 106.8115   5921    54  3801  2120
  192  389.3027 106.7984   5941    20  3775  2166
  193  389.3210 106.8759   5939     2  4131  1808
  194  389.3017 106.7981   5949    10  3031  2918
  195  389.4081 106.8864   6011    62  5810   201
  196  389.2399 106.9264   5943    68  3404  2539
  197  389.3610 106.7189   5866    77  8555 -2689
  198  389.2093 106.8178   5888    22  3004  2884
  199  389.1824 106.7914   5913    25  3047  2866
  200  389.3112 106.8050   5843    70  5852    -9
  201  389.3921 106.7555   5907    64  3338  2569
  202  389.4104 106.9973   5857    50  5730   127
  203  389.6548 106.7985   5913    56  3815  2098
  204  389.2600 106.9709   5832    81  3341  2491
  205  389.2090 106.8189   5803    29  8775 -2972
  206  389.1297 106.8687   5861    58  8860 -2999
  207  389.0547 106.9440   5806    55  8640 -2834
  208  389.0557 106.9459   5804     2  3745  2059
  209  389.2255 106.8872   5809     5  5766    43
  210  389.4842 106.9118   5798    11  3346  2452
  211  389.2412 106.8919   5837    39  2968  2869
  212  389.0845 106.9154   5787    50  2941  2846
  213  389.0873 106.7759   5770    17  2964  2806
  214  389.2264 106.8850   5834    64  3374  2460
  215  389.4839 106.9059   5731   103  4109  1622
  216  389.4839 106.9057   5744    13  4102  1642
  217  389.0832 107.0210   5733    11  4148  1585
  218  389.0055 106.9961   5763    30  8649 -2886
  219  389.1661 106.9691   5808    45  4135  1673
  220  389.3338 106.8165   5756    52  8741 -2985
  221  389.4836 106.9055   5729    27  3267  2462
  222  389.1655 106.9693   5734     5  8829 -3095
  223  389.0835 107.0215   5751    17  5895  -144
  224  389.0051 106.9955   5801    50  5861   -60
  225  389.3158 107.0238   5792     9  5880   -88
  226  389.1602 107.1576   5789     3  3326  2463
  227  389.4118 107.0478   5801    12  8664 -2863
  228  389.2400 106.9279   5916   115  4122  1794
  229  389.1779 107.0227   5804   112  8740 -2936
  230  389.2699 106.9989   5829    25  3769  2060
  231  389.3357 107.1097   5844    15  3725  2119
  232  389.3454 107.1307   5828    16  3346  2482
  233  389.5001 107.0012   5932   104  4302  1630
  234  389.2708 107.0024   5904    28  3367  2537
  235  389.3272 107.0498   5829    75  8551 -2722
  236  389.3500 107.1244   5921    92  8553 -2632
  237  389.5882 107.0015   5978    57  3811  2167
  238  389.4436 106.9557   5899    79  5712   187
  239  389.5883 107.1156   6023   124  3422  2601
  240  389.5548 107.1990   6124   101  6002   122
  241  389.5561 107.0486   6000   124  3829  2171
  242  389.4199 107.0489   6011    11  3017  2994
  243  389.5943 107.1663   6017     6  2997  3020
  244  389.8337 107.0954   6066    49  3841  2225
  245  389.7092 107.2200   6088    22  2962  3126
  246  389.5565 107.1990   6079     9  3378  2701
  247  389.6169 107.2964   6164    85  5928   236
  248  389.6674 107.1324   6125    39  5832   293
  249  389.8330 107.0955   6033    92  3836  2197
  250  389.6971 107.3017   6105    72  5768   337
  251  389.6972 107.3035   6096     9  3862  2234
  252  389.6957 107.3017   6132    36  2993  3139
  253  389.6695 107.1329   6123     9  4230  1893
  254  389.8650 107.2470   6178    55  3432  2746
  255  389.7821 107.2660   6095    83  5786   309
  256  389.7040 107.3021   6159    64  3337  2822
  257  389.7017 107.3028   6205    46  4232  1973
  258  389.8186 107.1802   6173    32  3370  2803
  259  389.7004 107.3031   6214    41  3798  2416
  260  389.9064 107.1637   6124    90  5725   399
  261  389.8702 107.3295   6166    42  3499  2667
  262  390.1064 107.1503   6215    49  5745   470
  263  389.8690 107.2458   6195    20  4225  1970
  264  389.8658 107.2473   6167    28  3811  2356
  265  389.8646 107.2498   6160     7  3463  2697
  266  389.8727 107.3290   6193    33  5787   406
  267  390.1022 107.2292   6208    15  3299  2909
  268  390.1021 107.2306   6248    40  3823  2425
  269  390.0223 107.3365   6209    39  3380  2829
  270  389.8711 107.3302   6240    31  3827  2413
  271  389.9793 107.4177   6271    31  3456  2815
  272  390.1646 107.1868   6209    62  3328  2881
  273  390.2210 107.3845   6221    12  3859  2362
  274  390.2952 107.3395   6233    12  4163  2070
  275  390.1423 107.3839   6225     8  3456  2769
  276  390.1845 107.3082   6192    33  5749   443
  277  390.1659 107.1842   6288    96  3040  3248
  278  390.1949 107.3192   6268    20  5753   515
  279  390.2710 107.2754   6306    38  8319 -2013
  280  390.2716 107.2724   6242    64  3376  2866
  281  390.2013 107.3176   6266    24  5671   595
  282  390.1431 107.3816   6251    15  2997  3254
  283  390.2714 107.2716   6253     2  4201  2052
  284  390.2765 107.2700   6253     0  4194  2059
  285  390.2759 107.2715   6198    55  4153  2045
  286  390.3181 107.1995   6219    21  3413  2806
  287  390.2736 107.2724   6284    65  4162  2122
  288  390.2717 107.2724   6260    24  3338  2922
  289  390.2714 107.2760   6330    70  3456  2874
  290  390.2738 107.2730   6291    39  3353  2938
  291  390.3461 107.2864   6318    27  3368  2950
  292  390.3908 107.2134   6344    26  3422  2922
  293  390.2744 107.2713   6270    74  3389  2881
  294  390.2730 107.2727   6334    64  3800  2534
  295  390.2743 107.2724   6335     1  3809  2526
  296  390.3473 107.2871   6293    42  3848  2445
  297  390.4115 107.3096   6319    26  8037 -1718
  298  390.3466 107.2863   6318     1  3435  2883
  299  390.3464 107.2805   6358    40  2966  3392
  300  390.2751 107.2688   6354     4  8063 -1709
  301  390.3463 107.2861   6371    17  3382  2989
  302  390.3490 107.2869   6360    11  3410  2950
  303  390.4140 107.3097   6385    25  3387  2998
  304  390.3500 107.2877   6384     1  7943 -1559
  305  390.3468 107.2837   6419    35  5654   765
  306  390.3487 107.2843   6333    86  7959 -1626
  307  390.3519 107.2830   6431    98  5623   808
  308  390.3507 107.2843   6390    41  4165  2225
  309  390.3514 107.2873   6458    68  3437  3021
  310  390.3498 107.2857   6396    62  4138  2258
  311  390.3500 107.2809   6440    44  7903 -1463
  312  390.3508 107.2850   6440     0  7949 -1509
  313  390.3513 107.2826   6467    27  7927 -1460
  314  390.4277 107.3777   6404    63  4123  2281
  315  390.4653 107.2359   6428    24  3795  2633
  316  390.3509 107.2828   6437     9  3821  2616
  317  390.3483 107.2837   6452    15  5612   840
  318  390.3511 107.2847   6423    29  3471  2952
  319  390.3529 107.2827   6512    89  5586   926
  320  390.3530 107.2838   6503     9  2956  3547
  321  390.3641 107.3516   6511     8  2970  3541
  322  390.4172 107.3092   6472    39  7758 -1286
  323  390.3521 107.2778   6480     8  2987  3493
  324  390.3496 107.2817   6472     8  3472  3000
  325  390.3618 107.3515   6511    39  5546   965
  326  390.4292 107.3774   6563    52  4167  2396
  327  390.3647 107.3518   6475    88  7825 -1350
  328  390.3547 107.2817   6514    39  3460  3054
  329  390.3519 107.2800   6496    18  2966  3530
  330  390.3503 107.2793   6493     3  3823  2670
  331  390.3636 107.3503   6506    13  5572   934
  332  390.3641 107.3495   6522    16  7883 -1361
  333  390.4306 107.3739   6431    91  2979  3452
  334  390.4185 107.3073   6518    87  3866  2652
  335  390.3531 107.2788   6562    44  3379  3183
  336  390.3944 107.2084   6493    69  4184  2309
  337  390.3494 107.2816   6500     7  4156  2344
  338  390.3773 107.2698   6499     1  2959  3540
  339  390.3570 107.2801   6536    37  3376  3160
  340  390.3985 107.2065   6503    33  7856 -1353
  341  390.4038 107.1286   6545    42  7897 -1352
  342  390.4364 107.0543   6590    45  2961  3629
  343  390.4357 107.0548   6522    68  3379  3143
  344  390.4106 107.1321   6568    46  5601   967
  345  390.5028 106.9996   6599    31  5831   768
  346  390.4362 107.0535   6447   152  3474  2973
  347  390.3590 106.9595   6483    36  3399  3084
  348  390.4689 107.0746   6448    35  3482  2966
  349  390.4280 106.9787   6516    68  2987  3529
  350  390.4570 107.0682   6507     9  5562   945
  351  390.4526 107.0698   6514     7  7763 -1249
  352  390.4323 107.0511   6532    18  2997  3535
  353  390.3220 106.8302   6559    27  3441  3118
  354  390.4092 106.6913   6488    71  3008  3480
  355  390.3656 106.8828   6494     6  3837  2657
  356  390.4319 106.8314   6517    23  3410  3107
  357  390.4309 106.8315   6471    46  4163  2308
  358  390.3454 106.7531   6517    46  2919  3598
  359  390.2505 106.6576   6512     5  4188  2324
  360  390.2861 106.7694   6500    12  3383  3117
  361  390.2790 106.7811   6467    33  5645   822
  362  390.3318 106.8222   6517    50  3442  3075
  363  390.2624 106.6441   6480    37  3459  3021
  364  390.1950 106.6105   6515    35  3835  2680
  365  390.2537 106.5457   6405   110  3857  2548
  366  390.1166 106.6372   6490    85  3419  3071
  367  390.1939 106.6120   6455    35  5669   786
  368  390.1159 106.6381   6410    45  4090  2320
  369  390.0392 106.6318   6414     4  2967  3447
  370  389.9629 106.6373   6448    34  3842  2606
  371  389.9624 106.6375   6418    30  4152  2266
  372  390.0395 106.6323   6378    40  3438  2940
  373  389.8907 106.6808   6382     4  3784  2598
  374  389.9639 106.6356   6434    52  2986  3448
  375  390.0369 106.6417   6467    33  3788  2679
  376  389.8668 106.5960   6387    80  3392  2995
  377  389.7945 106.6432   6409    22  3429  2980
  378  389.7930 106.6419   6394    15  2978  3416
  379  389.9634 106.6329   6410    16  2979  3431
  380  389.8682 106.5994   6368    42  4099  2269
  381  389.8653 106.5959   6395    27  2947  3448
  382  389.7615 106.5395   6367    28  3334  3033
  383  389.6202 106.5794   6369     2  5732   637
  384  389.6214 106.5774   6416    47  3349  3067
  385  389.6473 106.6405   6408     8  3846  2562
  386  389.7135 106.6536   6333    75  5644   689
  387  389.6899 106.5315   6326     7  5693   633
  388  389.6181 106.5781   6334     8  2954  3380
  389  389.5545 106.5489   6367    33  3808  2559
  390  389.5515 106.5515   6394    27  3396  2998
  391  389.6178 106.5767   6415    21  3420  2995
  392  389.6179 106.5765   6345    70  4108  2237
  393  389.5552 106.5467   6330    15  2982  3348
  394  389.4998 106.5040   6326     4  5483   843
  395  389.4532 106.4530   6268    58  2862  3406
  396  389.5494 106.5500   6343    75  3338  3005
  397  389.5507 106.5488   6296    47  2946  3350
  398  389.5009 106.5009   6367    71  4096  2271
  399  389.4524 106.4548   6282    85  7794 -1512
  400  389.4526 106.4512   6247    35  3335  2912
  401  389.4474 106.4557   6291    44  4050  2241
  402  389.3989 106.5221   6252    39  5519   733
  403  389.4504 106.5692   6288    36  3280  3008
  404  389.4504 106.4546   6206    82  3964  2242
  405  389.4474 106.4545   6259    53  3736  2523
  406  389.4446 106.4544   6225    34  3346  2879
  407  389.4439 106.4554   6306    81  2854  3452
  408  389.3248 106.5721   6202   104  8030 -1828
  409  389.3283 106.5696   6308   106  3739  2569
  410  389.3998 106.5221   6229    79  3320  2909
  411  389.4470 106.4526   6221     8  5434   787
  412  389.2668 106.5567   6274    53  5534   740
  413  389.1209 106.5990   6255    19  5520   735
  414  389.2592 106.5391   6239    16  3289  2950
  415  389.3259 106.5696   6247     8  5490   757
  416  389.3249 106.5704   6219    28  3268  2951
  417  389.3800 106.4253   6196    23  4021  2175
  418  389.0411 106.6256   6199     3  3745  2454
  419  389.0971 106.5604   6189    10  3733  2456
  420  389.2571 106.5410   6130    59  3321  2809
  421  389.2341 106.4718   6220    90  3657  2563
  422  389.2566 106.6383   6184    36  3310  2874
  423  389.1745 106.5287   6203    19  5500   703
  424  388.9462 106.5658   6202     1  3984  2218
  425  388.9257 106.5001   6110    92  2863  3247
  426  389.1783 106.5328   6187    77  3240  2947
  427  389.0412 106.6263   6200    13  5476   724
  428  389.0213 106.5592   6203     3  3280  2923
  429  388.9245 106.4998   6148    55  3692  2456
  430  389.1378 106.3905   6125    23  4009  2116
  431  388.9031 106.4619   6097    28  3651  2446
  432  389.1561 106.4632   6135    38  3219  2916
  433  389.0395 106.6265   6159    24  3687  2472
  434  388.9256 106.4971   6167     8  3986  2181
  435  388.9219 106.5007   6208    41  3271  2937
  436  388.9775 106.4272   6086   122  2802  3284
  437  388.7883 106.6047   6130    44  5590   540
  438  388.8668 106.5945   6198    68  5482   716
  439  388.7801 106.6103   6083   115  3227  2856
  440  388.7815 106.6068   6096    13  5497   599
  441  388.8964 106.4571   6082    14  3991  2091
  442  388.8201 106.4705   6053    29  5440   613
  443  388.7631 106.5401   6054     1  5537   517
  444  388.7805 106.6096   6078    24  3888  2190
  445  388.7634 106.5381   6068    10  2868  3200
  446  388.6289 106.5572   6085    17  3903  2182
  447  388.8957 106.4372   5947   138  3215  2732
  448  388.6975 106.5103   5993    46  5537   456
  449  388.7643 106.5388   6070    77  3679  2391
  450  388.6260 106.5599   6056    14  2808  3248
  451  388.7788 106.6101   6061     5  3630  2431
  452  388.6507 106.4599   6016    45  3226  2790
  453  388.7525 106.4379   5970    46  3664  2306
  454  388.5766 106.5116   6040    70  3656  2384
  455  388.7635 106.5392   6071    31  3884  2187
  456  388.7799 106.6084   6026    45  3201  2825
  457  388.6990 106.5099   5976    50  2801  3175
  458  388.7512 106.4378   5909    67  3912  1997
  459  388.7037 106.3852   5947    38  5497   450
  460  388.6488 106.4596   5930    17  3604  2326
  461  388.5859 106.5821   5980    50  3659  2321
  462  388.5906 106.5832   5929    51  3651  2278
  463  388.6108 106.6087   5920     9  3858  2062
  464  388.6671 106.5346   5926     6  3863  2063
  465  388.7026 106.3845   5888    38  5511   377
  466  388.6098 106.6065   5886     2  3630  2256
  467  388.5393 106.6551   5908    22  5580   328
  468  388.5360 106.6586   5882    26  3607  2275
  469  388.6691 106.5351   5838    44  3878  1960
  470  388.6538 106.4568   5787    51  5499   288
  471  388.6452 106.3788   5855    68  5521   334
  472  388.5837 106.5809   5838    17  5489   349
  473  388.5326 106.6590   5837     1  3654  2183
  474  388.6633 106.5344   5836     1  2824  3012
  475  388.6697 106.5354   5783    53  3138  2645
  476  388.5932 106.5918   5803    20  3805  1998
  477  388.5247 106.5844   5795     8  3144  2651
  478  388.5352 106.6564   5752    43  3865  1887
  479  388.5331 106.6579   5822    70  3128  2694
  480  388.5353 106.6654   5795    27  3626  2169
  481  388.4137 106.8804   5706    89  7746 -2040
  482  388.5349 106.6639   5769    63  2804  2965
  483  388.6085 106.6063   5781    12  3823  1958
  484  388.6098 106.6073   5740    41  3124  2616
  485  388.5927 106.5916   5676    64  2789  2887
  486  388.5922 106.5914   5729    53  5603   126
  487  388.7548 106.4655   5632    97  2724  2908
  488  388.5813 106.5122   5703    71  3179  2524
  489  388.4451 106.6412   5637    66  7589 -1952
  490  388.5240 106.5904   5666    29  3171  2495
  491  388.5489 106.7586   5648    18  3572  2076
  492  388.6348 106.7517   5671    23  3150  2521
  493  388.5382 106.6810   5670     1  3569  2101
  494  388.5823 106.5106   5626    44  3591  2035
  495  388.4462 106.6429   5664    38  3041  2623
  496  388.5027 106.4995   5640    24  2747  2893
  497  388.7218 106.5510   5617    23  5554    63
  498  388.7160 106.6412   5613     4  3530  2083
  499  388.4074 106.8300   5582    31  3727  1855
