# Supplementary material for: Maximum likelihood-based estimation of diffusion coefficient is quick and reliable method for analyzing estradiol actions on surface receptor movements
Source: Front Neuroinform. 2023 Mar 8;17:1005936. doi: 10.3389/fninf.2023.1005936 (PMC10031098; doi:10.3389/fninf.2023.1005936)
Supplement: Supplementary file 3 [file Data_Sheet_3.ZIP › 01-measured/00-Immobile/37C/workstate_27_0009.dat]

    0  379.6582 176.6349  17462     0  5603 11859
    1  379.7988 176.5937  17522    60  4507 13015
    2  379.8460 176.6124  17547    25  5571 11976
    3  379.8180 176.5845  17457    90  4045 13412
    4  379.7904 176.5406  17616   159  3965 13651
    5  379.7393 176.5580  17629    13  4471 13158
    6  379.7476 176.6311  17632     3  4005 13627
    7  379.7625 176.6392  17836   204  4027 13809
    8  379.8737 176.6535  17830     6  4945 12885
    9  379.8262 176.5800  17725   105  4500 13225
   10  379.8047 176.4847  17910   185  4874 13036
   11  379.8171 176.5219  17849    61  5004 12845
   12  379.7511 176.6335  17897    48  3993 13904
   13  379.8482 176.6041  17978    81  4518 13460
   14  379.8721 176.6566  17866   112  4957 12909
   15  379.8259 176.5823  17780    86  4037 13743
   16  379.8186 176.5825  17877    97  4474 13403
   17  379.7487 176.5144  17992   115  5543 12449
   18  379.7489 176.6247  18021    29  4461 13560
   19  379.7579 176.6339  18002    19  4900 13102
   20  379.7901 176.6328  17892   110  4916 12976
   21  379.8339 176.5869  17967    75  4076 13891
   22  379.8095 176.4807  18350   383  5485 12865
   23  379.7984 176.5237  18149   201  4050 14099
   24  379.7113 176.6071  18310   161  5551 12759
   25  379.8097 176.6473  18254    56  4057 14197
   26  379.8336 176.5793  18139   115  4913 13226
   27  379.8203 176.5741  18182    43  5555 12627
   28  379.7584 176.6290  18189     7  5489 12700
   29  379.7914 176.5815  18333   144  4035 14298
   30  379.7636 176.6283  18292    41  4901 13391
   31  379.7905 176.6262  18268    24  4014 14254
   32  379.8185 176.4834  18505   237  5396 13109
   33  379.7896 176.5625  18346   159  4469 13877
   34  379.7549 176.6273  18410    64  4938 13472
   35  379.7571 176.6261  18329    81  4101 14228
   36  379.7626 176.6214  18249    80  5461 12788
   37  379.8010 176.5688  18268    19  5007 13261
   38  379.8218 176.4760  18597   329  4527 14070
   39  379.8043 176.5238  18418   179  5401 13017
   40  379.7556 176.6223  18542   124  4876 13666
   41  379.7162 176.5986  18477    65  4062 14415
   42  379.7719 176.5109  18420    57  4446 13974
   43  379.8112 176.4719  18694   274  4449 14245
   44  379.8222 176.4697  18668    26  4903 13765
   45  379.8182 176.4688  18783   115  4337 14446
   46  379.7512 176.6186  18456   327  5474 12982
   47  379.7122 176.5902  18432    24  5417 13015
   48  379.7351 176.4586  18497    65  4400 14097
   49  379.7739 176.4184  18464    33  4900 13564
   50  379.7943 176.4123  18457     7  4833 13624
   51  379.7207 176.4863  18640   183  5384 13256
   52  379.7124 176.4852  18612    28  4369 14243
   53  379.6984 176.5282  18223   389  5422 12801
   54  379.7360 176.3697  18346   123  4888 13458
   55  379.7492 176.3709  18441    95  4337 14104
   56  379.7097 176.4793  18503    62  5342 13161
   57  379.6267 176.4475  18575    72  4026 14549
   58  379.6334 176.3854  18343   232  4015 14328
   59  379.5904 176.3687  18242   101  3997 14245
   60  379.6809 176.3406  18207    35  3974 14233
   61  379.6920 176.3520  18322   115  4804 13518
   62  379.6333 176.3964  18422   100  4006 14416
   63  379.5736 176.2073  18298   124  5401 12897
   64  379.4753 176.2505  17899   399  5155 12744
   65  379.5921 176.2526  17993    94  4789 13204
   66  379.5689 176.3313  17990     3  3961 14029
   67  379.6705 176.3375  18083    93  4772 13311
   68  379.5509 176.3714  18244   161  4877 13367
   69  379.5220 176.2290  18206    38  3958 14248
   70  379.4894 176.2944  17752   454  4690 13062
   71  379.4512 176.2952  17684    68  4398 13286
   72  379.4553 176.2878  17766    82  5124 12642
   73  379.4304 176.1787  17706    60  3938 13768
   74  379.4711 176.2019  17873   167  5151 12722
   75  379.4190 176.1823  17709   164  4379 13330
   76  379.4790 176.1470  17746    37  4363 13383
   77  379.3980 176.2872  17694    52  4677 13017
   78  379.4407 176.2963  17796   102  4647 13149
   79  379.4151 176.2284  17814    18  5190 12624
   80  379.4306 176.0805  17765    49  3879 13886
   81  379.3660 176.0992  17638   127  5143 12495
   82  379.2639 176.0252  17476   162  5211 12265
   83  379.2437 176.0787  17505    29  5241 12264
   84  379.2892 176.1894  17643   138  4598 13045
   85  379.3434 176.1586  17634     9  4686 12948
   86  379.2643 176.0961  17472   162  5230 12242
   87  379.2357 175.9908  17337   135  3850 13487
   88  379.1791 176.1421  17388    51  5165 12223
   89  379.2016 176.0455  17599   211  4328 13271
   90  379.1818 176.0481  17559    40  5190 12369
   91  378.8396 175.9711  17399   160  3822 13577
   92  378.8271 175.8730  17215   184  4333 12882
   93  378.8468 175.9989  17167    48  4621 12546
   94  378.9099 176.0821  17270   103  4340 12930
   95  379.1555 176.1503  17492   222  4613 12879
   96  379.2315 176.1837  17497     5  4584 12913
   97  379.1810 176.1538  17344   153  4637 12707
   98  378.9589 176.0052  17230   114  4680 12550
   99  378.8389 175.9017  17012   218  4627 12385
  100  378.7761 175.9262  17085    73  5196 11889
  101  378.7562 176.0186  17112    27  3853 13259
  102  378.8083 176.0804  17142    30  3857 13285
  103  378.8499 176.1165  17174    32  5235 11939
  104  378.8509 176.0198  17093    81  3823 13270
  105  378.8448 176.0135  17161    68  5195 11966
  106  378.7763 175.9337  17103    58  4596 12507
  107  378.7564 175.8941  17130    27  4255 12875
  108  378.7308 175.9491  17051    79  4600 12451
  109  378.7394 175.9515  17103    52  4216 12887
  110  378.8281 176.0092  16909   194  4286 12623
  111  378.7325 175.9753  16981    72  4639 12342
  112  378.6779 176.0369  17107   126  5164 11943
  113  378.6785 175.9829  17070    37  4297 12773
  114  378.6814 175.9871  17106    36  4649 12457
  115  378.7024 176.0018  16925   181  4229 12696
  116  378.6792 175.9424  16958    33  5210 11748
  117  378.6470 175.9059  16961     3  5237 11724
  118  378.6202 175.9643  17045    84  5294 11751
  119  378.6513 176.0393  17079    34  3801 13278
  120  378.6741 175.9889  16916   163  3807 13109
  121  378.6351 176.0065  16701   215  4195 12506
  122  378.6095 175.9534  16819   118  3784 13035
  123  378.5034 175.9183  16823     4  4163 12660
  124  378.4942 176.0258  16603   220  4292 12311
  125  378.5466 176.0545  16864   261  4644 12220
  126  378.6270 175.9683  16787    77  3785 13002
  127  378.6400 175.9135  16689    98  4671 12018
  128  378.5603 175.9837  16641    48  4184 12457
  129  378.4958 175.9127  16398   243  5132 11266
  130  378.4407 176.0482  16478    80  4488 11990
  131  378.4473 176.0580  16529    51  4453 12076
  132  378.4950 176.0323  16399   130  5089 11310
  133  378.5621 175.9914  16535   136  4635 11900
  134  378.5052 175.9164  16616    81  4710 11906
  135  378.4591 175.9644  16392   224  4455 11937
  136  378.4135 176.0011  16412    20  4485 11927
  137  378.3912 176.0844  16369    43  5073 11296
  138  378.4442 176.0593  16306    63  4224 12082
  139  378.5053 175.9716  16483   177  5241 11242
  140  378.4066 175.9999  16265   218  5047 11218
  141  378.4077 176.0086  16177    88  5035 11142
  142  378.4302 176.0573  16205    28  5118 11087
  143  378.4178 176.0089  16107    98  4212 11895
  144  378.5012 175.9704  16347   240  4159 12188
  145  378.3713 175.9212  16106   241  5050 11056
  146  378.2511 175.9995  16084    22  4182 11902
  147  378.3532 175.9925  16183    99  4195 11988
  148  378.3549 175.9974  16116    67  3688 12428
  149  378.4115 175.9627  16061    55  4145 11916
  150  378.4494 175.9598  15975    86  4498 11477
  151  378.4125 175.9275  15987    12  4178 11809
  152  378.2509 176.0114  16111   124  4480 11631
  153  378.1705 176.0807  16048    63  3741 12307
  154  378.1603 176.0034  16025    23  4439 11586
  155  378.3988 175.8730  15867   158  5067 10800
  156  378.3770 175.8270  15836    31  4489 11347
  157  378.2987 175.9175  15816    20  4204 11612
  158  378.2542 176.0020  15920   104  5120 10800
  159  378.2298 176.0767  15841    79  4162 11679
  160  378.2394 176.0533  15764    77  4192 11572
  161  378.3163 175.9712  15624   140  5028 10596
  162  378.2363 175.8926  15638    14  5064 10574
  163  378.1876 175.9265  15592    46  4464 11128
  164  378.1276 176.0434  15643    51  3640 12003
  165  378.0303 176.0711  15655    12  4139 11516
  166  378.2050 175.9725  15544   111  4456 11088
  167  378.3327 175.8915  15536     8  5026 10510
  168  378.2928 175.9470  15522    14  4134 11388
  169  378.1581 176.0011  15500    22  4202 11298
  170  378.0284 176.0715  15443    57  3645 11798
  171  378.0745 175.9585  15473    30  4491 10982
  172  378.1296 175.9383  15453    20  4107 11346
  173  378.2329 175.9448  15332   121  4449 10883
  174  378.2101 175.9776  15457   125  4165 11292
  175  378.2079 175.9701  15426    31  5024 10402
  176  378.1600 175.9968  15426     0  3592 11834
  177  378.0792 175.9560  15293   133  4103 11190
  178  378.2096 175.8436  15230    63  3617 11613
  179  378.2648 175.8484  15293    63  4136 11157
  180  378.1798 175.9324  15185   108  3607 11578
  181  378.1054 176.0010  15226    41  4140 11086
  182  377.9578 175.9412  15241    15  3536 11705
  183  378.0245 175.9713  15056   185  4128 10928
  184  378.1237 175.9375  15216   160  4118 11098
  185  378.2288 175.8997  15084   132  4113 10971
  186  378.2109 175.9787  15025    59  4355 10670
  187  378.1582 176.0022  15030     5  3598 11432
  188  378.0748 175.9564  14847   183  3582 11265
  189  378.0166 175.9680  14987   140  5098  9889
  190  378.0670 175.9532  15079    92  4135 10944
  191  378.2570 175.8499  14991    88  4383 10608
  192  378.2082 175.9740  14960    31  4160 10800
  193  378.1293 176.0487  14913    47  4148 10765
  194  378.0769 176.0545  14754   159  4448 10306
  195  378.1280 175.9853  14832    78  4397 10435
  196  378.1659 175.8895  14826     6  4422 10404
  197  378.0759 175.9583  14685   141  4151 10534
  198  377.7999 175.9023  14547   138  3521 11026
  199  377.9082 175.9733  14519    28  3528 10991
  200  377.9141 176.0124  14484    35  3548 10936
  201  378.0748 175.9579  14567    83  4145 10422
  202  378.1636 176.0090  14542    25  4099 10443
  203  378.1639 176.0105  14454    88  3915 10539
  204  378.0574 176.0233  14481    27  3966 10515
  205  377.9700 175.9863  14284   197  5091  9193
  206  377.8472 175.9332  14333    49  4407  9926
  207  377.9586 175.9846  14192   141  3911 10281
  208  378.0212 175.9792  14344   152  5065  9279
  209  378.1277 176.0519  14210   134  3954 10256
  210  377.9958 176.0323  14214     4  4135 10079
  211  378.1264 175.9240  14243    29  4105 10138
  212  378.1619 175.8698  14153    90  5073  9080
  213  378.0182 175.9644  14037   116  3927 10110
  214  378.0753 175.9550  14138   101  4418  9720
  215  378.0247 175.9756  13965   173  4589  9376
  216  378.0764 175.9589  14058    93  3905 10153
  217  377.9679 175.9900  13891   167  3939  9952
  218  377.9241 176.0300  14096   205  4576  9520
  219  378.0166 175.9816  14074    22  3882 10192
  220  378.0516 176.0226  14110    36  4294  9816
  221  378.1074 176.0053  14123    13  3910 10213
  222  378.0738 175.9585  14063    60  4384  9679
  223  378.1223 175.9279  14067     4  3520 10547
  224  377.9276 176.0354  14155    88  4350  9805
  225  377.8082 176.2249  14178    23  4096 10082
  226  378.1312 176.0712  14183     5  4339  9844
  227  378.0755 176.0685  14289   106  4295  9994
  228  377.9186 176.1954  14366    77  4366 10000
  229  377.8096 176.2221  14387    21  5007  9380
  230  377.9243 176.2063  14392     5  3464 10928
  231  378.0637 176.2848  14413    21  4348 10065
  232  378.2209 176.3255  14431    18  3945 10486
  233  378.2175 176.2912  14481    50  4048 10433
  234  378.1525 176.3148  14503    22  3497 11006
  235  378.0808 176.2988  14574    71  4942  9632
  236  378.1304 176.3636  14692   118  4287 10405
  237  378.1665 176.3271  14736    44  4288 10448
  238  378.2800 176.3267  14692    44  4058 10634
  239  378.4127 176.4199  14772    80  4252 10520
  240  378.3214 176.4558  14838    66  3482 11356
  241  378.3112 176.3977  14903    65  3484 11419
  242  378.1707 176.4714  14962    59  4280 10682
  243  378.3285 176.4027  14906    56  3455 11451
  244  378.4398 176.4974  15008   102  4287 10721
  245  378.4928 176.4797  15082    74  3505 11577
  246  378.4592 176.4673  15185   103  4867 10318
  247  378.4616 176.4380  15165    20  4288 10877
  248  378.4527 176.4401  15079    86  4211 10868
  249  378.3938 176.5372  15162    83  4291 10871
  250  378.4877 176.5447  15084    78  4221 10863
  251  378.5548 176.4439  15439   355  3989 11450
  252  378.5029 176.4823  15443     4  3853 11590
  253  378.4853 176.5401  15201   242  4270 10931
  254  378.4898 176.5430  15298    97  4018 11280
  255  378.5479 176.5671  15466   168  3529 11937
  256  378.5974 176.5165  15527    61  3968 11559
  257  378.5616 176.4450  15635   108  3794 11841
  258  378.5595 176.4994  15756   121  3986 11770
  259  378.5628 176.4995  15794    38  4959 10835
  260  378.5481 176.5594  15564   230  4362 11202
  261  378.5819 176.6673  15566     2  3969 11597
  262  378.6460 176.5135  15621    55  4363 11258
  263  378.7032 176.5902  15720    99  3541 12179
  264  378.6310 176.5855  15732    12  3540 12192
  265  378.6157 176.6943  15770    38  3576 12194
  266  378.6196 176.6889  15783    13  5007 10776
  267  378.6650 176.6647  15740    43  4016 11724
  268  378.7459 176.7141  15780    40  4989 10791
  269  378.6357 176.6931  15825    45  4936 10889
  270  378.6491 176.6419  15842    17  4355 11487
  271  378.6460 176.6416  15856    14  4387 11469
  272  378.6813 176.7122  15852     4  3993 11859
  273  378.7463 176.7180  15877    25  4368 11509
  274  378.7742 176.6067  15925    48  3972 11953
  275  378.7716 176.7267  15947    22  4332 11615
  276  378.7438 176.6466  16074   127  3593 12481
  277  378.6407 176.6955  16023    51  3554 12469
  278  378.7235 176.7038  15838   185  3528 12310
  279  378.7746 176.6636  16099   261  4331 11768
  280  378.8725 176.6634  16046    53  4374 11672
  281  378.8293 176.7141  16096    50  4957 11139
  282  378.8040 176.6683  16145    49  4029 12116
  283  378.8045 176.6898  16108    37  3976 12132
  284  378.8291 176.6377  16116     8  4881 11235
  285  378.8757 176.6697  16207    91  3940 12267
  286  378.8391 176.7132  16266    59  3608 12658
  287  378.8087 176.6649  16302    36  4926 11376
  288  378.8086 176.6962  16152   150  3593 12559
  289  378.8286 176.6419  16158     6  4907 11251
  290  378.8329 176.6464  16243    85  4959 11284
  291  378.8410 176.7164  16307    64  3999 12308
  292  378.8272 176.6694  16356    49  4880 11476
  293  378.8146 176.6639  16350     6  4874 11476
  294  378.8709 176.6626  16347     3  3560 12787
  295  378.8368 176.6427  16278    69  4333 11945
  296  378.8789 176.6698  16341    63  4871 11470
  297  378.8500 176.7128  16395    54  4876 11519
  298  378.8490 176.7179  16675   280  3967 12708
  299  378.8216 176.6641  16494   181  3544 12950
  300  378.8777 176.6557  16446    48  4293 12153
  301  378.8375 176.6389  16521    75  3922 12599
  302  378.8843 176.6677  16571    50  3949 12622
  303  378.8520 176.7186  16732   161  3979 12753
  304  378.8722 176.7608  16770    38  4312 12458
  305  378.8514 176.7053  16659   111  4888 11771
  306  378.8746 176.6521  16564    95  3939 12625
  307  378.8824 176.6563  16586    22  4293 12293
  308  378.8974 176.6957  16704   118  3947 12757
  309  378.8738 176.7671  16869   165  3576 13293
  310  378.8714 176.7627  16774    95  3964 12810
  311  378.8837 176.5997  16693    81  3958 12735
  312  378.8852 176.6599  16763    70  3593 13170
  313  378.9907 176.6386  16767     4  3923 12844
  314  378.8550 176.7124  16975   208  4815 12160
  315  379.0231 176.7527  16992    17  3553 13439
  316  378.9010 176.6543  16803   189  3576 13227
  317  378.8870 176.6520  16751    52  3614 13137
  318  378.8886 176.6516  16989   238  4182 12807
  319  378.8531 176.7043  16969    20  3596 13373
  320  378.9897 176.6269  17108   139  4823 12285
  321  379.0029 176.7015  17010    98  4761 12249
  322  379.0439 176.6138  16823   187  3595 13228
  323  378.9391 176.5780  16942   119  3639 13303
  324  378.9796 176.6296  17078   136  4300 12778
  325  378.8909 176.6536  17251   173  4261 12990
  326  378.9554 176.6921  17110   141  3941 13169
  327  379.0984 176.6284  17081    29  4789 12292
  328  379.0014 176.6421  17029    52  4205 12824
  329  378.9378 176.6336  17006    23  3936 13070
  330  378.8709 176.6055  17228   222  4769 12459
  331  378.8896 176.6365  17340   112  4227 13113
  332  379.0402 176.6420  17317    23  3606 13711
  333  379.0992 176.6254  17211   106  3565 13646
  334  379.0942 176.6053  17236    25  4274 12962
  335  379.0331 176.5480  17237     1  3575 13662
  336  378.8732 176.5976  17326    89  3563 13763
  337  378.8368 176.6449  17364    38  3903 13461
  338  378.9816 176.5940  17288    76  4732 12556
  339  379.1452 176.5944  17266    22  3612 13654
  340  378.8819 176.4900  17473   207  3963 13510
  341  378.8721 176.5880  17295   178  3584 13711
  342  378.8732 176.6008  17351    56  4778 12573
  343  378.8792 176.5915  17222   129  4727 12495
  344  378.9688 176.5458  17177    45  4164 13013
  345  379.0345 176.4408  17310   133  4620 12690
  346  379.0165 176.4319  17501   191  3867 13634
  347  378.8235 176.6194  17323   178  4242 13081
  348  378.8639 176.5893  17241    82  4834 12407
  349  378.8772 176.5246  17128   113  4759 12369
  350  378.8792 176.4739  17156    28  4636 12520
  351  378.8427 176.4431  17189    33  3848 13341
  352  378.8205 176.4479  17294   105  4179 13115
  353  378.8330 176.4117  17359    65  3946 13413
  354  378.8051 176.4574  17225   134  4154 13071
  355  378.7755 176.4251  17240    15  3478 13762
  356  378.8055 176.3897  17182    58  4194 12988
  357  378.8669 176.3017  17241    59  3523 13718
  358  378.7916 176.3749  17301    60  3515 13786
  359  378.6546 176.3296  17309     8  4678 12631
  360  378.7109 176.2321  17201   108  3910 13291
  361  378.6985 176.3269  17071   130  3482 13589
  362  378.7064 176.3305  16940   131  3861 13079
  363  378.7430 176.2225  17023    83  3857 13166
  364  378.6649 176.1823  17067    44  4211 12856
  365  378.6247 176.1452  17174   107  3868 13306
  366  378.5806 176.2415  17079    95  4203 12876
  367  378.6589 176.2373  16962   117  3507 13455
  368  378.7159 176.0879  16945    17  4201 12744
  369  378.6142 176.1354  17037    92  3854 13183
  370  378.6072 176.0838  16968    69  4771 12197
  371  378.5973 176.0694  17006    38  4730 12276
  372  378.5970 176.1615  16866   140  4221 12645
  373  378.6228 176.1091  16734   132  3485 13249
  374  378.5999 176.0687  16830    96  3816 13014
  375  378.5488 176.0586  16858    28  4745 12113
  376  378.4668 176.0836  16646   212  3424 13222
  377  378.4622 176.0780  16464   182  3913 12551
  378  378.5193 176.0458  16699   235  4723 11976
  379  378.4817 176.0281  16413   286  3445 12968
  380  378.4701 176.0846  16535   122  3853 12682
  381  378.4161 176.1121  16471    64  4060 12411
  382  378.3827 176.0796  16447    24  4067 12380
  383  378.3843 176.0545  16299   148  4567 11732
  384  378.3724 176.0466  16348    49  3834 12514
  385  378.4159 176.0637  16370    22  3452 12918
  386  378.4115 176.1101  16323    47  4047 12276
  387  378.3604 176.1328  16360    37  3407 12953
  388  378.3118 176.0245  16469   109  4624 11845
  389  378.2315 175.9211  16233   236  3824 12409
  390  378.1882 175.9827  16304    71  4105 12199
  391  378.3519 175.9966  16219    85  3416 12803
  392  378.2797 176.0791  16230    11  4548 11682
  393  378.2951 176.1233  16279    49  3837 12442
  394  378.0840 176.0553  16223    56  4074 12149
  395  378.0753 175.9538  16037   186  3754 12283
  396  378.1218 175.9314  16208   171  3779 12429
  397  378.1209 176.1029  16309   101  3363 12946
  398  377.9813 176.0813  16174   135  3348 12826
  399  378.0730 175.9522  16140    34  3853 12287
  400  377.9067 175.9667  16060    80  4640 11420
  401  377.8576 175.9894  16149    89  3788 12361
  402  377.8855 176.0257  16185    36  4082 12103
  403  377.9212 176.0693  16139    46  4625 11514
  404  377.9334 176.0461  16083    56  3374 12709
  405  377.8701 175.9751  16078     5  3371 12707
  406  377.8349 175.9367  15926   152  4629 11297
  407  377.8003 175.9147  16067   141  4611 11456
  408  377.7489 175.9304  16158    91  3753 12405
  409  377.8350 175.9580  16156     2  4609 11547
  410  377.8726 175.9762  16073    83  3806 12267
  411  377.8431 175.9914  16007    66  3791 12216
  412  377.7540 175.8728  15905   102  3812 12093
  413  377.7430 175.8225  15933    28  3354 12579
  414  377.7328 175.9278  16039   106  4051 11988
  415  377.7369 175.9288  15999    40  3998 12001
  416  377.7395 175.9314  15975    24  3366 12609
  417  377.7141 175.8536  15897    78  3772 12125
  418  377.6972 175.8048  15873    24  4057 11816
  419  377.7038 175.8675  15846    27  4111 11735
  420  377.6752 175.9578  15891    45  3749 12142
  421  377.6839 175.9591  15864    27  4083 11781
  422  377.7238 175.9242  15819    45  3340 12479
  423  377.6663 175.8529  15744    75  4077 11667
  424  377.6510 175.8432  15773    29  3723 12050
  425  377.6018 175.8221  15949   176  4108 11841
  426  377.6711 175.9639  15784   165  3313 12471
  427  377.6583 175.8496  15696    88  3713 11983
  428  377.6170 175.8818  15684    12  3344 12340
  429  377.5906 175.8104  15761    77  4642 11119
  430  377.5441 175.8622  15820    59  4059 11761
  431  377.5447 175.8679  15828     8  3319 12509
  432  377.6024 175.8895  15756    72  4100 11656
  433  377.6208 175.8914  15696    60  3721 11975
  434  377.6049 175.8848  15631    65  3361 12270
  435  377.5519 175.8674  15635     4  3251 12384
  436  377.5080 175.9005  15653    18  3749 11904
  437  377.5417 175.8667  15624    29  4078 11546
  438  377.5099 175.9070  15583    41  4619 10964
  439  377.6341 175.8399  15450   133  3725 11725
  440  377.5848 175.8166  15459     9  4076 11383
  441  377.4956 175.8975  15342   117  3268 12074
  442  377.4892 175.9000  15348     6  3761 11587
  443  377.4989 175.9054  15291    57  3935 11356
  444  377.5042 175.9129  15452   161  4629 10823
  445  377.5935 175.8841  15408    44  3262 12146
  446  377.5478 175.8603  15464    56  4044 11420
  447  377.4918 175.8971  15236   228  4502 10734
  448  377.4720 175.8518  15203    33  3231 11972
  449  377.4896 175.9013  15103   100  4489 10614
  450  377.4947 175.9029  15092    11  3897 11195
  451  377.4865 175.7922  15086     6  3702 11384
  452  377.4894 175.9010  15112    26  3234 11878
  453  377.4883 175.8967  15143    31  4538 10605
  454  377.4031 175.8615  15007   136  4454 10553
  455  377.3456 175.9499  15047    40  3741 11306
  456  377.4638 175.8682  14947   100  3853 11094
  457  377.4962 175.9035  14935    12  3756 11179
  458  377.4717 175.8497  14897    38  3189 11708
  459  377.3366 175.8321  14870    27  4503 10367
  460  377.3537 175.8879  14842    28  4431 10411
  461  377.3522 175.8616  14847     5  3753 11094
  462  377.3936 175.8146  14753    94  4427 10326
  463  377.4923 175.9056  14742    11  3879 10863
  464  377.4200 175.8814  14769    27  3937 10832
  465  377.2595 175.8219  14689    80  3922 10767
  466  377.3005 175.8982  14722    33  3730 10992
  467  377.3028 175.9011  14564   158  3738 10826
  468  377.3802 175.8136  14503    61  3209 11294
  469  377.3105 175.9211  14590    87  3153 11437
  470  377.2891 175.8687  14611    21  3931 10680
  471  377.2599 175.8218  14461   150  4461 10000
  472  377.3172 175.8431  14453     8  3864 10589
  473  377.2884 175.8498  14480    27  3163 11317
  474  377.3349 175.9483  14516    36  3163 11353
  475  377.3733 176.0180  14502    14  3783 10719
  476  377.3735 175.8634  14479    23  3181 11298
  477  377.2582 175.8181  14395    84  4139 10256
  478  377.3065 175.7901  14379    16  3145 11234
  479  377.2966 175.9003  14400    21  3909 10491
  480  377.3043 175.9056  14358    42  3217 11141
  481  377.2636 175.8267  14241   117  3922 10319
  482  377.2331 175.8725  14254    13  3907 10347
  483  377.2358 175.8389  14190    64  3648 10542
  484  377.2337 175.8490  14289    99  4493  9796
  485  377.3232 175.8506  14144   145  3131 11013
  486  377.2916 175.8693  14219    75  3861 10358
  487  377.2623 175.8240  14113   106  4513  9600
  488  377.1823 175.8702  14146    33  3894 10252
  489  377.2286 175.8393  14085    61  3943 10142
  490  377.0846 175.9389  14056    29  3903 10153
  491  377.2064 175.9317  14025    31  3137 10888
  492  377.2400 175.8727  13932    93  3825 10107
  493  377.2505 175.9243  13936     4  3630 10306
  494  377.2429 175.8917  13889    47  3658 10231
  495  377.1271 175.8515  13937    48  3665 10272
  496  377.1797 175.8517  13940     3  3631 10309
  497  377.1816 175.8762  13811   129  3838  9973
  498  377.2370 175.8763  13813     2  3658 10155
  499  377.3181 175.8371  13779    34  3157 10622
