# Supplementary material for: Maximum likelihood-based estimation of diffusion coefficient is quick and reliable method for analyzing estradiol actions on surface receptor movements
Source: Front Neuroinform. 2023 Mar 8;17:1005936. doi: 10.3389/fninf.2023.1005936 (PMC10031098; doi:10.3389/fninf.2023.1005936)
Supplement: Supplementary file 3 [file Data_Sheet_3.ZIP › 01-measured/00-Immobile/37C/workstate_27_0010.dat]

    0  325.0924 181.0011   4944     0  3601  1343
    1  325.1916 181.2232   4906    38  3597  1309
    2  325.3012 181.0913   4954    48  3629  1325
    3  325.2995 181.0928   4949     5  3625  1324
    4  325.2989 181.0916   4997    48  3946  1051
    5  324.8738 181.1282   4935    62  3601  1334
    6  325.1798 181.0298   4966    31  3948  1018
    7  325.1808 181.0312   4956    10  3988   968
    8  325.3019 181.0918   4991    35  3933  1058
    9  325.3005 181.0910   4966    25  3585  1381
   10  325.3007 181.0904   4993    27  3605  1388
   11  325.2623 181.0009   4991     2  3608  1383
   12  325.2620 180.9997   4934    57  3604  1330
   13  325.2618 181.0007   4917    17  3822  1095
   14  325.3729 181.1560   4914     3  3570  1344
   15  325.3013 181.0921   4963    49  3571  1392
   16  325.3021 181.0915   4989    26  3607  1382
   17  325.2623 180.9998   5015    26  3484  1531
   18  325.2614 180.9982   5025    10  3441  1584
   19  325.2626 180.9997   4986    39  4209   777
   20  325.3016 181.0916   4996    10  4268   728
   21  325.2641 181.0022   4984    12  4261   723
   22  325.2640 181.0019   5003    19  4008   995
   23  325.2638 180.9999   4990    13  4285   705
   24  325.2628 181.0000   4983     7  3994   989
   25  325.2644 181.0002   5007    24  3796  1211
   26  325.3029 181.0916   4983    24  4022   961
   27  325.3018 181.0922   4977     6  4261   716
   28  325.2631 180.9999   4982     5  4008   974
   29  325.2645 180.9992   4917    65  3802  1115
   30  325.2642 180.9997   4990    73  3655  1335
   31  325.2650 181.0030   5010    20  3591  1419
   32  325.2653 181.0007   4933    77  3659  1274
   33  325.2625 180.9992   5036   103  3850  1186
   34  325.2628 180.9989   4999    37  3943  1056
   35  325.2635 180.9982   4982    17  3677  1305
   36  325.2663 181.0000   4993    11  3467  1526
   37  325.3030 181.0917   5037    44  3990  1047
   38  325.2639 181.0002   5010    27  3978  1032
   39  325.2633 180.9994   5008     2  3770  1238
   40  325.2627 180.9972   5010     2  3479  1531
   41  325.2628 180.9977   5012     2  3672  1340
   42  325.2643 181.0003   5011     1  4248   763
   43  325.3424 180.9440   4990    21  3823  1167
   44  325.3409 180.9439   5060    70  3672  1388
   45  325.2648 180.9987   5042    18  3995  1047
   46  325.2630 180.9982   5021    21  4222   799
   47  325.2229 180.9148   5026     5  3808  1218
   48  325.0853 181.0247   5024     2  3692  1332
   49  325.0859 181.0270   5005    19  3522  1483
   50  325.2645 180.9988   4952    53  3460  1492
   51  325.2637 180.9979   4944     8  3939  1005
   52  325.1690 180.9980   4900    44  3588  1312
   53  325.0574 180.9407   4909     9  3649  1260
   54  325.1343 180.9422   4914     5  3924   990
   55  325.0846 181.0254   4978    64  3651  1327
   56  324.9731 180.9127   4888    90  3618  1270
   57  325.1699 180.9954   4905    17  3618  1287
   58  325.0921 180.7802   4993    88  3567  1426
   59  324.8881 180.8833   4953    40  3749  1204
   60  324.8876 180.8832   4912    41  3933   979
   61  325.0826 181.0254   4875    37  3482  1393
   62  325.0008 180.7571   4936    61  3591  1345
   63  324.7599 180.6352   4957    21  3454  1503
   64  324.8324 180.8020   4953     4  3576  1377
   65  324.8328 180.8030   4898    55  3869  1029
   66  324.8858 180.8814   4901     3  3464  1437
   67  324.8873 180.8847   4878    23  3893   985
   68  324.9994 180.8042   4862    16  3447  1415
   69  324.6516 180.8201   4915    53  3461  1454
   70  324.5040 180.7047   4890    25  3743  1147
   71  324.7868 180.5476   4872    18  3354  1518
   72  324.5801 180.7555   4858    14  3493  1365
   73  324.5843 180.5499   4810    48  3526  1284
   74  324.5849 180.5499   4839    29  3427  1412
   75  324.6706 180.5013   4791    48  3458  1333
   76  324.5841 180.5500   4852    61  4157   695
   77  324.5831 180.5498   4887    35  3741  1146
   78  324.5831 180.5506   4786   101  3731  1055
   79  324.5840 180.5507   4816    30  3565  1251
   80  324.5028 180.5023   4746    70  3538  1208
   81  324.5001 180.5004   4809    63  3355  1454
   82  324.4984 180.4999   4774    35  3694  1080
   83  324.4981 180.5016   4787    13  4085   702
   84  324.5805 180.5524   4836    49  3311  1525
   85  324.5014 180.5012   4794    42  3495  1299
   86  324.5799 180.5504   4806    12  3491  1315
   87  324.5012 180.5010   4755    51  3439  1316
   88  324.4998 180.5006   4804    49  3308  1496
   89  324.4999 180.4997   4807     3  3440  1367
   90  324.4987 180.5002   4820    13  3773  1047
   91  324.4164 180.4515   4798    22  4120   678
   92  324.2127 180.4995   4721    77  4101   620
   93  324.3635 180.3678   4715     6  3655  1060
   94  324.3433 180.5336   4797    82  3460  1337
   95  324.4126 180.6765   4776    21  3410  1366
   96  324.4996 180.5036   4796    20  3450  1346
   97  324.4983 180.5020   4782    14  3328  1454
   98  324.4172 180.4524   4747    35  3283  1464
   99  324.2881 180.4515   4771    24  3772   999
  100  324.1981 180.5004   4742    29  3375  1367
  101  324.1366 180.5850   4738     4  3419  1319
  102  324.2735 180.4150   4782    44  3409  1373
  103  324.2741 180.4151   4767    15  3419  1348
  104  324.2737 180.4165   4756    11  3274  1482
  105  324.1995 180.5005   4743    13  4100   643
  106  324.2720 180.4133   4754    11  3656  1098
  107  324.2718 180.4139   4686    68  3419  1267
  108  324.0002 180.4980   4676    10  3764   912
  109  324.2110 180.4996   4708    32  3376  1332
  110  324.2732 180.5858   4683    25  3404  1279
  111  324.1025 180.4824   4666    17  4085   581
  112  323.9992 180.4995   4656    10  3384  1272
  113  323.9272 180.5925   4696    40  3401  1295
  114  324.0016 180.4988   4633    63  3657   976
  115  324.1015 180.4812   4720    87  4058   662
  116  324.1008 180.4809   4628    92  4077   551
  117  323.7889 180.4984   4628     0  3353  1275
  118  323.8878 180.5178   4575    53  3259  1316
  119  323.9994 180.5006   4635    60  4044   591
  120  323.9993 180.4985   4634     1  3325  1309
  121  323.9264 180.5904   4625     9  3330  1295
  122  323.6376 180.6304   4586    39  3732   854
  123  323.8223 180.6040   4623    37  3241  1382
  124  323.8210 180.6070   4656    33  3419  1237
  125  323.8881 180.5173   4627    29  3710   917
  126  323.6706 180.4987   4646    19  3349  1297
  127  323.7249 180.5853   4550    96  3328  1222
  128  323.7257 180.5846   4598    48  3170  1428
  129  323.5380 180.3572   4549    49  3574   975
  130  323.6337 180.6326   4606    57  3359  1247
  131  323.8206 180.6053   4593    13  3243  1350
  132  323.7255 180.5857   4549    44  3733   816
  133  323.8218 180.6047   4607    58  3151  1456
  134  323.6357 180.6306   4556    51  3695   861
  135  323.6671 180.4981   4554     2  3586   968
  136  323.6668 180.4985   4573    19  3265  1308
  137  323.7246 180.5858   4557    16  3156  1401
  138  323.6681 180.4992   4560     3  4021   539
  139  323.8217 180.6057   4507    53  3357  1150
  140  323.5002 180.4995   4519    12  3256  1263
  141  323.5934 180.2604   4510     9  3342  1168
  142  323.6653 180.4997   4522    12  3364  1158
  143  323.7247 180.5857   4527     5  3333  1194
  144  323.6339 180.6326   4521     6  3212  1309
  145  323.7239 180.5844   4526     5  3308  1218
  146  323.5012 180.4994   4545    19  3262  1283
  147  323.2782 180.4151   4576    31  3660   916
  148  323.5368 180.3575   4538    38  3375  1163
  149  323.5019 180.5002   4546     8  3333  1213
  150  323.5019 180.4996   4562    16  3128  1434
  151  323.5018 180.4985   4491    71  3205  1286
  152  323.6532 180.3477   4552    61  3605   947
  153  323.3590 180.4636   4570    18  3068  1502
  154  323.3587 180.4632   4455   115  3250  1205
  155  323.5603 180.4009   4489    34  3302  1187
  156  323.4998 180.4998   4499    10  3469  1030
  157  323.5006 180.4990   4497     2  3336  1161
  158  323.5006 180.7826   4533    36  3978   555
  159  323.3471 180.6526   4529     4  3319  1210
  160  323.5004 180.3092   4466    63  3308  1158
  161  323.5007 180.5000   4457     9  3211  1246
  162  323.5921 180.4444   4443    14  3939   504
  163  323.4416 180.5991   4452     9  3195  1257
  164  323.1763 180.5647   4382    70  3298  1084
  165  323.3913 180.4768   4361    21  3257  1104
  166  323.3467 180.6513   4427    66  3071  1356
  167  323.3484 180.6538   4461    34  3112  1349
  168  323.3488 180.6527   4412    49  3153  1259
  169  323.4393 180.5988   4416     4  3883   533
  170  323.3473 180.6533   4394    22  3584   810
  171  323.4397 180.5985   4426    32  3216  1210
  172  323.3563 180.4657   4444    18  3157  1287
  173  323.5004 180.4999   4337   107  3448   889
  174  323.5009 180.5008   4367    30  3417   950
  175  323.4993 180.4998   4354    13  3441   913
  176  323.3340 180.3746   4373    19  3522   851
  177  323.2969 180.5546   4382     9  3459   923
  178  323.3466 180.6512   4404    22  3147  1257
  179  323.1269 180.6656   4363    41  3242  1121
  180  323.2736 180.5000   4354     9  3412   942
  181  323.2737 180.5001   4327    27  3813   514
  182  323.2735 180.4995   4350    23  3517   833
  183  323.2190 180.6070   4346     4  3180  1166
  184  323.4075 180.5548   4376    30  3545   831
  185  323.4396 180.5993   4391    15  3107  1284
  186  323.3915 180.4773   4313    78  3531   782
  187  323.2743 180.4997   4348    35  3135  1213
  188  323.2190 180.6081   4292    56  3840   452
  189  323.1381 180.4539   4357    65  3105  1252
  190  323.2408 180.6389   4364     7  2991  1373
  191  323.1272 180.6651   4363     1  3778   585
  192  323.4993 180.7755   4322    41  3124  1198
  193  323.2723 180.4997   4333    11  3198  1135
  194  323.6347 180.6363   4312    21  3517   795
  195  323.2404 180.3815   4331    19  3128  1203
  196  323.2419 180.6394   4331     0  3495   836
  197  323.3695 180.7873   4278    53  3124  1154
  198  323.2724 180.5001   4329    51  3752   577
  199  323.2514 180.2514   4285    44  3385   900
  200  323.1264 180.6648   4275    10  3105  1170
  201  323.1277 180.6660   4246    29  3383   863
  202  323.4997 180.5008   4249     3  3088  1161
  203  323.3508 180.6494   4298    49  3382   916
  204  323.2188 180.6089   4308    10  3510   798
  205  323.2186 180.6074   4303     5  3484   819
  206  323.2393 180.3814   4251    52  3094  1157
  207  323.3334 180.6648   4257     6  3173  1084
  208  323.2004 180.5000   4247    10  3377   870
  209  323.4998 180.5003   4214    33  3069  1145
  210  323.4697 180.6462   4272    58  3067  1205
  211  323.2398 180.3822   4215    57  2907  1308
  212  323.3684 180.7873   4221     6  3354   867
  213  323.3995 180.4002   4192    29  3400   792
  214  323.2851 180.4999   4225    33  3085  1140
  215  323.4004 180.4000   4249    24  2897  1352
  216  323.4000 180.4011   4157    92  3155  1002
  217  323.3994 180.4009   4186    29  2971  1215
  218  323.3682 180.7884   4200    14  2990  1210
  219  323.3329 180.6660   4187    13  3370   817
  220  323.4995 180.5008   4182     5  3051  1131
  221  323.3999 180.6003   4178     4  2902  1276
  222  323.4990 180.4998   4195    17  3425   770
  223  323.3329 180.6663   4179    16  3393   786
  224  323.3325 180.6657   4173     6  3113  1060
  225  323.3751 180.7493   4166     7  3357   809
  226  323.4987 180.7771   4171     5  2905  1266
  227  323.4997 180.7761   4208    37  2882  1326
  228  323.0932 180.9073   4232    24  3332   900
  229  323.0893 180.7805   4215    17  3194  1021
  230  323.3680 180.7880   4249    34  3059  1190
  231  323.4991 180.7774   4266    17  3064  1202
  232  323.3025 180.8987   4231    35  3072  1159
  233  323.4220 180.8938   4201    30  3437   764
  234  323.1926 180.9512   4231    30  3047  1184
  235  323.0936 180.9079   4201    30  3058  1143
  236  323.3012 180.8996   4222    21  3046  1176
  237  323.3007 180.8986   4263    41  3429   834
  238  323.3015 180.9004   4215    48  3449   766
  239  323.6080 180.9566   4202    13  3439   763
  240  323.6077 180.9561   4250    48  3056  1194
  241  323.1936 180.9518   4265    15  3087  1178
  242  323.4998 180.9994   4270     5  3058  1212
  243  323.5003 180.7791   4206    64  3115  1091
  244  323.6081 180.9570   4202     4  3418   784
  245  323.7072 180.9998   4194     8  2900  1294
  246  323.8245 180.9997   4247    53  2997  1250
  247  323.5756 181.1536   4269    22  3447   822
  248  323.6183 181.0000   4233    36  3817   416
  249  323.7093 180.9993   4328    95  3131  1197
  250  323.8253 180.9999   4261    67  3110  1151
  251  323.8246 181.0006   4233    28  3031  1202
  252  323.6008 181.0397   4301    68  3148  1153
  253  323.5026 180.7880   4291    10  3003  1288
  254  323.8253 180.9989   4306    15  3746   560
  255  323.8884 181.0375   4303     3  3093  1210
  256  323.9164 180.9189   4304     1  3061  1243
  257  323.9167 180.9180   4292    12  2961  1331
  258  323.8271 180.9995   4268    24  3051  1217
  259  323.8010 181.2380   4314    46  3112  1202
  260  323.8338 180.8773   4256    58  3097  1159
  261  323.9992 181.0010   4297    41  3081  1216
  262  324.0787 181.1977   4304     7  3488   816
  263  323.9636 181.2196   4292    12  3097  1195
  264  323.8266 181.0006   4285     7  3077  1208
  265  323.9098 181.0902   4245    40  3097  1148
  266  323.9994 181.1140   4300    55  3123  1177
  267  324.0368 181.3042   4293     7  3056  1237
  268  323.9112 181.0907   4271    22  3127  1144
  269  324.0004 181.0003   4265     6  3724   541
  270  324.0001 180.9996   4235    30  3319   916
  271  323.9109 181.0905   4262    27  3125  1137
  272  324.0005 181.0003   4290    28  3263  1027
  273  324.0827 181.0825   4259    31  3759   500
  274  324.2646 181.0334   4297    38  3769   528
  275  324.0774 181.0758   4271    26  3467   804
  276  323.9233 181.0766   4311    40  3060  1251
  277  324.0010 180.8856   4291    20  2992  1299
  278  324.0391 181.3049   4285     6  3087  1198
  279  324.1904 181.1903   4254    31  2943  1311
  280  324.2940 181.1463   4274    20  3424   850
  281  324.1923 181.1908   4264    10  3780   484
  282  324.0793 181.1977   4315    51  3052  1263
  283  324.1706 181.2728   4321     6  3011  1310
  284  324.1854 181.0731   4270    51  3132  1138
  285  324.1931 181.1894   4260    10  3434   826
  286  324.1789 181.3891   4304    44  3084  1220
  287  324.2217 181.2927   4290    14  3325   965
  288  324.1925 181.1905   4285     5  2960  1325
  289  324.1484 181.2929   4274    11  3153  1121
  290  324.2949 181.2198   4309    35  3076  1233
  291  324.4053 181.2567   4253    56  3141  1112
  292  324.3702 181.0371   4270    17  3107  1163
  293  324.1606 180.9997   4301    31  3102  1199
  294  324.3773 181.0692   4249    52  3116  1133
  295  324.2737 181.4081   4318    69  3113  1205
  296  324.3730 181.1559   4286    32  3098  1188
  297  324.3911 181.1419   4256    30  2944  1312
  298  324.4061 181.2568   4288    32  3100  1188
  299  324.3095 181.2040   4301    13  3034  1267
  300  324.3967 180.9675   4236    65  3082  1154
  301  324.4162 181.0636   4295    59  3426   869
  302  324.3729 181.1555   4324    29  3481   843
  303  324.4138 181.2748   4251    73  3068  1183
  304  324.4192 181.0650   4285    34  3064  1221
  305  324.2765 181.4097   4280     5  3131  1149
  306  324.2737 181.3415   4280     0  2971  1309
  307  324.3754 181.1562   4373    93  3107  1266
  308  324.3541 181.2564   4301    72  3131  1170
  309  324.4144 181.2735   4316    15  3770   546
  310  324.3552 181.2566   4299    17  3198  1101
  311  324.3028 181.0887   4358    59  3693   665
  312  324.4170 181.0641   4311    47  3149  1162
  313  324.3739 181.1547   4279    32  3664   615
  314  324.3436 181.0006   4310    31  3217  1093
  315  324.4827 181.1037   4276    34  3109  1167
  316  324.3427 180.9993   4286    10  3062  1224
  317  324.3734 181.1539   4310    24  3166  1144
  318  324.3431 180.9999   4362    52  3487   875
  319  324.4176 181.0630   4317    45  3045  1272
  320  324.3754 181.1557   4366    49  3692   674
  321  324.3758 181.1556   4335    31  3004  1331
  322  324.3742 181.1544   4300    35  3187  1113
  323  324.3040 181.0884   4331    31  2984  1347
  324  324.3448 180.9996   4359    28  3695   664
  325  324.4195 180.9357   4339    20  3140  1199
  326  324.4193 181.0635   4373    34  3680   693
  327  324.5004 181.0003   4391    18  3732   659
  328  324.3762 181.1541   4334    57  2998  1336
  329  324.3235 180.9034   4311    23  3024  1287
  330  324.3430 180.9994   4290    21  3019  1271
  331  324.3743 180.8449   4350    60  3782   568
  332  324.3770 180.8446   4306    44  3013  1293
  333  324.4204 181.0624   4339    33  3035  1304
  334  324.3754 181.1528   4345     6  3194  1151
  335  324.4193 181.0624   4361    16  3190  1171
  336  324.2807 180.8122   4331    30  3223  1108
  337  324.3755 180.8441   4379    48  3197  1182
  338  324.3765 180.8445   4391    12  3180  1211
  339  324.3048 180.9087   4352    39  3180  1172
  340  324.3048 180.9087   4417    65  3081  1336
  341  324.3534 180.7428   4365    52  3128  1237
  342  324.3554 180.7438   4352    13  3534   818
  343  324.3569 180.7431   4351     1  3014  1337
  344  324.4286 180.7733   4368    17  3180  1188
  345  324.5749 180.7603   4351    17  3017  1334
  346  324.4975 180.5049   4396    45  3474   922
  347  324.3672 180.6351   4335    61  3200  1135
  348  324.3535 180.7426   4276    59  2986  1290
  349  324.2829 180.8121   4330    54  3091  1239
  350  324.4277 180.7723   4340    10  3461   879
  351  324.3521 180.8237   4365    25  2987  1378
  352  324.2804 180.8114   4311    54  3657   654
  353  324.3514 180.7409   4303     8  3203  1100
  354  324.2742 180.5889   4264    39  2986  1278
  355  324.2804 180.8110   4314    50  3232  1082
  356  324.2804 180.8110   4276    38  3063  1213
  357  324.2809 180.8107   4314    38  3164  1150
  358  324.1983 180.6658   4291    23  3220  1071
  359  324.2729 180.5856   4315    24  3118  1197
  360  324.1990 180.6666   4355    40  3126  1229
  361  324.1991 180.6663   4322    33  3651   671
  362  324.1986 180.6684   4268    54  3175  1093
  363  324.2734 180.5887   4294    26  3092  1202
  364  324.2732 180.5858   4255    39  3051  1204
  365  324.1017 180.6890   4296    41  3659   637
  366  323.9269 180.5922   4286    10  2961  1325
  367  324.0954 180.6772   4339    53  3109  1230
  368  324.0960 180.6773   4301    38  2934  1367
  369  324.2113 180.4996   4278    23  3171  1107
  370  324.0348 180.4296   4323    45  3064  1259
  371  323.8359 180.6002   4313    10  2997  1316
  372  323.8247 180.6084   4256    57  3031  1225
  373  323.8243 180.6082   4251     5  3641   610
  374  323.7294 180.5845   4262    11  3029  1233
  375  323.9269 180.5915   4279    17  3024  1255
  376  323.6714 180.5006   4257    22  3088  1169
  377  323.7276 180.5838   4229    28  3065  1164
  378  323.6380 180.6332   4209    20  3592   617
  379  323.6379 180.6323   4260    51  3154  1106
  380  323.7269 180.5858   4216    44  3136  1080
  381  323.6710 180.5001   4295    79  3409   886
  382  323.6690 180.4997   4287     8  2934  1353
  383  323.5840 180.5473   4186   101  3381   805
  384  323.5840 180.5487   4191     5  3095  1096
  385  323.6692 180.5002   4227    36  3167  1060
  386  323.8222 180.6050   4182    45  2994  1188
  387  323.6694 180.4991   4201    19  3350   851
  388  323.5029 180.4986   4241    40  2830  1411
  389  323.5812 180.5467   4226    15  3051  1175
  390  323.5806 180.5485   4254    28  3178  1076
  391  323.5827 180.5473   4208    46  2962  1246
  392  323.5820 180.5477   4234    26  3039  1195
  393  323.5865 180.4466   4187    47  3157  1030
  394  323.5005 180.4986   4243    56  2990  1253
  395  323.4191 180.4511   4148    95  3288   860
  396  323.5005 180.4994   4236    88  2990  1246
  397  323.4997 180.5009   4139    97  3053  1086
  398  323.3350 180.4996   4153    14  3298   855
  399  323.4980 180.4979   4188    35  3025  1163
  400  323.4966 180.4996   4176    12  2989  1187
  401  323.2763 180.4142   4126    50  3542   584
  402  323.4980 180.4985   4179    53  3503   676
  403  323.2774 180.4138   4143    36  3013  1130
  404  323.4996 180.5002   4057    86  2957  1100
  405  323.3329 180.5005   4122    65  3087  1035
  406  323.2744 180.4135   4121     1  3265   856
  407  323.2735 180.4136   4115     6  3008  1107
  408  323.2156 180.5000   4168    53  2797  1371
  409  323.3338 180.5004   4122    46  2943  1179
  410  323.2758 180.4131   4106    16  2883  1223
  411  323.2736 180.4142   4086    20  3296   790
  412  323.2716 180.4129   4176    90  3300   876
  413  323.1772 180.3938   4182     6  2730  1452
  414  323.2732 180.4135   4124    58  3092  1032
  415  323.2738 180.4138   4145    21  2921  1224
  416  323.2737 180.4129   4159    14  3241   918
  417  323.2738 180.4143   4115    44  2893  1222
  418  323.1775 180.3917   4117     2  2998  1119
  419  323.0000 180.3217   4130    13  3529   601
  420  323.0010 180.4969   4108    22  2908  1200
  421  323.0014 180.4979   4092    16  3097   995
  422  323.0009 180.4967   4041    51  2963  1078
  423  323.2727 180.4151   4101    60  3218   883
  424  323.0728 180.4059   4093     8  2875  1218
  425  322.9999 180.4970   4092     1  2744  1348
  426  323.0004 180.4990   4105    13  2928  1177
  427  323.1088 180.4805   4094    11  3101   993
  428  322.9997 180.4964   4082    12  2861  1221
  429  322.9994 180.4975   4033    49  3051   982
  430  322.9983 180.4971   4051    18  2748  1303
  431  322.9999 180.4970   4064    13  2742  1322
  432  322.9999 180.4956   4069     5  3219   850
  433  323.1754 180.3919   4059    10  2932  1127
  434  322.9639 180.4268   4035    24  2942  1093
  435  322.9989 180.4963   4073    38  3079   994
  436  322.9982 180.4965   3986    87  2965  1021
  437  322.9988 180.4965   4032    46  2881  1151
  438  322.9984 180.4986   4058    26  2728  1330
  439  322.8225 180.4258   4027    31  2872  1155
  440  322.9589 180.3994   4005    22  2845  1160
  441  322.7270 180.4107   4049    44  2666  1383
  442  322.9568 180.3984   4019    30  2851  1168
  443  322.9972 180.4984   4020     1  3182   838
  444  322.7877 180.4974   4026     6  3076   950
  445  322.8900 180.5156   4033     7  2842  1191
  446  322.8889 180.5170   4014    19  3053   961
  447  322.9575 180.3986   4011     3  3457   554
  448  322.6798 180.3209   4045    34  2649  1396
  449  322.7240 180.4110   4070    25  2849  1221
  450  322.6687 180.4983   4049    21  2662  1387
  451  322.6812 180.4974   4015    34  3227   788
  452  322.9582 180.3976   4012     3  3188   824
  453  322.9576 180.3980   4013     1  2883  1130
  454  322.6805 180.3205   4003    10  2756  1247
  455  322.7419 180.4057   4007     4  3017   990
  456  322.9599 180.3977   3970    37  3031   939
  457  322.8734 180.3327   3920    50  2789  1131
  458  322.9572 180.3993   3952    32  3015   937
  459  322.8728 180.3325   3908    44  3442   466
  460  322.8730 180.3325   3899     9  2841  1058
  461  322.5930 180.4451   3893     6  3142   751
  462  322.8732 180.3327   3892     1  3398   494
  463  322.7599 180.3600   3936    44  3417   519
  464  322.7809 180.3898   3912    24  2818  1094
  465  322.7588 180.3595   3932    20  2735  1197
  466  322.6542 180.3456   3908    24  2991   917
  467  322.7596 180.3604   3914     6  2842  1072
  468  322.7404 180.5546   3957    43  2804  1153
  469  322.8729 180.3333   3910    47  3162   748
  470  322.8070 180.1437   3894    16  2992   902
  471  322.5998 180.2793   3863    31  2732  1131
  472  322.5000 180.3071   3886    23  2756  1130
  473  322.6665 180.4162   3854    32  2996   858
  474  322.8731 180.3340   3847     7  3376   471
  475  322.9116 180.2191   3850     3  2758  1092
  476  322.7484 180.2503   3832    18  2580  1252
  477  322.6517 180.2600   3899    67  2723  1176
  478  322.8059 180.1440   3833    66  2615  1218
  479  322.7584 180.3606   3882    49  3356   526
  480  322.7273 180.4999   3821    61  3024   797
  481  322.7492 180.2509   3841    20  2739  1102
  482  322.5000 180.4992   3876    35  2650  1226
  483  322.5901 180.4081   3818    58  3095   723
  484  322.6398 180.2397   3834    16  2668  1166
  485  322.4763 180.3807   3766    68  2727  1039
  486  322.7479 180.2499   3806    40  3003   803
  487  322.7598 180.3807   3766    40  2723  1043
  488  322.6805 180.1829   3754    12  2684  1070
  489  322.7132 180.3815   3800    46  2990   810
  490  322.4788 180.3909   3829    29  2694  1135
  491  322.6310 180.2124   3803    26  2692  1111
  492  322.5307 180.3536   3736    67  3079   657
  493  322.5005 180.2238   3746    10  3062   684
  494  322.4999 180.2245   3731    15  2657  1074
  495  322.8065 180.1452   3778    47  3034   744
  496  322.4734 180.3685   3793    15  2585  1208
  497  322.5005 180.2242   3769    24  2704  1065
  498  322.6320 180.2116   3718    51  2554  1164
  499  322.6314 180.2103   3756    38  2682  1074
