# Supplementary material for: Maximum likelihood-based estimation of diffusion coefficient is quick and reliable method for analyzing estradiol actions on surface receptor movements
Source: Front Neuroinform. 2023 Mar 8;17:1005936. doi: 10.3389/fninf.2023.1005936 (PMC10031098; doi:10.3389/fninf.2023.1005936)
Supplement: Supplementary file 3 [file Data_Sheet_3.ZIP › 01-measured/00-Immobile/37C/workstate_27_0011.dat]

    0  67.3841 182.6171   5711     0  3274  2437
    1  67.4077 182.7604   5644    67  3425  2219
    2  67.4788 182.7134   5687    43  3238  2449
    3  67.4672 182.7953   5705    18  3454  2251
    4  67.4050 182.7637   5703     2  3564  2139
    5  67.4043 182.7615   5709     6  3458  2251
    6  67.3825 182.6164   5699    10  3066  2633
    7  67.3831 182.6936   5701     2  3031  2670
    8  67.4699 182.7940   5694     7  3424  2270
    9  67.4721 182.7951   5773    79  3296  2477
   10  67.4716 182.7944   5763    10  3244  2519
   11  67.3873 182.6185   5721    42  3226  2495
   12  67.3872 182.6148   5713     8  3159  2554
   13  67.3919 182.6164   5709     4  3215  2494
   14  67.4126 182.7597   5773    64  3302  2471
   15  67.4701 182.7934   5774     1  3049  2725
   16  67.4078 182.7617   5726    48  3592  2134
   17  67.3888 182.6156   5724     2  3062  2662
   18  67.3862 182.6147   5669    55  3380  2289
   19  67.3912 182.6146   5729    60  3545  2184
   20  67.4131 182.7614   5777    48  3290  2487
   21  67.4107 182.7621   5775     2  3045  2730
   22  67.4108 182.7589   5745    30  3037  2708
   23  67.3840 182.6917   5728    17  3259  2469
   24  67.3906 182.6126   5719     9  3538  2181
   25  67.3853 182.6922   5764    45  3079  2685
   26  67.4737 182.7926   5716    48  3219  2497
   27  67.3905 182.6167   5686    30  3088  2598
   28  67.3913 182.6130   5681     5  3509  2172
   29  67.3836 182.6924   5719    38  3089  2630
   30  67.3863 182.6940   5720     1  3382  2338
   31  67.4756 182.7941   5689    31  3357  2332
   32  67.4759 182.7928   5686     3  3139  2547
   33  67.3834 182.6949   5722    36  2978  2744
   34  67.3925 182.6123   5742    20  3245  2497
   35  67.3826 182.6900   5752    10  3041  2711
   36  67.3912 182.6160   5780    28  3266  2514
   37  67.3866 182.6963   5802    22  3033  2769
   38  67.3880 182.6941   5773    29  2963  2810
   39  67.3931 182.6159   5776     3  3562  2214
   40  67.3817 182.6890   5784     8  3185  2599
   41  67.3796 182.6885   5757    27  2979  2778
   42  67.3835 182.6942   5819    62  3046  2773
   43  67.3864 182.6929   5820     1  2920  2900
   44  67.3966 182.6179   5787    33  3202  2585
   45  67.3930 182.6134   5816    29  3073  2743
   46  67.3886 182.6127   5770    46  3199  2571
   47  67.3896 182.6117   5787    17  3182  2605
   48  67.3878 182.6129   5757    30  3499  2258
   49  67.3892 182.6128   5714    43  2980  2734
   50  67.3927 182.6129   5719     5  3003  2716
   51  67.3924 182.6090   5694    25  2945  2749
   52  67.3888 182.6063   5690     4  3156  2534
   53  67.3857 182.6085   5691     1  3036  2655
   54  67.3851 182.6082   5685     6  3477  2208
   55  67.3889 182.6066   5635    50  3164  2471
   56  67.3205 182.5806   5710    75  3162  2548
   57  67.3857 182.6067   5665    45  3038  2627
   58  67.3165 182.5789   5650    15  2963  2687
   59  67.3160 182.5810   5675    25  3175  2500
   60  67.3162 182.5816   5668     7  2969  2699
   61  67.3851 182.6078   5617    51  3491  2126
   62  67.3162 182.5791   5558    59  2935  2623
   63  67.3148 182.5779   5572    14  3155  2417
   64  67.2812 182.5103   5628    56  3309  2319
   65  67.1506 182.4744   5675    47  3082  2593
   66  67.2310 182.4655   5617    58  3473  2144
   67  67.2838 182.5148   5564    53  3268  2296
   68  67.3147 182.5788   5603    39  2974  2629
   69  67.2407 182.6106   5566    37  3225  2341
   70  66.9092 182.3859   5603    37  2981  2622
   71  66.7707 182.4046   5588    15  2976  2612
   72  67.0552 182.3706   5618    30  2942  2676
   73  66.9852 182.3970   5606    12  3277  2329
   74  66.9832 182.3982   5573    33  3004  2569
   75  66.8391 182.3783   5653    80  3472  2181
   76  66.9088 182.3838   5617    36  2943  2674
   77  66.8391 182.4145   5572    45  3407  2165
   78  66.8438 182.3830   5657    85  2952  2705
   79  67.0772 182.5057   5569    88  2949  2620
   80  66.8320 182.3892   5541    28  3058  2483
   81  66.7553 182.3799   5485    56  3452  2033
   82  66.6869 182.4048   5513    28  2844  2669
   83  66.6854 182.4096   5530    17  3116  2414
   84  66.6871 182.4146   5590    60  3229  2361
   85  66.7527 182.3831   5459   131  3107  2352
   86  66.6849 182.4074   5514    55  3012  2502
   87  66.6679 182.2612   5526    12  3240  2286
   88  66.6599 182.3420   5513    13  2931  2582
   89  66.6851 182.4124   5525    12  3237  2288
   90  66.5978 182.2372   5534     9  3246  2288
   91  66.5803 182.1652   5566    32  3267  2299
   92  66.5260 182.2073   5446   120  3196  2250
   93  66.5200 182.2816   5444     2  2821  2623
   94  66.5193 182.2866   5500    56  2813  2687
   95  66.6799 182.4171   5582    82  3197  2385
   96  66.6826 182.4105   5560    22  3061  2499
   97  66.7517 182.3802   5423   137  2949  2474
   98  66.5950 182.2392   5457    34  3027  2430
   99  66.4817 182.1525   5461     4  3022  2439
  100  66.4799 182.1546   5470     9  2888  2582
  101  66.4479 182.3293   5445    25  2965  2480
  102  66.4519 182.3318   5357    88  3050  2307
  103  66.4528 182.3318   5417    60  2808  2609
  104  66.5166 182.2880   5437    20  3010  2427
  105  66.5180 182.2853   5440     3  2963  2477
  106  66.4740 182.1550   5462    22  3054  2408
  107  66.3990 182.2742   5441    21  3297  2144
  108  66.4486 182.3272   5402    39  2866  2536
  109  66.4488 182.3294   5342    60  3129  2213
  110  66.2915 182.3976   5391    49  2846  2545
  111  66.3324 182.3258   5403    12  3134  2269
  112  66.2784 182.3909   5377    26  2842  2535
  113  66.3950 182.3913   5383     6  2859  2524
  114  66.3960 182.2762   5363    20  3041  2322
  115  66.3037 182.3137   5427    64  2938  2489
  116  66.2855 182.3920   5432     5  2787  2645
  117  66.2818 182.3939   5448    16  3159  2289
  118  66.2761 182.3923   5378    70  2904  2474
  119  66.2782 182.3945   5390    12  2934  2456
  120  66.2847 182.2656   5341    49  3248  2093
  121  66.3379 182.2453   5401    60  2883  2518
  122  66.1150 182.2762   5459    58  3228  2231
  123  66.0583 182.3362   5379    80  2985  2394
  124  65.9856 182.3660   5381     2  3317  2064
  125  66.2762 182.3913   5330    51  2822  2508
  126  66.2335 182.4608   5386    56  2846  2540
  127  66.2133 182.3831   5329    57  2772  2557
  128  66.2098 182.3846   5332     3  2821  2511
  129  65.8877 182.3044   5345    13  2994  2351
  130  65.9099 182.2953   5322    23  3214  2108
  131  65.9839 182.3665   5351    29  2983  2368
  132  66.1582 182.4505   5362    11  2742  2620
  133  66.1542 182.4491   5285    77  2862  2423
  134  66.0010 182.3460   5329    44  2913  2416
  135  65.8083 182.3139   5310    19  3265  2045
  136  65.7595 182.3771   5298    12  3164  2134
  137  65.9054 182.2891   5290     8  3283  2007
  138  65.9039 182.3726   5361    71  2794  2567
  139  66.0564 182.3388   5284    77  2863  2421
  140  65.7350 182.3075   5285     1  2993  2292
  141  65.8287 182.3836   5231    54  2848  2383
  142  65.9038 182.3746   5185    46  3244  1941
  143  65.8290 182.3844   5237    52  2851  2386
  144  65.9234 182.3724   5238     1  2844  2394
  145  65.7319 182.3092   5181    57  3019  2162
  146  65.7289 182.3071   5176     5  2956  2220
  147  65.7295 182.3107   5235    59  2849  2386
  148  65.7571 182.3788   5320    85  3137  2183
  149  65.9596 182.4204   5241    79  2968  2273
  150  65.8989 182.4277   5167    74  2807  2360
  151  65.8069 182.3156   5186    19  2815  2371
  152  65.7546 182.3806   5187     1  2858  2329
  153  65.7320 182.3092   5200    13  2884  2316
  154  65.7517 182.3788   5249    49  2802  2447
  155  65.7313 182.3079   5186    63  2842  2344
  156  65.7334 182.3057   5247    61  2930  2317
  157  65.8054 182.3142   5147   100  3173  1974
  158  65.7308 182.3106   5186    39  2970  2216
  159  65.7543 182.3815   5183     3  3028  2155
  160  65.8594 182.4538   5193    10  2838  2355
  161  65.8030 182.3181   5183    10  2854  2329
  162  65.6621 182.3411   5197    14  3188  2009
  163  65.6591 182.3405   5092   105  3144  1948
  164  65.6687 182.1923   5106    14  2872  2234
  165  65.5920 182.3084   5112     6  2817  2295
  166  65.5952 182.3098   5096    16  3050  2046
  167  65.6604 182.3426   5155    59  2997  2158
  168  65.6616 182.3421   5092    63  3137  1955
  169  65.6631 182.2760   5107    15  2829  2278
  170  65.6564 182.3411   5092    15  3017  2075
  171  65.5915 182.3095   5104    12  2920  2184
  172  65.5944 182.3099   5058    46  3117  1941
  173  65.6274 182.3742   5019    39  2810  2209
  174  65.5943 182.3124   5030    11  2716  2314
  175  65.7275 182.3117   5042    12  2737  2305
  176  65.6604 182.2762   5014    28  2652  2362
  177  65.5936 182.3093   5009     5  2739  2270
  178  65.5930 182.3120   5072    63  2901  2171
  179  65.5947 182.3083   4993    79  3049  1944
  180  65.5915 182.3101   4997     4  2796  2201
  181  65.6940 182.2030   4993     4  2818  2175
  182  65.6612 182.2760   5034    41  2724  2310
  183  65.5437 182.2583   4978    56  2644  2334
  184  65.6240 182.3747   5036    58  2720  2316
  185  65.6239 182.3777   4976    60  3051  1925
  186  65.8070 182.2749   4901    75  2869  2032
  187  65.6938 182.2045   4931    30  2891  2040
  188  65.5455 182.2679   4909    22  2853  2056
  189  65.5441 182.2555   4915     6  2768  2147
  190  65.5435 182.2593   4890    25  2691  2199
  191  65.5925 182.3119   4947    57  2732  2215
  192  65.5948 182.3250   4887    60  3104  1783
  193  65.5950 182.3236   4961    74  2730  2231
  194  65.6159 182.2246   4895    66  2722  2173
  195  65.5743 182.3267   4899     4  2774  2125
  196  65.5402 182.2635   4970    71  2661  2309
  197  65.5445 182.2710   4853   117  2750  2103
  198  65.5668 182.1097   4865    12  2773  2092
  199  65.4702 182.3011   4827    38  2776  2051
  200  65.5410 182.2573   4834     7  2650  2184
  201  65.6487 182.2907   4840     6  2901  1939
  202  65.9078 182.3881   4810    30  2635  2175
  203  65.7236 182.2972   4887    77  2720  2167
  204  65.6011 182.4172   4810    77  2754  2056
  205  65.6139 182.2229   4827    17  2659  2168
  206  65.4730 182.3014   4838    11  2680  2158
  207  65.4600 182.2297   4803    35  2556  2247
  208  65.5470 182.2509   4722    81  2869  1853
  209  65.6975 182.3922   4746    24  2823  1923
  210  65.7105 182.3949   4821    75  2861  1960
  211  65.5765 182.3369   4804    17  2949  1855
  212  65.5049 182.3711   4801     3  2740  2061
  213  65.4700 182.2866   4745    56  2597  2148
  214  65.6376 182.3382   4720    25  2633  2087
  215  65.6367 182.3385   4698    22  2761  1937
  216  65.6811 182.1828   4697     1  2690  2007
  217  65.5665 182.2595   4790    93  2593  2197
  218  65.4996 182.4955   4708    82  2585  2123
  219  65.4504 182.4410   4784    76  2968  1816
  220  65.7830 182.3782   4760    24  2600  2160
  221  65.6013 182.4188   4720    40  2813  1907
  222  65.5032 182.4938   4769    49  2948  1821
  223  65.5555 182.4222   4775     6  2911  1864
  224  65.4482 182.4425   4809    34  2749  2060
  225  65.4488 182.4432   4744    65  2724  2020
  226  65.7105 182.5295   4815    71  2560  2255
  227  65.5576 182.5493   4822     7  2617  2205
  228  65.5034 182.3742   4859    37  2604  2255
  229  65.5057 182.4960   4785    74  2683  2102
  230  65.4509 182.4459   4773    12  2814  1959
  231  65.7097 182.5315   4770     3  2744  2026
  232  65.7928 182.5218   4790    20  2720  2070
  233  65.7293 182.6622   4866    76  2712  2154
  234  65.6285 182.5819   4889    23  2973  1916
  235  65.6946 182.5312   4857    32  2659  2198
  236  65.6269 182.5815   4852     5  2916  1936
  237  65.7373 182.6058   4848     4  2586  2262
  238  65.8071 182.6383   4866    18  2594  2272
  239  65.8893 182.6318   4836    30  2976  1860
  240  65.7322 182.6686   4883    47  2736  2147
  241  65.8072 182.6382   4887     4  2693  2194
  242  65.7290 182.6683   4840    47  2948  1892
  243  65.8072 182.6424   4872    32  2598  2274
  244  65.8925 182.6332   4831    41  2612  2219
  245  65.9778 182.6569   4847    16  2805  2042
  246  65.9766 182.6562   4882    35  2715  2167
  247  65.8090 182.6412   4870    12  2833  2037
  248  65.9115 182.7144   4851    19  2686  2165
  249  65.8935 182.6348   4885    34  2651  2234
  250  65.9804 182.6573   4923    38  2618  2305
  251  65.9808 182.6595   4920     3  2661  2259
  252  65.9812 182.6548   4874    46  2696  2178
  253  65.9802 182.6554   4860    14  2752  2108
  254  65.9610 182.5817   4932    72  2598  2334
  255  66.2355 182.6271   4973    41  2896  2077
  256  66.2012 182.6987   4959    14  2778  2181
  257  66.0649 182.6447   4934    25  2669  2265
  258  65.9808 182.6570   4960    26  2891  2069
  259  65.9615 182.5818   4909    51  2638  2271
  260  66.0443 182.7058   4899    10  2582  2317
  261  66.3345 182.7227   4928    29  2565  2363
  262  66.3006 182.7968   4918    10  2700  2218
  263  66.3034 182.7968   4963    45  2588  2375
  264  66.2011 182.6970   4950    13  2612  2338
  265  66.2459 182.6206   4999    49  2619  2380
  266  66.2709 182.6893   4919    80  2931  1988
  267  66.3771 182.7633   4931    12  2619  2312
  268  66.4080 182.6929   4900    31  2733  2167
  269  66.3034 182.7958   4849    51  2523  2326
  270  66.2745 182.6880   4905    56  2605  2300
  271  66.2762 182.6888   4900     5  2740  2160
  272  66.3372 182.7213   4870    30  3014  1856
  273  66.4103 182.6905   4930    60  2674  2256
  274  66.5242 182.7665   4885    45  2690  2195
  275  66.4122 182.6913   4879     6  2646  2233
  276  66.2768 182.6893   4938    59  2733  2205
  277  66.3059 182.7965   4929     9  2913  2016
  278  66.4098 182.6915   4907    22  2519  2388
  279  66.4796 182.7143   4952    45  2498  2454
  280  66.5263 182.7671   4908    44  2630  2278
  281  66.4804 182.7140   4900     8  2620  2280
  282  66.5456 182.6715   4953    53  2580  2373
  283  66.4122 182.6908   4932    21  2544  2388
  284  66.5292 182.7658   4919    13  2715  2204
  285  66.5312 182.7709   4939    20  2942  1997
  286  66.5466 182.6729   4895    44  2555  2340
  287  66.5474 182.6724   4889     6  2912  1977
  288  66.4807 182.7131   4949    60  2710  2239
  289  66.5194 182.8455   4981    32  2691  2290
  290  66.5308 182.7666   5008    27  2570  2438
  291  66.5200 182.8480   4948    60  2567  2381
  292  66.6020 182.7227   4898    50  2834  2064
  293  66.5497 182.6715   4965    67  2688  2277
  294  66.5992 182.7218   4891    74  2730  2161
  295  66.5304 182.7668   4972    81  2751  2221
  296  66.5333 182.7673   4936    36  2556  2380
  297  66.6040 182.7252   4986    50  2861  2125
  298  66.6036 182.7242   4986     0  2615  2371
  299  66.5511 182.6712   4966    20  2857  2109
  300  66.5305 182.7659   4897    69  2550  2347
  301  66.5301 182.7692   4937    40  2683  2254
  302  66.5903 182.8065   4922    15  2543  2379
  303  66.6031 182.7254   4943    21  2515  2428
  304  66.6042 182.7257   4975    32  2839  2136
  305  66.6047 182.7220   4958    17  3000  1958
  306  66.6022 182.7218   4983    25  2544  2439
  307  66.5331 182.7682   5003    20  2900  2103
  308  66.6043 182.7249   5020    17  2564  2456
  309  66.6402 182.8642   5017     3  2529  2488
  310  66.6069 182.7235   4927    90  2830  2097
  311  66.6032 182.7215   4979    52  2720  2259
  312  66.5368 182.7663   5007    28  2526  2481
  313  66.6039 182.7249   5005     2  2532  2473
  314  66.5576 182.6736   5001     4  2561  2440
  315  66.6083 182.6086   4986    15  2586  2400
  316  66.6038 182.7223   4940    46  2539  2401
  317  66.5325 182.7655   4926    14  2852  2074
  318  66.4881 182.7146   4988    62  2528  2460
  319  66.5567 182.6697   4992     4  2589  2403
  320  66.6525 182.7837   5015    23  2796  2219
  321  66.6056 182.6072   4925    90  2486  2439
  322  66.6707 182.6703   5036   111  2592  2444
  323  66.6057 182.7195   5020    16  2746  2274
  324  66.5524 182.6705   5004    16  2758  2246
  325  66.5540 182.6685   4980    24  2564  2416
  326  66.5583 182.6728   5017    37  2855  2162
  327  66.5487 182.7514   5042    25  2729  2313
  328  66.6728 182.6707   5062    20  2792  2270
  329  66.4901 182.7122   4990    72  2457  2533
  330  66.5552 182.6690   5091   101  2689  2402
  331  66.5596 182.6683   5041    50  2702  2339
  332  66.7669 182.7646   5074    33  2594  2480
  333  66.6415 182.8626   5021    53  2993  2028
  334  66.6084 182.7219   4949    72  2986  1963
  335  66.5541 182.6691   4987    38  2589  2398
  336  66.5554 182.6677   5042    55  2703  2339
  337  66.6057 182.6034   5041     1  2486  2555
  338  66.6739 182.6500   4984    57  2795  2189
  339  66.6087 182.7204   4956    28  2840  2116
  340  66.6216 182.6176   5082   126  2450  2632
  341  66.5265 182.5988   5098    16  2464  2634
  342  66.5760 182.5337   5051    47  2984  2067
  343  66.5293 182.5977   5085    34  2813  2272
  344  66.6232 182.6180   5027    58  2797  2230
  345  66.6638 182.5522   5056    29  2655  2401
  346  66.5266 182.5965   4981    75  2401  2580
  347  66.5057 182.5018   5005    24  2623  2382
  348  66.5726 182.5336   5002     3  2649  2353
  349  66.5735 182.5316   5041    39  2658  2383
  350  66.5273 182.5961   4984    57  2946  2038
  351  66.6315 182.4866   4995    11  2662  2333
  352  66.5055 182.5007   4979    16  2507  2472
  353  66.5032 182.5007   4911    68  2515  2396
  354  66.5022 182.4994   5024   113  2522  2502
  355  66.4564 182.5638   4988    36  2486  2502
  356  66.5026 182.5707   4993     5  2502  2491
  357  66.5663 182.5265   4940    53  2934  2006
  358  66.3928 182.6062   4924    16  2530  2394
  359  66.4271 182.4668   4916     8  2492  2424
  360  66.4504 182.5595   4906    10  2594  2312
  361  66.4994 182.4950   4930    24  2643  2287
  362  66.3734 182.5149   4923     7  2401  2522
  363  66.4546 182.5596   4991    68  2492  2499
  364  66.4300 182.4660   4944    47  2475  2469
  365  66.3978 182.3947   4947     3  2458  2489
  366  66.3960 182.3967   4868    79  2406  2462
  367  66.2912 182.5107   4886    18  2371  2515
  368  66.2912 182.5114   4832    54  2566  2266
  369  66.3947 182.3971   4897    65  2501  2396
  370  66.2976 182.2790   4847    50  2410  2437
  371  66.2351 182.4635   4889    42  2552  2337
  372  66.2342 182.4611   4914    25  2501  2413
  373  66.2342 182.4607   4872    42  2449  2423
  374  66.2327 182.4621   4842    30  2322  2520
  375  66.2318 182.4647   4859    17  2484  2375
  376  66.1587 182.2596   4842    17  2601  2241
  377  66.2011 182.3784   4780    62  2894  1886
  378  66.2284 182.4620   4867    87  2504  2363
  379  66.1573 182.4513   4930    63  2503  2427
  380  65.9851 182.3657   4871    59  2741  2130
  381  65.9857 182.3691   4888    17  2413  2475
  382  65.9059 182.3708   4857    31  2727  2130
  383  65.9827 182.3660   4800    57  2850  1950
  384  65.9987 182.4893   4855    55  2471  2384
  385  65.8649 182.4515   4868    13  2468  2400
  386  65.9425 182.3039   4819    49  2496  2323
  387  65.9392 182.3015   4789    30  2562  2227
  388  65.8284 182.3833   4800    11  2655  2145
  389  65.7298 182.3038   4811    11  2523  2288
  390  65.7321 182.3078   4864    53  2825  2039
  391  65.7667 182.2372   4869     5  2434  2435
  392  65.7560 182.3763   4795    74  2564  2231
  393  65.7535 182.3775   4789     6  2363  2426
  394  65.7288 182.3034   4830    41  2343  2487
  395  65.7287 182.3036   4736    94  2576  2160
  396  65.6596 182.3375   4808    72  2490  2318
  397  65.7259 182.3083   4839    31  2444  2395
  398  65.7294 182.3089   4794    45  2466  2328
  399  65.7306 182.2270   4864    70  2614  2250
  400  65.5929 182.3017   4759   105  2430  2329
  401  65.5239 182.2812   4807    48  2406  2401
  402  65.5902 182.3122   4834    27  2792  2042
  403  65.7216 182.3088   4763    71  2437  2326
  404  65.5865 182.3150   4759     4  2511  2248
  405  65.5220 182.2824   4773    14  2651  2122
  406  65.4857 182.1504   4750    23  2453  2297
  407  65.4035 182.2732   4687    63  2411  2276
  408  65.5223 182.2824   4754    67  2304  2450
  409  65.5946 182.2365   4811    57  2444  2367
  410  65.5312 182.2017   4738    73  2475  2263
  411  65.4717 182.2285   4762    24  2391  2371
  412  65.4695 182.0768   4781    19  2487  2294
  413  65.3993 182.2720   4747    34  2544  2203
  414  65.4290 182.1980   4755     8  2404  2351
  415  65.4062 182.1124   4789    34  2445  2344
  416  65.4712 182.2288   4787     2  2287  2500
  417  65.4699 182.2295   4779     8  2805  1974
  418  65.4557 182.1553   4788     9  2454  2334
  419  65.4128 182.1206   4774    14  2418  2356
  420  65.3984 182.2711   4712    62  2460  2252
  421  65.4404 182.1166   4753    41  2696  2057
  422  65.4105 182.1916   4697    56  2632  2065
  423  65.3985 182.1172   4745    48  2274  2471
  424  65.3978 182.1160   4692    53  2672  2020
  425  65.3362 182.1370   4711    19  2385  2326
  426  65.3854 182.1968   4737    26  2415  2322
  427  65.3984 182.2722   4696    41  2783  1913
  428  65.3220 182.0995   4729    33  2382  2347
  429  65.2609 182.1197   4707    22  2372  2335
  430  65.2167 182.0192   4640    67  2436  2204
  431  65.0658 182.1622   4657    17  2359  2298
  432  65.2084 182.1817   4676    19  2616  2060
  433  65.3953 182.1169   4678     2  2408  2270
  434  65.3071 182.1813   4650    28  2641  2009
  435  65.2513 182.2459   4622    28  2383  2239
  436  65.1272 182.2063   4668    46  2386  2282
  437  64.9847 182.0817   4647    21  2652  1995
  438  65.2052 182.1845   4674    27  2715  1959
  439  65.2746 182.0397   4682     8  2655  2027
  440  65.2595 182.1186   4671    11  2355  2316
  441  65.0637 182.1606   4632    39  2489  2143
  442  65.0039 181.9154   4646    14  2407  2239
  443  65.0634 182.1618   4621    25  2472  2149
  444  65.2044 182.1809   4624     3  2630  1994
  445  65.3178 182.0990   4651    27  2489  2162
  446  65.3193 182.0977   4653     2  2706  1947
  447  64.9831 182.0806   4650     3  2346  2304
  448  65.0024 182.0000   4693    43  2365  2328
  449  65.0035 182.0006   4643    50  2447  2196
  450  65.3130 182.0200   4637     6  2339  2298
  451  65.2400 182.2364   4641     4  2432  2209
  452  64.9203 182.2207   4593    48  2434  2159
  453  64.9804 182.1633   4639    46  2440  2199
  454  64.9995 182.0003   4580    59  2466  2114
  455  65.0233 182.3349   4487    93  2422  2065
  456  65.2401 182.2372   4536    49  2370  2166
  457  64.9799 182.2694   4504    32  2338  2166
  458  64.9778 182.0802   4573    69  2628  1945
  459  64.9196 182.1393   4568     5  2321  2247
  460  64.9171 182.1381   4522    46  2449  2073
  461  64.9792 182.2670   4509    13  2321  2188
  462  65.0203 182.3372   4462    47  2386  2076
  463  64.9819 182.2668   4604   142  2325  2279
  464  64.9789 182.0797   4525    79  2261  2264
  465  64.9987 182.0002   4518     7  2665  1853
  466  64.8798 182.0200   4554    36  2352  2202
  467  64.9179 182.2231   4501    53  2352  2149
  468  64.9161 182.1457   4520    19  2370  2150
  469  64.9795 182.1649   4537    17  2378  2159
  470  64.9120 182.1268   4488    49  2409  2079
  471  64.8856 181.8030   4533    45  2411  2122
  472  64.8044 182.0439   4535     2  2352  2183
  473  64.8053 182.0437   4504    31  2283  2221
  474  65.0208 182.3378   4515    11  2360  2155
  475  64.9784 182.1695   4456    59  2502  1954
  476  64.9761 182.1660   4551    95  2309  2242
  477  64.8819 181.8879   4454    97  2295  2159
  478  64.7251 182.0620   4507    53  2549  1958
  479  64.8045 182.0436   4475    32  2322  2153
  480  64.9534 182.2225   4451    24  2438  2013
  481  64.9756 182.0865   4513    62  2341  2172
  482  64.8188 181.9578   4434    79  2312  2122
  483  64.8009 182.0455   4392    42  2291  2101
  484  64.7590 182.1323   4411    19  2364  2047
  485  64.9779 182.2693   4488    77  2249  2239
  486  64.8520 182.1892   4444    44  2555  1889
  487  64.8839 181.8902   4403    41  2315  2088
  488  64.8014 182.0454   4408     5  2208  2200
  489  64.8191 182.1776   4373    35  2257  2116
  490  64.8200 181.9580   4395    22  2316  2079
  491  64.8831 181.8906   4356    39  2480  1876
  492  64.8888 182.1757   4402    46  2599  1803
  493  64.8506 182.1895   4428    26  2318  2110
  494  64.8202 181.9569   4353    75  2288  2065
  495  64.8016 182.0448   4385    32  2229  2156
  496  64.8191 181.9588   4341    44  2549  1792
  497  64.8817 181.8892   4366    25  2252  2114
  498  64.8628 181.9810   4334    32  2280  2054
  499  64.8193 181.9575   4339     5  2215  2124
