# Supplementary material for: Maximum likelihood-based estimation of diffusion coefficient is quick and reliable method for analyzing estradiol actions on surface receptor movements
Source: Front Neuroinform. 2023 Mar 8;17:1005936. doi: 10.3389/fninf.2023.1005936 (PMC10031098; doi:10.3389/fninf.2023.1005936)
Supplement: Supplementary file 3 [file Data_Sheet_3.ZIP › 01-measured/00-Immobile/37C/workstate_27_0012.dat]

    0  377.4510 193.4268   9429     0  5223  4206
    1  377.4954 193.4929   9461    32  5301  4160
    2  377.5008 193.4922   9441    20  4615  4826
    3  377.3912 193.6002   9572   131  4842  4730
    4  377.4365 193.5361   9674   102  4794  4880
    5  377.3870 193.5961   9598    76  5259  4339
    6  377.4510 193.4275   9515    83  4768  4747
    7  377.5007 193.4923   9467    48  4589  4878
    8  377.5007 193.4952   9478    11  5360  4118
    9  377.6044 193.3909   9477     1  4624  4853
   10  377.3934 193.5969   9727   250  5211  4516
   11  377.5400 193.4260   9484   243  4674  4810
   12  377.4520 193.4301   9569    85  4470  5099
   13  377.5033 193.4913   9523    46  5309  4214
   14  377.5057 193.4960   9425    98  5093  4332
   15  377.5593 193.4521   9486    61  4723  4763
   16  377.6017 193.3909   9478     8  5250  4228
   17  377.4522 193.4264   9521    43  4797  4724
   18  377.3925 193.3837   9572    51  4758  4814
   19  377.4541 193.4261   9570     2  5172  4398
   20  377.6085 193.3905   9556    14  5039  4517
   21  377.5639 193.4522   9582    26  5026  4556
   22  377.6035 193.3906   9590     8  5034  4556
   23  377.4983 193.3702   9614    24  5178  4436
   24  377.4569 193.4293   9704    90  5186  4518
   25  377.5039 193.3713   9643    61  4623  5020
   26  377.6088 193.3875   9599    44  4645  4954
   27  377.6030 193.3837   9623    24  4651  4972
   28  377.4890 193.2186   9622     1  4506  5116
   29  377.5009 193.2216   9546    76  5299  4247
   30  377.5479 193.4316   9548     2  4966  4582
   31  377.6122 193.3880   9553     5  5207  4346
   32  377.6089 193.3867   9599    46  4606  4993
   33  377.6043 193.3852   9600     1  4943  4657
   34  377.5586 193.1858   9669    69  4955  4714
   35  377.4931 193.2923   9639    30  5149  4490
   36  377.5593 193.3286   9657    18  4627  5030
   37  377.6090 193.3895   9592    65  4655  4937
   38  377.6079 193.3879   9626    34  4951  4675
   39  377.5628 193.1835   9610    16  5223  4387
   40  377.5025 193.1508   9678    68  5208  4470
   41  377.5572 193.1851   9662    16  5258  4404
   42  377.6079 193.3848   9631    31  4618  5013
   43  377.5603 193.1838   9588    43  4591  4997
   44  377.6100 193.3839   9535    53  4617  4918
   45  377.5630 193.3262   9595    60  5270  4325
   46  377.5011 193.1473   9542    53  4593  4949
   47  377.5586 193.1766   9483    59  4615  4868
   48  377.4971 193.1424   9625   142  5055  4570
   49  377.5354 193.1148   9552    73  4601  4951
   50  377.5719 193.2492   9485    67  4563  4922
   51  377.5592 193.1828   9565    80  4871  4694
   52  377.4944 193.1419   9587    22  4448  5139
   53  377.4684 193.0748   9611    24  5047  4564
   54  377.4723 193.0757   9566    45  4640  4926
   55  377.5318 193.1101   9424   142  5232  4192
   56  377.4960 193.1410   9420     4  4662  4758
   57  377.4066 193.1090   9472    52  5044  4428
   58  377.4089 193.1062   9455    17  5074  4381
   59  377.4629 193.0709   9454     1  4449  5005
   60  377.4637 193.0741   9421    33  5033  4388
   61  377.4714 193.0794   9505    84  4667  4838
   62  377.4075 193.1102   9432    73  5050  4382
   63  377.3782 193.0330   9455    23  5081  4374
   64  377.3095 192.9989   9419    36  5052  4367
   65  377.1262 192.9329   9348    71  4411  4937
   66  377.3758 192.9678   9358    10  4502  4856
   67  377.4029 193.1046   9375    17  4592  4783
   68  377.4035 193.1080   9346    29  5081  4265
   69  377.3146 193.0047   9384    38  4968  4416
   70  377.2493 192.8789   9319    65  4456  4863
   71  377.0543 192.9482   9329    10  4442  4887
   72  377.1087 192.8992   9283    46  4444  4839
   73  377.2509 192.8762   9314    31  5000  4314
   74  377.1916 193.0524   9336    22  4937  4399
   75  377.1038 192.8975   9357    21  4429  4928
   76  377.1033 192.8967   9290    67  4406  4884
   77  377.0514 192.9525   9371    81  4983  4388
   78  377.0026 193.0022   9233   138  4556  4677
   79  377.0001 192.9986   9325    92  4578  4747
   80  376.9494 192.8108   9295    30  4529  4766
   81  376.8048 192.7999   9288     7  4938  4350
   82  376.7450 192.7852   9224    64  4514  4710
   83  376.8551 192.9641   9330   106  4969  4361
   84  376.7636 193.0556   9246    84  4525  4721
   85  376.7434 192.9312   9370   124  4419  4951
   86  376.7379 192.9302   9283    87  5097  4186
   87  376.7075 192.9062   9179   104  5002  4177
   88  376.8059 192.8439   9237    58  4365  4872
   89  376.7366 192.9299   9272    35  5053  4219
   90  376.6649 192.7825   9207    65  5071  4136
   91  376.5676 192.6826   9203     4  5155  4048
   92  376.3996 192.6226   9171    32  4938  4233
   93  376.4911 192.7269   9204    33  4600  4604
   94  376.5969 192.8203   9093   111  4350  4743
   95  376.7824 192.9832   9218   125  4365  4853
   96  376.7848 192.9842   9230    12  5069  4161
   97  376.7412 192.9306   9257    27  5073  4184
   98  376.6590 192.7787   9075   182  5016  4059
   99  376.3954 192.6206   9210   135  4943  4267
  100  376.3914 192.6226   9217     7  4280  4937
  101  376.3906 192.6273   9272    55  4541  4731
  102  376.4775 192.7891   9194    78  4235  4959
  103  376.5639 193.0321   9170    24  5051  4119
  104  376.4934 192.7960   9136    34  4541  4595
  105  376.3946 192.6257   9147    11  4286  4861
  106  376.3920 192.6227   9114    33  4940  4174
  107  376.3890 192.6243   9168    54  5003  4165
  108  376.4377 192.6796   9150    18  4945  4205
  109  376.4393 192.6809   9073    77  4962  4111
  110  376.3888 192.6273   9182   109  4934  4248
  111  376.4143 192.6921   9056   126  5004  4052
  112  376.3533 192.6896   9091    35  4961  4130
  113  376.2897 192.7209   9142    51  4976  4166
  114  376.3570 192.6893   9080    62  4921  4159
  115  376.3852 192.6246   9012    68  5006  4006
  116  376.3520 192.6875   9018     6  5011  4007
  117  376.2833 192.7202   9036    18  4274  4762
  118  376.2821 192.7196   9100    64  4932  4168
  119  376.3272 192.8562   9108     8  4983  4125
  120  376.2892 192.7201   9026    82  4995  4031
  121  376.2837 192.7174   8921   105  4459  4462
  122  376.2772 192.7192   8919     2  4927  3992
  123  376.2066 192.6917   8983    64  4989  3994
  124  376.2771 192.7192   8958    25  4993  3965
  125  376.2814 192.7244   9006    48  4984  4022
  126  376.2783 192.8008   8920    86  4868  4052
  127  376.2839 192.7197   8905    15  4267  4638
  128  376.1323 192.7009   8857    48  4952  3905
  129  376.1290 192.6975   8891    34  4466  4425
  130  376.1278 192.6982   8933    42  4228  4705
  131  376.2262 192.7704   8979    46  5044  3935
  132  376.2770 192.7231   9010    31  4971  4039
  133  376.2780 192.7216   8934    76  4968  3966
  134  376.1981 192.7260   8901    33  4473  4428
  135  376.1291 192.7005   8829    72  4248  4581
  136  375.9231 192.7476   8801    28  4416  4385
  137  375.9989 192.7606   8862    61  4948  3914
  138  376.2758 192.7207   8905    43  4943  3962
  139  376.1295 192.7018   8924    19  4407  4517
  140  375.8515 192.7709   8909    15  4971  3938
  141  375.8009 192.7220   8959    50  4952  4007
  142  375.9982 192.7657   9010    51  4997  4013
  143  376.0733 192.7520   8828   182  4439  4389
  144  376.1261 192.7013   8848    20  4930  3918
  145  375.9783 192.7086   8848     0  4248  4600
  146  375.7697 192.7661   8801    47  4219  4582
  147  375.7167 192.7171   8898    97  4404  4494
  148  375.7708 192.7688   8888    10  4892  3996
  149  375.9227 192.7881   8802    86  4870  3932
  150  376.1263 192.7024   8797     5  4887  3910
  151  375.8452 192.7855   8759    38  4905  3854
  152  375.7695 192.7672   8755     4  4246  4509
  153  375.7170 192.7180   8813    58  5002  3811
  154  375.7140 192.7194   8705   108  4241  4464
  155  375.7274 192.7040   8774    69  4363  4411
  156  375.7269 192.7057   8719    55  4404  4315
  157  375.8450 192.7809   8798    79  5181  3617
  158  375.7701 192.7687   8795     3  4382  4413
  159  375.7702 192.7717   8824    29  4955  3869
  160  375.8426 192.7861   8804    20  4371  4433
  161  375.7194 192.8306   8818    14  4382  4436
  162  375.6766 192.7687   8722    96  4920  3802
  163  375.6096 192.6092   8762    40  4925  3837
  164  375.6067 192.6075   8763     1  4836  3927
  165  375.7110 192.7161   8818    55  4866  3952
  166  375.7144 192.8278   8681   137  4902  3779
  167  375.7174 192.8291   8694    13  4857  3837
  168  375.6775 192.7687   8704    10  4159  4545
  169  375.7121 192.7172   8736    32  4377  4359
  170  375.5746 192.8059   8717    19  4393  4324
  171  375.6577 192.6618   8633    84  4245  4388
  172  375.6080 192.7288   8674    41  4316  4358
  173  375.6078 192.7302   8745    71  4916  3829
  174  375.6981 192.7803   8661    84  4912  3749
  175  375.7409 192.8412   8686    25  4357  4329
  176  375.5755 192.6834   8752    66  4149  4603
  177  375.6579 192.6641   8660    92  4315  4345
  178  375.6074 192.7246   8631    29  4188  4443
  179  375.5784 192.7994   8568    63  4955  3613
  180  375.5798 192.8010   8614    46  4334  4280
  181  375.5764 192.6821   8613     1  4799  3814
  182  375.6284 192.7376   8610     3  4928  3682
  183  375.5743 192.8018   8650    40  4129  4521
  184  375.5766 192.8016   8642     8  4955  3687
  185  375.6592 192.9181   8617    25  4300  4317
  186  375.6583 192.6617   8622     5  4391  4231
  187  375.7403 192.8420   8693    71  4345  4348
  188  375.6257 192.7361   8621    72  4942  3679
  189  375.5236 192.7458   8628     7  4334  4294
  190  375.5733 192.7987   8561    67  4303  4258
  191  375.5869 192.8773   8567     6  4896  3671
  192  375.5766 192.8002   8618    51  5125  3493
  193  375.6382 192.8144   8558    60  4332  4226
  194  375.5732 192.6823   8550     8  4943  3607
  195  375.5865 192.8773   8615    65  4162  4453
  196  375.5870 192.8770   8557    58  4929  3628
  197  375.6370 192.8110   8443   114  5065  3378
  198  375.5538 192.9319   8399    44  4951  3448
  199  375.5006 192.7142   8488    89  4130  4358
  200  375.5204 192.7452   8392    96  4844  3548
  201  375.5779 192.9569   8389     3  4861  3528
  202  375.6437 192.8144   8491   102  4914  3577
  203  375.7995 192.8036   8432    59  4851  3581
  204  375.7163 192.8292   8461    29  4969  3492
  205  375.5841 192.8757   8415    46  4284  4131
  206  375.5797 192.8736   8319    96  4263  4056
  207  375.6279 192.8913   8400    81  4952  3448
  208  375.6368 192.8108   8441    41  4889  3552
  209  375.5608 192.9347   8370    71  4904  3466
  210  375.6378 192.9546   8415    45  4122  4293
  211  375.5030 192.9967   8394    21  4316  4078
  212  375.6297 192.8915   8344    50  4872  3472
  213  375.6272 192.8897   8366    22  4961  3405
  214  375.6293 192.8911   8385    19  4967  3418
  215  375.6368 192.9533   8329    56  4954  3375
  216  375.5044 192.9999   8321     8  4266  4055
  217  375.5714 192.9570   8407    86  4910  3497
  218  375.5728 192.9565   8343    64  4823  3520
  219  375.5014 192.9971   8391    48  4925  3466
  220  375.5005 192.9979   8371    20  4889  3482
  221  375.5598 192.9358   8363     8  4294  4069
  222  375.5541 192.9327   8351    12  4304  4047
  223  375.5012 192.9967   8315    36  4914  3401
  224  375.5008 192.9995   8327    12  4263  4064
  225  375.4487 193.0629   8390    63  4996  3394
  226  375.5809 193.1521   8364    26  5017  3347
  227  375.5049 193.0041   8364     0  5002  3362
  228  375.4316 193.0428   8372     8  4752  3620
  229  375.5734 192.9596   8332    40  4889  3443
  230  375.5023 193.0031   8361    29  4837  3524
  231  375.5262 193.0909   8286    75  4854  3432
  232  375.6426 193.2725   8292     6  4254  4038
  233  375.5696 193.2344   8255    37  4868  3387
  234  375.7020 193.0464   8313    58  4829  3484
  235  375.5677 193.1108   8326    13  4784  3542
  236  375.5044 193.2866   8300    26  4859  3441
  237  375.6492 193.3474   8364    64  4855  3509
  238  375.6972 193.2844   8381    17  4832  3549
  239  375.7299 193.3121   8374     7  4799  3575
  240  375.7254 193.3096   8367     7  4752  3615
  241  375.7257 193.3112   8381    14  4058  4323
  242  375.7617 193.2403   8407    26  4794  3613
  243  375.8375 193.2259   8422    15  4753  3669
  244  375.9366 193.3069   8403    19  4713  3690
  245  375.7675 193.2424   8356    47  4005  4351
  246  375.7326 193.3118   8436    80  4245  4191
  247  375.7650 193.2422   8423    13  4801  3622
  248  375.7887 193.3110   8418     5  4223  4195
  249  375.9401 193.3047   8443    25  4290  4153
  250  375.9442 193.3083   8457    14  3986  4471
  251  376.0777 193.4822   8393    64  4268  4125
  252  376.0200 193.3008   8446    53  4814  3632
  253  375.8658 193.3206   8424    22  4017  4407
  254  375.9031 193.3807   8506    82  4728  3778
  255  376.2071 193.5434   8625   119  4824  3801
  256  376.1562 193.4963   8420   205  3912  4508
  257  376.0760 193.5048   8552   132  4258  4294
  258  376.0208 193.3007   8415   137  4691  3724
  259  376.1484 193.3658   8423     8  4054  4369
  260  376.1106 193.4309   8498    75  4744  3754
  261  376.2819 193.5149   8598   100  4815  3783
  262  376.2847 193.5123   8625    27  4808  3817
  263  376.3232 193.4487   8421   204  4708  3713
  264  376.2533 193.4758   8401    20  3986  4415
  265  376.2130 193.3183   8487    86  3945  4542
  266  376.3184 193.4270   8433    54  4636  3797
  267  376.2840 193.5142   8645   212  4999  3646
  268  376.3303 193.4477   8375   270  4754  3621
  269  376.3900 193.3999   8418    43  4701  3717
  270  376.3926 193.4000   8434    16  4673  3761
  271  376.3192 193.4253   8396    38  4629  3767
  272  376.3931 193.3975   8384    12  4602  3782
  273  376.3572 193.5442   8570   186  4751  3819
  274  376.4647 193.4302   8444   126  3906  4538
  275  376.4668 193.4299   8394    50  4578  3816
  276  376.4620 193.4285   8420    26  3967  4453
  277  376.4642 193.4269   8379    41  4596  3783
  278  376.3999 193.4778   8424    45  4259  4165
  279  376.4486 193.5624   8568   144  4213  4355
  280  376.4971 193.4993   8428   140  3949  4479
  281  376.4998 193.4949   8350    78  4215  4135
  282  376.4965 193.4940   8449    99  4665  3784
  283  376.4931 193.4943   8471    22  4532  3939
  284  376.4993 193.4964   8426    45  4207  4219
  285  376.5018 193.4982   8485    59  4748  3737
  286  376.5019 193.4952   8355   130  4567  3788
  287  376.4972 193.4990   8515   160  3920  4595
  288  376.4940 193.4969   8496    19  4214  4282
  289  376.4975 193.4957   8458    38  4515  3943
  290  376.5003 193.4953   8449     9  4701  3748
  291  376.5064 193.4999   8400    49  4009  4391
  292  376.5056 193.4982   8377    23  4558  3819
  293  376.5023 193.4990   8463    86  4574  3889
  294  376.5008 193.4945   8444    19  4557  3887
  295  376.5021 193.4972   8403    41  4502  3901
  296  376.5046 193.4953   8412     9  4034  4378
  297  376.5097 193.4976   8412     0  4046  4366
  298  376.5105 193.4963   8454    42  4072  4382
  299  376.5054 193.4951   8460     6  4149  4311
  300  376.5488 193.4313   8438    22  4144  4294
  301  376.5042 193.4945   8439     1  4495  3944
  302  376.5084 193.4962   8483    44  4610  3873
  303  376.5090 193.5002   8613   130  4138  4475
  304  376.5122 193.4938   8484   129  4668  3816
  305  376.5096 193.4964   8457    27  4104  4353
  306  376.5050 193.4934   8425    32  3979  4446
  307  376.5499 193.4334   8437    12  4073  4364
  308  376.5100 193.4981   8426    11  4516  3910
  309  376.5130 193.4999   8452    26  4481  3971
  310  376.5590 193.4327   8406    46  4096  4310
  311  376.6106 193.3886   8438    32  4123  4315
  312  376.5062 193.4964   8527    89  4593  3934
  313  376.6157 193.3912   8408   119  4010  4398
  314  376.5755 193.5385   8622   214  4076  4546
  315  376.5769 193.5435   8619     3  4497  4122
  316  376.6172 193.3916   8481   138  4100  4381
  317  376.6094 193.3894   8478     3  4618  3860
  318  376.6126 193.3907   8481     3  4566  3915
  319  376.6152 193.3890   8501    20  4023  4478
  320  376.5125 193.4958   8552    51  4084  4468
  321  376.6390 193.4966   8580    28  4091  4489
  322  376.6178 193.3876   8542    38  4088  4454
  323  376.6134 193.3851   8540     2  4072  4468
  324  376.6148 193.3895   8619    79  4019  4600
  325  376.6150 193.3876   8601    18  4604  3997
  326  376.6754 193.4360   8601     0  4003  4598
  327  376.6194 193.3909   8583    18  4450  4133
  328  376.6181 193.3897   8614    31  4106  4508
  329  376.6179 193.3852   8567    47  3983  4584
  330  376.6172 193.3851   8594    27  4545  4049
  331  376.6766 193.4305   8630    36  4016  4614
  332  376.6779 193.4337   8616    14  4446  4170
  333  376.6200 193.3872   8649    33  4056  4593
  334  376.6222 193.3885   8575    74  4069  4506
  335  376.6169 193.3843   8536    39  4089  4447
  336  376.6114 193.3825   8575    39  4614  3961
  337  376.6254 193.3079   8655    80  4405  4250
  338  376.6275 193.3081   8583    72  4072  4511
  339  376.6206 193.3848   8622    39  4514  4108
  340  376.6168 193.3811   8597    25  4592  4005
  341  376.6157 193.3788   8541    56  4629  3912
  342  376.5728 193.3218   8545     4  4401  4144
  343  376.6203 193.3782   8521    24  4515  4006
  344  376.6179 193.3827   8539    18  4051  4488
  345  376.6204 193.3769   8489    50  4388  4101
  346  376.5452 193.1094   8545    56  4557  3988
  347  376.5062 193.1392   8593    48  4028  4565
  348  376.5715 193.3199   8582    11  4380  4202
  349  376.5691 193.1762   8524    58  3986  4538
  350  376.6110 193.2274   8639   115  3943  4696
  351  376.5863 193.1613   8521   118  4501  4020
  352  376.5657 193.0434   8500    21  4054  4446
  353  376.5011 193.0064   8478    22  4081  4397
  354  376.4422 193.0394   8422    56  4456  3966
  355  376.5385 193.1073   8468    46  4323  4145
  356  376.5369 193.1076   8488    20  3974  4514
  357  376.5379 193.1066   8480     8  4367  4113
  358  376.5001 193.0069   8491    11  4425  4066
  359  376.4961 193.0025   8555    64  3906  4649
  360  376.4357 193.0344   8501    54  4128  4373
  361  376.4735 193.0682   8542    41  4433  4109
  362  376.5320 193.1012   8412   130  4022  4390
  363  376.4950 193.0007   8465    53  4415  4050
  364  376.4347 193.0355   8526    61  3890  4636
  365  376.4092 192.9622   8566    40  4468  4098
  366  376.3563 192.9287   8495    71  4497  3998
  367  376.3308 193.0002   8468    27  4429  4039
  368  376.4248 192.8940   8415    53  4063  4352
  369  376.3345 192.8562   8427    12  4072  4355
  370  376.3275 192.8569   8415    12  3835  4580
  371  376.2775 192.7994   8420     5  4487  3933
  372  376.2767 192.8047   8333    87  3864  4469
  373  376.2819 192.7259   8433   100  3805  4628
  374  376.2837 192.7248   8303   130  4477  3826
  375  376.2860 192.7228   8358    55  4396  3962
  376  376.2313 192.7697   8344    14  4368  3976
  377  376.2756 192.7215   8327    17  4416  3911
  378  376.1986 192.7283   8316    11  4027  4289
  379  376.2793 192.7228   8380    64  4442  3938
  380  376.2808 192.7267   8361    19  4467  3894
  381  376.2284 192.7683   8350    11  3976  4374
  382  376.0748 192.7505   8389    39  4507  3882
  383  375.9808 192.7113   8316    73  4325  3991
  384  375.9980 192.7743   8254    62  4425  3829
  385  375.9980 192.7663   8248     6  4429  3819
  386  376.0002 192.7672   8346    98  4451  3895
  387  375.9999 192.7636   8226   120  4361  3865
  388  375.7930 192.6925   8255    29  4371  3884
  389  375.7215 192.7142   8175    80  3947  4228
  390  375.7187 192.7155   8148    27  4423  3725
  391  375.8508 192.7721   8199    51  4387  3812
  392  375.7215 192.7184   8262    63  4365  3897
  393  375.7920 192.6963   8224    38  4008  4216
  394  375.7171 192.7142   8173    51  3873  4300
  395  375.6701 192.6533   8074    99  3923  4151
  396  375.6722 192.6558   8144    70  3877  4267
  397  375.7192 192.7192   8220    76  3849  4371
  398  375.7140 192.7175   8147    73  4477  3670
  399  375.6794 192.6465   8207    60  4323  3884
  400  375.6027 192.6057   8080   127  4482  3598
  401  375.4614 192.5759   8212   132  4431  3781
  402  375.5700 192.5588   8132    80  4447  3685
  403  375.7106 192.7167   8159    27  3960  4199
  404  375.7078 192.7148   8099    60  3997  4102
  405  375.5077 192.5136   8128    29  4295  3833
  406  375.4831 192.7125   8173    45  3738  4435
  407  375.4568 192.5746   8170     3  3726  4444
  408  375.5062 192.5146   8114    56  3927  4187
  409  375.6101 192.6203   8125    11  4476  3649
  410  375.5255 192.6059   8139    14  4289  3850
  411  375.4553 192.5709   8131     8  4316  3815
  412  375.3895 192.6166   8050    81  3760  4290
  413  375.4507 192.5737   8170   120  4019  4151
  414  375.4952 192.5117   8051   119  4438  3613
  415  375.4986 192.5135   8127    76  4337  3790
  416  375.4538 192.5781   8155    28  4369  3786
  417  375.3926 192.6174   8141    14  4450  3691
  418  375.3878 192.6143   8111    30  4402  3709
  419  375.4937 192.5092   8143    32  4007  4136
  420  375.4299 192.5372   8121    22  4331  3790
  421  375.3878 192.6153   8178    57  3737  4441
  422  375.4499 192.5738   8111    67  3940  4171
  423  375.3868 192.6174   8084    27  4292  3792
  424  375.3532 192.6816   8011    73  4321  3690
  425  375.2860 192.7119   8082    71  3766  4316
  426  375.3854 192.6157   8092    10  4310  3782
  427  375.3552 192.6824   8009    83  3944  4065
  428  375.2507 192.6170   8039    30  3743  4296
  429  375.3162 192.5840   8112    73  4410  3702
  430  375.2106 192.6808   7996   116  4408  3588
  431  375.2816 192.7095   8091    95  4329  3762
  432  375.2833 192.7131   8018    73  3940  4078
  433  375.2864 192.7134   8004    14  3757  4247
  434  375.2135 192.6876   8044    40  4409  3635
  435  375.2105 192.6852   8027    17  3704  4323
  436  375.2822 192.7090   8060    33  4398  3662
  437  375.2099 192.6852   8027    33  3745  4282
  438  375.2127 192.6870   8041    14  3728  4313
  439  375.2441 192.6200   8101    60  4382  3719
  440  375.2086 192.6853   8048    53  3709  4339
  441  375.2074 192.6833   7982    66  3942  4040
  442  375.2065 192.6839   8056    74  4361  3695
  443  375.2063 192.6834   8064     8  4813  3251
  444  375.2076 192.6888   8030    34  4350  3680
  445  375.2426 192.6184   8067    37  3706  4361
  446  375.2122 192.6832   8009    58  3697  4312
  447  375.2072 192.6830   7998    11  3926  4072
  448  374.9991 192.7444   8048    50  4364  3684
  449  375.1332 192.6997   8001    47  4402  3599
  450  375.0782 192.7553   7887   114  3902  3985
  451  375.2082 192.6875   8004   117  3683  4321
  452  375.1718 192.6193   8036    32  3915  4121
  453  375.0766 192.7469   8078    42  3734  4344
  454  374.8793 192.6860   7956   122  3660  4296
  455  375.1327 192.7021   7907    49  4402  3505
  456  375.2072 192.6883   7901     6  3921  3980
  457  375.0005 192.7474   7997    96  4704  3293
  458  374.9992 192.7442   7902    95  4358  3544
  459  374.9552 192.6812   7880    22  3753  4127
  460  374.8130 192.6387   7921    41  4308  3613
  461  374.8780 192.6890   7887    34  3722  4165
  462  374.9402 192.6370   7895     8  4319  3576
  463  375.0189 192.6270   7954    59  4376  3578
  464  374.8205 192.6318   7929    25  3923  4006
  465  374.8777 192.6842   7838    91  3977  3861
  466  374.8134 192.6408   7839     1  3664  4175
  467  374.8129 192.6448   7822    17  3902  3920
  468  374.8780 192.6924   7834    12  3921  3913
  469  374.8925 192.6313   7823    11  4676  3147
  470  374.9963 192.7457   7861    38  4368  3493
  471  374.6822 192.5742   7901    40  3692  4209
  472  374.8133 192.6380   7822    79  3890  3932
  473  374.7367 192.6708   7809    13  3649  4160
  474  374.8804 192.6920   7828    19  4634  3194
  475  374.9570 192.6815   7806    22  4372  3434
  476  374.9553 192.6796   7791    15  4366  3425
  477  374.6818 192.5737   7758    33  4373  3385
  478  374.6822 192.5713   7818    60  3891  3927
  479  374.8122 192.6437   7741    77  4524  3217
  480  374.8127 192.6437   7800    59  3674  4126
  481  374.8900 192.6311   7773    27  4392  3381
  482  374.8888 192.6303   7735    38  4363  3372
  483  374.8100 192.6394   7793    58  4336  3457
  484  374.8089 192.6395   7688   105  4363  3325
  485  374.8102 192.6411   7676    12  4592  3084
  486  374.8920 192.6325   7720    44  4611  3109
  487  374.7829 192.7167   7705    15  4562  3143
  488  374.8086 192.6428   7728    23  3865  3863
  489  374.8101 192.6399   7736     8  4366  3370
  490  374.8083 192.6416   7759    23  4333  3426
  491  374.8911 192.6335   7755     4  3842  3913
  492  374.7847 192.7164   7746     9  3864  3882
  493  374.8894 192.6325   7776    30  3834  3942
  494  374.8095 192.6392   7734    42  3685  4049
  495  374.8092 192.6378   7721    13  4334  3387
  496  374.8076 192.6431   7683    38  3673  4010
  497  374.8894 192.6340   7753    70  3916  3837
  498  374.8646 192.7123   7733    20  3658  4075
  499  374.8084 192.6400   7678    55  3629  4049
