# Supplementary material for: Maximum likelihood-based estimation of diffusion coefficient is quick and reliable method for analyzing estradiol actions on surface receptor movements
Source: Front Neuroinform. 2023 Mar 8;17:1005936. doi: 10.3389/fninf.2023.1005936 (PMC10031098; doi:10.3389/fninf.2023.1005936)
Supplement: Supplementary file 3 [file Data_Sheet_3.ZIP › 01-measured/00-Immobile/37C/workstate_27_0014.dat]

    0  326.2832 223.0679   6099     0  3854  2245
    1  326.4192 222.9789   6107     8  3688  2419
    2  326.4439 223.0695   6032    75  3789  2243
    3  326.5775 223.0232   6073    41  4541  1532
    4  326.5216 223.0903   6046    27  3712  2334
    5  326.3650 223.0446   6118    72  3798  2320
    6  326.4192 222.9757   6040    78  3866  2174
    7  326.5004 223.0000   6071    31  3893  2178
    8  326.6359 222.9571   6050    21  5066   984
    9  326.5007 223.0013   6074    24  3934  2140
   10  326.3745 223.1089   6160    86  3878  2282
   11  326.4449 223.0637   6132    28  3808  2324
   12  326.4992 222.9999   6132     0  4958  1174
   13  326.4470 223.0643   6135     3  4280  1855
   14  326.5791 223.0244   6084    51  4478  1606
   15  326.6509 222.9804   6134    50  3868  2266
   16  326.5002 223.0006   6174    40  5081  1093
   17  326.4985 223.0008   6061   113  3801  2260
   18  326.4995 222.9998   6151    90  4248  1903
   19  326.5023 223.0021   6175    24  4510  1665
   20  326.6388 223.0636   6177     2  3835  2342
   21  326.5663 223.1080   6130    47  3843  2287
   22  326.5026 223.0026   6211    81  4573  1638
   23  326.5010 223.0021   6198    13  5047  1151
   24  326.5652 222.8518   6195     3  4770  1425
   25  326.5141 222.9182   6200     5  5049  1151
   26  326.6401 223.0632   6204     4  3858  2346
   27  326.5031 222.9997   6181    23  3833  2348
   28  326.5012 223.0011   6196    15  4559  1637
   29  326.5661 222.8541   6209    13  4577  1632
   30  326.5038 222.8382   6200     9  3829  2371
   31  326.6185 223.1660   6219    19  3695  2524
   32  326.6396 222.8145   6171    48  3695  2476
   33  326.5030 223.0000   6260    89  3858  2402
   34  326.5119 222.9188   6238    22  5047  1191
   35  326.5632 222.8526   6198    40  4557  1641
   36  326.5018 222.9992   6265    67  4199  2066
   37  326.5774 222.9598   6278    13  3782  2496
   38  326.5765 222.9593   6242    36  3841  2401
   39  326.5815 222.8782   6252    10  4248  2004
   40  326.4530 222.7840   6268    16  4184  2084
   41  326.4503 222.7809   6174    94  4892  1282
   42  326.5119 222.9185   6223    49  4774  1449
   43  326.5711 222.8033   6304    81  3801  2503
   44  326.5836 222.8788   6294    10  4973  1321
   45  326.5825 222.8793   6333    39  4230  2103
   46  326.4492 222.7816   6282    51  4458  1824
   47  326.4995 222.8364   6185    97  4414  1771
   48  326.5703 222.8003   6222    37  3754  2468
   49  326.5105 222.9205   6279    57  4511  1768
   50  326.5121 222.9157   6182    97  3797  2385
   51  326.5533 222.7703   6230    48  4201  2029
   52  326.4984 222.7127   6156    74  3630  2526
   53  326.4487 222.7770   6233    77  3651  2582
   54  326.4513 222.7869   6218    15  3639  2579
   55  326.5182 222.7439   6132    86  5033  1099
   56  326.4504 222.7801   6141     9  3823  2318
   57  326.3072 222.7186   6179    38  3676  2503
   58  326.2421 222.7599   6136    43  3806  2330
   59  326.3084 222.7970   6181    45  4429  1752
   60  326.3093 222.7965   6147    34  3707  2440
   61  326.3079 222.7962   6133    14  4921  1212
   62  326.3541 222.6520   6100    33  3608  2492
   63  326.1112 222.6323   6093     7  4399  1694
   64  326.1701 222.5765   6095     2  4455  1640
   65  326.2495 222.6251   6097     2  4405  1692
   66  326.2376 222.7604   6086    11  3732  2354
   67  326.3062 222.7172   6034    52  4888  1146
   68  326.4238 222.6826   5991    43  3780  2211
   69  326.0904 222.7808   6038    47  4660  1378
   70  326.1033 222.6156   6120    82  3815  2305
   71  325.9855 222.6532   6009   111  3644  2365
   72  325.9633 222.5744   6083    74  3574  2509
   73  325.9391 222.5585   5948   135  4076  1872
   74  326.0044 222.6111   5985    37  4345  1640
   75  326.0046 222.6118   6007    22  4628  1379
   76  325.9819 222.6523   6085    78  4369  1716
   77  325.9842 222.6522   6033    52  4638  1395
   78  325.8973 222.6322   5997    36  4850  1147
   79  325.8981 222.6343   6010    13  4648  1362
   80  325.9352 222.5575   6018     8  3521  2497
   81  325.8923 222.6297   5965    53  4896  1069
   82  325.8899 222.6250   5949    16  3747  2202
   83  325.8908 222.6291   5941     8  4073  1868
   84  325.8931 222.6310   5938     3  4888  1050
   85  325.8918 222.6321   5944     6  3586  2358
   86  325.9319 222.5560   5932    12  3535  2397
   87  325.8918 222.6261   5895    37  3636  2259
   88  325.7835 222.5631   5874    21  4607  1267
   89  325.9311 222.5540   5866     8  3671  2195
   90  325.8068 222.6352   5880    14  3727  2153
   91  325.7097 222.5321   5888     8  3675  2213
   92  325.5776 222.4676   5868    20  4591  1277
   93  325.5029 222.4965   5870     2  4036  1834
   94  325.7789 222.5652   5919    49  3769  2150
   95  325.8827 222.7912   5859    60  3747  2112
   96  325.9091 222.7115   5931    72  3602  2329
   97  325.8895 222.6296   5952    21  4371  1581
   98  325.8040 222.6346   5955     3  3510  2445
   99  325.5753 222.4663   5878    77  3653  2225
  100  325.5009 222.4979   5822    56  3620  2202
  101  325.3298 222.4310   5895    73  4059  1836
  102  325.5322 222.5749   5863    32  4518  1345
  103  325.5535 222.7634   5841    22  4544  1297
  104  325.5007 222.5018   5828    13  3485  2343
  105  325.4997 222.5009   5794    34  3470  2324
  106  325.3696 222.4802   5823    29  3591  2232
  107  325.4267 222.5303   5888    65  3596  2292
  108  325.3973 222.4578   5824    64  3442  2382
  109  325.5004 222.5007   5798    26  4524  1274
  110  325.4996 222.4983   5825    27  4039  1786
  111  325.3693 222.4782   5827     2  4022  1805
  112  325.3888 222.6080   5846    19  3592  2254
  113  325.1574 222.4365   5812    34  3419  2393
  114  325.3918 222.6063   5858    46  3421  2437
  115  325.4257 222.5302   5834    24  3628  2206
  116  325.2206 222.4361   5814    20  3558  2256
  117  325.0972 222.5209   5899    85  3565  2334
  118  325.1348 222.5005   5915    16  4457  1458
  119  325.1361 222.5016   5949    34  3435  2514
  120  325.1682 222.5565   5778   171  3598  2180
  121  325.1141 222.3736   5857    79  4782  1075
  122  325.1142 222.3720   5810    47  3560  2250
  123  325.0476 222.3660   5762    48  3570  2192
  124  325.0683 222.4439   5779    17  4783   996
  125  325.0049 222.5005   5814    35  4261  1553
  126  325.0961 222.5251   5798    16  4001  1797
  127  325.2195 222.4388   5772    26  3971  1801
  128  325.0251 222.5753   5798    26  4243  1555
  129  324.9120 222.4776   5704    94  3554  2150
  130  325.0676 222.4446   5745    41  4242  1503
  131  325.0035 222.5010   5747     2  3520  2227
  132  325.0281 222.5815   5733    14  4201  1532
  133  325.0928 222.5228   5724     9  4410  1314
  134  325.0250 222.5757   5751    27  3405  2346
  135  325.0447 222.3660   5713    38  3593  2120
  136  325.0007 222.4997   5804    91  3642  2162
  137  325.0011 222.5000   5771    33  3646  2125
  138  324.9797 222.4200   5664   107  4198  1466
  139  325.0913 222.5227   5713    49  3643  2070
  140  324.9112 222.4756   5727    14  4211  1516
  141  324.9984 222.4998   5702    25  3591  2111
  142  325.0003 222.5014   5746    44  4258  1488
  143  325.0252 222.5825   5714    32  4197  1517
  144  324.9792 222.4229   5694    20  3384  2310
  145  324.9114 222.4780   5654    40  3359  2295
  146  324.9729 222.4174   5603    51  3507  2096
  147  324.9740 222.4170   5658    55  4420  1238
  148  324.9742 222.4209   5684    26  4747   937
  149  324.9318 222.5573   5621    63  3519  2102
  150  325.0691 222.4438   5656    35  3548  2108
  151  324.9297 222.5567   5700    44  4678  1022
  152  324.9272 222.5569   5645    55  3574  2071
  153  324.9062 222.4756   5677    32  3532  2145
  154  324.8994 222.3823   5583    94  4184  1399
  155  324.9758 222.4185   5620    37  3510  2110
  156  324.9073 222.4759   5609    11  4697   912
  157  324.9307 222.5560   5625    16  3548  2077
  158  324.9745 222.4190   5666    41  3516  2150
  159  324.9729 222.5845   5694    28  3577  2117
  160  324.9080 222.4780   5695     1  4119  1576
  161  324.9279 222.5581   5611    84  3523  2088
  162  324.9067 222.4767   5673    62  3886  1787
  163  324.9747 222.4187   5600    73  4687   913
  164  324.9012 222.3833   5601     1  4437  1164
  165  324.9704 222.5828   5632    31  4715   917
  166  324.8348 222.4439   5650    18  4410  1240
  167  324.8859 222.6348   5652     2  3314  2338
  168  324.9281 222.5574   5611    41  3527  2084
  169  324.9511 222.6347   5680    69  4653  1027
  170  324.8357 222.4429   5604    76  4633   971
  171  324.8247 222.6071   5604     0  3497  2107
  172  324.7858 222.6880   5637    33  4431  1206
  173  324.8273 222.6072   5594    43  3443  2151
  174  324.9278 222.5573   5601     7  3313  2288
  175  324.9158 222.3716   5465   136  3269  2196
  176  324.9216 222.2965   5541    76  3533  2008
  177  324.9003 222.3839   5566    25  4369  1197
  178  324.8372 222.4423   5612    46  3502  2110
  179  324.8345 222.4437   5524    88  4353  1171
  180  324.8340 222.4422   5596    72  4660   936
  181  324.7485 222.6458   5597     1  3305  2292
  182  324.6737 222.5014   5537    60  3497  2040
  183  324.9011 222.3829   5580    43  3519  2061
  184  324.8551 222.5232   5600    20  4425  1175
  185  324.8259 222.6076   5566    34  3482  2084
  186  324.7491 222.6476   5535    31  3471  2064
  187  324.8197 222.5894   5570    35  3437  2133
  188  324.7307 222.5602   5588    18  3528  2060
  189  324.7491 222.6459   5512    76  4692   820
  190  324.8251 222.6079   5513     1  4366  1147
  191  324.6927 222.5886   5476    37  3436  2040
  192  324.7496 222.6472   5568    92  4345  1223
  193  324.7423 222.7410   5505    63  3516  1989
  194  324.8170 222.5883   5527    22  3240  2287
  195  324.7737 222.5483   5471    56  4629   842
  196  324.7666 222.6394   5467     4  4603   864
  197  324.7754 222.3364   5420    47  3234  2186
  198  324.5016 222.5000   5445    25  3887  1558
  199  324.5945 222.4861   5432    13  4050  1382
  200  324.6814 222.5011   5496    64  3465  2031
  201  324.7673 222.6392   5486    10  4055  1431
  202  324.8946 222.6391   5461    25  4338  1123
  203  324.8141 222.6819   5370    91  4327  1043
  204  324.7680 222.4309   5385    15  3246  2139
  205  324.6846 222.3187   5395    10  3446  1949
  206  324.5950 222.4863   5370    25  3228  2142
  207  324.6100 222.3909   5408    38  4274  1134
  208  324.6755 222.4146   5394    14  4581   813
  209  324.8310 222.5024   5392     2  3455  1937
  210  324.6758 222.4150   5380    12  3412  1968
  211  324.7551 222.6204   5405    25  4597   808
  212  324.7698 222.4306   5381    24  4265  1116
  213  324.4873 222.5992   5389     8  3388  2001
  214  324.5022 222.5010   5371    18  3965  1406
  215  324.5036 222.4998   5274    97  3386  1888
  216  324.5043 222.4997   5302    28  4280  1022
  217  324.6759 222.5944   5325    23  3989  1336
  218  324.5020 222.5011   5364    39  3798  1566
  219  324.4146 222.6741   5341    23  3359  1982
  220  324.5773 222.4269   5397    56  3410  1987
  221  324.6089 222.4867   5327    70  3371  1956
  222  324.5781 222.4272   5310    17  3404  1906
  223  324.4157 222.6744   5346    36  4476   870
  224  324.4886 222.5990   5336    10  3148  2188
  225  324.5021 222.5022   5348    12  3348  2000
  226  324.8119 222.6825   5433    85  3326  2107
  227  324.7429 222.7415   5351    82  4283  1068
  228  324.6412 222.7667   5382    31  4011  1371
  229  324.6836 222.6823   5378     4  3819  1559
  230  324.7431 222.7426   5385     7  3793  1592
  231  324.7549 222.7553   5379     6  3777  1602
  232  324.7449 222.7442   5397    18  4582   815
  233  324.7015 222.8248   5358    39  3378  1980
  234  324.8152 222.9442   5421    63  3784  1637
  235  324.7438 222.7439   5354    67  3792  1562
  236  324.6748 222.9706   5433    79  3384  2049
  237  324.7881 222.8409   5365    68  3335  2030
  238  324.8010 223.0705   5392    27  3307  2085
  239  324.9265 222.9515   5413    21  3371  2042
  240  324.9948 222.9997   5454    41  3303  2151
  241  324.9230 223.0451   5393    61  3203  2190
  242  324.9242 223.0470   5396     3  3190  2206
  243  324.9983 222.8471   5387     9  3953  1434
  244  324.9250 223.0483   5370    17  4001  1369
  245  324.9998 223.0009   5486   116  3174  2312
  246  324.9974 222.9978   5393    93  4234  1159
  247  324.9966 222.9986   5455    62  3754  1701
  248  324.9225 223.0480   5424    31  4490   934
  249  324.8866 222.8849   5465    41  3343  2122
  250  325.0011 223.0013   5405    60  3216  2189
  251  325.0021 223.0037   5340    65  4438   902
  252  325.0014 222.9990   5414    74  3401  2013
  253  324.9990 223.0027   5448    34  4250  1198
  254  325.1887 223.0695   5446     2  4443  1003
  255  325.1179 223.1158   5466    20  4221  1245
  256  325.0738 223.0500   5396    70  3200  2196
  257  325.0058 223.0019   5419    23  4521   898
  258  325.1145 223.1154   5408    11  3320  2088
  259  325.1168 223.1138   5445    37  3307  2138
  260  325.0035 222.9996   5419    26  3902  1517
  261  325.1215 223.1158   5469    50  4070  1399
  262  325.2081 223.1105   5490    21  3265  2225
  263  325.1181 223.1160   5466    24  3309  2157
  264  325.1184 223.1143   5432    34  3206  2226
  265  325.1181 223.1141   5389    43  4201  1188
  266  325.1170 223.1165   5453    64  3954  1499
  267  325.1962 223.0688   5405    48  4148  1257
  268  325.2083 223.1123   5438    33  3275  2163
  269  325.1216 223.1148   5379    59  3275  2104
  270  325.1945 223.0706   5404    25  3359  2045
  271  325.1953 223.0701   5447    43  3277  2170
  272  325.2830 223.0698   5481    34  3253  2228
  273  325.2822 223.1413   5415    66  3284  2131
  274  325.4416 223.0708   5461    46  4149  1312
  275  325.3599 223.0956   5459     2  4399  1060
  276  325.2806 223.0710   5448    11  3697  1751
  277  325.2086 223.1126   5472    24  4413  1059
  278  325.4430 223.0712   5448    24  3375  2073
  279  325.4423 223.0717   5413    35  3270  2143
  280  325.3730 223.1108   5509    96  3142  2367
  281  325.5214 223.0915   5451    58  3330  2121
  282  325.2832 223.0703   5461    10  4177  1284
  283  325.3667 223.0467   5454     7  3348  2106
  284  325.5757 223.0245   5489    35  3187  2302
  285  325.5231 223.0909   5442    47  4129  1313
  286  325.5821 223.0258   5489    47  4565   924
  287  325.5798 223.0232   5542    53  3725  1817
  288  325.5221 223.0914   5472    70  3696  1776
  289  325.5228 223.0891   5494    22  4478  1016
  290  325.5013 223.0019   5565    71  3970  1595
  291  325.5271 223.0929   5525    40  3335  2190
  292  325.5829 223.0250   5491    34  4133  1358
  293  325.5233 223.0912   5513    22  3973  1540
  294  325.5227 223.0913   5513     0  3165  2348
  295  325.5663 223.1096   5504     9  3318  2186
  296  325.5148 223.1777   5542    38  3674  1868
  297  325.5803 223.0261   5518    24  4152  1366
  298  325.6390 223.0922   5510     8  3350  2160
  299  325.5248 223.0893   5512     2  4180  1332
  300  325.5792 223.0252   5516     4  3115  2401
  301  325.5802 223.0246   5528    12  4504  1024
  302  325.5832 223.0242   5486    42  3660  1826
  303  325.5845 223.0269   5498    12  3906  1592
  304  325.7208 222.9339   5523    25  3252  2271
  305  325.5284 223.0918   5544    21  3287  2257
  306  325.5785 223.0248   5531    13  3250  2281
  307  325.5793 223.0233   5569    38  3148  2421
  308  325.5696 223.1104   5596    27  3339  2257
  309  325.6465 223.2194   5478   118  3666  1812
  310  325.7208 222.9361   5493    15  3253  2240
  311  325.5776 223.0247   5546    53  4445  1101
  312  325.5776 223.0258   5482    64  4177  1305
  313  325.6320 223.0876   5531    49  3236  2295
  314  325.5776 223.3132   5537     6  3319  2218
  315  325.8596 223.0911   5501    36  4423  1078
  316  325.6334 223.0866   5541    40  4168  1373
  317  325.6535 222.9802   5548     7  3256  2292
  318  325.6530 222.9810   5535    13  3125  2410
  319  325.7594 222.9816   5584    49  3332  2252
  320  325.7701 223.0015   5550    34  3245  2305
  321  325.8571 223.0036   5472    78  3084  2388
  322  325.6906 223.1247   5544    72  3242  2302
  323  325.6531 222.9822   5587    43  4407  1180
  324  325.5807 223.0230   5559    28  4093  1466
  325  325.8404 222.9597   5533    26  3244  2289
  326  325.8264 223.0224   5601    68  4078  1523
  327  325.7692 223.0836   5572    29  4416  1156
  328  325.6913 223.1225   5615    43  3271  2344
  329  325.6551 222.9816   5588    27  3344  2244
  330  325.6316 223.0858   5529    59  4393  1136
  331  325.6896 223.0228   5511    18  3092  2419
  332  325.6822 223.0427   5573    62  4377  1196
  333  325.7554 223.1589   5652    79  4363  1289
  334  325.7106 222.9601   5674    22  3290  2384
  335  325.6400 223.0633   5584    90  3339  2245
  336  325.5041 222.9983   5600    16  3251  2349
  337  325.7480 223.0012   5608     8  3264  2344
  338  325.9066 223.0018   5593    15  3136  2457
  339  325.7628 222.9794   5581    12  4371  1210
  340  325.5777 222.9591   5620    39  3203  2417
  341  325.5143 222.9180   5589    31  3578  2011
  342  325.8252 223.0193   5573    16  3897  1676
  343  325.6875 222.8795   5580     7  4392  1188
  344  325.7672 222.8973   5498    82  4397  1101
  345  325.6625 222.8973   5517    19  3247  2270
  346  325.5855 222.8763   5591    74  3581  2010
  347  325.6367 222.8132   5570    21  3597  1973
  348  325.5690 222.8494   5574     4  3198  2376
  349  325.6265 222.7341   5557    17  3838  1719
  350  325.6424 222.8129   5542    15  3170  2372
  351  325.6562 222.6621   5627    85  3530  2097
  352  325.6245 222.7314   5563    64  3080  2483
  353  325.6241 222.7335   5598    35  3191  2407
  354  325.5022 222.7136   5613    15  3139  2474
  355  325.6222 222.7337   5569    44  3117  2452
  356  325.6516 222.6598   5619    50  4049  1570
  357  325.6216 222.7317   5520    99  4057  1463
  358  325.6216 222.7314   5559    39  3837  1722
  359  325.4990 222.7110   5450   109  3488  1962
  360  325.4989 222.7106   5485    35  3996  1489
  361  325.5512 222.7665   5403    82  3274  2129
  362  325.6203 222.7301   5440    37  3132  2308
  363  325.6225 222.7310   5463    23  3210  2253
  364  325.4264 222.6800   5470     7  3788  1682
  365  325.4233 222.6797   5425    45  3833  1592
  366  325.4218 222.6832   5419     6  4245  1174
  367  325.3922 222.6117   5415     4  3983  1432
  368  325.3874 222.6106   5378    37  3069  2309
  369  325.1375 222.7089   5413    35  3185  2228
  370  325.1709 222.5768   5469    56  3125  2344
  371  325.2897 222.5039   5426    43  3503  1923
  372  325.1296 222.6863   5445    19  4256  1189
  373  324.9854 222.6507   5413    32  3258  2155
  374  325.0286 222.5811   5396    17  3034  2362
  375  325.1342 222.5041   5487    91  3030  2457
  376  325.0036 222.5024   5420    67  2991  2429
  377  324.8986 222.6298   5332    88  3120  2212
  378  324.9831 222.6519   5360    28  4043  1317
  379  324.9834 222.6510   5415    55  3029  2386
  380  325.0267 222.5818   5285   130  4309   976
  381  325.0039 222.5033   5393   108  3506  1887
  382  324.9358 222.5534   5400     7  3101  2299
  383  324.9351 222.5544   5348    52  4045  1303
  384  324.9595 222.5731   5314    34  3812  1502
  385  324.9151 222.7076   5364    50  3765  1599
  386  324.9352 222.5537   5386    22  3140  2246
  387  324.9363 222.5576   5346    40  3032  2314
  388  324.9334 222.5550   5349     3  3137  2212
  389  324.8652 222.5518   5360    11  3469  1891
  390  324.8656 222.5543   5386    26  2944  2442
  391  324.8909 222.6305   5316    70  4296  1020
  392  324.9319 222.5555   5246    70  3840  1406
  393  324.9987 222.4982   5320    74  3186  2134
  394  324.9320 222.5513   5288    32  3205  2083
  395  324.7807 222.5603   5327    39  3106  2221
  396  324.9049 222.4761   5299    28  3417  1882
  397  324.9055 222.4787   5214    85  4274   940
  398  324.9045 222.4760   5287    73  3969  1318
  399  324.8876 222.6238   5333    46  4290  1043
  400  324.6539 222.4742   5305    28  3471  1834
  401  324.7372 222.4784   5231    74  3014  2217
  402  324.6469 222.4980   5317    86  3998  1319
  403  324.7225 222.5104   5306    11  3079  2227
  404  324.7208 222.5098   5270    36  3133  2137
  405  324.5765 222.4681   5279     9  3499  1780
  406  324.5039 222.4975   5313    34  2998  2315
  407  324.5031 222.4978   5284    29  3481  1803
  408  324.5755 222.4703   5302    18  2961  2341
  409  324.6138 222.4335   5231    71  3696  1535
  410  324.5744 222.4690   5225     6  3095  2130
  411  324.5015 222.4990   5288    63  2967  2321
  412  324.4976 222.4972   5266    22  3168  2098
  413  324.3707 222.4782   5245    21  3158  2087
  414  324.4670 222.4265   5238     7  3953  1285
  415  324.4987 222.4993   5217    21  2955  2262
  416  324.5009 222.4998   5281    64  3669  1612
  417  324.5016 222.4990   5287     6  3076  2211
  418  324.3705 222.4768   5296     9  3670  1626
  419  324.1579 222.4361   5231    65  3074  2157
  420  324.2823 222.2825   5223     8  3927  1296
  421  324.4437 222.4446   5204    19  3147  2057
  422  324.3702 222.4792   5186    18  3020  2166
  423  324.3687 222.4792   5168    18  2879  2289
  424  324.2907 222.4641   5217    49  3657  1560
  425  324.1966 222.3627   5209     8  3874  1335
  426  324.3708 222.4777   5136    73  3029  2107
  427  324.3706 222.4776   5201    65  2886  2315
  428  324.3681 222.4769   5189    12  3143  2046
  429  324.0931 222.2929   5194     5  3119  2075
  430  324.0963 222.3655   5125    69  4055  1070
  431  324.0699 222.4432   5155    30  3101  2054
  432  324.1390 222.2932   5182    27  3929  1253
  433  324.3704 222.4788   5124    58  3423  1701
  434  324.0741 222.4408   5114    10  3009  2105
  435  324.1466 222.4768   5107     7  3426  1681
  436  324.0707 222.4428   5111     4  3662  1449
  437  324.0045 222.4974   5148    37  3005  2143
  438  324.1136 222.3715   5179    31  3077  2102
  439  324.0922 222.2931   5127    52  2875  2252
  440  324.0489 222.3634   5053    74  3053  2000
  441  324.0477 222.3638   5161   108  3409  1752
  442  324.0034 222.3345   5144    17  3602  1542
  443  323.9811 222.4189   5056    88  3027  2029
  444  324.0707 222.4435   5067    11  3106  1961
  445  324.0738 222.4405   5040    27  3859  1181
  446  324.1169 222.3643   5048     8  3044  2004
  447  323.9779 222.4182   5007    41  2870  2137
  448  324.0000 222.3348   5060    53  3111  1949
  449  324.0023 222.4992   5019    41  4167   852
  450  324.0732 222.4436   5071    52  3383  1688
  451  324.0711 222.4429   5066     5  3614  1452
  452  323.9810 222.4190   5135    69  3389  1746
  453  323.9793 222.4172   5129     6  3115  2014
  454  323.9789 222.4189   5034    95  3114  1920
  455  323.9782 222.4195   5100    66  3627  1473
  456  324.1717 222.3904   5033    67  3005  2028
  457  324.0272 222.4151   5002    31  3629  1373
  458  324.0005 222.3358   5037    35  3002  2035
  459  324.0000 222.2451   4990    47  2870  2120
  460  324.0003 222.3333   5030    40  4057   973
  461  323.9776 222.4171   5052    22  3010  2042
  462  324.0471 222.3640   5039    13  2861  2178
  463  324.1033 222.3613   4939   100  3828  1111
  464  323.9993 222.2478   5029    90  3610  1419
  465  323.9750 222.4176   5017    12  2908  2109
  466  323.9776 222.4176   5024     7  3090  1934
  467  324.0450 222.3640   4971    53  3753  1218
  468  324.0232 222.4157   4941    30  2967  1974
  469  323.9778 222.4184   5035    94  3330  1705
  470  323.9250 222.2051   4908   127  3802  1106
  471  323.9751 222.4167   5072   164  3536  1536
  472  323.9255 222.2044   4909   163  3040  1869
  473  323.9251 222.2058   5016   107  3618  1398
  474  324.0001 222.5002   4986    30  3538  1448
  475  324.0269 222.3272   4959    27  3527  1432
  476  323.9262 222.2033   4951     8  2820  2131
  477  323.8712 222.1330   4993    42  4043   950
  478  323.9256 222.2046   4961    32  4053   908
  479  323.9271 222.4626   4975    14  3865  1110
  480  323.9499 222.2859   4916    59  3387  1529
  481  323.9206 222.3705   4843    73  3005  1838
  482  323.9465 222.2849   4891    48  3046  1845
  483  323.9233 222.2058   4923    32  3015  1908
  484  323.8956 222.2167   4907    16  2789  2118
  485  323.9214 222.3700   4879    28  3013  1866
  486  323.9254 222.2038   4927    48  3344  1583
  487  323.9472 222.2853   4873    54  3515  1358
  488  323.9459 222.2861   4892    19  2964  1928
  489  323.8708 222.1346   4877    15  3811  1066
  490  323.8930 222.2161   4846    31  2786  2060
  491  323.8659 222.2987   4833    13  2906  1927
  492  323.8655 222.2990   4853    20  3037  1816
  493  323.8650 222.3006   4819    34  2959  1860
  494  323.8922 222.2140   4839    20  2811  2028
  495  323.8940 222.2151   4814    25  3009  1805
  496  323.8630 222.3009   4834    20  2818  2016
  497  323.7785 222.3357   4814    20  4003   811
  498  323.8722 222.1341   4774    40  3530  1244
  499  323.8945 222.2146   4861    87  3330  1531
