# Supplementary material for: Maximum likelihood-based estimation of diffusion coefficient is quick and reliable method for analyzing estradiol actions on surface receptor movements
Source: Front Neuroinform. 2023 Mar 8;17:1005936. doi: 10.3389/fninf.2023.1005936 (PMC10031098; doi:10.3389/fninf.2023.1005936)
Supplement: Supplementary file 3 [file Data_Sheet_3.ZIP › 01-measured/00-Immobile/37C/workstate_27_0015.dat]

    0  247.1287 226.2857   7117     0  3819  3298
    1  247.1464 226.4285   7088    29  3608  3480
    2  247.1511 226.4294   6987   101  3624  3363
    3  247.1522 226.4303   7089   102  3813  3276
    4  247.1343 226.5014   7165    76  3986  3179
    5  247.1426 226.4281   7117    48  3778  3339
    6  247.0690 226.2672   7149    32  3673  3476
    7  247.1311 226.3567   7104    45  3735  3369
    8  247.2853 226.4243   6987   117  3847  3140
    9  247.1499 226.4293   7080    93  3668  3412
   10  247.1898 226.3779   7083     3  3624  3459
   11  247.0646 226.3841   7205   122  3726  3479
   12  247.1291 226.3523   7142    63  3885  3257
   13  247.1313 226.3563   7126    16  3593  3533
   14  247.3375 226.4414   7172    46  3682  3490
   15  247.1968 226.3764   7121    51  3999  3122
   16  247.1497 226.4296   7117     4  3679  3438
   17  247.1327 226.2851   7142    25  3810  3332
   18  247.1304 226.3535   7134     8  3626  3508
   19  247.1321 226.3543   7158    24  3580  3578
   20  247.2326 226.5051   7133    25  3908  3225
   21  247.3417 226.4447   7148    15  3750  3398
   22  247.1925 226.3753   7182    34  3730  3452
   23  247.1746 226.3052   7188     6  3769  3419
   24  247.1337 226.3536   7122    66  3559  3563
   25  247.1783 226.3063   7227   105  3641  3586
   26  247.1991 226.3770   7277    50  3685  3592
   27  247.1917 226.3796   7259    18  3866  3393
   28  247.1466 226.4240   7243    16  3670  3573
   29  247.1452 226.4234   7233    10  3711  3522
   30  247.3155 226.3711   7209    24  3643  3566
   31  247.3812 226.4944   7241    32  3921  3320
   32  247.1993 226.3766   7112   129  3913  3199
   33  247.1783 226.3075   7182    70  3957  3225
   34  247.1996 226.3431   7081   101  3741  3340
   35  247.1345 226.2799   7095    14  3709  3386
   36  247.2490 226.3624   7216   121  3811  3405
   37  247.3181 226.3737   7168    48  3849  3319
   38  247.3316 226.3718   7086    82  3638  3448
   39  247.1813 226.2324   7180    94  3926  3254
   40  247.1342 226.3532   7160    20  3596  3564
   41  247.1791 226.2276   7220    60  3520  3700
   42  247.1755 226.3020   7166    54  3757  3409
   43  247.3074 226.2983   7138    28  3620  3518
   44  247.3153 226.2267   7107    31  3753  3354
   45  247.3083 226.2979   7121    14  3642  3479
   46  247.2410 226.2157   7065    56  3732  3333
   47  247.2371 226.2873   7131    66  3790  3341
   48  247.1760 226.2265   7078    53  3684  3394
   49  247.1776 226.2308   7099    21  3722  3377
   50  247.1821 226.2304   7102     3  3728  3374
   51  247.1810 226.2271   7183    81  3725  3458
   52  247.1302 226.2746   7090    93  3589  3501
   53  247.0244 226.2070   7128    38  3621  3507
   54  247.1721 226.2248   7086    42  3738  3348
   55  247.1779 226.2249   7107    21  3744  3363
   56  247.0219 226.2072   7033    74  3753  3280
   57  247.0187 226.2029   7093    60  3664  3429
   58  246.9252 226.1119   7031    62  3576  3455
   59  247.0003 226.1274   7061    30  3483  3578
   60  246.9842 226.2043   7086    25  3565  3521
   61  247.1115 226.2054   7077     9  3538  3539
   62  246.9874 226.1407   7066    11  3643  3423
   63  246.8608 226.1223   7024    42  3533  3491
   64  246.7976 226.1491   7033     9  3487  3546
   65  246.6981 226.0759   6963    70  3654  3309
   66  246.9052 226.0899   7017    54  3679  3338
   67  246.9517 226.1732   6977    40  3874  3103
   68  246.8608 226.1273   6988    11  3727  3261
   69  246.8558 226.1225   6959    29  3547  3412
   70  246.7628 226.0929   7001    42  3649  3352
   71  246.6430 226.0282   6993     8  3866  3127
   72  246.5890 225.9960   6990     3  3472  3518
   73  246.6407 226.0451   7005    15  3618  3387
   74  246.7301 226.0752   6984    21  3491  3493
   75  246.5693 226.0442   7004    20  3552  3452
   76  246.5187 226.0012   7005     1  3628  3377
   77  246.5161 226.0013   6950    55  3633  3317
   78  246.5166 226.0013   6970    20  3507  3463
   79  246.5699 226.0490   6903    67  3610  3293
   80  246.5095 225.9982   6966    63  3626  3340
   81  246.5034 225.9902   6895    71  3639  3256
   82  246.5029 225.9860   6922    27  3612  3310
   83  246.5024 225.9973   6989    67  3605  3384
   84  246.5010 226.0004   6863   126  3863  3000
   85  246.5004 225.9967   6861     2  3631  3230
   86  246.5004 225.9905   6854     7  3800  3054
   87  246.4997 225.9925   6875    21  3485  3390
   88  246.4997 225.9932   6817    58  3591  3226
   89  246.4988 225.9954   6944   127  3534  3410
   90  246.4917 225.9956   6922    22  3523  3399
   91  246.3967 225.8858   6951    29  3536  3415
   92  246.2441 225.7863   6919    32  3430  3489
   93  246.3387 225.8785   6995    76  3521  3474
   94  246.4877 225.9942   6939    56  3514  3425
   95  246.4942 226.0025   6909    30  3585  3324
   96  246.4979 226.0022   6884    25  3444  3440
   97  246.4960 225.9976   6856    28  3518  3338
   98  246.4884 225.9879   6843    13  3466  3377
   99  246.1322 225.8503   6919    76  3653  3266
  100  246.0677 225.8406   6864    55  3575  3289
  101  246.0059 225.8685   6957    93  3371  3586
  102  246.3039 225.9796   6789   168  3803  2986
  103  246.4820 225.9978   6879    90  3496  3383
  104  246.4126 225.9958   6888     9  3441  3447
  105  246.3282 225.8937   6901    13  3422  3479
  106  246.0082 225.8711   6990    89  3422  3568
  107  246.1144 225.8052   6916    74  3587  3329
  108  246.1182 225.8034   6811   105  3382  3429
  109  246.2113 225.8874   6819     8  3426  3393
  110  246.0107 225.8735   6883    64  3521  3362
  111  246.0060 225.9899   6896    13  3480  3416
  112  245.9704 225.9366   6863    33  3796  3067
  113  246.0311 225.9363   6755   108  3406  3349
  114  245.9742 225.9355   6804    49  3538  3266
  115  246.0033 225.8705   6877    73  3513  3364
  116  245.9233 225.8897   6904    27  3419  3485
  117  245.9468 225.8211   6841    63  3530  3311
  118  245.9486 225.8245   6840     1  3470  3370
  119  245.9683 225.9369   6895    55  3330  3565
  120  245.9693 225.9350   6918    23  3521  3397
  121  245.9216 225.8878   6851    67  3375  3476
  122  245.9171 225.8840   6896    45  3434  3462
  123  245.7954 225.8386   6841    55  3357  3484
  124  245.7335 225.8546   6810    31  3609  3201
  125  245.8711 226.0112   6844    34  3526  3318
  126  245.9671 225.9361   6847     3  3372  3475
  127  245.9187 225.8897   6952   105  3744  3208
  128  245.7951 225.9024   6844   108  3342  3502
  129  245.6743 225.8851   6846     2  3360  3486
  130  245.6728 225.8856   6912    66  3368  3544
  131  245.5749 225.9627   6881    31  3419  3462
  132  245.7038 225.9943   6817    64  3521  3296
  133  245.7962 225.9035   6870    53  3446  3424
  134  245.6064 225.8857   6826    44  3474  3352
  135  245.6719 225.8863   6802    24  3428  3374
  136  245.5107 225.9896   6695   107  3424  3271
  137  245.5151 225.9949   6743    48  3333  3410
  138  245.5739 225.9615   6767    24  3349  3418
  139  245.7301 225.9189   6829    62  3655  3174
  140  245.5111 225.9907   6713   116  3427  3286
  141  245.5117 225.9865   6766    53  3462  3304
  142  245.5096 225.9950   6630   136  3510  3120
  143  245.5720 226.0287   6718    88  3642  3076
  144  245.5697 225.9478   6697    21  3426  3271
  145  245.6016 225.8832   6628    69  3540  3088
  146  245.5035 225.9878   6553    75  3271  3282
  147  245.5051 225.9908   6610    57  3517  3093
  148  245.5074 225.9899   6637    27  3534  3103
  149  245.5126 225.9975   6603    34  3248  3355
  150  245.5690 226.0259   6577    26  3322  3255
  151  245.5112 225.9924   6643    66  3390  3253
  152  245.5081 225.9939   6715    72  3543  3172
  153  245.5024 225.9951   6635    80  3521  3114
  154  245.5040 225.9878   6616    19  3415  3201
  155  245.5082 225.9884   6604    12  3352  3252
  156  245.5081 225.9871   6586    18  3322  3264
  157  245.5052 225.9943   6642    56  3555  3087
  158  245.5061 225.9941   6647     5  3548  3099
  159  245.5067 225.9991   6635    12  3349  3286
  160  245.5048 225.9967   6606    29  3318  3288
  161  245.5064 225.9973   6710   104  3445  3265
  162  245.5067 225.9921   6623    87  3530  3093
  163  245.4770 225.9249   6548    75  3458  3090
  164  245.4984 225.9925   6548     0  3318  3230
  165  245.4953 225.9941   6589    41  3490  3099
  166  245.4975 225.9921   6563    26  3471  3092
  167  245.5028 225.9976   6522    41  3382  3140
  168  245.5036 225.9973   6494    28  3445  3049
  169  245.4957 225.9938   6501     7  3346  3155
  170  245.4966 225.9930   6534    33  3287  3247
  171  245.4965 225.9952   6519    15  3408  3111
  172  245.4982 225.9944   6536    17  3514  3022
  173  245.5014 225.9969   6560    24  3184  3376
  174  245.5001 225.9970   6492    68  3507  2985
  175  245.5004 225.9967   6434    58  3479  2955
  176  245.4923 225.9985   6484    50  3459  3025
  177  245.4693 225.9310   6464    20  3407  3057
  178  245.4955 225.9959   6402    62  3457  2945
  179  245.4982 225.9982   6466    64  3231  3235
  180  245.4979 225.9943   6374    92  3416  2958
  181  245.4973 225.9969   6447    73  3294  3153
  182  245.4922 225.9959   6476    29  3403  3073
  183  245.4947 225.9963   6418    58  3264  3154
  184  245.4945 226.0017   6402    16  3503  2899
  185  245.4981 225.9983   6371    31  3245  3126
  186  245.5000 226.0017   6350    21  3285  3065
  187  245.4978 225.9963   6401    51  3403  2998
  188  245.4968 225.9980   6485    84  3452  3033
  189  245.4338 225.9650   6366   119  3355  3011
  190  245.4099 225.8994   6382    16  3154  3228
  191  245.4990 225.9974   6310    72  3166  3144
  192  245.4974 226.0030   6336    26  3314  3022
  193  245.4969 226.0020   6317    19  3297  3020
  194  245.4958 226.0023   6360    43  3280  3080
  195  245.4934 226.0019   6325    35  3237  3088
  196  245.4965 226.0005   6373    48  3280  3093
  197  245.4936 225.9993   6294    79  3139  3155
  198  245.4096 225.8978   6251    43  3198  3053
  199  245.3455 225.9317   6217    34  3197  3020
  200  245.4084 225.8986   6273    56  3256  3017
  201  245.4095 225.9048   6262    11  3324  2938
  202  245.5224 226.0697   6244    18  3186  3058
  203  245.5267 226.0675   6187    57  3473  2714
  204  245.4956 226.0022   6286    99  3197  3089
  205  245.3783 226.0005   6174   112  3419  2755
  206  245.4099 225.9016   6244    70  3274  2970
  207  245.4060 225.9009   6226    18  3242  2984
  208  245.4373 225.9698   6229     3  3253  2976
  209  245.4975 226.0023   6223     6  3229  2994
  210  245.4374 226.0388   6263    40  3161  3102
  211  245.4367 226.0360   6215    48  3215  3000
  212  245.4611 226.0359   6258    43  3183  3075
  213  245.3200 226.0022   6200    58  3275  2925
  214  245.3510 225.9339   6162    38  3369  2793
  215  245.4124 226.1024   6118    44  3190  2928
  216  245.4605 226.0357   6155    37  3206  2949
  217  245.4086 225.9054   6215    60  3183  3032
  218  245.3418 226.0720   6113   102  3278  2835
  219  245.3190 226.0032   6107     6  3116  2991
  220  245.3494 226.0698   6108     1  3348  2760
  221  245.3514 226.0718   6111     3  3224  2887
  222  245.3766 226.0017   6206    95  3170  3036
  223  245.3447 225.9346   6173    33  3193  2980
  224  245.2837 226.1227   6108    65  3145  2963
  225  245.3716 226.1433   6134    26  3196  2938
  226  245.4376 226.1777   6167    33  3264  2903
  227  245.4357 226.1748   6134    33  3261  2873
  228  245.4582 226.0380   6210    76  3202  3008
  229  245.4003 226.0730   6180    30  3151  3029
  230  245.4320 226.1779   6197    17  3393  2804
  231  245.4362 226.1779   6214    17  3154  3060
  232  245.4988 226.1421   6206     8  3268  2938
  233  245.4590 226.2859   6213     7  3116  3097
  234  245.4573 226.2902   6220     7  3150  3070
  235  245.3973 226.3292   6200    20  3386  2814
  236  245.4956 226.1428   6223    23  3191  3032
  237  245.4572 226.2878   6299    76  3126  3173
  238  245.5600 226.1879   6270    29  3379  2891
  239  245.5221 226.2475   6283    13  3137  3146
  240  245.5174 226.2486   6276     7  3360  2916
  241  245.4602 226.2937   6271     5  3363  2908
  242  245.5594 226.1866   6191    80  3055  3136
  243  245.5607 226.1851   6309   118  3226  3083
  244  245.6596 226.2942   6301     8  3217  3084
  245  245.5793 226.3784   6202    99  3353  2849
  246  245.5780 226.3788   6279    77  3402  2877
  247  245.5720 226.3791   6278     1  3156  3122
  248  245.6571 226.3767   6210    68  3198  3012
  249  245.7036 226.3492   6279    69  3367  2912
  250  245.7275 226.4984   6331    52  3124  3207
  251  245.7235 226.4230   6302    29  3098  3204
  252  245.5803 226.3786   6186   116  3197  2989
  253  245.7174 226.4218   6220    34  3159  3061
  254  245.7143 226.5710   6281    61  3105  3176
  255  245.7169 226.5706   6274     7  3344  2930
  256  245.8694 226.7217   6317    43  3336  2981
  257  245.9274 226.5229   6302    15  3156  3146
  258  245.7114 226.3476   6242    60  3348  2894
  259  245.7321 226.4991   6192    50  3261  2931
  260  245.7207 226.5700   6233    41  3165  3068
  261  245.9327 226.5222   6354   121  3161  3193
  262  245.9369 226.5964   6293    61  3169  3124
  263  245.9315 226.5240   6288     5  3187  3101
  264  245.8651 226.4243   6347    59  3301  3046
  265  245.9961 226.4970   6296    51  3154  3142
  266  245.8659 226.4247   6319    23  3209  3110
  267  245.9345 226.4470   6322     3  3163  3159
  268  246.0646 226.4748   6295    27  3323  2972
  269  246.0028 226.4966   6264    31  3158  3106
  270  245.9973 226.4978   6282    18  3319  2963
  271  245.9995 226.4964   6228    54  3276  2952
  272  245.9998 226.4964   6224     4  3157  3067
  273  246.1323 226.5715   6288    64  3060  3228
  274  246.1823 226.5811   6301    13  3295  3006
  275  246.1466 226.5684   6331    30  3275  3056
  276  246.0821 226.5927   6361    30  3119  3242
  277  246.0662 226.5211   6251   110  3033  3218
  278  246.0838 226.4053   6312    61  3321  2991
  279  246.2122 226.4371   6268    44  3059  3209
  280  246.2099 226.5062   6255    13  3080  3175
  281  246.2688 226.4987   6240    15  3280  2960
  282  246.0690 226.5200   6304    64  3026  3278
  283  246.2812 226.4278   6366    62  3061  3305
  284  246.2698 226.4969   6218   148  3277  2941
  285  246.2855 226.4293   6270    52  3139  3131
  286  246.2847 226.4244   6265     5  3148  3117
  287  246.2807 226.4239   6216    49  3246  2970
  288  246.2818 226.4271   6270    54  2987  3283
  289  246.2020 226.5092   6279     9  2983  3296
  290  246.2834 226.5724   6309    30  3184  3125
  291  246.2874 226.4279   6281    28  3032  3249
  292  246.2975 226.4989   6262    19  3173  3089
  293  246.2638 226.3525   6275    13  3287  2988
  294  246.2844 226.4271   6260    15  3106  3154
  295  246.2862 226.4308   6283    23  3050  3233
  296  246.2875 226.4284   6183   100  3125  3058
  297  246.3465 226.4471   6258    75  3125  3133
  298  246.3440 226.5519   6288    30  3116  3172
  299  246.3439 226.5497   6336    48  3128  3208
  300  246.3296 226.3721   6219   117  3154  3065
  301  246.3305 226.3741   6235    16  3026  3209
  302  246.3232 226.4423   6237     2  3040  3197
  303  246.3366 226.6254   6246     9  2977  3269
  304  246.3463 226.5483   6186    60  3125  3061
  305  246.3358 226.3698   6180     6  3147  3033
  306  246.3398 226.2973   6251    71  3104  3147
  307  246.3356 226.3740   6254     3  3120  3134
  308  246.2922 226.4272   6249     5  3073  3176
  309  246.3882 226.4942   6232    17  3283  2949
  310  246.4169 226.2426   6286    54  3051  3235
  311  246.3391 226.2958   6284     2  3247  3037
  312  246.3326 226.3706   6241    43  3042  3199
  313  246.3349 226.3697   6188    53  3189  2999
  314  246.4432 226.4596   6271    83  2998  3273
  315  246.3910 226.4975   6268     3  2939  3329
  316  246.3484 226.4403   6283    15  3222  3061
  317  246.3347 226.3717   6290     7  3100  3190
  318  246.3349 226.3724   6298     8  3283  3015
  319  246.3872 226.4952   6294     4  2930  3364
  320  246.4971 226.4971   6279    15  2947  3332
  321  246.4458 226.5354   6346    67  3140  3206
  322  246.3790 226.4245   6273    73  2987  3286
  323  246.3331 226.3695   6230    43  3251  2979
  324  246.3396 226.2935   6265    35  3009  3256
  325  246.4398 226.4569   6248    17  2966  3282
  326  246.4432 226.5336   6391   143  3088  3303
  327  246.4997 226.4982   6311    80  3057  3254
  328  246.4454 226.4573   6298    13  3081  3217
  329  246.3391 226.3682   6320    22  3201  3119
  330  246.3661 226.4250   6301    19  3076  3225
  331  246.4712 226.4276   6319    18  3021  3298
  332  246.4991 226.4971   6371    52  2966  3405
  333  246.4982 226.4929   6325    46  3006  3319
  334  246.4478 226.4569   6356    31  3220  3136
  335  246.3437 226.2941   6309    47  2989  3320
  336  246.4171 226.2407   6323    14  3064  3259
  337  246.4245 226.3119   6296    27  3270  3026
  338  246.4217 226.3827   6341    45  2950  3391
  339  246.5548 226.4548   6305    36  3134  3171
  340  246.4006 226.2563   6322    17  3086  3236
  341  246.3717 226.1748   6241    81  3155  3086
  342  246.4112 226.2358   6317    76  2954  3363
  343  246.4175 226.2358   6310     7  3021  3289
  344  246.4986 226.2717   6272    38  2940  3332
  345  246.4566 226.2112   6259    13  3048  3211
  346  246.3438 226.1513   6342    83  3246  3096
  347  246.3682 226.1717   6294    48  3068  3226
  348  246.4070 226.1127   6256    38  2998  3258
  349  246.4107 226.1126   6236    20  3201  3035
  350  246.3978 226.1091   6286    50  3318  2968
  351  246.3444 226.1501   6241    45  3071  3170
  352  246.3910 226.1035   6223    18  3150  3073
  353  246.3986 226.1057   6213    10  3062  3151
  354  246.4005 226.1036   6184    29  3019  3165
  355  246.3641 226.1686   6185     1  3137  3048
  356  246.3414 226.1486   6222    37  3124  3098
  357  246.3370 226.1432   6230     8  3249  2981
  358  246.3310 226.0997   6252    22  2869  3383
  359  246.2086 225.8954   6224    28  3143  3081
  360  246.2087 225.8932   6262    38  3191  3071
  361  246.1810 226.1755   6196    66  3162  3034
  362  246.2104 226.1129   6215    19  3044  3171
  363  246.2687 226.1392   6236    21  3023  3213
  364  246.0949 225.9255   6169    67  3088  3081
  365  245.8652 226.1221   6122    47  3087  3035
  366  246.0036 226.1202   6114     8  3030  3084
  367  246.0335 226.0571   6211    97  3230  2981
  368  246.0332 226.0605   6186    25  3213  2973
  369  245.9255 226.1043   6188     2  3199  2989
  370  245.8590 226.1163   6252    64  3070  3182
  371  245.8593 226.1153   6157    95  2872  3285
  372  245.7977 225.8893   6114    43  3046  3068
  373  245.8736 226.0156   6170    56  3038  3132
  374  245.8745 226.0128   6178     8  3002  3176
  375  245.8597 226.1153   6171     7  2993  3178
  376  245.7862 225.9759   6161    10  3002  3159
  377  245.6365 225.9903   6189    28  3200  2989
  378  245.6359 225.9947   6163    26  3063  3100
  379  245.6350 225.9941   6109    54  2970  3139
  380  245.7058 225.9912   6188    79  2870  3318
  381  245.5739 225.9597   6126    62  2995  3131
  382  245.5670 225.9565   6167    41  2895  3272
  383  245.5168 225.9902   6153    14  2997  3156
  384  245.5115 225.9938   6130    23  2930  3200
  385  245.5149 225.9942   6053    77  3100  2953
  386  245.5730 225.9607   6079    26  3105  2974
  387  245.5710 225.9582   6031    48  2954  3077
  388  245.5099 225.9911   6102    71  2900  3202
  389  245.5023 225.9862   6094     8  3022  3072
  390  245.5047 225.9911   6064    30  2940  3124
  391  245.5066 225.9900   6081    17  3040  3041
  392  245.5077 225.9910   6128    47  3028  3100
  393  245.5062 225.9895   6139    11  3155  2984
  394  245.4994 225.9840   6143     4  3142  3001
  395  245.4946 225.9854   6065    78  2830  3235
  396  245.4973 225.9908   6065     0  3033  3032
  397  245.5010 225.9899   6045    20  2938  3107
  398  245.4993 225.9911   6085    40  3013  3072
  399  245.4926 225.9856   6084     1  2906  3178
  400  245.4653 225.9247   6078     6  2934  3144
  401  245.4085 225.8884   6094    16  3118  2976
  402  245.4920 225.9898   6094     0  2805  3289
  403  245.4918 225.9870   6004    90  2903  3101
  404  245.4933 225.9865   6094    90  2888  3206
  405  245.4073 225.8912   6022    72  3016  3006
  406  245.4003 225.8866   6063    41  2823  3240
  407  245.3109 225.7829   6075    12  3038  3037
  408  245.3149 225.7828   6015    60  2893  3122
  409  245.4490 225.9279   6054    39  3091  2963
  410  245.3685 225.8268   6033    21  2798  3235
  411  245.3097 225.7822   5995    38  2885  3110
  412  245.1354 225.7618   5970    25  2805  3165
  413  245.0691 225.7521   5991    21  2791  3200
  414  245.2477 225.8098   5961    30  3028  2933
  415  245.2472 225.8121   6009    48  2940  3069
  416  245.2477 225.8121   6034    25  2892  3142
  417  245.2687 225.9210   6047    13  2899  3148
  418  245.0040 225.7698   6055     8  2780  3275
  419  245.0683 225.7503   5962    93  2758  3204
  420  245.1788 225.8122   6021    59  3018  3003
  421  245.1802 225.8131   5992    29  3029  2963
  422  245.1330 225.7621   6008    16  3070  2938
  423  245.0035 225.7715   5984    24  3007  2977
  424  244.9574 225.8160   6001    17  2753  3248
  425  244.8689 225.7587   5938    63  3023  2915
  426  245.0651 225.7528   5933     5  2856  3077
  427  245.1323 225.7631   6011    78  2898  3113
  428  244.8935 225.7992   5973    38  2862  3111
  429  244.8857 225.7973   6044    71  3018  3026
  430  244.7971 225.7535   5937   107  3063  2874
  431  244.8001 225.7560   5907    30  2829  3078
  432  244.8237 225.8133   5990    83  2903  3087
  433  244.8959 225.7998   5993     3  3078  2915
  434  244.8888 225.7956   6051    58  2795  3256
  435  244.8207 225.8102   6033    18  2936  3097
  436  244.7975 225.7557   5978    55  2923  3055
  437  244.7519 225.8100   6041    63  2863  3178
  438  244.8674 225.7601   6012    29  2768  3244
  439  244.8209 225.8108   5923    89  2740  3183
  440  244.8194 225.8151   5937    14  2965  2972
  441  244.7292 225.7389   5897    40  2910  2987
  442  244.6346 225.8246   5915    18  2893  3022
  443  244.7502 225.8079   5915     0  2935  2980
  444  244.7520 225.8145   5963    48  2989  2974
  445  244.8007 225.7410   5961     2  3091  2870
  446  244.7326 225.7393   5861   100  2901  2960
  447  244.5718 225.8164   5819    42  2922  2897
  448  244.6322 225.8228   5945   126  2999  2946
  449  244.5970 225.8897   5918    27  2884  3034
  450  244.7217 225.8803   5883    35  2948  2935
  451  244.7284 225.7418   5886     3  2924  2962
  452  244.6129 225.7593   5805    81  2772  3033
  453  244.6326 225.8210   5851    46  3060  2791
  454  244.6324 225.8260   5811    40  2782  3029
  455  244.7263 225.7436   5795    16  2979  2816
  456  244.7297 225.7456   5789     6  2900  2889
  457  244.6562 225.9208   5844    55  2799  3045
  458  244.5929 225.8873   5781    63  2973  2808
  459  244.5927 225.8851   5867    86  2836  3031
  460  244.5909 225.8869   5818    49  2977  2841
  461  244.5705 225.8882   5843    25  2887  2956
  462  244.7232 225.7430   5802    41  2898  2904
  463  244.6547 225.9210   5806     4  2784  3022
  464  244.5924 225.8873   5738    68  2755  2983
  465  244.5670 225.8158   5750    12  2708  3042
  466  244.4850 225.9227   5782    32  3026  2756
  467  244.5255 225.8609   5766    16  2759  3007
  468  244.6305 225.8517   5682    84  2921  2761
  469  244.5914 225.8877   5753    71  2913  2840
  470  244.5903 225.8892   5664    89  2762  2902
  471  244.5041 225.8526   5698    34  2784  2914
  472  244.5073 225.8522   5734    36  2698  3036
  473  244.5092 225.8573   5729     5  2740  2989
  474  244.6309 225.8540   5676    53  2731  2945
  475  244.6524 225.9255   5606    70  2978  2628
  476  244.5662 225.8190   5690    84  2962  2728
  477  244.5653 225.8189   5595    95  2928  2667
  478  244.4464 225.8172   5724   129  2857  2867
  479  244.5376 225.9579   5685    39  2751  2934
  480  244.5092 225.8557   5692     7  2819  2873
  481  244.5877 225.8918   5600    92  2880  2720
  482  244.5646 225.8195   5639    39  2869  2770
  483  244.4466 225.8218   5643     4  2749  2894
  484  244.5049 225.8583   5567    76  2848  2719
  485  244.5665 225.8211   5589    22  2921  2668
  486  244.5905 225.8916   5574    15  2901  2673
  487  244.5898 225.8921   5654    80  2842  2812
  488  244.4427 225.8193   5691    37  2929  2762
  489  244.4440 225.8207   5656    35  2785  2871
  490  244.5028 225.8582   5572    84  2814  2758
  491  244.5041 225.8594   5524    48  2711  2813
  492  244.5641 225.8210   5602    78  2717  2885
  493  244.4797 225.9262   5591    11  2741  2850
  494  244.4447 225.8198   5558    33  2758  2800
  495  244.4428 225.8199   5518    40  2677  2841
  496  244.4440 225.8209   5574    56  2752  2822
  497  244.5658 225.8231   5544    30  2662  2882
  498  244.5639 225.8221   5594    50  2910  2684
  499  244.5657 225.8163   5509    85  2701  2808
