# Supplementary material for: Maximum likelihood-based estimation of diffusion coefficient is quick and reliable method for analyzing estradiol actions on surface receptor movements
Source: Front Neuroinform. 2023 Mar 8;17:1005936. doi: 10.3389/fninf.2023.1005936 (PMC10031098; doi:10.3389/fninf.2023.1005936)
Supplement: Supplementary file 3 [file Data_Sheet_3.ZIP › 01-measured/00-Immobile/37C/workstate_27_0018.dat]

    0  359.8472 252.8398  10112     0  5094  5018
    1  360.2352 252.7625  10025    87  6516  3509
    2  360.3012 252.8981   9995    30  5251  4744
    3  360.0944 252.9089  10011    16  6477  3534
    4  360.0950 252.9097  10026    15  8563  1463
    5  360.0880 252.7833   9998    28  5466  4532
    6  360.1013 252.9449  10070    72  5452  4618
    7  360.2118 252.9960   9972    98  8417  1555
    8  360.0910 252.7815   9971     1  5207  4764
    9  360.0950 252.9083   9927    44  5221  4706
   10  360.0949 252.9076   9936     9  6447  3489
   11  360.0953 252.9052   9879    57  5210  4669
   12  360.2523 252.7484   9932    53  8371  1561
   13  360.0952 252.9083   9888    44  5203  4685
   14  360.0962 252.9069   9793    95  5130  4663
   15  360.0975 252.9075   9791     2  6402  3389
   16  360.0954 252.9084   9900   109  5419  4481
   17  360.1279 252.6685   9849    51  5439  4410
   18  360.0920 252.9075   9829    20  5037  4792
   19  360.0958 252.9072   9808    21  5147  4661
   20  360.0994 252.9078   9787    21  8208  1579
   21  360.0979 252.9089   9684   103  5113  4571
   22  360.1356 252.7840   9782    98  6358  3424
   23  360.1278 252.6690   9755    27  5132  4623
   24  360.1276 252.6671   9745    10  5112  4633
   25  360.1298 252.6686   9654    91  5155  4499
   26  360.1299 252.6679   9585    69  5200  4385
   27  360.0969 252.9073   9610    25  5380  4230
   28  360.1267 252.6691   9710   100  5043  4667
   29  360.1288 252.6691   9646    64  4998  4648
   30  360.1284 252.6693   9593    53  6334  3259
   31  360.0980 252.9087   9579    14  5053  4526
   32  360.1305 252.6711   9484    95  6329  3155
   33  360.1292 252.6684   9592   108  5176  4416
   34  360.1293 252.6693   9661    69  7982  1679
   35  360.1287 252.6672   9639    22  5067  4572
   36  360.1302 252.6680   9651    12  7955  1696
   37  360.1294 252.6728   9527   124  5140  4387
   38  360.1318 252.6712   9434    93  7887  1547
   39  360.1293 252.6688   9500    66  5021  4479
   40  360.1282 252.6669   9575    75  5127  4448
   41  360.1278 252.6683   9493    82  6361  3132
   42  360.1301 252.6662   9532    39  5076  4456
   43  360.1318 252.6678   9453    79  5094  4359
   44  360.1310 252.6684   9434    19  5081  4353
   45  360.1287 252.6674   9501    67  7799  1702
   46  360.1283 252.6675   9565    64  7861  1704
   47  360.1280 252.6656   9572     7  5017  4555
   48  360.1287 252.6672   9564     8  4987  4577
   49  360.1297 252.6691   9491    73  5097  4394
   50  360.1299 252.6669   9529    38  5152  4377
   51  360.1280 252.6681   9537     8  6286  3251
   52  360.1271 252.6661   9697   160  5076  4621
   53  360.1275 252.6653   9645    52  5339  4306
   54  360.0045 252.5032   9582    63  5365  4217
   55  360.0440 252.5997   9545    37  7905  1640
   56  360.0435 252.5995   9652   107  7905  1747
   57  360.0424 252.6014   9676    24  5028  4648
   58  360.0027 252.4992   9557   119  8144  1413
   59  360.0010 252.5019   9699   142  5037  4662
   60  360.0422 252.6005   9597   102  5003  4594
   61  360.1268 252.6651   9595     2  7870  1725
   62  360.0011 252.5009   9677    82  5274  4403
   63  359.9206 252.4404   9665    12  5276  4389
   64  359.9975 252.4990   9731    66  8225  1506
   65  359.8758 252.3340   9659    72  6254  3405
   66  359.8779 252.3357   9622    37  5012  4610
   67  360.0407 252.5981   9729   107  5319  4410
   68  359.9587 252.5421   9815    86  5048  4767
   69  359.9194 252.4419   9646   169  5293  4353
   70  359.8772 252.3332   9643     3  5281  4362
   71  359.7616 252.3607   9731    88  5023  4708
   72  359.8732 252.3349   9753    22  8358  1395
   73  359.7835 252.3918   9704    49  5268  4436
   74  359.8178 252.2751   9667    37  5271  4396
   75  359.8749 252.3355   9744    77  5100  4644
   76  359.8739 252.3358   9708    36  6222  3486
   77  359.8729 252.3352   9728    20  5297  4431
   78  359.7816 252.3938   9876   148  8392  1484
   79  359.7829 252.3932   9748   128  5280  4468
   80  359.6827 252.3643   9765    17  5062  4703
   81  359.5021 252.2249   9810    45  6327  3483
   82  359.6802 252.3636   9857    47  5018  4839
   83  359.6811 252.3634   9902    45  5022  4880
   84  359.5014 252.4979   9813    89  6306  3507
   85  359.5021 252.2253   9889    76  8561  1328
   86  359.5732 252.3808   9909    20  6268  3641
   87  359.6662 252.2378   9844    65  8528  1316
   88  359.5784 252.1097   9890    46  5311  4579
   89  359.4575 252.4075   9338   552  4893  4445
   90  359.3694 252.2105   9338     0  6149  3189
   91  359.1619 252.1584   9490   152  4872  4618
   92  359.1621 252.1592   9405    85  4904  4501
   93  359.1838 252.2720   9431    26  4996  4435
   94  359.2407 252.3809   9411    20  5209  4202
   95  359.3527 252.3997   9428    17  6225  3203
   96  359.5010 252.4991   9956   528  6281  3675
   97  359.3843 252.5207   9506   450  5179  4327
   98  359.2550 252.2503   9370   136  4900  4470
   99  359.2618 252.1743   9493   123  4901  4592
  100  359.0975 252.1912   9509    16  8117  1392
  101  359.0982 252.1911   9530    21  6153  3377
  102  359.1615 252.1598   9507    23  4990  4517
  103  359.2529 252.2502   9407   100  8090  1317
  104  359.2629 252.1754   9482    75  8103  1379
  105  359.1534 252.2997   9401    81  8152  1249
  106  359.1613 252.1596   9521   120  8114  1407
  107  359.1580 252.1607   9610    89  4935  4675
  108  359.1571 252.1613   9460   150  6173  3287
  109  359.2779 252.1143   9422    38  4873  4549
  110  359.1604 252.1600   9435    13  4922  4513
  111  359.0501 252.3789   9534    99  6118  3416
  112  359.0551 252.2239   9597    63  4983  4614
  113  359.1571 252.1611   9623    26  4883  4740
  114  359.1588 252.1601   9567    56  4857  4710
  115  359.1008 252.0535   9555    12  8240  1315
  116  359.1004 252.0534   9643    88  8300  1343
  117  359.0490 252.2510   9667    24  4846  4821
  118  359.0547 252.2245   9610    57  6130  3480
  119  359.1567 252.1604   9602     8  5176  4426
  120  359.0545 252.2250   9639    37  5152  4487
  121  358.9162 252.2166   9664    25  8308  1356
  122  358.9104 252.0932   9642    22  4965  4677
  123  358.7021 252.1030   9709    67  5197  4512
  124  358.7909 252.0044   9690    19  6106  3584
  125  358.9991 252.3543   9668    22  4796  4872
  126  359.1549 252.1598   9626    42  5150  4476
  127  359.1567 252.1596   9570    56  4956  4614
  128  358.9087 252.0932   9637    67  4903  4734
  129  358.7008 252.1040   9720    83  8439  1281
  130  358.7349 252.3334   9747    27  5023  4724
  131  358.5916 252.1201   9696    51  4829  4867
  132  358.9993 252.0046   9720    24  8474  1246
  133  358.7395 252.2130   9726     6  6202  3524
  134  358.8099 252.1462   9769    43  6200  3569
  135  358.7888 252.0032   9776     7  6204  3572
  136  358.5035 252.2230   9793    17  6181  3612
  137  358.5043 252.2238   9825    32  5075  4750
  138  358.5906 252.1197   9803    22  5163  4640
  139  358.7381 252.2126   9756    47  8514  1242
  140  358.5019 252.2225   9884   128  5138  4746
  141  358.5318 252.3521   9902    18  4838  5064
  142  358.5321 252.3530   9801   101  8565  1236
  143  358.5326 252.3544   9801     0  4750  5051
  144  358.5329 252.3533   9766    35  4794  4972
  145  358.5030 252.2235   9969   203  4795  5174
  146  358.4145 252.1198   9288   681  4737  4551
  147  358.4400 252.2510   9344    56  5026  4318
  148  358.5349 252.1360   9984   640  8653  1331
  149  358.6269 252.2507   9880   104  4934  4946
  150  358.5031 252.0032   9864    16  4813  5051
  151  358.5320 252.3532   9918    54  8658  1260
  152  358.5305 252.3531  10008    90  6223  3785
  153  358.5017 252.0028  10029    21  5146  4883
  154  358.4148 252.1199   9413   616  8085  1328
  155  358.4150 252.1194   9357    56  6066  3291
  156  358.4411 252.2497   9241   116  4975  4266
  157  358.4031 252.4002   9297    56  8035  1262
  158  358.6168 252.3839  10024   727  6252  3772
  159  358.5014 252.4992  10040    16  4952  5088
  160  358.5006 252.4986  10062    22  8792  1270
  161  358.4147 252.1205   9343   719  4867  4476
  162  358.5016 252.4983  10057   714  8795  1262
  163  358.5336 252.1353  10095    38  6274  3821
  164  358.4991 252.2858   9414   681  4753  4661
  165  358.5330 252.1350  10255   841  5099  5156
  166  358.4012 252.3989   9439   816  4866  4573
  167  358.4390 252.2512   9373    66  6119  3254
  168  358.5013 252.4987  10021   648  6187  3834
  169  358.4996 252.4981   9416   605  4890  4526
  170  358.4989 252.2860   9485    69  4717  4768
  171  358.4001 252.3999   9452    33  4880  4572
  172  358.5000 252.4994  10105   653  4891  5214
  173  358.6147 252.3841  10093    12  5015  5078
  174  358.6148 252.3854  10096     3  6242  3854
  175  358.4995 252.4993   9463   633  4787  4676
  176  358.6142 252.3831  10156   693  4920  5236
  177  358.5330 252.1344  10202    46  4845  5357
  178  358.3999 252.4002   9455   747  4815  4640
  179  358.3849 252.6134   9512    57  8089  1423
  180  358.6145 252.3831  10214   702  5075  5139
  181  358.1824 252.1813   9553   661  8301  1252
  182  358.3008 252.2989   9502    51  4811  4691
  183  358.2506 252.3323   9462    40  4679  4783
  184  358.4986 252.4984   9408    54  4922  4486
  185  358.3639 252.4533   9395    13  4796  4599
  186  358.3643 252.4533   9436    41  4655  4781
  187  358.3010 252.2989   9504    68  4964  4540
  188  358.3638 252.4533   9568    64  6116  3452
  189  358.1125 252.3325   9587    19  6137  3450
  190  358.1122 252.3322   9603    16  8474  1129
  191  358.2997 252.3002   9533    70  4952  4581
  192  358.1127 252.3327   9606    73  4744  4862
  193  358.2868 252.0013   9545    61  4901  4644
  194  358.3631 252.4537   9562    17  8450  1112
  195  358.3631 252.4538   9548    14  4747  4801
  196  358.1124 252.3332   9512    36  4863  4649
  197  358.4996 252.0014   9616   104  4604  5012
  198  358.2863 252.0013   9749   133  8590  1159
  199  358.1256 252.1256   9687    62  4768  4919
  200  358.1267 252.1252   9704    17  4749  4955
  201  358.1125 252.3335   9558   146  4941  4617
  202  358.2011 252.5002   9729   171  4657  5072
  203  358.4998 252.4998   9594   135  4673  4921
  204  358.4001 252.2010   9610    16  4871  4739
  205  358.3999 252.2009   9693    83  6201  3492
  206  358.1265 252.1255   9669    24  8651  1018
  207  358.1114 252.3325   9707    38  6167  3540
  208  358.4995 252.4999   9677    30  4705  4972
  209  358.4995 252.4997   9711    34  8650  1061
  210  358.4997 252.4998   9679    32  8662  1017
  211  358.1260 252.1260   9673     6  6231  3442
  212  358.0010 252.4998   9745    72  6218  3527
  213  358.4992 252.4995   9814    69  8766  1048
  214  358.3328 252.3334   9709   105  4643  5066
  215  358.0000 252.0000   9715     6  6248  3467
  216  358.4995 252.4995   9779    64  6179  3600
  217  358.1262 252.1257   9726    53  4833  4893
  218  358.4992 252.4994   9740    14  4724  5016
  219  358.4991 252.4995   9789    49  8836   953
  220  358.3330 252.3334   9873    84  4683  5190
  221  358.4999 252.4994   9742   131  8695  1047
  222  358.3328 252.3334   9699    43  4826  4873
  223  358.2008 252.5993   9881   182  4840  5041
  224  358.4990 252.4998   9686   195  8786   900
  225  358.4990 252.4999   9659    27  6162  3497
  226  358.4997 252.5001   9711    52  4714  4997
  227  358.4005 252.7982   9756    45  4906  4850
  228  358.1673 252.8322   9773    17  4884  4889
  229  358.0012 252.5005   9794    21  8477  1317
  230  358.4992 252.4998   9622   172  4720  4902
  231  358.1676 252.8323   9655    33  4873  4782
  232  358.5000 252.5005  10300   645  4594  5706
  233  358.3758 252.7492   9523   777  4644  4879
  234  358.2867 252.9983   9583    60  6078  3505
  235  358.2005 252.5007   9605    22  4628  4977
  236  358.2866 252.9977   9535    70  8311  1224
  237  358.1677 252.8325   9468    67  4556  4912
  238  358.5004 252.5021  10101   633  8870  1231
  239  358.6360 252.5471  10073    28  4671  5402
  240  358.5008 252.5017  10086    13  8847  1239
  241  358.3861 252.6166   9388   698  6088  3300
  242  358.2869 252.9985   9284   104  4789  4495
  243  358.2016 252.5010   9285     1  7997  1288
  244  358.6999 252.7014   9876   591  6121  3755
  245  358.3869 252.6166   9148   728  7890  1258
  246  358.6012 252.6015   9918   770  4887  5031
  247  358.4176 252.7514   9274   644  5968  3306
  248  358.5003 252.5025   9865   591  4570  5295
  249  358.5462 252.6383   9766    99  6077  3689
  250  358.5002 252.7158   9699    67  6052  3647
  251  358.5901 252.8827   9596   103  4621  4975
  252  358.7509 252.6686   9605     9  4908  4697
  253  358.6162 252.6156   9647    42  8456  1191
  254  358.7504 252.6676   9613    34  4869  4744
  255  358.8580 252.7157   9512   101  4624  4888
  256  358.5912 252.8822   9455    57  4663  4792
  257  358.5908 252.8823   9545    90  8347  1198
  258  358.8189 252.8178   9515    30  8333  1182
  259  358.8574 252.7155   9435    80  4658  4777
  260  358.7351 252.6676   9463    28  4875  4588
  261  358.6910 252.9373   9390    73  6047  3343
  262  358.8256 252.9411   9335    55  6008  3327
  263  358.6284 252.7507   9313    22  8051  1262
  264  358.8589 252.7139   9443   130  4872  4571
  265  358.8588 252.7154   9349    94  4579  4770
  266  358.5923 252.8824   9347     2  4577  4770
  267  359.0710 252.8573   9260    87  4581  4679
  268  359.1251 252.9369   9170    90  7912  1258
  269  358.9243 252.8462   9238    68  7965  1273
  270  358.8481 252.5418   9257    19  4622  4635
  271  358.8599 252.7153   9148   109  4796  4352
  272  358.9010 252.9500   9250   102  7947  1303
  273  359.1773 253.0571   9136   114  4823  4313
  274  359.1125 252.9433   9046    90  7822  1224
  275  359.2652 252.9329   9163   117  4527  4636
  276  359.1246 252.6884   9192    29  4595  4597
  277  359.0592 252.8240   9091   101  4547  4544
  278  359.0019 252.9990   9028    63  7805  1223
  279  359.1012 253.0478   9003    25  7735  1268
  280  359.2771 253.1089   8937    66  4827  4110
  281  359.3980 252.9328   8952    15  4526  4426
  282  359.1759 252.8232   9094   142  4479  4615
  283  359.2116 252.9968   8968   126  4552  4416
  284  359.1032 253.0488   8982    14  4874  4108
  285  359.2119 252.9984   8895    87  7646  1249
  286  359.3325 252.9987   8897     2  4458  4439
  287  359.4102 252.8812   8942    45  5744  3198
  288  359.2112 252.9978   8871    71  7623  1248
  289  359.1035 253.0478   8892    21  5825  3067
  290  359.2126 252.9978   8815    77  4849  3966
  291  359.2125 252.9978   8773    42  4487  4286
  292  359.4100 252.8814   8848    75  5777  3071
  293  359.4095 252.8805   8794    54  4509  4285
  294  359.2118 252.9977   8870    76  4798  4072
  295  359.1928 252.9522   8803    67  4437  4366
  296  359.3024 252.8997   8790    13  5740  3050
  297  359.4116 253.1152   8676   114  4791  3885
  298  359.4122 252.8825   8727    51  7387  1340
  299  359.3696 252.7883   8750    23  4532  4218
  300  359.1940 252.9504   8737    13  7403  1334
  301  359.1953 252.9526   8710    27  5713  2997
  302  359.3026 252.8995   8726    16  4455  4271
  303  359.2141 252.9990   8665    61  7321  1344
  304  359.5001 252.7781   9215   550  7905  1310
  305  359.4220 252.8952   8519   696  5642  2877
  306  359.1946 252.9505   8618    99  7282  1336
  307  359.1959 252.9520   8651    33  7268  1383
  308  359.1933 252.9529   8641    10  7222  1419
  309  359.4224 252.8953   8573    68  4505  4068
  310  359.3038 252.8983   8627    54  7183  1444
  311  359.1963 252.9507   8593    34  4489  4104
  312  359.1969 252.9492   8572    21  5606  2966
  313  359.3034 252.8993   8569     3  4465  4104
  314  359.3037 252.8988   8470    99  4731  3739
  315  359.3848 252.9975   8462     8  4728  3734
  316  359.0988 252.9084   8541    79  4715  3826
  317  359.3375 252.7635   8500    41  4493  4007
  318  359.1943 252.8551   8463    37  4746  3717
  319  359.3369 252.7627   8481    18  4435  4046
  320  359.4236 252.8948   8471    10  4528  3943
  321  359.5021 252.9981   9018   547  4504  4514
  322  359.3384 252.7632   8386   632  4658  3728
  323  359.2338 252.8185   8358    28  6982  1376
  324  359.1353 252.7839   8441    83  6945  1496
  325  359.5011 252.7772   8971   530  7469  1502
  326  359.3050 252.8986   8406   565  6899  1507
  327  359.3372 252.7633   8370    36  4442  3928
  328  359.2341 252.8182   8374     4  4404  3970
  329  359.1323 252.6698   8431    57  6924  1507
  330  359.1310 252.6681   8415    16  6875  1540
  331  359.0982 252.9069   8332    83  4423  3909
  332  359.3944 252.7398   8359    27  4455  3904
  333  359.3245 252.8800   8231   128  5533  2698
  334  359.5230 252.8797   8822   591  4432  4390
  335  359.1313 252.6713   8357   465  4700  3657
  336  359.2216 252.6122   8291    66  4509  3782
  337  359.3219 252.6393   8351    60  6770  1581
  338  359.2969 252.7092   8313    38  4450  3863
  339  359.3390 252.7622   8171   142  4712  3459
  340  359.2237 252.6105   8278   107  6734  1544
  341  359.2227 252.6103   8281     3  5525  2756
  342  359.2221 252.6105   8274     7  6759  1515
  343  359.2225 252.6114   8221    53  4381  3840
  344  359.1328 252.6686   8161    60  5523  2638
  345  359.4379 252.6093   8177    16  4679  3498
  346  359.2227 252.6095   8308   131  4410  3898
  347  359.2198 252.6096   8290    18  4707  3583
  348  359.2205 252.6080   8217    73  4397  3820
  349  359.2232 252.6092   8266    49  4382  3884
  350  359.1324 252.6668   8229    37  4397  3832
  351  359.2239 252.6093   8220     9  4391  3829
  352  359.1306 252.6631   8319    99  5492  2827
  353  359.2736 252.5001   8298    21  4396  3902
  354  359.1281 252.6643   8321    23  6790  1531
  355  359.1303 252.6630   8284    37  4383  3901
  356  359.1302 252.6637   8321    37  4368  3953
  357  359.1296 252.6642   8328     7  5514  2814
  358  359.2741 252.4991   8194   134  5447  2747
  359  359.0426 252.4000   8345   151  6994  1351
  360  359.1277 252.6621   8406    61  4684  3722
  361  359.1284 252.6616   8433    27  4332  4101
  362  359.1303 252.6618   8369    64  6893  1476
  363  359.1290 252.4561   8367     2  4536  3831
  364  359.2377 252.3810   8290    77  4310  3980
  365  358.9169 252.2186   8403   113  4678  3725
  366  359.1260 252.6634   8544   141  4495  4049
  367  359.0447 252.4570   8391   153  7081  1310
  368  359.0501 252.3808   8329    62  5498  2831
  369  359.0016 252.1393   8495   166  4681  3814
  370  359.0008 252.1400   8479    16  4473  4006
  371  358.9150 252.2183   8486     7  4348  4138
  372  358.8775 252.3318   8510    24  4467  4043
  373  358.9154 252.2206   8479    31  4454  4025
  374  358.8774 252.3325   8503    24  4676  3827
  375  359.0014 252.1393   8515    12  4390  4125
  376  358.9078 252.0934   8568    53  4711  3857
  377  358.9125 252.2179   8542    26  5473  3069
  378  358.9124 252.2178   8492    50  4338  4154
  379  358.9078 252.0947   8525    33  5499  3026
  380  358.8180 252.2741   8526     1  4641  3885
  381  358.7903 252.0047   8584    58  5582  3002
  382  358.7002 252.1015   8590     6  4386  4204
  383  358.9062 252.0937   8611    21  7384  1227
  384  358.6821 252.3626   8663    52  5491  3172
  385  358.7006 252.1032   8588    75  4435  4153
  386  358.7000 252.1027   8658    70  4488  4170
  387  358.5034 252.2228   8555   103  4338  4217
  388  358.7000 252.1012   8705   150  5547  3158
  389  358.4568 252.1371   8099   606  6877  1222
  390  358.6996 252.1023   8705   606  4600  4105
  391  358.5025 252.2242   8678    27  4347  4331
  392  358.6992 252.1030   8726    48  7440  1286
  393  358.5024 252.2230   8771    45  4279  4492
  394  358.5011 252.2223   8783    12  4669  4114
  395  358.4521 252.1011   8170   613  4359  3811
  396  358.3376 252.1447   8140    30  4568  3572
  397  358.3720 252.2119   8184    44  4562  3622
  398  358.5007 252.2225   8780   596  4629  4151
  399  358.5003 252.2214   8835    55  4319  4516
  400  358.3345 252.1445   8268   567  4301  3967
  401  358.1621 252.1582   8313    45  4539  3774
  402  358.5001 252.2227   8891   578  4272  4619
  403  358.2810 252.1130   8304   587  6995  1309
  404  358.2534 252.2484   8190   114  4286  3904
  405  358.2407 252.3786   8339   149  5428  2911
  406  358.2749 252.0478   8319    20  4577  3742
  407  358.1032 252.0526   8325     6  4505  3820
  408  358.2791 252.1124   8299    26  5394  2905
  409  358.4989 252.2228   8329    30  4272  4057
  410  358.4124 252.1199   8253    76  4306  3947
  411  358.1619 252.1590   8369   116  4281  4088
  412  358.1032 252.0520   8392    23  4228  4164
  413  358.1585 252.1597   8398     6  5481  2917
  414  358.1587 252.1591   8386    12  4320  4066
  415  358.1033 252.0517   8362    24  4607  3755
  416  358.1606 252.1593   8400    38  4253  4147
  417  358.1929 251.9571   8380    20  4521  3859
  418  358.0041 252.0029   8442    62  4609  3833
  419  358.0999 252.0517   8400    42  7193  1207
  420  358.1006 252.0517   8406     6  5407  2999
  421  358.1018 252.0519   8460    54  4495  3965
  422  358.1026 252.0515   8407    53  4485  3922
  423  358.1018 252.0536   8457    50  4489  3968
  424  358.0026 252.0032   8497    40  4228  4269
  425  358.0993 252.0512   8487    10  5392  3095
  426  358.1582 252.1580   8476    11  4450  4026
  427  358.1582 252.1583   8457    19  4267  4190
  428  358.1012 252.0525   8461     4  5387  3074
  429  358.0004 252.0029   8487    26  4474  4013
  430  357.7895 252.0014   8483     4  5383  3100
  431  357.7912 252.0030   8527    44  4299  4228
  432  357.9997 252.0032   8532     5  5410  3122
  433  358.1575 252.1590   8535     3  5383  3152
  434  357.9998 252.0016   8524    11  5401  3123
  435  357.7913 252.0016   8484    40  5390  3094
  436  357.7908 252.0011   8582    98  4296  4286
  437  357.7913 252.0023   8528    54  5466  3062
  438  357.9992 252.0037   8516    12  5409  3107
  439  358.0001 252.0014   8555    39  5424  3131
  440  357.9993 252.0014   8607    52  4302  4305
  441  357.7908 252.0020   8610     3  7350  1260
  442  357.6677 252.0013   8682    72  4259  4423
  443  357.8891 252.0549   8621    61  5464  3157
  444  357.8341 252.1140   8599    22  5413  3186
  445  357.8997 251.9536   8594     5  4302  4292
  446  357.6456 252.2131   8561    33  4226  4335
  447  357.5906 252.1180   8648    87  4467  4181
  448  357.6675 252.0010   8746    98  4196  4550
  449  357.7896 252.0033   8614   132  4244  4370
  450  357.7903 252.0037   8640    26  4516  4124
  451  357.9078 252.0924   8689    49  7467  1222
  452  357.7902 252.0015   8684     5  4509  4175
  453  357.5039 252.0007   8713    29  4198  4515
  454  357.5912 251.8850   8796    83  4275  4521
  455  357.7077 252.1192   8623   173  5412  3211
  456  357.7898 252.0020   8649    26  4451  4198
  457  357.5362 252.1344   8735    86  4207  4528
  458  357.5362 252.1335   8809    74  7616  1193
  459  357.5363 252.1343   8835    26  5496  3339
  460  357.5363 252.1352   8805    30  5477  3328
  461  357.5025 252.0019   8762    43  4211  4551
  462  357.5368 252.1343   8688    74  5440  3248
  463  357.5366 252.1337   8754    66  7584  1170
  464  357.6438 252.2136   8842    88  4147  4695
  465  357.5349 252.1339   8905    63  5446  3459
  466  357.5032 252.0019   8763   142  4448  4315
  467  357.5361 252.1340   8804    41  4444  4360
  468  357.6180 252.3838   8763    41  4146  4617
  469  357.6434 252.2142   8801    38  4178  4623
  470  357.6428 252.2136   8833    32  4406  4427
  471  357.5023 252.0010   8868    35  4192  4676
  472  357.5343 252.1333   8868     0  4423  4445
  473  357.6433 252.2158   8867     1  7791  1076
  474  357.6443 252.2141   8845    22  4365  4480
  475  357.6163 252.3832   8874    29  7685  1189
  476  357.5343 252.1323   8907    33  4134  4773
  477  357.5350 252.1346   8919    12  4264  4655
  478  357.6440 252.2144   8917     2  4278  4639
  479  357.5345 252.1346   8893    24  4117  4776
  480  357.6164 252.3826   8935    42  4274  4661
  481  357.6163 252.3821   8902    33  4350  4552
  482  357.6153 252.3832   8980    78  4263  4717
  483  357.6427 252.2147   8986     6  5443  3543
  484  357.6145 252.3836   8970    16  4311  4659
  485  357.6150 252.3835   9032    62  5568  3464
  486  357.7990 252.0008   8980    52  7875  1105
  487  357.6153 252.3828   8982     2  5545  3437
  488  357.5833 252.2481   9073    91  7905  1168
  489  357.6144 252.3828   8974    99  7982   992
  490  357.4456 252.2215   8474   500  5410  3064
  491  357.4996 252.4974   8369   105  4199  4170
  492  357.6666 251.8899   9034   665  4348  4686
  493  357.3016 252.2984   8396   638  5393  3003
  494  357.6160 252.3821   9045   649  4190  4855
  495  357.3010 252.2988   8407   638  4319  4088
  496  357.4545 252.3618   8456    49  7347  1109
  497  357.7140 252.0007   9131   675  5548  3583
  498  357.6151 252.3830   9099    32  5519  3580
  499  357.4457 252.2210   8447   652  4174  4273
