# Supplementary material for: Maximum likelihood-based estimation of diffusion coefficient is quick and reliable method for analyzing estradiol actions on surface receptor movements
Source: Front Neuroinform. 2023 Mar 8;17:1005936. doi: 10.3389/fninf.2023.1005936 (PMC10031098; doi:10.3389/fninf.2023.1005936)
Supplement: Supplementary file 3 [file Data_Sheet_3.ZIP › 01-measured/00-Immobile/37C/workstate_27_0020.dat]

    0  72.1119 261.2072   5361     0  2927  2434
    1  72.1143 261.2081   5412    51  2961  2451
    2  72.0923 261.2904   5393    19  3522  1871
    3  72.0926 261.2895   5395     2  2836  2559
    4  72.0893 261.2926   5421    26  2924  2497
    5  72.0872 261.2896   5443    22  2896  2547
    6  72.1145 261.1174   5438     5  2948  2490
    7  72.1873 261.2357   5419    19  2826  2593
    8  72.0899 261.2916   5401    18  3673  1728
    9  72.0892 261.2917   5376    25  3267  2109
   10  72.0890 261.2906   5478   102  2762  2716
   11  72.0871 261.2877   5407    71  2768  2639
   12  72.0871 261.2912   5399     8  3467  1932
   13  72.1137 261.2069   5448    49  3657  1791
   14  72.1114 261.3709   5419    29  3464  1955
   15  72.1116 261.3699   5439    20  2908  2531
   16  72.0911 261.2906   5489    50  2926  2563
   17  72.1141 261.2088   5442    47  2891  2551
   18  72.0885 261.2870   5457    15  3133  2324
   19  72.0897 261.2914   5447    10  3474  1973
   20  72.0931 261.2885   5421    26  2709  2712
   21  72.1114 261.3674   5474    53  2894  2580
   22  72.0913 261.2881   5468     6  2957  2511
   23  72.0877 261.2875   5445    23  2884  2561
   24  72.1139 261.2054   5469    24  2882  2587
   25  72.0915 261.2903   5387    82  2693  2694
   26  72.1795 261.4010   5482    95  3411  2071
   27  72.0914 261.2893   5441    41  3527  1914
   28  72.0878 261.2894   5456    15  3661  1795
   29  72.0867 261.2883   5428    28  2885  2543
   30  72.1072 261.3682   5489    61  2763  2726
   31  72.0940 261.2900   5490     1  3195  2295
   32  72.0920 261.2909   5405    85  2865  2540
   33  72.0880 261.2898   5375    30  3472  1903
   34  72.0879 261.2862   5443    68  3660  1783
   35  72.0884 261.2882   5396    47  2708  2688
   36  72.0860 261.2868   5429    33  3407  2022
   37  72.0922 261.2885   5391    38  2700  2691
   38  72.0922 261.2901   5398     7  2862  2536
   39  72.1139 261.2038   5406     8  3507  1899
   40  72.1116 261.2043   5347    59  3400  1947
   41  72.1089 261.2051   5324    23  3448  1876
   42  72.0892 261.2885   5360    36  3520  1840
   43  72.0883 261.2894   5373    13  3486  1887
   44  72.0901 261.2910   5395    22  3649  1746
   45  72.1161 261.1206   5338    57  2566  2772
   46  72.1115 261.2062   5349    11  3413  1936
   47  72.0668 261.1333   5384    35  2713  2671
   48  72.1113 261.2024   5370    14  3127  2243
   49  72.1141 261.2025   5349    21  3445  1904
   50  72.1126 261.2028   5341     8  3401  1940
   51  72.1125 261.2030   5355    14  2566  2789
   52  72.0628 261.1333   5408    53  3394  2014
   53  72.0454 261.0718   5298   110  3479  1819
   54  72.0450 261.0729   5307     9  2742  2565
   55  72.1153 261.1174   5267    40  3365  1902
   56  72.1140 261.1155   5291    24  3601  1690
   57  72.0631 261.1322   5360    69  2723  2637
   58  71.9516 260.9336   5310    50  3436  1874
   59  71.9502 260.9350   5370    60  3376  1994
   60  72.0436 261.0730   5346    24  3064  2282
   61  72.0453 261.0736   5323    23  3598  1725
   62  71.9302 260.9580   5293    30  3087  2206
   63  71.8093 260.9319   5202    91  3520  1682
   64  71.8797 260.8845   5232    30  3418  1814
   65  71.8814 260.8018   5271    39  2745  2526
   66  71.8808 260.8881   5169   102  2750  2419
   67  71.8832 260.8897   5255    86  2775  2480
   68  71.9300 260.9571   5284    29  3341  1943
   69  71.8808 260.8879   5227    57  3298  1929
   70  71.8770 260.8873   5284    57  3050  2234
   71  71.7243 260.7770   5269    15  3491  1778
   72  71.7181 260.9317   5182    87  2701  2481
   73  71.8076 260.8421   5303   121  2661  2642
   74  71.8042 260.9295   5216    87  3006  2210
   75  71.7328 260.8137   5243    27  3437  1806
   76  71.7324 260.8122   5299    56  3450  1849
   77  71.8338 260.6893   5260    39  3280  1980
   78  71.7338 260.8124   5221    39  2702  2519
   79  71.7353 260.8107   5235    14  2987  2248
   80  71.7321 260.8113   5234     1  3016  2218
   81  71.4765 260.7533   5262    28  3262  2000
   82  71.4757 260.5973   5200    62  2997  2203
   83  71.5547 260.9297   5211    11  3028  2183
   84  71.3926 260.9512   5205     6  2506  2699
   85  71.4746 260.7407   5211     6  3626  1585
   86  71.4051 260.8559   5181    30  2662  2519
   87  71.3678 260.7821   5110    71  2629  2481
   88  71.2576 260.9971   5165    55  2997  2168
   89  71.3506 260.8747   5146    19  3323  1823
   90  71.4040 260.8559   5143     3  3281  1862
   91  71.1480 260.6875   5125    18  2742  2383
   92  71.0958 260.6236   5090    35  2636  2454
   93  71.0454 260.6915   5144    54  2641  2503
   94  71.1688 260.7876   5131    13  2776  2355
   95  71.1944 261.0668   5190    59  2630  2560
   96  71.3921 260.9497   5205    15  3291  1914
   97  71.4054 260.8583   5162    43  3050  2112
   98  71.1494 260.6857   5082    80  2600  2482
   99  71.1628 260.6986   5059    23  2755  2304
  100  70.9784 260.7484   5082    23  2662  2420
  101  70.9557 260.9245   5059    23  2455  2604
  102  71.0960 260.7646   5081    22  2753  2328
  103  71.0784 260.9470   5027    54  2449  2578
  104  71.1493 260.6857   5102    75  3435  1667
  105  71.0248 260.9037   5128    26  2442  2686
  106  71.0237 260.9012   5017   111  3308  1709
  107  70.9540 260.8362   5041    24  2976  2065
  108  71.0766 260.8001   5103    62  2502  2601
  109  71.0005 260.9963   5008    95  2578  2430
  110  70.9534 260.9254   5055    47  3301  1754
  111  71.0227 260.9026   5043    12  2721  2322
  112  70.9512 260.8359   5045     2  2443  2602
  113  70.9533 260.9266   5079    34  3211  1868
  114  70.9523 260.9260   5009    70  2990  2019
  115  70.9497 260.9258   5042    33  2999  2043
  116  70.8772 260.8996   5045     3  3419  1626
  117  70.8825 260.8833   5088    43  2444  2644
  118  70.9515 260.9252   4965   123  2472  2493
  119  70.8771 260.9739   5008    43  2595  2413
  120  70.9490 260.9271   5018    10  3428  1590
  121  70.9490 260.9258   4973    45  3272  1701
  122  70.7815 260.7781   4978     5  3298  1680
  123  70.7789 260.7792   4955    23  3258  1697
  124  70.7298 260.9007   5033    78  2625  2408
  125  70.7326 260.8992   4997    36  2646  2351
  126  70.8764 260.9008   4974    23  2991  1983
  127  70.8067 260.8573   5001    27  2436  2565
  128  70.8040 260.8582   5047    46  3331  1716
  129  70.6970 260.8228   4976    71  2605  2371
  130  70.5646 260.9210   4964    12  2479  2485
  131  70.7388 260.8084   4965     1  3201  1764
  132  70.7319 260.9023   5020    55  2935  2085
  133  70.8065 260.8569   4978    42  3228  1750
  134  70.7036 260.7348   4993    15  2960  2033
  135  70.7277 260.8999   5031    38  2575  2456
  136  70.4891 260.8280   4989    42  3183  1806
  137  70.7353 260.8094   4922    67  3190  1732
  138  70.6572 260.8050   4971    49  2682  2289
  139  70.7296 260.9008   4896    75  2548  2348
  140  70.5271 260.8415   4933    37  3114  1819
  141  70.5015 260.9961   4931     2  3345  1586
  142  70.5628 260.9211   5008    77  3346  1662
  143  70.6137 260.8202   4913    95  3256  1657
  144  70.7270 260.9019   4908     5  2899  2009
  145  70.4608 260.7820   4835    73  2930  1905
  146  70.3904 260.8563   4824    11  2644  2180
  147  70.3009 260.8621   4872    48  3410  1462
  148  70.4588 260.7842   4907    35  3420  1487
  149  70.5003 260.9990   4854    53  3359  1495
  150  70.6142 260.8205   4855     1  2546  2309
  151  70.4610 260.7845   4822    33  3166  1656
  152  70.3915 260.8599   4874    52  2943  1931
  153  70.3898 260.8589   4832    42  2605  2227
  154  70.3902 260.8597   4806    26  2926  1880
  155  70.4737 260.6863   4781    25  3151  1630
  156  70.4612 260.7833   4835    54  2616  2219
  157  70.4623 260.7846   4842     7  2603  2239
  158  70.3906 260.8631   4827    15  2589  2238
  159  70.3917 260.8601   4815    12  2601  2214
  160  70.3908 260.8612   4813     2  2385  2428
  161  70.3900 260.8629   4734    79  3043  1691
  162  70.4613 260.7844   4747    13  3111  1636
  163  70.3912 260.8588   4723    24  2567  2156
  164  70.3885 260.8612   4737    14  2412  2325
  165  70.3876 260.8606   4718    19  2547  2171
  166  70.3868 260.8608   4662    56  3319  1343
  167  70.3880 260.8605   4701    39  2376  2325
  168  70.3917 260.8591   4679    22  3102  1577
  169  70.3888 260.8613   4731    52  3115  1616
  170  70.2964 260.8625   4711    20  2490  2221
  171  70.2966 260.8654   4751    40  2587  2164
  172  70.3881 260.8621   4810    59  3323  1487
  173  70.3894 260.8617   4738    72  2588  2150
  174  70.3883 260.8621   4734     4  2410  2324
  175  70.3910 260.8593   4659    75  2631  2028
  176  70.3875 260.8613   4738    79  3067  1671
  177  70.3874 260.8597   4793    55  2497  2296
  178  70.3859 260.8614   4694    99  2577  2117
  179  70.3886 260.8595   4654    40  2367  2287
  180  70.2956 260.8660   4672    18  2562  2110
  181  70.3875 260.8608   4624    48  2531  2093
  182  70.3870 260.8591   4669    45  2510  2159
  183  70.3866 260.8610   4652    17  2382  2270
  184  70.3873 260.8631   4680    28  2367  2313
  185  70.4994 260.9972   4648    32  2510  2138
  186  70.4285 260.9406   4677    29  2500  2177
  187  70.4275 260.9419   4675     2  2498  2177
  188  70.3504 260.9994   4634    41  2803  1831
  189  70.2916 260.7370   4546    88  3026  1520
  190  70.3857 260.8627   4609    63  3016  1593
  191  70.4266 260.9418   4592    17  2534  2058
  192  70.3868 260.8610   4578    14  2369  2209
  193  70.3140 260.9152   4623    45  3018  1605
  194  70.4257 260.9427   4569    54  2793  1776
  195  70.1990 260.7460   4623    54  2362  2261
  196  70.3413 261.0301   4577    46  3027  1550
  197  70.3859 260.9344   4555    22  2988  1567
  198  70.2111 260.7889   4589    34  3015  1574
  199  70.2339 260.8827   4534    55  2494  2040
  200  70.1552 260.8749   4453    81  2529  1924
  201  70.3213 260.9345   4544    91  2544  2000
  202  70.4974 261.0002   4564    20  3196  1368
  203  70.2905 261.1274   4481    83  2818  1663
  204  70.3418 261.0297   4493    12  2511  1982
  205  70.0395 260.8840   4419    74  2513  1906
  206  70.0988 260.9680   4495    76  3031  1464
  207  70.2643 261.0311   4462    33  2543  1919
  208  70.3076 260.9307   4462     0  3160  1302
  209  70.0717 261.0719   4450    12  2998  1452
  210  70.1988 261.1668   4430    20  2993  1437
  211  70.2644 261.0321   4477    47  2982  1495
  212  70.2727 261.1378   4445    32  2517  1928
  213  70.1482 260.8518   4472    27  3208  1264
  214  70.0006 260.8764   4449    23  2793  1656
  215  70.2147 260.9649   4455     6  2475  1980
  216  70.3096 260.9316   4457     2  3018  1439
  217  70.0413 260.7624   4417    40  2336  2081
  218  70.1710 261.0343   4485    68  2503  1982
  219  70.1529 260.7330   4457    28  2496  1961
  220  70.1112 260.9639   4459     2  2991  1468
  221  70.3203 261.0363   4426    33  2548  1878
  222  70.0729 261.0691   4449    23  2479  1970
  223  70.2634 261.0327   4443     6  2980  1463
  224  70.2642 261.0337   4494    51  2469  2025
  225  70.1982 261.1657   4465    29  2467  1998
  226  70.3643 261.3643   4496    31  2990  1506
  227  70.3719 261.1586   4488     8  2752  1736
  228  70.3833 261.2571   4478    10  2489  1989
  229  70.2719 261.1386   4485     7  2953  1532
  230  70.1768 261.3899   4484     1  2515  1969
  231  70.3637 261.3644   4477     7  2730  1747
  232  70.3719 261.1593   4466    11  2409  2057
  233  70.3659 261.3655   4402    64  3162  1240
  234  70.3726 261.1597   4495    93  2549  1946
  235  70.3014 261.2430   4517    22  2531  1986
  236  70.3719 261.1563   4440    77  2394  2046
  237  70.3652 261.3661   4469    29  2412  2057
  238  70.3646 261.3676   4457    12  2796  1661
  239  70.3870 261.2606   4480    23  2504  1976
  240  70.3664 261.3683   4443    37  3203  1240
  241  70.3732 261.1589   4492    49  2451  2041
  242  70.3867 261.2595   4454    38  2425  2029
  243  70.4168 261.4507   4473    19  3190  1283
  244  70.4992 261.4998   4509    36  3159  1350
  245  70.6097 261.1445   4535    26  2958  1577
  246  70.4201 261.4519   4448    87  2438  2010
  247  70.3662 261.3672   4503    55  2899  1604
  248  70.4989 261.4979   4522    19  2906  1616
  249  70.5154 261.3937   4534    12  2439  2095
  250  70.5902 261.3269   4566    32  2455  2111
  251  70.5894 261.3265   4532    34  2961  1571
  252  70.5160 261.4020   4518    14  2932  1586
  253  70.5881 261.3263   4569    51  2476  2093
  254  70.5005 261.5005   4500    69  2679  1821
  255  70.6589 261.4707   4570    70  2418  2152
  256  70.6856 261.3189   4542    28  2989  1553
  257  70.6301 261.2347   4614    72  2726  1888
  258  70.5898 261.3256   4519    95  2402  2117
  259  70.5770 261.4261   4549    30  2984  1565
  260  70.6316 261.2319   4484    65  2985  1499
  261  70.7452 261.4595   4534    50  3134  1400
  262  70.7575 261.4568   4497    37  2671  1826
  263  70.7578 261.4562   4513    16  2950  1563
  264  70.6688 261.3658   4465    48  3147  1318
  265  70.6587 261.4693   4503    38  2994  1509
  266  70.7654 261.3580   4494     9  2646  1848
  267  70.9186 261.5269   4489     5  2428  2061
  268  70.9437 261.3380   4539    50  2397  2142
  269  70.7582 261.4553   4453    86  2253  2200
  270  70.6881 261.3182   4483    30  2372  2111
  271  70.7658 261.3578   4516    33  3122  1394
  272  70.8572 261.3746   4534    18  2404  2130
  273  70.9485 261.4374   4601    67  2418  2183
  274  71.0799 261.3816   4473   128  2426  2047
  275  70.9425 261.4305   4480     7  2512  1968
  276  70.8534 261.4716   4481     1  2412  2069
  277  70.7666 261.3564   4484     3  2710  1774
  278  70.9727 261.2481   4466    18  2703  1763
  279  71.0255 261.7525   4499    33  2421  2078
  280  71.0274 261.7517   4482    17  2363  2119
  281  71.0018 261.5004   4496    14  2874  1622
  282  71.0003 261.5001   4479    17  2442  2037
  283  70.9983 261.5005   4501    22  2419  2082
  284  71.0018 261.5021   4545    44  2211  2334
  285  71.0570 261.6633   4474    71  2311  2163
  286  71.0280 261.4126   4541    67  2392  2149
  287  71.1620 261.4340   4516    25  2902  1614
  288  71.0268 261.4107   4549    33  2335  2214
  289  71.1006 261.4489   4620    71  2909  1711
  290  71.0008 261.4990   4607    13  2919  1688
  291  71.1272 261.5990   4489   118  2641  1848
  292  71.1809 261.4104   4518    29  2425  2093
  293  71.0274 261.4115   4558    40  2192  2366
  294  71.0996 261.4493   4539    19  2838  1701
  295  71.0027 261.4997   4491    48  2648  1843
  296  71.2389 261.4533   4583    92  2167  2416
  297  71.1281 261.5987   4480   103  2790  1690
  298  71.1841 261.3181   4573    93  2162  2411
  299  71.1020 261.4498   4525    48  2163  2362
  300  71.1000 261.4502   4546    21  2905  1641
  301  71.1442 261.4756   4566    20  3116  1450
  302  71.1541 261.5114   4474    92  2800  1674
  303  71.2380 261.4752   4531    57  2909  1622
  304  71.1733 261.5837   4547    16  2166  2381
  305  71.1804 261.4109   4535    12  2287  2248
  306  71.1270 261.5976   4466    69  2589  1877
  307  71.1264 261.5975   4498    32  2359  2139
  308  71.1562 261.5126   4473    25  3124  1349
  309  71.2450 261.3815   4526    53  2812  1714
  310  71.2518 261.3536   4542    16  2376  2166
  311  71.2254 261.4506   4524    18  2853  1671
  312  71.1726 261.3917   4524     0  2286  2238
  313  71.1557 261.5127   4450    74  2614  1836
  314  71.3254 261.4876   4539    89  2282  2257
  315  71.3243 261.4877   4499    40  2106  2393
  316  71.2161 261.3118   4540    41  2651  1889
  317  71.1450 261.4755   4575    35  2288  2287
  318  71.1438 261.4756   4629    54  2147  2482
  319  71.1022 261.4502   4557    72  2284  2273
  320  71.1823 261.4119   4556     1  2128  2428
  321  71.2518 261.3524   4543    13  2363  2180
  322  71.2916 261.2702   4559    16  2791  1768
  323  71.2137 261.3123   4524    35  2274  2250
  324  71.1441 261.4758   4548    24  2829  1719
  325  71.2508 261.3505   4594    46  2656  1938
  326  71.1819 261.4124   4491   103  2637  1854
  327  71.1746 261.5839   4470    21  2799  1671
  328  71.2532 261.3523   4500    30  3098  1402
  329  71.1733 261.3906   4511    11  2284  2227
  330  71.1735 261.3902   4511     0  2806  1705
  331  71.1547 261.2333   4474    37  2274  2200
  332  71.2592 261.2598   4470     4  3093  1377
  333  71.3951 261.4219   4519    49  3086  1433
  334  71.2941 261.2703   4530    11  2296  2234
  335  71.2992 261.1803   4474    56  2761  1713
  336  71.2255 261.1800   4468     6  2058  2410
  337  71.1866 261.3179   4439    29  2258  2181
  338  71.2529 261.3519   4433     6  2232  2201
  339  71.2952 261.2727   4516    83  2213  2303
  340  71.1774 261.3012   4444    72  2835  1609
  341  71.1870 261.3166   4447     3  2369  2078
  342  71.1573 261.2326   4442     5  3088  1354
  343  71.3000 261.1788   4476    34  2054  2422
  344  71.2921 261.2716   4497    21  2655  1842
  345  71.2693 261.1014   4458    39  2801  1657
  346  71.2689 261.1013   4514    56  2225  2289
  347  71.1894 261.0747   4478    36  2374  2104
  348  71.2678 261.0982   4442    36  2562  1880
  349  71.2682 261.1014   4492    50  2770  1722
  350  71.2681 261.1017   4428    64  2228  2200
  351  71.1924 261.1435   4521    93  2318  2203
  352  71.2663 261.1000   4472    49  2498  1974
  353  70.9786 261.1225   4463     9  2519  1944
  354  71.1889 261.0718   4516    53  2212  2304
  355  71.1232 261.0274   4468    48  2896  1572
  356  71.1996 261.0525   4461     7  2754  1707
  357  71.0046 261.0054   4464     3  2085  2379
  358  71.0023 261.0014   4461     3  2272  2189
  359  71.0744 260.9524   4514    53  2081  2433
  360  71.0003 261.0003   4487    27  2297  2190
  361  71.0470 261.0746   4546    59  2851  1695
  362  71.0013 261.0030   4513    33  2851  1662
  363  71.0029 261.0014   4498    15  2253  2245
  364  70.9258 261.0475   4439    59  2284  2155
  365  70.9258 261.0479   4540   101  2758  1782
  366  70.9985 260.9999   4386   154  2299  2087
  367  70.9977 261.0007   4507   121  2064  2443
  368  70.9261 261.0498   4437    70  2885  1552
  369  70.9974 260.8475   4414    23  2210  2204
  370  70.8763 260.9754   4458    44  2956  1502
  371  70.9229 261.0465   4440    18  2722  1718
  372  70.8432 261.0249   4436     4  2067  2369
  373  70.8449 261.0224   4438     2  2486  1952
  374  70.8446 261.0231   4368    70  2128  2240
  375  70.7999 260.9469   4479   111  2461  2018
  376  70.7182 260.8958   4420    59  2512  1908
  377  70.6164 260.8191   4379    41  2217  2162
  378  70.7295 260.9009   4441    62  2094  2347
  379  70.7303 260.9029   4436     5  2257  2179
  380  70.7171 260.9722   4417    19  2128  2289
  381  70.5031 260.9968   4418     1  2209  2209
  382  70.5016 260.9969   4377    41  2132  2245
  383  70.5024 260.9950   4345    32  2901  1444
  384  70.5272 260.8421   4427    82  2259  2168
  385  70.5272 260.8426   4369    58  2288  2081
  386  70.4630 260.9171   4353    16  2771  1582
  387  70.5024 260.9965   4379    26  2658  1721
  388  70.4606 260.9175   4327    52  2490  1837
  389  70.3905 260.8593   4351    24  2763  1588
  390  70.3904 260.8630   4337    14  2724  1613
  391  70.3903 260.8608   4298    39  2482  1816
  392  70.5010 260.9987   4345    47  2707  1638
  393  70.4609 260.9165   4321    24  2457  1864
  394  70.3901 260.8584   4315     6  2175  2140
  395  70.2989 260.8632   4300    15  2026  2274
  396  70.3003 260.8618   4304     4  2152  2152
  397  70.3892 260.8602   4243    61  2519  1724
  398  70.3892 260.8601   4311    68  2716  1595
  399  70.2988 260.8625   4384    73  2496  1888
  400  70.2972 260.8613   4270   114  2301  1969
  401  70.2112 260.8910   4303    33  2728  1575
  402  70.2987 260.8628   4312     9  2440  1872
  403  70.2119 260.8945   4284    28  2106  2178
  404  70.2121 260.8917   4291     7  2253  2038
  405  70.1309 260.8690   4289     2  2252  2037
  406  70.1283 260.8665   4246    43  2104  2142
  407  70.1296 260.8676   4264    18  2269  1995
  408  70.2933 260.8621   4271     7  2831  1440
  409  70.1285 260.8714   4314    43  2931  1383
  410  70.1302 260.8692   4340    26  2767  1573
  411  70.2098 260.8899   4254    86  2141  2113
  412  70.1263 260.8683   4287    33  2922  1365
  413  70.0269 260.7558   4235    52  1985  2250
  414  70.0527 260.9166   4258    23  2427  1831
  415  70.1274 260.8705   4256     2  2401  1855
  416  70.1267 260.8709   4275    19  2295  1980
  417  70.1259 260.8707   4262    13  2149  2113
  418  70.0266 260.7557   4259     3  2940  1319
  419  69.9436 260.8036   4265     6  2025  2240
  420  69.9433 260.8040   4271     6  2845  1426
  421  70.1245 260.8683   4295    24  2668  1627
  422  69.9719 260.8894   4258    37  2677  1581
  423  70.1106 260.7771   4207    51  2095  2112
  424  70.0258 260.7568   4181    26  2271  1910
  425  69.9441 260.8042   4191    10  2383  1808
  426  69.9718 260.8891   4251    60  2659  1592
  427  70.0500 260.8407   4221    30  2031  2190
  428  69.8178 260.9452   4221     0  1999  2222
  429  69.8627 260.8625   4256    35  2860  1396
  430  69.8890 260.7288   4226    30  2174  2052
  431  69.8832 260.8827   4220     6  2117  2103
  432  69.9724 260.8899   4234    14  2809  1425
  433  69.9436 260.8042   4167    67  2560  1607
  434  69.9421 260.8027   4189    22  2599  1590
  435  69.9421 260.8043   4268    79  2194  2074
  436  69.9411 260.8031   4246    22  2100  2146
  437  69.8912 260.7269   4206    40  2389  1817
  438  69.9421 260.8026   4207     1  2022  2185
  439  69.9170 260.6220   4241    34  2847  1394
  440  69.9422 260.8022   4181    60  2031  2150
  441  69.6575 260.4728   4173     8  2827  1346
  442  69.6491 260.6757   4157    16  2352  1805
  443  69.6486 260.6766   4165     8  2169  1996
  444  69.8046 260.8025   4199    34  2548  1651
  445  69.8901 260.7271   4202     3  2343  1859
  446  69.8044 260.8029   4142    60  2803  1339
  447  69.6486 260.6751   4151     9  2795  1356
  448  69.6489 260.6755   4164    13  2263  1901
  449  69.5790 260.7565   4147    17  2090  2057
  450  69.6983 260.7562   4051    96  1982  2069
  451  69.5750 260.7419   4172   121  2551  1621
  452  69.4336 260.7687   4148    24  2223  1925
  453  69.5816 260.5509   4111    37  2541  1570
  454  69.5027 260.8203   4137    26  2135  2002
  455  69.6887 260.6565   4106    31  2001  2105
  456  69.7149 260.7975   4152    46  2200  1952
  457  69.6996 260.7560   4131    21  2534  1597
  458  69.5771 260.7556   4144    13  2749  1395
  459  69.5771 260.7565   4084    60  1976  2108
  460  69.5767 260.7565   4104    20  2763  1341
  461  69.4332 260.7692   4118    14  2847  1271
  462  69.6194 260.8202   4125     7  2035  2090
  463  69.6259 260.8423   4107    18  2212  1895
  464  69.5813 260.5514   4019    88  2022  1997
  465  69.5013 260.5042   4066    47  2073  1993
  466  69.4885 260.7262   4064     2  2857  1207
  467  69.5471 260.9043   4053    11  2090  1963
  468  69.5455 260.9072   4092    39  2558  1534
  469  69.6330 260.6339   3984   108  2404  1580
  470  69.5806 260.5508   4060    76  2718  1342
  471  69.5757 260.7556   4078    18  2121  1957
  472  69.5308 260.8106   4005    73  2018  1987
  473  69.5313 260.8116   4030    25  2108  1922
  474  69.6131 260.7423   4028     2  2758  1270
  475  69.6328 260.6370   4002    26  2136  1866
  476  69.6316 260.6347   4056    54  2758  1298
  477  69.5786 260.5499   4046    10  2100  1946
  478  69.5308 260.8117   4075    29  2002  2073
  479  69.5324 260.8111   4088    13  2416  1672
  480  69.6314 260.6357   4058    30  2136  1922
  481  69.6324 260.6360   4033    25  2022  2011
  482  69.6311 260.6346   4050    17  2192  1858
  483  69.5465 260.7092   4074    24  2720  1354
  484  69.5496 260.5869   4030    44  2073  1957
  485  69.6328 260.6333   4034     4  2021  2013
  486  69.6326 260.6344   3993    41  2130  1863
  487  69.6315 260.6352   3969    24  2651  1318
  488  69.4655 260.6677   3981    12  2552  1429
  489  69.5476 260.7086   3962    19  2094  1868
  490  69.6305 260.6337   3963     1  2525  1438
  491  69.6293 260.6347   4024    61  2347  1677
  492  69.6310 260.6348   3940    84  2031  1909
  493  69.6305 260.6346   4047   107  1974  2073
  494  69.6290 260.6350   4011    36  2356  1655
  495  69.4652 260.6678   3928    83  1894  2034
  496  69.5491 260.5893   3950    22  2194  1756
  497  69.4989 260.7862   3936    14  2130  1806
  498  69.6328 260.6345   4003    67  2465  1538
  499  69.5504 260.5874   3937    66  2110  1827
