# Supplementary material for: Maximum likelihood-based estimation of diffusion coefficient is quick and reliable method for analyzing estradiol actions on surface receptor movements
Source: Front Neuroinform. 2023 Mar 8;17:1005936. doi: 10.3389/fninf.2023.1005936 (PMC10031098; doi:10.3389/fninf.2023.1005936)
Supplement: Supplementary file 3 [file Data_Sheet_3.ZIP › 01-measured/00-Immobile/37C/workstate_27_0024.dat]

    0  241.7704 297.6634   6496     0  3722  2774
    1  241.9286 297.5370   6533    37  3821  2712
    2  241.9007 297.7949   6553    20  3720  2833
    3  241.9000 297.7949   6546     7  3706  2840
    4  241.8954 297.7953   6605    59  3207  3398
    5  241.8726 297.7162   6482   123  3798  2684
    6  241.8189 297.6068   6477     5  3712  2765
    7  241.8982 297.6707   6503    26  3744  2759
    8  241.9495 297.7420   6499     4  3597  2902
    9  241.9159 297.6556   6531    32  3769  2762
   10  241.8978 297.7976   6557    26  3618  2939
   11  241.8722 297.7159   6538    19  3752  2786
   12  241.8204 297.6046   6510    28  3740  2770
   13  241.9310 297.5358   6497    13  3735  2762
   14  242.0327 297.6925   6671   174  3841  2830
   15  241.9519 297.8401   6536   135  3858  2678
   16  241.9139 297.7228   6633    97  3489  3144
   17  241.8657 297.7323   6611    22  3678  2933
   18  241.9248 297.5354   6586    25  3698  2888
   19  241.9307 297.6101   6549    37  3565  2984
   20  241.9044 297.7938   6655   106  3252  3403
   21  241.9681 297.7697   6574    81  3515  3059
   22  241.9007 297.7925   6607    33  3219  3388
   23  241.9274 297.5369   6566    41  3680  2886
   24  241.9283 297.6066   6587    21  3194  3393
   25  241.9330 297.6089   6617    30  3812  2805
   26  241.9498 297.8378   6608     9  3238  3370
   27  241.9157 297.6507   6628    20  3465  3163
   28  241.8800 297.5911   6604    24  3570  3034
   29  241.9257 297.5336   6629    25  3424  3205
   30  241.9320 297.5341   6612    17  3553  3059
   31  241.9205 297.7222   6608     4  3504  3104
   32  242.0496 297.6473   6589    19  3472  3117
   33  241.9319 297.5355   6591     2  3763  2828
   34  241.9291 297.5330   6601    10  3761  2840
   35  241.9317 297.6053   6610     9  3506  3104
   36  241.9334 297.6060   6572    38  3644  2928
   37  242.0006 297.5597   6630    58  3214  3416
   38  242.0325 297.5675   6609    21  3750  2859
   39  241.9307 297.5321   6548    61  3698  2850
   40  241.9271 297.5337   6518    30  3554  2964
   41  241.9282 297.5321   6572    54  3523  3049
   42  241.9317 297.5322   6625    53  3567  3058
   43  241.9488 297.5625   6662    37  3450  3212
   44  241.9326 297.5357   6602    60  3680  2922
   45  241.9319 297.5339   6569    33  3752  2817
   46  241.8626 297.5065   6582    13  3206  3376
   47  241.8618 297.5066   6620    38  3780  2840
   48  241.9249 297.5309   6607    13  3701  2906
   49  241.8810 297.5853   6638    31  3681  2957
   50  241.9316 297.5295   6590    48  3501  3089
   51  241.8627 297.5049   6600    10  3590  3010
   52  241.8609 297.5034   6616    16  3679  2937
   53  241.8586 297.5030   6653    37  3462  3191
   54  241.8608 297.4990   6601    52  3586  3015
   55  241.8637 297.4974   6595     6  3471  3124
   56  241.8619 297.5007   6577    18  3473  3104
   57  241.7196 297.4984   6560    17  3197  3363
   58  241.6837 297.3583   6555     5  3605  2950
   59  241.6215 297.3916   6572    17  3185  3387
   60  241.6935 297.3865   6480    92  3679  2801
   61  241.8571 297.5012   6528    48  3469  3059
   62  241.6772 297.4354   6464    64  3624  2840
   63  241.6119 297.3906   6515    51  3164  3351
   64  241.6104 297.3861   6441    74  3173  3268
   65  241.6080 297.3874   6422    19  3623  2799
   66  241.5057 297.4907   6390    32  3651  2739
   67  241.6149 297.3929   6371    19  3443  2928
   68  241.6149 297.3929   6334    37  3594  2740
   69  241.6106 297.3921   6347    13  3514  2833
   70  241.6018 297.3869   6375    28  3642  2733
   71  241.5419 297.4275   6295    80  3686  2609
   72  241.4972 297.4880   6327    32  3665  2662
   73  241.6032 297.3851   6319     8  3152  3167
   74  241.5612 297.3257   6357    38  3468  2889
   75  241.5663 297.2539   6312    45  3541  2771
   76  241.6036 297.3851   6329    17  3533  2796
   77  241.4973 297.4905   6342    13  3163  3179
   78  241.4948 297.4922   6397    55  3707  2690
   79  241.4796 297.4763   6335    62  3482  2853
   80  241.4946 297.3676   6330     5  3133  3197
   81  241.3755 297.2254   6386    56  3664  2722
   82  241.2440 297.1964   6312    74  3418  2894
   83  241.1826 297.4366   6292    20  3642  2650
   84  241.2868 297.4921   6331    39  3553  2778
   85  241.2822 297.4154   6330     1  3619  2711
   86  241.3639 297.2963   6333     3  3375  2958
   87  241.1655 297.3511   6265    68  3551  2714
   88  241.1650 297.3504   6253    12  3366  2887
   89  241.1165 297.4104   6262     9  3524  2738
   90  241.0767 297.4619   6296    34  3580  2716
   91  241.0352 297.3281   6288     8  3508  2780
   92  240.9321 297.2279   6246    42  3528  2718
   93  240.9990 297.2079   6206    40  3607  2599
   94  241.0356 297.4049   6238    32  3617  2621
   95  241.0445 297.4070   6287    49  3440  2847
   96  241.2837 297.4917   6358    71  3611  2747
   97  241.2779 297.4154   6377    19  3428  2949
   98  241.0545 297.2557   6322    55  3626  2696
   99  240.9299 297.1921   6251    71  3574  2677
  100  240.8954 297.1060   6253     2  3611  2642
  101  240.7068 297.2997   6300    47  3337  2963
  102  240.9620 297.3529   6246    54  3597  2649
  103  240.9685 297.4276   6249     3  3636  2613
  104  240.9638 297.3529   6303    54  3625  2678
  105  240.9137 297.3858   6316    13  3118  3198
  106  240.7067 297.2962   6252    64  3552  2700
  107  240.7067 297.2978   6187    65  3501  2686
  108  240.8926 297.3403   6237    50  3536  2701
  109  240.7803 297.3088   6309    72  3444  2865
  110  240.7063 297.2967   6235    74  3590  2645
  111  240.6310 297.3012   6210    25  3443  2767
  112  240.6253 297.3035   6209     1  3650  2559
  113  240.6278 297.3022   6239    30  3574  2665
  114  240.6280 297.3058   6194    45  3532  2662
  115  240.6295 297.3007   6160    34  3537  2623
  116  240.6237 297.3003   6132    28  3502  2630
  117  240.6136 297.3767   6155    23  3386  2769
  118  240.6102 297.2284   6133    22  3395  2738
  119  240.6150 297.3827   6180    47  3407  2773
  120  240.6261 297.3056   6117    63  3429  2688
  121  240.6208 297.2990   6144    27  3517  2627
  122  240.5956 297.2367   6153     9  3492  2661
  123  240.5366 297.1096   6211    58  3324  2887
  124  240.5610 297.1768   6134    77  3486  2648
  125  240.6129 297.3815   6138     4  3606  2532
  126  240.6145 297.3823   6097    41  3269  2828
  127  240.6125 297.3812   6161    64  3544  2617
  128  240.5830 297.3144   6143    18  3053  3090
  129  240.5836 297.2382   6070    73  3580  2490
  130  240.5080 297.2866   6068     2  3302  2766
  131  240.5617 297.3234   6090    22  3528  2562
  132  240.6097 297.3849   6145    55  3270  2875
  133  240.6067 297.3822   6107    38  3533  2574
  134  240.5765 297.3157   6115     8  3528  2587
  135  240.5128 297.3595   6062    53  3445  2617
  136  240.4488 297.4242   6081    19  3050  3031
  137  240.4979 297.2151   6033    48  3009  3024
  138  240.6038 297.3817   6078    45  3484  2594
  139  240.5812 297.3139   6063    15  3463  2600
  140  240.4018 297.2667   6008    55  3327  2681
  141  240.4405 297.3457   6064    56  3543  2521
  142  240.4936 297.4873   6034    30  3582  2452
  143  240.5785 297.3162   5993    41  3045  2948
  144  240.5772 297.3144   5963    30  3408  2555
  145  240.4454 297.3264   5946    17  3459  2487
  146  240.3384 297.2250   5914    32  3344  2570
  147  240.2868 297.2856   5979    65  3503  2476
  148  240.4479 297.4256   5954    25  3435  2519
  149  240.3960 297.3941   5922    32  3291  2631
  150  240.3831 297.3779   5926     4  3376  2550
  151  240.3971 297.3926   5897    29  3310  2587
  152  240.3970 297.3939   5889     8  3216  2673
  153  240.2851 297.2865   5945    56  3459  2486
  154  240.2867 297.2849   5910    35  3333  2577
  155  240.3943 297.3915   5936    26  3421  2515
  156  240.4428 297.3247   5939     3  3255  2684
  157  240.4426 297.3260   5951    12  3453  2498
  158  240.3955 297.3910   5940    11  3491  2449
  159  240.2264 297.3364   5945     5  3262  2683
  160  240.3482 297.3319   5915    30  3467  2448
  161  240.3307 297.4423   5864    51  3487  2377
  162  240.3316 297.3266   5889    25  3475  2414
  163  240.2970 297.2755   5818    71  3377  2441
  164  240.2237 297.3363   5847    29  3272  2575
  165  240.0995 297.3105   5800    47  3477  2323
  166  240.2846 297.3780   5793     7  2991  2802
  167  240.3291 297.4412   5808    15  2976  2832
  168  240.3419 297.3392   5804     4  3413  2391
  169  240.2855 297.2848   5764    40  3477  2287
  170  240.1584 297.2598   5721    43  3240  2481
  171  240.0989 297.3085   5786    65  3284  2502
  172  240.2736 297.3922   5816    30  3320  2496
  173  240.2747 297.3958   5749    67  3278  2471
  174  240.3394 297.3421   5701    48  3358  2343
  175  240.2128 297.3119   5752    51  3357  2395
  176  240.1590 297.2591   5780    28  3390  2390
  177  240.0241 297.2957   5746    34  3350  2396
  178  240.1245 297.4074   5660    86  3376  2284
  179  240.2203 297.2609   5698    38  3345  2353
  180  240.2673 297.3691   5663    35  3380  2283
  181  240.2218 297.3032   5668     5  3218  2450
  182  240.0821 297.2450   5612    56  3348  2264
  183  240.1073 297.3644   5571    41  3360  2211
  184  240.1998 297.3808   5671   100  3376  2295
  185  240.2014 297.3796   5689    18  3411  2278
  186  240.3397 297.3441   5680     9  3409  2271
  187  240.1448 297.2900   5651    29  3225  2426
  188  240.1073 297.3647   5545   106  3416  2129
  189  240.0430 297.4157   5567    22  3357  2210
  190  240.0222 297.3437   5555    12  2964  2591
  191  240.1248 297.4134   5560     5  3204  2356
  192  240.1910 297.3586   5570    10  3361  2209
  193  240.1894 297.3603   5571     1  3323  2248
  194  240.1881 297.3609   5519    52  2926  2593
  195  240.0452 297.4203   5522     3  2954  2568
  196  240.1246 297.4102   5489    33  2954  2535
  197  240.0866 297.2881   5465    24  3457  2008
  198  239.9791 297.1713   5415    50  3306  2109
  199  239.9800 297.1707   5454    39  3251  2203
  200  240.0205 297.3437   5486    32  3317  2169
  201  240.0223 297.3457   5398    88  3232  2166
  202  240.1100 297.3688   5403     5  2940  2463
  203  240.1909 297.3631   5446    43  3239  2207
  204  240.1079 297.3667   5441     5  3232  2209
  205  240.0196 297.3440   5435     6  3263  2172
  206  240.0196 297.3430   5373    62  3230  2143
  207  240.0195 297.3455   5317    56  3228  2089
  208  240.0205 297.3460   5422   105  2933  2489
  209  240.0673 297.4425   5343    79  3327  2016
  210  240.0666 297.4436   5363    20  3271  2092
  211  240.0864 297.2893   5305    58  3265  2040
  212  240.0859 297.2883   5323    18  3276  2047
  213  239.9743 297.4132   5313    10  3267  2046
  214  240.0446 297.3626   5302    11  3369  1933
  215  240.1086 297.3679   5302     0  3236  2066
  216  240.0026 297.4957   5228    74  3399  1829
  217  240.0854 297.2884   5226     2  3289  1937
  218  240.0443 297.3619   5294    68  3393  1901
  219  239.9973 297.2454   5293     1  2962  2331
  220  240.0003 297.3312   5345    52  3239  2106
  221  239.9774 297.4182   5304    41  3395  1909
  222  240.0884 297.2903   5235    69  3258  1977
  223  240.0425 297.3625   5252    17  3218  2034
  224  240.0199 297.3477   5308    56  2877  2431
  225  240.0668 297.4441   5293    15  3214  2079
  226  240.0035 297.5011   5248    45  3257  1991
  227  240.0691 297.4479   5313    65  3243  2070
  228  240.0014 297.5004   5286    27  3319  1967
  229  240.0411 297.4262   5361    75  3343  2018
  230  240.0027 297.5015   5330    31  3247  2083
  231  240.0027 297.5015   5346    16  2852  2494
  232  240.0881 297.5769   5344     2  2881  2463
  233  240.0883 297.4916   5402    58  3244  2158
  234  239.9626 297.5756   5374    28  3229  2145
  235  240.0431 297.5668   5461    87  3370  2091
  236  240.0228 297.6239   5454     7  3308  2146
  237  240.0056 297.7461   5408    46  3304  2104
  238  240.2054 297.6553   5376    32  3195  2181
  239  240.2407 297.7587   5428    52  3304  2124
  240  240.2379 297.7597   5451    23  3106  2345
  241  240.1789 297.6217   5404    47  3320  2084
  242  240.2136 297.6881   5442    38  2839  2603
  243  240.2175 297.6881   5492    50  3233  2259
  244  240.2196 297.6877   5480    12  3116  2364
  245  240.2766 297.6900   5417    63  2830  2587
  246  240.3457 297.6569   5425     8  3122  2303
  247  240.2419 297.7597   5461    36  3186  2275
  248  240.2415 297.7595   5467     6  2805  2662
  249  240.4973 297.5078   5443    24  3196  2247
  250  240.4514 297.7876   5473    30  3124  2349
  251  240.4836 297.7159   5497    24  3195  2302
  252  240.4146 297.6823   5517    20  3157  2360
  253  240.4160 297.6814   5452    65  3207  2245
  254  240.5463 297.6706   5522    70  3203  2319
  255  240.4846 297.7173   5507    15  3230  2277
  256  240.4831 297.7153   5563    56  3122  2441
  257  240.4839 297.7132   5525    38  2782  2743
  258  240.4808 297.6422   5569    44  3199  2370
  259  240.4815 297.6392   5489    80  3135  2354
  260  240.5496 297.6692   5513    24  3133  2380
  261  240.5529 297.6732   5635   122  3101  2534
  262  240.6028 297.7272   5558    77  3081  2477
  263  240.4881 297.7173   5530    28  3219  2311
  264  240.6014 297.6085   5471    59  3235  2236
  265  240.5551 297.6731   5545    74  3116  2429
  266  240.6042 297.6107   5521    24  3232  2289
  267  240.6500 297.7878   5511    10  3190  2321
  268  240.7159 297.8285   5501    10  3147  2354
  269  240.6599 297.6591   5529    28  3133  2396
  270  240.7116 297.8278   5511    18  2780  2731
  271  240.7669 297.7677   5477    34  3131  2346
  272  240.6512 297.7865   5506    29  3251  2255
  273  240.7880 297.8421   5534    28  3262  2272
  274  240.7210 297.8283   5568    34  3089  2479
  275  240.7695 297.7664   5571     3  3003  2568
  276  240.7132 297.7163   5522    49  3204  2318
  277  240.7661 297.7664   5510    12  3047  2463
  278  240.7169 297.8260   5607    97  2742  2865
  279  240.7166 297.8282   5531    76  3207  2324
  280  240.7208 297.8279   5498    33  3182  2316
  281  240.8448 297.7845   5562    64  3050  2512
  282  240.7190 297.7172   5567     5  3030  2537
  283  240.7717 297.7658   5604    37  3220  2384
  284  240.9028 297.7312   5562    42  3014  2548
  285  240.8493 297.8606   5583    21  3230  2353
  286  240.9992 297.7628   5541    42  3239  2302
  287  240.9182 297.7561   5572    31  3169  2403
  288  240.7720 297.7668   5553    19  2983  2570
  289  240.8316 297.7155   5622    69  3252  2370
  290  240.7978 297.8294   5598    24  3175  2423
  291  241.0537 297.7239   5568    30  2670  2898
  292  241.0003 297.7628   5568     0  3165  2403
  293  240.9975 297.7600   5565     3  3177  2388
  294  240.9785 297.7350   5570     5  2658  2912
  295  240.9270 297.7664   5589    19  3027  2562
  296  241.0513 297.7235   5548    41  3037  2511
  297  241.1292 297.6989   5535    13  3082  2453
  298  241.1303 297.6984   5592    57  3054  2538
  299  241.0560 297.7078   5626    34  3155  2471
  300  240.8334 297.7147   5620     6  3000  2620
  301  240.9271 297.7651   5675    55  3024  2651
  302  241.0538 297.7986   5632    43  2630  3002
  303  241.0536 297.7983   5621    11  3147  2474
  304  241.2723 297.7939   5623     2  3161  2462
  305  241.1303 297.6966   5721    98  3104  2617
  306  240.9811 297.7072   5715     6  3037  2678
  307  240.9823 297.7082   5702    13  3000  2702
  308  241.1297 297.6979   5705     3  3109  2596
  309  241.1993 297.7217   5638    67  3189  2449
  310  241.1271 297.7729   5649    11  3123  2526
  311  241.0869 297.6533   5610    39  3017  2593
  312  241.0536 297.7212   5619     9  3168  2451
  313  241.1253 297.7771   5661    42  3139  2522
  314  241.1980 297.7993   5666     5  3111  2555
  315  241.3049 297.7261   5691    25  2945  2746
  316  241.0885 297.7294   5745    54  3128  2617
  317  241.1631 297.6300   5664    81  3193  2471
  318  241.0890 297.6197   5711    47  3122  2589
  319  241.2304 297.6543   5751    40  2934  2817
  320  241.1977 297.7945   5723    28  2658  3065
  321  241.3075 297.7264   5722     1  2625  3097
  322  241.2327 297.6532   5719     3  2938  2781
  323  241.1654 297.6283   5754    35  2962  2792
  324  241.1590 297.6415   5770    16  3192  2578
  325  241.1065 297.5981   5766     4  3125  2641
  326  241.2281 297.7296   5763     3  3156  2607
  327  241.3054 297.7208   5842    79  2928  2914
  328  241.2937 297.6987   5837     5  2593  3244
  329  240.9696 297.5958   5824    13  3099  2725
  330  240.9710 297.6679   5807    17  3067  2740
  331  241.1017 297.6710   5846    39  3140  2706
  332  241.1778 297.6795   5842     4  2985  2857
  333  241.3078 297.7238   5788    54  2634  3154
  334  241.2348 297.6525   5773    15  3161  2612
  335  241.1599 297.6752   5815    42  2964  2851
  336  241.0021 297.5061   5785    30  2942  2843
  337  241.0713 297.5335   5807    22  2961  2846
  338  241.2526 297.5970   5704   103  2895  2809
  339  241.2342 297.6507   5719    15  2925  2794
  340  240.9725 297.5915   5739    20  2549  3190
  341  240.9310 297.5297   5736     3  2904  2832
  342  241.0023 297.5062   5721    15  2882  2839
  343  241.0709 297.5338   5725     4  2891  2834
  344  241.2965 297.6198   5662    63  2917  2745
  345  241.1072 297.5906   5734    72  3133  2601
  346  241.0035 297.5050   5681    53  2940  2741
  347  240.9987 297.4994   5782   101  2626  3156
  348  241.0025 297.5023   5711    71  2894  2817
  349  241.0018 297.5021   5646    65  2572  3074
  350  241.1395 297.4876   5739    93  3107  2632
  351  241.0719 297.4754   5642    97  2830  2812
  352  240.9317 297.5211   5659    17  2627  3032
  353  240.9968 297.4982   5684    25  2997  2687
  354  240.9257 297.5029   5610    74  2920  2690
  355  240.9967 297.4974   5689    79  2958  2731
  356  240.9999 297.4995   5693     4  3013  2680
  357  240.8955 297.4626   5663    30  3026  2637
  358  240.8924 297.4605   5637    26  3006  2631
  359  240.6819 297.4341   5602    35  3078  2524
  360  240.8519 297.4943   5649    47  3068  2581
  361  240.8931 297.4598   5652     3  2514  3138
  362  240.8204 297.4516   5723    71  3056  2667
  363  240.6900 297.4134   5600   123  2593  3007
  364  240.6235 297.3872   5609     9  3000  2609
  365  240.6227 297.3854   5611     2  3030  2581
  366  240.6206 297.3854   5606     5  2615  2991
  367  240.6222 297.3862   5601     5  2877  2724
  368  240.6223 297.3844   5576    25  2968  2608
  369  240.6183 297.3841   5612    36  2899  2713
  370  240.6136 297.3815   5528    84  3042  2486
  371  240.6140 297.3826   5592    64  2827  2765
  372  240.6106 297.3830   5639    47  2566  3073
  373  240.6110 297.3813   5602    37  3023  2579
  374  240.6138 297.3833   5592    10  2838  2754
  375  240.6137 297.3823   5597     5  3001  2596
  376  240.5628 297.1801   5619    22  2888  2731
  377  240.5591 297.1786   5581    38  2908  2673
  378  240.6055 297.3814   5606    25  3002  2604
  379  240.6033 297.3833   5566    40  3051  2515
  380  240.5471 297.4258   5534    32  3006  2528
  381  240.5023 297.3633   5540     6  2913  2627
  382  240.4117 297.1100   5530    10  3058  2472
  383  240.4723 297.1475   5550    20  3005  2545
  384  240.4070 297.1147   5550     0  3050  2500
  385  240.5125 297.3572   5542     8  2913  2629
  386  240.4960 297.3624   5497    45  3031  2466
  387  240.3829 297.3034   5504     7  2847  2657
  388  240.2989 297.1319   5461    43  2935  2526
  389  240.3391 297.0761   5520    59  2993  2527
  390  240.3416 297.0782   5451    69  3016  2435
  391  240.3512 297.3271   5415    36  2851  2564
  392  240.3789 297.3972   5448    33  2526  2922
  393  240.3250 297.1999   5492    44  2981  2511
  394  240.2888 297.1308   5502    10  3014  2488
  395  240.1699 297.2812   5401   101  2480  2921
  396  240.1711 297.2816   5421    20  2992  2429
  397  240.2836 297.2851   5421     0  3006  2415
  398  240.2750 297.2067   5403    18  2982  2421
  399  240.0960 297.2278   5407     4  2827  2580
  400  239.8772 297.2220   5405     2  2820  2585
  401  239.9494 297.1990   5447    42  2935  2512
  402  240.0220 297.2990   5369    78  2957  2412
  403  240.2798 297.2834   5415    46  2967  2448
  404  240.0211 297.3038   5401    14  2835  2566
  405  240.0199 297.2122   5364    37  2816  2548
  406  239.8732 297.2192   5424    60  2844  2580
  407  239.8688 297.2993   5394    30  2922  2472
  408  239.8758 297.2229   5358    36  2511  2847
  409  240.0781 297.1612   5360     2  2901  2459
  410  239.7937 297.3056   5366     6  2832  2534
  411  239.7915 297.3048   5330    36  2888  2442
  412  239.6953 297.2109   5360    30  2833  2527
  413  239.7918 297.2247   5352     8  2926  2426
  414  239.7940 297.2252   5359     7  2868  2491
  415  239.7981 297.2232   5390    31  2490  2900
  416  239.7623 297.2945   5413    23  2879  2534
  417  239.7590 297.2935   5393    20  2927  2466
  418  239.6022 297.2349   5349    44  2952  2397
  419  239.6944 297.1338   5306    43  2955  2351
  420  239.7216 297.2042   5299     7  2906  2393
  421  239.7896 297.2265   5263    36  2919  2344
  422  239.6291 297.1673   5278    15  2996  2282
  423  239.7344 297.2249   5299    21  2835  2464
  424  239.6286 297.1659   5288    11  2932  2356
  425  239.6121 297.0920   5302    14  2879  2423
  426  239.7887 297.2290   5263    39  3020  2243
  427  239.6953 297.1334   5293    30  2919  2374
  428  239.6264 297.1643   5277    16  2836  2441
  429  239.6217 297.1650   5305    28  2915  2390
  430  239.6197 297.1650   5249    56  2780  2469
  431  239.6214 297.2523   5185    64  2908  2277
  432  239.7103 297.2845   5213    28  2806  2407
  433  239.6905 297.2105   5171    42  2941  2230
  434  239.6233 297.1656   5243    72  2812  2431
  435  239.6135 297.2439   5230    13  2944  2286
  436  239.5591 297.2054   5229     1  2868  2361
  437  239.6217 297.1667   5256    27  2932  2324
  438  239.6155 297.2413   5228    28  3006  2222
  439  239.5938 297.2342   5271    43  2884  2387
  440  239.5944 297.2334   5217    54  2810  2407
  441  239.5484 297.2080   5207    10  2899  2308
  442  239.3839 297.2517   5137    70  2904  2233
  443  239.4913 297.1711   5179    42  2798  2381
  444  239.5486 297.2856   5151    28  2842  2309
  445  239.5201 297.2809   5210    59  2873  2337
  446  239.4833 297.2533   5167    43  2750  2417
  447  239.4209 297.1170   5149    18  2475  2674
  448  239.3748 297.1710   5163    14  2851  2312
  449  239.4341 297.1902   5138    25  2483  2655
  450  239.5181 297.2799   5110    28  2950  2160
  451  239.4815 297.2513   5108     2  2857  2251
  452  239.3803 296.9839   5148    40  2834  2314
  453  239.3809 297.2519   5144     4  2787  2357
  454  239.3282 297.1984   5048    96  2954  2094
  455  239.4522 297.3240   5082    34  2774  2308
  456  239.4806 297.2525   5098    16  2766  2332
  457  239.4283 297.1991   5063    35  2838  2225
  458  239.4291 297.3166   5038    25  2881  2157
  459  239.3789 297.2527   5098    60  2905  2193
  460  239.3147 297.1218   5056    42  2746  2310
  461  239.4255 297.1993   5081    25  2794  2287
  462  239.4154 297.1236   5006    75  2929  2077
  463  239.4288 297.3185   5070    64  2900  2170
  464  239.4280 297.3175   5108    38  2940  2168
  465  239.3270 297.1980   5092    16  2881  2211
  466  239.4134 297.1237   5064    28  2917  2147
  467  239.4139 297.1225   5025    39  2904  2121
  468  239.4293 297.3173   5021     4  2831  2190
  469  239.4893 297.2062   4991    30  2757  2234
  470  239.3777 297.2541   5033    42  2873  2160
  471  239.2362 297.1447   5048    15  2869  2179
  472  239.3292 297.2627   5028    20  2886  2142
  473  239.3595 297.1884   5029     1  2803  2226
  474  239.3770 297.2651   5031     2  2496  2535
  475  239.4259 297.3212   4976    55  2886  2090
  476  239.3915 297.0009   5004    28  2508  2496
  477  239.2888 297.1294   4907    97  2888  2019
  478  239.2868 297.0860   5000    93  2489  2511
  479  239.3593 297.1885   4994     6  2898  2096
  480  239.3605 297.1891   4861   133  2780  2081
  481  239.3741 297.2653   4949    88  2772  2177
  482  239.2037 297.1955   4921    28  2740  2181
  483  239.2869 297.0889   4872    49  2765  2107
  484  239.2002 297.1952   4894    22  2755  2139
  485  239.3679 297.1066   4939    45  2787  2152
  486  239.2896 297.1324   4941     2  2745  2196
  487  239.2077 297.1130   4858    83  2805  2053
  488  239.2053 297.1108   4842    16  2875  1967
  489  239.2053 297.1103   4840     2  2790  2050
  490  239.2058 297.1125   4898    58  2482  2416
  491  239.1203 297.1146   4894     4  2809  2085
  492  239.2743 297.1558   4882    12  2742  2140
  493  239.1177 297.2010   4856    26  2778  2078
  494  239.2060 297.1121   4810    46  2809  2001
  495  239.1182 297.1122   4844    34  2777  2067
  496  239.2066 297.1117   4811    33  2677  2134
  497  239.1217 297.1173   4822    11  2703  2119
  498  239.2804 297.0693   4778    44  2475  2303
  499  239.1212 297.1127   4780     2  2763  2017
