# Supplementary material for: Maximum likelihood-based estimation of diffusion coefficient is quick and reliable method for analyzing estradiol actions on surface receptor movements
Source: Front Neuroinform. 2023 Mar 8;17:1005936. doi: 10.3389/fninf.2023.1005936 (PMC10031098; doi:10.3389/fninf.2023.1005936)
Supplement: Supplementary file 3 [file Data_Sheet_3.ZIP › 01-measured/00-Immobile/37C/workstate_27_0025.dat]

    0  274.6188 304.2433   6295     0  3836  2459
    1  274.6929 304.1317   6342    47  3747  2595
    2  274.6180 304.3765   6350     8  3549  2801
    3  274.5990 304.2351   6451   101  3910  2541
    4  274.6033 304.2337   6363    88  3781  2582
    5  274.6195 304.2430   6296    67  3737  2559
    6  274.6821 304.0570   6405   109  3855  2550
    7  274.7218 304.2006   6326    79  3753  2573
    8  274.6254 304.2999   6387    61  3854  2533
    9  274.5976 304.3104   6378     9  3742  2636
   10  274.6195 304.3766   6441    63  3729  2712
   11  274.5961 304.2321   6402    39  3647  2755
   12  274.6317 304.0008   6352    50  3809  2543
   13  274.6960 304.1302   6321    31  3856  2465
   14  274.6942 304.2698   6405    84  3603  2802
   15  274.5956 304.3081   6347    58  3881  2466
   16  274.6282 304.1648   6376    29  3758  2618
   17  274.6276 304.1644   6457    81  3635  2822
   18  274.6351 304.0014   6337   120  3817  2520
   19  274.6833 304.0548   6423    86  3691  2732
   20  274.6294 304.2993   6439    16  3869  2570
   21  274.6024 304.2328   6511    72  3722  2789
   22  274.6264 304.2978   6463    48  3820  2643
   23  274.6175 304.0920   6420    43  3905  2515
   24  274.6348 304.0007   6414     6  3897  2517
   25  274.7077 304.1250   6469    55  3687  2782
   26  274.7058 304.2927   6519    50  3718  2801
   27  274.7098 304.1606   6514     5  3908  2606
   28  274.6842 304.0560   6388   126  3631  2757
   29  274.6588 304.0688   6435    47  3666  2769
   30  274.7831 303.9860   6441     6  3603  2838
   31  274.7044 304.2927   6429    12  3634  2795
   32  274.7025 304.2919   6471    42  3566  2905
   33  274.6962 304.0874   6476     5  3874  2602
   34  274.6373 304.0014   6491    15  3550  2941
   35  274.6815 304.0013   6552    61  3629  2923
   36  274.6148 304.2237   6430   122  3735  2695
   37  274.6796 304.2272   6469    39  3844  2625
   38  274.7094 304.1608   6488    19  3589  2899
   39  274.6712 303.9672   6479     9  3612  2867
   40  274.6844 304.0012   6450    29  3809  2641
   41  274.6803 303.9984   6418    32  3664  2754
   42  274.6194 304.0892   6454    36  3713  2741
   43  274.7310 304.0878   6418    36  3833  2585
   44  274.7304 304.0882   6444    26  3825  2619
   45  274.6609 303.9293   6393    51  3652  2741
   46  274.6567 303.9281   6404    11  3545  2859
   47  274.6549 303.9298   6350    54  3563  2787
   48  274.5953 303.9622   6418    68  3749  2669
   49  274.6126 304.0844   6501    83  3735  2766
   50  274.5972 303.9666   6428    73  3676  2752
   51  274.6580 303.9270   6439    11  3850  2589
   52  274.5929 303.9620   6418    21  3570  2848
   53  274.5967 303.8896   6447    29  3628  2819
   54  274.5954 303.9564   6513    66  3736  2777
   55  274.5938 303.9625   6384   129  3578  2806
   56  274.5931 303.8913   6409    25  3625  2784
   57  274.5881 303.8899   6246   163  3584  2662
   58  274.4447 303.6788   6303    57  3838  2465
   59  274.4617 303.8157   6343    40  3535  2808
   60  274.4170 303.7636   6439    96  3786  2653
   61  274.5950 303.9614   6433     6  3615  2818
   62  274.5878 303.8903   6322   111  3565  2757
   63  274.4317 303.7508   6309    13  3754  2555
   64  274.3899 303.6168   6257    52  3505  2752
   65  274.3883 303.6204   6282    25  3719  2563
   66  274.4173 303.6857   6253    29  3864  2389
   67  274.4676 303.7447   6286    33  3742  2544
   68  274.4315 303.7539   6260    26  3462  2798
   69  274.4630 303.7458   6248    12  3477  2771
   70  274.3888 303.6208   6258    10  3716  2542
   71  274.3844 303.6194   6220    38  3485  2735
   72  274.3871 303.6166   6210    10  3689  2521
   73  274.3841 303.6203   6218     8  3557  2661
   74  274.3876 303.6175   6233    15  3552  2681
   75  274.3858 303.6193   6153    80  3522  2631
   76  274.3812 303.6149   6240    87  3776  2464
   77  274.3804 303.6222   6192    48  3859  2333
   78  274.4069 303.6868   6186     6  3663  2523
   79  274.3843 303.6204   6295   109  3479  2816
   80  274.3837 303.6156   6264    31  3673  2591
   81  274.3124 303.6403   6151   113  3562  2589
   82  274.3084 303.5836   6202    51  3562  2640
   83  274.1650 303.6270   6147    55  3489  2658
   84  274.2817 303.7172   6066    81  3653  2413
   85  274.2109 303.6873   6122    56  3582  2540
   86  274.2419 303.6171   6064    58  3703  2361
   87  274.1645 303.6225   6166   102  3421  2745
   88  274.2325 303.5958   6174     8  3652  2522
   89  274.1278 303.6916   6087    87  3755  2332
   90  273.9985 303.6321   6087     0  3624  2463
   91  273.8479 303.6342   6048    39  3548  2500
   92  273.7185 303.4840   6051     3  3560  2491
   93  273.6766 303.5503   6064    13  3650  2414
   94  273.7194 303.4906   6032    32  3664  2368
   95  274.1276 303.6960   6008    24  3426  2582
   96  274.2089 303.6901   6061    53  3448  2613
   97  274.2070 303.6891   6000    61  3636  2364
   98  273.8094 303.5707   6045    45  3683  2362
   99  273.6841 303.4182   6012    33  3666  2346
  100  273.7136 303.4825   6043    31  3634  2409
  101  273.6704 303.5507   6011    32  3784  2227
  102  273.5782 303.5344   6094    83  3774  2320
  103  273.7185 303.7127   6017    77  3688  2329
  104  273.6753 303.5553   6074    57  3508  2566
  105  273.6092 303.6015   6019    55  3513  2506
  106  273.6683 303.5507   6001    18  3525  2476
  107  273.5736 303.5324   6021    20  3480  2541
  108  273.5759 303.5344   6006    15  3424  2582
  109  273.6085 303.6010   5959    47  3652  2307
  110  273.6727 303.5528   6012    53  3631  2381
  111  273.7094 303.4855   5977    35  3680  2297
  112  273.5054 303.5052   5993    16  3680  2313
  113  273.5077 303.5072   5992     1  3663  2329
  114  273.5736 303.5345   6004    12  3581  2423
  115  273.5058 303.5033   5942    62  3343  2599
  116  273.5032 303.5041   5901    41  3758  2143
  117  273.5037 303.5016   5924    23  3385  2539
  118  273.5007 303.5045   5950    26  3500  2450
  119  273.5031 303.5113   5979    29  3644  2335
  120  273.5308 303.5734   5876   103  3558  2318
  121  273.4809 303.6347   5874     2  3617  2257
  122  273.3904 303.6096   5930    56  3556  2374
  123  273.4929 303.4997   5885    45  3420  2465
  124  273.4954 303.5036   5896    11  3485  2411
  125  273.4976 303.5077   5899     3  3432  2467
  126  273.4986 303.5083   5923    24  3762  2161
  127  273.4156 303.6768   5903    20  3591  2312
  128  273.3908 303.6100   5928    25  3360  2568
  129  273.3184 303.5828   5844    84  3435  2409
  130  273.2501 303.6148   5862    18  3441  2421
  131  273.4956 303.5056   5859     3  3543  2316
  132  273.4481 303.5717   5879    20  3740  2139
  133  273.3882 303.6138   5913    34  3450  2463
  134  273.3212 303.5835   5853    60  3327  2526
  135  273.3164 303.5846   5919    66  3693  2226
  136  273.2912 303.5508   5884    35  3375  2509
  137  273.3558 303.5036   5836    48  3438  2398
  138  273.4485 303.5680   5891    55  3402  2489
  139  273.3192 303.5866   5789   102  3373  2416
  140  273.2143 303.6844   5801    12  3450  2351
  141  273.2488 303.6149   5921   120  3507  2414
  142  273.2143 303.6840   5867    54  3508  2359
  143  273.3171 303.5855   5843    24  3344  2499
  144  273.3201 303.5847   5855    12  3491  2364
  145  273.2142 303.5488   5719   136  3428  2291
  146  273.2131 303.5500   5742    23  3423  2319
  147  273.2187 303.5503   5801    59  3310  2491
  148  273.1781 303.6193   5803     2  3615  2188
  149  273.3168 303.5881   5854    51  3447  2407
  150  273.3164 303.5866   5829    25  3580  2249
  151  273.2389 303.7550   5752    77  3413  2339
  152  273.2126 303.6856   5736    16  3675  2061
  153  273.0236 303.6233   5767    31  3599  2168
  154  273.1755 303.6163   5772     5  3587  2185
  155  273.2119 303.5476   5736    36  3314  2422
  156  273.2146 303.5499   5734     2  3525  2209
  157  273.1795 303.6189   5727     7  3296  2431
  158  273.2112 303.5516   5796    69  3474  2322
  159  273.2104 303.6826   5768    28  3419  2349
  160  273.2123 303.6871   5783    15  3480  2303
  161  273.1574 303.5053   5741    42  3373  2368
  162  273.1009 303.6112   5744     3  3288  2456
  163  273.1228 303.4203   5725    19  3297  2428
  164  273.0013 303.5022   5665    60  3575  2090
  165  273.0207 303.6230   5749    84  3586  2163
  166  272.9623 303.5735   5708    41  3580  2128
  167  273.1007 303.6147   5700     8  3265  2435
  168  273.0654 303.6378   5616    84  3436  2180
  169  272.9371 303.5571   5582    34  3594  1988
  170  272.9362 303.5558   5648    66  3422  2226
  171  272.8953 303.6312   5583    65  3438  2145
  172  273.0426 303.5668   5606    23  3374  2232
  173  272.9817 303.6531   5605     1  3374  2231
  174  273.0037 303.5039   5607     2  3350  2257
  175  272.8966 303.6324   5586    21  3343  2243
  176  272.8956 303.6289   5638    52  3411  2227
  177  272.9601 303.5749   5614    24  3264  2350
  178  272.9795 303.6495   5551    63  3533  2018
  179  272.9148 303.7097   5530    21  3352  2178
  180  272.9587 303.5766   5598    68  3434  2164
  181  272.8939 303.6310   5555    43  3263  2292
  182  272.8926 303.6286   5498    57  3416  2082
  183  272.8945 303.6295   5550    52  3365  2185
  184  272.9585 303.5756   5537    13  3606  1931
  185  272.9803 303.6510   5507    30  3231  2276
  186  272.9132 303.7086   5545    38  3394  2151
  187  272.9361 303.5581   5454    91  3361  2093
  188  272.9556 303.6350   5485    31  3539  1946
  189  272.8929 303.6287   5540    55  3328  2212
  190  272.9121 303.7071   5486    54  3416  2070
  191  272.9151 303.7088   5472    14  3453  2019
  192  272.8871 303.7906   5473     1  3314  2159
  193  272.9550 303.6375   5459    14  3359  2100
  194  272.9336 303.5575   5419    40  3234  2185
  195  272.9149 303.7091   5457    38  3289  2168
  196  272.9120 303.7106   5436    21  3435  2001
  197  273.0001 303.5022   5470    34  3406  2064
  198  272.9283 303.5543   5400    70  3418  1982
  199  272.8637 303.7078   5430    30  3382  2048
  200  272.8906 303.6287   5427     3  3607  1820
  201  272.9129 303.7095   5343    84  3341  2002
  202  272.9587 303.6366   5401    58  3447  1954
  203  273.0027 303.6675   5410     9  3388  2022
  204  272.9143 303.7089   5461    51  3558  1903
  205  272.9545 303.6344   5393    68  3272  2121
  206  272.9069 303.4785   5389     4  3526  1863
  207  272.9271 303.5575   5327    62  3485  1842
  208  272.8848 303.7904   5348    21  3319  2029
  209  273.0001 303.6663   5345     3  3245  2100
  210  272.9985 303.6661   5340     5  3411  1929
  211  272.9551 303.6366   5338     2  3291  2047
  212  272.9096 303.7091   5334     4  3451  1883
  213  272.9972 303.5005   5295    39  3356  1939
  214  272.9291 303.7169   5299     4  3477  1822
  215  272.9986 303.6651   5331    32  3286  2045
  216  272.9265 303.8046   5312    19  3347  1965
  217  272.8865 303.7920   5295    17  3242  2053
  218  272.8850 303.7920   5349    54  3310  2039
  219  272.9006 303.7292   5220   129  3555  1665
  220  272.9276 303.8061   5347   127  3315  2032
  221  272.9987 303.7540   5352     5  3433  1919
  222  272.9979 303.7529   5245   107  3479  1766
  223  272.9276 303.8063   5251     6  3380  1871
  224  272.9713 303.6727   5259     8  3268  1991
  225  272.9285 303.8084   5284    25  3342  1942
  226  272.9308 303.8101   5313    29  3498  1815
  227  272.9328 303.7209   5371    58  3169  2202
  228  272.8859 303.8801   5357    14  3286  2071
  229  272.8860 303.8787   5299    58  3331  1968
  230  272.8839 303.8826   5412   113  3245  2167
  231  272.8844 303.8843   5374    38  3416  1958
  232  272.8895 303.8835   5336    38  3250  2086
  233  273.0254 303.9738   5295    41  3281  2014
  234  272.8849 303.8847   5353    58  3280  2073
  235  272.8858 303.8843   5331    22  3245  2086
  236  272.8886 303.8837   5335     4  3407  1928
  237  273.0014 303.9984   5344     9  3235  2109
  238  273.0027 303.9997   5334    10  3224  2110
  239  273.1171 304.1130   5375    41  3398  1977
  240  273.1144 304.1140   5356    19  3285  2071
  241  273.0017 304.0003   5333    23  3235  2098
  242  273.0021 304.0004   5374    41  3219  2155
  243  273.0691 304.0466   5402    28  3292  2110
  244  273.1181 304.1145   5386    16  3200  2186
  245  273.2824 304.1717   5473    87  3395  2078
  246  273.2863 304.0877   5471     2  3264  2207
  247  273.2855 304.0869   5456    15  3153  2303
  248  273.1591 304.0451   5477    21  3255  2222
  249  273.1208 304.1146   5424    53  3414  2010
  250  273.2021 304.1981   5465    41  3396  2069
  251  273.3608 304.1897   5453    12  3174  2279
  252  273.3652 304.1080   5471    18  3481  1990
  253  273.2879 304.0865   5430    41  3360  2070
  254  273.3605 304.1878   5481    51  3217  2264
  255  273.3601 304.1926   5413    68  3138  2275
  256  273.3670 304.1892   5435    22  3341  2094
  257  273.3631 304.1901   5476    41  3212  2264
  258  273.3604 304.1872   5451    25  3260  2191
  259  273.3766 304.2642   5437    14  3442  1995
  260  273.3641 304.1885   5469    32  3142  2327
  261  273.4329 304.2014   5508    39  3181  2327
  262  273.5214 304.2854   5459    49  3389  2070
  263  273.4323 304.2029   5485    26  3356  2129
  264  273.4463 304.0671   5485     0  3128  2357
  265  273.3770 304.2660   5441    44  3125  2316
  266  273.3790 304.2658   5408    33  3150  2258
  267  273.5226 304.2871   5459    51  3243  2216
  268  273.5234 304.2827   5539    80  3240  2299
  269  273.5523 304.2221   5441    98  3148  2293
  270  273.5015 304.2848   5508    67  3090  2418
  271  273.6835 304.2127   5543    35  3397  2146
  272  273.6200 304.1791   5523    20  3263  2260
  273  273.6939 304.2002   5548    25  3137  2411
  274  273.6873 304.2708   5538    10  3419  2119
  275  273.6870 304.2145   5508    30  3106  2402
  276  273.6190 304.2546   5594    86  3147  2447
  277  273.6531 304.2820   5612    18  3201  2411
  278  273.6179 304.2438   5609     3  3085  2524
  279  273.6558 304.3397   5525    84  3198  2327
  280  273.7249 304.3086   5539    14  3277  2262
  281  273.7593 304.2369   5539     0  3441  2098
  282  273.6853 304.2140   5544     5  3394  2150
  283  273.6890 304.2109   5607    63  3205  2402
  284  273.6594 304.3395   5592    15  3108  2484
  285  273.7878 304.3088   5629    37  3224  2405
  286  273.7631 304.2385   5564    65  3414  2150
  287  273.6871 304.2134   5565     1  3254  2311
  288  273.6868 304.2125   5560     5  3400  2160
  289  273.7277 304.3073   5638    78  3388  2250
  290  273.7622 304.2360   5590    48  3292  2298
  291  273.7642 304.2383   5546    44  3263  2283
  292  273.7856 304.3093   5618    72  3411  2207
  293  273.7614 304.2365   5557    61  3171  2386
  294  273.7616 304.2346   5570    13  3054  2516
  295  273.7275 304.3069   5587    17  3280  2307
  296  273.7534 304.3761   5625    38  3055  2570
  297  273.7877 304.3107   5659    34  3396  2263
  298  273.8623 304.2953   5592    67  3068  2524
  299  273.7872 304.3069   5610    18  3188  2422
  300  273.7643 304.2346   5659    49  3177  2482
  301  273.6618 304.3392   5645    14  3327  2318
  302  273.7892 304.3091   5645     0  3195  2450
  303  273.7929 304.3071   5637     8  3178  2459
  304  273.8657 304.2963   5597    40  3049  2548
  305  273.7932 304.3043   5636    39  3003  2633
  306  273.7671 304.2315   5650    14  3183  2467
  307  273.7650 304.2370   5588    62  3201  2387
  308  273.7688 304.2347   5590     2  3168  2422
  309  273.8699 304.3056   5570    20  3020  2550
  310  273.8724 304.3038   5641    71  3031  2610
  311  273.7698 304.1546   5607    34  3004  2603
  312  273.8650 304.3006   5672    65  3243  2429
  313  273.7191 304.2823   5647    25  3299  2348
  314  273.7934 304.3093   5608    39  3253  2355
  315  274.0751 304.2495   5630    22  3185  2445
  316  273.8486 304.2285   5610    20  3126  2484
  317  273.6957 304.2111   5704    94  3330  2374
  318  273.8493 304.1506   5649    55  3303  2346
  319  273.7762 304.2057   5655     6  3166  2489
  320  273.9217 304.1587   5626    29  3016  2610
  321  273.9440 304.2086   5623     3  3309  2314
  322  273.8716 304.2958   5682    59  3249  2433
  323  273.8501 304.1488   5690     8  3369  2321
  324  273.8503 304.1510   5609    81  3193  2416
  325  273.8697 304.2964   5602     7  3089  2513
  326  273.9990 304.2338   5615    13  3093  2522
  327  274.0893 304.1993   5697    82  3242  2455
  328  273.9456 304.2726   5693     4  3002  2691
  329  273.7728 304.1507   5661    32  3186  2475
  330  273.7264 304.2019   5640    21  3199  2441
  331  273.8035 304.2006   5693    53  2993  2700
  332  273.9264 304.1688   5669    24  3256  2413
  333  273.9501 304.1968   5684    15  3118  2566
  334  273.9285 304.1272   5605    79  3268  2337
  335  273.8530 304.1824   5705   100  2996  2709
  336  273.7132 303.9843   5729    24  3120  2609
  337  273.8596 304.0011   5676    53  3212  2464
  338  273.9822 304.0752   5660    16  3174  2486
  339  274.1426 304.0003   5690    30  3160  2530
  340  273.9253 304.1260   5635    55  3047  2588
  341  273.6885 304.0539   5598    37  3037  2561
  342  273.7399 303.9994   5568    30  3113  2455
  343  273.9091 303.9451   5611    43  3121  2490
  344  273.9991 303.9996   5633    22  3210  2423
  345  273.9980 303.9989   5611    22  3250  2361
  346  273.7150 303.9774   5642    31  3263  2379
  347  273.7128 303.9800   5671    29  3268  2403
  348  273.7621 303.9256   5609    62  3220  2389
  349  273.8329 303.9415   5631    22  3297  2334
  350  273.9081 303.8022   5639     8  3266  2373
  351  273.9777 303.7146   5597    42  3246  2351
  352  273.7714 303.7705   5605     8  3102  2503
  353  273.7197 303.7183   5596     9  3105  2491
  354  273.7211 303.7955   5562    34  3240  2322
  355  273.7107 303.9761   5613    51  3102  2511
  356  273.7299 303.7272   5665    52  3009  2656
  357  273.6674 303.7778   5621    44  2858  2763
  358  273.7144 303.7158   5589    32  3220  2369
  359  273.7107 303.7141   5501    88  3215  2286
  360  273.7087 303.7159   5584    83  3271  2313
  361  273.6622 303.7773   5561    23  2989  2572
  362  273.6647 303.7749   5592    31  2913  2679
  363  273.7159 303.7143   5534    58  2962  2572
  364  273.7104 303.7149   5555    21  3227  2328
  365  273.5070 303.5120   5572    17  3213  2359
  366  273.4600 303.5747   5600    28  3037  2563
  367  273.4885 303.7158   5559    41  2968  2591
  368  273.4629 303.5749   5596    37  2845  2751
  369  273.5039 303.5098   5499    97  2957  2542
  370  273.5021 303.5094   5536    37  3080  2456
  371  273.5020 303.5075   5488    48  2999  2489
  372  273.3939 303.6140   5519    31  3326  2193
  373  273.4214 303.6788   5531    12  3029  2502
  374  273.4562 303.5701   5455    76  3026  2429
  375  273.5018 303.5070   5438    17  3170  2268
  376  273.4949 303.5063   5516    78  3266  2250
  377  273.3879 303.6119   5475    41  3038  2437
  378  273.3876 303.6111   5484     9  2891  2593
  379  273.3898 303.6128   5504    20  3181  2323
  380  273.4517 303.5696   5473    31  3103  2370
  381  273.4944 303.5077   5441    32  2901  2540
  382  273.2488 303.6134   5401    40  3000  2401
  383  273.3166 303.5846   5445    44  2986  2459
  384  273.3130 303.5867   5406    39  3023  2383
  385  273.3178 303.5860   5404     2  2953  2451
  386  273.2504 303.6170   5404     0  3173  2231
  387  273.3109 303.5707   5386    18  2984  2402
  388  273.2469 303.6112   5399    13  3021  2378
  389  273.2790 303.5198   5410    11  2981  2429
  390  273.3131 303.5847   5368    42  2932  2436
  391  273.2435 303.6139   5391    23  3131  2260
  392  273.2458 303.6147   5373    18  2951  2422
  393  273.3511 303.5013   5406    33  2934  2472
  394  273.1500 303.4980   5397     9  2998  2399
  395  273.0792 303.4879   5369    28  2990  2379
  396  273.1350 303.5409   5360     9  2879  2481
  397  273.1359 303.5394   5344    16  2978  2366
  398  273.0965 303.6163   5337     7  3031  2306
  399  273.0004 303.5008   5305    32  3006  2299
  400  272.7917 303.4502   5331    26  2880  2451
  401  272.6746 303.5492   5318    13  2789  2529
  402  272.7467 303.5217   5287    31  3051  2236
  403  272.7471 303.5229   5289     2  2861  2428
  404  272.7478 303.5207   5261    28  2862  2399
  405  272.7558 303.3896   5351    90  2973  2378
  406  272.7881 303.4516   5260    91  2954  2306
  407  272.6418 303.4812   5256     4  2921  2335
  408  272.6831 303.5687   5297    41  3099  2198
  409  272.6834 303.5701   5297     0  2958  2339
  410  272.7462 303.5206   5337    40  2876  2461
  411  272.6731 303.5479   5276    61  3082  2194
  412  272.6819 303.4162   5298    22  2969  2329
  413  272.5738 303.5265   5335    37  2964  2371
  414  272.6453 303.5023   5275    60  2892  2383
  415  272.6468 303.5005   5293    18  2965  2328
  416  272.6449 303.4992   5252    41  2888  2364
  417  272.6684 303.5495   5203    49  2866  2337
  418  272.5717 303.5290   5235    32  3160  2075
  419  272.5727 303.5253   5194    41  3161  2033
  420  272.5727 303.5271   5199     5  2927  2272
  421  272.5709 303.5285   5184    15  3009  2175
  422  272.5734 303.5246   5148    36  3079  2069
  423  272.6031 303.5955   5131    17  3125  2006
  424  272.5408 303.4592   5148    17  2849  2299
  425  272.4732 303.4297   5121    27  3091  2030
  426  272.5720 303.5280   5183    62  3109  2074
  427  272.5706 303.5293   5127    56  2934  2193
  428  272.4037 303.4039   5162    35  2844  2318
  429  272.4012 303.3995   5121    41  2854  2267
  430  272.4017 303.4007   5129     8  3059  2070
  431  272.4312 303.4693   5147    18  2911  2236
  432  272.4988 303.5002   5144     3  2848  2296
  433  272.5026 303.5005   5179    35  3144  2035
  434  272.4707 303.4331   5149    30  2836  2313
  435  272.4025 303.4022   5147     2  3109  2038
  436  272.3992 303.4024   5175    28  3127  2048
  437  272.3988 303.4019   5138    37  2851  2287
  438  272.4013 303.4024   5110    28  3142  1968
  439  272.4040 303.4007   5169    59  2879  2290
  440  272.4049 303.4016   5071    98  2909  2162
  441  272.3974 303.4008   5163    92  2933  2230
  442  272.3994 303.4012   5141    22  2960  2181
  443  272.3999 303.4005   5150     9  2955  2195
  444  272.3999 303.4018   5122    28  2982  2140
  445  272.4019 303.4008   5118     4  2935  2183
  446  272.4012 303.3982   5087    31  3049  2038
  447  272.3964 303.3958   5058    29  2843  2215
  448  272.3236 303.4284   5061     3  3078  1983
  449  272.3962 303.4021   5112    51  2895  2217
  450  272.3982 303.4015   5087    25  2798  2289
  451  272.3998 303.4007   5131    44  3084  2047
  452  272.3456 303.3474   5083    48  2849  2234
  453  272.3953 303.4010   5108    25  2903  2205
  454  272.2687 303.3756   5050    58  3069  1981
  455  272.3443 303.3521   5011    39  3051  1960
  456  272.4006 303.4014   5038    27  2897  2141
  457  272.3466 303.3472   5055    17  2826  2229
  458  272.3241 303.4267   5077    22  2871  2206
  459  272.3228 303.4283   5065    12  2775  2290
  460  272.2705 303.3762   5039    26  2810  2229
  461  272.1917 303.3653   5020    19  3020  2000
  462  272.1947 303.3646   5023     3  2789  2234
  463  272.2611 303.5213   4919   104  2906  2013
  464  272.0687 303.4440   4950    31  2915  2035
  465  272.0687 303.4427   4942     8  2910  2032
  466  272.1924 303.3668   4962    20  2908  2054
  467  272.1916 303.3632   4943    19  2797  2146
  468  272.2700 303.3800   4962    19  2913  2049
  469  272.1930 303.3633   4926    36  2852  2074
  470  272.0714 303.4429   4872    54  2984  1888
  471  272.0686 303.4418   4891    19  2763  2128
  472  272.1091 303.3717   4900     9  3027  1873
  473  272.1770 303.5099   4883    17  3016  1867
  474  272.2597 303.5216   4881     2  2978  1903
  475  272.1605 303.5755   4917    36  3013  1904
  476  272.0294 303.4186   4896    21  2925  1971
  477  272.0697 303.4447   4821    75  2898  1923
  478  272.0902 303.2932   4850    29  3089  1761
  479  272.0938 303.5227   4858     8  2950  1908
  480  272.0723 303.4443   4844    14  2802  2042
  481  272.0694 303.4435   4908    64  3040  1868
  482  272.0730 303.2806   4805   103  2745  2060
  483  272.0475 303.3639   4823    18  2898  1925
  484  272.0726 303.4412   4815     8  2981  1834
  485  272.0687 303.4454   4849    34  3030  1819
  486  272.0709 303.4445   4834    15  2989  1845
  487  272.0050 303.5009   4859    25  2768  2091
  488  272.0670 303.4445   4835    24  2815  2020
  489  272.0458 303.3637   4809    26  2958  1851
  490  272.0470 303.3655   4838    29  2879  1959
  491  272.0745 303.2824   4886    48  2796  2090
  492  272.0292 303.4191   4803    83  2896  1907
  493  271.9812 303.4193   4792    11  2844  1948
  494  272.0692 303.2831   4829    37  2973  1856
  495  272.0475 303.3656   4808    21  2858  1950
  496  272.0016 303.3342   4842    34  2775  2067
  497  272.0268 303.4153   4698   144  2980  1718
  498  272.0045 303.4995   4795    97  2799  1996
  499  272.0708 303.2820   4800     5  2762  2038
