# Supplementary material for: Maximum likelihood-based estimation of diffusion coefficient is quick and reliable method for analyzing estradiol actions on surface receptor movements
Source: Front Neuroinform. 2023 Mar 8;17:1005936. doi: 10.3389/fninf.2023.1005936 (PMC10031098; doi:10.3389/fninf.2023.1005936)
Supplement: Supplementary file 3 [file Data_Sheet_3.ZIP › 01-measured/00-Immobile/37C/workstate_27_0028.dat]

    0  321.0211 345.8304   6918     0  6549   369
    1  321.0004 345.9991   6885    33  4361  2524
    2  321.0863 345.9159   6973    88  4104  2869
    3  321.0040 345.9990   6884    89  5154  1730
    4  321.0215 345.8326   6934    50  4471  2463
    5  320.9998 345.9126   6943     9  4539  2404
    6  320.9993 345.9115   6904    39  4522  2382
    7  321.0019 345.9134   6971    67  6525   446
    8  321.1673 345.9782   6949    22  4383  2566
    9  321.2241 345.9178   6858    91  4173  2685
   10  321.1941 346.0751   7037   179  5101  1936
   11  321.0005 345.9140   6874   163  4159  2715
   12  321.0841 345.9137   6907    33  4170  2737
   13  321.1045 345.8353   6901     6  6400   501
   14  321.1666 346.0593   6952    51  4515  2437
   15  321.2319 345.7687   6954     2  4296  2658
   16  321.1647 345.9776   6958     4  4470  2488
   17  320.9784 345.7624   6933    25  4563  2370
   18  321.0197 345.8300   6846    87  4514  2332
   19  321.1021 345.8332   6873    27  4521  2352
   20  321.1676 345.9782   6885    12  4164  2721
   21  321.1676 345.9788   6864    21  5028  1836
   22  321.2307 345.7691   6949    85  4147  2802
   23  321.1016 345.8370   6982    33  6350   632
   24  321.0829 345.9130   6862   120  4510  2352
   25  321.1026 345.8348   6881    19  8179 -1298
   26  321.2366 345.7700   6982   101  6293   689
   27  321.1773 345.8218   6966    16  4433  2533
   28  321.1767 345.8188   6967     1  5042  1925
   29  321.0227 345.8328   6956    11  4966  1990
   30  321.1791 345.8209   6953     3  4409  2544
   31  321.2397 345.8425   7005    52  8136 -1131
   32  321.3061 345.7927   6990    15  4285  2705
   33  321.2320 345.7652   6979    11  4434  2545
   34  321.2315 345.7655   6949    30  4467  2482
   35  321.2314 345.7655   6950     1  4300  2650
   36  321.2304 345.7638   6992    42  4289  2703
   37  321.2359 345.7690   6965    27  4388  2577
   38  321.3049 345.7902   7006    41  6199   807
   39  321.2329 345.7651   6966    40  4261  2705
   40  321.2265 345.8452   7057    91  4420  2637
   41  321.2085 345.6914   6992    65  4408  2584
   42  321.2347 345.7632   7063    71  4983  2080
   43  321.2364 345.7621   7034    29  4128  2906
   44  321.2369 345.7630   7038     4  4240  2798
   45  321.2347 345.7626   6975    63  4967  2008
   46  321.2092 345.6909   6916    59  5040  1876
   47  321.2071 345.6920   6908     8  4186  2722
   48  321.2090 345.6869   6915     7  4251  2664
   49  321.2321 345.7645   6903    12  6199   704
   50  321.2370 345.7620   6923    20  6161   762
   51  321.0008 345.7498   6805   118  4996  1809
   52  320.9223 345.7533   6869    64  6164   705
   53  321.1324 345.7001   6886    17  5022  1864
   54  321.1704 345.6250   6878     8  4407  2471
   55  321.1719 345.6252   6788    90  6153   635
   56  320.9992 345.7582   6765    23  4189  2576
   57  320.9989 345.7469   6828    63  4341  2487
   58  320.8759 345.5867   6846    18  4358  2488
   59  320.7273 345.6052   6851     5  4056  2795
   60  320.8953 345.6640   6810    41  4002  2808
   61  320.8975 345.7672   6848    38  4191  2657
   62  320.9208 345.7509   6819    29  6115   704
   63  320.6795 345.5717   6847    28  4941  1906
   64  320.6469 345.4987   6792    55  4015  2777
   65  320.6724 345.5470   6876    84  4012  2864
   66  320.7227 345.5998   6832    44  4996  1836
   67  320.7349 345.6267   6799    33  4355  2444
   68  320.6821 345.5735   6826    27  4357  2469
   69  320.6803 345.5742   6842    16  6234   608
   70  320.6077 345.5951   6847     5  4214  2633
   71  320.6019 345.5943   6813    34  4363  2450
   72  320.6022 345.5962   6817     4  4004  2813
   73  320.6057 345.5999   6738    79  4957  1781
   74  320.5725 345.5267   6792    54  4334  2458
   75  320.6049 345.5972   6811    19  4369  2442
   76  320.6037 345.5937   6722    89  4926  1796
   77  320.5739 345.5284   6732    10  4361  2371
   78  320.6017 345.5959   6694    38  4985  1709
   79  320.6017 345.5975   6746    52  4959  1787
   80  320.5031 345.4960   6727    19  4884  1843
   81  320.4037 345.3990   6698    29  4255  2443
   82  320.4001 345.3997   6763    65  3957  2806
   83  320.4688 345.4335   6775    12  7705  -930
   84  320.5262 345.5694   6837    62  4371  2466
   85  320.4025 345.4012   6676   161  4856  1820
   86  320.4000 345.4005   6783   107  4861  1922
   87  320.4001 345.4008   6775     8  6134   641
   88  320.3359 345.4515   6727    48  4874  1853
   89  320.3967 345.4045   6655    72  6217   438
   90  320.3244 345.4298   6617    38  7812 -1195
   91  320.2666 345.3735   6650    33  4317  2333
   92  320.1232 345.4136   6657     7  6225   432
   93  320.0046 345.4928   6590    67  4811  1779
   94  320.3435 345.3494   6648    58  4251  2397
   95  320.3983 345.4048   6618    30  4289  2329
   96  320.3985 345.4035   6719   101  4375  2344
   97  320.4274 345.4742   6643    76  4304  2339
   98  320.3415 345.3468   6638     5  4187  2451
   99  320.1065 345.3352   6624    14  4289  2335
  100  320.0208 345.3462   6633     9  4256  2377
  101  319.9215 345.5045   6686    53  4914  1772
  102  320.0036 345.4985   6615    71  4845  1770
  103  320.1245 345.4193   6672    57  4827  1845
  104  320.2001 345.4269   6665     7  4055  2610
  105  320.1237 345.4133   6668     3  4845  1823
  106  320.1023 345.3410   6653    15  4292  2361
  107  320.0418 345.4248   6629    24  4809  1820
  108  320.0003 345.4953   6568    61  4000  2568
  109  320.0424 345.4271   6609    41  4001  2608
  110  320.0416 345.4212   6610     1  6157   453
  111  319.9994 345.4952   6632    22  4767  1865
  112  320.0178 345.3478   6605    27  3953  2652
  113  320.0385 345.4233   6615    10  6212   403
  114  320.0391 345.4230   6504   111  4130  2374
  115  320.0186 345.3475   6550    46  4108  2442
  116  319.8736 345.3124   6546     4  4767  1779
  117  319.7183 345.4467   6617    71  4310  2307
  118  319.7563 345.3748   6611     6  4118  2493
  119  319.9351 345.4451   6575    36  3957  2618
  120  319.8890 345.6232   6547    28  4310  2237
  121  320.0149 345.3449   6528    19  4740  1788
  122  319.7142 345.4452   6564    36  4752  1812
  123  319.5059 345.4934   6500    64  6301   199
  124  319.6809 345.4244   6517    17  4758  1759
  125  319.7267 345.5058   6572    55  4291  2281
  126  319.7829 345.5594   6524    48  4909  1615
  127  319.7168 345.4457   6586    62  4211  2375
  128  319.7946 345.3058   6518    68  4293  2225
  129  319.5753 345.4639   6434    84  4194  2240
  130  319.4739 345.4246   6482    48  6016   466
  131  319.5775 345.3205   6524    42  4207  2317
  132  319.6500 345.4966   6454    70  6299   155
  133  319.7149 345.4444   6505    51  4226  2279
  134  319.5781 345.4641   6485    20  4703  1782
  135  319.5358 345.4206   6519    34  3872  2647
  136  319.5754 345.4675   6549    30  4082  2467
  137  319.6032 345.5394   6551     2  4044  2507
  138  319.5765 345.4658   6475    76  3847  2628
  139  319.5068 345.4931   6541    66  4820  1721
  140  319.4511 345.4427   6504    37  4826  1678
  141  319.3983 345.4569   6371   133  7663 -1292
  142  319.5772 345.4665   6505   134  6322   183
  143  319.6087 345.3898   6450    55  6337   113
  144  319.5044 345.4937   6490    40  4080  2410
  145  319.4505 345.4444   6394    96  6109   285
  146  319.3633 345.1936   6407    13  6103   304
  147  319.4447 345.2907   6382    25  4789  1593
  148  319.3716 345.4768   6427    45  3892  2535
  149  319.4508 345.4455   6419     8  4718  1701
  150  319.5011 345.4962   6511    92  6312   199
  151  319.4690 345.2897   6387   124  4710  1677
  152  319.4999 345.4973   6406    19  4198  2208
  153  319.3778 345.2721   6345    61  4762  1583
  154  319.2924 345.4651   6311    34  4185  2126
  155  319.4361 345.3687   6269    42  4141  2128
  156  319.4670 345.2886   6362    93  7648 -1286
  157  319.4478 345.4436   6373    11  7688 -1315
  158  319.4478 345.4474   6325    48  4813  1512
  159  319.4771 345.3640   6345    20  7703 -1358
  160  319.4469 345.4438   6282    63  3974  2308
  161  319.4477 345.4462   6322    40  3849  2473
  162  319.4495 345.4431   6328     6  7681 -1353
  163  319.4668 345.2910   6338    10  4164  2174
  164  319.3946 345.3502   6349    11  3911  2438
  165  319.2511 345.5416   6359    10  6041   318
  166  319.3714 345.4747   6353     6  6159   194
  167  319.3685 345.4766   6294    59  4150  2144
  168  319.4468 345.4456   6340    46  4674  1666
  169  319.2893 345.4650   6298    42  4698  1600
  170  319.2748 345.2300   6295     3  3794  2501
  171  319.2183 345.3130   6250    45  3779  2471
  172  319.3040 345.3036   6292    42  4098  2194
  173  319.4335 345.3703   6357    65  3819  2538
  174  319.3578 345.4003   6304    53  7761 -1457
  175  319.3704 345.4776   6336    32  4753  1583
  176  319.2816 345.4405   6319    17  4162  2157
  177  319.2747 345.3851   6280    39  3971  2309
  178  319.1666 345.5563   6332    52  7923 -1591
  179  319.2760 345.3872   6335     3  4701  1634
  180  319.1472 345.4745   6210   125  6184    26
  181  319.1738 345.3914   6208     2  4097  2111
  182  319.1731 345.3899   6209     1  4734  1475
  183  319.1747 345.3912   6191    18  4679  1512
  184  319.1897 345.3963   6251    60  3867  2384
  185  319.3033 345.3043   6193    58  4094  2099
  186  319.3179 345.5004   6220    27  6088   132
  187  319.2714 345.4391   6258    38  3781  2477
  188  319.2513 345.3514   6190    68  6262   -72
  189  319.1446 345.4759   6246    56  4135  2111
  190  319.1725 345.3907   6187    59  3828  2359
  191  319.1483 345.4753   6229    42  4102  2127
  192  319.2593 345.2604   6160    69  7983 -1823
  193  319.2246 345.6627   6105    55  4176  1929
  194  319.2526 345.3513   6153    48  3868  2285
  195  319.2270 345.4504   6138    15  4078  2060
  196  319.2283 345.4508   6137     1  4120  2017
  197  319.3246 345.4062   6125    12  4138  1987
  198  319.1863 345.3173   6122     3  4026  2096
  199  319.0823 345.5382   6116     6  3745  2371
  200  319.1009 345.4492   6121     5  4057  2064
  201  319.2197 345.5388   6115     6  4691  1424
  202  319.3156 345.6812   6125    10  3733  2392
  203  319.4239 345.5741   6100    25  4087  2013
  204  319.1871 345.3185   6098     2  3937  2161
  205  319.3330 345.3902   6065    33  3771  2294
  206  319.1776 345.3013   6069     4  6238  -169
  207  319.1417 345.6063   6130    61  8126 -1996
  208  319.2303 345.5701   6086    44  6143   -57
  209  319.3143 345.6812   6148    62  8091 -1943
  210  319.3052 345.5815   6059    89  4105  1954
  211  319.3322 345.3898   6041    18  6274  -233
  212  319.1736 345.4271   6048     7  6271  -223
  213  319.2644 345.4404   6033    15  4032  2001
  214  319.4967 345.4981   5980    53  4715  1265
  215  319.2424 345.5428   6027    47  4146  1881
  216  319.4217 345.5732   6025     2  8128 -2103
  217  319.2292 345.5686   6026     1  3787  2239
  218  319.3222 345.5849   6023     3  3759  2264
  219  319.1484 345.5273   5998    25  4775  1223
  220  319.2414 345.5439   6000     2  4146  1854
  221  319.4234 345.5747   6053    53  3738  2315
  222  319.4962 345.4974   5970    83  4623  1347
  223  319.2292 345.5684   6032    62  6201  -169
  224  319.1889 345.4687   5902   130  4094  1808
  225  319.3202 345.5882   5981    79  4104  1877
  226  319.3150 345.6827   6002    21  3755  2247
  227  319.3142 345.6815   6017    15  6176  -159
  228  319.3166 345.6831   5997    20  3915  2082
  229  319.2302 345.5714   6046    49  6127   -81
  230  319.3133 345.6831   6038     8  4142  1896
  231  319.2238 345.6655   6051    13  3784  2267
  232  319.3904 345.8599   6001    50  4673  1328
  233  319.3007 345.8606   6023    22  7843 -1820
  234  319.1118 345.7854   6046    23  4671  1375
  235  319.2137 345.8901   6050     4  3716  2334
  236  319.1311 345.8669   6048     2  4625  1423
  237  319.2983 345.8626   6012    36  4636  1376
  238  319.2992 345.8610   6037    25  3867  2170
  239  319.4006 345.8725   6068    31  4081  1987
  240  319.3106 345.8711   6038    30  5991    47
  241  319.3702 345.7863   6024    14  4597  1427
  242  319.2157 345.8921   6050    26  4580  1470
  243  319.3701 345.9163   6067    17  4634  1433
  244  319.6385 345.8964   6052    15  3925  2127
  245  319.6729 345.9747   6143    91  4069  2074
  246  319.4646 345.9253   6017   126  4567  1450
  247  319.6400 345.9018   6174   157  3946  2228
  248  319.6719 345.9717   6090    84  4582  1508
  249  319.4160 346.0222   6093     3  3667  2426
  250  319.8044 345.9289   6111    18  6065    46
  251  319.7525 346.0020   6053    58  4626  1427
  252  319.6418 345.9060   6092    39  4583  1509
  253  319.6661 346.0008   6147    55  4618  1529
  254  319.8802 345.8836   6127    20  3975  2152
  255  319.8077 345.9320   6144    17  3852  2292
  256  319.9249 345.9547   6181    37  4644  1537
  257  319.8807 345.8850   6153    28  5948   205
  258  319.8057 345.9283   6139    14  3663  2476
  259  319.8070 345.9297   6097    42  3740  2357
  260  319.8077 345.9312   6143    46  4544  1599
  261  319.8840 345.8853   6166    23  3887  2279
  262  319.8875 345.8858   6206    40  3915  2291
  263  319.8835 345.8875   6135    71  3935  2200
  264  319.8813 345.8876   6125    10  5910   215
  265  319.8821 345.8887   6126     1  3868  2258
  266  319.8831 345.8873   6120     6  4015  2105
  267  319.8835 345.8886   6148    28  3997  2151
  268  319.9970 346.0024   6027   121  3920  2107
  269  319.9279 345.9538   6034     7  5920   114
  270  319.8851 345.8872   6075    41  4510  1565
  271  319.8852 345.8877   6087    12  3793  2294
  272  319.8862 345.8879   6061    26  3922  2139
  273  319.8863 345.8901   6168   107  4507  1661
  274  320.0690 346.0468   6122    46  3568  2554
  275  319.8858 345.8876   6125     3  4551  1574
  276  319.8849 345.8866   6111    14  3996  2115
  277  319.9992 346.0009   6150    39  3806  2344
  278  319.8862 345.8875   6103    47  3660  2443
  279  320.0034 345.9981   6189    86  4483  1706
  280  320.1160 346.1118   6133    56  7540 -1407
  281  320.1186 346.1093   6081    52  4511  1570
  282  320.0018 346.0016   6066    15  3890  2176
  283  319.8904 345.8859   6143    77  4474  1669
  284  320.0703 346.0448   6098    45  5741   357
  285  320.1165 346.1132   6154    56  3880  2274
  286  320.0031 345.9975   6094    60  3981  2113
  287  320.0037 345.9986   6148    54  4516  1632
  288  320.0682 346.0423   6045   103  7432 -1387
  289  320.1160 346.1098   6157   112  4517  1640
  290  320.1139 346.1130   6144    13  4528  1616
  291  320.2028 346.1107   6147     3  4492  1655
  292  320.0709 346.0433   6140     7  3556  2584
  293  320.0706 346.0422   6087    53  3549  2538
  294  320.0689 346.0432   6206   119  7331 -1125
  295  320.1160 346.1099   6086   120  3508  2578
  296  320.2031 346.1066   6028    58  7369 -1341
  297  320.2853 346.0846   6066    38  3847  2219
  298  320.1581 346.0441   6080    14  3836  2244
  299  320.0872 345.9149   6176    96  3809  2367
  300  320.1677 345.9773   6118    58  5592   526
  301  320.2353 346.0187   6177    59  3536  2641
  302  320.2033 346.1088   6080    97  4388  1692
  303  320.2885 346.0857   6087     7  4379  1708
  304  320.2877 346.0857   6103    16  7245 -1142
  305  320.1722 345.9777   6106     3  4362  1744
  306  320.2262 345.9162   6178    72  7246 -1068
  307  320.2007 346.1084   6157    21  7218 -1061
  308  320.2374 346.0183   6171    14  5572   599
  309  320.1574 346.0441   6112    59  4334  1778
  310  320.1721 345.9767   6074    38  3820  2254
  311  320.1687 345.9770   6136    62  3806  2330
  312  320.1697 345.9790   6071    65  5443   628
  313  320.2374 346.0187   6152    81  3815  2337
  314  320.3174 346.0413   6150     2  5396   754
  315  320.2402 346.0190   6071    79  4335  1736
  316  320.3757 345.8226   6141    70  6973  -832
  317  320.3088 345.8747   6084    57  7077  -993
  318  320.3041 345.9396   6160    76  3524  2636
  319  320.3038 345.9373   6153     7  4331  1822
  320  320.3667 345.8978   6118    35  4301  1817
  321  320.3199 346.0388   6159    41  6920  -761
  322  320.3703 345.9772   6053   106  3794  2259
  323  320.3127 345.7898   6135    82  4270  1865
  324  320.2238 345.8385   6152    17  3449  2703
  325  320.2477 345.9962   6130    22  5320   810
  326  320.3190 346.0401   6104    26  3673  2431
  327  320.3778 345.8255   6121    17  5386   735
  328  320.3122 345.7917   6160    39  5324   836
  329  320.2441 345.8406   6185    25  6978  -793
  330  320.2379 345.7664   6105    80  3438  2667
  331  320.1868 345.8191   6117    12  6930  -813
  332  320.3167 345.7883   6158    41  5310   848
  333  320.3808 345.8244   6156     2  6812  -656
  334  320.3775 345.8244   6113    43  4255  1858
  335  320.3816 345.7533   6105     8  4304  1801
  336  320.2380 345.7625   6149    44  4232  1917
  337  320.2453 345.9154   6086    63  4264  1822
  338  320.3145 345.7851   6130    44  3852  2278
  339  320.3787 345.8224   6125     5  4177  1948
  340  320.2420 345.7623   6084    41  3773  2311
  341  320.2381 345.7598   6087     3  4254  1833
  342  320.2401 345.7594   6067    20  3400  2667
  343  320.3116 345.7862   6065     2  3699  2366
  344  320.3775 345.8213   6085    20  5291   794
  345  320.3809 345.7520   6146    61  3793  2353
  346  320.2378 345.7629   6134    12  3768  2366
  347  320.2147 345.6881   6145    11  4212  1933
  348  320.2378 345.7602   6084    61  4240  1844
  349  320.2385 345.7579   6113    29  3785  2328
  350  320.3429 345.6557   6138    25  3409  2729
  351  320.2711 345.6862   6112    26  5258   854
  352  320.1814 345.6205   6074    38  4175  1899
  353  320.2113 345.6834   6063    11  3776  2287
  354  320.2111 345.6837   6050    13  5229   821
  355  320.2126 345.6840   6066    16  3364  2702
  356  320.2139 345.5523   6117    51  6985  -868
  357  320.2142 345.5511   6060    57  7027  -967
  358  320.1997 345.6899   6012    48  4253  1759
  359  320.0639 345.5514   6041    29  3603  2438
  360  320.0216 345.6236   6127    86  4267  1860
  361  320.1739 345.6196   6103    24  5335   768
  362  320.0811 345.4931   6037    66  5424   613
  363  320.0404 345.5627   6075    38  4243  1832
  364  320.1189 345.5685   6076     1  3459  2617
  365  319.9993 345.4976   6079     3  3733  2346
  366  319.9564 345.5720   6071     8  4254  1817
  367  319.9194 345.5092   6138    67  4232  1906
  368  319.8780 345.5804   6099    39  3790  2309
  369  319.9562 345.5720   6059    40  4253  1806
  370  319.8711 345.4943   5980    79  3768  2212
  371  319.7429 345.5181   6096   116  3776  2320
  372  319.7984 345.5673   6088     8  3435  2653
  373  319.6747 345.5454   6089     1  4233  1856
  374  319.7465 345.5168   6100    11  4195  1905
  375  319.7899 345.5063   6020    80  3873  2147
  376  319.6788 345.4250   6029     9  3685  2344
  377  319.6167 345.4271   5989    40  3455  2534
  378  319.6891 345.4095   6071    82  4240  1831
  379  319.6507 345.4942   5994    77  5525   469
  380  319.5770 345.5261   5981    13  3416  2565
  381  319.6440 345.4969   6042    61  4199  1843
  382  319.5429 345.4553   6012    30  3693  2319
  383  319.6546 345.3459   6013     1  3737  2276
  384  319.5730 345.5240   6041    28  3790  2251
  385  319.5730 345.5244   6028    13  4323  1705
  386  319.6457 345.3523   5898   130  4155  1743
  387  319.6126 345.4240   5961    63  3734  2227
  388  319.4067 345.3941   5922    39  4160  1762
  389  319.4050 345.3949   5965    43  4230  1735
  390  319.3523 345.3435   5948    17  5276   672
  391  319.4047 345.3982   5900    48  3722  2178
  392  319.4714 345.4272   5843    57  3366  2477
  393  319.4040 345.3993   5903    60  4169  1734
  394  319.4016 345.3951   5860    43  3736  2124
  395  319.3326 345.2719   5848    12  4146  1702
  396  319.3338 345.2721   5833    15  3648  2185
  397  319.3995 345.3974   5911    78  5280   631
  398  319.4018 345.3962   5868    43  3409  2459
  399  319.3454 345.3471   5963    95  3667  2296
  400  319.3296 345.2666   5900    63  3709  2191
  401  319.3284 345.2704   5828    72  3678  2150
  402  319.2815 345.2192   5801    27  4148  1653
  403  319.2703 345.3708   5857    56  3390  2467
  404  319.2689 345.3732   5914    57  4181  1733
  405  319.1749 345.2818   5821    93  5338   483
  406  319.1716 345.2814   5795    26  3515  2280
  407  319.1995 345.2019   5799     4  3375  2424
  408  319.1726 345.2842   5803     4  3363  2440
  409  319.1929 345.3578   5850    47  3667  2183
  410  319.1935 345.3587   5833    17  5360   473
  411  319.1722 345.2814   5753    80  5317   436
  412  319.0899 345.2042   5756     3  3477  2279
  413  319.1129 345.1191   5797    41  6939 -1142
  414  319.0883 345.2898   5752    45  3329  2423
  415  319.0897 345.2875   5769    17  3340  2429
  416  319.0896 345.2900   5706    63  3480  2226
  417  319.0234 345.3448   5875   169  3329  2546
  418  319.0213 345.3458   5803    72  3493  2310
  419  319.1102 345.1205   5780    23  3344  2436
  420  319.1095 345.1199   5750    30  3602  2148
  421  319.0870 345.2902   5729    21  6992 -1263
  422  319.0846 345.2874   5664    65  3630  2034
  423  319.0848 345.2894   5741    77  5385   356
  424  319.0164 345.3440   5719    22  4181  1538
  425  319.0390 345.0725   5670    49  4119  1551
  426  319.0426 345.3611   5676     6  3703  1973
  427  319.0194 345.3438   5754    78  3615  2139
  428  319.0155 345.3465   5685    69  5351   334
  429  318.9931 345.1489   5620    65  4143  1477
  430  318.8498 345.1492   5698    78  3645  2053
  431  318.9257 345.2780   5716    18  3366  2350
  432  318.9718 345.4142   5647    69  3618  2029
  433  319.0168 345.3446   5657    10  3626  2031
  434  318.9045 345.1654   5686    29  5442   244
  435  318.8693 345.1330   5590    96  4119  1471
  436  318.7978 345.0785   5645    55  4108  1537
  437  318.8497 345.1496   5673    28  4155  1518
  438  318.9243 344.9611   5657    16  4185  1472
  439  318.8749 345.1489   5611    46  3317  2294
  440  318.8583 345.0289   5677    66  4101  1576
  441  318.7992 345.0787   5697    20  4167  1530
  442  318.8486 345.1498   5646    51  3465  2181
  443  318.7966 345.0813   5644     2  4138  1506
  444  318.6919 345.3090   5676    32  5429   247
  445  318.8745 345.1503   5614    62  3627  1987
  446  318.7333 345.1498   5641    27  3631  2010
  447  318.7986 345.0792   5638     3  3477  2161
  448  318.5837 345.0288   5687    49  3650  2037
  449  318.5932 345.1825   5664    23  3292  2372
  450  318.7773 345.2918   5614    50  3279  2335
  451  318.7965 345.2006   5581    33  4151  1430
  452  318.7956 345.0784   5546    35  4075  1471
  453  318.7963 345.0795   5528    18  3487  2041
  454  318.5604 345.1656   5611    83  4157  1454
  455  318.7950 345.2017   5594    17  3309  2285
  456  318.7963 345.2013   5534    60  3432  2102
  457  318.7959 345.0789   5552    18  4182  1370
  458  318.5804 345.0278   5506    46  3330  2176
  459  318.4788 345.1931   5487    19  4098  1389
  460  318.6417 345.1676   5523    36  5404   119
  461  318.5580 345.1660   5542    19  4147  1395
  462  318.5597 345.1658   5623    81  3556  2067
  463  318.5593 345.1692   5615     8  3477  2138
  464  318.6224 345.1027   5491   124  3298  2193
  465  318.6177 345.0977   5500     9  3272  2228
  466  318.5572 345.1668   5554    54  4084  1470
  467  318.4784 345.1455   5414   140  5233   181
  468  318.5585 345.1647   5505    91  4106  1399
  469  318.8641 345.1327   5457    48  3600  1857
  470  318.7931 345.0803   5522    65  3293  2229
  471  318.6464 345.1270   5522     0  3467  2055
  472  318.4777 345.1450   5431    91  4051  1380
  473  318.4769 345.1455   5405    26  4038  1367
  474  318.6180 345.2191   5509   104  4070  1439
  475  318.4415 345.2701   5461    48  4084  1377
  476  318.5388 345.0847   5428    33  3584  1844
  477  318.6288 345.0802   5470    42  3252  2218
  478  318.6278 345.0811   5412    58  3440  1972
  479  318.7828 345.1091   5450    38  3626  1824
  480  318.5930 345.2984   5435    15  3284  2151
  481  318.6630 345.2257   5380    55  4058  1322
  482  318.5695 345.2298   5413    33  4078  1335
  483  318.5363 345.2316   5375    38  3456  1919
  484  318.3612 345.1043   5328    47  6720 -1392
  485  318.4725 345.2507   5362    34  3532  1830
  486  318.6636 345.2246   5423    61  5514   -91
  487  318.5691 345.2288   5390    33  4098  1292
  488  318.5385 345.0839   5339    51  3548  1791
  489  318.5115 345.1626   5393    54  3241  2152
  490  318.4115 345.3077   5358    35  6668 -1310
  491  318.4978 345.3056   5391    33  6711 -1320
  492  318.5685 345.2303   5393     2  3204  2189
  493  318.3181 345.1867   5361    32  3538  1823
  494  318.3035 345.1737   5388    27  3530  1858
  495  318.2599 345.2560   5387     1  3430  1957
  496  318.2722 345.1108   5390     3  4098  1292
  497  318.5693 345.2274   5446    56  4112  1334
  498  318.5688 345.2281   5369    77  3239  2130
  499  318.5677 345.2296   5375     6  3588  1787
