# Supplementary material for: Maximum likelihood-based estimation of diffusion coefficient is quick and reliable method for analyzing estradiol actions on surface receptor movements
Source: Front Neuroinform. 2023 Mar 8;17:1005936. doi: 10.3389/fninf.2023.1005936 (PMC10031098; doi:10.3389/fninf.2023.1005936)
Supplement: Supplementary file 3 [file Data_Sheet_3.ZIP › 01-measured/00-Immobile/37C/workstate_27_0031.dat]

    0  206.7582 358.9985   4799     0  3164  1635
    1  206.8737 359.1237   4809    10  3286  1523
    2  206.9262 359.0478   4758    51  3411  1347
    3  206.9983 358.9991   4756     2  3236  1520
    4  206.9987 359.0023   4793    37  3239  1554
    5  206.8018 359.0717   4779    14  3219  1560
    6  206.7608 358.9990   4833    54  3068  1765
    7  207.0724 358.9497   4813    20  3333  1480
    8  207.0752 358.9493   4793    20  3079  1714
    9  207.0013 358.9991   4759    34  3268  1491
   10  206.9294 358.9546   4783    24  3275  1508
   11  206.8839 358.8854   4810    27  3325  1485
   12  206.8845 358.8851   4788    22  3289  1499
   13  206.9297 358.8126   4799    11  3183  1616
   14  206.8867 358.8866   4871    72  3148  1723
   15  207.0002 358.9985   4839    32  3213  1626
   16  206.9982 358.9997   4877    38  3038  1839
   17  206.8845 358.8833   4837    40  3214  1623
   18  206.8875 358.8832   4811    26  3355  1456
   19  206.8862 358.8815   4856    45  3284  1572
   20  207.0004 358.9998   4801    55  3287  1514
   21  207.0036 358.9982   4817    16  3297  1520
   22  206.8881 358.8850   4840    23  3251  1589
   23  206.8869 358.8849   4781    59  3222  1559
   24  206.8852 358.8831   4809    28  3257  1552
   25  206.8874 358.8846   4812     3  3222  1590
   26  206.8902 358.8864   4825    13  3301  1524
   27  206.8873 358.8851   4838    13  3315  1523
   28  206.8865 358.8840   4852    14  3258  1594
   29  206.8856 358.8829   4848     4  3077  1771
   30  206.8880 358.8834   4771    77  3146  1625
   31  207.1151 359.1113   4864    93  3060  1804
   32  206.8901 358.8842   4836    28  2949  1887
   33  206.8885 358.8821   4773    63  3229  1544
   34  206.8868 358.8816   4780     7  3243  1537
   35  206.8836 358.8804   4821    41  3118  1703
   36  206.9316 358.8087   4803    18  3220  1583
   37  206.8937 358.8835   4821    18  3214  1607
   38  206.8939 358.8822   4795    26  3190  1605
   39  206.9328 358.8095   4793     2  3221  1572
   40  206.9284 358.8091   4747    46  3262  1485
   41  206.8866 358.8808   4784    37  2997  1787
   42  206.8894 358.8791   4800    16  3203  1597
   43  206.8926 358.8800   4768    32  3292  1476
   44  206.9336 358.8096   4771     3  3255  1516
   45  206.9310 358.8074   4794    23  3204  1590
   46  206.8846 358.8803   4821    27  3285  1536
   47  206.9309 358.7203   4794    27  3066  1728
   48  206.9303 358.7175   4804    10  3167  1637
   49  206.8863 358.8792   4800     4  3239  1561
   50  206.8884 358.8799   4752    48  3149  1603
   51  206.9994 358.7560   4709    43  3157  1552
   52  206.9272 358.8054   4679    30  2891  1788
   53  206.9289 358.7189   4743    64  3153  1590
   54  206.8842 358.8761   4717    26  2916  1801
   55  206.9290 358.8052   4658    59  2866  1792
   56  206.9265 358.8071   4723    65  3032  1691
   57  206.9946 358.7526   4677    46  3147  1530
   58  206.8815 358.7897   4719    42  3014  1705
   59  206.8823 358.7893   4734    15  3150  1584
   60  206.8798 358.8773   4700    34  3218  1482
   61  206.9295 358.8056   4781    81  3132  1649
   62  206.9242 358.8042   4746    35  2916  1830
   63  206.7468 358.6479   4648    98  3073  1575
   64  206.7283 358.5620   4654     6  3175  1479
   65  206.6791 358.6125   4626    28  3161  1465
   66  206.7483 358.4568   4676    50  3072  1604
   67  206.7212 358.5351   4692    16  2873  1819
   68  206.7486 358.6480   4623    69  3191  1432
   69  206.5239 358.8049   4677    54  3221  1456
   70  206.5702 358.6406   4625    52  3126  1499
   71  206.4164 358.5213   4689    64  3153  1536
   72  206.4119 358.5240   4658    31  3142  1516
   73  206.5335 358.7171   4646    12  2904  1742
   74  206.4441 358.4444   4597    49  3128  1469
   75  206.4197 358.4908   4698   101  3219  1479
   76  206.5229 358.6346   4679    19  3151  1528
   77  206.4660 358.5805   4670     9  3093  1577
   78  206.4255 358.5746   4600    70  3165  1435
   79  206.4996 358.6724   4606     6  3180  1426
   80  206.3599 358.4316   4632    26  3064  1568
   81  206.1064 358.4516   4610    22  3021  1589
   82  206.3438 358.3432   4626    16  3125  1501
   83  206.0764 358.4432   4645    19  3004  1641
   84  206.1898 358.6806   4602    43  3112  1490
   85  206.2056 358.4998   4561    41  3016  1545
   86  206.2598 358.2603   4573    12  2888  1685
   87  206.1687 358.5567   4610    37  3128  1482
   88  206.1756 358.3933   4633    23  3104  1529
   89  206.0802 358.7027   4650    17  3040  1610
   90  206.1641 358.5919   4527   123  3080  1447
   91  206.0769 358.2044   4537    10  3026  1511
   92  205.9264 358.2050   4546     9  3037  1509
   93  205.9070 358.3812   4601    55  3121  1480
   94  206.0041 358.5003   4571    30  3135  1436
   95  206.0758 358.5361   4637    66  3047  1590
   96  206.0062 358.6636   4637     0  3142  1495
   97  206.1011 358.6171   4626    11  3115  1511
   98  206.0275 358.4155   4598    28  3080  1518
   99  205.9787 358.4180   4592     6  3103  1489
  100  205.8725 358.1354   4559    33  2893  1666
  101  205.9201 358.3706   4589    30  3083  1506
  102  205.9987 358.5000   4573    16  2856  1717
  103  205.9765 358.5818   4533    40  3068  1465
  104  205.9755 358.5835   4609    76  3130  1479
  105  205.9276 358.2957   4597    12  3092  1505
  106  205.9231 358.2052   4561    36  3099  1462
  107  205.8961 358.2860   4516    45  2850  1666
  108  205.9259 358.2049   4521     5  2831  1690
  109  205.9256 358.2055   4520     1  3045  1475
  110  205.9459 358.2866   4541    21  2937  1604
  111  205.9230 358.2062   4560    19  3099  1461
  112  205.8611 358.3017   4498    62  3026  1472
  113  205.8367 358.4072   4472    26  2923  1549
  114  205.9214 358.4621   4498    26  3070  1428
  115  205.8687 358.1360   4606   108  3028  1578
  116  205.7668 358.2858   4550    56  3013  1537
  117  205.8166 358.3115   4553     3  2890  1663
  118  205.7552 358.6183   4476    77  3049  1427
  119  205.9147 358.4599   4505    29  3064  1441
  120  205.7818 358.4335   4426    79  3036  1390
  121  205.8454 358.2313   4504    78  3067  1437
  122  205.7016 358.4059   4456    48  3090  1366
  123  205.5939 358.1678   4507    51  2840  1667
  124  205.5725 358.2337   4410    97  3114  1296
  125  205.6853 358.3182   4399    11  2815  1584
  126  205.7545 358.2495   4457    58  3073  1384
  127  205.7744 358.3364   4386    71  2794  1592
  128  205.6303 358.2142   4472    86  3042  1430
  129  205.5704 358.2333   4431    41  2940  1491
  130  205.6812 358.3173   4468    37  2845  1623
  131  205.5011 358.1733   4459     9  3022  1437
  132  205.6825 358.3182   4364    95  3069  1295
  133  205.7733 358.3350   4430    66  3013  1417
  134  205.5927 358.2997   4445    15  3044  1401
  135  205.5699 358.2339   4435    10  2887  1548
  136  205.1688 358.4061   4417    18  3090  1327
  137  205.4997 358.4973   4394    23  3019  1375
  138  205.5876 358.3274   4404    10  3009  1395
  139  205.5138 358.3998   4371    33  2981  1390
  140  205.5720 358.4230   4434    63  2821  1613
  141  205.4981 358.4986   4412    22  2963  1449
  142  205.4987 358.4987   4422    10  3035  1387
  143  205.5852 358.3270   4444    22  2936  1508
  144  205.5871 358.3264   4433    11  3017  1416
  145  205.5134 358.4012   4402    31  3008  1394
  146  205.2247 358.3333   4376    26  3032  1344
  147  205.2530 358.3897   4493   117  2913  1580
  148  205.4976 358.2961   4425    68  2761  1664
  149  205.5692 358.2343   4350    75  2912  1438
  150  205.5132 358.4006   4396    46  3061  1335
  151  205.5127 358.4003   4422    26  2966  1456
  152  205.2317 358.5675   4386    36  2950  1436
  153  205.2238 358.3345   4345    41  2769  1576
  154  205.2719 358.2995   4373    28  3004  1369
  155  205.4965 358.2946   4349    24  2782  1567
  156  205.3426 358.4826   4388    39  3028  1360
  157  205.4968 358.4975   4363    25  2996  1367
  158  205.4966 358.4975   4343    20  2781  1562
  159  205.4215 358.4238   4366    23  2904  1462
  160  205.4226 358.5735   4368     2  3045  1323
  161  205.4224 358.5739   4292    76  2771  1521
  162  205.4170 358.4490   4271    21  2964  1307
  163  205.3639 358.3683   4259    12  3022  1237
  164  205.3633 358.3667   4287    28  2988  1299
  165  205.3635 358.3671   4238    49  2944  1294
  166  205.4156 358.4493   4312    74  2997  1315
  167  205.4222 358.5734   4264    48  2841  1423
  168  205.4221 358.5731   4272     8  3014  1258
  169  205.2737 358.4144   4228    44  2883  1345
  170  205.1563 358.3750   4228     0  2974  1254
  171  205.3635 358.3694   4181    47  2924  1257
  172  205.3646 358.3681   4171    10  3069  1102
  173  205.3418 358.5313   4245    74  2992  1253
  174  205.4168 358.4519   4201    44  2929  1272
  175  205.3309 358.5020   4195     6  2941  1254
  176  205.3635 358.3667   4197     2  2850  1347
  177  205.0026 358.4987   4213    16  3011  1202
  178  205.0918 358.4543   4179    34  2718  1461
  179  205.1867 358.4696   4157    22  2839  1318
  180  205.2740 358.4138   4136    21  3036  1100
  181  205.2719 358.4153   4240   104  2990  1250
  182  205.2715 358.4143   4205    35  2827  1378
  183  205.0966 358.5158   4219    14  2879  1340
  184  205.2875 358.4521   4119   100  2912  1207
  185  205.2741 358.4161   4166    47  2900  1266
  186  205.3658 358.3676   4106    60  2923  1183
  187  205.2142 358.4996   4125    19  2967  1158
  188  205.2740 358.4124   4114    11  2817  1297
  189  205.2736 358.4144   4097    17  2790  1307
  190  205.1982 358.4992   4096     1  2828  1268
  191  205.2747 358.4165   4089     7  2744  1345
  192  205.2140 358.5008   4074    15  2857  1217
  193  205.1111 358.4815   4069     5  2818  1251
  194  205.1113 358.4812   4088    19  2837  1251
  195  205.2754 358.4141   4057    31  2963  1094
  196  205.2747 358.4136   4041    16  2700  1341
  197  205.1121 358.4803   4045     4  2898  1147
  198  204.9609 358.3994   4024    21  2874  1150
  199  204.9599 358.3982   4036    12  2879  1157
  200  205.0008 358.4990   4007    29  2986  1021
  201  205.1115 358.4813   4020    13  2891  1129
  202  205.2594 358.5931   4063    43  2826  1237
  203  205.2153 358.4998   4022    41  2889  1133
  204  205.2140 358.4994   4084    62  2814  1270
  205  205.0750 358.4053   4005    79  2800  1205
  206  204.8768 358.3328   3994    11  2920  1074
  207  205.0005 358.4997   4019    25  2821  1198
  208  205.0413 358.6001   3968    51  2704  1264
  209  205.1264 358.6645   3997    29  2845  1152
  210  205.1745 358.5639   3981    16  2797  1184
  211  205.1369 358.3190   3948    33  2912  1036
  212  205.0005 358.4989   4024    76  2921  1103
  213  205.0449 358.3910   4003    21  2793  1210
  214  205.0007 358.4998   3988    15  2827  1161
  215  205.2380 358.6185   4023    35  2838  1185
  216  205.0025 358.4993   3993    30  2819  1174
  217  204.9622 358.3995   3972    21  2842  1130
  218  205.0011 358.4993   3942    30  2753  1189
  219  204.9605 358.4003   3968    26  2859  1109
  220  204.9999 358.5006   3958    10  2853  1105
  221  205.0875 358.2193   3970    12  2841  1129
  222  205.2724 358.5000   3995    25  2709  1286
  223  204.9618 358.3998   3968    27  2824  1144
  224  205.1115 358.4813   4026    58  2829  1197
  225  205.0399 358.6005   4009    17  2994  1015
  226  205.0416 358.5995   3950    59  2799  1151
  227  205.1535 358.5773   4040    90  2812  1228
  228  205.1252 358.6669   4030    10  2873  1157
  229  205.0398 358.6009   3998    32  2881  1117
  230  205.2589 358.5929   4046    48  2896  1150
  231  205.0019 358.7092   4019    27  2959  1060
  232  205.3979 358.9591   4009    10  2796  1213
  233  205.3447 358.6553   3964    45  2869  1095
  234  205.3455 358.6559   4007    43  2874  1133
  235  205.3452 358.6559   3984    23  2797  1187
  236  205.0411 358.6026   4019    35  2773  1246
  237  205.2799 358.8798   3994    25  2605  1389
  238  205.3201 358.6813   4038    44  2982  1056
  239  205.4048 358.7420   4013    25  2774  1239
  240  205.4066 358.7419   3980    33  2860  1120
  241  205.2411 358.7600   4019    39  2791  1228
  242  205.4967 358.7878   4046    27  2793  1253
  243  205.4123 358.7257   4038     8  2918  1120
  244  205.4990 358.7861   4070    32  2926  1144
  245  205.5652 358.8348   3979    91  2805  1174
  246  205.4996 358.7889   4002    23  2803  1199
  247  205.4994 358.7864   3952    50  2916  1036
  248  205.4993 358.7870   4043    91  2853  1190
  249  205.4973 358.7880   3952    91  2793  1159
  250  205.5002 358.9994   3955     3  2879  1076
  251  205.5819 358.9362   3995    40  2779  1216
  252  205.5653 358.8359   4012    17  2807  1205
  253  205.5854 358.7275   3982    30  2899  1083
  254  205.5006 359.0002   3978     4  2662  1316
  255  205.5804 358.9359   3978     0  2692  1286
  256  205.5181 359.0954   4004    26  2731  1273
  257  205.6017 359.0331   3956    48  2759  1197
  258  205.5880 358.7270   3920    36  2689  1231
  259  205.5875 358.7276   3949    29  2593  1356
  260  205.5815 358.9361   3970    21  2841  1129
  261  205.6271 358.8462   4006    36  2737  1269
  262  205.7953 358.9129   4001     5  2745  1256
  263  205.6283 358.8456   3986    15  2747  1239
  264  205.6569 359.0006   4012    26  2866  1146
  265  205.6570 359.0004   3976    36  2645  1331
  266  205.6977 358.9094   4033    57  2724  1309
  267  205.7949 358.9126   4029     4  2725  1304
  268  205.7945 358.9157   4050    21  2737  1313
  269  205.6977 358.9110   4024    26  2675  1349
  270  205.6975 358.9098   4030     6  2864  1166
  271  205.8273 359.0011   4039     9  2596  1443
  272  205.7937 358.9122   3986    53  2713  1273
  273  205.9161 358.9727   4036    50  2727  1309
  274  205.8849 358.8884   3964    72  2707  1257
  275  205.8286 359.0015   4073   109  2620  1453
  276  205.7939 358.9129   4065     8  2754  1311
  277  205.8273 358.9998   4006    59  2705  1301
  278  205.9159 358.9737   4043    37  2753  1290
  279  205.8854 358.8885   3999    44  2763  1236
  280  205.9989 359.0006   4021    22  2664  1357
  281  205.9176 358.9740   4088    67  2690  1398
  282  205.9151 358.9732   4051    37  2845  1206
  283  205.9464 359.0787   4049     2  2788  1261
  284  205.9494 359.0779   4127    78  2784  1343
  285  206.0015 359.0008   4112    15  2764  1348
  286  206.0840 359.0281   3985   127  2702  1283
  287  205.9997 358.9984   4059    74  2767  1292
  288  206.0015 358.9991   4072    13  2657  1415
  289  205.9995 359.0006   4015    57  2551  1464
  290  206.0015 358.9999   4065    50  2630  1435
  291  206.0032 359.0004   4066     1  2688  1378
  292  206.0856 359.0288   4076    10  2656  1420
  293  206.0021 359.0011   4064    12  2680  1384
  294  206.0016 359.0006   4081    17  2688  1393
  295  206.0785 358.9494   4174    93  2728  1446
  296  206.0788 358.9493   4086    88  2686  1400
  297  206.0045 359.0018   4128    42  2829  1299
  298  206.0059 359.0023   4082    46  2718  1364
  299  206.0863 359.0283   4040    42  2567  1473
  300  206.1271 358.8741   4146   106  2693  1453
  301  206.0278 359.0264   4143     3  2691  1452
  302  206.0803 358.9485   4071    72  2758  1313
  303  206.0058 359.0019   4074     3  2594  1480
  304  206.1725 358.9985   4044    30  2650  1394
  305  206.0029 358.9999   4031    13  2812  1219
  306  206.1291 358.8731   4072    41  2749  1323
  307  206.1271 358.8731   4085    13  2609  1476
  308  206.0813 358.9488   4126    41  2734  1392
  309  206.1301 358.8748   4129     3  2713  1416
  310  206.0050 358.9991   4095    34  2604  1491
  311  206.1292 358.8731   4084    11  2605  1479
  312  206.1273 358.8742   4077     7  2644  1433
  313  206.0822 358.9486   4087    10  2661  1426
  314  206.1305 359.1255   4114    27  2756  1358
  315  206.1315 358.8745   4057    57  2494  1563
  316  206.1297 358.8742   4108    51  2723  1385
  317  206.0036 358.9978   4114     6  2662  1452
  318  206.1278 358.8729   4064    50  2624  1440
  319  206.1303 358.8734   4094    30  2464  1630
  320  206.1278 358.8737   4108    14  2650  1458
  321  206.1306 358.8727   4063    45  2670  1393
  322  206.1308 358.8730   4073    10  2472  1601
  323  206.1278 358.8718   4068     5  2717  1351
  324  206.1261 358.8718   4089    21  2741  1348
  325  206.1292 358.8734   4090     1  2778  1312
  326  206.2007 358.9268   4142    52  2528  1614
  327  206.1320 358.8732   4138     4  2611  1527
  328  206.1305 358.8747   4111    27  2786  1325
  329  206.1301 358.8713   4155    44  2599  1556
  330  206.0747 358.8012   4111    44  2715  1396
  331  206.1291 358.8714   4055    56  2603  1452
  332  206.1312 358.8720   4089    34  2624  1465
  333  206.1320 358.8722   4111    22  2472  1639
  334  206.1304 358.8714   4153    42  2585  1568
  335  206.1283 358.8715   4084    69  2506  1578
  336  206.1287 358.8713   4098    14  2665  1433
  337  206.0756 358.8021   4027    71  2847  1180
  338  206.2026 358.9226   4099    72  2726  1373
  339  206.2034 358.9226   4046    53  2622  1424
  340  206.0787 358.7973   4081    35  2456  1625
  341  206.0754 358.7996   4069    12  2620  1449
  342  206.0762 358.8013   4141    72  2561  1580
  343  206.1484 358.8533   4109    32  2439  1670
  344  206.1310 358.8703   4115     6  2627  1488
  345  206.1332 358.8679   4088    27  2464  1624
  346  206.1296 358.8680   4085     3  2470  1615
  347  206.0054 358.7536   4120    35  2604  1516
  348  206.0031 358.7563   4060    60  2461  1599
  349  206.0033 358.7532   4068     8  2614  1454
  350  206.0774 358.7970   4054    14  2672  1382
  351  206.0780 358.7964   4122    68  2758  1364
  352  206.0022 358.7544   4107    15  2435  1672
  353  206.0020 358.7541   4039    68  2581  1458
  354  205.9749 358.6732   4063    24  2668  1395
  355  206.0002 358.7530   4055     8  2575  1480
  356  206.0023 358.7547   4053     2  2584  1469
  357  206.0019 358.7512   4107    54  2641  1466
  358  205.9760 358.6739   4003   104  2586  1417
  359  205.9218 358.6308   4045    42  2550  1495
  360  205.9985 358.5879   4029    16  2611  1418
  361  205.9734 358.6737   4081    52  2589  1492
  362  205.9753 358.6732   4029    52  2525  1504
  363  205.9753 358.6720   4053    24  2555  1498
  364  205.9736 358.6728   4040    13  2756  1284
  365  205.9964 358.5887   3992    48  2431  1561
  366  205.8153 358.6798   3999     7  2587  1412
  367  205.8951 358.6379   4004     5  2740  1264
  368  205.9206 358.4621   4031    27  2634  1397
  369  205.8378 358.5927   3978    53  2645  1333
  370  205.7552 358.7512   3946    32  2582  1364
  371  205.8104 358.6786   4036    90  2512  1524
  372  205.8288 358.5006   3931   105  2562  1369
  373  205.8127 358.6785   3979    48  2480  1499
  374  205.7745 358.3374   3962    17  2599  1363
  375  205.7681 358.4299   3904    58  2583  1321
  376  205.6646 358.2285   3968    64  2697  1271
  377  205.7726 358.3363   3991    23  2612  1379
  378  205.7708 358.5474   4012    21  2582  1430
  379  205.6813 358.4995   3942    70  2578  1364
  380  205.7728 358.3382   3994    52  2705  1289
  381  205.8108 358.3206   4005    11  2436  1569
  382  205.5692 358.2343   3903   102  2753  1150
  383  205.5002 358.4995   3912     9  2588  1324
  384  205.3986 358.4216   3962    50  2628  1334
  385  205.4074 358.5124   3987    25  2574  1413
  386  205.4260 358.5731   3922    65  2360  1562
  387  205.4247 358.4251   3887    35  2524  1363
  388  205.4295 358.2343   3932    45  2497  1435
  389  205.2601 358.2593   3941     9  2665  1276
  390  205.2596 358.2606   3939     2  2481  1458
  391  205.2474 358.2462   3875    64  2503  1372
  392  205.4986 358.4988   3883     8  2680  1203
  393  205.4280 358.2332   3923    40  2602  1321
  394  205.1868 358.3181   3913    10  2521  1392
  395  205.2549 358.2576   3892    21  2671  1221
  396  205.1851 358.3175   3914    22  2572  1342
  397  205.1691 358.4987   3898    16  2545  1353
  398  205.1646 358.4071   3946    48  2559  1387
  399  205.1845 358.3185   3891    55  2538  1353
  400  205.0281 358.3256   3890     1  2541  1349
  401  204.9539 358.2837   3893     3  2420  1473
  402  205.0030 358.4106   3965    72  2599  1366
  403  205.1642 358.4038   3896    69  2397  1499
  404  205.1633 358.4049   3924    28  2624  1300
  405  205.1095 358.2726   3833    91  2416  1417
  406  204.8988 358.2137   3903    70  2607  1296
  407  204.8991 358.2137   3905     2  2565  1340
  408  204.9439 358.3440   3854    51  2495  1359
  409  205.0806 358.3686   3880    26  2570  1310
  410  204.9261 358.3681   3886     6  2560  1326
  411  204.8981 358.2132   3917    31  2663  1254
  412  204.8953 358.2129   3823    94  2523  1300
  413  204.8961 358.2123   3846    23  2584  1262
  414  204.9994 358.1740   3823    23  2432  1391
  415  204.9441 358.3436   3814     9  2568  1246
  416  205.0826 358.3609   3858    44  2380  1478
  417  204.8617 358.3902   3876    18  2597  1279
  418  204.8654 358.2971   3866    10  2545  1321
  419  204.7788 358.3333   3845    21  2548  1297
  420  204.8345 358.1962   3865    20  2529  1336
  421  204.7799 358.3332   3858     7  2477  1381
  422  204.7733 358.4283   3799    59  2495  1304
  423  204.8655 358.2988   3870    71  2510  1360
  424  204.6771 358.4112   3834    36  2544  1290
  425  204.5742 358.2281   3813    21  2651  1162
  426  204.8662 358.2992   3826    13  2508  1318
  427  204.6904 358.3152   3754    72  2529  1225
  428  204.7781 358.3332   3777    23  2563  1214
  429  204.6674 358.2220   3780     3  2541  1239
  430  204.5780 358.4198   3834    54  2568  1266
  431  204.5191 358.3915   3797    37  2562  1235
  432  204.6786 358.4104   3797     0  2476  1321
  433  204.6796 358.4119   3796     1  2497  1299
  434  204.5914 358.3216   3717    79  2530  1187
  435  204.5779 358.4206   3730    13  2632  1098
  436  204.7182 358.1872   3776    46  2552  1224
  437  204.6269 358.3416   3783     7  2542  1241
  438  204.5782 358.4227   3786     3  2625  1161
  439  204.5914 358.3222   3805    19  2502  1303
  440  204.5769 358.4216   3744    61  2553  1191
  441  204.5885 358.3210   3749     5  2412  1337
  442  204.5010 358.4957   3776    27  2516  1260
  443  204.5001 358.2936   3839    63  2531  1308
  444  204.5788 358.4224   3739   100  2520  1219
  445  204.5782 358.4215   3669    70  2440  1229
  446  204.5773 358.4210   3739    70  2388  1351
  447  204.4527 358.4150   3704    35  2549  1155
  448  204.3685 358.3637   3677    27  2565  1112
  449  204.3696 358.3632   3704    27  2356  1348
  450  204.5036 358.4952   3710     6  2485  1225
  451  204.5758 358.4212   3676    34  2460  1216
  452  204.4544 358.4159   3661    15  2357  1304
  453  204.3692 358.3631   3709    48  2454  1255
  454  204.4517 358.4163   3721    12  2416  1305
  455  204.5014 358.4950   3679    42  2455  1224
  456  204.5786 358.4225   3655    24  2485  1170
  457  204.6346 358.3653   3590    65  2571  1019
  458  204.3689 358.3634   3689    99  2455  1234
  459  204.4997 358.2131   3617    72  2419  1198
  460  204.3677 358.3653   3681    64  2424  1257
  461  204.3688 358.3653   3652    29  2549  1103
  462  204.3687 358.3656   3630    22  2560  1070
  463  204.3698 358.3650   3675    45  2419  1256
  464  204.4996 358.2147   3639    36  2555  1084
  465  204.3668 358.3642   3655    16  2417  1238
  466  204.3705 358.3649   3664     9  2508  1156
  467  204.3693 358.3645   3634    30  2534  1100
  468  204.3697 358.3647   3615    19  2539  1076
  469  204.3693 358.3655   3596    19  2436  1160
  470  204.4994 358.2146   3567    29  2533  1034
  471  204.3671 358.3638   3596    29  2546  1050
  472  204.3677 358.3637   3616    20  2428  1188
  473  204.3690 358.3657   3622     6  2420  1202
  474  204.4160 358.2753   3628     6  2411  1217
  475  204.5933 358.2594   3608    20  2390  1218
  476  204.4995 358.2145   3658    50  2457  1201
  477  204.5001 358.2125   3561    97  2516  1045
  478  204.3677 358.3642   3607    46  2424  1183
  479  204.3688 358.3655   3534    73  2630   904
  480  204.4997 358.2143   3604    70  2449  1155
  481  204.4148 358.2747   3657    53  2435  1222
  482  204.3673 358.3646   3636    21  2520  1116
  483  204.3672 358.3643   3645     9  2402  1243
  484  204.3670 358.3647   3590    55  2441  1149
  485  204.4991 358.3082   3659    69  2358  1301
  486  204.4997 358.3087   3620    39  2374  1246
  487  204.4815 358.1125   3572    48  2401  1171
  488  204.3925 358.1778   3558    14  2449  1109
  489  204.3936 358.1781   3581    23  2344  1237
  490  204.3928 358.1784   3583     2  2512  1071
  491  204.4069 358.2592   3573    10  2501  1072
  492  204.4070 358.2603   3567     6  2500  1067
  493  204.4004 358.2794   3578    11  2554  1024
  494  204.3927 358.1792   3574     4  2462  1112
  495  204.2804 358.1213   3531    43  2518  1013
  496  204.0935 358.0931   3514    17  2350  1164
  497  204.2932 358.0027   3545    31  2513  1032
  498  204.3923 358.0447   3578    33  2455  1123
  499  204.2932 358.0017   3551    27  2390  1161
