# Supplementary material for: Maximum likelihood-based estimation of diffusion coefficient is quick and reliable method for analyzing estradiol actions on surface receptor movements
Source: Front Neuroinform. 2023 Mar 8;17:1005936. doi: 10.3389/fninf.2023.1005936 (PMC10031098; doi:10.3389/fninf.2023.1005936)
Supplement: Supplementary file 3 [file Data_Sheet_3.ZIP › 01-measured/00-Immobile/37C/workstate_27_0034.dat]

    0  300.0770 404.9485   6245     0  4125  2120
    1  300.2133 404.8951   6239     6  4134  2105
    2  300.1569 404.9736   6339   100  5372   967
    3  300.0797 405.0243   6324    15  4282  2042
    4  300.0777 405.0265   6336    12  4133  2203
    5  300.1567 404.9734   6325    11  5374   951
    6  300.2134 404.8921   6331     6  4273  2058
    7  300.1576 404.9743   6307    24  4546  1761
    8  300.1591 404.9704   6280    27  5362   918
    9  300.1608 404.9730   6248    32  4581  1667
   10  300.1576 404.9732   6206    42  4149  2057
   11  300.1560 404.9749   6190    16  4079  2111
   12  300.1559 404.9719   6292   102  4999  1293
   13  300.1582 404.9725   6303    11  4270  2033
   14  300.1605 404.9736   6331    28  5309  1022
   15  300.1607 404.9738   6301    30  4122  2179
   16  300.0803 405.0231   6291    10  5323   968
   17  300.1548 404.9723   6191   100  4124  2067
   18  300.1550 404.9723   6150    41  4244  1906
   19  300.1575 404.9733   6168    18  4275  1893
   20  300.1608 404.9733   6197    29  5364   833
   21  300.1612 404.9758   6257    60  4284  1973
   22  300.0834 405.0235   6244    13  5302   942
   23  300.1554 404.9730   6162    82  4482  1680
   24  300.2138 404.8921   6176    14  4087  2089
   25  300.1568 404.9738   6212    36  4245  1967
   26  300.0850 405.0233   6218     6  4234  1984
   27  300.1594 404.9728   6204    14  4267  1937
   28  300.1583 404.9707   6151    53  4222  1929
   29  300.0059 404.9959   6223    72  4203  2020
   30  300.1596 404.9712   6175    48  4094  2081
   31  300.2723 405.0945   6219    44  4091  2128
   32  300.1541 405.0705   6195    24  5231   964
   33  300.1599 404.9706   6151    44  4463  1688
   34  300.0819 404.9451   6177    26  4273  1904
   35  300.0822 404.9469   6171     6  5181   990
   36  300.1591 404.9704   6171     0  4041  2130
   37  300.2883 404.8819   6200    29  4040  2160
   38  300.3353 405.0196   6158    42  4240  1918
   39  300.1045 404.8522   6195    37  4047  2148
   40  300.0826 404.9475   6156    39  4209  1947
   41  300.0798 404.9465   6129    27  4046  2083
   42  300.1715 404.7875   6205    76  4215  1990
   43  300.1526 404.9494   6175    30  4234  1941
   44  300.1530 404.8786   6173     2  4099  2074
   45  300.1521 404.8763   6202    29  4424  1778
   46  300.1033 404.8530   6162    40  4075  2087
   47  300.0301 404.9035   6161     1  4014  2147
   48  300.0990 404.8373   6175    14  4247  1928
   49  300.0993 404.8385   6196    21  4222  1974
   50  300.0791 404.9286   6246    50  4008  2238
   51  300.1015 404.7618   6184    62  4408  1776
   52  300.1015 404.7618   6224    40  4391  1833
   53  299.9840 404.7499   6253    29  5190  1063
   54  300.0951 404.7495   6239    14  3988  2251
   55  300.0984 404.8356   6234     5  4200  2034
   56  300.0994 404.7605   6169    65  4198  1971
   57  300.0503 404.6962   6236    67  4030  2206
   58  299.9806 404.7465   6218    18  5150  1068
   59  299.9828 404.7457   6215     3  5188  1027
   60  300.0905 404.7496   6160    55  5148  1012
   61  300.0278 404.8133   6184    24  4328  1856
   62  300.0961 404.6203   6119    65  4346  1773
   63  299.8940 404.6287   6151    32  5102  1049
   64  299.8414 404.6801   6174    23  5149  1025
   65  299.8442 404.6802   6197    23  3968  2229
   66  299.8189 404.6029   6159    38  4357  1802
   67  299.9782 404.7456   6126    33  4353  1773
   68  300.0942 404.6179   6101    25  3980  2121
   69  299.9111 404.7097   6189    88  5119  1070
   70  299.7958 404.5252   6153    36  4053  2100
   71  299.7950 404.5247   6129    24  4165  1964
   72  299.8126 404.6038   6162    33  4166  1996
   73  299.7943 404.5239   6136    26  5188   948
   74  299.8135 404.6028   6118    18  3964  2154
   75  299.8138 404.6036   6161    43  4020  2141
   76  299.7952 404.5239   6154     7  4191  1963
   77  299.7628 404.5476   6052   102  4093  1959
   78  299.8134 404.6034   6106    54  5150   956
   79  299.7374 404.6431   6118    12  5185   933
   80  299.6424 404.5483   6124     6  4344  1780
   81  299.6649 404.4994   6240   116  3967  2273
   82  299.5813 404.4642   6195    45  5223   972
   83  299.5852 404.4912   6144    51  4364  1780
   84  299.5860 404.4886   6125    19  4341  1784
   85  299.7613 404.4751   6167    42  3926  2241
   86  299.5855 404.4857   6163     4  4368  1795
   87  299.6638 404.4555   6148    15  4394  1754
   88  299.6570 404.4764   6175    27  4409  1766
   89  299.5855 404.4887   6174     1  3972  2202
   90  299.4021 404.4245   6137    37  5154   983
   91  299.4009 404.4250   6043    94  4343  1700
   92  299.1890 404.3940   6049     6  4082  1967
   93  299.1896 404.3948   6141    92  5258   883
   94  299.3209 404.4628   6079    62  4359  1720
   95  299.4652 404.5842   6077     2  3987  2090
   96  299.5839 404.4913   6149    72  5251   898
   97  299.5006 404.5001   6113    36  4164  1949
   98  299.2420 404.4502   6034    79  3944  2090
   99  299.1229 404.3577   6067    33  4107  1960
  100  299.0953 404.2804   6080    13  4098  1982
  101  299.2155 404.3095   6034    46  4060  1974
  102  299.0777 404.5337   6082    48  4276  1806
  103  299.2769 404.4989   6016    66  3913  2103
  104  299.2159 404.6155   6034    18  5088   946
  105  299.2395 404.4520   6083    49  4704  1379
  106  299.2357 404.4529   6044    39  3896  2148
  107  299.0034 404.4968   5994    50  3899  2095
  108  299.0038 404.4965   5990     4  4748  1242
  109  299.0968 404.6160   6046    56  5163   883
  110  299.1959 404.5334   6031    15  4108  1923
  111  299.1204 404.3586   6055    24  5151   904
  112  299.0012 404.4991   6054     1  4116  1938
  113  299.0038 404.4966   6046     8  4083  1963
  114  299.0748 404.5347   6088    42  3924  2164
  115  299.1592 404.3196   6129    41  3895  2234
  116  298.9995 404.4043   5949   180  4343  1606
  117  298.9277 404.3500   6014    65  4690  1324
  118  298.9071 404.3804   6056    42  4663  1393
  119  298.9301 404.4624   6056     0  3873  2183
  120  299.0014 404.4984   6000    56  4113  1887
  121  298.8856 404.6359   6052    52  4200  1852
  122  298.9546 404.3041   6075    23  4311  1764
  123  298.7474 404.4621   6068     7  5191   877
  124  298.9261 404.4627   6028    40  4040  1988
  125  298.8993 404.5498   6056    28  5150   906
  126  298.9999 404.4991   6015    41  5185   830
  127  299.0009 404.4969   5951    64  4074  1877
  128  298.7890 404.3821   6000    49  3907  2093
  129  298.7999 404.3761   5944    56  3933  2011
  130  298.8700 404.1322   5957    13  4068  1889
  131  298.7850 404.4589   5917    40  4271  1646
  132  298.9982 404.5002   5913     4  4720  1193
  133  298.9477 404.4351   5929    16  4065  1864
  134  298.8219 404.2833   5945    16  4714  1231
  135  298.7018 404.2779   5986    41  5105   881
  136  298.6268 404.4008   6014    28  4651  1363
  137  298.6927 404.3359   5981    33  4193  1788
  138  298.8060 404.4626   6038    57  4666  1372
  139  298.8749 404.4989   5999    39  5174   825
  140  298.6338 404.3958   6013    14  5190   823
  141  298.8472 404.2297   6034    21  4091  1943
  142  298.6958 404.3365   6016    18  4238  1778
  143  298.7859 404.3827   5998    18  3886  2112
  144  298.7461 404.4650   5982    16  5149   833
  145  298.7250 404.4500   6026    44  5093   933
  146  298.5291 404.3167   5981    45  5102   879
  147  298.7029 404.1388   6025    44  4265  1760
  148  298.7012 404.1401   6014    11  3818  2196
  149  298.6024 404.5738   5999    15  4219  1780
  150  298.6275 404.4012   5994     5  4591  1403
  151  298.6167 404.3103   5996     2  3998  1998
  152  298.5289 404.3184   5968    28  4301  1667
  153  298.6113 404.1443   5975     7  3885  2090
  154  298.5031 404.4977   5962    13  4032  1930
  155  298.5417 404.2207   5982    20  5167   815
  156  298.6173 404.3077   6016    34  4692  1324
  157  298.6256 404.4004   6068    52  4012  2056
  158  298.5291 404.3185   6066     2  4659  1407
  159  298.5715 404.4300   5992    74  4639  1353
  160  298.5038 404.4999   5959    33  4624  1335
  161  298.5429 404.4074   5958     1  5132   826
  162  298.5024 404.4992   5964     6  5071   893
  163  298.6099 404.1442   5914    50  3812  2102
  164  298.5006 404.3081   5968    54  4629  1339
  165  298.5877 404.3250   5939    29  4554  1385
  166  298.5007 404.5000   5931     8  4638  1293
  167  298.5023 404.4981   5958    27  5102   856
  168  298.5013 404.5001   5897    61  5093   804
  169  298.5020 404.4990   5900     3  3818  2082
  170  298.4292 404.5685   5847    53  4551  1296
  171  298.5016 404.4997   5902    55  3985  1917
  172  298.5154 404.3994   5931    29  4020  1911
  173  298.5012 404.4990   5888    43  3989  1899
  174  298.5770 404.4253   5852    36  4265  1587
  175  298.5011 404.4987   5846     6  5048   798
  176  298.5764 404.4244   5878    32  4026  1852
  177  298.5006 404.4991   5798    80  4561  1237
  178  298.5012 404.4987   5873    75  3766  2107
  179  298.5867 404.3244   5829    44  4547  1282
  180  298.5865 404.3255   5866    37  3815  2051
  181  298.3686 404.3673   5737   129  4533  1204
  182  298.3898 404.2602   5805    68  3947  1858
  183  298.4213 404.4517   5717    88  3749  1968
  184  298.5769 404.5456   5861   144  4578  1283
  185  298.4865 404.5982   5834    27  4193  1641
  186  298.5818 404.5478   5834     0  3859  1975
  187  298.5003 404.4999   5846    12  4494  1352
  188  298.4202 404.4503   5796    50  4478  1318
  189  298.2913 404.4509   5794     2  4480  1314
  190  298.3459 404.5296   5833    39  4987   846
  191  298.5012 404.4995   5741    92  5049   692
  192  298.4490 404.4152   5706    35  4521  1185
  193  298.4492 404.4141   5776    70  4169  1607
  194  298.4995 404.5007   5843    67  5013   830
  195  298.4670 404.6653   5704   139  4562  1142
  196  298.3352 404.6351   5739    35  3936  1803
  197  298.4491 404.4139   5706    33  4483  1223
  198  298.4474 404.4142   5722    16  4162  1560
  199  298.4464 404.4153   5708    14  4468  1240
  200  298.4478 404.4157   5724    16  3787  1937
  201  298.5497 404.5861   5768    44  3797  1971
  202  298.5522 404.5851   5705    63  4114  1591
  203  298.4984 404.5024   5753    48  4542  1211
  204  298.4999 404.4996   5722    31  4515  1207
  205  298.4479 404.4122   5674    48  3760  1914
  206  298.2913 404.4517   5750    76  4511  1239
  207  298.4974 404.5011   5686    64  3968  1718
  208  298.3573 404.4645   5684     2  5009   675
  209  298.3196 404.6354   5660    24  4128  1532
  210  298.5000 404.5001   5699    39  4993   706
  211  298.4471 404.4151   5660    39  5028   632
  212  298.4467 404.4144   5698    38  3911  1787
  213  298.4065 404.4809   5643    55  3957  1686
  214  298.5001 404.4984   5674    31  4219  1455
  215  298.4349 404.6082   5695    21  3913  1782
  216  298.4078 404.5564   5635    60  4134  1501
  217  298.4066 404.5544   5633     2  4940   693
  218  298.3078 404.5387   5586    47  3792  1794
  219  298.3088 404.5380   5632    46  3805  1827
  220  298.2608 404.4441   5666    34  4937   729
  221  298.5008 404.5003   5662     4  5250   412
  222  298.4085 404.5542   5612    50  3921  1691
  223  298.5002 404.5001   5680    68  4510  1170
  224  298.4471 404.4157   5642    38  3897  1745
  225  298.2403 404.6401   5634     8  4505  1129
  226  298.4653 404.6438   5581    53  4132  1449
  227  298.4058 404.5573   5644    63  4456  1188
  228  298.3981 404.6999   5671    27  3918  1753
  229  298.4988 404.5014   5667     4  3917  1750
  230  298.4980 404.5017   5695    28  4892   803
  231  298.4077 404.5565   5698     3  4130  1568
  232  298.5320 404.7007   5689     9  4921   768
  233  298.5320 404.8126   5683     6  4111  1572
  234  298.4665 404.6673   5614    69  4846   768
  235  298.5305 404.8122   5677    63  4491  1186
  236  298.4508 404.7741   5636    41  4156  1480
  237  298.6244 404.8448   5672    36  3763  1909
  238  298.5001 404.9990   5682    10  3726  1956
  239  298.5021 404.9995   5705    23  3949  1756
  240  298.5024 404.9980   5663    42  4940   723
  241  298.4863 404.9079   5688    25  3889  1799
  242  298.5013 404.9975   5708    20  4465  1243
  243  298.5020 404.9968   5701     7  4927   774
  244  298.6271 404.8440   5687    14  4900   787
  245  298.5058 404.9973   5740    53  3674  2066
  246  298.5051 404.9977   5734     6  4096  1638
  247  298.5035 404.9998   5656    78  3672  1984
  248  298.6261 404.8435   5575    81  4079  1496
  249  298.6269 404.8438   5669    94  4109  1560
  250  298.6805 404.9107   5650    19  3715  1935
  251  298.9716 404.9172   5675    25  4446  1229
  252  298.8158 404.9461   5645    30  4834   811
  253  298.5806 404.9379   5616    29  3657  1959
  254  298.6516 404.8529   5668    52  3847  1821
  255  298.9998 404.9991   5623    45  3879  1744
  256  298.8661 405.1340   5624     1  3755  1869
  257  298.6708 405.0268   5614    10  4051  1563
  258  298.7302 405.0283   5627    13  4791   836
  259  298.6613 404.9669   5618     9  3985  1633
  260  298.8354 404.9703   5600    18  3859  1741
  261  298.9222 405.0522   5613    13  3648  1965
  262  298.9224 405.0518   5671    58  3647  2024
  263  298.8491 405.0238   5609    62  4777   832
  264  298.9455 405.0812   5678    69  3806  1872
  265  298.8667 405.0527   5656    22  4813   843
  266  298.9449 405.0831   5596    60  4361  1235
  267  299.0007 405.0001   5549    47  4355  1194
  268  299.1832 405.0553   5630    81  3803  1827
  269  299.0000 404.9998   5608    22  4312  1296
  270  299.0011 404.9998   5573    35  4035  1538
  271  298.9140 404.9980   5592    19  3672  1920
  272  299.1528 404.9752   5624    32  4005  1619
  273  299.1551 404.9742   5570    54  3779  1791
  274  299.1856 405.0522   5559    11  4029  1530
  275  299.3849 404.8638   5629    70  4792   837
  276  299.0843 405.0273   5576    53  4044  1532
  277  299.0791 405.0252   5593    17  4758   835
  278  299.1550 404.9755   5577    16  4753   824
  279  299.1547 404.9770   5653    76  3772  1881
  280  299.3870 404.8644   5560    93  4300  1260
  281  299.3589 405.0301   5548    12  4325  1223
  282  299.0814 405.0262   5620    72  3968  1652
  283  299.2703 405.0544   5549    71  4328  1221
  284  299.1559 404.9739   5514    35  3743  1771
  285  299.3604 405.0285   5522     8  3729  1793
  286  299.4955 405.0005   5472    50  3584  1888
  287  299.3863 404.8645   5528    56  4739   789
  288  299.1571 404.9740   5588    60  4663   925
  289  299.1561 404.9779   5612    24  4369  1243
  290  299.2736 405.0539   5568    44  3946  1622
  291  299.3887 404.8642   5521    47  4002  1519
  292  299.3875 404.8639   5529     8  4291  1238
  293  299.3881 404.8632   5544    15  3927  1617
  294  299.2384 404.9748   5483    61  4247  1236
  295  299.4268 405.0865   5491     8  3542  1949
  296  299.1868 405.0537   5574    83  3894  1680
  297  299.3611 405.0289   5509    65  4258  1251
  298  299.4721 405.0289   5493    16  3912  1581
  299  299.2401 404.9766   5485     8  4210  1275
  300  299.1576 404.9773   5527    42  3515  2012
  301  299.1579 404.9758   5504    23  4616   888
  302  299.2402 404.9771   5535    31  4543   992
  303  299.3618 405.0299   5480    55  3698  1782
  304  299.3906 404.8649   5417    63  3449  1968
  305  299.4289 404.9459   5448    31  3712  1736
  306  299.2409 404.9712   5507    59  4228  1279
  307  299.1602 404.9734   5503     4  4209  1294
  308  299.2414 404.9761   5546    43  4594   952
  309  299.3894 404.8660   5466    80  4216  1250
  310  299.4322 404.9489   5524    58  3845  1679
  311  299.3266 404.9463   5438    86  3661  1777
  312  299.1597 404.9757   5503    65  4251  1252
  313  299.1618 404.9751   5502     1  4179  1323
  314  299.4997 405.0002   5468    34  3452  2016
  315  299.4983 405.0023   5459     9  4188  1271
  316  299.1613 404.9754   5472    13  3457  2015
  317  299.1623 404.9749   5511    39  3659  1852
  318  299.3277 404.9488   5452    59  3463  1989
  319  299.3905 404.8637   5486    34  4184  1302
  320  299.5381 405.0829   5466    20  3714  1752
  321  299.5003 404.9997   5435    31  4576   859
  322  299.3290 404.9468   5413    22  3643  1770
  323  299.2438 404.9734   5455    42  3659  1796
  324  299.3889 404.8625   5397    58  3688  1709
  325  299.4991 404.9992   5369    28  3422  1947
  326  299.3914 404.8636   5440    71  3712  1728
  327  299.5021 405.0007   5430    10  3662  1768
  328  299.4614 404.9196   5456    26  3784  1672
  329  299.1629 404.9737   5384    72  3834  1550
  330  299.1617 404.9745   5415    31  3351  2064
  331  299.3009 404.8666   5427    12  3809  1618
  332  299.5016 404.9978   5430     3  4231  1199
  333  299.5000 404.9989   5416    14  3623  1793
  334  299.2760 405.0940   5447    31  4509   938
  335  299.3972 404.9979   5446     1  4479   967
  336  299.1588 404.9717   5470    24  3352  2118
  337  299.4110 404.9961   5452    18  3372  2080
  338  299.4999 404.9989   5421    31  3628  1793
  339  299.4624 404.9178   5380    41  3643  1737
  340  299.3719 404.7900   5430    50  3341  2089
  341  299.3900 404.8599   5411    19  3795  1616
  342  299.3009 404.8635   5370    41  3348  2022
  343  299.3912 404.8587   5379     9  4221  1158
  344  299.3914 404.8614   5432    53  3375  2057
  345  299.4747 404.6885   5450    18  3808  1642
  346  299.2854 404.8179   5401    49  4534   867
  347  299.2142 404.8905   5469    68  4209  1260
  348  299.2994 404.8619   5436    33  3775  1661
  349  299.2167 404.8921   5441     5  4529   912
  350  299.3874 404.6946   5460    19  3801  1659
  351  299.3045 404.7246   5455     5  4464   991
  352  299.3169 404.7591   5360    95  4510   850
  353  299.1508 404.6834   5442    82  4486   956
  354  299.2894 404.7611   5353    89  4214  1139
  355  299.2143 404.8875   5363    10  3351  2012
  356  299.3024 404.7239   5392    29  4462   930
  357  299.3034 404.7216   5378    14  3366  2012
  358  299.1503 404.6804   5440    62  4510   930
  359  299.0760 404.5372   5375    65  3750  1625
  360  299.0980 404.6170   5387    12  4138  1249
  361  299.1289 404.5988   5341    46  3823  1518
  362  299.2560 404.5349   5442   101  3580  1862
  363  299.1276 404.5995   5367    75  3379  1988
  364  299.0766 404.5336   5465    98  3574  1891
  365  299.0729 404.5363   5423    42  3528  1895
  366  299.0027 404.4990   5390    33  3547  1843
  367  299.0733 404.5370   5363    27  4452   911
  368  299.0044 404.4990   5378    15  4500   878
  369  299.0034 404.4966   5409    31  3822  1587
  370  299.0271 404.3167   5366    43  3790  1576
  371  299.0010 404.4989   5440    74  3514  1926
  372  299.0024 404.4991   5402    38  3338  2064
  373  298.9986 404.5005   5378    24  3755  1623
  374  298.9278 404.4624   5343    35  4098  1245
  375  298.9982 404.4988   5371    28  4096  1275
  376  298.8550 404.3173   5390    19  4460   930
  377  298.8546 404.3204   5434    44  4171  1263
  378  298.8065 404.4628   5421    13  3355  2066
  379  298.7650 404.5457   5423     2  3341  2082
  380  298.8543 404.3201   5433    10  4120  1313
  381  298.7755 404.3510   5367    66  4450   917
  382  298.8484 404.2275   5429    62  3489  1940
  383  298.7860 404.3792   5421     8  4085  1336
  384  298.7012 404.2758   5378    43  3363  2015
  385  298.7436 404.4636   5449    71  3769  1680
  386  298.8483 404.2296   5319   130  3725  1594
  387  298.7053 404.1408   5368    49  3747  1621
  388  298.6112 404.1442   5285    83  3550  1735
  389  298.6154 404.3064   5326    41  4127  1199
  390  298.6152 404.3089   5391    65  3317  2074
  391  298.6258 404.4009   5444    53  3355  2089
  392  298.6843 404.2410   5319   125  3518  1801
  393  298.5975 404.2453   5373    54  3552  1821
  394  298.6303 404.2112   5419    46  4520   899
  395  298.5420 404.2161   5326    93  4525   801
  396  298.5260 404.3171   5309    17  3750  1559
  397  298.5274 404.3173   5340    31  3325  2015
  398  298.5412 404.2201   5337     3  4125  1212
  399  298.5258 404.3166   5351    14  3361  1990
  400  298.5386 404.2151   5324    27  3320  2004
  401  298.4348 404.3323   5328     4  3507  1821
  402  298.4354 404.3348   5345    17  3299  2046
  403  298.5267 404.3164   5336     9  4121  1215
  404  298.5232 404.3176   5325    11  3501  1824
  405  298.4469 404.2379   5325     0  4049  1276
  406  298.4460 404.2352   5308    17  3715  1593
  407  298.2732 404.0574   5255    53  4055  1200
  408  298.5378 404.2180   5285    30  3539  1746
  409  298.4282 404.3711   5184   101  3303  1881
  410  298.4570 404.2712   5235    51  4431   804
  411  298.3784 404.1899   5233     2  3272  1961
  412  298.3002 404.1780   5262    29  4435   827
  413  298.2056 404.2660   5229    33  4458   771
  414  298.0598 404.1966   5247    18  4427   820
  415  298.4252 404.2580   5237    10  4425   812
  416  298.5367 404.2170   5302    65  4462   840
  417  298.2894 404.1874   5263    39  4043  1220
  418  298.1065 404.1071   5281    18  3685  1596
  419  298.0587 404.1949   5265    16  3721  1544
  420  298.0580 404.1967   5197    68  3703  1494
  421  298.3526 404.3224   5149    48  4416   733
  422  298.0603 404.1969   5218    69  3275  1943
  423  298.1093 404.2463   5267    49  3196  2071
  424  298.0587 404.1956   5228    39  4397   831
  425  297.9736 404.2438   5232     4  4374   858
  426  298.0586 404.1960   5307    75  3506  1801
  427  297.9762 404.2449   5207   100  3696  1511
  428  297.9764 404.2453   5231    24  3719  1512
  429  297.8898 404.2228   5181    50  3248  1933
  430  297.8887 404.2787   5207    26  4018  1189
  431  297.9725 404.2430   5242    35  3514  1728
  432  297.9752 404.2463   5229    13  4067  1162
  433  297.9770 404.2447   5223     6  4420   803
  434  297.8915 404.2226   5176    47  4006  1170
  435  297.9739 404.2446   5200    24  3270  1930
  436  297.7067 404.1361   5177    23  3539  1638
  437  297.9717 404.1730   5122    55  3507  1615
  438  297.9445 404.2882   5139    17  3292  1847
  439  297.9755 404.2416   5157    18  4413   744
  440  297.9735 404.2435   5159     2  4034  1125
  441  297.8664 404.1362   5213    54  3218  1995
  442  297.8828 404.2061   5165    48  3258  1907
  443  297.8024 404.2564   5185    20  3212  1973
  444  297.8894 404.2232   5160    25  4474   686
  445  297.9748 404.2432   5204    44  3485  1719
  446  297.8899 404.2235   5150    54  4045  1105
  447  297.9436 404.0840   5162    12  4370   792
  448  297.8660 404.1353   5249    87  3265  1984
  449  297.7081 404.2632   5149   100  4378   771
  450  297.8898 404.2231   5163    14  3484  1679
  451  297.8008 404.2601   5070    93  3440  1630
  452  297.7083 404.2637   5158    88  4425   733
  453  297.7074 404.2634   5106    52  3490  1616
  454  297.6689 404.3642   5183    77  3965  1218
  455  297.8018 404.2556   5149    34  3965  1184
  456  297.8903 404.2222   5133    16  4391   742
  457  297.8895 404.2209   5146    13  4428   718
  458  297.6144 404.1388   5133    13  3605  1528
  459  297.6128 404.1390   5111    22  3279  1832
  460  297.5466 404.2428   5149    38  3645  1504
  461  297.7082 404.2644   5121    28  3211  1910
  462  297.7074 404.2638   5118     3  3498  1620
  463  297.7083 404.2649   5130    12  3497  1633
  464  297.5746 404.2286   5166    36  3547  1619
  465  297.6133 404.1393   5185    19  3975  1210
  466  297.6680 404.1821   5112    73  3623  1489
  467  297.5526 404.2269   5079    33  3663  1416
  468  297.6594 404.4651   4980    99  4384   596
  469  297.6358 404.1672   5051    71  3545  1506
  470  297.7103 404.2248   5044     7  3657  1387
  471  297.6906 404.0694   4987    57  4385   602
  472  297.5180 404.0932   5069    82  3263  1806
  473  297.6683 404.3619   5111    42  3679  1432
  474  297.6595 404.4653   5089    22  3448  1641
  475  297.6356 404.6288   5093     4  4276   817
  476  297.6229 404.4106   5094     1  3930  1164
  477  297.6675 404.3627   5069    25  3651  1418
  478  297.5514 404.2250   5064     5  4351   713
  479  297.5962 404.1257   5046    18  3637  1409
  480  297.5885 404.4111   5070    24  3466  1604
  481  297.5387 404.3566   5046    24  3455  1591
  482  297.7499 404.3105   5116    70  3632  1484
  483  297.5487 404.2277   5076    40  3688  1388
  484  297.4546 404.2917   5059    17  4333   726
  485  297.4514 404.4125   4991    68  3239  1752
  486  297.5382 404.3569   5068    77  3674  1394
  487  297.7010 404.3323   5068     0  4342   726
  488  297.4520 404.4111   5033    35  4264   769
  489  297.5491 404.2267   5010    23  3254  1756
  490  297.5354 404.3315   4977    33  3502  1475
  491  297.5387 404.3558   5037    60  3655  1382
  492  297.5941 404.4425   5032     5  3450  1582
  493  297.4501 404.4116   5004    28  3547  1457
  494  297.4499 404.4115   4958    46  3623  1335
  495  297.4510 404.4118   4973    15  3842  1131
  496  297.5924 404.4414   4956    17  3616  1340
  497  297.5931 404.2590   5047    91  3501  1546
  498  297.6543 404.3438   4977    70  3491  1486
  499  297.5940 404.2578   5037    60  3462  1575
