# Supplementary material for: Maximum likelihood-based estimation of diffusion coefficient is quick and reliable method for analyzing estradiol actions on surface receptor movements
Source: Front Neuroinform. 2023 Mar 8;17:1005936. doi: 10.3389/fninf.2023.1005936 (PMC10031098; doi:10.3389/fninf.2023.1005936)
Supplement: Supplementary file 3 [file Data_Sheet_3.ZIP › 01-measured/00-Immobile/37C/workstate_27_0035.dat]

    0  208.2955 407.1956   6340     0  3639  2701
    1  208.4942 407.1409   6303    37  3258  3045
    2  208.4497 407.2584   6291    12  3459  2832
    3  208.4410 407.3291   6312    21  3059  3253
    4  208.2593 407.3901   6342    30  3271  3071
    5  208.2731 407.1370   6293    49  3545  2748
    6  208.3944 407.0691   6273    20  3183  3090
    7  208.4235 407.1374   6287    14  3308  2979
    8  208.5021 407.1452   6331    44  3241  3090
    9  208.4111 407.3187   6315    16  2826  3489
   10  208.2750 407.3230   6348    33  2879  3469
   11  208.3002 407.1968   6323    25  3265  3058
   12  208.2995 407.1937   6299    24  3000  3299
   13  208.4980 407.1393   6338    39  3489  2849
   14  208.5023 407.1456   6312    26  3493  2819
   15  208.4459 407.3289   6297    15  3468  2829
   16  208.5245 407.2535   6368    71  2892  3476
   17  208.3009 407.1985   6334    34  2845  3489
   18  208.3038 407.1935   6386    52  3566  2820
   19  208.3716 407.1844   6316    70  3277  3039
   20  208.5258 407.2557   6338    22  3575  2763
   21  208.5260 407.2552   6349    11  3586  2763
   22  208.4440 407.1888   6383    34  3128  3255
   23  208.3004 407.1965   6303    80  2863  3440
   24  208.3684 407.1821   6327    24  3101  3226
   25  208.4979 407.1411   6310    17  3558  2752
   26  208.5260 407.2558   6307     3  3511  2796
   27  208.3067 407.1951   6345    38  3226  3119
   28  208.3048 407.1938   6381    36  3253  3128
   29  208.4989 407.1390   6299    82  2797  3502
   30  208.4269 407.1368   6349    50  2871  3478
   31  208.5215 407.1874   6361    12  3182  3179
   32  208.5213 407.1857   6354     7  3236  3118
   33  208.3793 407.1926   6315    39  3134  3181
   34  208.3047 407.1967   6285    30  3475  2810
   35  208.4963 407.1394   6285     0  2934  3351
   36  208.3083 407.1948   6319    34  3127  3192
   37  208.4469 407.1902   6293    26  3480  2813
   38  208.5975 407.2648   6417   124  3500  2917
   39  208.3083 407.1944   6408     9  3104  3304
   40  208.3034 407.1963   6372    36  2800  3572
   41  208.3721 407.1792   6327    45  2910  3417
   42  208.4423 407.1865   6339    12  3100  3239
   43  208.4460 407.1844   6327    12  3239  3088
   44  208.5182 407.1854   6293    34  3512  2781
   45  208.3718 407.1801   6359    66  2750  3609
   46  208.4023 407.0676   6301    58  3094  3207
   47  208.3318 407.0796   6306     5  3388  2918
   48  208.3299 407.1251   6403    97  2905  3498
   49  208.3069 407.0667   6336    67  2733  3603
   50  208.3800 407.0661   6318    18  2791  3527
   51  208.3033 407.1903   6336    18  3075  3261
   52  208.3314 407.0805   6273    63  2713  3560
   53  208.3978 406.9354   6335    62  3138  3197
   54  208.3002 407.0624   6357    22  2673  3684
   55  208.2796 407.1277   6294    63  2665  3629
   56  208.3975 406.9380   6342    48  2825  3517
   57  208.2343 406.9986   6296    46  2931  3365
   58  208.2291 406.9957   6206    90  3401  2805
   59  208.2100 406.9818   6344   138  3347  2997
   60  208.2770 406.9998   6298    46  3073  3225
   61  208.2821 407.0013   6253    45  2889  3364
   62  208.3264 406.9191   6285    32  3444  2841
   63  208.2096 406.8857   6322    37  3096  3226
   64  208.0540 406.8522   6225    97  2643  3582
   65  208.0369 406.7890   6275    50  3114  3161
   66  208.1017 406.8993   6273     2  3374  2899
   67  208.2071 406.9821   6268     5  3052  3216
   68  208.2548 406.9338   6313    45  3089  3224
   69  208.0982 406.9020   6285    28  2772  3513
   70  208.0519 406.8553   6221    64  2635  3586
   71  208.0326 406.7892   6267    46  2668  3599
   72  207.9708 406.8224   6232    35  3446  2786
   73  208.0325 406.7861   6267    35  2738  3529
   74  208.0345 406.8326   6273     6  2748  3525
   75  208.0452 406.8510   6307    34  3112  3195
   76  208.0296 406.7870   6243    64  3116  3127
   77  207.9665 406.8247   6325    82  3166  3159
   78  207.9088 406.7948   6359    34  3262  3097
   79  207.9528 406.8858   6290    69  3101  3189
   80  207.8912 406.7931   6288     2  2761  3527
   81  207.8844 406.6604   6262    26  3426  2836
   82  207.7439 406.7383   6359    97  3117  3242
   83  207.8086 406.7612   6251   108  3023  3228
   84  207.7750 406.8244   6216    35  2762  3454
   85  207.8345 406.7855   6177    39  3104  3073
   86  207.8078 406.7583   6235    58  3401  2834
   87  207.7530 406.6071   6210    25  3454  2756
   88  207.7380 406.6773   6217     7  2814  3403
   89  207.7378 406.6762   6242    25  3467  2775
   90  207.7058 406.6628   6272    30  2652  3620
   91  207.6359 406.6714   6213    59  3391  2822
   92  207.5953 406.6013   6223    10  3017  3206
   93  207.5011 406.5087   6190    33  3116  3074
   94  207.6905 406.7337   6197     7  2925  3272
   95  207.7713 406.8206   6209    12  3456  2753
   96  207.7744 406.8212   6179    30  3049  3130
   97  207.7072 406.8015   6149    30  3163  2986
   98  207.7424 406.6031   6182    33  3405  2777
   99  207.4996 406.5038   6156    26  3077  3079
  100  207.4211 406.5160   6226    70  3400  2826
  101  207.3787 406.6593   6212    14  2736  3476
  102  207.4911 406.7831   6218     6  2606  3612
  103  207.4951 406.7856   6126    92  2841  3285
  104  207.5487 406.7409   6162    36  2739  3423
  105  207.3135 406.6979   6147    15  2838  3309
  106  207.3798 406.5775   6159    12  3031  3128
  107  207.2412 406.6111   6131    28  3061  3070
  108  207.4872 406.7829   6098    33  2738  3360
  109  207.4882 406.7827   6106     8  2821  3285
  110  207.3153 406.6224   6070    36  3050  3020
  111  207.2396 406.6115   6118    48  3047  3071
  112  207.1660 406.6356   6053    65  3395  2658
  113  207.2966 406.7058   6047     6  3390  2657
  114  207.3115 406.6212   6014    33  2856  3158
  115  207.2401 406.6087   6083    69  2870  3213
  116  207.1653 406.6335   6061    22  3078  2983
  117  207.1103 406.5911   6111    50  3017  3094
  118  207.1093 406.5896   6064    47  2766  3298
  119  207.2228 406.6969   6135    71  3075  3060
  120  207.1120 406.6628   6110    25  3017  3093
  121  207.1114 406.5915   6069    41  3305  2764
  122  207.1079 406.5894   6143    74  3070  3073
  123  207.1043 406.5883   6112    31  3412  2700
  124  207.0714 406.5312   6093    19  2844  3249
  125  207.1070 406.6641   6093     0  3039  3054
  126  207.1602 406.7070   6017    76  2993  3024
  127  207.1599 406.7061   6116    99  3027  3089
  128  207.0533 406.6449   6110     6  2667  3443
  129  207.1030 406.5898   6086    24  3353  2733
  130  207.0644 406.5303   5965   121  3083  2882
  131  207.1053 406.5899   6014    49  3023  2991
  132  207.1069 406.5934   6006     8  3033  2973
  133  207.1058 406.5942   6032    26  2603  3429
  134  207.1029 406.5890   6056    24  3384  2672
  135  207.0334 406.5625   6082    26  3037  3045
  136  206.9979 406.5108   6036    46  2873  3163
  137  207.0646 406.5320   6052    16  2978  3074
  138  207.1004 406.5907   6057     5  2988  3069
  139  207.0487 406.6447   6026    31  2768  3258
  140  206.9306 406.4836   6022     4  3147  2875
  141  206.9289 406.5328   6085    63  3101  2984
  142  206.9321 406.6063   6020    65  2617  3403
  143  206.9803 406.6262   5970    50  3284  2686
  144  207.1042 406.5893   5937    33  2753  3184
  145  206.9805 406.6229   6024    87  3047  2977
  146  206.8145 406.5669   6034    10  3102  2932
  147  206.8608 406.5053   6086    52  2640  3446
  148  206.8630 406.5088   6041    45  2614  3427
  149  206.9804 406.6241   6055    14  3087  2968
  150  206.9168 406.5980   6041    14  3041  3000
  151  206.9788 406.6204   6016    25  2708  3308
  152  206.8156 406.5660   6052    36  3328  2724
  153  206.8581 406.5082   6002    50  2623  3379
  154  206.8115 406.5623   5979    23  2605  3374
  155  206.8131 406.5620   5992    13  3344  2648
  156  206.9150 406.5945   5989     3  3285  2704
  157  206.8149 406.5628   5995     6  3124  2871
  158  206.8125 406.5649   5987     8  3051  2936
  159  206.8628 406.5106   5984     3  2687  3297
  160  206.8108 406.7578   5983     1  2669  3314
  161  206.9083 406.6532   5930    53  2579  3351
  162  206.9105 406.6491   5938     8  3064  2874
  163  206.8429 406.6233   5886    52  3057  2829
  164  206.8095 406.5631   5916    30  2616  3300
  165  206.7736 406.6239   5928    12  2619  3309
  166  206.8584 406.5069   5795   133  3021  2774
  167  206.9065 406.6528   5908   113  2983  2925
  168  206.9098 406.6522   5882    26  3085  2797
  169  206.7741 406.6241   5854    28  3012  2842
  170  206.6294 406.6262   5868    14  3008  2860
  171  206.7027 406.4993   5740   128  3239  2501
  172  206.7781 406.6616   5872   132  2625  3247
  173  206.8734 406.7137   5787    85  2684  3103
  174  206.8064 406.6858   5919   132  2686  3233
  175  206.8249 406.5654   5837    82  3259  2578
  176  206.6774 406.5693   5772    65  2658  3114
  177  206.5691 406.6666   5835    63  2810  3025
  178  206.8053 406.6858   5795    40  3386  2409
  179  206.7428 406.7223   5850    55  2830  3020
  180  206.8056 406.6853   5800    50  3383  2417
  181  206.5713 406.6759   5768    32  3327  2441
  182  206.5076 406.7130   5809    41  2830  2979
  183  206.5881 406.5684   5799    10  2854  2945
  184  206.5954 406.7326   5807     8  2636  3171
  185  206.8724 406.7149   5752    55  3370  2382
  186  206.7803 406.6387   5788    36  2634  3154
  187  206.6789 406.5693   5743    45  3345  2398
  188  206.5971 406.7409   5723    20  3384  2339
  189  206.4900 406.6366   5691    32  2583  3108
  190  206.6434 406.6270   5756    65  2713  3043
  191  206.5949 406.7333   5795    39  3013  2782
  192  206.5988 406.7426   5767    28  2697  3070
  193  206.5701 406.6740   5773     6  2837  2936
  194  206.5264 406.6140   5725    48  2645  3080
  195  206.5981 406.8142   5721     4  3374  2347
  196  206.4273 406.6836   5650    71  2987  2663
  197  206.5335 406.6992   5680    30  2677  3003
  198  206.4594 406.5707   5718    38  2979  2739
  199  206.4236 406.6815   5674    44  2674  3000
  200  206.4257 406.6798   5740    66  3027  2713
  201  206.5974 406.8148   5735     5  3048  2687
  202  206.8688 406.8157   5734     1  2997  2737
  203  206.7146 406.7149   5633   101  2659  2974
  204  206.6699 406.6510   5602    31  2826  2776
  205  206.5549 406.6677   5594     8  3367  2227
  206  206.4224 406.6789   5609    15  2560  3049
  207  206.4230 406.6812   5668    59  3333  2335
  208  206.6615 406.7761   5612    56  2993  2619
  209  206.7107 406.7145   5604     8  2989  2615
  210  206.6630 406.7763   5550    54  2629  2921
  211  206.5568 406.6700   5598    48  2644  2954
  212  206.5534 406.6696   5616    18  2998  2618
  213  206.4226 406.6816   5655    39  3210  2445
  214  206.6042 406.6058   5597    58  2675  2922
  215  206.7133 406.7135   5612    15  2824  2788
  216  206.6716 406.6497   5612     0  2664  2948
  217  206.5552 406.6721   5537    75  2973  2564
  218  206.4866 406.7154   5561    24  2656  2905
  219  206.5533 406.6707   5603    42  3050  2553
  220  206.5763 406.6793   5545    58  2993  2552
  221  206.7134 406.7147   5603    58  2843  2760
  222  206.4882 406.6393   5629    26  2638  2991
  223  206.4889 406.7180   5610    19  3170  2440
  224  206.5346 406.7684   5594    16  3073  2521
  225  206.6231 407.0930   5511    83  3369  2142
  226  206.6972 407.1296   5582    71  2976  2606
  227  206.7041 406.9770   5590     8  2778  2812
  228  206.7122 406.9445   5646    56  3187  2459
  229  206.6306 406.9432   5595    51  2805  2790
  230  206.5686 406.8887   5565    30  3339  2226
  231  206.6960 407.1288   5605    40  2960  2645
  232  206.6987 407.1304   5544    61  3145  2399
  233  206.6977 407.1299   5615    71  2617  2998
  234  206.6288 407.1646   5561    54  2973  2588
  235  206.7803 407.2144   5591    30  2977  2614
  236  206.6278 407.1627   5518    73  2915  2603
  237  206.7722 407.2062   5597    79  2944  2653
  238  206.7990 407.1975   5593     4  2741  2852
  239  206.7836 407.2185   5539    54  2565  2974
  240  206.7507 407.2846   5640   101  2607  3033
  241  206.7038 407.2386   5606    34  2560  3046
  242  206.7319 407.2306   5611     5  3159  2452
  243  206.8012 407.1979   5682    71  2925  2757
  244  206.8742 407.2905   5598    84  2878  2720
  245  207.0169 407.2888   5599     1  2878  2721
  246  206.8495 407.2870   5656    57  3091  2565
  247  206.7728 407.3478   5605    51  2946  2659
  248  206.9438 407.2646   5634    29  2893  2741
  249  207.0007 407.3149   5603    31  2499  3104
  250  207.0728 407.3372   5645    42  2670  2975
  251  207.0399 407.4021   5605    40  3280  2325
  252  206.8494 407.3599   5557    48  2817  2740
  253  206.9482 407.2697   5558     1  2528  3030
  254  207.0747 407.3392   5652    94  3193  2459
  255  207.0798 407.3411   5576    76  2495  3081
  256  207.1285 407.2843   5544    32  2533  3011
  257  207.0410 407.4028   5562    18  2839  2723
  258  207.0057 407.3136   5576    14  2506  3070
  259  207.0781 407.3359   5547    29  2497  3050
  260  207.0752 407.3378   5540     7  2443  3097
  261  207.1978 407.3130   5545     5  3011  2534
  262  207.3416 407.2383   5570    25  2986  2584
  263  207.1970 407.3122   5593    23  2867  2726
  264  207.0797 407.3403   5613    20  3182  2431
  265  207.1284 407.2827   5595    18  2892  2703
  266  207.0794 407.3373   5556    39  2887  2669
  267  207.2240 407.3351   5623    67  2852  2771
  268  207.4928 407.4908   5645    22  2819  2826
  269  207.2694 407.3004   5534   111  3032  2502
  270  207.3253 407.4268   5601    67  2779  2822
  271  207.3234 407.4258   5594     7  3044  2550
  272  207.3425 407.3065   5553    41  2796  2757
  273  207.4766 407.3861   5583    30  2490  3093
  274  207.5144 407.3645   5628    45  2687  2941
  275  207.4966 407.2849   5550    78  2392  3158
  276  207.4275 407.2486   5553     3  2521  3032
  277  207.4030 407.2572   5551     2  3176  2375
  278  207.4373 407.3304   5626    75  2623  3003
  279  207.5406 407.4272   5672    46  2459  3213
  280  207.5403 407.4302   5579    93  2790  2789
  281  207.4989 407.2866   5560    19  3184  2376
  282  207.4955 407.2839   5629    69  3055  2574
  283  207.4384 407.3310   5656    27  2558  3098
  284  207.4401 407.3296   5610    46  2817  2793
  285  207.6074 407.3834   5607     3  2804  2803
  286  207.4997 407.1428   5619    12  2438  3181
  287  207.4996 407.2844   5601    18  2614  2987
  288  207.6041 407.3830   5587    14  3130  2457
  289  207.4432 407.3303   5716   129  2960  2756
  290  207.5440 407.4293   5612   104  2512  3100
  291  207.6125 407.3810   5613     1  3021  2592
  292  207.5665 407.3251   5681    68  2724  2957
  293  207.5716 407.2511   5690     9  2775  2915
  294  207.5029 407.2828   5688     2  2511  3177
  295  207.6075 407.3823   5620    68  2731  2889
  296  207.6855 407.3783   5605    15  3091  2514
  297  207.6123 407.3862   5573    32  2774  2799
  298  207.6135 407.3845   5633    60  3011  2622
  299  207.5065 407.2848   5648    15  3117  2531
  300  207.6073 407.3809   5590    58  3122  2468
  301  207.6224 407.4199   5648    58  2722  2926
  302  207.6103 407.3824   5624    24  2562  3062
  303  207.6124 407.3817   5622     2  3068  2554
  304  207.6147 407.3850   5587    35  2386  3201
  305  207.5681 407.3227   5590     3  2722  2868
  306  207.5746 407.2452   5621    31  2813  2808
  307  207.6074 407.3797   5596    25  2945  2651
  308  207.6861 407.3730   5571    25  2316  3255
  309  207.6912 407.3769   5588    17  2323  3265
  310  207.6903 407.3737   5609    21  2931  2678
  311  207.6846 407.3707   5580    29  2548  3032
  312  207.6856 407.3722   5542    38  2683  2859
  313  207.7613 407.3869   5578    36  2333  3245
  314  207.5681 407.3261   5526    52  2767  2759
  315  207.6922 407.3743   5535     9  2894  2641
  316  207.6894 407.3730   5545    10  2488  3057
  317  207.6849 407.3718   5502    43  2902  2600
  318  207.6120 407.3785   5512    10  2747  2765
  319  207.6897 407.3743   5642   130  2909  2733
  320  207.6904 407.3749   5507   135  2499  3008
  321  207.8212 407.4292   5551    44  2876  2675
  322  207.7619 407.3862   5533    18  2685  2848
  323  207.6867 407.3709   5526     7  2264  3262
  324  207.5807 407.2794   5567    41  2688  2879
  325  207.7157 407.3298   5558     9  2352  3206
  326  207.8176 407.4292   5565     7  2260  3305
  327  207.8191 407.4272   5524    41  2656  2868
  328  207.6903 407.3739   5553    29  2359  3194
  329  207.6850 407.3717   5539    14  2464  3075
  330  207.5902 407.2060   5584    45  2606  2978
  331  207.6407 407.1758   5577     7  2834  2743
  332  207.7758 407.3017   5591    14  2670  2921
  333  207.7666 407.3854   5530    61  2620  2910
  334  207.7629 407.3842   5561    31  2250  3311
  335  207.6890 407.3716   5535    26  2726  2809
  336  207.5806 407.2759   5531     4  2706  2825
  337  207.6526 407.1505   5507    24  2686  2821
  338  207.6524 407.1552   5505     2  2326  3179
  339  207.7647 407.3824   5548    43  2463  3085
  340  207.7187 407.1307   5611    63  2963  2648
  341  207.5802 407.1359   5474   137  2426  3048
  342  207.5096 407.1393   5566    92  2280  3286
  343  207.6515 407.1491   5537    29  2609  2928
  344  207.5833 407.1369   5548    11  2658  2890
  345  207.7911 407.2290   5535    13  2664  2871
  346  207.5146 407.2054   5420   115  2585  2835
  347  207.5029 407.1310   5466    46  2818  2648
  348  207.5777 407.1336   5515    49  2319  3196
  349  207.5066 407.1342   5518     3  2646  2872
  350  207.5549 407.0687   5437    81  2620  2817
  351  207.5534 407.0666   5493    56  2972  2521
  352  207.4800 407.0678   5439    54  2233  3206
  353  207.4735 406.9327   5397    42  2204  3193
  354  207.4747 407.0647   5420    23  2319  3101
  355  207.4762 407.0671   5426     6  2579  2847
  356  207.5024 406.9964   5449    23  2786  2663
  357  207.4777 407.0650   5474    25  2583  2891
  358  207.5250 406.9295   5491    17  2336  3155
  359  207.3967 406.9289   5438    53  2374  3064
  360  207.4221 406.8672   5445     7  2968  2477
  361  207.5206 406.9305   5501    56  2345  3156
  362  207.5204 406.9280   5433    68  2707  2726
  363  207.5222 406.9272   5461    28  2488  2973
  364  207.4683 406.9282   5450    11  2609  2841
  365  207.4151 406.8638   5470    20  2449  3021
  366  207.3359 406.8975   5484    14  2354  3130
  367  207.3197 406.8245   5373   111  2302  3071
  368  207.3521 406.7576   5426    53  2604  2822
  369  207.3020 406.7038   5454    28  2446  3008
  370  207.2271 406.6920   5421    33  2960  2461
  371  207.1596 406.7137   5512    91  2631  2881
  372  207.1568 406.7133   5413    99  2409  3004
  373  207.1563 406.7144   5416     3  2637  2779
  374  207.1580 406.7128   5407     9  2223  3184
  375  207.1070 406.6677   5486    79  2658  2828
  376  207.0043 406.7536   5410    76  2575  2835
  377  207.0982 406.5977   5499    89  2650  2849
  378  207.0513 406.7195   5460    39  2638  2822
  379  207.1551 406.6413   5431    29  2816  2615
  380  207.1011 406.5958   5458    27  2937  2521
  381  207.0032 406.6813   5441    17  2659  2782
  382  207.0312 406.6198   5378    63  2860  2518
  383  207.0318 406.6202   5415    37  2269  3146
  384  207.0300 406.6212   5374    41  2906  2468
  385  207.0650 406.6554   5414    40  2873  2541
  386  207.0991 406.5947   5417     3  2643  2774
  387  206.9985 406.5590   5429    12  2461  2968
  388  206.8273 406.5699   5444    15  2622  2822
  389  206.8606 406.5068   5472    28  2675  2797
  390  206.8420 406.6223   5368   104  2599  2769
  391  206.9299 406.5349   5476   108  2832  2644
  392  206.8243 406.5699   5439    37  2922  2517
  393  206.8224 406.5698   5434     5  2884  2550
  394  206.8188 406.5655   5475    41  2189  3286
  395  206.6700 406.6064   5459    16  2462  2997
  396  206.7088 406.6629   5363    96  2599  2764
  397  206.8208 406.5680   5363     0  2789  2574
  398  206.8187 406.5658   5421    58  2597  2824
  399  206.7707 406.6200   5346    75  2645  2701
  400  206.5815 406.4950   5380    34  2516  2864
  401  206.4621 406.5639   5404    24  2832  2572
  402  206.5642 406.6651   5429    25  2231  3198
  403  206.7444 406.5753   5427     2  2238  3189
  404  206.5071 406.7111   5338    89  2860  2478
  405  206.5631 406.6642   5350    12  2846  2504
  406  206.3964 406.6098   5333    17  2798  2535
  407  206.3976 406.6091   5298    35  2905  2393
  408  206.4592 406.6531   5355    57  2587  2768
  409  206.5036 406.7096   5303    52  2540  2763
  410  206.5030 406.7103   5338    35  2508  2830
  411  206.3961 406.6106   5358    20  2196  3162
  412  206.4541 406.5631   5321    37  2820  2501
  413  206.3894 406.6103   5319     2  2547  2772
  414  206.3925 406.6119   5306    13  2786  2520
  415  206.3933 406.6086   5347    41  2396  2951
  416  206.3966 406.6132   5337    10  2575  2762
  417  206.3792 406.5740   5413    76  2348  3065
  418  206.3143 406.6163   5340    73  2369  2971
  419  206.1825 406.5620   5300    40  2734  2566
  420  206.3875 406.6118   5258    42  2741  2517
  421  206.3895 406.6102   5315    57  2600  2715
  422  206.3875 406.6105   5304    11  2569  2735
  423  206.3119 406.6174   5286    18  2841  2445
  424  206.2353 406.6043   5289     3  2531  2758
  425  206.1813 406.5614   5294     5  2881  2413
  426  206.3893 406.6078   5345    51  2593  2752
  427  206.3879 406.6078   5336     9  2236  3100
  428  206.3065 406.6171   5302    34  2297  3005
  429  206.1793 406.5609   5250    52  2579  2671
  430  206.1438 406.5005   5243     7  2541  2702
  431  206.1796 406.5622   5237     6  2393  2844
  432  206.3070 406.6200   5194    43  2381  2813
  433  206.3096 406.6173   5215    21  2197  3018
  434  206.1786 406.5605   5252    37  2339  2913
  435  206.1748 406.5618   5259     7  2915  2344
  436  206.1761 406.5593   5231    28  2536  2695
  437  206.1768 406.5613   5160    71  2232  2928
  438  206.1757 406.5647   5194    34  2575  2619
  439  206.3046 406.6170   5175    19  2317  2858
  440  206.1051 406.5833   5249    74  2523  2726
  441  206.1729 406.5599   5285    36  2874  2411
  442  206.0679 406.5284   5257    28  2266  2991
  443  205.9342 406.5282   5169    88  2254  2915
  444  206.1754 406.5614   5200    31  2172  3028
  445  206.0383 406.5632   5176    24  2738  2438
  446  206.0377 406.5609   5187    11  2776  2411
  447  206.1011 406.5871   5210    23  2919  2291
  448  206.0026 406.5024   5205     5  2594  2611
  449  206.1692 406.5652   5142    63  2322  2820
  450  206.1031 406.5888   5209    67  2317  2892
  451  206.1559 406.6300   5144    65  2192  2952
  452  206.0348 406.5613   5166    22  2337  2829
  453  206.1005 406.5846   5106    60  2615  2491
  454  205.9649 406.5894   5207   101  2749  2458
  455  206.0366 406.5623   5099   108  2548  2551
  456  206.1563 406.6283   5103     4  2264  2839
  457  206.0356 406.5632   5156    53  2759  2397
  458  205.9654 406.5874   5092    64  2896  2196
  459  205.9976 406.4984   5116    24  2877  2239
  460  205.9612 406.5902   5141    25  2209  2932
  461  206.0325 406.5640   5143     2  2844  2299
  462  206.1526 406.6321   5111    32  2329  2782
  463  206.1012 406.5864   5137    26  2251  2886
  464  205.9988 406.5022   5134     3  2538  2596
  465  205.9311 406.5285   5147    13  2329  2818
  466  205.9280 406.5298   5101    46  2537  2564
  467  206.0373 406.5605   5119    18  2873  2246
  468  206.0365 406.5623   5137    18  2196  2941
  469  205.9316 406.6527   5096    41  2526  2570
  470  205.9983 406.6269   5084    12  2551  2533
  471  205.9261 406.5289   5047    37  2195  2852
  472  205.9221 406.5295   5145    98  2572  2573
  473  205.9254 406.5288   5101    44  2175  2926
  474  205.8918 406.5937   5056    45  2350  2706
  475  206.0003 406.6308   5069    13  2172  2897
  476  205.9971 406.5000   5119    50  2567  2552
  477  205.8933 406.4669   5133    14  2546  2587
  478  205.9241 406.5281   5115    18  2514  2601
  479  205.9272 406.5308   5099    16  2616  2483
  480  205.8912 406.5944   5061    38  2564  2497
  481  205.9290 406.6518   5073    12  2233  2840
  482  205.8887 406.5924   5039    34  2245  2794
  483  205.6731 406.5523   5032     7  2566  2466
  484  205.9294 406.5297   5054    22  2527  2527
  485  205.9253 406.6527   5064    10  2745  2319
  486  205.9972 406.6301   5088    24  2392  2696
  487  205.8870 406.5938   5044    44  2536  2508
  488  205.7162 406.4844   5048     4  2549  2499
  489  205.8133 406.5865   5073    25  2225  2848
  490  205.8862 406.5934   5045    28  2573  2472
  491  205.8159 406.5855   5000    45  2684  2316
  492  205.7370 406.5981   4981    19  2276  2705
  493  205.8147 406.6051   5017    36  2531  2486
  494  205.6747 406.5500   5000    17  2705  2295
  495  205.7537 406.5404   5019    19  2283  2736
  496  205.7367 406.5977   4979    40  2283  2696
  497  205.9596 406.5674   4998    19  2513  2485
  498  205.6739 406.6433   4961    37  2741  2220
  499  205.6753 406.5480   5027    66  2677  2350
