# Supplementary material for: Maximum likelihood-based estimation of diffusion coefficient is quick and reliable method for analyzing estradiol actions on surface receptor movements
Source: Front Neuroinform. 2023 Mar 8;17:1005936. doi: 10.3389/fninf.2023.1005936 (PMC10031098; doi:10.3389/fninf.2023.1005936)
Supplement: Supplementary file 3 [file Data_Sheet_3.ZIP › 01-measured/00-Immobile/37C/workstate_27_0037.dat]

    0  68.6932 413.5804   3601     0  1500  2101
    1  68.7574 413.6416   3610     9  1789  1821
    2  68.6945 413.4209   3698    88  1499  2199
    3  68.7190 413.5559   3679    19  1667  2012
    4  68.6332 413.5691   3689    10  1677  2012
    5  68.6026 413.6500   3654    35  1653  2001
    6  68.6560 413.6551   3689    35  1650  2039
    7  68.6958 413.5818   3727    38  1787  1940
    8  68.6879 413.5775   3721     6  1844  1877
    9  68.8834 413.6294   3715     6  1500  2215
   10  68.6041 413.5429   3770    55  1820  1950
   11  68.5030 413.5004   3782    12  1816  1966
   12  68.6519 413.5010   3713    69  1649  2064
   13  68.6465 413.5196   3797    84  1625  2172
   14  68.8255 413.5755   3765    32  1361  2404
   15  68.6060 413.5416   3774     9  1372  2402
   16  68.6044 413.5426   3788    14  1470  2318
   17  68.5027 413.5014   3769    19  1788  1981
   18  68.6050 413.3960   3743    26  1806  1937
   19  68.7879 413.4994   3756    13  1826  1930
   20  68.6732 413.5742   3851    95  1636  2215
   21  68.6740 413.5715   3861    10  1665  2196
   22  68.6403 413.5020   3850    11  1359  2491
   23  68.6390 413.4995   3874    24  1676  2198
   24  68.5729 413.4672   3828    46  1649  2179
   25  68.6406 413.5008   3879    51  1830  2049
   26  68.7892 413.5001   3960    81  1721  2239
   27  68.6424 413.5017   3977    17  1651  2326
   28  68.6394 413.4980   3947    30  1693  2254
   29  68.6380 413.4997   3947     0  1437  2510
   30  68.6402 413.5005   4037    90  1689  2348
   31  68.6455 413.5044   4101    64  1363  2738
   32  68.6421 413.5017   4066    35  1472  2594
   33  68.6404 413.5008   4036    30  1822  2214
   34  68.6411 413.4995   4070    34  1646  2424
   35  68.6397 413.4976   4077     7  1666  2411
   36  68.6407 413.5017   4074     3  1475  2599
   37  68.5758 413.5319   4149    75  1327  2822
   38  68.6444 413.5023   4111    38  1681  2430
   39  68.5703 413.5300   4086    25  1812  2274
   40  68.5042 413.5007   4104    18  1328  2776
   41  68.5676 413.4678   4103     1  1348  2755
   42  68.6396 413.4967   4087    16  1662  2425
   43  68.6183 413.4601   4124    37  1765  2359
   44  68.6426 413.4983   4104    20  1723  2381
   45  68.5048 413.4954   4137    33  1402  2735
   46  68.5693 413.4663   4018   119  1764  2254
   47  68.5687 413.4668   4086    68  1396  2690
   48  68.5050 413.4970   4060    26  1653  2407
   49  68.5045 413.4946   4051     9  1400  2651
   50  68.5038 413.4981   4060     9  1407  2653
   51  68.5045 413.4962   4075    15  1331  2744
   52  68.5676 413.4657   3956   119  1631  2325
   53  68.4989 413.4363   4057   101  1407  2650
   54  68.4350 413.4654   4044    13  1727  2317
   55  68.5008 413.4957   3998    46  1394  2604
   56  68.5676 413.4675   3969    29  1704  2265
   57  68.4992 413.4346   3961     8  1272  2689
   58  68.4012 413.3926   3964     3  1362  2602
   59  68.3996 413.3954   4020    56  1291  2729
   60  68.3997 413.3968   3948    72  1711  2237
   61  68.5685 413.4649   3892    56  1608  2284
   62  68.4995 413.4354   3938    46  1359  2579
   63  68.4245 413.3149   3820   118  1617  2203
   64  68.1506 413.2876   3855    35  1724  2131
   65  68.1929 413.3557   3823    32  1635  2188
   66  68.3463 413.3408   3858    35  1738  2120
   67  68.2726 413.3711   3801    57  1549  2252
   68  68.3288 413.4242   3833    32  1341  2492
   69  68.1746 413.4208   3848    15  1741  2107
   70  68.1488 413.2879   3868    20  1324  2544
   71  68.0674 413.2931   3772    96  1622  2150
   72  68.1143 413.3620   3757    15  1560  2197
   73  68.0679 413.2918   3751     6  1781  1970
   74  68.0709 413.2938   3789    38  1572  2217
   75  68.0906 413.2147   3732    57  1583  2149
   76  68.0045 413.0898   3746    14  1581  2165
   77  68.0663 413.2931   3769    23  1600  2169
   78  68.0659 413.2931   3745    24  1609  2136
   79  68.1101 413.3666   3731    14  1723  2008
   80  68.0031 413.0890   3699    32  1520  2179
   81  68.0003 413.0867   3672    27  1724  1948
   82  67.9971 413.0858   3680     8  1672  2008
   83  67.9138 413.2166   3656    24  1613  2043
   84  67.9791 413.2653   3613    43  1724  1889
   85  67.9393 413.2947   3651    38  1292  2359
   86  67.9810 413.1689   3633    18  1407  2226
   87  67.9978 413.0852   3609    24  1376  2233
   88  67.9119 413.1284   3683    74  1738  1945
   89  67.9768 413.1680   3636    47  1427  2209
   90  67.8140 413.1616   3569    67  1681  1888
   91  67.8123 413.1584   3601    32  1655  1946
   92  67.7540 413.0010   3571    30  1397  2174
   93  67.7337 413.0938   3530    41  1681  1849
   94  67.8427 413.1759   3638   108  1646  1992
   95  67.8680 413.2867   3637     1  1386  2251
   96  67.9563 413.4173   3668    31  1747  1921
   97  67.8673 413.2859   3613    55  1714  1899
   98  67.8436 413.1755   3581    32  1772  1809
   99  67.8037 412.9308   3533    48  1754  1779
  100  67.7161 412.9313   3554    21  1555  1999
  101  67.6641 413.0002   3552     2  1547  2005
  102  67.7579 413.0968   3540    12  1540  2000
  103  67.8108 413.1625   3533     7  1305  2228
  104  67.7914 413.2459   3535     2  1741  1794
  105  67.8040 412.9327   3558    23  1709  1849
  106  67.7499 413.0025   3511    47  1558  1953
  107  67.5010 413.0006   3506     5  1787  1719
  108  67.7518 413.0033   3498     8  1541  1957
  109  67.5904 413.0025   3503     5  1559  1944
  110  67.7531 413.0013   3459    44  1713  1746
  111  67.4174 413.0265   3522    63  1332  2190
  112  67.2475 413.0019   3458    64  1555  1903
  113  67.4998 413.0038   3426    32  1228  2198
  114  67.5888 413.0032   3432     6  1700  1732
  115  67.5000 413.0034   3467    35  1717  1750
  116  67.3274 413.0240   3436    31  1605  1831
  117  67.3276 413.0257   3390    46  1528  1862
  118  67.4109 413.0035   3440    50  1671  1769
  119  67.3285 413.0318   3410    30  1644  1766
  120  67.4998 413.0042   3432    22  1672  1760
  121  67.3265 413.0255   3380    52  1567  1813
  122  67.3260 413.0248   3358    22  1704  1654
  123  67.2451 413.0002   3361     3  1495  1866
  124  67.4080 412.9997   3369     8  1701  1668
  125  67.4974 413.0038   3347    22  1267  2080
  126  67.2714 413.0995   3382    35  1581  1801
  127  67.2692 413.0977   3383     1  1493  1890
  128  67.2692 413.0964   3377     6  1709  1668
  129  67.2439 413.0014   3338    39  1555  1783
  130  67.3237 413.0274   3361    23  1526  1835
  131  67.3239 413.0282   3338    23  1518  1820
  132  67.4090 413.0030   3279    59  1679  1600
  133  67.4977 413.0008   3299    20  1715  1584
  134  67.2559 412.9760   3292     7  1316  1976
  135  67.1242 413.0249   3322    30  1667  1655
  136  67.0547 413.0796   3280    42  1698  1582
  137  67.0554 413.0798   3267    13  1299  1968
  138  67.3236 413.0265   3294    27  1707  1587
  139  67.2116 412.8994   3271    23  1506  1765
  140  67.0023 413.0013   3268     3  1320  1948
  141  67.0532 413.0792   3286    18  1533  1753
  142  67.1355 413.1091   3215    71  1503  1712
  143  67.2556 412.9763   3257    42  1346  1911
  144  67.1366 412.9496   3212    45  1517  1695
  145  67.0019 413.0022   3152    60  1483  1669
  146  67.0005 412.9990   3187    35  1281  1906
  147  67.0008 413.0018   3178     9  1650  1528
  148  67.0276 413.1091   3232    54  1670  1562
  149  67.1364 413.1083   3207    25  1624  1583
  150  67.1714 413.0011   3120    87  1677  1443
  151  67.1718 413.0001   3126     6  1622  1504
  152  67.0007 413.0017   3181    55  1532  1649
  153  67.0001 413.0574   3115    66  1658  1457
  154  67.1696 413.0010   3118     3  1453  1665
  155  67.0827 413.0280   3117     1  1329  1788
  156  67.0013 412.9997   3151    34  1667  1484
  157  67.0831 413.0289   3078    73  1711  1367
  158  67.1688 413.0015   3138    60  1566  1572
  159  67.1703 413.0023   3129     9  1527  1602
  160  67.0831 413.0313   3128     1  1307  1821
  161  67.0834 413.0297   3130     2  1526  1604
  162  67.0822 413.0292   3096    34  1708  1388
  163  67.2621 412.9990   3080    16  1451  1629
  164  66.9066 413.0004   3062    18  1672  1390
  165  66.9070 413.0011   3046    16  1390  1656
  166  67.0003 413.0015   3087    41  1439  1648
  167  66.9137 413.0312   3039    48  1657  1382
  168  66.9405 413.1224   2982    57  1291  1691
  169  66.9066 413.0016   3053    71  1489  1564
  170  66.8715 413.0972   2989    64  1649  1340
  171  66.8198 413.0314   3019    30  1427  1592
  172  66.9128 413.0308   3034    15  1306  1728
  173  67.0314 413.0946   2975    59  1318  1657
  174  67.0312 413.0932   3038    63  1431  1607
  175  67.0005 413.2055   3006    32  1292  1714
  176  66.9992 412.9995   2999     7  1521  1478
  177  67.0328 413.0995   2969    30  1614  1355
  178  66.7824 412.9388   2983    14  1414  1569
  179  66.8634 413.1031   2960    23  1666  1294
  180  66.9987 413.2063   2920    40  1283  1637
  181  66.8579 413.2129   2976    56  1425  1551
  182  66.7862 413.1777   2968     8  1637  1331
  183  66.8623 413.1018   2971     3  1451  1520
  184  66.8885 413.0367   2951    20  1727  1224
  185  66.8895 413.0373   2914    37  1624  1290
  186  67.0382 413.3049   2896    18  1495  1401
  187  66.9231 413.0762   2896     0  1317  1579
  188  66.8883 413.1838   2919    23  1585  1334
  189  66.6939 413.2287   2908    11  1282  1626
  190  66.7790 413.2935   2868    40  1325  1543
  191  66.9228 412.9230   2892    24  1647  1245
  192  66.9999 412.9998   2867    25  1435  1432
  193  66.8337 413.1236   2896    29  1636  1260
  194  66.9130 413.2157   2825    71  1471  1354
  195  66.9593 413.3961   2896    71  1552  1344
  196  66.8341 413.1238   2875    21  1659  1216
  197  66.9135 413.2161   2848    27  1471  1377
  198  66.8337 412.8763   2854     6  1374  1480
  199  66.8258 412.9995   2793    61  1251  1542
  200  66.9091 413.0907   2816    23  1579  1237
  201  66.9095 413.0907   2803    13  1489  1314
  202  66.9092 413.0912   2829    26  1645  1184
  203  67.0005 413.0008   2813    16  1308  1505
  204  66.9099 413.0908   2813     0  1524  1289
  205  66.9989 412.9995   2777    36  1473  1304
  206  66.9077 413.0893   2800    23  1724  1076
  207  66.8249 412.9990   2784    16  1602  1182
  208  66.9985 413.0001   2775     9  1280  1495
  209  66.9999 413.0001   2780     5  1560  1220
  210  66.9973 413.0001   2748    32  1482  1266
  211  66.9985 413.0000   2756     8  1409  1347
  212  66.8985 412.9501   2749     7  1457  1292
  213  66.8996 412.9491   2750     1  1766   984
  214  66.8988 412.9501   2814    64  1398  1416
  215  66.9989 413.0006   2794    20  1387  1407
  216  66.8985 412.9506   2760    34  1709  1051
  217  66.8085 413.0471   2810    50  1525  1285
  218  66.8988 412.9510   2746    64  1536  1210
  219  66.8986 413.0502   2751     5  1721  1030
  220  66.7904 412.9996   2774    23  1287  1487
  221  66.9994 413.0002   2743    31  1557  1186
  222  66.7894 413.0007   2723    20  1523  1200
  223  66.6997 413.1003   2818    95  1445  1373
  224  66.9077 413.0914   2774    44  1640  1134
  225  66.8988 412.9511   2801    27  1541  1260
  226  66.9995 413.1362   2805     4  1653  1152
  227  66.9125 413.2179   2804     1  1401  1403
  228  66.9124 413.2166   2816    12  1635  1181
  229  66.9079 413.0914   2769    47  1465  1304
  230  66.8092 413.1433   2765     4  1634  1131
  231  66.9126 413.2179   2803    38  1318  1485
  232  66.9995 413.4997   2806     3  1391  1415
  233  66.9599 413.3983   2802     4  1382  1420
  234  67.0002 413.4977   2866    64  1424  1442
  235  66.9992 413.4989   2857     9  1289  1568
  236  66.8747 413.3332   2843    14  1413  1430
  237  66.9989 413.4983   2847     4  1380  1467
  238  67.0010 413.4989   2789    58  1390  1399
  239  67.0007 413.4979   2836    47  1427  1409
  240  66.9993 413.5002   2870    34  1473  1397
  241  66.9994 413.4984   2838    32  1258  1580
  242  67.0001 413.5002   2897    59  1293  1604
  243  66.9995 413.4999   2885    12  1555  1330
  244  67.0011 413.5005   2877     8  1216  1661
  245  67.2728 413.4159   2901    24  1480  1421
  246  67.1017 413.4818   2934    33  1660  1274
  247  66.8243 413.6053   2940     6  1263  1677
  248  67.0007 413.5004   2908    32  1668  1240
  249  67.2114 413.5005   2985    77  1638  1347
  250  67.3636 413.3684   2954    31  1611  1343
  251  67.4146 413.4526   2954     0  1574  1380
  252  67.2738 413.4157   2960     6  1249  1711
  253  67.2558 413.5801   2980    20  1553  1427
  254  67.3311 413.5005   2985     5  1543  1442
  255  67.4973 413.5019   2995    10  1229  1766
  256  67.4227 413.5756   2949    46  1533  1416
  257  67.4201 413.5749   3035    86  1223  1812
  258  67.4092 413.6736   3098    63  1186  1912
  259  67.4810 413.6045   3055    43  1476  1579
  260  67.4816 413.6060   3000    55  1438  1562
  261  67.4286 413.7683   3085    85  1554  1531
  262  67.4836 413.6055   3060    25  1558  1502
  263  67.4280 413.7673   3092    32  1256  1836
  264  67.4982 413.7034   3088     4  1495  1593
  265  67.4982 413.5012   3007    81  1569  1438
  266  67.4991 413.7024   3093    86  1515  1578
  267  67.4293 413.7681   3068    25  1451  1617
  268  67.4289 413.7681   3099    31  1500  1599
  269  67.4293 413.7667   3056    43  1535  1521
  270  67.4998 413.7052   3088    32  1434  1654
  271  67.4983 413.7027   3089     1  1210  1879
  272  67.4314 413.7664   3124    35  1435  1689
  273  67.4077 413.7544   3209    85  1428  1781
  274  67.4318 413.7704   3137    72  1391  1746
  275  67.4320 413.7681   3162    25  1359  1803
  276  67.5010 413.7056   3095    67  1522  1573
  277  67.4352 413.5688   3151    56  1183  1968
  278  67.4081 413.7543   3143     8  1588  1555
  279  67.6138 413.8415   3145     2  1601  1544
  280  67.7462 413.6503   3240    95  1430  1810
  281  67.7539 413.7547   3191    49  1173  2018
  282  67.5723 413.7687   3230    39  1627  1603
  283  67.6078 413.6338   3270    40  1580  1690
  284  67.7473 413.6481   3241    29  1599  1642
  285  67.8160 413.5907   3218    23  1423  1795
  286  67.7225 413.7971   3244    26  1391  1853
  287  67.8449 413.6750   3283    39  1175  2108
  288  67.5842 413.8036   3262    21  1388  1874
  289  67.7196 413.7179   3258     4  1607  1651
  290  67.7177 413.7195   3325    67  1572  1753
  291  67.7204 413.7195   3321     4  1426  1895
  292  67.9002 413.6198   3282    39  1388  1894
  293  67.8253 413.5859   3259    23  1385  1874
  294  67.7179 413.7178   3288    29  1493  1795
  295  67.8184 413.6010   3326    38  1576  1750
  296  67.7920 413.6813   3372    46  1395  1977
  297  67.8124 413.8333   3361    11  1173  2188
  298  67.8131 413.8356   3338    23  1506  1832
  299  67.7933 413.7459   3357    19  1378  1979
  300  67.8185 413.6651   3362     5  1409  1953
  301  67.6356 413.7266   3392    30  1203  2189
  302  67.8613 413.7120   3422    30  1494  1928
  303  67.8637 413.7097   3419     3  1396  2023
  304  67.8892 413.6313   3436    17  1367  2069
  305  67.8879 413.6331   3468    32  1400  2068
  306  67.8871 413.6279   3506    38  1497  2009
  307  67.8049 413.6384   3494    12  1406  2088
  308  67.8874 413.6341   3534    40  1353  2181
  309  67.8885 413.6311   3494    40  1485  2009
  310  67.8902 413.6314   3475    19  1559  1916
  311  67.6754 413.5725   3527    52  1205  2322
  312  67.8274 413.5741   3575    48  1107  2468
  313  67.8880 413.6319   3586    11  1534  2052
  314  67.9325 413.7022   3588     2  1137  2451
  315  67.8917 413.6336   3559    29  1343  2216
  316  67.7523 413.5860   3608    49  1364  2244
  317  67.8276 413.5765   3653    45  1117  2536
  318  67.7515 413.5829   3673    20  1457  2216
  319  67.7926 413.5051   3682     9  1483  2199
  320  67.8307 413.5772   3652    30  1360  2292
  321  67.9381 413.6910   3698    46  1409  2289
  322  67.8309 413.5745   3634    64  1393  2241
  323  67.6458 413.5012   3726    92  1509  2217
  324  67.7179 413.5139   3735     9  1512  2223
  325  67.6910 413.5698   3736     1  1429  2307
  326  67.8368 413.5729   3788    52  1087  2701
  327  67.8997 413.6191   3786     2  1399  2387
  328  67.7951 413.5033   3762    24  1349  2413
  329  67.6915 413.4333   3774    12  1496  2278
  330  67.6462 413.5013   3778     4  1476  2302
  331  67.6468 413.5027   3810    32  1083  2727
  332  67.9004 413.6189   3819     9  1369  2450
  333  67.8996 413.3877   3838    19  1146  2692
  334  67.7550 413.3911   3845     7  1066  2779
  335  67.6467 413.5029   3916    71  1063  2853
  336  67.6461 413.5000   3863    53  1415  2448
  337  67.7531 413.6109   3888    25  1397  2491
  338  67.7563 413.6140   3968    80  1449  2519
  339  67.8526 413.5026   3996    28  1463  2533
  340  67.7524 413.3880   3896   100  1374  2522
  341  67.6882 413.4306   3888     8  1362  2526
  342  67.6912 413.4297   3900    12  1160  2740
  343  67.6939 413.5651   3867    33  1336  2531
  344  67.7539 413.3897   3947    80  1398  2549
  345  67.7551 413.3866   3908    39  1385  2523
  346  67.6895 413.4314   3865    43  1362  2503
  347  67.6200 413.4020   3908    43  1358  2550
  348  67.6454 413.4969   3824    84  1432  2392
  349  67.6899 413.4278   3904    80  1462  2442
  350  67.7530 413.3828   3817    87  1360  2457
  351  67.7525 413.3845   3883    66  1055  2828
  352  67.6193 413.4014   3854    29  1164  2690
  353  67.6432 413.4923   3794    60  1392  2402
  354  67.5718 413.4657   3753    41  1442  2311
  355  67.6184 413.4002   3814    61  1063  2751
  356  67.6794 413.3545   3844    30  1382  2462
  357  67.7488 413.3792   3765    79  1420  2345
  358  67.5712 413.4633   3815    50  1401  2414
  359  67.5987 413.3918   3699   116  1431  2268
  360  67.6445 413.3262   3753    54  1067  2686
  361  67.5512 413.3667   3759     6  1406  2353
  362  67.5222 413.2965   3751     8  1167  2584
  363  67.5540 413.2209   3717    34  1379  2338
  364  67.5010 413.2872   3693    24  1357  2336
  365  67.5016 413.2859   3650    43  1121  2529
  366  67.4702 413.3584   3648     2  1438  2210
  367  67.4688 413.3582   3652     4  1440  2212
  368  67.4037 413.3914   3679    27  1417  2262
  369  67.4257 413.3137   3565   114  1139  2426
  370  67.4247 413.3140   3584    19  1444  2140
  371  67.3081 413.2795   3613    29  1471  2142
  372  67.3472 413.3382   3574    39  1457  2117
  373  67.3480 413.3384   3585    11  1478  2107
  374  67.2420 413.1698   3515    70  1417  2098
  375  67.3208 413.1887   3568    53  1331  2237
  376  67.2411 413.1726   3513    55  1312  2201
  377  67.0938 413.2130   3529    16  1380  2149
  378  67.1644 413.1176   3562    33  1346  2216
  379  67.0735 413.1305   3508    54  1487  2021
  380  67.1742 413.2083   3534    26  1417  2117
  381  67.1600 413.1733   3547    13  1426  2121
  382  67.0711 413.1305   3436   111  1295  2141
  383  67.0710 413.1316   3422    14  1389  2033
  384  67.0681 413.1302   3466    44  1309  2157
  385  67.0689 413.1309   3434    32  1274  2160
  386  67.0700 413.1316   3428     6  1074  2354
  387  67.0702 413.1325   3371    57  1103  2268
  388  67.0044 413.0865   3438    67  1365  2073
  389  67.0019 412.9147   3409    29  1351  2058
  390  67.0667 413.1303   3421    12  1057  2364
  391  67.0010 413.0003   3429     8  1368  2061
  392  67.0025 413.0872   3404    25  1315  2089
  393  67.0014 413.0874   3372    32  1293  2079
  394  66.9991 413.0004   3333    39  1429  1904
  395  66.9310 413.0431   3398    65  1467  1931
  396  66.9301 412.9570   3354    44  1420  1934
  397  66.9316 413.0450   3323    31  1138  2185
  398  66.9311 412.9563   3352    29  1321  2031
  399  66.8157 412.8409   3343     9  1141  2202
  400  66.8069 412.9303   3284    59  1055  2229
  401  66.8106 412.8404   3293     9  1286  2007
  402  66.8084 412.9313   3321    28  1163  2158
  403  66.8592 413.0015   3311    10  1370  1941
  404  66.8587 413.0008   3260    51  1410  1850
  405  66.8121 412.8422   3278    18  1311  1967
  406  66.8065 412.9311   3265    13  1318  1947
  407  66.7176 412.9306   3280    15  1284  1996
  408  66.8071 413.0699   3306    26  1343  1963
  409  66.8082 413.0704   3275    31  1147  2128
  410  66.8090 412.9305   3257    18  1400  1857
  411  66.8030 412.9295   3226    31  1319  1907
  412  66.5843 412.9756   3247    21  1140  2107
  413  66.6712 412.9743   3172    75  1394  1778
  414  66.6723 412.9738   3177     5  1291  1886
  415  66.6737 412.9754   3195    18  1136  2059
  416  66.7522 412.9986   3208    13  1289  1919
  417  66.5845 412.9759   3233    25  1396  1837
  418  66.4171 413.0236   3176    57  1343  1833
  419  66.5004 412.9984   3211    35  1388  1823
  420  66.5894 412.9975   3172    39  1280  1892
  421  66.5887 412.9995   3151    21  1306  1845
  422  66.5868 412.9986   3174    23  1268  1906
  423  66.4997 412.9995   3148    26  1382  1766
  424  66.4124 412.9973   3153     5  1293  1860
  425  66.4118 413.0005   3125    28  1038  2087
  426  66.5880 413.0004   3139    14  1036  2103
  427  66.5000 412.9988   3118    21  1378  1740
  428  66.3268 413.0239   3126     8  1009  2117
  429  66.2474 412.9956   3086    40  1116  1970
  430  66.4081 412.9974   3098    12  1132  1966
  431  66.4971 412.9969   3098     0  1410  1688
  432  66.4990 412.9994   3091     7  1304  1787
  433  66.4094 413.0010   3122    31  1309  1813
  434  66.2830 412.9479   3040    82  1377  1663
  435  66.4100 412.9980   3070    30  1313  1757
  436  66.4081 412.9997   3080    10  1447  1633
  437  66.4087 412.9987   3076     4  1256  1820
  438  66.4963 412.9984   3051    25  1233  1818
  439  66.3258 413.0237   3068    17  1345  1723
  440  66.4087 412.9986   3020    48  1310  1710
  441  66.1308 412.8727   3025     5  1436  1589
  442  66.1368 412.8924   2977    48  1075  1902
  443  66.3408 412.9467   3045    68  1029  2016
  444  66.2558 412.9751   3039     6  1005  2034
  445  66.2975 412.8665   3013    26  1381  1632
  446  66.2571 412.9753   2997    16  1401  1596
  447  66.2969 412.8663   2923    74  1121  1802
  448  66.1712 413.0006   2946    23  1024  1922
  449  66.2102 412.8428   2986    40  1374  1612
  450  66.2973 412.8674   2933    53  1437  1496
  451  66.2969 412.8665   2953    20  1114  1839
  452  66.2958 412.8674   2927    26  1424  1503
  453  66.2951 412.8667   2952    25  1391  1561
  454  66.1353 412.8926   2921    31  1359  1562
  455  66.2952 412.8665   2871    50  1029  1842
  456  66.2965 412.8688   2901    30  1270  1631
  457  66.1722 412.9982   2858    43  1260  1598
  458  66.1705 412.9981   2819    39  1439  1380
  459  66.2620 412.9979   2816     3  1256  1560
  460  66.2628 412.9989   2850    34  1452  1398
  461  66.1705 412.9982   2852     2  1419  1433
  462  66.1715 412.9984   2820    32  1298  1522
  463  66.2631 412.9986   2803    17  1099  1704
  464  66.3005 412.9082   2758    45  1284  1474
  465  66.2628 412.9975   2816    58  1244  1572
  466  66.0883 412.9697   2791    25  1242  1549
  467  66.1798 412.9681   2761    30  1110  1651
  468  66.2628 412.9982   2798    37  1280  1518
  469  66.0941 413.0004   2765    33  1047  1718
  470  66.0985 412.8004   2750    15  1051  1699
  471  66.0986 412.8008   2740    10  1388  1352
  472  66.1545 412.8742   2740     0  1441  1299
  473  66.1550 412.8752   2740     0  1252  1488
  474  66.2624 413.0010   2792    52  1423  1369
  475  66.1295 413.0958   2746    46  1258  1488
  476  66.1290 412.9026   2713    33  1033  1680
  477  66.0000 412.6806   2695    18  1055  1640
  478  65.9658 412.8997   2675    20  1266  1409
  479  65.9680 412.9010   2699    24  1434  1265
  480  66.2565 412.9680   2693     6  1378  1315
  481  66.1151 412.6956   2661    32  1445  1216
  482  66.0004 412.7958   2675    14  1186  1489
  483  65.9995 412.9992   2654    21  1368  1286
  484  65.9636 412.8163   2653     1  1190  1463
  485  66.0010 412.7114   2625    28  1090  1535
  486  65.9999 412.7953   2696    71  1283  1413
  487  66.1594 412.9996   2624    72  1371  1253
  488  65.9274 412.5958   2623     1  1391  1232
  489  65.9625 412.6946   2605    18  1255  1350
  490  66.1245 412.6698   2626    21  1406  1220
  491  66.0008 412.7113   2561    65  1251  1310
  492  66.0876 412.7838   2582    21  1236  1346
  493  66.0003 412.7106   2573     9  1292  1281
  494  65.9279 412.5963   2598    25  1240  1358
  495  66.0390 412.6031   2627    29  1259  1368
  496  66.0868 412.7839   2632     5  1440  1192
  497  66.0902 413.0906   2606    26  1414  1192
  498  66.0918 412.9089   2563    43  1098  1465
  499  65.9988 412.7106   2586    23  1465  1121
