# Supplementary material for: Maximum likelihood-based estimation of diffusion coefficient is quick and reliable method for analyzing estradiol actions on surface receptor movements
Source: Front Neuroinform. 2023 Mar 8;17:1005936. doi: 10.3389/fninf.2023.1005936 (PMC10031098; doi:10.3389/fninf.2023.1005936)
Supplement: Supplementary file 3 [file Data_Sheet_3.ZIP › 01-measured/00-Immobile/37C/workstate_27_0040.dat]

    0  306.0037 428.9121   6667     0  5235  1432
    1  306.1577 428.8236   6646    21  5252  1394
    2  306.0927 428.8705   6692    46  4643  2049
    3  306.0896 428.8696   6655    37  4700  1955
    4  306.1176 429.1101   6627    28  4729  1898
    5  306.0246 428.8321   6727   100  4683  2044
    6  306.0265 428.8297   6707    20  5236  1471
    7  306.0291 428.8323   6778    71  4769  2009
    8  306.1366 428.9331   6667   111  4771  1896
    9  306.1528 428.8131   6740    73  4688  2052
   10  306.0911 428.8747   6763    23  4540  2223
   11  306.0687 428.9539   6706    57  4586  2120
   12  306.0271 428.8307   6643    63  5165  1478
   13  306.0284 428.8309   6727    84  5168  1559
   14  306.1730 428.8752   6742    15  4581  2161
   15  306.3028 428.8024   6774    32  4580  2194
   16  306.0715 428.9564   6709    65  4518  2191
   17  306.0257 428.8323   6714     5  4626  2088
   18  306.0052 428.7500   6685    29  5126  1559
   19  306.0277 428.8327   6705    20  4740  1965
   20  306.1730 428.8724   6706     1  4575  2131
   21  306.2274 428.8169   6720    14  4620  2100
   22  306.0271 428.8337   6709    11  4590  2119
   23  306.0261 428.8292   6645    64  4662  1983
   24  306.0054 428.7486   6712    67  4478  2234
   25  306.0280 428.8300   6758    46  4580  2178
   26  306.3026 428.8017   6721    37  4589  2132
   27  306.2382 428.7668   6680    41  4749  1931
   28  306.0272 428.8303   6702    22  4457  2245
   29  306.0304 428.8302   6688    14  4500  2188
   30  306.1076 428.8346   6702    14  4549  2153
   31  306.3113 428.8790   6706     4  5070  1636
   32  306.3041 428.7996   6714     8  4469  2245
   33  306.2383 428.7644   6683    31  4458  2225
   34  306.0284 428.8277   6594    89  4684  1910
   35  306.0867 428.7542   6651    57  4659  1992
   36  306.1429 428.7016   6681    30  4495  2186
   37  306.3064 428.7991   6686     5  4470  2216
   38  306.3027 428.8009   6681     5  4905  1776
   39  306.2382 428.7623   6681     0  4485  2196
   40  306.1413 428.7028   6701    20  4932  1769
   41  306.0655 428.6934   6689    12  4637  2052
   42  306.1648 428.7781   6669    20  4519  2150
   43  306.0872 428.7728   6735    66  4698  2037
   44  306.2377 428.7618   6642    93  4465  2177
   45  306.0657 428.6960   6646     4  4544  2102
   46  306.0033 428.7480   6761   115  4496  2265
   47  306.0046 428.7474   6670    91  4475  2195
   48  306.0618 428.6933   6697    27  4459  2238
   49  306.0671 428.6927   6596   101  4503  2093
   50  306.0660 428.6949   6625    29  4626  1999
   51  306.0051 428.7479   6685    60  4528  2157
   52  306.0061 428.7456   6658    27  4448  2210
   53  305.9611 428.6801   6568    90  4647  1921
   54  305.9614 428.5798   6646    78  4436  2210
   55  306.0255 428.6266   6588    58  4983  1605
   56  306.0007 428.7467   6679    91  4455  2224
   57  305.8944 428.6298   6542   137  4980  1562
   58  305.8936 428.6251   6520    22  4422  2098
   59  305.8949 428.6307   6645   125  5053  1592
   60  305.9594 428.5768   6600    45  4462  2138
   61  306.0044 428.7491   6603     3  4375  2228
   62  305.8977 428.6271   6625    22  4581  2044
   63  305.8924 428.6249   6546    79  4573  1973
   64  305.8106 428.6343   6564    18  5016  1548
   65  305.8558 428.5587   6628    64  4386  2242
   66  305.8100 428.6320   6570    58  4989  1581
   67  305.8928 428.6297   6606    36  4609  1997
   68  305.8952 428.6267   6602     4  4435  2167
   69  305.8110 428.6343   6594     8  4603  1991
   70  305.8074 428.6353   6530    64  4504  2026
   71  305.6080 428.5947   6565    35  4957  1608
   72  305.6092 428.5959   6657    92  4459  2198
   73  305.6462 428.4988   6603    54  4371  2232
   74  305.6469 428.4992   6592    11  4376  2216
   75  305.6437 428.4972   6584     8  4466  2118
   76  305.6040 428.5965   6570    14  4480  2090
   77  305.6056 428.5938   6578     8  4406  2172
   78  305.6030 428.5957   6570     8  4604  1966
   79  305.6045 428.5950   6526    44  4406  2120
   80  305.5702 428.5241   6612    86  4506  2106
   81  305.4722 428.4261   6571    41  4303  2268
   82  305.4693 428.4240   6564     7  4846  1718
   83  305.4719 428.4294   6567     3  4626  1941
   84  305.5666 428.5286   6509    58  4489  2020
   85  305.5725 428.4676   6601    92  4665  1936
   86  305.5028 428.4969   6561    40  4391  2170
   87  305.4706 428.4268   6575    14  4613  1962
   88  305.4716 428.4247   6582     7  4835  1747
   89  305.4695 428.4277   6571    11  4847  1724
   90  305.3308 428.4270   6566     5  4919  1647
   91  305.2537 428.4124   6476    90  4410  2066
   92  305.1140 428.3674   6547    71  4455  2092
   93  305.1131 428.3656   6530    17  4608  1922
   94  305.2707 428.3755   6484    46  4830  1654
   95  305.3283 428.4291   6540    56  4315  2225
   96  305.5014 428.5010   6478    62  4439  2039
   97  305.4287 428.5315   6506    28  4459  2047
   98  305.1961 428.3604   6492    14  4642  1850
   99  305.1134 428.3644   6486     6  4443  2043
  100  305.0880 428.2883   6462    24  4405  2057
  101  305.1080 428.3657   6463     1  4382  2081
  102  305.1107 428.3687   6396    67  4636  1760
  103  305.3242 428.4304   6449    53  4432  2017
  104  305.1135 428.3723   6467    18  4299  2168
  105  305.0460 428.4223   6437    30  4470  1967
  106  305.0891 428.2894   6445     8  4839  1606
  107  305.1057 428.3687   6416    29  4345  2071
  108  305.1091 428.3650   6453    37  4417  2036
  109  305.1109 428.3685   6456     3  4842  1614
  110  305.1095 428.3676   6437    19  4835  1602
  111  305.1092 428.3669   6516    79  4380  2136
  112  305.0631 428.4405   6413   103  4403  2010
  113  304.9983 428.4953   6472    59  4538  1934
  114  305.1062 428.3664   6429    43  4897  1532
  115  305.0415 428.4200   6505    76  4888  1617
  116  305.0176 428.3434   6394   111  4359  2035
  117  305.0190 428.3446   6465    71  4317  2148
  118  304.9104 428.4713   6414    51  4843  1571
  119  304.9340 428.5491   6422     8  4286  2136
  120  304.9335 428.5478   6420     2  4326  2094
  121  304.9520 428.3964   6389    31  4500  1889
  122  305.0152 428.3446   6447    58  4324  2123
  123  304.8211 428.4837   6373    74  4261  2112
  124  304.7262 428.3598   6426    53  4334  2092
  125  304.9744 428.4151   6349    77  4488  1861
  126  304.9095 428.4702   6350     1  4520  1830
  127  304.9524 428.3967   6315    35  4295  2020
  128  304.9042 428.4713   6388    73  4301  2087
  129  304.8333 428.4382   6325    63  4297  2028
  130  304.7331 428.3089   6298    27  4548  1750
  131  304.9704 428.4154   6259    39  4397  1862
  132  304.9313 428.5498   6327    68  4304  2023
  133  304.8683 428.4104   6375    48  4422  1953
  134  304.6131 428.3873   6366     9  4292  2074
  135  304.7496 428.4489   6338    28  4852  1486
  136  304.5781 428.3185   6370    32  4391  1979
  137  304.7312 428.3115   6353    17  4549  1804
  138  304.8349 428.4380   6282    71  4523  1759
  139  304.9060 428.4707   6344    62  4831  1513
  140  304.6095 428.3882   6299    45  4241  2058
  141  304.7300 428.3096   6327    28  4456  1871
  142  304.6106 428.3907   6331     4  4837  1494
  143  304.7471 428.4514   6249    82  4802  1447
  144  304.6883 428.3961   6253     4  4267  1986
  145  304.5590 428.3313   6237    16  4304  1933
  146  304.5120 428.1822   6265    28  4572  1693
  147  304.6133 428.4293   6268     3  4363  1905
  148  304.5745 428.3187   6294    26  4212  2082
  149  304.5355 428.4234   6321    27  4295  2026
  150  304.5778 428.3176   6310    11  4543  1767
  151  304.5575 428.3326   6311     1  4859  1452
  152  304.5587 428.3720   6244    67  4266  1978
  153  304.5015 428.3480   6274    30  4262  2012
  154  304.5229 428.2622   6309    35  4365  1944
  155  304.5921 428.1834   6269    40  4411  1858
  156  304.7761 428.2914   6244    25  4549  1695
  157  304.6084 428.3893   6311    67  4418  1893
  158  304.4673 428.2809   6252    59  4507  1745
  159  304.5350 428.4219   6336    84  4397  1939
  160  304.5016 428.4991   6316    20  4556  1760
  161  304.6170 428.4272   6161   155  4780  1381
  162  304.5550 428.3333   6218    57  4322  1896
  163  304.3987 428.3479   6214     4  4836  1378
  164  304.2684 428.1947   6192    22  4294  1898
  165  304.2728 428.1035   6184     8  4541  1643
  166  304.4779 428.3585   6210    26  4783  1427
  167  304.3930 428.1754   6155    55  4379  1776
  168  304.7042 428.4159   6171    16  4484  1687
  169  304.2740 428.4370   6181    10  4242  1939
  170  304.2652 428.1929   6225    44  4489  1736
  171  304.2976 428.2711   6141    84  4542  1599
  172  304.2989 428.2703   6139     2  4508  1631
  173  304.3932 428.1744   6138     1  4239  1899
  174  304.6963 428.3255   6203    65  4281  1922
  175  304.5613 428.3407   6153    50  4850  1303
  176  304.2979 428.2706   6169    16  4211  1958
  177  304.3040 428.1795   6064   105  4205  1859
  178  304.3047 428.1784   6154    90  4454  1700
  179  304.2619 428.2582   6088    66  4194  1894
  180  304.3207 428.3170   6075    13  4517  1558
  181  304.2612 428.2581   6085    10  4155  1930
  182  304.2603 428.2589   6098    13  4291  1807
  183  304.4064 428.3250   6075    23  4554  1521
  184  304.4059 428.3262   6047    28  4347  1700
  185  304.3184 428.3163   6113    66  4523  1590
  186  304.5389 428.0848   6103    10  4400  1703
  187  304.3622 428.3060   6060    43  4296  1764
  188  304.3181 428.1866   6123    63  4264  1859
  189  304.2588 428.2576   6093    30  4827  1266
  190  304.3160 428.3178   6075    18  4770  1305
  191  304.4993 428.3070   6076     1  4470  1606
  192  304.3356 428.3884   6094    18  4461  1633
  193  304.4976 428.2969   6089     5  4191  1898
  194  304.4989 428.3066   6081     8  4886  1195
  195  304.5385 428.2190   6075     6  4296  1779
  196  304.4844 428.4068   6038    37  4231  1807
  197  304.4971 428.2953   5961    77  4199  1762
  198  304.3511 428.1783   5956     5  4835  1121
  199  304.4046 428.1645   6020    64  4340  1680
  200  304.1112 428.2723   6029     9  4207  1822
  201  304.4049 428.3244   6004    25  4479  1525
  202  304.5011 428.4986   5994    10  4754  1240
  203  304.5006 428.4980   5998     4  4500  1498
  204  304.4972 428.2949   6028    30  4437  1591
  205  304.2453 428.3775   6020     8  4837  1183
  206  304.1400 428.1359   6049    29  4505  1544
  207  304.1852 428.3178   6024    25  4279  1745
  208  304.3806 428.4110   5994    30  4323  1671
  209  304.4965 428.2943   6001     7  4174  1827
  210  304.4987 428.2954   5964    37  4181  1783
  211  304.4399 428.4686   5963     1  4485  1478
  212  304.4342 428.3438   6008    45  4864  1144
  213  304.4966 428.4960   5980    28  4417  1563
  214  304.3800 428.4118   6003    23  4426  1577
  215  304.5127 428.3929   6002     1  4195  1807
  216  304.5126 428.3926   5982    20  4602  1380
  217  304.1888 428.4667   5939    43  4405  1534
  218  304.0931 428.4529   5947     8  4404  1543
  219  304.0934 428.4537   5969    22  4824  1145
  220  304.4161 428.4500   5955    14  4445  1510
  221  304.4959 428.4986   5991    36  4158  1833
  222  304.4966 428.2954   5988     3  4861  1127
  223  304.3327 428.3898   5973    15  4170  1803
  224  304.2302 428.5678   6001    28  4351  1650
  225  304.3226 428.5875   6059    58  4190  1869
  226  304.4975 428.4996   5992    67  4449  1543
  227  304.3339 428.3906   6025    33  4358  1667
  228  304.3226 428.5857   6012    13  4982  1030
  229  304.3425 428.4841   5986    26  4298  1688
  230  304.4219 428.5747   5985     1  4201  1784
  231  304.4288 428.7674   6043    58  4307  1736
  232  304.4317 428.7666   6018    25  4285  1733
  233  304.4328 428.7677   6012     6  4874  1138
  234  304.3919 428.8576   6012     0  4285  1727
  235  304.3536 428.6725   6064    52  4244  1820
  236  304.3003 428.8609   6021    43  4251  1770
  237  304.5013 428.7044   5953    68  4321  1632
  238  304.4311 428.7677   6061   108  4286  1775
  239  304.3918 428.8578   5983    78  4819  1164
  240  304.6133 428.8177   6017    34  4218  1799
  241  304.3916 428.8556   6009     8  4366  1643
  242  304.3725 428.9161   6029    20  4234  1795
  243  304.3923 428.8570   5964    65  4245  1719
  244  304.6982 428.8228   5996    32  4227  1769
  245  304.6422 428.8960   5923    73  4207  1716
  246  304.5537 428.9189   5944    21  4086  1858
  247  304.6734 428.9730   6017    73  4353  1664
  248  304.5027 428.9948   5931    86  4161  1770
  249  304.5910 428.9947   5967    36  4096  1871
  250  304.7326 428.9013   5947    20  4269  1678
  251  304.7322 428.9041   5921    26  4316  1605
  252  304.8077 428.9256   5997    76  4224  1773
  253  304.7316 428.8986   5973    24  4737  1236
  254  304.7539 428.9969   5985    12  4216  1769
  255  304.8776 428.9752   6011    26  4704  1307
  256  304.8822 428.8843   6013     2  4154  1859
  257  304.9230 429.0477   5992    21  4084  1908
  258  304.8082 428.9286   5966    26  4660  1306
  259  304.8103 428.9290   5972     6  4711  1261
  260  304.8158 428.8370   5987    15  4667  1320
  261  304.9983 428.9989   5953    34  4618  1335
  262  304.9996 428.9999   5935    18  4058  1877
  263  304.9991 428.9983   5964    29  4207  1757
  264  304.8110 428.9264   5936    28  4684  1252
  265  304.8105 428.9283   5904    32  4088  1816
  266  304.8801 428.9742   5970    66  4069  1901
  267  304.9534 428.9283   5942    28  4297  1645
  268  304.9981 429.0017   5945     3  4160  1785
  269  304.9543 428.9276   6001    56  4158  1843
  270  304.8867 428.8827   5949    52  4322  1627
  271  304.9545 428.9273   5915    34  4223  1692
  272  305.0030 428.9998   5955    40  4207  1748
  273  305.0493 429.0678   5905    50  4616  1289
  274  305.1156 429.1128   6081   176  4045  2036
  275  305.1138 429.1120   5981   100  4184  1797
  276  305.0003 428.9981   5994    13  4005  1989
  277  304.9582 428.8374   5995     1  4590  1405
  278  305.0691 429.0394   6037    42  4177  1860
  279  305.1146 429.1127   5994    43  4180  1814
  280  305.1188 429.1134   5966    28  4253  1713
  281  305.1194 429.1087   5985    19  4507  1478
  282  305.0697 429.0419   5965    20  4148  1817
  283  305.1164 429.1121   5945    20  4162  1783
  284  305.1199 429.1093   5966    21  4237  1729
  285  305.1953 429.0658   6005    39  4460  1545
  286  305.1942 429.0645   5936    69  3979  1957
  287  305.0722 429.0397   5928     8  4122  1806
  288  305.1194 429.1118   5998    70  4055  1943
  289  305.1197 429.1080   6029    31  4122  1907
  290  305.1199 429.1095   5997    32  3949  2048
  291  305.1214 429.1096   5996     1  4492  1504
  292  305.1934 429.0670   5876   120  4485  1391
  293  305.1429 428.9954   5940    64  4049  1891
  294  305.1207 429.1081   5918    22  3907  2011
  295  305.1183 429.1080   5913     5  4250  1663
  296  305.1229 429.1078   5895    18  4467  1428
  297  305.1235 429.1098   5949    54  4067  1882
  298  305.2485 428.9987   5886    63  4502  1384
  299  305.1944 429.0658   5899    13  4126  1773
  300  305.1189 429.1087   5934    35  4056  1878
  301  305.1236 429.1118   5882    52  3922  1960
  302  305.1221 429.1120   5869    13  4430  1439
  303  305.1232 429.1103   5942    73  4110  1832
  304  305.2816 429.0658   5922    20  4031  1891
  305  305.1965 429.0671   5862    60  3860  2002
  306  305.1227 429.1081   5860     2  3960  1900
  307  305.1205 429.1088   5916    56  4142  1774
  308  305.2068 429.1071   5956    40  4031  1925
  309  305.1248 429.1118   5943    13  4014  1929
  310  305.2430 428.8303   5956    13  4187  1769
  311  305.1214 429.1081   5924    32  4410  1514
  312  305.2071 429.1063   5918     6  4344  1574
  313  305.2413 429.0169   5892    26  4373  1519
  314  305.2443 428.8298   5882    10  4104  1778
  315  305.4445 429.0626   5964    82  4106  1858
  316  305.2996 428.9153   5955     9  3973  1982
  317  305.3050 428.8017   6006    51  4353  1653
  318  305.3069 428.7999   5960    46  4377  1583
  319  305.2533 428.8551   5937    23  4298  1639
  320  305.3965 428.8369   5910    27  3948  1962
  321  305.4982 428.8368   5931    21  4039  1892
  322  305.3103 428.7994   5970    39  3910  2060
  323  305.3060 428.7998   5972     2  3832  2140
  324  305.2518 428.8569   5939    33  4366  1573
  325  305.4458 428.7796   5943     4  3851  2092
  326  305.3761 428.7520   5929    14  3964  1965
  327  305.4975 428.7136   5910    19  3944  1966
  328  305.3112 428.7990   5985    75  4264  1721
  329  305.3059 428.7992   5973    12  3955  2018
  330  305.1753 428.8723   5863   110  3703  2160
  331  305.4232 428.6864   5871     8  3921  1950
  332  305.4988 428.7124   5827    44  4241  1586
  333  305.4101 428.6803   5949   122  3760  2189
  334  305.3828 428.8232   5985    36  3870  2115
  335  305.3793 428.8217   5989     4  3773  2216
  336  305.3049 428.7966   5887   102  3758  2129
  337  305.2435 428.7599   5920    33  4296  1624
  338  305.3754 428.7516   5897    23  4327  1570
  339  305.4511 428.7800   5976    79  4254  1722
  340  305.3059 428.7978   5929    47  3913  2016
  341  305.2415 428.7611   5881    48  3968  1913
  342  305.1755 428.7873   5935    54  3743  2192
  343  305.4474 428.7760   5874    61  4039  1835
  344  305.3083 428.7958   5859    15  3868  1991
  345  305.3097 428.7946   5892    33  3808  2084
  346  305.2411 428.7595   5942    50  4015  1927
  347  305.1732 428.5786   5840   102  4297  1543
  348  305.1962 428.6421   5829    11  3899  1930
  349  305.3260 428.5758   5838     9  3885  1953
  350  305.3747 428.7488   5866    28  3874  1992
  351  305.4228 428.6813   5859     7  4012  1847
  352  305.1861 428.6323   5863     4  4031  1832
  353  305.1708 428.5734   5904    41  3863  2041
  354  305.1926 428.6384   5920    16  4307  1613
  355  305.1098 428.6261   5838    82  3715  2123
  356  305.0887 428.7672   5885    47  4086  1799
  357  305.0683 428.6921   5818    67  3905  1913
  358  305.1317 428.5024   5875    57  3971  1904
  359  305.0033 428.6052   5830    45  4272  1558
  360  304.9637 428.6754   5917    87  3698  2219
  361  305.0240 428.6242   5891    26  4358  1533
  362  305.0471 428.4289   5836    55  4211  1625
  363  304.9643 428.5765   5849    13  4020  1829
  364  305.0043 428.4997   5791    58  4017  1774
  365  305.0675 428.5550   5779    12  3863  1916
  366  304.8963 428.6245   5878    99  4408  1470
  367  304.8949 428.6253   5817    61  4342  1475
  368  305.0019 428.4974   5825     8  3768  2057
  369  304.9378 428.5506   5913    88  3946  1967
  370  304.9340 428.5497   5867    46  3853  2014
  371  304.9339 428.5504   5832    35  3863  1969
  372  304.9511 428.3974   5766    66  4067  1699
  373  304.8916 428.6214   5850    84  3911  1939
  374  304.9323 428.5495   5793    57  3960  1833
  375  304.9317 428.5508   5727    66  3905  1822
  376  304.8294 428.4226   5789    62  3726  2063
  377  304.7510 428.5745   5822    33  4340  1482
  378  304.7820 428.5570   5831     9  3972  1859
  379  304.7834 428.5567   5797    34  3916  1881
  380  304.7241 428.3608   5762    35  3941  1821
  381  304.7234 428.3615   5795    33  4176  1619
  382  304.6546 428.3281   5761    34  4019  1742
  383  304.5466 428.3940   5786    25  4214  1572
  384  304.6099 428.3901   5730    56  3890  1840
  385  304.5359 428.4225   5742    12  4184  1558
  386  304.7239 428.3602   5708    34  3865  1843
  387  304.7308 428.3143   5681    27  3747  1934
  388  304.5747 428.3168   5765    84  4227  1538
  389  304.5230 428.2583   5739    26  4259  1480
  390  304.5007 428.4958   5776    37  3854  1922
  391  304.5009 428.4962   5721    55  3836  1885
  392  304.5021 428.3473   5718     3  3820  1898
  393  304.5023 428.3475   5724     6  4279  1445
  394  304.3781 428.2690   5810    86  4181  1629
  395  304.3428 428.4005   5729    81  3733  1996
  396  304.1989 428.3613   5862   133  3977  1885
  397  304.3663 428.2740   5747   115  3723  2024
  398  304.4670 428.4221   5741     6  3835  1906
  399  304.2758 428.3715   5732     9  3883  1849
  400  304.1170 428.3642   5762    30  3712  2050
  401  304.2041 428.2004   5730    32  3989  1741
  402  304.2227 428.2819   5749    19  3979  1770
  403  304.2826 428.2794   5628   121  3864  1764
  404  304.1168 428.3660   5734   106  3828  1906
  405  304.1394 428.2881   5710    24  4165  1545
  406  304.0938 428.2865   5647    63  3841  1806
  407  304.1190 428.2060   5735    88  3745  1990
  408  304.1203 428.2064   5651    84  3815  1836
  409  304.2215 428.2818   5747    96  3989  1758
  410  304.1376 428.2879   5655    92  4017  1638
  411  304.1174 428.2068   5707    52  4183  1524
  412  304.1140 428.2060   5662    45  3960  1702
  413  304.0883 428.2886   5627    35  4211  1416
  414  304.1156 428.2053   5740   113  4026  1714
  415  304.1123 428.3648   5744     4  4192  1552
  416  304.1146 428.3646   5727    17  4214  1513
  417  304.1167 428.2044   5702    25  3954  1748
  418  304.0908 428.2855   5679    23  3689  1990
  419  304.1099 428.2051   5674     5  3858  1816
  420  304.1113 428.2043   5671     3  3789  1882
  421  304.0469 428.2565   5663     8  3980  1683
  422  304.1127 428.2045   5731    68  3808  1923
  423  304.0890 428.2894   5684    47  3703  1981
  424  304.0824 428.2869   5668    16  3844  1824
  425  303.9761 428.4134   5717    49  4026  1691
  426  304.1130 428.2062   5708     9  4227  1481
  427  304.1090 428.2059   5622    86  3859  1763
  428  304.1104 428.1190   5712    90  3985  1727
  429  303.9714 428.1247   5661    51  3852  1809
  430  303.9227 428.1991   5636    25  3869  1767
  431  303.9957 428.2425   5593    43  4212  1381
  432  303.9995 428.3319   5675    82  3834  1841
  433  304.1079 428.2055   5661    14  4210  1451
  434  303.9718 428.1248   5650    11  3688  1962
  435  303.9216 428.2015   5625    25  3699  1926
  436  303.9201 428.2004   5669    44  3851  1818
  437  303.9954 428.2427   5628    41  3826  1802
  438  303.9031 428.3766   5649    21  3710  1939
  439  303.9730 428.1249   5628    21  4001  1627
  440  303.9220 428.2011   5620     8  3828  1792
  441  303.9187 428.2016   5608    12  3654  1954
  442  303.7982 428.0789   5565    43  3867  1698
  443  303.9208 428.1985   5649    84  4236  1413
  444  303.8369 428.4347   5632    17  3830  1802
  445  303.9249 428.2908   5582    50  3871  1711
  446  303.9030 428.3750   5623    41  3862  1761
  447  303.8064 428.0763   5659    36  3873  1786
  448  303.9185 428.2006   5554   105  3914  1640
  449  303.7704 428.3822   5654   100  3858  1796
  450  303.9193 428.2017   5558    96  3710  1848
  451  303.9199 428.2003   5641    83  3959  1682
  452  303.8684 428.1311   5600    41  3879  1721
  453  303.7966 428.0790   5574    26  3853  1721
  454  303.8679 428.1300   5567     7  3808  1759
  455  303.9207 428.2016   5624    57  3701  1923
  456  303.8349 428.4359   5664    40  3735  1929
  457  303.8501 428.2683   5604    60  3958  1646
  458  303.8496 428.1495   5597     7  3961  1636
  459  303.7539 428.0075   5578    19  3692  1886
  460  303.8656 428.1311   5542    36  4249  1293
  461  303.7967 428.2005   5596    54  3861  1735
  462  303.8692 428.1297   5591     5  4243  1348
  463  303.8676 428.1340   5495    96  3845  1650
  464  303.6745 428.0297   5549    54  3837  1712
  465  303.7143 428.1065   5513    36  3841  1672
  466  303.8644 428.1308   5519     6  4282  1237
  467  303.8650 428.1295   5559    40  3835  1724
  468  303.7965 428.2039   5536    23  3895  1641
  469  303.8669 428.1321   5556    20  4221  1335
  470  303.7154 428.1067   5515    41  3931  1584
  471  303.7008 428.1376   5477    38  3646  1831
  472  303.6304 428.0810   5496    19  4237  1259
  473  303.6297 428.2131   5469    27  4241  1228
  474  303.8653 428.1310   5495    26  3946  1549
  475  303.7873 428.1609   5532    37  3876  1656
  476  303.5423 428.0857   5510    22  3852  1658
  477  303.5415 428.0837   5493    17  3802  1691
  478  303.4493 428.1055   5479    14  3892  1587
  479  303.5416 428.2191   5519    40  3917  1602
  480  303.6994 428.1387   5534    15  3913  1621
  481  303.6298 428.0830   5489    45  4064  1425
  482  303.7003 428.1367   5462    27  3875  1587
  483  303.6080 428.1411   5408    54  3877  1531
  484  303.6094 428.1420   5434    26  4282  1152
  485  303.6996 428.1368   5417    17  4092  1325
  486  303.6108 428.1415   5432    15  3751  1681
  487  303.6116 428.1415   5423     9  4307  1116
  488  303.6090 428.1395   5494    71  4309  1185
  489  303.6081 428.1382   5471    23  3972  1499
  490  303.6088 428.1421   5429    42  3975  1454
  491  303.5714 428.2274   5382    47  3888  1494
  492  303.5695 428.2292   5388     6  3720  1668
  493  303.6089 428.1418   5447    59  3878  1569
  494  303.6082 428.1405   5394    53  4272  1122
  495  303.6065 428.1421   5424    30  3874  1550
  496  303.6074 428.1408   5457    33  4078  1379
  497  303.5711 428.2270   5423    34  3770  1653
  498  303.5714 428.2290   5359    64  4328  1031
  499  303.5712 428.2276   5344    15  4272  1072
