# Supplementary material for: Maximum likelihood-based estimation of diffusion coefficient is quick and reliable method for analyzing estradiol actions on surface receptor movements
Source: Front Neuroinform. 2023 Mar 8;17:1005936. doi: 10.3389/fninf.2023.1005936 (PMC10031098; doi:10.3389/fninf.2023.1005936)
Supplement: Supplementary file 3 [file Data_Sheet_3.ZIP › 01-measured/00-Immobile/37C/workstate_27_0043.dat]

    0  287.5711 456.6750  11245     0  4940  6305
    1  287.5598 456.6230  11325    80  4787  6538
    2  287.5826 456.6747  11337    12  4504  6833
    3  287.5791 456.6811  11333     4  4031  7302
    4  287.4573 456.7382  11330     3  4530  6800
    5  287.4687 456.6769  11283    47  5015  6268
    6  287.5545 456.6186  11232    51  4975  6257
    7  287.6082 456.5854  11342   110  4015  7327
    8  287.5868 456.6828  11438    96  5005  6433
    9  287.6401 456.7059  11436     2  3963  7473
   10  287.5099 456.7645  11370    66  4484  6886
   11  287.5232 456.6451  11428    58  4466  6962
   12  287.5578 456.6219  11392    36  4430  6962
   13  287.5635 456.6218  11388     4  4907  6481
   14  287.6460 456.6969  11468    80  4829  6639
   15  287.6436 456.7038  11501    33  4469  7032
   16  287.5285 456.7079  11487    14  4933  6554
   17  287.5730 456.6746  11463    24  4894  6569
   18  287.5590 456.6210  11423    40  4405  7018
   19  287.5642 456.6247  11434    11  4216  7218
   20  287.5893 456.6857  11478    44  4857  6621
   21  287.5910 456.6852  11526    48  4674  6852
   22  287.5822 456.6789  11519     7  4666  6853
   23  287.5796 456.6725  11531    12  4696  6835
   24  287.6022 456.5787  11467    64  4010  7457
   25  287.5646 456.6241  11472     5  4887  6585
   26  287.6433 456.7026  11589   117  4396  7193
   27  287.5895 456.6777  11585     4  4263  7322
   28  287.5833 456.6742  11583     2  4341  7242
   29  287.5664 456.6201  11505    78  4629  6876
   30  287.5849 456.6725  11577    72  3846  7731
   31  287.6491 456.7020  11574     3  4835  6739
   32  287.7072 456.7055  11488    86  4961  6527
   33  287.5845 456.6759  11407    81  4384  7023
   34  287.5618 456.6183  11522   115  4361  7161
   35  287.6034 456.5799  11601    79  4182  7419
   36  287.5848 456.6736  11487   114  4202  7285
   37  287.7094 456.7029  11511    24  4931  6580
   38  287.7091 456.7066  11454    57  4680  6774
   39  287.6277 456.6313  11405    49  4884  6521
   40  287.6053 456.5811  11452    47  4877  6575
   41  287.6058 456.5789  11440    12  4128  7312
   42  287.5869 456.6689  11474    34  4657  6817
   43  287.5929 456.6716  11560    86  3852  7708
   44  287.7120 456.6732  11481    79  4720  6761
   45  287.5685 456.6154  11439    42  4893  6546
   46  287.6035 456.5721  11542   103  4108  7434
   47  287.5990 456.5718  11449    93  4268  7181
   48  287.5143 456.5817  11447     2  4291  7156
   49  287.4916 456.5976  11386    61  4831  6555
   50  287.6661 456.5827  11394     8  4701  6693
   51  287.5997 456.5707  11367    27  4251  7116
   52  287.5456 456.5381  11376     9  4756  6620
   53  287.5032 456.4959  11484   108  4748  6736
   54  287.4446 456.4869  11459    25  4329  7130
   55  287.4691 456.5392  11326   133  4737  6589
   56  287.5556 456.6061  11315    11  4673  6642
   57  287.4532 456.4544  11322     7  4808  6514
   58  287.4346 456.3961  11297    25  3837  7460
   59  287.4365 456.4797  11466   169  4081  7385
   60  287.4396 456.4790  11399    67  4810  6589
   61  287.4854 456.4423  11279   120  4360  6919
   62  287.4557 456.4486  11392   113  4795  6597
   63  287.3774 456.3636  11275   117  3850  7425
   64  287.3854 456.3021  11353    78  3847  7506
   65  287.2769 456.4263  11345     8  4037  7308
   66  287.3357 456.4592  11260    85  4073  7187
   67  287.3924 456.4353  11294    34  4338  6956
   68  287.3820 456.3677  11217    77  3819  7398
   69  287.3302 456.4051  11258    41  4839  6419
   70  287.2776 456.4263  11276    18  4810  6466
   71  287.2695 456.4276  11284     8  4520  6764
   72  287.2622 456.3716  11350    66  3862  7488
   73  287.3137 456.2914  11203   147  4631  6572
   74  287.3110 456.2901  11277    74  4338  6939
   75  287.2412 456.3750  11317    40  4379  6938
   76  287.2746 456.3175  11241    76  4853  6388
   77  287.1980 456.3599  11205    36  4335  6870
   78  287.1512 456.4177  11337   132  4573  6764
   79  287.2714 456.4303  11310    27  4819  6491
   80  287.1228 456.3488  11203   107  4359  6844
   81  287.0018 456.2618  11221    18  3884  7337
   82  287.0217 456.1443  11280    59  3938  7342
   83  287.0210 456.2085  11240    40  4868  6372
   84  287.0054 456.3790  11215    25  4828  6387
   85  287.0064 456.3718  11264    49  4896  6368
   86  287.0001 456.2600  11294    30  3899  7395
   87  287.0214 456.2075  11252    42  4607  6645
   88  286.9104 456.1883  11191    61  4901  6290
   89  287.0146 456.2077  11152    39  4620  6532
   90  286.8967 456.2027  11237    85  4082  7155
   91  286.6652 456.0601  11154    83  4971  6183
   92  286.6066 456.0833  11161     7  3867  7294
   93  286.6496 456.1198  11064    97  4342  6722
   94  286.7231 456.1289  11142    78  4927  6215
   95  286.9769 456.3264  11191    49  4807  6384
   96  286.9938 456.3804  11195     4  4848  6347
   97  286.9814 456.3180  11134    61  4545  6589
   98  286.7750 456.0996  11107    27  4881  6226
   99  286.5975 456.0794  11107     0  4519  6588
  100  286.5884 456.0835  11049    58  4951  6098
  101  286.5938 456.0834  11101    52  3889  7212
  102  286.5962 456.2054  11083    18  4306  6777
  103  286.6472 456.2474  11152    69  4966  6186
  104  286.6452 456.2446  11106    46  4781  6325
  105  286.6348 456.1873  11095    11  4343  6752
  106  286.5915 456.0835  11037    58  3879  7158
  107  286.5896 456.0852  11072    35  4310  6762
  108  286.5960 456.0856  11113    41  4306  6807
  109  286.5905 456.2031  11027    86  4072  6955
  110  286.5893 456.2054  10969    58  4089  6880
  111  286.5839 456.0889  10978     9  4538  6440
  112  286.4959 456.1125  11000    22  4787  6213
  113  286.4101 456.1468  10916    84  4803  6113
  114  286.5502 456.0958  10989    73  4742  6247
  115  286.5788 456.0865  10897    92  4340  6557
  116  286.4343 456.1319  10933    36  4795  6138
  117  286.5180 456.0607  10922    11  4327  6595
  118  286.4385 456.1378  10901    21  4867  6034
  119  286.4430 456.2525  10867    34  4041  6826
  120  286.4415 456.1382  10922    55  4859  6063
  121  286.4889 456.1068  10881    41  3803  7078
  122  286.3107 456.0102  10905    24  4914  5991
  123  286.3651 456.0320  10975    70  4504  6471
  124  286.3940 456.0843  10908    67  4284  6624
  125  286.3586 456.1860  10877    31  4058  6819
  126  286.4844 456.2236  10832    45  3842  6990
  127  286.4769 456.2241  10788    44  4807  5981
  128  286.3067 456.0161  10790     2  4867  5923
  129  286.2990 456.0058  10757    33  4764  5993
  130  286.3460 456.1194  10754     3  4614  6140
  131  286.3479 456.1802  10804    50  4886  5918
  132  286.3962 456.0840  10847    43  4591  6256
  133  286.3350 456.0663  10738   109  4858  5880
  134  286.2513 456.0505  10868   130  4917  5951
  135  286.2986 456.0112  10808    60  4536  6272
  136  286.2839 456.0963  10809     1  3892  6917
  137  286.2859 456.0996  10728    81  4511  6217
  138  286.3376 456.0607  10681    47  4543  6138
  139  286.3033 456.0141  10728    47  4541  6187
  140  286.1341 456.0809  10845   117  4510  6335
  141  286.2156 456.0944  10751    94  4551  6200
  142  286.2780 456.1620  10774    23  3876  6898
  143  286.2864 456.1020  10628   146  4539  6089
  144  286.1619 456.1385  10695    67  4354  6341
  145  286.1941 456.0849  10688     7  4804  5884
  146  286.0650 456.0935  10608    80  4759  5849
  147  286.0678 456.0936  10720   112  4954  5766
  148  286.1239 456.2353  10724     4  4761  5963
  149  286.1600 456.1376  10721     3  4798  5923
  150  286.1874 456.1883  10707    14  4966  5741
  151  286.0369 456.1437  10724    17  4091  6633
  152  286.0939 456.1322  10750    26  4793  5957
  153  285.9642 456.1563  10630   120  4330  6300
  154  286.1117 456.0560  10595    35  4809  5786
  155  285.9801 456.1064  10593     2  4816  5777
  156  286.0825 456.0423  10629    36  4790  5839
  157  286.0813 456.0451  10558    71  5030  5528
  158  286.0281 456.1421  10655    97  4776  5879
  159  286.0265 456.1475  10565    90  4561  6004
  160  286.0766 456.2666  10651    86  4863  5788
  161  285.9177 456.1264  10462   189  3870  6592
  162  285.9795 456.1072  10429    33  4560  5869
  163  285.9784 456.1033  10493    64  4329  6164
  164  286.0591 456.0906  10482    11  3883  6599
  165  285.8533 456.1046  10556    74  4372  6184
  166  285.8503 456.1089  10487    69  4582  5905
  167  286.0256 456.1474  10420    67  4997  5423
  168  286.0291 456.1481  10461    41  4565  5896
  169  285.9627 456.1562  10397    64  4520  5877
  170  285.8467 456.1028  10337    60  4405  5932
  171  285.8499 456.1066  10323    14  3993  6330
  172  285.9129 456.1223  10421    98  4805  5616
  173  285.9753 456.1129  10414     7  5003  5411
  174  285.9638 456.2174  10366    48  4820  5546
  175  285.9142 456.1196  10449    83  4865  5584
  176  285.9096 456.1170  10392    57  4035  6357
  177  285.9071 456.1212  10402    10  5026  5376
  178  285.8518 456.1066  10326    76  4496  5830
  179  285.9759 456.1114  10355    29  3841  6514
  180  285.9504 456.0706  10423    68  4618  5805
  181  285.9002 456.1423  10378    45  4786  5592
  182  285.8426 456.1144  10314    64  4576  5738
  183  285.8438 456.1142  10296    18  5091  5205
  184  285.9109 456.0979  10310    14  5050  5260
  185  285.9733 456.1105  10334    24  3993  6341
  186  286.0158 456.0612  10240    94  4001  6239
  187  285.8481 456.1732  10260    20  4805  5455
  188  285.7833 456.0982  10344    84  4499  5845
  189  285.7769 456.1108  10254    90  4592  5662
  190  285.7817 456.0979  10254     0  3860  6394
  191  285.8408 456.1103  10181    73  4345  5836
  192  285.9099 456.1232  10200    19  3910  6290
  193  285.9609 456.1600  10140    60  4800  5340
  194  285.8434 456.1134  10059    81  4528  5531
  195  285.8440 456.1158  10184   125  4842  5342
  196  285.8456 456.1138  10067   117  4457  5610
  197  285.7768 456.1132  10072     5  4027  6045
  198  285.7156 456.0943   9935   137  4768  5167
  199  285.7104 456.0945   9998    63  4835  5163
  200  285.7705 456.1132  10017    19  3935  6082
  201  285.8419 456.1184  10092    75  4805  5287
  202  285.9628 456.2238  10004    88  4775  5229
  203  286.0619 456.1646   9969    35  3882  6087
  204  285.7789 456.1101   9955    14  3900  6055
  205  285.7758 456.1106   9998    43  4391  5607
  206  285.7041 456.0947   9947    51  3882  6065
  207  285.6468 456.1218   9926    21  3890  6036
  208  285.8431 456.1113   9983    57  4537  5446
  209  285.7767 456.1792  10014    31  4815  5199
  210  285.7782 456.1168   9828   186  4824  5004
  211  285.7155 456.0974   9962   134  3966  5996
  212  285.7720 456.1087   9847   115  3916  5931
  213  285.7101 456.0983   9921    74  4807  5114
  214  285.7729 456.1124   9867    54  3953  5914
  215  285.8422 456.1651   9842    25  4603  5239
  216  285.7756 456.1121   9965   123  5205  4760
  217  285.7117 456.0991   9911    54  4563  5348
  218  285.7699 456.1127   9851    60  4436  5415
  219  285.6459 456.1213   9886    35  3967  5919
  220  285.7127 456.1035   9881     5  4487  5394
  221  285.7651 456.2372   9898    17  4787  5111
  222  285.7731 456.1166   9909    11  4022  5887
  223  285.6995 456.1624   9901     8  4448  5453
  224  285.7035 456.2237   9988    87  4828  5160
  225  285.6171 456.3035   9909    79  3914  5995
  226  285.7709 456.2449   9971    62  4554  5417
  227  285.7680 456.2444   9994    23  4465  5529
  228  285.7595 456.3544  10034    40  3945  6089
  229  285.7046 456.2647  10026     8  5102  4924
  230  285.7593 456.3564   9897   129  3904  5993
  231  285.8441 456.4408   9973    76  5059  4914
  232  285.8762 456.3860   9976     3  3951  6025
  233  285.8849 456.3886   9959    17  3883  6076
  234  285.9969 456.4982  10034    75  4340  5694
  235  285.8296 456.3560  10051    17  3939  6112
  236  285.7638 456.3595  10018    33  4508  5510
  237  285.8686 456.4948   9910   108  4441  5469
  238  285.9374 456.5070   9998    88  4744  5254
  239  286.0374 456.5614  10033    35  4933  5100
  240  285.9743 456.5557  10068    35  3923  6145
  241  285.9728 456.5563   9971    97  4413  5558
  242  285.9725 456.5558  10120   149  4519  5601
  243  286.1225 456.5068   9986   134  4249  5737
  244  286.2326 456.6649  10063    77  4714  5349
  245  286.2383 456.6428  10046    17  3887  6159
  246  286.1907 456.6376  10042     4  4213  5829
  247  286.0393 456.5684  10142   100  3698  6444
  248  286.1015 456.5644  10168    26  4397  5771
  249  286.2840 456.6033  10125    43  4206  5919
  250  286.3103 456.6566  10067    58  4677  5390
  251  286.3328 456.6961  10063     4  4825  5238
  252  286.3326 456.6911  10052    11  3603  6449
  253  286.2566 456.6562  10084    32  4432  5652
  254  286.3004 456.7679  10092     8  4131  5961
  255  286.3583 456.7500  10162    70  4103  6059
  256  286.3614 456.7503  10099    63  4124  5975
  257  286.3871 456.6956  10136    37  4373  5763
  258  286.3244 456.7135  10103    33  4372  5731
  259  286.3701 456.6362  10137    34  4347  5790
  260  286.3893 456.6940  10126    11  4132  5994
  261  286.3716 456.7519  10126     0  3654  6472
  262  286.3730 456.8118  10152    26  3592  6560
  263  286.3705 456.7508  10225    73  4385  5840
  264  286.3904 456.6975  10161    64  4757  5404
  265  286.3915 456.6985  10186    25  4741  5445
  266  286.4490 456.6691  10196    10  4679  5517
  267  286.3980 456.7004  10233    37  3659  6574
  268  286.4085 456.7003  10206    27  3682  6524
  269  286.4054 456.6951  10179    27  4308  5871
  270  286.4982 456.7093  10108    71  4602  5506
  271  286.4527 456.6692  10191    83  4585  5606
  272  286.4047 456.7023  10108    83  4686  5422
  273  286.4129 456.7601  10094    14  4595  5499
  274  286.5171 456.8177  10211   117  4316  5895
  275  286.5605 456.7381  10141    70  3769  6372
  276  286.5740 456.6761  10152    11  4100  6052
  277  286.5022 456.7111  10154     2  3601  6553
  278  286.4088 456.6998  10171    17  3718  6453
  279  286.5178 456.8203  10193    22  4044  6149
  280  286.6324 456.8147  10158    35  4005  6153
  281  286.5668 456.7413  10111    47  3617  6494
  282  286.6079 456.7012  10055    56  3798  6257
  283  286.5419 456.6340  10169   114  4222  5947
  284  286.6276 456.8192  10242    73  4199  6043
  285  286.6338 456.8213  10247     5  4002  6245
  286  286.6707 456.7189  10232    15  3747  6485
  287  286.6674 456.7206  10134    98  3622  6512
  288  286.6274 456.7609  10186    52  4684  5502
  289  286.6303 456.7614  10281    95  3781  6500
  290  286.6333 456.8814  10239    42  4704  5535
  291  286.6402 456.8247  10344   105  4597  5747
  292  286.6180 456.6988  10248    96  4488  5760
  293  286.6719 456.7216  10299    51  3750  6549
  294  286.6257 456.7591  10206    93  4636  5570
  295  286.6259 456.7627  10260    54  3991  6269
  296  286.6398 456.8233  10303    43  4205  6098
  297  286.7538 456.7839  10242    61  3748  6494
  298  286.7076 456.7723  10210    32  3501  6709
  299  286.6758 456.7207  10269    59  3702  6567
  300  286.6289 456.7585  10249    20  3733  6516
  301  286.6378 456.8200  10256     7  4443  5813
  302  286.6431 456.8212  10255     1  3528  6727
  303  286.6857 456.7217  10216    39  3919  6297
  304  286.7121 456.7715  10178    38  3919  6259
  305  286.6796 456.7183  10211    33  4358  5853
  306  286.6373 456.8135  10209     2  4102  6107
  307  286.6390 456.8186  10192    17  3691  6501
  308  286.7065 456.8251  10197     5  3661  6536
  309  286.7720 456.7832  10292    95  4373  5919
  310  286.7758 456.7745  10258    34  4402  5856
  311  286.6398 456.8149  10128   130  3439  6689
  312  286.6430 456.8191  10249   121  4349  5900
  313  286.7579 456.7827  10162    87  4353  5809
  314  286.7738 456.7790  10175    13  3880  6295
  315  286.8521 456.7077  10151    24  3662  6489
  316  286.6856 456.7217  10078    73  4356  5722
  317  286.6871 456.7717  10254   176  3871  6383
  318  286.6429 456.8162  10230    24  3437  6793
  319  286.7444 456.7278  10251    21  4323  5928
  320  286.7718 456.7730  10300    49  3983  6317
  321  286.8361 456.7614  10253    47  3847  6406
  322  286.7624 456.7773  10147   106  4053  6094
  323  286.8411 456.6969  10182    35  4367  5815
  324  286.6795 456.7155  10208    26  3985  6223
  325  286.7119 456.7751  10197    11  4057  6140
  326  286.7781 456.7736  10174    23  4007  6167
  327  286.7537 456.7247  10214    40  3642  6572
  328  286.9191 456.8015  10202    12  3347  6855
  329  286.8086 456.6350  10241    39  4320  5921
  330  286.6812 456.7156  10122   119  4292  5830
  331  286.6806 456.7184  10160    38  4334  5826
  332  286.7871 456.6983  10044   116  3968  6076
  333  286.7508 456.7069  10161   117  4209  5952
  334  286.7614 456.7830  10167     6  3999  6168
  335  286.6828 456.7126  10215    48  4027  6188
  336  286.6934 456.6575  10220     5  4214  6006
  337  286.7248 456.7110  10324   104  3600  6724
  338  286.8205 456.6495  10220   104  3617  6603
  339  286.8116 456.7071  10254    34  3978  6276
  340  286.7595 456.6568  10189    65  4182  6007
  341  286.6366 456.6311  10151    38  4285  5866
  342  286.7555 456.6340  10186    35  4332  5854
  343  286.7599 456.6604  10215    29  4179  6036
  344  286.7655 456.6616  10200    15  3332  6868
  345  286.9070 456.5773  10232    32  3973  6259
  346  286.7585 456.5368  10226     6  3588  6638
  347  286.6383 456.5176  10157    69  3350  6807
  348  286.6360 456.5175  10225    68  3312  6913
  349  286.6923 456.4982  10228     3  4291  5937
  350  286.8032 456.5197  10271    43  4275  5996
  351  286.7489 456.4245  10130   141  3508  6622
  352  286.5965 456.4740  10177    47  3958  6219
  353  286.6280 456.5128  10174     3  4020  6154
  354  286.5329 456.4377  10216    42  3792  6424
  355  286.6116 456.5276  10164    52  4262  5902
  356  286.6366 456.3721  10236    72  4309  5927
  357  286.5807 456.3970  10188    48  3578  6610
  358  286.5597 456.3427  10173    15  4024  6149
  359  286.4674 456.3371  10119    54  3575  6544
  360  286.5083 456.3760  10201    82  3790  6411
  361  286.4922 456.4370  10165    36  3361  6804
  362  286.5504 456.3383  10193    28  3585  6608
  363  286.5533 456.3335  10121    72  3959  6162
  364  286.4602 456.3335  10068    53  3970  6098
  365  286.4539 456.2116  10063     5  3417  6646
  366  286.4506 456.3279  10104    41  3821  6283
  367  286.4890 456.3155  10161    57  4252  5909
  368  286.5017 456.1745  10105    56  3427  6678
  369  286.4504 456.3252  10126    21  3767  6359
  370  286.3981 456.2948  10109    17  4258  5851
  371  286.4428 456.2110  10151    42  3990  6161
  372  286.4399 456.2735  10077    74  3362  6715
  373  286.4401 456.2135  10135    58  3951  6184
  374  286.4420 456.2076  10067    68  3978  6089
  375  286.3613 456.1316   9967   100  3992  5975
  376  286.3516 456.1267  10015    48  3369  6646
  377  286.2917 456.1048  10166   151  4274  5892
  378  286.2811 456.1147  10026   140  3564  6462
  379  286.3169 456.1622  10019     7  3410  6609
  380  286.2881 456.1662  10066    47  3804  6262
  381  286.2866 456.1045  10074     8  3438  6636
  382  286.2786 456.0995  10101    27  4306  5795
  383  286.2463 456.0551   9994   107  4003  5991
  384  286.1066 456.1030  10087    93  4353  5734
  385  286.1808 456.1921  10166    79  3943  6223
  386  286.2840 456.1068  10144    22  4271  5873
  387  286.2201 456.1163  10073    71  3643  6430
  388  286.1764 456.0651  10065     8  4298  5767
  389  286.0120 456.0590  10018    47  4223  5795
  390  286.0758 456.0494  10011     7  3436  6575
  391  286.1913 456.0149  10030    19  4314  5716
  392  286.1776 456.0640   9968    62  4304  5664
  393  286.1121 456.0657  10036    68  3868  6168
  394  285.8858 456.0590   9909   127  3794  6115
  395  285.7846 456.1074   9900     9  3369  6531
  396  285.8502 456.1117   9974    74  4302  5672
  397  285.8884 456.0609  10007    33  4289  5718
  398  285.9107 456.1184  10018    11  3973  6045
  399  285.7833 456.0940  10030    12  3518  6512
  400  285.7131 456.0922   9931    99  3810  6121
  401  285.7090 456.0924   9940     9  3998  5942
  402  285.7752 456.0945   9980    40  3759  6221
  403  285.7154 456.0981   9883    97  4338  5545
  404  285.7129 456.0948   9907    24  3505  6402
  405  285.7083 456.0935   9809    98  3951  5858
  406  285.6451 456.1156   9875    66  3525  6350
  407  285.7005 456.0928   9869     6  3433  6436
  408  285.6633 456.0550   9850    19  3344  6506
  409  285.7125 456.0943   9883    33  3793  6090
  410  285.7080 456.0985   9883     0  4225  5658
  411  285.7027 456.0902   9902    19  4191  5711
  412  285.6354 456.1163   9913    11  3844  6069
  413  285.5883 456.0798   9847    66  3755  6092
  414  285.6522 456.0559   9862    15  3809  6053
  415  285.6545 456.0526   9887    25  3923  5964
  416  285.6418 456.1191   9906    19  3970  5936
  417  285.5973 456.0772   9868    38  4356  5512
  418  285.5898 456.0794   9849    19  3741  6108
  419  285.5549 456.0277   9885    36  3813  6072
  420  285.5033 456.0025   9884     1  3985  5899
  421  285.5926 456.0754   9816    68  3811  6005
  422  285.5902 456.0791   9848    32  3343  6505
  423  285.5537 456.1295   9815    33  3484  6331
  424  285.5507 456.0281   9855    40  3867  5988
  425  285.3766 456.0259   9877    22  3946  5931
  426  285.5597 456.0299   9796    81  3813  5983
  427  285.5550 456.0281   9806    10  4138  5668
  428  285.5472 456.0312   9777    29  3936  5841
  429  285.3479 455.9493   9767    10  3943  5824
  430  285.3094 456.0029   9775     8  3983  5792
  431  285.4046 456.0761   9704    71  4251  5453
  432  285.4102 456.0789   9747    43  3971  5776
  433  285.5541 456.0322   9769    22  4189  5580
  434  285.5440 456.0289   9775     6  3959  5816
  435  285.3508 455.9562   9782     7  4239  5543
  436  285.4007 456.0741   9810    28  3943  5867
  437  285.3449 456.0528   9745    65  3324  6421
  438  285.3181 456.0077   9699    46  3512  6187
  439  285.4017 456.0845   9682    17  3922  5760
  440  285.4325 455.9800   9676     6  3804  5872
  441  285.3082 456.0026   9735    59  3377  6358
  442  285.3076 456.0018   9691    44  4246  5445
  443  285.2629 456.0429   9703    12  4268  5435
  444  285.3130 456.0039   9766    63  3921  5845
  445  285.3443 456.0562   9751    15  4259  5492
  446  285.3136 456.0030   9691    60  3933  5758
  447  285.3083 455.9981   9666    25  3514  6152
  448  285.3028 456.0004   9732    66  3969  5763
  449  285.2566 456.0435   9682    50  3966  5716
  450  285.2591 455.9694   9621    61  3945  5676
  451  285.3108 456.0020   9665    44  4323  5342
  452  285.3072 455.9994   9719    54  3524  6195
  453  285.3056 455.9966   9663    56  4255  5408
  454  285.2531 455.9592   9673    10  3480  6193
  455  285.3064 456.0049   9647    26  4310  5337
  456  285.3396 456.0554   9642     5  3980  5662
  457  285.3074 456.0054   9668    26  3375  6293
  458  285.2530 456.0352   9596    72  4346  5250
  459  285.2508 456.0417   9553    43  3778  5775
  460  285.2042 456.0012   9688   135  3786  5902
  461  285.2040 456.0051   9525   163  3782  5743
  462  285.2550 455.9680   9501    24  4244  5257
  463  285.2573 456.0437   9542    41  3981  5561
  464  285.2512 456.0382   9553    11  3953  5600
  465  285.1974 455.9990   9487    66  4008  5479
  466  285.2028 456.0037   9530    43  3322  6208
  467  285.2829 456.0177   9554    24  3503  6051
  468  285.2558 456.0451   9545     9  3990  5555
  469  285.2550 456.0386   9473    72  3979  5494
  470  285.2494 456.0418   9449    24  4368  5081
  471  285.1977 455.9960   9448     1  3957  5491
  472  285.1991 455.9969   9422    26  4311  5111
  473  285.1475 456.0437   9469    47  4383  5086
  474  285.2057 456.0074   9477     8  3979  5498
  475  285.2552 456.0429   9383    94  3810  5573
  476  285.2508 456.0384   9480    97  3956  5524
  477  285.0688 455.9957   9451    29  4251  5200
  478  285.1940 455.9999   9377    74  4262  5115
  479  285.2016 456.0045   9407    30  3944  5463
  480  285.2020 456.0070   9431    24  3857  5574
  481  285.1977 456.0056   9457    26  4024  5433
  482  285.0664 456.0149   9385    72  4260  5125
  483  285.1966 455.9987   9458    73  3795  5663
  484  285.1288 456.0040   9402    56  3821  5581
  485  285.1989 456.0081   9342    60  3809  5533
  486  285.1992 456.0027   9382    40  4311  5071
  487  285.1335 456.0148   9371    11  3989  5382
  488  285.0659 455.9849   9315    56  3398  5917
  489  285.0086 456.0257   9372    57  4005  5367
  490  285.0758 456.0393   9393    21  3999  5394
  491  285.1948 456.0057   9332    61  4510  4822
  492  285.1978 456.0005   9306    26  3368  5938
  493  285.1994 456.0010   9293    13  3809  5484
  494  285.1325 455.9887   9323    30  3958  5365
  495  285.0620 455.9874   9314     9  3491  5823
  496  284.8878 456.0548   9364    50  4000  5364
  497  285.0684 456.0159   9284    80  3468  5816
  498  285.1994 456.0021   9352    68  4340  5012
  499  285.1970 455.9994   9274    78  3510  5764
