# Supplementary material for: Maximum likelihood-based estimation of diffusion coefficient is quick and reliable method for analyzing estradiol actions on surface receptor movements
Source: Front Neuroinform. 2023 Mar 8;17:1005936. doi: 10.3389/fninf.2023.1005936 (PMC10031098; doi:10.3389/fninf.2023.1005936)
Supplement: Supplementary file 3 [file Data_Sheet_3.ZIP › 01-measured/00-Immobile/37C/workstate_27_0048.dat]

    0  381.7843 470.3793   9591     0  7930  1661
    1  381.9023 470.3817   9495    96  7052  2443
    2  381.9040 470.3829   9537    42  7915  1622
    3  381.7871 470.3782   9520    17  7045  2475
    4  381.7961 470.5192   9684   164  7125  2559
    5  381.7940 470.5184   9614    70  8009  1605
    6  381.7588 470.4742   9580    34 11117 -1537
    7  381.9062 470.3789   9449   131  8852   597
    8  381.9052 470.3804   9534    85  6162  3372
    9  381.7968 470.5197   9614    80 11235 -1621
   10  381.7962 470.5218   9606     8  6884  2722
   11  381.7933 470.5211   9584    22  6210  3374
   12  381.8361 470.4382   9556    28  6885  2671
   13  381.8537 470.3156   9508    48  8815   693
   14  381.9555 470.3128   9501     7  7848  1653
   15  381.7975 470.5195   9562    61  6215  3347
   16  381.9119 470.3896   9584    22  7461  2123
   17  381.7858 470.3783   9491    93  8788   703
   18  381.8683 470.1317   9435    56  9017   418
   19  381.8858 470.3602   9499    64  7495  2004
   20  381.8876 470.3633   9465    34  9035   430
   21  382.0206 470.3500   9485    20  6872  2613
   22  381.8449 470.4399   9436    49  6100  3336
   23  381.8851 470.3611   9533    97  8697   836
   24  381.8830 470.3593   9554    21 10948 -1394
   25  381.8361 470.4360   9530    24  6813  2717
   26  382.0195 470.3476   9485    45 10959 -1474
   27  381.9762 470.4250   9525    40  6931  2594
   28  381.8353 470.4370   9405   120  8650   755
   29  381.9037 470.3777   9406     1 10997 -1591
   30  382.0191 470.3405   9415     9  7379  2036
   31  381.9997 470.5011   9458    43 11073 -1615
   32  381.9994 470.4981   9373    85  8576   797
   33  381.8662 470.5520   9436    63 11133 -1697
   34  381.9743 470.4167   9362    74  6864  2498
   35  381.9502 470.3013   9397    35 10888 -1491
   36  382.0844 470.2894   9431    34  8504   927
   37  382.0220 470.3477   9347    84  6930  2417
   38  381.9777 470.4218   9417    70  7265  2152
   39  381.9540 470.3989   9477    60  6755  2722
   40  381.9486 470.3007   9391    86  6093  3298
   41  381.7962 470.2505   9335    56  7214  2121
   42  381.8844 470.3618   9387    52  6671  2716
   43  381.9751 470.4224   9486    99  8490   996
   44  382.0178 470.3436   9406    80  7719  1687
   45  381.9514 470.2998   9367    39  6030  3337
   46  381.9484 470.2986   9360     7  6028  3332
   47  381.8434 470.2855   9402    42  6033  3369
   48  381.8326 470.2125   9348    54  8465   883
   49  381.9122 470.3855   9373    25  8793   580
   50  381.9551 470.3078   9445    72  6757  2688
   51  381.8827 470.3588   9355    90  7274  2081
   52  381.9097 470.1310   9424    69  6064  3360
   53  381.9711 470.1776   9417     7 10828 -1411
   54  381.8657 470.1745   9498    81  6087  3411
   55  382.0184 470.2456   9419    79  6077  3342
   56  381.8429 470.1779   9428     9  6058  3370
   57  381.7926 470.1142   9371    57  8485   886
   58  381.7429 470.0015   9413    42  8462   951
   59  381.7976 470.0471   9460    47  6045  3415
   60  381.8604 470.0902   9403    57  7199  2204
   61  381.8343 470.2986   9381    22 10710 -1329
   62  381.7434 470.1851   9406    25  6717  2689
   63  381.5789 470.0240   9416    10  6012  3404
   64  381.7347 469.8161   9338    78  6850  2488
   65  381.6729 469.8847   9446   108  8856   590
   66  381.6442 470.1087   9435    11  6734  2701
   67  381.8144 469.9564   9408    27  6000  3408
   68  381.7282 469.9056   9372    36  8895   477
   69  381.3627 470.0943   9383    11  8848   535
   70  381.4888 470.0864   9376     7  7660  1716
   71  381.4990 470.0007   9420    44  8508   912
   72  381.3386 470.0209   9396    24  6789  2607
   73  381.4982 469.9999   9325    71  7662  1663
   74  381.3615 470.0915   9362    37  6042  3320
   75  381.2733 470.0938   9339    23  8843   496
   76  381.3365 470.0237   9367    28  6023  3344
   77  381.4218 470.0444   9372     5  8452   920
   78  381.2721 470.0950   9367     5  5990  3377
   79  381.3592 470.0943   9389    22  8822   567
   80  381.3607 470.0920   9364    25  7234  2130
   81  381.1946 470.0671   9342    22  6063  3279
   82  381.0952 469.7547   9372    30  7735  1637
   83  381.0535 470.0675   9359    13  7754  1605
   84  381.1197 470.1118   9343    16  7792  1551
   85  381.1925 470.0678   9370    27  7649  1721
   86  381.2054 469.8866   9380    10  8503   877
   87  381.1390 470.0200   9370    10  6648  2722
   88  381.0065 469.9969   9360    10  7256  2104
   89  381.1179 470.1131   9358     2  8489   869
   90  381.0706 469.8879   9409    51  7315  2094
   91  381.0001 469.9995   9293   116  7661  1632
   92  380.9511 469.9267   9313    20 10752 -1439
   93  380.9089 469.7170   9369    56  8448   921
   94  381.0244 469.8168   9403    34  6742  2661
   95  381.1188 470.1140   9395     8  7662  1733
   96  381.0522 470.0722   9350    45 10670 -1320
   97  381.1207 470.1154   9323    27  6836  2487
   98  380.9795 469.7544   9372    49  5997  3375
   99  380.9092 469.7106   9313    59  7667  1646
  100  380.8830 469.7964   9352    39  8815   537
  101  380.9475 469.9294   9316    36  6674  2642
  102  380.9973 469.9994   9320     4  8455   865
  103  380.9986 470.0000   9301    19  7656  1645
  104  380.9501 469.9304   9267    34  8815   452
  105  380.9486 469.9289   9274     7  8517   757
  106  380.8077 469.8561   9281     7  6074  3207
  107  380.7319 469.9015   9310    29 10759 -1449
  108  380.7993 469.9496   9286    24 10846 -1560
  109  380.9513 469.9283   9291     5  8494   797
  110  380.9507 469.8374   9327    36  6769  2558
  111  380.8065 469.8585   9269    58  7630  1639
  112  380.8063 469.9258   9261     8  6788  2473
  113  380.5919 469.9967   9178    83  6824  2354
  114  380.7989 469.9494   9226    48  8793   433
  115  380.7351 469.8134   9246    20  6841  2405
  116  380.7351 469.8112   9249     3  6762  2487
  117  380.7344 469.8104   9215    34  6713  2502
  118  380.7273 469.9034   9225    10 10758 -1533
  119  380.7304 469.9013   9291    66 10826 -1535
  120  380.5894 469.9996   9177   114  8492   685
  121  380.7265 469.9017   9246    69  6688  2558
  122  380.7024 469.7344   9245     1  7263  1982
  123  380.7032 469.7318   9239     6  5968  3271
  124  380.3710 469.9187   9206    33  7181  2025
  125  380.5903 469.9974   9241    35  6754  2487
  126  380.7271 469.9040   9271    30  6747  2524
  127  380.6477 469.8988   9213    58  7688  1525
  128  380.7257 469.9033   9271    58  6808  2463
  129  380.3368 470.0226   9277     6  6601  2676
  130  380.2153 469.8942   9173   104  8547   626
  131  380.4990 469.9978   9242    69  6756  2486
  132  380.4981 469.9963   9171    71  6641  2530
  133  380.5637 469.9238   9225    54  6031  3194
  134  380.4989 469.9964   9222     3  7220  2002
  135  380.2718 470.0923   9263    41  5999  3264
  136  380.3267 470.0217   9271     8  8487   784
  137  380.4593 469.9196   9167   104  7673  1494
  138  380.4996 469.9987   9291   124  8531   760
  139  380.3366 470.0202   9221    70  8825   396
  140  380.1586 469.9712   9295    74  6764  2531
  141  380.2143 469.8958   9196    99  7209  1987
  142  380.1595 469.9744   9245    49  7651  1594
  143  380.2156 469.8955   9201    44  7629  1572
  144  380.2305 470.0218   9221    20 10580 -1359
  145  380.1605 469.9723   9271    50  7184  2087
  146  380.2117 469.8895   9237    34 10619 -1382
  147  380.2982 469.8633   9219    18  8534   685
  148  380.2993 469.8639   9251    32 10633 -1382
  149  380.1604 469.9740   9189    62  7300  1889
  150  380.1612 469.9730   9208    19  6640  2568
  151  380.2155 469.8943   9179    29  8451   728
  152  380.3897 469.8619   9193    14  7635  1558
  153  380.2131 469.8967   9219    26 10655 -1436
  154  380.1580 469.9719   9215     4  7615  1600
  155  380.3876 469.8589   9171    44 10600 -1429
  156  380.2151 469.8921   9161    10  7670  1491
  157  380.3892 469.8576   9269   108  5921  3348
  158  380.1572 469.9722   9309    40  7632  1677
  159  380.2122 469.8946   9192   117  5874  3318
  160  380.2128 469.8948   9122    70 10561 -1439
  161  380.1576 469.9736   9173    51 10514 -1341
  162  380.2146 469.8934   9149    24  6661  2488
  163  380.2108 469.8917   9123    26 10653 -1530
  164  380.1275 469.8724   9192    69  8463   729
  165  380.3839 469.8611   9066   126  5950  3116
  166  380.2121 469.8949   9106    40  6704  2402
  167  380.1572 469.9749   9092    14  6658  2434
  168  380.2976 469.8652   9065    27  7632  1433
  169  380.2964 469.8659   9084    19  7576  1508
  170  380.0812 470.0268   9147    63  8771   376
  171  380.2120 469.8928   9058    89  6638  2420
  172  380.1549 469.9717   9088    30  7574  1514
  173  380.1551 469.9732   9033    55  7653  1380
  174  380.1542 469.9760   9116    83  7149  1967
  175  380.2346 469.8815   9018    98  7182  1836
  176  380.3117 469.9124   9095    77  7196  1899
  177  380.2098 469.8958   9111    16 10627 -1516
  178  380.2109 469.8920   9170    59  6650  2520
  179  380.2104 469.8939   9076    94  7178  1898
  180  380.2948 469.8662   9076     0  6640  2436
  181  380.1558 469.8753   8976   100  8425   551
  182  380.1166 469.7925   9036    60  8771   265
  183  380.0282 469.8298   9078    42 10725 -1647
  184  380.2097 469.8953   9085     7  7263  1822
  185  380.0301 469.8309   9006    79  6630  2376
  186  380.2115 469.7890   9001     5 10615 -1614
  187  380.1704 469.9995   9053    52  6655  2398
  188  380.2328 469.8832   9120    67  6695  2425
  189  380.0284 469.8266   9130    10  5905  3225
  190  380.0284 469.8304   9084    46  6636  2448
  191  380.1117 469.7791   9105    21  8742   363
  192  380.1559 469.8739   9033    72  8813   220
  193  380.1819 469.9690   9052    19 10734 -1682
  194  380.0290 469.8308   9112    60  6697  2415
  195  380.0859 470.0002   9014    98  8516   498
  196  380.3408 470.0308   9009     5  7644  1365
  197  380.2392 469.7594   8981    28  7644  1337
  198  380.1547 469.8740   8992    11  8834   158
  199  380.2467 469.6874   8984     8  8848   136
  200  379.8982 469.8276   8969    15  5926  3043
  201  380.2484 469.8741   8922    47  8455   467
  202  380.2656 470.0329   8899    23  6650  2249
  203  380.1940 469.9663   9025   126  7242  1783
  204  380.0644 469.9031   9064    39 10627 -1563
  205  380.0001 469.9989   8970    94  7212  1758
  206  379.7850 469.9361   9065    95  5896  3169
  207  379.8726 469.9029   9004    61  8547   457
  208  380.1548 469.8746   9004     0  8792   212
  209  380.0712 470.0714   8944    60  7306  1638
  210  380.0395 469.8849   8869    75 10591 -1722
  211  380.0015 469.5043   8928    59  8819   109
  212  379.8026 469.8324   8969    41  7639  1330
  213  379.9629 469.6952   8897    72  7293  1604
  214  380.0719 470.0698   8859    38 10716 -1857
  215  380.0414 469.7608   8922    63  7728  1194
  216  380.0803 470.1971   8893    29  6632  2261
  217  380.0741 469.6679   8949    56  5911  3038
  218  379.9295 469.9291   8962    13  7276  1686
  219  379.8900 470.0374   8946    16  6661  2285
  220  380.0389 470.3037   8917    29  8490   427
  221  380.0874 469.7840   8917     0  8816   101
  222  380.0952 469.8071   8887    30  5873  3014
  223  380.0356 469.7870   8930    43  7644  1286
  224  380.2632 470.0319   8923     7  7161  1762
  225  380.1972 470.1665   8933    10  8803   130
  226  380.0375 470.1830   8844    89  5848  2996
  227  380.1779 470.3909   8882    38 10631 -1749
  228  380.1711 470.0682   8944    62  7623  1321
  229  379.7842 469.9376   8939     5 10585 -1646
  230  380.1200 470.0609   8878    61  7599  1279
  231  380.1710 470.2735   8828    50  7585  1243
  232  380.3715 470.1560   8850    22  8746   104
  233  380.3721 470.1577   8958   108  8356   602
  234  380.3716 470.1582   8845   113  8658   187
  235  380.1212 470.2413   8963   118  8626   337
  236  380.3701 470.1558   8947    16  7489  1458
  237  380.3726 470.1557   8848    99 10410 -1562
  238  380.3722 470.1590   8919    71  7505  1414
  239  380.2065 470.2664   8950    31  5724  3226
  240  380.3024 470.2441   8886    64  8296   590
  241  380.3729 470.1589   8861    25  7442  1419
  242  380.3730 470.1569   8824    37  6991  1833
  243  380.3645 470.3662   8792    32 10413 -1621
  244  380.4227 470.2438   8806    14  6443  2363
  245  380.4967 470.3070   8881    75  5695  3186
  246  380.4967 470.3070   8842    39 10282 -1440
  247  380.3634 470.4228   8834     8  5675  3159
  248  380.3637 470.3654   8758    76 10302 -1544
  249  380.3525 470.3240   8756     2 10228 -1472
  250  380.4420 470.4698   8789    33  8445   344
  251  380.5402 470.2192   8846    57  6414  2432
  252  380.4983 470.3052   8806    40  7313  1493
  253  380.4984 470.3077   8832    26  6452  2380
  254  380.5001 470.4989   8847    15 10369 -1522
  255  380.4474 470.4997   8777    70  7307  1470
  256  380.5138 470.5886   8951   174  5706  3245
  257  380.5558 470.3065   8769   182  5685  3084
  258  380.5134 470.4011   8808    39  8108   700
  259  380.5718 470.2310   8823    15  6451  2372
  260  380.5141 470.4015   8746    77  5638  3108
  261  380.5030 470.4984   8689    57  6385  2304
  262  380.6422 470.4870   8721    32  6426  2295
  263  380.7100 470.4224   8795    74  6324  2471
  264  380.5955 470.2459   8797     2  8098   699
  265  380.5154 470.3963   8764    33  6915  1849
  266  380.5554 470.3349   8767     3  6445  2322
  267  380.7892 470.2907   8789    22 10218 -1429
  268  380.7770 470.3372   8739    50  6416  2323
  269  380.5288 470.3192   8810    71 10132 -1322
  270  380.5732 470.4286   8753    57  7353  1400
  271  380.5901 470.3261   8680    73  8011   669
  272  380.6777 470.5127   8754    74 10353 -1599
  273  380.9252 470.5608   8747     7  6364  2383
  274  380.8045 470.4645   8736    11  5572  3164
  275  380.9974 470.4999   8700    36  8149   551
  276  380.7894 470.1629   8696     4  6365  2331
  277  380.7014 470.1419   8717    21  6318  2399
  278  380.8507 470.3198   8741    24  8002   739
  279  380.8561 470.3188   8677    64  7285  1392
  280  380.9470 470.4363   8636    41  5585  3051
  281  380.9994 470.4993   8698    62  6305  2393
  282  380.9233 470.4639   8715    17  6246  2469
  283  380.8546 470.3199   8691    24  6262  2429
  284  380.8484 470.2271   8583   108  7959   624
  285  380.9259 470.4636   8686   103  8278   408
  286  380.9068 470.3837   8676    10  6207  2469
  287  380.9064 470.3837   8719    43  7877   842
  288  380.8739 470.4018   8635    84  6267  2368
  289  380.8374 470.4435   8671    36  7923   748
  290  380.9729 470.5890   8676     5  7276  1400
  291  380.9990 470.5009   8706    30  6332  2374
  292  380.9047 470.3827   8656    50  9929 -1273
  293  380.9048 470.3826   8655     1  6234  2421
  294  380.8811 470.6409   8739    84  5612  3127
  295  380.8157 470.6022   8684    55  8026   658
  296  380.8176 470.6017   8751    67 10131 -1380
  297  381.0740 470.5352   8730    21  6271  2459
  298  380.9284 470.4628   8653    77  7138  1515
  299  380.9751 470.4160   8603    50  9911 -1308
  300  380.9059 470.3805   8614    11  9887 -1273
  301  380.7999 470.5218   8651    37  7884   767
  302  380.9282 470.4641   8497   154  6683  1814
  303  381.0950 470.6154   8627   130  8224   403
  304  381.0249 470.5801   8694    67  7068  1626
  305  380.9075 470.3812   8510   184  8061   449
  306  380.9293 470.4623   8521    11  6604  1917
  307  380.9998 470.4997   8525     4  5463  3062
  308  380.9082 470.3819   8604    79  6141  2463
  309  381.0747 470.5377   8577    27  6620  1957
  310  381.0481 470.4508   8518    59  6969  1549
  311  380.8885 470.3646   8506    12  9791 -1285
  312  381.0482 470.4515   8561    55  9715 -1154
  313  381.0727 470.5339   8538    23  8160   378
  314  381.0021 470.4988   8477    61  6539  1938
  315  381.0715 470.5323   8479     2  6577  1902
  316  381.0728 470.5361   8599   120  6614  1985
  317  381.0686 470.4419   8517    82  6536  1981
  318  381.0467 470.3651   8535    18  7538   997
  319  380.9079 470.3810   8407   128  5990  2417
  320  381.0011 470.4990   8446    39  7987   459
  321  381.0966 470.6154   8519    73  8035   484
  322  381.0725 470.5339   8441    78  6574  1867
  323  381.0921 470.2822   8465    24  9658 -1193
  324  381.0469 470.4529   8411    54  7924   487
  325  380.9299 470.2948   8370    41  7635   735
  326  381.0693 470.5329   8397    27  8040   357
  327  381.0510 470.4510   8336    61  7540   796
  328  381.0738 470.5348   8436   100  6557  1879
  329  380.9067 470.3835   8361    75  7912   449
  330  380.9079 470.3818   8362     1  5917  2445
  331  380.9760 470.4146   8250   112  5894  2356
  332  380.9093 470.3809   8350   100  6100  2250
  333  381.0973 470.6146   8421    71  5374  3047
  334  381.0500 470.4497   8312   109  9541 -1229
  335  381.1571 470.3206   8391    79  5286  3105
  336  380.9065 470.3797   8327    64  6119  2208
  337  381.0027 470.3339   8365    38  6808  1557
  338  381.0496 470.4495   8324    41  5322  3002
  339  381.1875 470.2354   8299    25  5883  2416
  340  380.9554 470.3028   8314    15  6411  1903
  341  380.9778 470.4190   8329    15  7472   857
  342  380.9782 470.4158   8366    37  7859   507
  343  380.9786 470.4139   8316    50  7844   472
  344  381.0243 470.3419   8326    10  5886  2440
  345  381.0492 470.4514   8304    22  5886  2418
  346  380.9523 470.3018   8376    72  5862  2514
  347  380.9056 470.3774   8311    65  5303  3008
  348  380.9281 470.2904   8282    29  6401  1881
  349  380.9271 470.2009   8238    44  5304  2934
  350  380.9773 470.1263   8277    39  6064  2213
  351  381.0472 470.0759   8238    39  9560 -1322
  352  380.8764 470.1316   8276    38  6746  1530
  353  380.8540 470.3125   8346    70  7844   502
  354  380.9250 470.1990   8298    48  9633 -1335
  355  380.9750 470.1225   8311    13  5916  2395
  356  380.9741 470.0983   8313     2  6399  1914
  357  380.9947 470.0054   8359    46  5883  2476
  358  380.9243 470.0523   8418    59  5380  3038
  359  380.8698 470.1295   8315   103  6431  1884
  360  380.8693 470.1274   8310     5  6430  1880
  361  380.9227 470.0520   8338    28  6048  2290
  362  380.8714 470.1295   8292    46  6043  2249
  363  380.9216 470.0518   8340    48  6034  2306
  364  380.7877 470.1039   8301    39  9626 -1325
  365  380.7864 470.1054   8368    67  6822  1546
  366  380.5901 470.0007   8383    15  7560   823
  367  380.8642 470.1286   8348    35  5892  2456
  368  380.7282 469.9071   8381    33  6412  1969
  369  380.5898 469.9993   8340    41  6832  1508
  370  380.5017 469.9973   8370    30  9701 -1331
  371  380.5877 469.9972   8356    14  6918  1438
  372  380.7280 469.9068   8314    42  6458  1856
  373  380.7293 469.9041   8284    30  5328  2956
  374  380.7273 469.9057   8347    63  6016  2331
  375  380.5016 469.9942   8277    70  7551   726
  376  380.4583 469.9186   8255    22  9410 -1155
  377  380.4999 469.9978   8325    70  9452 -1127
  378  380.2868 469.9471   8280    45  5992  2288
  379  380.4598 469.9178   8322    42  7577   745
  380  380.5000 470.0008   8351    29  7899   452
  381  380.5000 469.9984   8330    21  6391  1939
  382  380.3690 469.9191   8373    43  7842   531
  383  380.1591 469.9726   8321    52  5961  2360
  384  380.1609 469.9716   8344    23  5913  2431
  385  380.2153 469.8945   8288    56  7809   479
  386  380.3896 469.8625   8181   107  6797  1384
  387  380.4566 469.9178   8287   106  6381  1906
  388  380.2132 469.8937   8210    77  9555 -1345
  389  380.1300 469.8696   8278    68  7556   722
  390  380.1576 469.9692   8299    21  6824  1475
  391  380.1570 469.9731   8310    11  6813  1497
  392  380.2123 469.8940   8225    85  5934  2291
  393  380.2976 469.8637   8279    54  6383  1896
  394  380.1300 469.8713   8270     9  5259  3011
  395  380.0044 469.9953   8316    46  5281  3035
  396  380.0758 469.9455   8255    61  9530 -1275
  397  380.2128 469.8931   8228    27  5953  2275
  398  380.1293 469.8711   8183    45  5851  2332
  399  380.0775 469.9440   8204    21  7493   711
  400  380.1264 469.8686   8277    73  7818   459
  401  379.9244 469.9712   8195    82  5905  2290
  402  380.0732 469.7989   8279    84  7871   408
  403  380.1256 469.8693   8228    51  5878  2350
  404  380.0002 469.9199   8205    23  5895  2310
  405  379.9272 469.9710   8247    42  7563   684
  406  379.8778 469.8994   8211    36  7884   327
  407  379.8002 469.9455   8232    21  6370  1862
  408  379.9991 469.8431   8214    18  6045  2169
  409  380.0730 469.9480   8209     5  6807  1402
  410  380.1251 469.8692   8214     5  5903  2311
  411  379.9235 469.9700   8272    58  5868  2404
  412  379.8810 469.6427   8295    23  9669 -1374
  413  379.7515 469.6496   8189   106  7864   325
  414  379.9705 469.8886   8211    22  7490   721
  415  379.8717 469.8950   8252    41  5296  2956
  416  379.8714 469.8932   8235    17  7516   719
  417  379.8759 469.9000   8231     4  5282  2949
  418  379.7690 469.8684   8224     7  7899   325
  419  379.6172 469.8173   8286    62  5293  2993
  420  379.5753 469.8835   8194    92  9634 -1440
  421  379.8900 469.7298   8213    19  9684 -1471
  422  379.7983 469.9468   8265    52  9635 -1370
  423  379.7693 469.8672   8225    40  7516   709
  424  379.4646 469.7812   8164    61  9498 -1334
  425  379.4333 469.7687   8188    24  7503   685
  426  379.6852 469.8654   8212    24  5865  2347
  427  379.6990 469.8227   8185    27  5953  2232
  428  379.7684 469.8679   8200    15  5896  2304
  429  379.3936 469.8577   8189    11  6702  1487
  430  379.4321 469.7689   8169    20  5923  2246
  431  379.3921 469.8571   8161     8  5839  2322
  432  379.6120 470.1325   8186    25  5911  2275
  433  379.5955 469.8904   8196    10  6380  1816
  434  379.5294 469.8333   8271    75  5316  2955
  435  379.3933 469.8598   8185    86  5223  2962
  436  379.4303 469.7694   8115    70  5281  2834
  437  379.5029 469.8217   8165    50  5876  2289
  438  379.3921 469.8574   8151    14  5257  2894
  439  379.4599 469.9115   8142     9  5825  2317
  440  379.3938 469.8576   8184    42  9482 -1298
  441  379.3739 469.7683   8212    28  9517 -1305
  442  379.3902 469.8585   8190    22  6764  1426
  443  379.3903 469.8578   8140    50  7557   583
  444  379.3922 469.8600   8159    19  5957  2202
  445  379.4630 469.7822   8094    65  9497 -1403
  446  379.3931 469.8573   8186    92  6322  1864
  447  379.3908 469.8561   8141    45  7528   613
  448  379.3902 469.8553   8178    37  6351  1827
  449  379.3902 469.8582   8140    38  6396  1744
  450  379.4622 469.7830   8163    23  5835  2328
  451  379.3917 469.8580   8127    36  6752  1375
  452  379.3907 469.8581   8165    38  7552   613
  453  379.3901 469.8576   8190    25  6401  1789
  454  379.3898 469.8586   8095    95  6400  1695
  455  379.3920 469.8579   8177    82  5809  2368
  456  379.3903 469.8576   8116    61  6371  1745
  457  379.3877 469.8575   8157    41  5181  2976
  458  379.3899 469.8584   8084    73  5206  2878
  459  379.3875 469.8596   8080     4  6834  1246
  460  379.2939 469.7350   8054    26  7892   162
  461  379.3713 469.7696   8105    51  9515 -1410
  462  379.3710 469.7710   8062    43  6775  1287
  463  379.5321 469.8103   8085    23  6447  1638
  464  379.4279 469.7712   8101    16  5905  2196
  465  379.3886 469.8588   8085    16  5882  2203
  466  379.3709 469.7710   8008    77  5179  2829
  467  379.3879 469.8603   8102    94  5811  2291
  468  379.3871 469.8585   8107     5  6426  1681
  469  379.4466 469.7596   7993   114  6795  1198
  470  379.3329 469.7280   8063    70  9488 -1425
  471  379.4103 469.6768   8079    16  7508   571
  472  379.2937 469.7334   8102    23  5878  2224
  473  379.3143 469.8277   8030    72  7832   198
  474  379.4854 469.7267   8093    63  5842  2251
  475  379.2339 469.8660   8004    89  5839  2165
  476  379.4181 469.4546   8021    17  6715  1306
  477  379.3320 469.6366   8123   102  6381  1742
  478  379.3332 469.6365   8038    85  5282  2756
  479  379.3744 469.7180   8066    28  6792  1274
  480  379.4266 469.9413   8123    57  7510   613
  481  379.3750 469.8122   8045    78  6817  1228
  482  379.3320 469.5022   8057    12  7963    94
  483  379.1991 469.5025   8075    18  7515   560
  484  379.4096 469.6776   8017    58  5876  2141
  485  379.2329 469.8649   8041    24  7901   140
  486  379.3099 469.9296   7974    67  5872  2102
  487  379.4049 469.7410   7944    30  5854  2090
  488  379.3553 469.4675   7915    29  6387  1528
  489  379.2573 469.5825   7996    81  5930  2066
  490  379.1038 469.4857   7902    94  5906  1996
  491  379.3446 469.6552   7979    77  9603 -1624
  492  379.4616 469.6443   8029    50  5876  2153
  493  379.3459 469.6552   8038     9  7599   439
  494  379.4055 469.5571   8039     1  7981    58
  495  379.3656 469.3705   8000    39  7483   517
  496  379.2576 469.5939   8043    43  5264  2779
  497  379.1125 469.4825   7942   101  6839  1103
  498  379.2760 469.4162   7934     8  6389  1545
  499  379.2395 469.6405   7987    53  6890  1097
