# Supplementary material for: Maximum likelihood-based estimation of diffusion coefficient is quick and reliable method for analyzing estradiol actions on surface receptor movements
Source: Front Neuroinform. 2023 Mar 8;17:1005936. doi: 10.3389/fninf.2023.1005936 (PMC10031098; doi:10.3389/fninf.2023.1005936)
Supplement: Supplementary file 3 [file Data_Sheet_3.ZIP › 01-measured/00-Immobile/37C/workstate_27_0300.dat]

  222  353.5003 288.5002   5363     0  5340    23
  223  353.5002 288.5000   5369     6  4289  1080
  224  353.5000 288.4998   5446    77  4080  1366
  225  353.5004 288.4998   5417    29  5972  -555
  226  353.7999 288.4002   5449    32  5925  -476
  227  353.8332 288.1672   5478    29  4492   986
  228  353.8882 288.6660   5367   111  5245   122
  229  353.9990 288.2864   5431    64  4195  1236
  230  353.5005 288.5001   5388    43  4533   855
  231  353.5001 288.5000   5336    52  4307  1029
  232  353.9997 288.7139   5337     1  4104  1233
  233  353.8887 288.6665   5360    23  4607   753
  234  353.8883 288.6663   5358     2  4572   786
  235  353.9992 288.7138   5340    18  4388   952
  236  353.8884 288.6663   5434    94  4095  1339
  237  353.9998 288.5000   5402    32  4630   772
  238  353.9998 288.7991   5392    10  4351  1041
  239  354.0900 288.6370   5400     8  4079  1321
  240  354.0905 288.6368   5354    46  4279  1075
  241  353.8886 288.6669   5353     1  5231   122
  242  353.8889 288.6668   5326    27  5698  -372
  243  353.9995 288.7141   5303    23  4122  1181
  244  353.8758 288.8742   5333    30  4548   785
  245  354.0001 289.0001   5391    58  4372  1019
  246  353.9994 288.7997   5354    37  4375   979
  247  353.8467 288.5398   5380    26  4519   861
  248  354.0900 288.6370   5343    37  4099  1244
  249  354.0001 288.7998   5342     1  5595  -253
  250  354.0006 288.8000   5312    30  4561   751
  251  354.3824 288.6164   5312     0  4336   976
  252  354.0906 288.6369   5386    74  4528   858
  253  353.9998 288.8005   5303    83  4092  1211
  254  353.9999 288.8003   5290    13  5490  -200
  255  354.3843 288.6167   5353    63  5166   187
  256  354.4654 288.8651   5364    11  5519  -155
  257  353.9172 288.6684   5355     9  4323  1032
  258  354.0006 288.8007   5324    31  4330   994
  259  354.0006 288.8008   5337    13  5158   179
  260  354.3834 288.6158   5361    24  4358  1003
  261  354.3835 288.6168   5362     1  4367   995
  262  354.4993 288.9997   5314    48  4303  1011
  263  354.3571 288.7861   5328    14  4491   837
  264  354.3836 288.6165   5374    46  4064  1310
  265  354.4988 288.7156   5285    89  5124   161
  266  354.4646 288.8666   5342    57  3938  1404
  267  354.5866 288.8819   5443   101  5634  -191
  268  354.4662 288.8664   5316   127  4246  1070
  269  354.4661 288.8662   5346    30  4244  1102
  270  354.3835 288.6172   5373    27  4238  1135
  271  354.4662 288.8659   5344    29  4091  1253
  272  354.5004 288.7149   5340     4  3932  1408
  273  354.5876 288.8815   5334     6  4251  1083
  274  354.4998 288.7783   5358    24  4348  1010
  275  354.4658 288.8668   5313    45  4248  1065
  276  354.4991 288.9988   5345    32  4512   833
  277  354.5002 288.9992   5330    15  5074   256
  278  354.4666 288.8655   5372    42  4046  1326
  279  354.3850 288.6174   5302    70  4169  1133
  280  354.5877 288.8813   5316    14  4101  1215
  281  354.5002 288.9998   5334    18  5507  -173
  282  354.4999 288.7146   5296    38  3917  1379
  283  354.5876 288.8817   5372    76  4477   895
  284  354.5621 288.7500   5369     3  3935  1434
  285  354.5886 288.8814   5313    56  4083  1230
  286  354.5006 288.7158   5331    18  5445  -114
  287  354.4999 288.9999   5348    17  4322  1026
  288  354.6668 288.9167   5297    51  4186  1111
  289  354.5883 288.8818   5276    21  4288   988
  290  354.5882 288.8817   5316    40  4218  1098
  291  354.5891 288.8816   5329    13  4174  1155
  292  354.5888 288.8819   5359    30  4263  1096
  293  354.5881 288.8818   5316    43  4330   986
  294  354.5886 288.8814   5327    11  5452  -125
  295  354.5004 289.0002   5443   116  4024  1419
  296  354.5882 288.8814   5346    97  5382   -36
  297  354.5889 288.8817   5307    39  4278  1029
  298  354.7229 288.8893   5367    60  4016  1351
  299  354.5006 288.7149   5283    84  4183  1100
  300  354.5877 288.8818   5326    43  4433   893
  301  354.5886 288.8837   5323     3  4444   879
  302  354.5888 288.8821   5268    55  4025  1243
  303  354.5890 288.8817   5317    49  4023  1294
  304  354.5897 288.8815   5292    25  3872  1420
  305  354.5889 288.8833   5297     5  4154  1143
  306  354.5882 288.8816   5270    27  3862  1408
  307  354.7215 288.8893   5339    69  4425   914
  308  354.8408 288.8415   5368    29  5078   290
  309  354.8409 288.8416   5377     9  5315    62
  310  354.5898 288.8805   5236   141  3840  1396
  311  354.5883 288.8812   5304    68  5305    -1
  312  354.5895 288.8806   5297     7  5004   293
  313  354.6259 288.7494   5295     2  4264  1031
  314  354.6018 288.6012   5267    28  3863  1404
  315  354.6267 288.7496   5313    46  5237    76
  316  354.5889 288.8808   5267    46  4429   838
  317  354.5890 288.8815   5247    20  4195  1052
  318  354.7215 288.8874   5233    14  4146  1087
  319  354.8419 288.8403   5278    45  3932  1346
  320  354.5897 288.8820   5267    11  5006   261
  321  354.5899 288.8810   5212    55  4170  1042
  322  354.8422 288.8413   5222    10  3819  1403
  323  354.7216 288.8873   5259    37  4127  1132
  324  354.7217 288.8885   5209    50  3807  1402
  325  354.7224 288.8881   5278    69  4290   988
  326  354.8998 288.9494   5256    22  3823  1433
  327  354.7225 288.8875   5226    30  3818  1408
  328  354.8994 288.9485   5271    45  5162   109
  329  354.8419 288.8411   5277     6  5190    87
  330  354.7222 288.8887   5258    19  4373   885
  331  354.7228 288.8878   5295    37  4133  1162
  332  354.8432 288.8410   5238    57  4154  1084
  333  354.8408 288.8415   5298    60  3918  1380
  334  354.8423 288.8416   5293     5  4930   363
  335  354.8407 288.8400   5219    74  5176    43
  336  354.8408 288.8408   5270    51  5087   183
  337  354.7642 288.7633   5287    17  3913  1374
  338  354.5898 288.8802   5254    33  4263   991
  339  354.8416 288.8419   5263     9  4385   878
  340  354.7615 288.6199   5329    66  4348   981
  341  354.5888 288.8801   5250    79  4152  1098
  342  354.6261 288.7487   5281    31  4114  1167
  343  354.7621 288.6185   5269    12  4350   919
  344  354.9117 288.7824   5316    47  4899   417
  345  354.8419 288.8399   5265    51  4351   914
  346  354.8410 288.8394   5209    56  4149  1060
  347  354.5015 288.7755   5207     2  4337   870
  348  354.5015 288.7759   5236    29  4083  1153
  349  354.8410 288.8394   5219    17  3801  1418
  350  354.8493 288.6985   5196    23  4196  1000
  351  354.7268 288.4998   5254    58  4197  1057
  352  354.6994 288.1025   5266    12  5010   256
  353  354.7883 288.3688   5253    13  5209    44
  354  354.5016 288.2244   5218    35  5151    67
  355  354.7484 288.2519   5241    23  4934   307
  356  354.7614 288.6189   5223    18  3894  1329
  357  354.7267 288.5000   5284    61  5165   119
  358  354.6495 288.5986   5239    45  4302   937
  359  354.5009 288.2238   5232     7  3727  1505
  360  354.5002 288.4999   5285    53  3736  1549
  361  354.5303 288.3538   5227    58  4136  1091
  362  354.5008 288.4997   5243    16  3911  1332
  363  354.5008 288.4994   5170    73  3755  1415
  364  354.4998 288.4993   5188    18  4323   865
  365  354.4996 288.4998   5205    17  4015  1190
  366  354.5255 288.6308   5265    60  4310   955
  367  354.3686 288.2649   5217    48  4061  1156
  368  354.5290 288.3546   5224     7  4949   275
  369  354.4113 288.1197   5156    68  5019   137
  370  354.4987 288.2235   5196    40  4943   253
  371  354.4122 288.1199   5193     3  4894   299
  372  354.2510 288.2507   5285    92  3723  1562
  373  354.3697 288.2634   5268    17  4068  1200
  374  354.4112 288.1206   5221    47  4916   305
  375  354.4117 288.1196   5181    40  4895   286
  376  354.4114 288.1194   5160    21  5077    83
  377  354.1605 288.1583   5226    66  5061   165
  378  354.1594 288.1592   5156    70  3940  1216
  379  354.1598 288.1593   5261   105  4154  1107
  380  354.3741 288.2519   5245    16  3890  1355
  381  354.2779 288.1134   5201    44  4052  1149
  382  354.1011 288.0507   5215    14  4887   328
  383  354.1580 288.1588   5151    64  4006  1145
  384  354.1577 288.1592   5196    45  4858   338
  385  354.1569 288.1603   5174    22  3868  1306
  386  354.2772 288.1118   5110    64  4068  1042
  387  354.0006 288.3519   5158    48  4889   269
  388  354.1003 288.0510   5188    30  4121  1067
  389  353.9093 288.0924   5170    18  3989  1181
  390  353.8744 288.3124   5206    36  3688  1518
  391  353.8754 288.3127   5137    69  4891   246
  392  354.1567 288.1589   5179    42  4042  1137
  393  354.0001 288.2661   5093    86  4027  1066
  394  353.8745 288.3126   5128    35  4854   274
  395  353.9409 288.1765   5145    17  4272   873
  396  353.9409 288.1765   5073    72  4014  1059
  397  353.8744 288.3120   5135    62  3986  1149
  398  353.9416 288.1763   5082    53  5083    -1
  399  353.7226 287.8906   5095    13  3656  1439
  400  353.8085 288.0475   5167    72  4851   316
  401  353.7893 288.0018   5099    68  4833   266
  402  353.8996 287.9512   5136    37  5043    93
  403  353.7154 288.4984   5139     3  5136     3
  404  353.6672 288.0009   5109    30  3997  1112
  405  353.7338 288.3328   5086    23  4834   252
  406  353.8086 288.0479   5100    14  4844   256
  407  353.6669 288.3328   5127    27  4036  1091
  408  353.5890 288.1178   5105    22  4023  1082
  409  353.6486 288.0009   5118    13  3805  1313
  410  353.7890 288.0018   5077    41  4253   824
  411  353.8087 288.0480   5108    31  4015  1093
  412  353.4394 288.2496   5070    38  4767   303
  413  353.5890 287.8836   5100    30  4036  1064
  414  353.5010 288.0009   5119    19  3647  1472
  415  353.5012 288.0014   5102    17  4047  1055
  416  353.6259 288.2499   5110     8  5153   -43
  417  353.5009 288.0010   5111     1  3998  1113
  418  353.5012 288.0010   5089    22  5165   -76
  419  353.5008 288.0008   5135    46  4240   895
  420  353.5011 288.0015   5128     7  5153   -25
  421  353.5340 288.1341   5078    50  4845   233
  422  353.4132 288.1187   5096    18  3913  1183
  423  353.5002 288.0020   5070    26  4800   270
  424  353.4130 288.1172   5071     1  4017  1054
  425  353.4123 288.1172   5127    56  3813  1314
  426  353.5000 288.0003   5116    11  4025  1091
  427  353.4131 288.1176   5087    29  4178   909
  428  353.5007 288.0015   5053    34  4033  1020
  429  353.5322 288.1337   5028    25  3979  1049
  430  353.4105 288.1178   5073    45  4773   300
  431  353.5000 288.0002   5125    52  4964   161
  432  353.4120 288.1184   5016   109  4949    67
  433  353.4130 288.1180   5047    31  4181   866
  434  353.4123 288.1175   5021    26  4893   128
  435  353.4111 288.1182   5070    49  3922  1148
  436  353.4996 288.0002   5013    57  3745  1268
  437  353.4977 288.0002   5034    21  4983    51
  438  353.4117 288.1182   5017    17  3733  1284
  439  353.4121 288.1182   5063    46  4000  1063
  440  353.4111 288.1170   5073    10  4188   885
  441  353.4993 288.2850   5011    62  4928    83
  442  353.1531 288.4603   5058    47  3680  1378
  443  353.0833 288.3319   4987    71  4722   265
  444  353.4108 288.1175   5048    61  4029  1019
  445  353.4989 288.0006   5046     2  5008    38
  446  353.2776 288.1113   5027    19  3635  1392
  447  353.4112 288.1178   5063    36  4001  1062
  448  353.4649 287.8675   5034    29  4178   856
  449  353.4987 288.0006   5011    23  4706   305
  450  353.4110 288.1165   5017     6  3618  1399
  451  353.4112 288.1168   5066    49  3617  1449
  452  353.4106 288.1167   5083    17  5034    49
  453  353.4981 288.0005   5012    71  4164   848
  454  353.3740 288.2498   5044    32  3918  1126
  455  353.4107 288.1192   5096    52  4118   978
  456  353.4106 288.1191   4975   121  4768   207
  457  353.3114 288.0628   5012    37  3983  1029
  458  353.2297 287.8472   5060    48  5061    -1
  459  353.1658 288.0007   4985    75  4009   976
  460  353.3113 288.0622   5036    51  3986  1050
  461  353.2768 288.1105   5019    17  3552  1467
  462  353.3559 287.7872   5006    13  3994  1012
  463  353.1255 288.1248   4975    31  3555  1420
  464  353.0007 288.0004   4942    33  3687  1255
  465  352.8192 287.8190   4965    23  3956  1009
  466  353.0009 288.0001   4960     5  3723  1237
  467  353.2845 288.3557   4949    11  5051  -102
  468  353.1661 288.0007   4964    15  4171   793
  469  353.0007 288.1993   4953    11  5014   -61
  470  353.0002 288.0001   4931    22  4162   769
  471  353.1534 288.4598   4936     5  4642   294
  472  353.0829 288.3321   4979    43  4126   853
  473  353.1809 288.1812   4908    71  4668   240
  474  353.0007 288.2000   4942    34  5013   -71
  475  353.1117 288.3329   4961    19  4147   814
  476  353.1250 288.1251   4973    12  3543  1430
  477  353.1659 288.0002   4924    49  3495  1429
  478  353.1810 288.1815   4923     1  4124   799
  479  353.0770 288.1533   4961    38  3513  1448
  480  353.0006 288.2004   4955     6  4723   232
  481  352.8337 288.1664   4901    54  4724   177
  482  352.9999 287.9996   4913    12  3752  1161
  483  352.9174 288.1661   4965    52  4682   283
  484  352.9999 288.2001   4930    35  3899  1031
  485  352.9994 288.0010   4911    19  3843  1068
  486  353.0008 288.2002   4941    30  5114  -173
  487  353.0000 288.1999   4953    12  5046   -93
  488  352.9093 288.3625   4961     8  3693  1268
  489  352.9994 288.0004   4952     9  3973   979
  490  353.0004 288.0004   4922    30  4118   804
  491  353.1250 288.1246   4912    10  5066  -154
  492  352.9996 288.0001   4983    71  3955  1028
  493  352.9090 288.3628   4957    26  5146  -189
  494  352.9997 288.1994   4932    25  3685  1247
  495  353.0001 288.0004   4910    22  3916   994
  496  352.9996 288.0013   4924    14  3699  1225
  497  353.0000 288.2853   4930     6  5149  -219
  498  353.0001 288.0001   4905    25  3731  1174
  499  353.0002 288.0002   4851    54  3557  1294
