# Supplementary material for: Maximum likelihood-based estimation of diffusion coefficient is quick and reliable method for analyzing estradiol actions on surface receptor movements
Source: Front Neuroinform. 2023 Mar 8;17:1005936. doi: 10.3389/fninf.2023.1005936 (PMC10031098; doi:10.3389/fninf.2023.1005936)
Supplement: Supplementary file 3 [file Data_Sheet_3.ZIP › 01-measured/00-Immobile/RoomTemperature/workstate_09_0001.dat]

    0  150.5001 12.8000   5267     0  3674  1593
    1  150.5007 12.7997   5271     4  4901   370
    2  150.4996 12.5003   5304    33  4862   442
    3  150.5003 12.5000   5293    11  3810  1483
    4  150.4995 12.5000   5454   161  3852  1602
    5  150.4997 12.5000   5533    79  5036   497
    6  150.4999 12.5009   5461    72  5009   452
    7  150.5001 12.5006   5292   169  4925   367
    8  150.5006 12.5013   5306    14  4890   416
    9  150.5000 12.4991   5339    33  3744  1595
   10  150.5002 12.4995   5367    28  3736  1631
   11  150.5000 12.5001   5255   112  4881   374
   12  150.5002 12.5001   5409   154  4867   542
   13  150.4999 12.5005   5391    18  3735  1656
   14  150.5003 12.5002   5289   102  4852   437
   15  150.4543 12.3642   5425   136  3777  1648
   16  150.6151 12.3848   5380    45  4872   508
   17  150.5002 12.5008   5347    33  4377   970
   18  150.5007 12.7132   5401    54  3853  1548
   19  150.5019 12.5013   5349    52  3728  1621
   20  150.5004 12.5008   5377    28  4857   520
   21  150.5000 12.5005   5448    71  4382  1066
   22  150.4999 12.0017   5438    10  4405  1033
   23  150.5002 12.5002   5311   127  4869   442
   24  150.4997 12.7999   5386    75  3675  1711
   25  150.5001 12.5011   5279   107  3821  1458
   26  150.5002 12.5004   5265    14  4314   951
   27  150.4996 12.4993   5457   192  3770  1687
   28  150.4998 12.5003   5429    28  3699  1730
   29  150.5010 12.5003   5345    84  3727  1618
   30  150.7005 12.6996   5304    41  3728  1576
   31  150.5007 12.4999   5407   103  3638  1769
   32  150.5014 12.5002   5317    90  4823   494
   33  150.5014 12.5007   5311     6  3655  1656
   34  150.6157 12.6153   5262    49  4909   353
   35  150.6157 12.6153   5273    11  4428   845
   36  150.6162 12.3854   5261    12  3624  1637
   37  150.5453 12.6370   5252     9  4867   385
   38  150.5006 12.5005   5318    66  3615  1703
   39  150.5003 12.4999   5311     7  4785   526
   40  150.3855 12.6150   5354    43  4330  1024
   41  150.3853 12.6166   5255    99  3784  1471
   42  150.5011 12.5011   5259     4  3698  1561
   43  150.5015 12.5005   5236    23  4306   930
   44  150.6666 12.8885   5168    68  3722  1446
   45  150.5015 12.5005   5234    66  4406   828
   46  150.5018 12.5009   5214    20  4360   854
   47  150.5012 12.5006   5182    32  3591  1591
   48  150.8739 12.8741   5255    73  4792   463
   49  150.7004 12.7003   5189    66  3701  1488
   50  150.5011 12.5005   5232    43  4305   927
   51  150.6155 12.6155   5255    23  3713  1542
   52  150.5011 12.5001   5253     2  4830   423
   53  150.6152 12.6157   5218    35  3731  1487
   54  150.6372 12.5462   5121    97  3679  1442
   55  150.5012 12.4999   5181    60  4830   351
   56  150.5016 12.5002   5147    34  3666  1481
   57  150.9987 12.4999   5206    59  3566  1640
   58  150.5003 12.5004   5215     9  4364   851
   59  150.5007 12.5002   5158    57  4293   865
   60  150.5009 12.5003   5122    36  4756   366
   61  150.8748 12.8739   5159    37  4288   871
   62  150.8884 12.6659   5152     7  3534  1618
   63  150.6374 12.5455   5128    24  4836   292
   64  150.5023 12.5005   5182    54  3662  1520
   65  150.5008 12.7997   5122    60  3554  1568
   66  150.7004 12.7000   5144    22  3561  1583
   67  150.5015 12.5002   5113    31  4803   310
   68  150.6166 12.6155   5173    60  3487  1686
   69  150.7136 12.4997   5219    46  4285   934
   70  150.7135 12.5003   5156    63  3651  1505
   71  150.5014 12.5002   5134    22  4783   351
   72  150.5020 12.5009   5196    62  3561  1635
   73  150.6157 12.3850   5210    14  3525  1685
   74  150.5006 12.5007   5176    34  4784   392
   75  150.5014 12.5015   5193    17  4246   947
   76  150.6157 12.3858   5248    55  4260   988
   77  150.5016 12.5001   5147   101  4277   870
   78  150.6011 12.5995   5222    75  4755   467
   79  150.6158 12.6155   5211    11  3528  1683
   80  150.5005 12.7132   5167    44  4255   912
   81  150.6156 12.3853   5223    56  3505  1718
   82  150.5005 12.5009   5174    49  3509  1665
   83  150.8005 12.5002   5108    66  4787   321
   84  150.7003 12.6994   5114     6  3622  1492
   85  150.5023 12.5000   5135    21  3525  1610
   86  150.5010 12.5009   5148    13  4862   286
   87  150.6163 12.3852   5211    63  4243   968
   88  150.5017 12.5004   5157    54  3525  1632
   89  150.5466 12.6367   5187    30  3626  1561
   90  150.5021 12.5003   5169    18  4254   915
   91  150.6161 12.3851   5253    84  3543  1710
   92  150.7142 12.5000   5207    46  3523  1684
   93  150.5011 12.5005   5104   103  3595  1509
   94  150.5021 12.5006   5151    47  4284   867
   95  150.6164 12.6154   5184    33  3516  1668
   96  150.8887 12.6665   5129    55  4800   329
   97  150.5011 12.5010   5088    41  3587  1501
   98  150.5013 12.5009   5067    21  3479  1588
   99  150.5007 12.4999   5118    51  3484  1634
  100  150.5009 12.4998   5166    48  4248   918
  101  150.6166 12.6156   5130    36  3652  1478
  102  150.5020 12.5002   5109    21  4746   363
  103  150.7139 12.5711   5035    74  3528  1507
  104  150.7014 12.6995   5110    75  4766   344
  105  150.6158 12.3858   5179    69  3622  1557
  106  150.5011 12.4986   5078   101  4236   842
  107  150.5463 12.6364   5105    27  3485  1620
  108  150.5019 12.5007   5108     3  3500  1608
  109  150.5014 12.5004   5115     7  3569  1546
  110  150.5016 12.4997   5100    15  4752   348
  111  150.9992 12.5002   4993   107  4259   734
  112  150.5007 12.5005   5010    17  4247   763
  113  150.5462 12.6365   4967    43  3511  1456
  114  150.6152 12.6154   5104   137  4703   401
  115  150.5014 12.5000   5098     6  4268   830
  116  150.5007 12.4995   5115    17  4261   854
  117  150.5010 12.5009   5084    31  4209   875
  118  150.5012 12.5013   5108    24  4754   354
  119  150.7144 12.5012   5147    39  3536  1611
  120  150.7138 12.5004   5071    76  4745   326
  121  150.7145 12.5006   5063     8  4229   834
  122  150.5007 12.4998   5144    81  4194   950
  123  150.5011 12.4999   5154    10  3565  1589
  124  150.7154 12.5009   5091    63  4712   379
  125  151.0898 12.6365   5036    55  3431  1605
  126  150.8888 12.6669   5015    21  4173   842
  127  150.5005 12.5007   4979    36  4724   255
  128  150.8883 12.6661   5077    98  3441  1636
  129  150.5007 12.4999   5082     5  4169   913
  130  150.8890 12.6659   5030    52  4700   330
  131  150.5011 12.5007   5063    33  3462  1601
  132  150.6677 12.8883   5015    48  4107   908
  133  150.5010 12.5008   5093    78  4698   395
  134  150.9987 12.5001   4989   104  3503  1486
  135  150.5018 12.5004   4993     4  3402  1591
  136  150.5013 12.5003   5044    51  4734   310
  137  150.8185 12.8172   5034    10  3357  1677
  138  150.8889 12.6661   4997    37  4096   901
  139  150.8189 12.8169   5027    30  4672   355
  140  150.6374 12.4542   5058    31  3484  1574
  141  150.5012 12.5007   5010    48  4654   356
  142  150.7008 12.7002   4945    65  3404  1541
  143  150.5015 12.4999   5026    81  4649   377
  144  150.4998 12.4999   5123    97  4679   444
  145  150.5005 12.4999   5042    81  3458  1584
  146  150.9980 12.5000   4937   105  4091   846
  147  150.8888 12.6660   5044   107  4679   365
  148  150.5014 12.5002   4995    49  3402  1593
  149  150.8886 12.6656   4939    56  3432  1507
  150  150.6375 12.4550   5032    93  4052   980
  151  150.7999 12.5002   4931   101  4632   299
  152  150.9989 12.5001   4956    25  4680   276
  153  150.5012 12.5005   4947     9  3388  1559
  154  150.8890 12.6662   4943     4  4090   853
  155  150.7005 12.7000   4936     7  4708   228
  156  150.7994 12.5999   4955    19  3389  1566
  157  150.5011 12.5002   4989    34  4689   300
  158  150.5462 12.6361   4948    41  3390  1558
  159  150.8887 12.6663   4901    47  4611   290
  160  150.9991 12.7133   4942    41  3397  1545
  161  150.9989 12.7138   4931    11  3367  1564
  162  150.8879 12.6662   4924     7  3435  1489
  163  150.5001 12.9977   4835    89  4591   244
  164  150.9986 12.5003   4832     3  4606   226
  165  150.8747 12.8741   4861    29  4614   247
  166  150.8748 12.8741   4878    17  3365  1513
  167  150.8332 12.8332   4854    24  3473  1381
  168  150.5003 12.5002   4915    61  3456  1459
  169  150.7009 12.6999   4942    27  3416  1526
  170  150.6375 12.5461   4923    19  3370  1553
  171  150.8746 12.8739   4878    45  4595   283
  172  150.6672 12.8878   4888    10  4124   764
  173  150.9992 12.7137   4900    12  3352  1548
  174  150.7007 12.6997   4925    25  4619   306
  175  150.8886 12.6666   4906    19  4094   812
  176  150.6674 12.8875   4875    31  3366  1509
  177  150.9985 12.5000   4841    34  4574   267
  178  150.9992 12.7143   4934    93  3435  1499
  179  150.5005 12.5002   4868    66  3401  1467
  180  150.9996 12.7144   4915    47  3359  1556
  181  150.8007 12.5007   4936    21  3331  1605
  182  150.7139 12.9984   4928     8  3391  1537
  183  150.9993 12.4999   4936     8  4103   833
  184  150.8332 12.8331   4914    22  3488  1426
  185  150.9991 12.5002   4902    12  3346  1556
  186  150.8881 12.6672   4955    53  3455  1500
  187  150.7008 12.6997   4959     4  4605   354
  188  150.9987 12.7133   4839   120  4619   220
  189  150.8888 12.6666   4897    58  3359  1538
  190  150.8745 12.8743   4881    16  4536   345
  191  150.8888 12.6664   4862    19  4565   297
  192  150.8883 12.6664   4841    21  3458  1383
  193  150.5468 12.6368   4869    28  3335  1534
  194  150.5016 12.5007   4912    43  3454  1458
  195  150.8747 12.8742   4882    30  3422  1460
  196  150.8742 12.8741   4868    14  4544   324
  197  150.9990 12.7134   4889    21  3354  1535
  198  150.8882 12.6660   4848    41  4121   727
  199  150.9992 12.7138   4887    39  3476  1411
  200  150.6674 12.8879   4933    46  4529   404
  201  150.8741 12.8742   4899    34  4060   839
  202  150.8887 12.6668   4864    35  3328  1536
  203  150.8004 12.5009   4946    82  3453  1493
  204  150.5467 12.6367   4905    41  4509   396
  205  150.8886 12.6672   4899     6  3411  1488
  206  150.8747 12.8738   4886    13  4090   796
  207  150.8751 12.8740   4874    12  3431  1443
  208  150.8746 12.8739   4871     3  4066   805
  209  150.8746 12.8743   4846    25  4086   760
  210  150.5464 12.6369   4926    80  3290  1636
  211  150.5016 12.5008   4937    11  3319  1618
  212  150.8182 12.8176   4848    89  3267  1581
  213  150.8181 12.8180   4871    23  3245  1626
  214  150.8892 12.6666   4917    46  3998   919
  215  150.9993 12.7995   4855    62  3248  1607
  216  150.8888 12.6661   4846     9  3279  1567
  217  150.8004 12.5005   4895    49  4526   369
  218  150.9983 12.7137   4851    44  4043   808
  219  150.8746 12.8742   4812    39  3339  1473
  220  150.8750 12.8741   4813     1  3291  1522
  221  150.9994 12.7987   4833    20  3419  1414
  222  150.8888 12.6668   4793    40  4488   305
  223  150.6674 12.8879   4799     6  4451   348
  224  150.8742 12.8744   4813    14  3353  1460
  225  150.8743 12.8742   4776    37  3246  1530
  226  150.8747 12.8735   4802    26  4448   354
  227  150.7007 12.6997   4810     8  3369  1441
  228  150.8747 12.8740   4844    34  4452   392
  229  150.9997 12.7140   4845     1  3273  1572
  230  150.9990 12.7137   4810    35  3388  1422
  231  150.8889 12.6666   4838    28  3302  1536
  232  150.6677 12.8882   4835     3  4002   833
  233  150.7004 12.7005   4864    29  4433   431
  234  150.8746 12.8746   4795    69  3271  1524
  235  150.8743 12.8743   4847    52  3990   857
  236  150.8744 12.8746   4776    71  3373  1403
  237  150.8750 12.8740   4883   107  4008   875
  238  150.9993 12.7995   4844    39  4412   432
  239  150.8887 12.6668   4832    12  4506   326
  240  150.8886 12.6669   4827     5  3353  1474
  241  150.5003 12.5003   4839    12  3924   915
  242  150.8753 12.8740   4824    15  3943   881
  243  150.9094 12.6359   4828     4  4470   358
  244  151.0005 12.7139   4793    35  3348  1445
  245  150.9996 12.7136   4777    16  3970   807
  246  150.9994 12.7138   4810    33  3263  1547
  247  150.8745 12.8740   4773    37  3934   839
  248  150.8749 12.8740   4793    20  3994   799
  249  150.6676 12.7501   4727    66  3300  1427
  250  150.9990 12.7136   4746    19  4457   289
  251  150.9993 12.7136   4684    62  3299  1385
  252  150.9986 12.7137   4757    73  4478   279
  253  150.9990 12.7142   4747    10  4013   734
  254  150.5012 12.5005   4804    57  4438   366
  255  150.6170 12.6168   4813     9  3972   841
  256  150.8751 12.8739   4782    31  3161  1621
  257  150.6672 12.8879   4865    83  3967   898
  258  150.6158 12.6161   4879    14  4469   410
  259  150.6161 12.6167   4843    36  3278  1565
  260  150.6679 12.7495   4839     4  3272  1567
  261  150.8889 12.6669   4779    60  3255  1524
  262  150.8182 12.8181   4814    35  3941   873
  263  150.8741 12.8734   4756    58  3219  1537
  264  150.8743 12.8736   4783    27  3148  1635
  265  150.7008 12.7002   4707    76  3943   764
  266  150.6169 12.6159   4722    15  4493   229
  267  150.8889 12.6668   4693    29  3241  1452
  268  150.8188 12.8176   4819   126  4468   351
  269  150.5469 12.6370   4715   104  3209  1506
  270  150.5015 12.5011   4795    80  3908   887
  271  150.9997 12.7988   4768    27  3944   824
  272  150.6673 12.8883   4746    22  4435   311
  273  150.9993 12.7995   4742     4  3300  1442
  274  150.8329 12.8328   4697    45  3985   712
  275  150.9991 12.7135   4750    53  3977   773
  276  150.8000 12.9990   4736    14  3177  1559
  277  150.7010 12.7001   4758    22  4367   391
  278  150.8752 12.8743   4668    90  4396   272
  279  150.8749 12.8744   4748    80  3237  1511
  280  150.8751 12.8739   4738    10  4394   344
  281  150.8750 12.8738   4717    21  3152  1565
  282  150.9993 12.7996   4711     6  3958   753
  283  150.8747 12.8741   4705     6  3253  1452
  284  150.9998 12.7143   4730    25  3151  1579
  285  150.9995 12.7137   4691    39  3895   796
  286  150.8746 12.8739   4689     2  3261  1428
  287  150.8746 12.8744   4691     2  3142  1549
  288  150.8190 12.8176   4756    65  3915   841
  289  150.6172 12.6164   4766    10  3211  1555
  290  150.9994 12.7996   4725    41  3195  1530
  291  150.9999 12.7994   4747    22  3230  1517
  292  150.9998 12.5003   4708    39  3861   847
  293  150.8747 12.8741   4695    13  4371   324
  294  150.8748 12.8742   4668    27  3904   764
  295  150.8328 12.8326   4685    17  3265  1420
  296  150.8751 12.8740   4794   109  4312   482
  297  150.9996 12.7138   4673   121  3872   801
  298  150.9990 12.5000   4696    23  3120  1576
  299  150.8747 12.8740   4647    49  4308   339
  300  150.8747 12.8737   4682    35  3149  1533
  301  150.9993 12.7137   4659    23  3893   766
  302  150.8752 12.8739   4641    18  4376   265
  303  150.9996 12.5005   4635     6  3197  1438
  304  150.9993 12.7140   4686    51  3249  1437
  305  150.8749 12.8736   4692     6  3157  1535
  306  150.8001 12.9989   4674    18  4338   336
  307  150.8331 12.8331   4603    71  3287  1316
  308  150.9998 12.9984   4686    83  3278  1408
  309  150.8753 12.8742   4700    14  3151  1549
  310  151.0000 12.7992   4684    16  3130  1554
  311  150.8747 12.8743   4676     8  3245  1431
  312  150.9998 12.7141   4683     7  3178  1505
  313  150.9992 12.7142   4657    26  3272  1385
  314  150.9993 12.7141   4590    67  4365   225
  315  150.9990 12.9990   4629    39  3132  1497
  316  150.9992 12.9988   4663    34  4350   313
  317  150.8744 12.8746   4595    68  3123  1472
  318  150.8748 12.8739   4686    91  3130  1556
  319  150.8744 12.8748   4627    59  3101  1526
  320  150.8749 12.8745   4643    16  3256  1387
  321  150.8193 12.8183   4690    47  3197  1493
  322  150.9998 12.7994   4613    77  3190  1423
  323  150.8750 12.8735   4630    17  3810   820
  324  150.8747 12.8744   4592    38  3080  1512
  325  150.8747 12.8742   4624    32  3211  1413
  326  150.8749 12.8740   4629     5  3072  1557
  327  150.9997 12.7143   4619    10  3248  1371
  328  150.9996 12.7140   4647    28  4328   319
  329  150.9994 12.7139   4607    40  3163  1444
  330  150.7994 12.6001   4569    38  3107  1462
  331  150.8329 12.8331   4604    35  3137  1467
  332  150.8747 12.8746   4604     0  3082  1522
  333  150.9997 12.7142   4565    39  3220  1345
  334  150.8750 12.8738   4629    64  3114  1515
  335  150.9996 12.7139   4598    31  4257   341
  336  150.8749 12.8741   4642    44  3083  1559
  337  150.9999 12.7140   4620    22  3791   829
  338  150.8753 12.8741   4623     3  4347   276
  339  150.8893 12.6666   4598    25  3147  1451
  340  150.9994 12.7139   4537    61  4210   327
  341  150.9997 12.9988   4616    79  3202  1414
  342  150.8749 12.8747   4626    10  3228  1398
  343  151.0002 12.7148   4616    10  4249   367
  344  150.8750 12.8745   4574    42  4253   321
  345  150.9995 12.7143   4592    18  3155  1437
  346  150.8753 12.8740   4588     4  3187  1401
  347  150.8746 12.8747   4598    10  3216  1382
  348  150.9998 12.9985   4609    11  4256   353
  349  150.8754 12.8738   4607     2  3099  1508
  350  150.9994 12.9987   4661    54  3219  1442
  351  150.9997 12.7137   4614    47  4187   427
  352  150.8748 12.8737   4655    41  3040  1615
  353  150.8749 12.8739   4556    99  3788   768
  354  150.9996 12.9996   4631    75  3758   873
  355  150.9995 12.9989   4580    51  3223  1357
  356  150.9998 12.8003   4637    57  4209   428
  357  150.8182 12.8177   4597    40  3138  1459
  358  150.8746 12.8742   4651    54  4208   443
  359  150.8748 12.8743   4619    32  3122  1497
  360  150.8887 12.6669   4585    34  3099  1486
  361  150.9995 12.9986   4594     9  3197  1397
  362  150.8005 12.9991   4630    36  3192  1438
  363  150.8749 12.8737   4530   100  4212   318
  364  150.8745 12.8744   4536     6  3142  1394
  365  150.8328 12.8328   4555    19  4220   335
  366  150.7999 12.6004   4534    21  4189   345
  367  150.8743 12.8748   4468    66  3142  1326
  368  150.8745 12.8749   4553    85  4158   395
  369  150.8745 12.8736   4580    27  3077  1503
  370  150.8749 12.8746   4579     1  3761   818
  371  150.9988 12.9995   4566    13  4221   345
  372  150.8749 12.8743   4536    30  3071  1465
  373  150.8750 12.8749   4501    35  3151  1350
  374  150.9998 12.7143   4552    51  3092  1460
  375  150.8746 12.8739   4556     4  4209   347
  376  150.8327 12.8328   4546    10  3077  1469
  377  150.8748 12.8748   4537     9  3068  1469
  378  150.9992 12.7141   4579    42  3088  1491
  379  150.7144 12.9994   4554    25  3190  1364
  380  150.8333 12.8331   4537    17  3125  1412
  381  150.8326 12.8325   4501    36  3161  1340
  382  150.9991 12.7140   4477    24  3133  1344
  383  150.8748 12.8742   4567    90  4187   380
  384  150.8747 12.8750   4486    81  3174  1312
  385  150.8334 12.8331   4511    25  3085  1426
  386  150.8333 12.8331   4537    26  3114  1423
  387  150.8335 12.8334   4492    45  3057  1435
  388  150.8746 12.8748   4532    40  4185   347
  389  150.8000 12.6002   4484    48  3037  1447
  390  150.8754 12.8747   4491     7  3668   823
  391  151.0000 12.7144   4486     5  4186   300
  392  150.8750 12.8748   4513    27  4210   303
  393  150.8003 12.6005   4528    15  4151   377
  394  150.9993 12.5004   4427   101  3086  1341
  395  150.8751 12.8748   4401    26  4142   259
  396  150.9996 12.9990   4437    36  4179   258
  397  150.9998 12.9994   4500    63  3067  1433
  398  150.9999 12.7144   4527    27  4172   355
  399  150.8752 12.8745   4492    35  3122  1370
  400  150.8753 12.8748   4382   110  3053  1329
  401  150.9999 12.7144   4465    83  3144  1321
  402  151.0000 12.7144   4441    24  3126  1315
  403  150.9999 12.7146   4491    50  3162  1329
  404  150.8746 12.8748   4425    66  4149   276
  405  150.8332 12.8334   4478    53  4242   236
  406  150.8335 12.8335   4418    60  3064  1354
  407  150.8755 12.8748   4395    23  3077  1318
  408  151.0001 12.7501   4453    58  3117  1336
  409  150.9996 12.9995   4445     8  3095  1350
  410  151.1663 12.8331   4461    16  3124  1337
  411  150.7146 12.9999   4441    20  4183   258
  412  150.8330 12.8329   4467    26  3088  1379
  413  150.6670 12.6671   4412    55  3087  1325
  414  150.9995 12.9996   4492    80  3066  1426
  415  150.9999 12.7498   4453    39  4129   324
  416  150.8335 12.8330   4444     9  3087  1357
  417  150.8749 12.8744   4438     6  4193   245
  418  150.8746 12.8753   4410    28  4142   268
  419  150.6671 12.6668   4373    37  3044  1329
  420  150.8334 12.8334   4440    67  2986  1454
  421  151.0003 12.9997   4379    61  3634   745
  422  150.6671 12.6669   4328    51  4047   281
  423  151.0000 12.7500   4364    36  3160  1204
  424  151.1665 12.8337   4351    13  3066  1285
  425  151.0002 12.9996   4366    15  3152  1214
  426  151.1665 12.8332   4421    55  3072  1349
  427  150.9999 12.7141   4341    80  4149   192
  428  150.8753 12.8745   4417    76  3024  1393
  429  150.8750 12.8744   4374    43  2981  1393
  430  150.9999 12.9994   4396    22  3073  1323
  431  150.9999 12.7147   4382    14  3633   749
  432  151.1995 12.6003   4455    73  3650   805
  433  151.1660 12.8335   4403    52  4095   308
  434  150.9996 12.7145   4378    25  3048  1330
  435  150.9999 12.7501   4310    68  2998  1312
  436  151.0001 12.7500   4364    54  2961  1403
  437  151.0002 12.7146   4326    38  3089  1237
  438  151.0001 12.7144   4379    53  3586   793
  439  151.0002 12.9990   4366    13  3108  1258
  440  150.8752 12.8750   4310    56  3007  1303
  441  151.0000 12.7502   4358    48  3588   770
  442  151.1664 12.8331   4342    16  4177   165
  443  150.9999 12.7147   4408    66  3629   779
  444  150.8756 12.8744   4395    13  4075   320
  445  150.8751 12.8749   4408    13  2977  1431
  446  151.0000 12.7144   4341    67  3004  1337
  447  150.9999 12.5004   4406    65  3644   762
  448  150.6672 12.6667   4310    96  3051  1259
  449  151.1665 12.8330   4400    90  3626   774
  450  151.0004 12.7146   4331    69  2996  1335
  451  150.9999 12.7143   4327     4  3052  1275
  452  150.9999 12.7144   4387    60  2959  1428
  453  150.9996 12.7144   4379     8  3056  1323
  454  151.2856 12.9991   4301    78  4060   241
  455  151.0006 12.7144   4406   105  3570   836
  456  151.1250 12.8741   4367    39  4083   284
  457  150.9994 12.7140   4357    10  3040  1317
  458  151.1247 12.8741   4444    87  2998  1446
  459  150.8753 12.8748   4412    32  3612   800
  460  151.0003 12.7143   4386    26  4044   342
  461  151.0003 12.9987   4397    11  3564   833
  462  151.1668 12.8333   4364    33  3597   767
  463  151.0004 12.9997   4337    27  2935  1402
  464  150.8338 12.8336   4381    44  3582   799
  465  151.0000 12.9994   4368    13  3037  1331
  466  150.6670 12.6670   4306    62  3036  1270
  467  151.3331 12.6671   4319    13  3046  1273
  468  151.0002 13.0000   4357    38  2944  1413
  469  150.9999 13.0000   4329    28  3029  1300
  470  151.0000 13.0000   4270    59  3632   638
  471  151.0001 12.7500   4350    80  3061  1289
  472  150.9999 12.7501   4357     7  3006  1351
  473  151.0001 12.7500   4303    54  4051   252
  474  151.0002 12.9997   4294     9  2971  1323
  475  151.0000 12.7499   4273    21  2949  1324
  476  150.8004 12.6003   4323    50  3565   758
  477  151.0002 12.9998   4386    63  3589   797
  478  150.9997 12.7501   4373    13  3035  1338
  479  151.1666 12.8332   4318    55  2967  1351
  480  150.9998 12.7144   4300    18  2936  1364
  481  151.1668 12.8331   4368    68  3017  1351
  482  151.0002 12.7500   4323    45  4063   260
  483  150.9999 12.7145   4301    22  3555   746
  484  151.1667 12.8332   4323    22  3547   776
  485  151.0003 12.7147   4358    35  4043   315
  486  151.4995 12.5008   4325    33  4060   265
  487  151.2498 13.0000   4285    40  3976   309
  488  151.1664 12.8332   4244    41  2960  1284
  489  150.8334 12.8330   4261    17  3547   714
  490  151.0000 12.5006   4291    30  2961  1330
  491  151.0001 12.7501   4252    39  3530   722
  492  151.0004 12.9998   4312    60  3955   357
  493  150.9999 12.5005   4309     3  3481   828
  494  151.0000 12.7499   4281    28  2926  1355
  495  151.0003 12.7141   4296    15  3496   800
  496  150.9997 13.0000   4278    18  3489   789
  497  151.0000 13.0000   4239    39  2960  1279
  498  151.1664 12.8336   4316    77  3950   366
  499  151.0000 13.0000   4287    29  2890  1397
