# Supplementary material for: Maximum likelihood-based estimation of diffusion coefficient is quick and reliable method for analyzing estradiol actions on surface receptor movements
Source: Front Neuroinform. 2023 Mar 8;17:1005936. doi: 10.3389/fninf.2023.1005936 (PMC10031098; doi:10.3389/fninf.2023.1005936)
Supplement: Supplementary file 3 [file Data_Sheet_3.ZIP › 01-measured/00-Immobile/RoomTemperature/workstate_09_0002.dat]

    0  193.9181 29.6778   6617     0  3623  2994
    1  193.9320 29.6097   6730   113  3281  3449
    2  193.9299 29.5327   6626   104  3856  2770
    3  193.8617 29.5034   6695    69  3906  2789
    4  193.8618 29.5044   6728    33  3624  3104
    5  193.9229 29.6045   6729     1  3202  3527
    6  193.9283 29.5350   6723     6  3276  3447
    7  193.9303 29.6055   6660    63  3932  2728
    8  193.9294 29.6054   6732    72  3594  3138
    9  193.9249 29.5257   6662    70  3185  3477
   10  193.9929 29.5025   6679    17  3163  3516
   11  193.9309 29.5328   6688     9  3799  2889
   12  193.9293 29.5327   6735    47  3029  3706
   13  193.9310 29.5302   6765    30  3252  3513
   14  193.9946 29.5095   6654   111  3119  3535
   15  193.9912 29.5028   6655     1  3590  3065
   16  193.9955 29.5033   6632    23  3813  2819
   17  193.9280 29.5296   6642    10  3765  2877
   18  193.9306 29.6079   6658    16  3237  3421
   19  193.9952 29.5862   6624    34  3851  2773
   20  193.9945 29.5812   6646    22  3204  3442
   21  193.9934 29.5820   6660    14  3175  3485
   22  193.9995 29.5062   6592    68  3860  2732
   23  193.9973 29.5848   6665    73  3586  3079
   24  193.9990 29.5867   6686    21  3197  3489
   25  193.9965 29.5837   6615    71  3753  2862
   26  193.7942 29.5133   6603    12  3140  3463
   27  193.9229 29.5299   6633    30  2987  3646
   28  193.9125 29.6746   6678    45  3141  3537
   29  193.9984 29.5849   6636    42  3435  3201
   30  193.9220 29.6791   6678    42  2995  3683
   31  194.0670 29.6054   6632    46  3697  2935
   32  193.9944 29.5058   6578    54  3119  3459
   33  193.9998 29.5079   6508    70  3574  2934
   34  194.0004 29.5127   6578    70  3871  2707
   35  193.9178 29.6766   6627    49  3210  3417
   36  194.0007 29.5871   6556    71  3556  3000
   37  193.9969 29.5839   6580    24  3504  3076
   38  193.9129 29.6776   6579     1  3497  3082
   39  193.8574 29.5426   6614    35  3413  3201
   40  193.7905 29.6062   6587    27  3700  2887
   41  193.9242 29.5341   6569    18  3140  3429
   42  193.9950 29.5831   6559    10  3625  2934
   43  194.0003 29.5884   6550     9  2892  3658
   44  194.0005 29.5877   6548     2  3820  2728
   45  193.9988 29.5844   6560    12  3400  3160
   46  193.9316 29.5346   6585    25  3364  3221
   47  193.9281 29.5351   6524    61  3681  2843
   48  193.9791 29.6550   6637   113  3485  3152
   49  194.0024 29.5877   6513   124  3104  3409
   50  193.9950 29.5842   6567    54  3117  3450
   51  193.9950 29.5853   6553    14  3495  3058
   52  193.9309 29.6099   6560     7  3200  3360
   53  193.9199 29.6782   6648    88  3533  3115
   54  194.0035 29.5852   6555    93  3541  3014
   55  193.9839 29.6578   6586    31  3226  3360
   56  193.9315 29.6086   6604    18  3784  2820
   57  193.9168 29.6802   6624    20  3313  3311
   58  193.9168 29.6797   6621     3  3597  3024
   59  193.8854 29.7404   6579    42  3618  2961
   60  193.9833 29.6598   6634    55  3100  3534
   61  193.9998 29.5843   6561    73  3081  3480
   62  193.9174 29.6775   6624    63  3617  3007
   63  193.9169 29.6789   6626     2  3374  3252
   64  193.9309 29.6079   6566    60  3565  3001
   65  194.0648 29.5368   6520    46  3756  2764
   66  194.0022 29.5848   6626   106  3452  3174
   67  193.9970 29.5844   6636    10  3033  3603
   68  193.9969 29.5837   6547    89  3442  3105
   69  193.9308 29.5351   6632    85  3385  3247
   70  193.9298 29.6085   6639     7  3406  3233
   71  193.9990 29.5860   6573    66  3073  3500
   72  194.0001 29.5858   6543    30  3473  3070
   73  193.9852 29.6576   6564    21  3124  3440
   74  193.9959 29.5839   6554    10  3093  3461
   75  193.9328 29.6070   6566    12  3799  2767
   76  193.9137 29.6789   6533    33  3431  3102
   77  193.9975 29.5826   6555    22  2937  3618
   78  193.9825 29.6570   6614    59  3106  3508
   79  193.9834 29.6573   6587    27  3146  3441
   80  193.9306 29.5353   6553    34  3350  3203
   81  193.9307 29.6060   6620    67  3732  2888
   82  193.9953 29.5824   6570    50  3315  3255
   83  194.0009 29.5867   6517    53  3109  3408
   84  193.9990 29.5877   6482    35  3331  3151
   85  194.0006 29.5879   6519    37  3302  3217
   86  193.9959 29.5116   6438    81  3716  2722
   87  193.9949 29.5096   6494    56  3690  2804
   88  193.9999 29.5848   6486     8  3070  3416
   89  193.9999 29.5877   6452    34  3090  3362
   90  193.9966 29.5858   6463    11  3783  2680
   91  193.9962 29.5144   6481    18  2943  3538
   92  193.8619 29.6189   6453    28  3474  2979
   93  193.9949 29.5112   6462     9  2985  3477
   94  193.9980 29.5092   6408    54  3240  3168
   95  193.9832 29.6587   6513   105  2892  3621
   96  194.0021 29.5894   6465    48  3500  2965
   97  194.0011 29.5856   6509    44  3462  3047
   98  193.9961 29.5138   6464    45  3371  3093
   99  193.9941 29.5097   6446    18  2908  3538
  100  193.9964 29.5103   6438     8  2929  3509
  101  194.0002 29.5844   6429     9  3095  3334
  102  193.9998 29.5865   6408    21  3115  3293
  103  194.0000 29.5865   6367    41  3647  2720
  104  193.9980 29.5871   6484   117  3431  3053
  105  193.9954 29.5117   6453    31  3772  2681
  106  193.9938 29.5098   6391    62  3452  2939
  107  193.9847 29.6594   6449    58  2900  3549
  108  194.1036 29.6591   6403    46  3619  2784
  109  194.0009 29.5131   6411     8  3817  2594
  110  193.9983 29.5877   6396    15  3617  2779
  111  193.9981 29.5063   6363    33  3101  3262
  112  194.0028 29.5845   6352    11  3060  3292
  113  194.0035 29.5892   6469   117  3607  2862
  114  194.0007 29.5129   6312   157  3078  3234
  115  193.9982 29.5117   6349    37  3017  3332
  116  193.9982 29.5085   6385    36  3032  3353
  117  193.9989 29.5855   6348    37  3228  3120
  118  194.0038 29.5865   6405    57  3746  2659
  119  194.0700 29.5963   6325    80  3084  3241
  120  194.0045 29.5871   6395    70  3331  3064
  121  193.9996 29.5849   6367    28  3666  2701
  122  193.9974 29.5057   6234   133  3668  2566
  123  193.9981 29.5821   6352   118  3357  2995
  124  194.0017 29.5849   6369    17  2791  3578
  125  194.0070 29.5127   6364     5  3253  3111
  126  194.0059 29.5135   6454    90  3039  3415
  127  194.0669 29.5377   6377    77  3070  3307
  128  193.9319 29.5348   6340    37  3308  3032
  129  193.9968 29.5080   6307    33  2905  3402
  130  194.0043 29.5088   6372    65  2767  3605
  131  194.0361 29.6467   6251   121  2763  3488
  132  194.1051 29.6574   6307    56  2842  3465
  133  194.0029 29.5110   6261    46  3510  2751
  134  194.0697 29.5180   6189    72  3236  2953
  135  194.0007 29.5058   6332   143  3544  2788
  136  194.0015 29.5855   6332     0  3029  3303
  137  194.2427 29.6762   6307    25  2918  3389
  138  194.0046 29.5856   6349    42  3326  3023
  139  194.0698 29.5182   6204   145  3645  2559
  140  193.9997 29.5105   6250    46  2996  3254
  141  194.1415 29.5148   6142   108  3010  3132
  142  194.1019 29.6607   6185    43  2975  3210
  143  194.1067 29.6585   6237    52  3340  2897
  144  194.0023 29.5121   6196    41  2920  3276
  145  194.0672 29.5951   6248    52  3504  2744
  146  194.0014 29.5857   6252     4  3332  2920
  147  194.0003 29.5897   6221    31  3307  2914
  148  194.1057 29.6566   6218     3  2970  3248
  149  194.1348 29.6217   6232    14  3644  2588
  150  194.0017 29.5863   6276    44  3275  3001
  151  193.9963 29.5107   6275     1  3275  3000
  152  194.0007 29.5834   6312    37  3270  3042
  153  193.9989 29.5873   6252    60  2857  3395
  154  194.0714 29.5222   6286    34  3320  2966
  155  194.1436 29.5113   6288     2  3292  2996
  156  194.1415 29.5115   6290     2  2761  3529
  157  194.0009 29.5821   6294     4  2888  3406
  158  194.0017 29.5088   6318    24  3207  3111
  159  194.0706 29.5207   6199   119  3682  2517
  160  194.0028 29.5146   6216    17  3651  2565
  161  194.1343 29.6201   6342   126  3178  3164
  162  194.0693 29.5361   6295    47  2743  3552
  163  194.0005 29.5075   6173   122  3470  2703
  164  194.0691 29.5192   6166     7  2762  3404
  165  194.0003 29.5130   6184    18  3296  2888
  166  194.1082 29.5833   6231    47  3010  3221
  167  194.2076 29.6146   6205    26  3336  2869
  168  194.0688 29.6089   6230    25  3395  2835
  169  194.1403 29.5104   6214    16  2988  3226
  170  194.0718 29.5192   6176    38  3574  2602
  171  194.1389 29.5920   6125    51  2713  3412
  172  194.1058 29.6604   6214    89  3019  3195
  173  194.0694 29.5946   6217     3  3468  2749
  174  194.0690 29.5202   6179    38  2973  3206
  175  194.0719 29.5941   6255    76  3389  2866
  176  194.0371 29.5762   6196    59  3380  2816
  177  194.1051 29.6594   6173    23  3491  2682
  178  194.1981 29.7569   6260    87  3504  2756
  179  194.1375 29.5909   6253     7  2814  3439
  180  194.0021 29.5870   6213    40  2977  3236
  181  194.0711 29.5186   6299    86  3571  2728
  182  194.0342 29.5732   6159   140  3298  2861
  183  194.1397 29.5918   6239    80  2719  3520
  184  194.2446 29.6772   6135   104  2963  3172
  185  194.2048 29.6151   6179    44  2935  3244
  186  194.0685 29.5980   6230    51  2762  3468
  187  194.0683 29.5206   6186    44  3405  2781
  188  194.0024 29.5142   6166    20  2898  3268
  189  194.2436 29.6747   6108    58  2673  3435
  190  194.2451 29.6764   6057    51  2979  3078
  191  194.2047 29.6150   6172   115  2980  3192
  192  194.0040 29.5107   6204    32  2880  3324
  193  194.0681 29.5977   6148    56  3592  2556
  194  194.0702 29.5218   6116    32  3554  2562
  195  194.0699 29.5987   6149    33  2670  3479
  196  194.2032 29.6179   6198    49  2955  3243
  197  194.0715 29.5216   6069   129  3284  2785
  198  194.1030 29.6593   6043    26  3537  2506
  199  194.1055 29.6584   6099    56  2928  3171
  200  194.1056 29.6605   6088    11  2921  3167
  201  194.2432 29.6750   6093     5  3597  2496
  202  194.1795 29.6513   6044    49  2918  3126
  203  194.1067 29.6585   6137    93  3119  3018
  204  194.1071 29.5801   6088    49  3251  2837
  205  194.1065 29.5842   6079     9  2877  3202
  206  194.2463 29.6004   6080     1  3566  2514
  207  194.1782 29.6539   6014    66  2718  3296
  208  194.3004 29.7234   6055    41  3142  2913
  209  194.1082 29.5837   6013    42  3199  2814
  210  194.1065 29.5838   6015     2  2868  3147
  211  194.1077 29.5807   5999    16  3166  2833
  212  194.1378 29.5910   6026    27  2922  3104
  213  194.2051 29.6140   6116    90  3147  2969
  214  194.2445 29.6748   6067    49  3478  2589
  215  194.1394 29.5462   6192   125  3271  2921
  216  194.1395 29.5424   6115    77  3531  2584
  217  194.0727 29.5192   6110     5  2855  3255
  218  194.0022 29.5067   6124    14  3234  2890
  219  194.2461 29.6746   6058    66  2842  3216
  220  194.1435 29.5147   6088    30  3103  2985
  221  194.1395 29.5455   6176    88  3340  2836
  222  194.1427 29.5100   6087    89  3342  2745
  223  194.0724 29.5178   6066    21  2821  3245
  224  194.2081 29.5381   6073     7  2680  3393
  225  194.2470 29.6759   6058    15  2836  3222
  226  194.1751 29.5535   6068    10  3483  2585
  227  194.0031 29.5108   6071     3  2678  3393
  228  194.0712 29.5191   6018    53  2875  3143
  229  194.1425 29.5107   6008    10  3183  2825
  230  194.1807 29.6499   5985    23  3346  2639
  231  194.3028 29.7208   5965    20  3198  2767
  232  194.2496 29.5996   6022    57  2759  3263
  233  194.1829 29.5755   5991    31  2653  3338
  234  194.1423 29.5099   5991     0  2827  3164
  235  194.0721 29.5211   6079    88  3452  2627
  236  194.2371 29.6972   6003    76  2654  3349
  237  194.1789 29.6539   6050    47  3147  2903
  238  194.1097 29.5820   6063    13  2812  3251
  239  194.1428 29.5121   6027    36  2800  3227
  240  194.0724 29.5174   6003    24  2821  3182
  241  194.1425 29.5089   5950    53  2871  3079
  242  194.1825 29.5745   6022    72  2844  3178
  243  194.2388 29.6217   5963    59  2834  3129
  244  194.1825 29.5759   5967     4  3170  2797
  245  194.0721 29.5213   6014    47  3046  2968
  246  194.0689 29.5187   5946    68  2847  3099
  247  194.1815 29.5747   5930    16  2831  3099
  248  194.1808 29.5769   6005    75  3107  2898
  249  194.2997 29.7229   5989    16  3003  2986
  250  194.3704 29.6180   5976    13  3259  2717
  251  194.2484 29.5992   5941    35  3207  2734
  252  194.1064 29.6586   6079   138  3006  3073
  253  194.1746 29.6066   6028    51  3038  2990
  254  194.3723 29.6152   6012    16  2853  3159
  255  194.3034 29.7246   5992    20  2902  3090
  256  194.3025 29.7219   6009    17  2842  3167
  257  194.1426 29.5119   6035    26  3438  2597
  258  194.2509 29.5975   5950    85  2771  3179
  259  194.3138 29.5715   5961    11  2862  3099
  260  194.3700 29.6152   5989    28  2733  3256
  261  194.3653 29.6941   5922    67  2768  3154
  262  194.3018 29.7220   5993    71  3184  2809
  263  194.1410 29.5891   6007    14  3197  2810
  264  194.2426 29.6766   6035    28  2896  3139
  265  194.1776 29.6508   5989    46  3465  2524
  266  194.3009 29.7254   6001    12  2844  3157
  267  194.3095 29.6463   5970    31  2989  2981
  268  194.2475 29.6753   6027    57  3449  2578
  269  194.1422 29.5895   6002    25  3247  2755
  270  194.1786 29.6526   6035    33  2652  3383
  271  194.2488 29.6001   6024    11  2906  3118
  272  194.3143 29.5725   6053    29  3441  2612
  273  194.3040 29.7205   6068    15  3041  3027
  274  194.2495 29.6757   5967   101  3413  2554
  275  194.2090 29.6107   5995    28  3237  2758
  276  194.1410 29.5896   5990     5  3377  2613
  277  194.2985 29.7235   5967    23  2804  3163
  278  194.3719 29.6175   6014    47  2754  3260
  279  194.3040 29.7261   5926    88  2547  3379
  280  194.2730 29.7914   5956    30  3028  2928
  281  194.2439 29.6757   5944    12  3104  2840
  282  194.1819 29.5743   5923    21  2850  3073
  283  194.3010 29.7222   5922     1  2860  3062
  284  194.3049 29.7255   5953    31  2787  3166
  285  194.2732 29.7902   5828   125  2892  2936
  286  194.1791 29.6525   5932   104  3120  2812
  287  194.2384 29.6248   5866    66  3211  2655
  288  194.3054 29.6481   5888    22  2956  2932
  289  194.3021 29.7229   5997   109  3218  2779
  290  194.3044 29.7236   5979    18  2576  3403
  291  194.2773 29.7911   5933    46  3329  2604
  292  194.2447 29.6794   6026    93  3177  2849
  293  194.1788 29.6534   5948    78  3102  2846
  294  194.2267 29.7294   5960    12  2742  3218
  295  194.3032 29.7249   5954     6  2711  3243
  296  194.3032 29.7242   5924    30  2905  3019
  297  194.3032 29.7258   5939    15  2945  2994
  298  194.3019 29.7237   5947     8  2824  3123
  299  194.2331 29.7022   5919    28  2736  3183
  300  194.3034 29.6484   5877    42  2601  3276
  301  194.3056 29.7228   5918    41  3085  2833
  302  194.3064 29.7213   5919     1  2524  3395
  303  194.3049 29.7249   5858    61  3061  2797
  304  194.3016 29.7273   5963   105  3376  2587
  305  194.2987 29.7260   5867    96  3016  2851
  306  194.3042 29.6495   5905    38  2985  2920
  307  194.2710 29.7911   5945    40  2696  3249
  308  194.3030 29.7257   5888    57  3049  2839
  309  194.3039 29.7253   5936    48  3365  2571
  310  194.3011 29.7274   5993    57  3012  2981
  311  194.1722 29.6859   5985     8  2674  3311
  312  194.3005 29.7253   5955    30  2758  3197
  313  194.2750 29.7964   5872    83  2865  3007
  314  194.3089 29.7259   5809    63  2735  3074
  315  194.3043 29.7240   5814     5  2847  2967
  316  194.3071 29.6464   5856    42  2676  3180
  317  194.1760 29.6088   5811    45  2881  2930
  318  194.2462 29.6768   5857    46  3319  2538
  319  194.2767 29.7918   5821    36  2688  3133
  320  194.3063 29.7253   5873    52  2889  2984
  321  194.2879 29.8680   5872     1  2729  3143
  322  194.3082 29.6483   5839    33  3152  2687
  323  194.3054 29.6489   5750    89  2453  3297
  324  194.2723 29.7897   5758     8  2814  2944
  325  194.3062 29.7257   5776    18  2653  3123
  326  194.3067 29.7279   5775     1  2615  3160
  327  194.2764 29.7923   5748    27  3061  2687
  328  194.3006 29.7240   5756     8  3130  2626
  329  194.2028 29.7689   5689    67  3151  2538
  330  194.2696 29.7944   5744    55  3132  2612
  331  194.2750 29.7927   5815    71  3044  2771
  332  194.3061 29.7269   5776    39  2683  3093
  333  194.3055 29.7267   5718    58  2525  3193
  334  194.3035 29.7245   5863   145  3144  2719
  335  194.3067 29.6478   5807    56  2708  3099
  336  194.3027 29.7218   5805     2  2639  3166
  337  194.2756 29.7938   5750    55  2854  2896
  338  194.3071 29.7266   5768    18  3187  2581
  339  194.3110 29.6513   5715    53  2861  2854
  340  194.2771 29.7144   5711     4  2514  3197
  341  194.2727 29.7903   5664    47  3281  2383
  342  194.2724 29.7930   5722    58  2610  3112
  343  194.3086 29.7255   5797    75  2606  3191
  344  194.3044 29.7276   5736    61  3185  2551
  345  194.3099 29.6495   5744     8  3287  2457
  346  194.2999 29.7251   5780    36  2633  3147
  347  194.2715 29.7884   5724    56  2618  3106
  348  194.3043 29.7268   5780    56  2763  3017
  349  194.3068 29.7279   5781     1  2610  3171
  350  194.3046 29.7265   5810    29  3171  2639
  351  194.2710 29.7897   5732    78  2882  2850
  352  194.3022 29.7216   5813    81  3262  2551
  353  194.2203 29.6642   5685   128  2940  2745
  354  194.3056 29.7260   5804   119  3241  2563
  355  194.2748 29.7934   5699   105  2709  2990
  356  194.3040 29.7272   5765    66  2583  3182
  357  194.2789 29.7157   5729    36  3170  2559
  358  194.2038 29.7675   5687    42  2814  2873
  359  194.3011 29.7256   5711    24  3227  2484
  360  194.2754 29.7905   5667    44  2855  2812
  361  194.3055 29.7280   5716    49  3319  2397
  362  194.2774 29.7934   5726    10  2595  3131
  363  194.3071 29.7243   5701    25  2980  2721
  364  194.3073 29.6474   5724    23  2652  3072
  365  194.2736 29.7910   5759    35  2646  3113
  366  194.2389 29.6221   5736    23  2667  3069
  367  194.3021 29.7276   5650    86  2962  2688
  368  194.2732 29.7915   5750   100  2954  2796
  369  194.2720 29.7957   5731    19  2602  3129
  370  194.2745 29.7912   5632    99  2621  3011
  371  194.2752 29.7929   5712    80  2578  3134
  372  194.3031 29.7259   5699    13  2829  2870
  373  194.3707 29.6986   5713    14  3244  2469
  374  194.2786 29.7935   5715     2  2931  2784
  375  194.2743 29.7901   5669    46  2899  2770
  376  194.2014 29.7671   5717    48  2556  3161
  377  194.3013 29.7260   5768    51  2613  3155
  378  194.3080 29.7302   5705    63  2622  3083
  379  194.3448 29.7630   5728    23  3174  2554
  380  194.3086 29.7259   5686    42  2587  3099
  381  194.2523 29.6005   5689     3  2385  3304
  382  194.3025 29.7270   5774    85  2585  3189
  383  194.3065 29.7269   5725    49  2391  3334
  384  194.3027 29.7290   5751    26  2398  3353
  385  194.2765 29.7937   5696    55  2628  3068
  386  194.2774 29.7935   5725    29  2635  3090
  387  194.2884 29.8665   5739    14  3151  2588
  388  194.2649 29.9369   5763    24  2868  2895
  389  194.3040 29.7254   5727    36  2617  3110
  390  194.2773 29.7941   5711    16  2582  3129
  391  194.2804 29.7956   5651    60  2410  3241
  392  194.3219 29.8009   5669    18  2578  3091
  393  194.2748 29.7914   5685    16  2624  3061
  394  194.3034 29.7274   5743    58  3079  2664
  395  194.2739 29.7935   5679    64  2777  2902
  396  194.3101 29.7272   5674     5  3100  2574
  397  194.2933 29.8683   5745    71  2581  3164
  398  194.3081 29.7265   5682    63  2449  3233
  399  194.3063 29.7264   5642    40  2756  2886
  400  194.3080 29.7266   5639     3  3112  2527
  401  194.2780 29.7962   5681    42  2553  3128
  402  194.2914 29.8697   5711    30  2756  2955
  403  194.2684 29.9399   5730    19  3127  2603
  404  194.2687 29.9393   5740    10  3191  2549
  405  194.3034 29.7266   5751    11  2615  3136
  406  194.3046 29.7289   5683    68  3075  2608
  407  194.2793 29.7980   5695    12  2942  2753
  408  194.2700 29.9409   5635    60  2966  2669
  409  194.2925 29.8700   5696    61  2881  2815
  410  194.2789 29.7942   5708    12  2889  2819
  411  194.3052 29.7282   5707     1  2891  2816
  412  194.2788 29.7960   5709     2  2582  3127
  413  194.2791 29.7960   5739    30  2527  3212
  414  194.2946 29.8690   5736     3  2388  3348
  415  194.2931 29.8687   5666    70  2519  3147
  416  194.3189 29.8017   5749    83  2944  2805
  417  194.2751 29.7932   5681    68  2505  3176
  418  194.2640 29.9355   5747    66  3041  2706
  419  194.2780 29.7950   5662    85  2369  3293
  420  194.2716 29.9408   5739    77  3002  2737
  421  194.3376 29.9225   5634   105  2556  3078
  422  194.3200 29.8006   5644    10  2614  3030
  423  194.3069 29.7273   5684    40  2796  2888
  424  194.2792 29.7928   5657    27  2733  2924
  425  194.3215 29.8020   5678    21  2557  3121
  426  194.2725 29.9410   5592    86  2554  3038
  427  194.2751 29.7963   5597     5  3014  2583
  428  194.3039 29.7281   5643    46  3035  2608
  429  194.2644 29.9382   5697    54  3165  2532
  430  194.2903 29.8691   5682    15  2527  3155
  431  194.2706 29.9405   5661    21  2897  2764
  432  194.2705 29.9411   5564    97  3113  2451
  433  194.2812 29.7947   5616    52  2562  3054
  434  194.2790 29.7952   5580    36  2566  3014
  435  194.2895 29.8681   5591    11  2834  2757
  436  194.2930 29.8663   5589     2  2742  2847
  437  194.2915 29.8682   5634    45  2527  3107
  438  194.2923 29.8700   5572    62  2500  3072
  439  194.2789 29.7940   5611    39  2357  3254
  440  194.3047 29.7265   5636    25  2583  3053
  441  194.2756 29.7940   5573    63  2770  2803
  442  194.2758 29.7941   5656    83  2561  3095
  443  194.2895 29.8684   5609    47  3153  2456
  444  194.2713 29.9433   5574    35  3019  2555
  445  194.2725 29.9398   5668    94  3023  2645
  446  194.3067 29.7292   5606    62  3129  2477
  447  194.3054 29.7241   5610     4  2999  2611
  448  194.2916 29.8701   5515    95  2513  3002
  449  194.2671 29.9400   5654   139  3055  2599
  450  194.2916 29.8708   5560    94  2573  2987
  451  194.3104 29.7291   5589    29  2526  3063
  452  194.2757 29.7938   5493    96  3111  2382
  453  194.2755 29.7952   5580    87  2324  3256
  454  194.2926 29.8684   5533    47  2764  2769
  455  194.2951 29.8710   5480    53  2561  2919
  456  194.2795 29.7926   5506    26  2516  2990
  457  194.2758 29.7946   5520    14  2517  3003
  458  194.2744 29.7928   5516     4  2510  3006
  459  194.2908 29.8683   5483    33  2863  2620
  460  194.2934 29.8698   5499    16  2550  2949
  461  194.3006 29.8739   5577    78  2345  3232
  462  194.2820 29.7965   5532    45  2934  2598
  463  194.2806 29.7971   5450    82  2331  3119
  464  194.2741 29.7943   5510    60  2973  2537
  465  194.2756 29.7929   5521    11  2763  2758
  466  194.2775 29.7932   5559    38  2370  3189
  467  194.3089 29.7292   5528    31  2334  3194
  468  194.2807 29.7955   5583    55  2951  2632
  469  194.2784 29.7979   5540    43  2760  2780
  470  194.2908 29.8685   5575    35  3112  2463
  471  194.2917 29.8695   5450   125  2350  3100
  472  194.2802 29.7938   5524    74  2764  2760
  473  194.2797 29.7954   5549    25  3149  2400
  474  194.2956 29.8698   5500    49  2350  3150
  475  194.2921 29.8687   5545    45  2981  2564
  476  194.2900 29.8687   5491    54  3033  2458
  477  194.2910 29.8703   5430    61  2511  2919
  478  194.2916 29.8706   5581   151  2465  3116
  479  194.2811 29.7954   5545    36  2509  3036
  480  194.2823 29.7947   5433   112  2757  2676
  481  194.2960 29.8702   5517    84  2452  3065
  482  194.2683 29.9400   5564    47  2778  2786
  483  194.2789 29.7958   5489    75  2760  2729
  484  194.3456 29.7666   5580    91  2832  2748
  485  194.2950 29.8711   5471   109  2819  2652
  486  194.2928 29.8681   5451    20  2509  2942
  487  194.2677 29.9414   5470    19  2907  2563
  488  194.2683 29.9412   5505    35  2512  2993
  489  194.2937 29.8752   5473    32  2504  2969
  490  194.2824 29.7994   5462    11  2346  3116
  491  194.2752 29.9446   5499    37  3106  2393
  492  194.2919 29.8693   5461    38  2472  2989
  493  194.2792 29.7960   5528    67  2319  3209
  494  194.2675 29.9405   5500    28  2481  3019
  495  194.2704 29.9436   5521    21  3071  2450
  496  194.2714 29.9416   5543    22  2278  3265
  497  194.2723 29.9449   5472    71  2903  2569
  498  194.2934 29.8721   5470     2  2484  2986
  499  194.2697 29.9428   5515    45  2500  3015
