# Supplementary material for: Maximum likelihood-based estimation of diffusion coefficient is quick and reliable method for analyzing estradiol actions on surface receptor movements
Source: Front Neuroinform. 2023 Mar 8;17:1005936. doi: 10.3389/fninf.2023.1005936 (PMC10031098; doi:10.3389/fninf.2023.1005936)
Supplement: Supplementary file 3 [file Data_Sheet_3.ZIP › 01-measured/00-Immobile/RoomTemperature/workstate_09_0003.dat]

    0  234.4944 38.4960   4197     0  2532  1665
    1  234.3917 38.4794   4202     5  3020  1182
    2  234.3633 38.3643   4133    69  3128  1005
    3  234.4939 38.4933   4144    11  2992  1152
    4  234.3656 38.3631   4151     7  2559  1592
    5  234.3636 38.3639   4207    56  2592  1615
    6  234.2438 38.4219   4199     8  3055  1144
    7  234.4942 38.4947   4186    13  2882  1304
    8  234.3642 38.3651   4148    38  2641  1507
    9  234.2584 38.3528   4164    16  3072  1092
   10  234.1578 38.3727   4131    33  2639  1492
   11  234.1592 38.3748   4172    41  3186   986
   12  234.2935 38.4960   4160    12  2981  1179
   13  234.4477 38.4165   4164     4  3188   976
   14  234.1575 38.3747   4144    20  2963  1181
   15  234.3640 38.3633   4149     5  3005  1144
   16  234.1591 38.3725   4203    54  2866  1337
   17  234.2436 38.4208   4211     8  2551  1660
   18  234.3905 38.5107   4225    14  3188  1037
   19  234.3904 38.5127   4237    12  2617  1620
   20  234.2937 38.4971   4165    72  2526  1639
   21  234.4940 38.4944   4129    36  2482  1647
   22  234.3628 38.3648   4180    51  2445  1735
   23  234.3643 38.3643   4197    17  2477  1720
   24  234.4929 38.4954   4131    66  2529  1602
   25  234.2296 38.5683   4191    60  2921  1270
   26  234.1565 38.3722   4111    80  2828  1283
   27  234.1558 38.3752   4121    10  2937  1184
   28  234.3634 38.3651   4131    10  2997  1134
   29  234.2936 38.4972   4204    73  3061  1143
   30  234.4940 38.4957   4178    26  2469  1709
   31  234.4494 38.4161   4136    42  2533  1603
   32  234.4937 38.4940   4155    19  3105  1050
   33  234.0943 38.3015   4172    17  2507  1665
   34  234.1601 38.3728   4245    73  3003  1242
   35  234.2937 38.4954   4228    17  2949  1279
   36  234.4947 38.4982   4166    62  2644  1522
   37  234.3624 38.3663   4078    88  2843  1235
   38  234.3627 38.3664   4096    18  2833  1263
   39  234.2416 38.4224   4125    29  2865  1260
   40  234.1575 38.3751   4121     4  2839  1282
   41  234.1566 38.3760   4134    13  2666  1468
   42  234.2121 38.4532   4118    16  2823  1295
   43  234.4971 38.4971   4128    10  3142   986
   44  234.4941 38.4979   4089    39  2463  1626
   45  234.4946 38.4952   4149    60  3199   950
   46  234.3642 38.3636   4127    22  3121  1006
   47  234.1584 38.3746   4151    24  2655  1496
   48  234.4479 38.4164   4075    76  2937  1138
   49  234.4943 38.4966   4086    11  2430  1656
   50  234.3645 38.3653   4122    36  2942  1180
   51  234.4461 38.4178   4126     4  3121  1005
   52  234.4466 38.4188   4123     3  3139   984
   53  234.2940 38.4960   4179    56  2909  1270
   54  234.4953 38.4975   4118    61  2464  1654
   55  234.4965 38.4973   4157    39  2866  1291
   56  234.4944 38.4972   4034   123  2943  1091
   57  234.2936 38.4957   4102    68  3093  1009
   58  234.2940 38.4969   4117    15  2896  1221
   59  234.3654 38.3663   4049    68  3020  1029
   60  234.4959 38.4977   4079    30  2577  1502
   61  234.4939 38.4983   4065    14  3053  1012
   62  234.4939 38.4958   4128    63  2834  1294
   63  234.3643 38.3657   4105    23  2606  1499
   64  234.4951 38.4954   4143    38  3097  1046
   65  234.3642 38.3660   4078    65  2937  1141
   66  234.4962 38.4969   4071     7  2466  1605
   67  234.4479 38.4169   4036    35  2454  1582
   68  234.3630 38.3675   4073    37  3095   978
   69  234.2931 38.4975   4053    20  2888  1165
   70  234.1595 38.3740   4109    56  2988  1121
   71  234.2445 38.4222   4091    18  2812  1279
   72  234.3648 38.3652   4088     3  2838  1250
   73  234.4937 38.4967   4062    26  2806  1256
   74  234.1599 38.3748   4066     4  2351  1715
   75  234.2418 38.4247   4050    16  2888  1162
   76  234.4466 38.4181   4035    15  2842  1193
   77  234.4479 38.4184   4067    32  3097   970
   78  234.4942 38.4977   4064     3  2521  1543
   79  234.3643 38.3683   4042    22  2941  1101
   80  234.4943 38.4976   4063    21  2843  1220
   81  234.1583 38.3758   4134    71  3102  1032
   82  234.1561 38.3751   4092    42  2851  1241
   83  234.4948 38.4984   4101     9  3088  1013
   84  234.4472 38.4192   4025    76  3076   949
   85  234.3904 38.5124   4134   109  2910  1224
   86  234.2413 38.4238   4018   116  2367  1651
   87  234.1583 38.3746   4045    27  2467  1578
   88  234.2413 38.5436   4076    31  2464  1612
   89  234.3638 38.3668   4084     8  2943  1141
   90  234.4470 38.4170   4035    49  2344  1691
   91  234.4949 38.4974   4062    27  2429  1633
   92  234.2442 38.4224   4118    56  2586  1532
   93  234.1578 38.3750   4043    75  2859  1184
   94  234.4930 38.4976   4116    73  2769  1347
   95  234.4944 38.4996   4002   114  3086   916
   96  234.4946 38.4995   3995     7  2897  1098
   97  234.4956 38.4993   4106   111  2431  1675
   98  234.4937 38.4985   4070    36  3122   948
   99  234.4937 38.4961   4106    36  2390  1716
  100  234.4464 38.4192   4054    52  2820  1234
  101  234.4938 38.4995   4086    32  2833  1253
  102  234.3904 38.5133   4090     4  2445  1645
  103  234.3925 38.5120   4108    18  2461  1647
  104  234.2927 38.4976   4081    27  2734  1347
  105  234.4462 38.4171   4047    34  3040  1007
  106  234.4140 38.4499   4048     1  2819  1229
  107  234.4946 38.4981   4083    35  2296  1787
  108  234.4970 38.4979   4101    18  2441  1660
  109  234.4950 38.4962   4090    11  2841  1249
  110  234.4928 38.4985   4046    44  2930  1116
  111  234.1570 38.3751   4080    34  2820  1260
  112  234.4947 38.4980   4089     9  2399  1690
  113  234.4959 38.4987   4085     4  3002  1083
  114  234.4959 38.4972   4070    15  2343  1727
  115  234.4479 38.4182   4095    25  2952  1143
  116  234.4949 38.4973   4030    65  3048   982
  117  234.3644 38.3643   4064    34  2510  1554
  118  234.4939 38.4992   4061     3  2945  1116
  119  234.4977 38.4954   4048    13  2970  1078
  120  234.4942 38.4978   4014    34  2861  1153
  121  234.4146 38.4504   4026    12  2323  1703
  122  234.3633 38.3661   4018     8  2300  1718
  123  234.4146 38.4496   4046    28  2804  1242
  124  234.2936 38.4984   4093    47  2326  1767
  125  234.4954 38.4975   4022    71  2803  1219
  126  234.4976 38.4971   4045    23  2413  1632
  127  234.4960 38.4996   4021    24  2733  1288
  128  234.3653 38.3660   3952    69  2259  1693
  129  234.4159 38.4504   4006    54  2334  1672
  130  234.4480 38.4173   4020    14  2375  1645
  131  234.4953 38.4964   4035    15  2719  1316
  132  234.4957 38.4983   4050    15  2722  1328
  133  234.4941 38.4988   3986    64  2355  1631
  134  234.4472 38.4182   4039    53  2527  1512
  135  234.3637 38.3673   3998    41  2347  1651
  136  234.4949 38.4979   4054    56  2492  1562
  137  234.3920 38.5118   4066    12  2313  1753
  138  234.4948 38.4976   4074     8  2729  1345
  139  234.3649 38.3667   4002    72  2508  1494
  140  234.3620 38.3666   3942    60  2878  1064
  141  234.4939 38.4981   3948     6  2487  1461
  142  234.4483 38.4182   3976    28  2916  1060
  143  234.4965 38.4991   4019    43  2350  1669
  144  234.4956 38.4976   4029    10  2800  1229
  145  234.4958 38.4977   4073    44  2561  1512
  146  234.4949 38.4959   4007    66  2876  1131
  147  234.3221 38.5832   4064    57  2755  1309
  148  234.4957 38.4984   3996    68  2905  1091
  149  234.4977 38.4971   4070    74  2750  1320
  150  234.4954 38.4981   4023    47  2881  1142
  151  234.4953 38.4962   4037    14  2501  1536
  152  234.4949 38.4964   4039     2  2309  1730
  153  234.2945 38.4961   4071    32  2320  1751
  154  234.4968 38.4992   4061    10  2987  1074
  155  234.4959 38.4992   4023    38  2756  1267
  156  234.4957 38.4975   4008    15  2312  1696
  157  234.4967 38.4965   3982    26  2279  1703
  158  234.4953 38.4958   3993    11  2736  1257
  159  234.4959 38.4950   4088    95  2926  1162
  160  234.4970 38.4990   4021    67  2798  1223
  161  234.4973 38.4979   4026     5  2870  1156
  162  234.4961 38.4969   3979    47  2912  1067
  163  234.3642 38.3683   3955    24  2854  1101
  164  234.4960 38.4974   4010    55  2343  1667
  165  234.4483 38.4171   3961    49  2556  1405
  166  234.4975 38.4988   4027    66  2359  1668
  167  234.4976 38.5006   4027     0  2721  1306
  168  234.4957 38.4988   4026     1  2724  1302
  169  234.4488 38.4180   3903   123  2455  1448
  170  234.4488 38.4170   3938    35  2301  1637
  171  234.4959 38.4968   3969    31  2630  1339
  172  234.4986 38.4978   3931    38  2694  1237
  173  234.4960 38.4984   3956    25  2701  1255
  174  234.4971 38.4987   3936    20  2948   988
  175  234.4487 38.4194   3921    15  2290  1631
  176  234.4965 38.4976   3904    17  2323  1581
  177  234.4964 38.4973   3987    83  2318  1669
  178  234.4980 38.5009   3930    57  2311  1619
  179  234.4975 38.4973   3865    65  2755  1110
  180  234.4965 38.4977   3921    56  2759  1162
  181  234.4951 38.4977   3880    41  2289  1591
  182  234.4955 38.4971   3887     7  2891   996
  183  234.4964 38.4985   3946    59  2279  1667
  184  234.4980 38.5005   3886    60  2471  1415
  185  234.4972 38.4970   3936    50  2686  1250
  186  234.4505 38.4185   3897    39  2251  1646
  187  234.4478 38.4199   3866    31  2490  1376
  188  234.4492 38.4190   3868     2  2694  1174
  189  234.4960 38.4984   3857    11  2268  1589
  190  234.4989 38.5004   3975   118  2369  1606
  191  234.4966 38.5001   3919    56  2700  1219
  192  234.4992 38.4988   3864    55  2409  1455
  193  234.3656 38.3658   3926    62  2839  1087
  194  234.4966 38.4973   3934     8  2807  1127
  195  234.4976 38.4996   3951    17  2702  1249
  196  234.4980 38.4996   3958     7  2294  1664
  197  234.4505 38.4190   3863    95  2825  1038
  198  234.4952 38.4977   3964   101  2822  1142
  199  234.4471 38.4181   3938    26  2298  1640
  200  234.4966 38.4991   3912    26  2869  1043
  201  234.4976 38.5013   3907     5  2713  1194
  202  234.4970 38.4981   3864    43  2648  1216
  203  234.4950 38.4993   3908    44  2841  1067
  204  234.4949 38.4977   3894    14  2217  1677
  205  234.3653 38.3676   3859    35  2857  1002
  206  234.4989 38.4978   3842    17  2659  1183
  207  234.4963 38.5012   3995   153  2674  1321
  208  234.4974 38.4984   3867   128  2271  1596
  209  234.4983 38.4978   3846    21  2804  1042
  210  234.4969 38.4974   3860    14  2658  1202
  211  234.4960 38.4962   3927    67  2777  1150
  212  234.4959 38.4986   3870    57  2403  1467
  213  234.4970 38.4983   3878     8  2271  1607
  214  234.4962 38.4992   3858    20  2603  1255
  215  234.4964 38.4989   3931    73  2670  1261
  216  234.4489 38.4177   3885    46  2290  1595
  217  234.4951 38.4995   3887     2  2423  1464
  218  234.4948 38.4982   3915    28  2799  1116
  219  234.4974 38.4989   3896    19  2635  1261
  220  234.4971 38.4994   3911    15  2834  1077
  221  234.4951 38.4976   3864    47  2305  1559
  222  234.4954 38.4981   3870     6  2676  1194
  223  234.3661 38.3661   3839    31  2783  1056
  224  234.4975 38.4969   3910    71  2600  1310
  225  234.4970 38.4986   3802   108  2386  1416
  226  234.4983 38.4980   3851    49  2210  1641
  227  234.4970 38.4952   3900    49  2847  1053
  228  234.4963 38.4975   3913    13  2773  1140
  229  234.4960 38.4968   3885    28  2749  1136
  230  234.4970 38.4973   3853    32  2241  1612
  231  234.4992 38.4984   3910    57  2619  1291
  232  234.4978 38.4966   3887    23  2627  1260
  233  234.4988 38.4971   3887     0  2351  1536
  234  234.4973 38.4965   3891     4  2630  1261
  235  234.4974 38.4966   3849    42  2838  1011
  236  234.4970 38.4988   3813    36  2868   945
  237  234.4987 38.4985   3872    59  2249  1623
  238  234.4993 38.4987   3868     4  2831  1037
  239  234.4973 38.4996   3866     2  2295  1571
  240  234.4956 38.4992   3860     6  2613  1247
  241  234.4963 38.5008   3904    44  2370  1534
  242  234.4517 38.4198   3792   112  2908   884
  243  234.4977 38.4994   3847    55  2623  1224
  244  234.4971 38.4996   3845     2  2571  1274
  245  234.4969 38.4972   3812    33  2272  1540
  246  234.4972 38.4975   3820     8  2574  1246
  247  234.4972 38.4995   3914    94  2560  1354
  248  234.4981 38.4998   3880    34  2573  1307
  249  234.5003 38.4973   3783    97  2820   963
  250  234.5003 38.4992   3797    14  2547  1250
  251  234.4973 38.4986   3818    21  2245  1573
  252  234.4496 38.4207   3818     0  2255  1563
  253  234.4980 38.4988   3788    30  2601  1187
  254  234.4986 38.4985   3806    18  2586  1220
  255  234.4978 38.4979   3774    32  2226  1548
  256  234.3666 38.3671   3777     3  2606  1171
  257  234.4504 38.4172   3805    28  2593  1212
  258  234.4962 38.4975   3797     8  2174  1623
  259  234.4960 38.4980   3801     4  2807   994
  260  234.4496 38.4205   3788    13  2228  1560
  261  234.4982 38.4986   3811    23  2205  1606
  262  234.4975 38.4970   3807     4  2521  1286
  263  234.4975 38.4973   3845    38  2198  1647
  264  234.3653 38.3684   3778    67  2140  1638
  265  234.4968 38.4981   3818    40  2760  1058
  266  234.4499 38.4187   3848    30  2510  1338
  267  234.4994 38.4980   3854     6  2722  1132
  268  234.4989 38.4978   3794    60  2215  1579
  269  234.4493 38.4189   3846    52  2140  1706
  270  234.4968 38.4997   3833    13  2745  1088
  271  234.4972 38.4992   3806    27  2567  1239
  272  234.4982 38.4992   3795    11  2503  1292
  273  234.4980 38.5004   3871    76  2566  1305
  274  234.4987 38.4987   3845    26  2600  1245
  275  234.4982 38.4990   3875    30  2194  1681
  276  234.4967 38.4988   3790    85  2110  1680
  277  234.4984 38.4981   3800    10  2509  1291
  278  234.4971 38.4981   3838    38  2183  1655
  279  234.4988 38.4997   3824    14  2647  1177
  280  234.4982 38.4990   3794    30  2590  1204
  281  234.4493 38.4201   3833    39  2625  1208
  282  234.4967 38.4989   3833     0  2204  1629
  283  234.4975 38.5015   3810    23  2227  1583
  284  234.4987 38.4992   3755    55  2111  1644
  285  234.4976 38.4997   3757     2  2600  1157
  286  234.4990 38.4999   3776    19  2668  1108
  287  234.3667 38.3668   3765    11  2599  1166
  288  234.4986 38.4976   3778    13  2482  1296
  289  234.4506 38.4195   3696    82  2464  1232
  290  234.4997 38.4985   3763    67  2273  1490
  291  234.4989 38.4976   3752    11  2513  1239
  292  234.4975 38.5008   3747     5  2243  1504
  293  234.4960 38.4977   3790    43  2580  1210
  294  234.4963 38.4990   3721    69  2626  1095
  295  234.4975 38.4972   3756    35  2552  1204
  296  234.4968 38.4988   3816    60  2584  1232
  297  234.4992 38.4989   3789    27  2496  1293
  298  234.4969 38.4987   3810    21  2630  1180
  299  234.4965 38.4981   3747    63  2625  1122
  300  234.4967 38.4988   3775    28  2315  1460
  301  234.4984 38.5000   3828    53  2148  1680
  302  234.4986 38.4979   3780    48  2451  1329
  303  234.4988 38.5002   3770    10  2709  1061
  304  234.4964 38.4990   3806    36  2433  1373
  305  234.4968 38.4989   3785    21  2727  1058
  306  234.4971 38.5007   3744    41  2499  1245
  307  234.4984 38.4987   3715    29  2478  1237
  308  234.4976 38.5018   3753    38  2687  1066
  309  234.4986 38.4986   3761     8  2179  1582
  310  234.4982 38.4993   3764     3  2544  1220
  311  234.4985 38.4986   3759     5  2715  1044
  312  234.4999 38.4993   3740    19  2487  1253
  313  234.4988 38.5018   3802    62  2524  1278
  314  234.4975 38.4993   3724    78  2642  1082
  315  234.4982 38.5000   3745    21  2553  1192
  316  234.4968 38.4998   3725    20  2537  1188
  317  234.4978 38.4992   3746    21  2594  1152
  318  234.4959 38.4985   3669    77  2049  1620
  319  234.4989 38.5019   3682    13  2533  1149
  320  234.4977 38.4992   3733    51  2544  1189
  321  234.4974 38.5015   3780    47  2602  1178
  322  234.4987 38.4987   3716    64  2534  1182
  323  234.4974 38.4997   3737    21  2406  1331
  324  234.4977 38.5009   3697    40  2253  1444
  325  234.4983 38.4998   3703     6  2574  1129
  326  234.4980 38.4996   3718    15  2561  1157
  327  234.4980 38.4982   3716     2  2291  1425
  328  234.4961 38.4979   3776    60  2065  1711
  329  234.4485 38.4198   3754    22  2502  1252
  330  234.4500 38.4194   3736    18  2117  1619
  331  234.4959 38.4986   3758    22  2515  1243
  332  234.4974 38.4991   3776    18  2566  1210
  333  234.4989 38.4993   3746    30  2440  1306
  334  234.4976 38.5013   3772    26  2485  1287
  335  234.4962 38.4995   3742    30  2583  1159
  336  234.4987 38.5004   3741     1  2108  1633
  337  234.4979 38.4995   3728    13  2248  1480
  338  234.4980 38.4977   3647    81  2570  1077
  339  234.4974 38.5000   3670    23  2470  1200
  340  234.4957 38.5001   3780   110  2392  1388
  341  234.4977 38.4998   3748    32  2449  1299
  342  234.4986 38.5009   3744     4  2421  1323
  343  234.4996 38.4994   3673    71  2152  1521
  344  234.4981 38.5003   3683    10  2254  1429
  345  234.4996 38.4985   3673    10  2139  1534
  346  234.4977 38.4994   3626    47  2662   964
  347  234.4499 38.4194   3665    39  2042  1623
  348  234.4978 38.5007   3728    63  2449  1279
  349  234.4998 38.4997   3673    55  2586  1087
  350  234.4999 38.5011   3705    32  2071  1634
  351  234.4989 38.4994   3646    59  2067  1579
  352  234.4979 38.4982   3669    23  2478  1191
  353  234.5001 38.4987   3746    77  2182  1564
  354  234.4971 38.5008   3743     3  2029  1714
  355  234.4983 38.5002   3745     2  2602  1143
  356  234.5006 38.5001   3747     2  2475  1272
  357  234.4974 38.5003   3711    36  2454  1257
  358  234.4981 38.5000   3607   104  2066  1541
  359  234.4974 38.4994   3650    43  2608  1042
  360  234.5001 38.5009   3720    70  2600  1120
  361  234.4999 38.4999   3686    34  2366  1320
  362  234.4996 38.5021   3619    67  2623   996
  363  234.4988 38.4979   3619     0  2518  1101
  364  234.4993 38.4996   3597    22  2036  1561
  365  234.4986 38.5010   3725   128  2014  1711
  366  234.4987 38.5001   3673    52  2588  1085
  367  234.4986 38.4992   3669     4  2623  1046
  368  234.4994 38.4991   3574    95  2082  1492
  369  234.4510 38.4193   3584    10  2049  1535
  370  234.4981 38.4989   3637    53  2344  1293
  371  234.4997 38.5005   3655    18  2621  1034
  372  234.5004 38.4992   3674    19  2612  1062
  373  234.5008 38.5009   3640    34  2452  1188
  374  234.5000 38.4991   3611    29  2632   979
  375  234.4971 38.4997   3604     7  2653   951
  376  234.4178 38.4512   3623    19  2216  1407
  377  234.4973 38.4983   3619     4  2301  1318
  378  234.4984 38.5001   3676    57  2102  1574
  379  234.5006 38.4996   3642    34  2028  1614
  380  234.5013 38.4994   3654    12  2564  1090
  381  234.4980 38.5002   3692    38  2043  1649
  382  234.4988 38.5000   3655    37  2599  1056
  383  234.4991 38.5001   3628    27  2111  1517
  384  234.5007 38.4993   3612    16  2024  1588
  385  234.5031 38.4995   3653    41  2509  1144
  386  234.4998 38.5013   3625    28  2078  1547
  387  234.4974 38.5003   3648    23  2633  1015
  388  234.5000 38.4992   3626    22  1990  1636
  389  234.5012 38.4985   3556    70  2184  1372
  390  234.4994 38.4987   3608    52  2469  1139
  391  234.5002 38.4997   3648    40  1976  1672
  392  234.5011 38.5024   3622    26  2349  1273
  393  234.4979 38.4994   3562    60  2524  1038
  394  234.4967 38.4986   3646    84  2515  1131
  395  234.4980 38.5017   3590    56  2430  1160
  396  234.4999 38.5028   3614    24  2051  1563
  397  234.5011 38.5018   3650    36  2584  1066
  398  234.5017 38.4995   3602    48  2496  1106
  399  234.5010 38.5006   3684    82  2366  1318
  400  234.5003 38.5006   3627    57  2165  1462
  401  234.4987 38.5024   3611    16  2552  1059
  402  234.5486 38.5816   3615     4  2006  1609
  403  234.4989 38.5022   3601    14  2409  1192
  404  234.4983 38.5008   3639    38  2334  1305
  405  234.4979 38.4991   3671    32  2306  1365
  406  234.4971 38.5001   3658    13  2544  1114
  407  234.4998 38.5022   3666     8  2589  1077
  408  234.6319 38.6318   3567    99  2419  1148
  409  234.5014 38.5021   3581    14  2412  1169
  410  234.4987 38.5010   3614    33  2192  1422
  411  234.4981 38.4995   3608     6  2070  1538
  412  234.4983 38.5021   3694    86  1964  1730
  413  234.4998 38.5009   3637    57  2012  1625
  414  234.5002 38.5018   3562    75  2390  1172
  415  234.5016 38.5023   3606    44  2367  1239
  416  234.5003 38.5010   3584    22  2164  1420
  417  234.4977 38.4994   3571    13  2554  1017
  418  234.4981 38.5012   3667    96  2098  1569
  419  234.5480 38.5823   3584    83  2380  1204
  420  234.4995 38.5015   3593     9  2530  1063
  421  234.5020 38.5007   3597     4  2390  1207
  422  234.4973 38.5004   3662    65  2487  1175
  423  234.4985 38.5018   3642    20  2369  1273
  424  234.4989 38.4998   3645     3  2303  1342
  425  234.5002 38.5016   3568    77  2522  1046
  426  234.6329 38.6316   3530    38  2349  1181
  427  234.4984 38.5007   3556    26  2427  1129
  428  234.4994 38.4999   3544    12  1991  1553
  429  234.4977 38.5022   3594    50  2332  1262
  430  234.4992 38.5008   3576    18  2333  1243
  431  234.5006 38.5030   3603    27  2529  1074
  432  234.5008 38.5027   3550    53  2341  1209
  433  234.5471 38.5811   3540    10  2358  1182
  434  234.4980 38.4997   3548     8  2158  1390
  435  234.4987 38.5009   3562    14  2162  1400
  436  234.5465 38.5807   3507    55  2421  1086
  437  234.5493 38.5794   3479    28  2160  1319
  438  234.5010 38.5024   3559    80  2385  1174
  439  234.4994 38.5017   3583    24  2338  1245
  440  234.4983 38.5034   3549    34  2468  1081
  441  234.4972 38.5014   3550     1  2530  1020
  442  234.4986 38.5010   3541     9  2497  1044
  443  234.4998 38.5001   3564    23  2528  1036
  444  234.5502 38.5809   3603    39  1931  1672
  445  234.5014 38.5004   3587    16  2501  1086
  446  234.5010 38.5016   3532    55  2455  1077
  447  234.4980 38.4988   3487    45  2293  1194
  448  234.4994 38.5017   3504    17  2016  1488
  449  234.6324 38.6320   3521    17  2495  1026
  450  234.5493 38.5807   3541    20  2511  1030
  451  234.5008 38.5016   3571    30  2424  1147
  452  234.5004 38.4992   3479    92  2104  1375
  453  234.4987 38.5018   3500    21  2294  1206
  454  234.5008 38.5021   3543    43  2385  1158
  455  234.5478 38.5806   3542     1  2323  1219
  456  234.5001 38.5024   3510    32  2308  1202
  457  234.4990 38.5013   3578    68  2577  1001
  458  234.4983 38.5002   3554    24  2377  1177
  459  234.6315 38.6331   3542    12  2567   975
  460  234.6321 38.6315   3537     5  1928  1609
  461  234.6321 38.6322   3534     3  1938  1596
  462  234.5484 38.5805   3520    14  2323  1197
  463  234.5476 38.5796   3500    20  2460  1040
  464  234.5472 38.5801   3456    44  2320  1136
  465  234.5010 38.5014   3595   139  2092  1503
  466  234.5023 38.5005   3565    30  2348  1217
  467  234.5008 38.5017   3524    41  2286  1238
  468  234.5475 38.5812   3520     4  2302  1218
  469  234.4976 38.5016   3546    26  2481  1065
  470  234.4986 38.5009   3535    11  2472  1063
  471  234.4991 38.5014   3535     0  1968  1567
  472  234.5478 38.5803   3508    27  2471  1037
  473  234.5476 38.5800   3511     3  2463  1048
  474  234.5479 38.5818   3545    34  2363  1182
  475  234.4996 38.5018   3477    68  2112  1365
  476  234.5005 38.5016   3530    53  2256  1274
  477  234.5468 38.5813   3519    11  2458  1061
  478  234.5462 38.5820   3542    23  2029  1513
  479  234.5037 38.5010   3532    10  2002  1530
  480  234.5000 38.5016   3445    87  1927  1518
  481  234.5016 38.5016   3509    64  2038  1471
  482  234.5487 38.5808   3496    13  2432  1064
  483  234.5491 38.5815   3562    66  2336  1226
  484  234.5476 38.5814   3549    13  1860  1689
  485  234.6326 38.6316   3498    51  2452  1046
  486  234.5490 38.5812   3537    39  2445  1092
  487  234.4991 38.5020   3575    38  1912  1663
  488  234.5000 38.5005   3544    31  2361  1183
  489  234.5485 38.5816   3547     3  2285  1262
  490  234.5030 38.5005   3563    16  2374  1189
  491  234.6319 38.6335   3510    53  2339  1171
  492  234.6328 38.6336   3505     5  2278  1227
  493  234.5476 38.5803   3508     3  2303  1205
  494  234.4999 38.5025   3468    40  2066  1402
  495  234.6318 38.6316   3490    22  2439  1051
  496  234.6325 38.6330   3515    25  2404  1111
  497  234.6329 38.6340   3569    54  1838  1731
  498  234.6327 38.6337   3444   125  2243  1201
  499  234.4997 38.5014   3506    62  1998  1508
