# Supplementary material for: Maximum likelihood-based estimation of diffusion coefficient is quick and reliable method for analyzing estradiol actions on surface receptor movements
Source: Front Neuroinform. 2023 Mar 8;17:1005936. doi: 10.3389/fninf.2023.1005936 (PMC10031098; doi:10.3389/fninf.2023.1005936)
Supplement: Supplementary file 3 [file Data_Sheet_3.ZIP › 01-measured/00-Immobile/RoomTemperature/workstate_09_0004.dat]

    0  251.8073 64.8551   5184     0  4367   817
    1  251.8089 64.8547   5159    25  4812   347
    2  251.7624 64.6186   5174    15  2978  2196
    3  251.7609 64.6180   5219    45  2932  2287
    4  251.7265 64.5001   5226     7  2987  2239
    5  251.8739 64.6658   5323    97  3027  2296
    6  251.9067 64.9061   5198   125  4821   377
    7  251.9074 64.9068   5209    11  3548  1661
    8  251.8084 64.8544   5162    47  4855   307
    9  251.6191 64.5243   5190    28  2923  2267
   10  251.7258 64.5002   5247    57  3060  2187
   11  251.8084 64.8549   5164    83  2858  2306
   12  251.8084 64.8545   5195    31  4853   342
   13  251.7609 64.6195   5201     6  3019  2182
   14  251.8082 64.8550   5161    40  2884  2277
   15  251.7266 64.5019   5211    50  3398  1813
   16  251.7490 64.7487   5278    67  4871   407
   17  251.9062 64.9069   5290    12  4263  1027
   18  251.8980 64.9490   5198    92  3054  2144
   19  251.9071 64.9066   5249    51  4286   963
   20  251.5310 64.6469   5215    34  4781   434
   21  251.6681 64.6662   5170    45  3034  2136
   22  251.8088 64.8553   5201    31  2831  2370
   23  251.8089 64.8553   5171    30  4213   958
   24  251.9068 64.9079   5211    40  4934   277
   25  251.8091 64.8559   5144    67  2951  2193
   26  251.5021 64.7766   5098    46  2823  2275
   27  251.6311 64.7889   5145    47  3410  1735
   28  251.6320 64.7878   5152     7  4838   314
   29  251.9090 64.9068   5187    35  2815  2372
   30  251.9987 64.9976   5039   148  4804   235
   31  251.7658 64.7641   5130    91  4228   902
   32  251.9087 64.9071   5139     9  4806   333
   33  251.7503 64.7484   5139     0  3423  1716
   34  251.8084 64.8544   5202    63  3055  2147
   35  251.6326 64.7879   5117    85  2871  2246
   36  251.7894 64.9982   5164    47  4802   362
   37  251.6262 64.7494   5101    63  3415  1686
   38  251.7895 64.9974   5127    26  2944  2183
   39  251.7004 64.8982   5126     1  2768  2358
   40  251.6323 64.7885   5107    19  2769  2338
   41  251.7887 64.9979   5119    12  3022  2097
   42  251.7502 64.7491   5090    29  3392  1698
   43  251.8882 64.7220   5091     1  4765   326
   44  251.9989 64.8929   5068    23  3403  1665
   45  251.7887 64.9979   5127    59  2978  2149
   46  251.8742 64.6866   5119     8  2834  2285
   47  251.7500 64.7487   5136    17  2788  2348
   48  251.9978 64.6469   5152    16  2971  2181
   49  251.8889 64.9425   5099    53  2952  2147
   50  251.8747 64.6869   5059    40  2957  2102
   51  251.7228 64.8867   5088    29  4216   872
   52  251.8987 64.9475   5127    39  4785   342
   53  251.6326 64.7890   5043    84  4856   187
   54  251.9989 64.6476   5021    22  4741   280
   55  251.9992 64.9960   5102    81  2847  2255
   56  251.7341 64.6654   5087    15  3386  1701
   57  251.8881 64.7213   5007    80  2782  2225
   58  251.7228 64.8882   5070    63  2962  2108
   59  251.7234 64.8873   5084    14  2839  2245
   60  251.8998 64.9479   5096    12  2965  2131
   61  251.8995 64.9472   5099     3  2941  2158
   62  251.9979 64.6461   5102     3  2962  2140
   63  251.9002 64.9467   5116    14  3367  1749
   64  251.8412 64.8404   5080    36  3351  1729
   65  251.7004 64.8972   5042    38  3367  1675
   66  252.0542 64.7768   5048     6  3321  1727
   67  251.8990 64.9482   5055     7  2915  2140
   68  251.8990 64.9473   5066    11  3369  1697
   69  251.8744 64.6875   5039    27  2986  2053
   70  251.7152 64.5011   4998    41  3395  1603
   71  251.5023 64.9982   5000     2  4730   270
   72  251.7906 64.9991   4992     8  2914  2078
   73  251.7230 64.8886   4990     2  4021   969
   74  251.9000 64.9472   5057    67  2999  2058
   75  251.5903 64.8816   4983    74  2745  2238
   76  251.7651 64.7640   5059    76  3002  2057
   77  251.7347 64.6676   4971    88  2810  2161
   78  251.7341 64.6670   4974     3  4112   862
   79  251.8745 64.6872   4933    41  4674   259
   80  251.5898 64.8816   5053   120  2785  2268
   81  251.8887 64.7221   4990    63  2768  2222
   82  251.7344 64.6665   5006    16  2751  2255
   83  251.7344 64.6681   4983    23  4010   973
   84  251.7231 64.8883   4984     1  2878  2106
   85  251.7339 64.6668   4990     6  2765  2225
   86  251.7226 64.8868   5006    16  2887  2119
   87  251.5894 64.8800   5021    15  2870  2151
   88  251.7332 64.6668   4942    79  3249  1693
   89  251.5899 64.8808   4925    17  2850  2075
   90  251.7149 64.5017   4882    43  3980   902
   91  251.7225 64.8869   4915    33  4664   251
   92  251.5892 64.8801   4977    62  2713  2264
   93  251.6167 64.6160   4858   119  3253  1605
   94  251.7148 64.5006   4903    45  4051   852
   95  251.9978 64.6470   4991    88  4036   955
   96  251.8742 64.6865   4901    90  2696  2205
   97  251.8745 64.6872   4911    10  2898  2013
   98  251.7345 64.6658   4896    15  4081   815
   99  251.7336 64.6666   4914    18  2874  2040
  100  251.8748 64.6866   4962    48  2702  2260
  101  251.7148 64.5018   4879    83  4065   814
  102  251.8750 64.6875   4865    14  3230  1635
  103  251.9985 64.6464   4908    43  3290  1618
  104  251.6266 64.7485   4947    39  2690  2257
  105  251.7141 64.5015   4943     4  4731   212
  106  251.7339 64.6667   4865    78  4705   160
  107  251.7344 64.6660   4906    41  2727  2179
  108  251.7163 64.5006   4919    13  4103   816
  109  251.7345 64.6665   4918     1  3244  1674
  110  251.6675 64.6661   4964    46  4711   253
  111  251.7330 64.6659   4878    86  4105   773
  112  251.5903 64.8803   4965    87  2829  2136
  113  251.7650 64.7629   4883    82  2840  2043
  114  251.5904 64.8802   4893    10  2746  2147
  115  251.6259 64.5626   4897     4  2829  2068
  116  251.5012 64.7759   4937    40  3237  1700
  117  251.7147 64.5005   4843    94  2765  2078
  118  251.7147 64.5012   4770    73  3242  1528
  119  251.7340 64.6670   4840    70  4665   175
  120  251.7894 64.6315   4896    56  2790  2106
  121  251.7647 64.7626   4853    43  3964   889
  122  251.6259 64.7491   4855     2  4642   213
  123  251.6011 64.4011   4758    97  2795  1963
  124  251.5902 64.8799   4846    88  2845  2001
  125  251.6264 64.7493   4808    38  2835  1973
  126  251.6259 64.7485   4875    67  2851  2024
  127  251.7145 64.5014   4870     5  4644   226
  128  251.6258 64.7485   4850    20  3921   929
  129  251.7333 64.6659   4848     2  2732  2116
  130  251.7334 64.6668   4804    44  2846  1958
  131  251.5906 64.8803   4876    72  3948   928
  132  251.7150 64.5008   4851    25  4689   162
  133  251.7334 64.6669   4810    41  2748  2062
  134  251.6440 64.7853   4875    65  2689  2186
  135  251.6437 64.7854   4847    28  2717  2130
  136  251.7147 64.5014   4837    10  4666   171
  137  251.5903 64.8810   4771    66  3971   800
  138  251.7345 64.6672   4746    25  3154  1592
  139  251.7335 64.6668   4775    29  2687  2088
  140  251.7151 64.5012   4852    77  3134  1718
  141  251.7346 64.6675   4853     1  2788  2065
  142  251.7345 64.6673   4817    36  2813  2004
  143  251.7348 64.6667   4810     7  3960   850
  144  251.7340 64.6666   4768    42  3960   808
  145  251.6444 64.7850   4832    64  3940   892
  146  251.7346 64.6672   4748    84  3186  1562
  147  251.7143 64.5007   4782    34  2847  1935
  148  251.7161 64.5015   4723    59  2808  1915
  149  251.7336 64.6675   4802    79  2806  1996
  150  251.6452 64.7854   4832    30  2710  2122
  151  251.7155 64.5009   4768    64  2752  2016
  152  251.6267 64.7484   4775     7  2646  2129
  153  251.6171 64.6168   4716    59  3915   801
  154  251.7658 64.9402   4787    71  2664  2123
  155  251.7506 64.6678   4746    41  4532   214
  156  251.7702 64.8464   4715    31  4521   194
  157  251.6165 64.6164   4730    15  4545   185
  158  251.6173 64.6166   4708    22  2670  2038
  159  251.6167 64.6166   4731    23  3181  1550
  160  251.7158 64.5016   4760    29  2626  2134
  161  251.9991 64.8003   4718    42  4529   189
  162  251.9996 64.9995   4814    96  2791  2023
  163  251.6446 64.7859   4778    36  4466   312
  164  251.7342 64.6671   4720    58  4537   183
  165  251.7344 64.6668   4713     7  2769  1944
  166  251.7705 64.8466   4754    41  2751  2003
  167  251.7708 64.8465   4746     8  2789  1957
  168  251.7149 64.5012   4738     8  2672  2066
  169  251.7344 64.6661   4639    99  3097  1542
  170  251.7147 64.5010   4726    87  2717  2009
  171  251.6177 64.6166   4689    37  3881   808
  172  251.8187 64.8189   4659    30  4565    94
  173  251.9989 64.8005   4707    48  2644  2063
  174  251.6169 64.6161   4710     3  3116  1594
  175  251.7510 64.6683   4656    54  2656  2000
  176  251.7510 64.6674   4672    16  2576  2096
  177  251.7337 64.6665   4728    56  2759  1969
  178  251.9997 64.5021   4696    32  3871   825
  179  251.7511 64.6683   4674    22  3915   759
  180  251.7505 64.6678   4700    26  3068  1632
  181  251.6438 64.7862   4664    36  3134  1530
  182  251.7510 64.6671   4717    53  2781  1936
  183  251.9993 64.8009   4706    11  2731  1975
  184  251.9996 64.8003   4706     0  4500   206
  185  251.7506 64.6678   4662    44  4513   149
  186  251.8191 64.8183   4629    33  2783  1846
  187  251.6168 64.6164   4595    34  3886   709
  188  251.9095 64.6377   4612    17  2613  1999
  189  251.7506 64.6677   4628    16  3859   769
  190  251.9997 64.9992   4662    34  3112  1550
  191  251.9089 64.6374   4676    14  3875   801
  192  251.7504 64.6678   4598    78  4479   119
  193  251.6169 64.6169   4646    48  2734  1912
  194  251.6166 64.6164   4623    23  4465   158
  195  251.7505 64.6681   4639    16  2750  1889
  196  251.9991 64.8003   4598    41  2661  1937
  197  251.9997 64.8004   4599     1  3061  1538
  198  251.9085 64.6364   4593     6  2631  1962
  199  251.6172 64.6167   4587     6  2715  1872
  200  251.9091 64.6369   4603    16  4498   105
  201  251.6172 64.6171   4576    27  2757  1819
  202  251.6175 64.6157   4585     9  2613  1972
  203  251.7506 64.6673   4592     7  2684  1908
  204  251.7512 64.6675   4526    66  2685  1841
  205  251.6172 64.6160   4583    57  2771  1812
  206  251.7511 64.6680   4582     1  3837   745
  207  251.9995 64.8003   4526    56  4433    93
  208  251.9993 64.7998   4503    23  2601  1902
  209  251.9986 64.8005   4474    29  2981  1493
  210  251.7507 64.6670   4565    91  2614  1951
  211  251.6446 64.7860   4495    70  3048  1447
  212  251.9992 64.8008   4554    59  2721  1833
  213  251.9990 64.8006   4503    51  2634  1869
  214  251.7513 64.6678   4565    62  4362   203
  215  251.9995 64.8003   4476    89  2619  1857
  216  251.8187 64.8182   4527    51  4338   189
  217  251.7510 64.6676   4551    24  4358   193
  218  251.9994 64.7997   4553     2  3761   792
  219  251.9989 64.8002   4550     3  3715   835
  220  251.9998 64.9990   4457    93  3016  1441
  221  251.9992 64.8006   4495    38  2731  1764
  222  251.8190 64.8183   4505    10  2718  1787
  223  252.0003 64.7995   4568    63  3678   890
  224  251.9990 64.7999   4517    51  2567  1950
  225  251.9992 64.9995   4477    40  3738   739
  226  251.9992 64.7999   4481     4  4459    22
  227  251.8471 64.5399   4571    90  2985  1586
  228  251.7513 64.6679   4537    34  2703  1834
  229  251.8888 64.6664   4521    16  2593  1928
  230  251.9997 64.9991   4529     8  2692  1837
  231  252.0000 64.9987   4481    48  4384    97
  232  251.9997 64.9991   4495    14  4377   118
  233  251.9093 64.6370   4546    51  3640   906
  234  251.9997 64.8009   4552     6  3702   850
  235  251.9998 64.9991   4545     7  3789   756
  236  252.0000 64.7993   4554     9  4413   141
  237  251.9093 64.6377   4567    13  2637  1930
  238  251.9997 64.5022   4569     2  2638  1931
  239  251.7511 64.6672   4499    70  3758   741
  240  251.9088 64.6367   4541    42  2690  1851
  241  252.0000 64.7997   4528    13  3695   833
  242  251.9095 64.6369   4503    25  2635  1868
  243  251.9992 64.8007   4444    59  2512  1932
  244  251.9094 64.6370   4456    12  3687   769
  245  251.9994 64.7999   4507    51  2542  1965
  246  251.9083 64.6359   4489    18  2680  1809
  247  251.9994 64.8003   4498     9  3006  1492
  248  251.9097 64.6372   4518    20  4341   177
  249  251.9999 64.7994   4483    35  2992  1491
  250  251.9093 64.6367   4492     9  2964  1528
  251  251.9092 64.6370   4506    14  2952  1554
  252  251.9990 64.7993   4435    71  2956  1479
  253  251.9089 64.6369   4538   103  2664  1874
  254  251.9992 64.9993   4495    43  2654  1841
  255  251.8885 64.6673   4457    38  2530  1927
  256  251.9993 64.9988   4418    39  2506  1912
  257  252.0002 64.8002   4513    95  2590  1923
  258  251.9994 64.7997   4428    85  2521  1907
  259  251.9998 64.7998   4396    32  3656   740
  260  251.9997 64.9992   4387     9  2627  1760
  261  251.9996 64.5006   4366    21  4394   -28
  262  251.9998 64.7144   4309    57  3647   662
  263  251.8749 64.8743   4378    69  3695   683
  264  252.1102 64.6662   4419    41  2966  1453
  265  251.9991 64.7995   4391    28  2955  1436
  266  252.1245 64.8742   4322    69  4428  -106
  267  251.8752 64.8741   4337    15  2531  1806
  268  251.9991 64.8003   4408    71  2559  1849
  269  251.8748 64.8740   4400     8  2551  1849
  270  251.9995 64.7996   4445    45  2629  1816
  271  251.9998 64.8002   4437     8  2916  1521
  272  251.9092 64.6360   4449    12  2860  1589
  273  251.9999 64.8008   4371    78  4298    73
  274  251.9095 64.6371   4410    39  2540  1870
  275  251.9089 64.6375   4395    15  2614  1781
  276  251.7505 64.6675   4405    10  2632  1773
  277  251.9998 64.8002   4380    25  3710   670
  278  251.8884 64.6672   4412    32  4295   117
  279  251.9997 64.9994   4330    82  2928  1402
  280  252.0006 64.9990   4353    23  2511  1842
  281  251.9993 64.7998   4407    54  2620  1787
  282  251.9994 64.7992   4403     4  4365    38
  283  251.9998 64.9993   4360    43  4327    33
  284  251.9998 64.7142   4309    51  2549  1760
  285  251.8334 64.8332   4344    35  2576  1768
  286  251.9993 64.7999   4388    44  2468  1920
  287  251.9995 64.7990   4310    78  2533  1777
  288  251.9999 64.9985   4388    78  3663   725
  289  251.9998 64.7997   4397     9  3588   809
  290  252.1245 64.8741   4387    10  3696   691
  291  251.9998 64.8000   4394     7  4262   132
  292  252.1248 64.8746   4296    98  2899  1397
  293  251.9997 64.7999   4272    24  2892  1380
  294  251.9996 64.9991   4364    92  4241   123
  295  251.9992 64.9997   4339    25  3647   692
  296  251.9999 64.9991   4378    39  4257   121
  297  251.9998 64.9995   4393    15  4297    96
  298  251.9997 64.8004   4437    44  2495  1942
  299  251.9991 64.8005   4400    37  3701   699
  300  251.7505 64.6676   4327    73  2584  1743
  301  251.9999 64.8005   4326     1  2524  1802
  302  251.9999 64.8008   4374    48  2585  1789
  303  251.9998 64.9993   4330    44  2583  1747
  304  251.9996 64.7992   4323     7  2579  1744
  305  251.9993 64.9994   4307    16  2888  1419
  306  251.9997 64.9992   4325    18  2502  1823
  307  252.0003 64.9990   4368    43  2544  1824
  308  252.0005 64.9995   4298    70  2892  1406
  309  252.0003 64.9993   4368    70  2937  1431
  310  252.0003 64.8005   4308    60  2601  1707
  311  251.7347 64.6675   4379    71  2884  1495
  312  251.9995 64.8009   4347    32  4248    99
  313  251.9996 64.9994   4304    43  2905  1399
  314  252.0003 64.9994   4297     7  2527  1770
  315  251.9997 64.8005   4307    10  2547  1760
  316  251.9999 64.8011   4284    23  2503  1781
  317  251.8187 64.8190   4306    22  2520  1786
  318  251.9998 64.9989   4242    64  2548  1694
  319  252.0003 64.9990   4295    53  2510  1785
  320  251.9998 64.9996   4286     9  2882  1404
  321  251.9999 64.8006   4280     6  2471  1809
  322  251.9997 64.8002   4241    39  2902  1339
  323  251.9992 64.8006   4292    51  4158   134
  324  252.0001 64.7991   4270    22  3605   665
  325  251.9095 64.6369   4275     5  2852  1423
  326  252.0002 64.9994   4255    20  4127   128
  327  251.8475 64.5405   4296    41  2528  1768
  328  252.0001 64.5006   4349    53  3630   719
  329  252.0000 64.7987   4285    64  4209    76
  330  251.8888 64.6670   4308    23  2516  1792
  331  252.0002 64.7995   4299     9  3549   750
  332  252.0000 64.7992   4258    41  3544   714
  333  252.0000 64.7998   4283    25  2435  1848
  334  251.9994 64.7993   4239    44  3669   570
  335  251.8752 64.8743   4208    31  2476  1732
  336  251.9999 64.7992   4206     2  2483  1723
  337  251.9998 64.9993   4260    54  2387  1873
  338  252.0001 64.7994   4210    50  2415  1795
  339  252.0001 64.7997   4182    28  2472  1710
  340  251.9994 64.7995   4248    66  3501   747
  341  251.9997 64.7144   4225    23  2494  1731
  342  252.0000 64.9989   4205    20  2488  1717
  343  251.9998 64.9991   4220    15  2386  1834
  344  251.8749 64.8741   4229     9  2477  1752
  345  251.9996 64.9991   4234     5  2386  1848
  346  251.8748 64.8744   4263    29  2502  1761
  347  251.9994 64.9988   4326    63  2870  1456
  348  251.9996 64.8003   4332     6  2459  1873
  349  251.9997 64.7998   4277    55  2834  1443
  350  251.9995 64.7990   4313    36  2385  1928
  351  251.9993 64.7140   4283    30  2471  1812
  352  251.9994 64.7144   4246    37  4078   168
  353  251.9996 64.9992   4277    31  2454  1823
  354  251.9997 64.7142   4220    57  2419  1801
  355  251.9994 64.7997   4171    49  2449  1722
  356  251.8747 64.8749   4198    27  2890  1308
  357  251.8753 64.8745   4203     5  2887  1316
  358  251.9995 64.9993   4270    67  3519   751
  359  251.9999 64.7148   4265     5  3545   720
  360  251.9999 64.7147   4218    47  2438  1780
  361  251.9998 64.7145   4234    16  4111   123
  362  251.9997 64.7144   4257    23  4058   199
  363  252.1243 64.8743   4212    45  2511  1701
  364  251.9998 64.7499   4171    41  2801  1370
  365  251.9994 64.7145   4188    17  2851  1337
  366  252.2003 64.5999   4168    20  2860  1308
  367  252.1246 64.8740   4206    38  2814  1392
  368  252.1243 64.8745   4210     4  2364  1846
  369  252.1668 64.8330   4216     6  4146    70
  370  252.0003 64.7497   4190    26  2434  1756
  371  252.0002 64.9994   4206    16  2360  1846
  372  252.0000 64.5005   4147    59  2355  1792
  373  252.1667 64.8331   4214    67  3482   732
  374  252.3330 64.6667   4209     5  3498   711
  375  251.6671 64.6669   4174    35  3515   659
  376  251.9999 64.9989   4211    37  3486   725
  377  251.9999 64.7144   4176    35  2537  1639
  378  252.0004 64.7146   4190    14  3513   677
  379  252.1251 64.8749   4197     7  2760  1437
  380  252.1248 64.8742   4192     5  2747  1445
  381  252.0005 64.7142   4127    65  3445   682
  382  252.0001 64.7145   4216    89  2480  1736
  383  252.1246 64.8748   4130    86  2767  1363
  384  252.0004 64.9996   4141    11  3504   637
  385  252.1250 64.8753   4130    11  3467   663
  386  252.1253 64.8748   4205    75  2340  1865
  387  252.1246 64.8748   4167    38  2787  1380
  388  252.0005 64.9997   4139    28  2471  1668
  389  251.9998 64.7146   4160    21  3467   693
  390  251.9998 64.7143   4129    31  2450  1679
  391  251.9999 64.7149   4135     6  2456  1679
  392  252.0002 64.9996   4172    37  3996   176
  393  252.0006 64.9997   4154    18  2272  1882
  394  251.9998 64.7993   4209    55  2518  1691
  395  252.0000 64.8001   4213     4  2353  1860
  396  252.0005 64.7997   4160    53  2825  1335
  397  252.0005 64.9987   4179    19  2332  1847
  398  252.0002 64.7998   4152    27  3983   169
  399  252.0001 64.7145   4184    32  2799  1385
  400  252.2854 64.9996   4102    82  2336  1766
  401  252.1259 64.8750   4160    58  2343  1817
  402  252.2499 64.9993   4132    28  2743  1389
  403  252.3997 64.7996   4181    49  3451   730
  404  252.1670 64.8331   4148    33  4015   133
  405  252.0002 64.7144   4150     2  3421   729
  406  252.0003 64.7143   4162    12  2312  1850
  407  252.1666 64.8335   4077    85  2427  1650
  408  252.1665 64.8331   4090    13  3447   643
  409  252.0002 64.7145   4084     6  2455  1629
  410  252.1667 64.8331   4067    17  2455  1612
  411  252.1107 64.6667   4096    29  2754  1342
  412  252.1254 64.8747   4091     5  3457   634
  413  252.3997 64.7998   4025    66  3952    73
  414  252.1255 64.8750   4070    45  3470   600
  415  252.1667 64.8334   3981    89  3413   568
  416  252.1251 64.8750   4110   129  2436  1674
  417  251.9992 64.9987   4118     8  2463  1655
  418  251.8329 64.8328   4076    42  3419   657
  419  251.9999 64.7143   4084     8  3943   141
  420  252.0005 64.7144   4065    19  3389   676
  421  252.0002 65.0000   4046    19  3891   155
  422  252.0000 64.9994   4053     7  3944   109
  423  251.8336 64.8329   4021    32  2486  1535
  424  252.0003 64.9995   4060    39  4011    49
  425  251.9999 64.9995   4046    14  2327  1719
  426  252.0003 64.7146   4029    17  2409  1620
  427  252.0005 64.7499   3992    37  2318  1674
  428  251.9996 64.7142   3997     5  3872   125
  429  252.3326 64.6666   3998     1  2399  1599
  430  252.0002 64.7498   4001     3  2374  1627
  431  252.0000 65.0000   3942    59  2379  1563
  432  252.0002 64.9996   3946     4  2767  1179
  433  252.1254 64.8748   4000    54  2430  1570
  434  252.0007 64.4999   3844   156  2676  1168
  435  251.8337 64.8335   3971   127  2425  1546
  436  252.0001 64.7146   3991    20  2416  1575
  437  252.1252 64.8748   3962    29  2421  1541
  438  252.1251 64.8746   3955     7  2405  1550
  439  252.1249 64.8744   4021    66  2321  1700
  440  251.9999 64.9998   4000    21  3277   723
  441  252.0002 64.9995   4005     5  2660  1345
  442  251.8000 64.6001   4040    35  2679  1361
  443  252.0001 64.9997   4027    13  2719  1308
  444  252.0003 64.9994   3942    85  3993   -51
  445  252.0003 64.9995   3953    11  2391  1562
  446  252.3997 64.7999   3883    70  2721  1162
  447  252.0000 64.5005   3893    10  2285  1608
  448  252.2500 64.9995   3890     3  3872    18
  449  252.3331 64.6669   3921    31  2449  1472
  450  252.0000 64.5003   3904    17  3905    -1
  451  252.0000 64.5003   3890    14  2248  1642
  452  252.3328 64.6667   3853    37  3306   547
  453  252.0000 64.5005   3885    32  2720  1165
  454  252.0000 65.0000   3883     2  3274   609
  455  252.0000 65.0000   3897    14  2293  1604
