# Supplementary material for: Maximum likelihood-based estimation of diffusion coefficient is quick and reliable method for analyzing estradiol actions on surface receptor movements
Source: Front Neuroinform. 2023 Mar 8;17:1005936. doi: 10.3389/fninf.2023.1005936 (PMC10031098; doi:10.3389/fninf.2023.1005936)
Supplement: Supplementary file 3 [file Data_Sheet_3.ZIP › 01-measured/00-Immobile/RoomTemperature/workstate_09_0007.dat]

    0  138.3805 78.0337   5987     0  4418  1569
    1  138.3738 78.1565   5914    73  3941  1973
    2  138.3043 78.0863   5868    46  4478  1390
    3  138.2664 77.9986   5864     4  4324  1540
    4  138.2663 78.0004   5958    94  4414  1544
    5  138.3041 78.0881   5896    62  4054  1842
    6  138.3824 78.0296   5982    86  4261  1721
    7  138.4514 78.0893   5850   132  4835  1015
    8  138.3043 78.0901   5882    32  4517  1365
    9  138.3031 78.0871   5816    66  4344  1472
   10  138.3026 78.0868   5774    42  4169  1605
   11  138.4526 78.0887   5862    88  3978  1884
   12  138.3742 78.1564   5871     9  4291  1580
   13  138.3044 78.0912   5861    10  4742  1119
   14  138.3825 78.0282   5804    57  4462  1342
   15  138.2670 77.9974   5823    19  3968  1855
   16  138.3432 77.9977   5788    35  4318  1470
   17  138.3042 78.0885   5821    33  4363  1458
   18  138.3043 78.0899   5837    16  3992  1845
   19  138.3756 78.1545   5839     2  4018  1821
   20  138.3747 78.1520   5773    66  4202  1571
   21  138.3044 78.0879   5770     3  4485  1285
   22  138.3756 78.1526   5792    22  4270  1522
   23  138.3750 78.1553   5799     7  4559  1240
   24  138.3754 78.1540   5794     5  4328  1466
   25  138.3756 78.1532   5787     7  4469  1318
   26  138.2658 77.9982   5727    60  4492  1235
   27  138.3010 78.0889   5820    93  4367  1453
   28  138.3009 78.0887   5754    66  4735  1019
   29  138.3749 78.1546   5788    34  3983  1805
   30  138.3890 78.2557   5753    35  3909  1844
   31  138.4200 78.0626   5752     1  4255  1497
   32  138.4994 77.9980   5702    50  4069  1633
   33  138.3760 78.1512   5794    92  3972  1822
   34  138.3752 78.1528   5840    46  3968  1872
   35  138.3748 78.1530   5872    32  4510  1362
   36  138.3752 78.1540   5752   120  3907  1845
   37  138.3767 78.1536   5748     4  4463  1285
   38  138.3738 78.1525   5728    20  4253  1475
   39  138.3735 78.1530   5696    32  4264  1432
   40  138.3013 78.0877   5742    46  4435  1307
   41  138.2810 77.9976   5705    37  3991  1714
   42  138.3741 78.1552   5726    21  4308  1418
   43  138.3756 78.1548   5726     0  3988  1738
   44  138.3765 78.1531   5637    89  4303  1334
   45  138.3039 78.0881   5689    52  4211  1478
   46  138.3745 78.1525   5679    10  4421  1258
   47  138.3734 78.1523   5641    38  4245  1396
   48  138.4187 78.0629   5623    18  4038  1585
   49  138.4187 78.0621   5673    50  4669  1004
   50  138.3752 78.1524   5738    65  4259  1479
   51  138.3746 78.1537   5747     9  4458  1289
   52  138.3740 78.1548   5735    12  3936  1799
   53  138.3742 78.1542   5745    10  4496  1249
   54  138.4992 77.9994   5701    44  4161  1540
   55  138.3745 78.1515   5702     1  4179  1523
   56  138.3048 78.0895   5639    63  4458  1181
   57  138.3040 78.0904   5692    53  4234  1458
   58  138.3735 78.1524   5670    22  4672   998
   59  138.3744 78.1517   5611    59  4426  1185
   60  138.3744 78.1566   5650    39  4187  1463
   61  138.3758 78.1533   5631    19  4195  1436
   62  138.3754 78.1521   5684    53  4397  1287
   63  138.3734 78.1531   5676     8  3837  1839
   64  138.3745 78.1532   5696    20  4185  1511
   65  138.3744 78.1556   5719    23  4130  1589
   66  138.3770 78.1557   5608   111  4356  1252
   67  138.4188 78.0613   5631    23  4686   945
   68  138.3754 78.1521   5679    48  3813  1866
   69  138.3746 78.1532   5715    36  3830  1885
   70  138.3751 78.1530   5670    45  4023  1647
   71  138.3755 78.1531   5695    25  3867  1828
   72  138.3763 78.1532   5589   106  3847  1742
   73  138.3753 78.1523   5654    65  4018  1636
   74  138.3760 78.1518   5645     9  3795  1850
   75  138.3748 78.1527   5637     8  4425  1212
   76  138.3749 78.1515   5620    17  4382  1238
   77  138.3751 78.1525   5645    25  4381  1264
   78  138.3752 78.1537   5649     4  3831  1818
   79  138.3750 78.1539   5572    77  4094  1478
   80  138.3758 78.1540   5636    64  4005  1631
   81  138.4180 78.0614   5666    30  3744  1922
   82  138.3742 78.1531   5622    44  4387  1235
   83  138.4199 78.0645   5651    29  4127  1524
   84  138.3766 78.1540   5588    63  4175  1413
   85  138.3750 78.1529   5576    12  4159  1417
   86  138.3737 78.1520   5516    60  4163  1353
   87  138.3745 78.1506   5589    73  4179  1410
   88  138.4189 78.0615   5543    46  4364  1179
   89  138.3766 78.1547   5506    37  4314  1192
   90  138.3736 78.1532   5471    35  3816  1655
   91  138.3743 78.1541   5421    50  4678   743
   92  138.4000 77.9674   5462    41  3765  1697
   93  138.3979 77.9669   5506    44  3906  1600
   94  138.4182 78.0613   5492    14  4243  1249
   95  138.3749 78.1532   5570    78  4028  1542
   96  138.4213 78.0640   5464   106  4337  1127
   97  138.3754 78.1514   5522    58  3966  1556
   98  138.3746 78.1539   5480    42  3816  1664
   99  138.4184 78.0614   5441    39  4265  1176
  100  138.3740 78.1532   5358    83  4569   789
  101  138.3772 78.1541   5479   121  4311  1168
  102  138.4550 78.0888   5553    74  3970  1583
  103  138.3773 78.1544   5562     9  3767  1795
  104  138.4548 78.0903   5537    25  4279  1258
  105  138.4185 78.0615   5488    49  3929  1559
  106  138.3744 78.1541   5450    38  4284  1166
  107  138.4200 78.0626   5447     3  3908  1539
  108  138.3767 78.1542   5455     8  4294  1161
  109  138.3758 78.1510   5505    50  4217  1288
  110  138.3751 78.1520   5492    13  4298  1194
  111  138.3744 78.1529   5469    23  3720  1749
  112  138.4197 78.0623   5452    17  4560   892
  113  138.3689 78.3606   5461     9  4567   894
  114  138.4199 78.0634   5523    62  4605   918
  115  138.3751 78.1533   5527     4  3754  1773
  116  138.4179 78.0624   5481    46  4311  1170
  117  138.3744 78.1548   5481     0  4114  1367
  118  138.3759 78.1566   5472     9  4604   868
  119  138.3784 78.1549   5437    35  4236  1201
  120  138.3999 77.9667   5414    23  3959  1455
  121  138.3763 78.1530   5429    15  3946  1483
  122  138.4202 78.0625   5456    27  3795  1661
  123  138.4188 78.0633   5371    85  3768  1603
  124  138.3754 78.1554   5411    40  4064  1347
  125  138.3776 78.1536   5417     6  3819  1598
  126  138.3769 78.1552   5415     2  4549   866
  127  138.4207 78.0651   5367    48  4192  1175
  128  138.4182 78.0626   5468   101  3680  1788
  129  138.4192 78.0618   5363   105  3755  1608
  130  138.3776 78.1546   5471   108  4523   948
  131  138.3793 78.1542   5466     5  4124  1342
  132  138.4552 78.0882   5455    11  4098  1357
  133  138.3782 78.1558   5439    16  3921  1518
  134  138.3753 78.1540   5455    16  3920  1535
  135  138.4197 78.0596   5452     3  4215  1237
  136  138.3765 78.1536   5364    88  4224  1140
  137  138.3776 78.1547   5436    72  3809  1627
  138  138.3787 78.1553   5377    59  3896  1481
  139  138.3769 78.1542   5429    52  4234  1195
  140  138.4219 78.0621   5340    89  4185  1155
  141  138.4214 78.0625   5349     9  4184  1165
  142  138.4996 78.0000   5390    41  3782  1608
  143  138.4220 78.0643   5338    52  3740  1598
  144  138.3770 78.1546   5389    51  4143  1246
  145  138.4195 78.0627   5410    21  3669  1741
  146  138.4203 78.0631   5341    69  3635  1706
  147  138.4203 78.0628   5381    40  3895  1486
  148  138.4996 78.0002   5447    66  3653  1794
  149  138.4203 78.0646   5362    85  3957  1405
  150  138.4194 78.0627   5382    20  4243  1139
  151  138.3757 78.1531   5383     1  3868  1515
  152  138.4199 78.0631   5376     7  3840  1536
  153  138.4180 78.0618   5327    49  3686  1641
  154  138.4987 77.9995   5398    71  4228  1170
  155  138.4203 78.0630   5396     2  4212  1184
  156  138.4198 78.0634   5402     6  3863  1539
  157  138.4190 78.0635   5364    38  4165  1199
  158  138.3759 78.1516   5454    90  3860  1594
  159  138.3746 78.1523   5412    42  4170  1242
  160  138.3759 78.1536   5361    51  3845  1516
  161  138.3761 78.1544   5363     2  3699  1664
  162  138.4191 78.0636   5381    18  4122  1259
  163  138.3761 78.1534   5421    40  4459   962
  164  138.4187 78.0628   5360    61  3881  1479
  165  138.3761 78.1523   5406    46  3645  1761
  166  138.3881 78.2540   5336    70  3830  1506
  167  138.4350 78.1649   5354    18  4147  1207
  168  138.4195 78.0627   5318    36  4423   895
  169  138.3768 78.1536   5303    15  4155  1148
  170  138.3752 78.1519   5302     1  4109  1193
  171  138.3754 78.1548   5351    49  3979  1372
  172  138.5181 78.1022   5259    92  4320   939
  173  138.4218 78.0645   5332    73  4103  1229
  174  138.4978 78.2100   5291    41  3910  1381
  175  138.3763 78.1534   5351    60  3795  1556
  176  138.3759 78.1530   5365    14  3657  1708
  177  138.3886 78.2549   5364     1  4126  1238
  178  138.4343 78.1640   5294    70  4025  1269
  179  138.5175 78.1023   5192   102  3729  1463
  180  138.4200 78.0632   5342   150  4384   958
  181  138.4208 78.0640   5318    24  4079  1239
  182  138.3895 78.2540   5427   109  3847  1580
  183  138.3779 78.1551   5392    35  4081  1311
  184  138.4220 78.0638   5323    69  4329   994
  185  138.3766 78.1535   5322     1  3764  1558
  186  138.4184 78.0636   5253    69  3744  1509
  187  138.4342 78.1634   5288    35  4396   892
  188  138.4210 78.0637   5297     9  3966  1331
  189  138.4217 78.0636   5293     4  3644  1649
  190  138.3690 78.3608   5272    21  3651  1621
  191  138.5018 78.0012   5272     0  4047  1225
  192  138.3779 78.1544   5290    18  3632  1658
  193  138.4337 78.1646   5314    24  3703  1611
  194  138.4541 78.0899   5285    29  3979  1306
  195  138.4207 78.0625   5311    26  3990  1321
  196  138.5005 78.0004   5303     8  3965  1338
  197  138.4211 78.0635   5293    10  3606  1687
  198  138.3759 78.1548   5342    49  3601  1741
  199  138.3761 78.1567   5285    57  3667  1618
  200  138.3682 78.3618   5336    51  3757  1579
  201  138.3909 78.2554   5347    11  3662  1685
  202  138.3774 78.1544   5321    26  4120  1201
  203  138.3757 78.1530   5268    53  3700  1568
  204  138.3771 78.1553   5315    47  3563  1752
  205  138.4181 78.0635   5272    43  3968  1304
  206  138.3755 78.1528   5312    40  4365   947
  207  138.4202 78.0646   5268    44  3976  1292
  208  138.4218 78.0637   5332    64  3989  1343
  209  138.4846 77.9030   5276    56  3918  1358
  210  138.4823 77.8991   5256    20  3836  1420
  211  138.4190 78.0636   5253     3  3691  1562
  212  138.3762 78.1556   5293    40  4349   944
  213  138.4215 78.0656   5245    48  3853  1392
  214  138.4224 78.0637   5269    24  3564  1705
  215  138.3772 78.1534   5298    29  3527  1771
  216  138.3772 78.1534   5342    44  3610  1732
  217  138.4001 77.9677   5231   111  3978  1253
  218  138.4196 78.0636   5252    21  3640  1612
  219  138.5003 78.0003   5126   126  3508  1618
  220  138.4363 78.1643   5230   104  4108  1122
  221  138.4365 78.1641   5199    31  4340   859
  222  138.4197 78.0632   5229    30  3682  1547
  223  138.4829 77.8976   5177    52  3540  1637
  224  138.4355 78.1648   5201    24  3985  1216
  225  138.5011 78.2119   5160    41  4343   817
  226  138.4343 78.1634   5171    11  3748  1423
  227  138.4008 77.9657   5208    37  3991  1217
  228  138.5007 78.0002   5107   101  3917  1190
  229  138.3689 78.3613   5206    99  4018  1188
  230  138.5010 78.0010   5133    73  3471  1662
  231  138.5025 78.2128   5052    81  3516  1536
  232  138.3904 78.2538   5233   181  3573  1660
  233  138.4214 78.0631   5268    35  3988  1280
  234  138.4351 78.1645   5211    57  3775  1436
  235  138.4826 77.8981   5191    20  3989  1202
  236  138.3778 78.1545   5221    30  3938  1283
  237  138.4567 78.0907   5248    27  3484  1764
  238  138.3779 78.1551   5215    33  4276   939
  239  138.4201 78.0642   5160    55  3584  1576
  240  138.4212 78.0622   5245    85  4038  1207
  241  138.4227 78.0638   5155    90  4268   887
  242  138.3793 78.1538   5241    86  3798  1443
  243  138.3915 78.2544   5143    98  3905  1238
  244  138.5014 78.0009   5137     6  3656  1481
  245  138.4224 78.0641   5223    86  3772  1451
  246  138.3761 78.1530   5260    37  3592  1668
  247  138.4220 78.0637   5235    25  3920  1315
  248  138.4219 78.0638   5161    74  4005  1156
  249  138.3891 78.2544   5224    63  4277   947
  250  138.3786 78.1546   5236    12  3919  1317
  251  138.4372 78.1647   5196    40  4248   948
  252  138.3779 78.1545   5241    45  3766  1475
  253  138.3770 78.1549   5257    16  3542  1715
  254  138.4357 78.1645   5242    15  3932  1310
  255  138.4366 78.1633   5257    15  3547  1710
  256  138.5017 77.9998   5145   112  4210   935
  257  138.5180 78.1028   5101    44  3993  1108
  258  138.3779 78.1537   5210   109  3860  1350
  259  138.5190 78.1019   5069   141  3895  1174
  260  138.4561 78.0910   5283   214  4200  1083
  261  138.4582 78.0899   5295    12  3920  1375
  262  138.3785 78.1547   5222    73  3575  1647
  263  138.4233 78.0643   5243    21  3699  1544
  264  138.3705 78.3614   5280    37  4244  1036
  265  138.4365 78.1637   5222    58  3641  1581
  266  138.5196 78.0948   5141    81  3857  1284
  267  138.4353 78.1640   5203    62  4289   914
  268  138.5195 78.1024   5151    52  3599  1552
  269  138.5011 78.0018   5140    11  3923  1217
  270  138.4224 78.0645   5231    91  3435  1796
  271  138.3907 78.2552   5220    11  3511  1709
  272  138.5195 78.0975   5219     1  3416  1803
  273  138.5203 78.1023   5147    72  3402  1745
  274  138.4365 78.1644   5277   130  3872  1405
  275  138.5184 78.1014   5117   160  3725  1392
  276  138.4226 78.0647   5197    80  3917  1280
  277  138.5025 78.2111   5105    92  3710  1395
  278  138.4375 78.1651   5144    39  3808  1336
  279  138.5943 78.2554   5094    50  3806  1288
  280  138.5022 78.2109   5036    58  3866  1170
  281  138.5929 78.2550   5021    15  3566  1455
  282  138.3896 78.2541   5136   115  3818  1318
  283  138.4181 78.2713   5065    71  4219   846
  284  138.5196 78.1029   5008    57  3770  1238
  285  138.5210 78.1036   5056    48  3429  1627
  286  138.4823 77.8969   5054     2  3425  1629
  287  138.5184 78.1018   4978    76  3828  1150
  288  138.4353 78.1649   5070    92  3562  1508
  289  138.4172 78.2722   5118    48  3817  1301
  290  138.4173 78.2721   5088    30  3692  1396
  291  138.4169 78.2732   5092     4  3826  1266
  292  138.5212 78.1035   5029    63  3845  1184
  293  138.5186 78.1031   5040    11  3965  1075
  294  138.5195 78.1038   4993    47  3394  1599
  295  138.4180 78.2728   5095   102  4184   911
  296  138.5187 78.1046   5041    54  4126   915
  297  138.5038 78.2127   5041     0  3946  1095
  298  138.3708 78.3625   5115    74  3558  1557
  299  138.4820 78.1105   5041    74  3646  1395
  300  138.4166 78.2713   5035     6  3627  1408
  301  138.5940 78.2567   5010    25  4146   864
  302  138.5964 78.2559   5018     8  3837  1181
  303  138.5951 78.2555   4962    56  3391  1571
  304  138.5018 78.2111   5017    55  3770  1247
  305  138.5198 78.1020   4997    20  3226  1771
  306  138.4161 78.2719   5018    21  3890  1128
  307  138.5189 78.1037   5003    15  3800  1203
  308  138.5178 78.1018   5061    58  3683  1378
  309  138.5016 78.2117   4962    99  3306  1656
  310  138.5192 78.1031   4963     1  3725  1238
  311  138.5024 78.0010   5059    96  3286  1773
  312  138.5028 78.2114   4947   112  3746  1201
  313  138.3928 78.2554   5074   127  3638  1436
  314  138.5201 78.1033   4993    81  3804  1189
  315  138.3723 78.3621   5063    70  4155   908
  316  138.3923 78.2551   5049    14  3486  1563
  317  138.3902 78.2537   5097    48  3477  1620
  318  138.4166 78.2723   5036    61  3369  1667
  319  138.6785 78.3177   5002    34  3479  1523
  320  138.3740 78.3623   5040    38  3566  1474
  321  138.3915 78.2567   5112    72  3909  1203
  322  138.6003 78.0336   4922   190  3323  1599
  323  138.3693 78.3615   5045   123  3711  1334
  324  138.5016 78.2110   4997    48  3775  1222
  325  138.4372 78.1656   5041    44  3796  1245
  326  138.5195 78.1020   4966    75  3629  1337
  327  138.5196 78.1027   5025    59  3603  1422
  328  138.4175 78.2723   5010    15  3411  1599
  329  138.5027 77.9999   4912    98  3676  1236
  330  138.5023 78.2113   4959    47  3663  1296
  331  138.5934 78.2556   4946    13  3336  1610
  332  138.5954 78.2550   4991    45  3601  1390
  333  138.5927 78.2561   4842   149  3732  1110
  334  138.4998 78.2113   4973   131  3890  1083
  335  138.5000 78.2111   4922    51  3650  1272
  336  138.5015 78.2123   4917     5  3666  1251
  337  138.5029 78.2117   4929    12  3543  1386
  338  138.4173 78.2715   4990    61  3374  1616
  339  138.4184 78.2722   4930    60  3811  1119
  340  138.4814 78.1094   4969    39  3596  1373
  341  138.5930 78.2569   4832   137  3661  1171
  342  138.4170 78.2715   5006   174  4064   942
  343  138.5020 78.2118   4957    49  3792  1165
  344  138.4188 78.2735   5043    86  3404  1639
  345  138.4358 78.1641   5007    36  3344  1663
  346  138.5000 78.2110   4976    31  3736  1240
  347  138.4843 78.1094   4964    12  3643  1321
  348  138.5931 78.2566   4855   109  3654  1201
  349  138.5938 78.2559   4800    55  3782  1018
  350  138.5018 78.2121   4851    51  3280  1571
  351  138.4353 78.1637   5001   150  3324  1677
  352  138.4198 78.0639   4991    10  3548  1443
  353  138.5180 78.1023   4967    24  3536  1431
  354  138.3900 78.2551   5005    38  3375  1630
  355  138.5816 77.9389   4957    48  3513  1444
  356  138.4365 78.1651   4996    39  3294  1702
  357  138.5013 78.2105   4862   134  3376  1486
  358  138.5182 78.1027   4879    17  3492  1387
  359  138.5019 77.9997   4888     9  3750  1138
  360  138.5190 78.1029   4868    20  3737  1131
  361  138.4376 78.1648   4961    93  4005   956
  362  138.6019 78.0345   4844   117  3545  1299
  363  138.5947 78.2562   4921    77  3721  1200
  364  138.5186 78.1027   4905    16  3267  1638
  365  138.4346 78.1648   4931    26  4023   908
  366  138.5007 78.2112   4843    88  3724  1119
  367  138.5201 78.1027   4894    51  3720  1174
  368  138.5013 78.2112   4830    64  3301  1529
  369  138.5019 78.2122   4844    14  3712  1132
  370  138.5175 78.1026   4833    11  4002   831
  371  138.5199 78.1013   4881    48  3747  1134
  372  138.5200 78.1018   4892    11  3724  1168
  373  138.5942 78.2563   4853    39  3255  1598
  374  138.5938 78.2578   4818    35  3500  1318
  375  138.4167 78.2733   4897    79  3572  1325
  376  138.4350 78.1647   4930    33  3358  1572
  377  138.4222 78.0647   4898    32  3256  1642
  378  138.5032 78.2120   4782   116  3276  1506
  379  138.5958 78.2571   4799    17  3982   817
  380  138.5950 78.2569   4799     0  3493  1306
  381  138.5925 78.2560   4870    71  3558  1312
  382  138.5016 78.2132   4803    67  3564  1239
  383  138.4166 78.2727   4816    13  3690  1126
  384  138.5019 78.2117   4761    55  3328  1433
  385  138.5942 78.2567   4718    43  3622  1096
  386  138.5931 78.2570   4770    52  3263  1507
  387  138.5022 78.2118   4802    32  3718  1084
  388  138.5020 78.2124   4833    31  3688  1145
  389  138.4169 78.2714   4810    23  3928   882
  390  138.4830 78.1105   4841    31  3487  1354
  391  138.5928 78.2573   4743    98  3925   818
  392  138.4169 78.2743   4883   140  3593  1290
  393  138.5005 78.2121   4767   116  3658  1109
  394  138.4158 78.2723   4864    97  3351  1513
  395  138.4371 78.1658   4884    20  3446  1438
  396  138.5026 78.2114   4796    88  3389  1407
  397  138.5936 78.2583   4783    13  3623  1160
  398  138.5203 78.1034   4880    97  3366  1514
  399  138.5022 78.0014   4860    20  3658  1202
  400  138.5012 78.2116   4756   104  3642  1114
  401  138.4185 78.2725   4861   105  3693  1168
  402  138.5374 78.3536   4788    73  3223  1565
  403  138.5926 78.2560   4724    64  3338  1386
  404  138.5939 78.2549   4691    33  3992   699
  405  138.5021 78.2119   4760    69  3610  1150
  406  138.4175 78.2702   4838    78  3548  1290
  407  138.5948 78.2564   4817    21  3268  1549
  408  138.4153 78.2727   4841    24  3524  1317
  409  138.5935 78.2572   4754    87  3225  1529
  410  138.5025 78.2122   4710    44  3345  1365
  411  138.3906 78.2547   4918   208  3988   930
  412  138.4173 78.2726   4901    17  4016   885
  413  138.5015 78.2129   4709   192  3255  1454
  414  138.5951 78.2566   4798    89  3511  1287
  415  138.5937 78.2575   4757    41  3604  1153
  416  138.4524 78.3076   4845    88  3674  1171
  417  138.4360 78.1648   4883    38  3641  1242
  418  138.5019 78.2139   4800    83  3440  1360
  419  138.3703 78.3627   4860    60  3508  1352
  420  138.5945 78.2573   4774    86  3608  1166
  421  138.3718 78.3637   4835    61  3661  1174
  422  138.3923 78.2556   4892    57  3213  1679
  423  138.4186 78.2732   4804    88  3247  1557
  424  138.5926 78.2562   4711    93  3560  1151
  425  138.5948 78.2561   4750    39  3184  1566
  426  138.5945 78.2559   4782    32  3468  1314
  427  138.5940 78.2579   4650   132  3281  1369
  428  138.5924 78.2561   4642     8  3153  1489
  429  138.5023 78.2125   4710    68  3175  1535
  430  138.5942 78.2576   4713     3  3515  1198
  431  138.5951 78.2586   4719     6  3271  1448
  432  138.5953 78.2571   4720     1  3886   834
  433  138.5036 78.2129   4697    23  3398  1299
  434  138.5928 78.2569   4698     1  3435  1263
  435  138.5926 78.2562   4694     4  3424  1270
  436  138.5019 78.2126   4733    39  3225  1508
  437  138.5950 78.2556   4669    64  3528  1141
  438  138.5954 78.2577   4743    74  3536  1207
  439  138.5031 78.3179   4664    79  3570  1094
  440  138.3719 78.3614   4794   130  3465  1329
  441  138.5934 78.2559   4708    86  3550  1158
  442  138.5010 78.2129   4789    81  3606  1183
  443  138.5931 78.2579   4703    86  3557  1146
  444  138.5938 78.2577   4698     5  3212  1486
  445  138.5036 78.2119   4739    41  3408  1331
  446  138.4182 78.2733   4818    79  3185  1633
  447  138.4159 78.2725   4829    11  3255  1574
  448  138.5030 78.2118   4711   118  3217  1494
  449  138.5023 78.2132   4751    40  3546  1205
  450  138.5941 78.2576   4706    45  3894   812
  451  138.5195 78.0972   4759    53  3343  1416
  452  138.5934 78.2574   4627   132  3604  1023
  453  138.5034 78.2127   4691    64  3183  1508
  454  138.6804 78.3181   4738    47  3429  1309
  455  138.5890 78.1371   4746     8  3151  1595
  456  138.5940 78.2578   4724    22  3400  1324
  457  138.5928 78.2573   4664    60  3422  1242
  458  138.5932 78.2566   4727    63  3550  1177
  459  138.5938 78.2572   4684    43  3577  1107
  460  138.6537 78.3442   4709    25  3105  1604
  461  138.6549 78.3442   4669    40  3125  1544
  462  138.5968 78.2583   4664     5  3165  1499
  463  138.5954 78.2592   4723    59  3076  1647
  464  138.5947 78.2565   4750    27  3873   877
  465  138.5918 78.2596   4712    38  3162  1550
  466  138.5941 78.2552   4704     8  3245  1459
  467  138.5958 78.2570   4581   123  3561  1020
  468  138.6568 78.3437   4581     0  3465  1116
  469  138.5932 78.2580   4659    78  3117  1542
  470  138.5022 78.2125   4675    16  3123  1552
  471  138.5934 78.2583   4705    30  3877   828
  472  138.5925 78.2563   4687    18  3144  1543
  473  138.5942 78.2571   4629    58  3058  1571
  474  138.5036 78.3190   4697    68  3880   817
  475  138.5928 78.2583   4635    62  3029  1606
  476  138.5921 78.2569   4665    30  3360  1305
  477  138.5016 78.2112   4653    12  3208  1445
  478  138.5941 78.2580   4620    33  3891   729
  479  138.5934 78.2564   4625     5  3593  1032
  480  138.5950 78.2571   4639    14  3085  1554
  481  138.5932 78.2563   4588    51  3379  1209
  482  138.5949 78.2571   4663    75  3217  1446
  483  138.5941 78.2572   4616    47  3591  1025
  484  138.5949 78.2582   4621     5  3243  1378
  485  138.5949 78.2556   4614     7  3304  1310
  486  138.5933 78.2547   4630    16  3093  1537
  487  138.5019 78.2112   4627     3  3122  1505
  488  138.5944 78.2584   4671    44  3120  1551
  489  138.5922 78.2572   4680     9  3127  1553
  490  138.6551 78.3436   4631    49  3590  1041
  491  138.5935 78.2587   4633     2  3248  1385
  492  138.5943 78.2578   4617    16  3285  1332
  493  138.5934 78.2576   4691    74  3474  1217
  494  138.5943 78.2557   4641    50  3155  1486
  495  138.5947 78.2560   4599    42  3182  1417
  496  138.5956 78.2571   4612    13  3531  1081
  497  138.5916 78.2584   4646    34  3246  1400
  498  138.6921 78.2285   4563    83  3821   742
  499  138.5938 78.2578   4593    30  3827   766
