# Supplementary material for: Maximum likelihood-based estimation of diffusion coefficient is quick and reliable method for analyzing estradiol actions on surface receptor movements
Source: Front Neuroinform. 2023 Mar 8;17:1005936. doi: 10.3389/fninf.2023.1005936 (PMC10031098; doi:10.3389/fninf.2023.1005936)
Supplement: Supplementary file 3 [file Data_Sheet_3.ZIP › 01-measured/00-Immobile/RoomTemperature/workstate_09_0009.dat]

    0  366.7731 92.2304  10445     0  3129  7316
    1  366.7761 92.2266  10418    27  3862  6556
    2  366.7176 92.1123  10391    27  3831  6560
    3  366.7159 92.1097  10391     0  4585  5806
    4  366.7104 92.1101  10439    48  3082  7357
    5  366.7131 92.1145  10329   110  5656  4673
    6  366.7367 92.1757  10482   153  4575  5907
    7  366.7419 92.1764  10388    94  3858  6530
    8  366.7693 92.2218  10346    42  3089  7257
    9  366.7109 92.1113  10365    19  5383  4982
   10  366.7101 92.1098  10407    42  5357  5050
   11  366.7382 92.1745  10317    90  5467  4850
   12  366.7740 92.2277  10302    15  5650  4652
   13  366.7721 92.2239  10337    35  5367  4970
   14  366.7414 92.1729  10276    61  3089  7187
   15  366.7146 92.1105  10342    66  5622  4720
   16  366.7128 92.1085  10234   108  5623  4611
   17  366.7350 92.1699  10388   154  5300  5088
   18  366.7398 92.1769  10279   109  4485  5794
   19  366.7705 92.2343  10282     3  5364  4918
   20  366.7674 92.2246  10326    44  4532  5794
   21  366.7466 92.1637  10242    84  4481  5761
   22  366.7157 92.1094  10318    76  5603  4715
   23  366.7712 92.2277  10350    32  3062  7288
   24  366.7727 92.2318  10445    95  5288  5157
   25  366.7735 92.2291  10382    63  5661  4721
   26  366.7094 92.1123  10356    26  3013  7343
   27  366.6960 92.2099  10323    33  5639  4684
   28  366.7330 92.1765  10329     6  5313  5016
   29  366.7718 92.2303  10377    48  3032  7345
   30  366.8321 92.2630  10295    82  3043  7252
   31  366.7799 92.2292  10255    40  4383  5872
   32  366.7482 92.1673  10332    77  4414  5918
   33  366.7434 92.1705  10293    39  5583  4710
   34  366.7374 92.1765  10243    50  5593  4650
   35  366.7739 92.2317  10294    51  4354  5940
   36  366.7709 92.2361  10423   129  3089  7334
   37  366.7710 92.2298  10338    85  5578  4760
   38  366.7697 92.2262  10296    42  3781  6515
   39  366.7067 92.1180  10349    53  5254  5095
   40  366.6678 92.1848  10179   170  4346  5833
   41  366.7341 92.1780  10175     4  3062  7113
   42  366.7708 92.2317  10217    42  4396  5821
   43  366.7808 92.2296  10208     9  5527  4681
   44  366.7790 92.2304  10221    13  3013  7208
   45  366.7770 92.2259  10225     4  5599  4626
   46  366.7379 92.1734  10304    79  3119  7185
   47  366.7368 92.1746  10266    38  5334  4932
   48  366.7755 92.2305  10182    84  3744  6438
   49  366.7760 92.2236  10174     8  3719  6455
   50  366.7472 92.1652  10262    88  4478  5784
   51  366.7697 92.2258  10184    78  5226  4958
   52  366.7661 92.2309  10244    60  5329  4915
   53  366.7200 92.2771  10146    98  4403  5743
   54  366.7762 92.2245  10160    14  2964  7196
   55  366.7715 92.2259  10071    89  5207  4864
   56  366.7371 92.1750  10080     9  3052  7028
   57  366.7701 92.2313  10026    54  5202  4824
   58  366.7361 92.1807  10011    15  4370  5641
   59  366.7712 92.2273   9984    27  5498  4486
   60  366.7747 92.2312  10064    80  2996  7068
   61  366.7756 92.2291  10051    13  5229  4822
   62  366.7750 92.2253  10049     2  5423  4626
   63  366.7412 92.1800  10144    95  5209  4935
   64  366.7696 92.2295  10082    62  5427  4655
   65  366.7760 92.2317  10060    22  4376  5684
   66  366.7779 92.2344  10152    92  2991  7161
   67  366.7762 92.2308  10065    87  5189  4876
   68  366.7721 92.2315  10101    36  5525  4576
   69  366.7368 92.1829  10059    42  3657  6402
   70  366.7403 92.1783  10123    64  4255  5868
   71  366.7758 92.2308  10044    79  4370  5674
   72  366.7750 92.2326  10105    61  5149  4956
   73  366.7741 92.2291  10111     6  5489  4622
   74  366.7422 92.1780  10031    80  2964  7067
   75  366.7346 92.1783  10169   138  2952  7217
   76  366.7642 92.2320  10173     4  5207  4966
   77  366.7719 92.2319  10134    39  2968  7166
   78  366.7762 92.2314  10176    42  4378  5798
   79  366.7755 92.2330  10176     0  5187  4989
   80  366.7727 92.2292  10181     5  3680  6501
   81  366.7363 92.1788  10147    34  3686  6461
   82  366.7349 92.1780  10152     5  5447  4705
   83  366.7764 92.2322  10152     0  5107  5045
   84  366.7785 92.2337  10147     5  2974  7173
   85  366.7736 92.2333  10121    26  2962  7159
   86  366.7422 92.1781  10005   116  5440  4565
   87  366.7392 92.1785  10075    70  2941  7134
   88  366.7707 92.2289  10025    50  4347  5678
   89  366.7754 92.2340  10126   101  5111  5015
   90  366.7714 92.2329  10154    28  5076  5078
   91  366.7728 92.2331  10145     9  2885  7260
   92  366.7374 92.1810  10171    26  3589  6582
   93  366.7368 92.1745  10202    31  3563  6639
   94  366.7716 92.2269  10065   137  2918  7147
   95  366.7769 92.2282  10102    37  3643  6459
   96  366.7817 92.2317   9996   106  3611  6385
   97  366.7717 92.2332   9967    29  5107  4860
   98  366.7744 92.2297   9983    16  3538  6445
   99  366.7403 92.1713   9929    54  3623  6306
  100  366.7728 92.2229   9953    24  5060  4893
  101  366.7790 92.2327   9938    15  5058  4880
  102  366.7778 92.2309   9974    36  3578  6396
  103  366.7475 92.1792   9943    31  3633  6310
  104  366.7403 92.1775   9970    27  4306  5664
  105  366.7390 92.1763   9978     8  5413  4565
  106  366.7300 92.2709   9920    58  5137  4783
  107  366.7783 92.2319   9960    40  3616  6344
  108  366.8301 92.2620   9947    13  4329  5618
  109  366.7783 92.2313   9923    24  5024  4899
  110  366.7730 92.2306   9901    22  5083  4818
  111  366.7724 92.2262   9870    31  3573  6297
  112  366.7744 92.2291   9915    45  2945  6970
  113  366.7770 92.2340   9937    22  3640  6297
  114  366.7777 92.2329   9966    29  5391  4575
  115  366.7717 92.2304   9997    31  5344  4653
  116  366.7722 92.2282   9950    47  2862  7088
  117  366.7757 92.2225   9907    43  5243  4664
  118  366.7779 92.2324   9882    25  4244  5638
  119  366.8317 92.2630   9975    93  5368  4607
  120  366.8304 92.2619   9891    84  3582  6309
  121  366.7761 92.2318   9975    84  5023  4952
  122  366.7706 92.2257  10033    58  3602  6431
  123  366.7715 92.2244   9986    47  4312  5674
  124  366.7764 92.2312   9905    81  2924  6981
  125  366.8287 92.2648   9886    19  2891  6995
  126  366.7759 92.2355   9935    49  3611  6324
  127  366.7746 92.2302   9833   102  4990  4843
  128  366.7716 92.2284   9886    53  4223  5663
  129  366.7735 92.2257  10039   153  3548  6491
  130  366.7713 92.2313   9974    65  5066  4908
  131  366.8301 92.2634   9864   110  2876  6988
  132  366.8284 92.2648   9865     1  2873  6992
  133  366.7760 92.2262   9814    51  2788  7026
  134  366.7743 92.2264   9840    26  2881  6959
  135  366.7743 92.2218   9756    84  4250  5506
  136  366.7793 92.2273   9780    24  5375  4405
  137  366.8912 92.2300   9885   105  2849  7036
  138  366.8315 92.2630   9860    25  4222  5638
  139  366.7756 92.2273   9934    74  4245  5689
  140  366.7741 92.2299   9886    48  3596  6290
  141  366.7760 92.2300   9932    46  2821  7111
  142  366.7793 92.2319   9905    27  4249  5656
  143  366.7798 92.2319   9832    73  5266  4566
  144  366.7757 92.2290   9903    71  4295  5608
  145  366.7770 92.2299   9804    99  4207  5597
  146  366.7729 92.2288   9818    14  3561  6257
  147  366.7769 92.2274   9865    47  2865  7000
  148  366.8297 92.2642   9851    14  3518  6333
  149  366.8313 92.2646   9855     4  5249  4606
  150  366.7774 92.2318   9805    50  4269  5536
  151  366.7770 92.2291   9818    13  3539  6279
  152  366.7754 92.2287   9692   126  4946  4746
  153  366.8254 92.2622   9775    83  2817  6958
  154  366.8334 92.2656   9761    14  2835  6926
  155  366.8351 92.2685   9753     8  5213  4540
  156  366.7768 92.2338   9820    67  2857  6963
  157  366.7763 92.2286   9901    81  4918  4983
  158  366.7731 92.2316   9874    27  4163  5711
  159  366.7468 92.1757   9838    36  4936  4902
  160  366.8300 92.2654   9832     6  5232  4600
  161  366.8912 92.2879   9859    27  3555  6304
  162  366.7837 92.2318   9832    27  2803  7029
  163  366.7795 92.2277   9793    39  3522  6271
  164  366.7788 92.2248   9738    55  3523  6215
  165  366.8295 92.2616   9862   124  4238  5624
  166  366.8324 92.2660   9963   101  5206  4757
  167  366.8392 92.2639   9868    95  5234  4634
  168  366.8324 92.2647   9853    15  4243  5610
  169  366.7804 92.2306   9896    43  3574  6322
  170  366.7768 92.2285   9936    40  2849  7087
  171  366.8331 92.2677   9883    53  2881  7002
  172  366.8331 92.2691   9823    60  4233  5590
  173  366.7824 92.2332   9801    22  4191  5610
  174  366.7829 92.2324   9940   139  4931  5009
  175  366.7784 92.2287   9904    36  4932  4972
  176  366.8307 92.2628   9841    63  4878  4963
  177  366.8907 92.2351   9827    14  2811  7016
  178  366.7864 92.2366   9910    83  5262  4648
  179  366.7858 92.2342   9906     4  4256  5650
  180  366.7796 92.2313   9805   101  5179  4626
  181  366.7719 92.2338   9866    61  4917  4949
  182  366.8281 92.2686   9799    67  2817  6982
  183  366.8312 92.2691   9912   113  4163  5749
  184  366.8923 92.2915   9804   108  3518  6286
  185  366.8373 92.2615  10031   227  3603  6428
  186  366.8312 92.2627   9927   104  3554  6373
  187  366.7787 92.2306   9909    18  3572  6337
  188  366.8321 92.2647   9883    26  4177  5706
  189  366.7829 92.2354   9824    59  3555  6269
  190  366.8927 92.2925   9817     7  5134  4683
  191  366.8914 92.2896   9803    14  4125  5678
  192  366.8352 92.2626   9757    46  4127  5630
  193  366.8302 92.2649   9828    71  3558  6270
  194  366.8331 92.2652   9762    66  3566  6196
  195  366.8320 92.2659   9744    18  4197  5547
  196  366.8948 92.2910   9811    67  4907  4904
  197  366.8346 92.2631   9832    21  3521  6311
  198  366.8315 92.2632   9776    56  3508  6268
  199  366.8322 92.2644   9644   132  4107  5537
  200  366.8329 92.2648   9737    93  4961  4776
  201  366.8943 92.2909   9732     5  5019  4713
  202  366.8939 92.2903   9707    25  4128  5579
  203  366.8336 92.2616   9705     2  4926  4779
  204  366.8305 92.2609   9714     9  3517  6197
  205  366.8322 92.2634   9593   121  3475  6118
  206  366.8354 92.2656   9587     6  4044  5543
  207  366.8931 92.2931   9628    41  4107  5521
  208  366.8941 92.2908   9618    10  3509  6109
  209  366.8347 92.2632   9602    16  4084  5518
  210  366.8278 92.2661   9727   125  2784  6943
  211  366.8309 92.2641   9629    98  4892  4737
  212  366.8343 92.2637   9698    69  5061  4637
  213  366.8799 92.3490   9704     6  4872  4832
  214  366.8285 92.3934   9675    29  3437  6238
  215  366.8398 92.2663   9661    14  3389  6272
  216  366.8338 92.2655   9635    26  5055  4580
  217  366.8303 92.2637   9579    56  4956  4623
  218  366.8321 92.2649   9623    44  4944  4679
  219  366.8359 92.2654   9610    13  3469  6141
  220  366.8993 92.2895   9678    68  2797  6881
  221  366.8379 92.2643   9615    63  4888  4727
  222  366.8316 92.2615   9620     5  4089  5531
  223  366.8320 92.2615   9592    28  4106  5486
  224  366.8350 92.2643   9634    42  4123  5511
  225  366.8931 92.2893   9631     3  5020  4611
  226  366.8375 92.2674   9590    41  4916  4674
  227  366.8366 92.2622   9613    23  3391  6222
  228  366.8370 92.2576   9685    72  3357  6328
  229  366.8349 92.2650   9662    23  4929  4733
  230  366.8395 92.2608   9665     3  2732  6933
  231  366.9383 92.3363   9625    40  4097  5528
  232  366.8378 92.2652   9617     8  4942  4675
  233  366.8925 92.2302   9659    42  5010  4649
  234  366.7812 92.2342   9696    37  5030  4666
  235  366.8953 92.2178   9692     4  3388  6304
  236  366.8948 92.2875   9571   121  3396  6175
  237  366.9511 92.2635   9733   162  4895  4838
  238  366.8949 92.2352   9677    56  4884  4793
  239  366.8343 92.2657   9652    25  4065  5587
  240  366.7832 92.2316   9640    12  4119  5521
  241  366.8923 92.2888   9526   114  4117  5409
  242  366.8392 92.2647   9561    35  4098  5463
  243  366.9323 92.2790   9546    15  2748  6798
  244  366.8967 92.2338   9547     1  4059  5488
  245  366.8349 92.2632   9583    36  2767  6816
  246  366.8366 92.2608   9644    61  2728  6916
  247  366.8369 92.2657   9654    10  2758  6896
  248  366.8953 92.2906   9566    88  3345  6221
  249  366.9347 92.2824   9585    19  4929  4656
  250  366.9909 92.3027   9499    86  3363  6136
  251  366.8378 92.2646   9486    13  2696  6790
  252  366.8905 92.2874   9590   104  4048  5542
  253  366.8364 92.2654   9581     9  4835  4746
  254  366.8790 92.3134   9422   159  3380  6042
  255  366.9907 92.3053   9528   106  3381  6147
  256  366.8977 92.2911   9512    16  4930  4582
  257  366.8909 92.2881   9535    23  4943  4592
  258  366.8347 92.2658   9523    12  4785  4738
  259  366.8779 92.3145   9409   114  3410  5999
  260  366.8960 92.2901   9461    52  4044  5417
  261  366.9918 92.3076   9508    47  4024  5484
  262  366.8950 92.2940   9557    49  4697  4860
  263  366.8929 92.2872   9629    72  3385  6244
  264  366.8932 92.2896   9541    88  3336  6205
  265  366.9339 92.3367   9543     2  4047  5496
  266  366.9358 92.3378   9486    57  3966  5520
  267  366.9923 92.3071   9442    44  2674  6768
  268  366.8981 92.2911   9491    49  4765  4726
  269  366.8379 92.2634   9458    33  4061  5397
  270  366.8942 92.2942   9456     2  3992  5464
  271  366.9877 92.3034   9532    76  3973  5559
  272  366.9497 92.2590   9504    28  4887  4617
  273  366.9541 92.2582   9455    49  3337  6118
  274  366.8993 92.2924   9441    14  2671  6770
  275  366.8928 92.2911   9360    81  4917  4443
  276  366.8382 92.2626   9383    23  3318  6065
  277  366.8383 92.2695   9421    38  3959  5462
  278  366.9897 92.3070   9357    64  2654  6703
  279  366.9273 92.4049   9425    68  4900  4525
  280  366.9537 92.2581   9403    22  3279  6124
  281  366.8952 92.2916   9435    32  2669  6766
  282  366.8357 92.2692   9375    60  4045  5330
  283  366.9378 92.3396   9353    22  4911  4442
  284  366.9946 92.3054   9298    55  3993  5305
  285  366.9520 92.3229   9405   107  4035  5370
  286  366.8970 92.2910   9321    84  4693  4628
  287  366.8783 92.3124   9280    41  2725  6555
  288  366.8796 92.3129   9294    14  3946  5348
  289  366.9904 92.3071   9386    92  4897  4489
  290  366.9371 92.3364   9379     7  3286  6093
  291  366.9946 92.3033   9268   111  4647  4621
  292  366.8991 92.3571   9312    44  3258  6054
  293  366.8741 92.3113   9241    71  4646  4595
  294  366.8761 92.3150   9299    58  4678  4621
  295  366.9360 92.3389   9252    47  3264  5988
  296  366.9399 92.3433   9339    87  4727  4612
  297  366.9409 92.3430   9304    35  3960  5344
  298  366.9274 92.4618   9276    28  4044  5232
  299  366.8754 92.3117   9300    24  2678  6622
  300  366.9455 92.3985   9226    74  4626  4600
  301  366.9954 92.3031   9247    21  3906  5341
  302  366.9842 92.4329   9277    30  2706  6571
  303  366.9958 92.3032   9206    71  4866  4340
  304  366.9497 92.3993   9263    57  2646  6617
  305  366.9354 92.3392   9213    50  3270  5943
  306  366.9483 92.3987   9289    76  4666  4623
  307  366.9424 92.3417   9306    17  2642  6664
  308  366.9822 92.4294   9303     3  4715  4588
  309  366.9848 92.4275   9324    21  3939  5385
  310  366.9415 92.3376   9279    45  2647  6632
  311  366.9497 92.3989   9230    49  4817  4413
  312  366.9921 92.3030   9250    20  3295  5955
  313  366.9965 92.3029   9213    37  3227  5986
  314  367.0516 92.3330   9228    15  3869  5359
  315  366.9952 92.3061   9347   119  4840  4507
  316  366.8797 92.3108   9269    78  3970  5299
  317  366.9481 92.3965   9198    71  2654  6544
  318  366.8965 92.2909   9258    60  4664  4594
  319  366.9954 92.3028   9228    30  4646  4582
  320  366.9423 92.3417   9163    65  3917  5246
  321  366.9555 92.4027   9192    29  2614  6578
  322  366.8924 92.3753   9175    17  4808  4367
  323  366.8769 92.3152   9214    39  2533  6681
  324  366.9519 92.2538   9249    35  2593  6656
  325  366.9441 92.4037   9262    13  3871  5391
  326  366.9340 92.4035   9210    52  4621  4589
  327  366.9960 92.3050   9298    88  3254  6044
  328  366.9374 92.3365   9252    46  3292  5960
  329  366.8962 92.2886   9190    62  4753  4437
  330  366.9524 92.2570   9236    46  4610  4626
  331  366.9846 92.4297   9084   152  4783  4301
  332  367.0129 92.3636   9159    75  4592  4567
  333  366.9553 92.3996   9124    35  4602  4522
  334  366.9517 92.3979   9201    77  3918  5283
  335  366.9917 92.3000   9131    70  3858  5273
  336  366.9934 92.3022   9193    62  4628  4565
  337  367.0005 92.3026   9126    67  4549  4577
  338  367.0659 92.3313   9074    52  4777  4297
  339  366.9546 92.3974   9113    39  4778  4335
  340  366.8406 92.2680   9099    14  4618  4481
  341  366.8811 92.4496   9125    26  2582  6543
  342  366.9959 92.3018   9078    47  4778  4300
  343  366.9556 92.3993   9113    35  2620  6493
  344  366.9415 92.4628   9137    24  3815  5322
  345  366.9408 92.3360   9213    76  3181  6032
  346  366.8970 92.2897   9259    46  4808  4451
  347  366.9937 92.3000   9122   137  3792  5330
  348  367.0534 92.2731   9247   125  4759  4488
  349  367.0140 92.3676   9089   158  4655  4434
  350  367.0697 92.3289   9062    27  3233  5829
  351  367.0510 92.2684   9136    74  4713  4423
  352  366.9916 92.1978   9100    36  3838  5262
  353  367.0376 92.2450   9061    39  2578  6483
  354  367.0557 92.2682   9114    53  4581  4533
  355  366.9943 92.3069   9231   117  4752  4479
  356  367.0721 92.3288   9119   112  4792  4327
  357  367.0485 92.2672   9182    63  2545  6637
  358  366.8992 92.2899   9175     7  3245  5930
  359  366.9914 92.2990   9119    56  2584  6535
  360  366.9411 92.3396   9102    17  4719  4383
  361  367.0106 92.3661   9048    54  4561  4487
  362  367.0151 92.3656   9080    32  3878  5202
  363  367.0520 92.2694   9061    19  3920  5141
  364  366.9919 92.2988   9120    59  4679  4441
  365  366.9923 92.3015   9114     6  4560  4554
  366  366.9918 92.2991   9121     7  3259  5862
  367  367.0106 92.3680   9113     8  3769  5344
  368  366.9975 92.3029   9043    70  2570  6473
  369  366.9989 92.2998   9122    79  2547  6575
  370  366.9932 92.3035   9004   118  2573  6431
  371  366.9546 92.4005   9022    18  3192  5830
  372  367.0124 92.3705   9094    72  2515  6579
  373  367.0719 92.3348   9087     7  4423  4664
  374  367.0705 92.3333   9048    39  3810  5238
  375  366.9911 92.2989   9045     3  2591  6454
  376  366.8960 92.2901   9025    20  4452  4573
  377  366.9529 92.4006   8998    27  2531  6467
  378  367.0138 92.3693   9013    15  2566  6447
  379  367.0053 92.4335   9044    31  3190  5854
  380  367.0175 92.3636   9057    13  3231  5826
  381  366.9965 92.3024   8981    76  4496  4485
  382  366.9939 92.3044   9005    24  4502  4503
  383  366.9386 92.4620   9021    16  3800  5221
  384  367.0136 92.3637   8899   122  3188  5711
  385  367.0161 92.3639   8900     1  3200  5700
  386  367.0134 92.3671   8938    38  3168  5770
  387  366.9978 92.3065   8925    13  2510  6415
  388  367.0102 92.3640   8858    67  4447  4411
  389  366.9409 92.4613   8946    88  2465  6481
  390  366.9996 92.4302   8953     7  3726  5227
  391  367.0718 92.3327   8878    75  3802  5076
  392  367.0039 92.4285   8829    49  3751  5078
  393  366.9980 92.3036   8967   138  3815  5152
  394  366.9380 92.3343   8971     4  4667  4304
  395  366.9522 92.3971   8912    59  4475  4437
  396  366.9432 92.4642   8911     1  4404  4507
  397  366.9906 92.5550   8948    37  4384  4564
  398  367.0165 92.3651   8889    59  3763  5126
  399  367.0000 92.3008   8893     4  3159  5734
  400  367.0111 92.3654   8891     2  2483  6408
  401  367.0114 92.3653   8886     5  2540  6346
  402  367.0008 92.4297   8932    46  3174  5758
  403  366.9898 92.5570   9055   123  4377  4678
  404  367.0104 92.3639   8862   193  4594  4268
  405  366.8945 92.5123   8926    64  4448  4478
  406  366.9526 92.4005   8941    15  4407  4534
  407  367.0158 92.3658   8880    61  4601  4279
  408  366.9421 92.6068   9024   144  4016  5008
  409  366.9504 92.6067   8920   104  3235  5685
  410  367.0003 92.3045   8958    38  4545  4413
  411  366.9528 92.3966   8922    36  3140  5782
  412  366.9557 92.4020   8833    89  4398  4435
  413  367.0018 92.4299   8859    26  2464  6395
  414  367.0046 92.4958   8836    23  3744  5092
  415  366.9584 92.5409   8963   127  4513  4450
  416  366.9544 92.4023   8863   100  4392  4471
  417  366.8938 92.5113   8975   112  2524  6451
  418  367.0102 92.3642   8837   138  3735  5102
  419  366.9989 92.4922   8917    80  3744  5173
  420  366.9886 92.5586   9049   132  4460  4589
  421  367.0175 92.4330   8864   185  2472  6392
  422  367.0146 92.3671   8859     5  2445  6414
  423  367.0138 92.3646   8845    14  3077  5768
  424  367.0125 92.3660   8909    64  3118  5791
  425  367.0179 92.3676   8888    21  3727  5161
  426  367.0208 92.4332   8821    67  3708  5113
  427  366.9436 92.4654   8815     6  3090  5725
  428  366.9355 92.4655   8818     3  2425  6393
  429  366.9425 92.4640   8859    41  2391  6468
  430  366.9405 92.4656   8940    81  2449  6491
  431  366.9630 92.4778   8851    89  2444  6407
  432  367.0766 92.4000   8840    11  2407  6433
  433  367.0142 92.3677   8826    14  3643  5183
  434  367.0107 92.3690   8854    28  3156  5698
  435  367.0155 92.3674   8770    84  4429  4341
  436  367.0173 92.4333   8881   111  3170  5711
  437  367.0076 92.4973   8826    55  3683  5143
  438  367.0033 92.4937   8902    76  2430  6472
  439  367.0618 92.3967   8746   156  4488  4258
  440  367.0687 92.3312   8899   153  3120  5779
  441  366.9570 92.4012   8859    40  4442  4417
  442  367.0127 92.3656   8775    84  3144  5631
  443  367.0459 92.3755   8715    60  3178  5537
  444  367.0492 92.5232   8803    88  3155  5648
  445  367.0640 92.4002   8702   101  4376  4326
  446  367.0015 92.4315   8715    13  4398  4317
  447  367.0113 92.3634   8815   100  2426  6389
  448  366.9999 92.4283   8757    58  3625  5132
  449  367.0186 92.4319   8838    81  3689  5149
  450  366.9906 92.5571   8770    68  3156  5614
  451  367.0608 92.3984   8767     3  4443  4324
  452  367.0021 92.4319   8730    37  4410  4320
  453  367.0123 92.3679   8689    41  3676  5013
  454  367.0057 92.4317   8700    11  4388  4312
  455  367.0591 92.3963   8757    57  2343  6414
  456  367.0593 92.3958   8732    25  2431  6301
  457  367.0666 92.3304   8794    62  4400  4394
  458  367.0548 92.3109   8674   120  4342  4332
  459  367.0146 92.3650   8775   101  3124  5651
  460  367.0042 92.4304   8755    20  3600  5155
  461  367.0074 92.4979   8768    13  4442  4326
  462  367.0751 92.3355   8771     3  4450  4321
  463  367.0738 92.3345   8767     4  4395  4372
  464  367.0118 92.3647   8802    35  3106  5696
  465  367.0156 92.3671   8761    41  4368  4393
  466  367.0023 92.4318   8805    44  4446  4359
  467  366.9880 92.4953   8720    85  3061  5659
  468  367.0624 92.3978   8808    88  2382  6426
  469  367.0199 92.4310   8873    65  4473  4400
  470  367.0171 92.3680   8759   114  3665  5094
  471  367.0484 92.2554   8710    49  4365  4345
  472  367.0731 92.3378   8845   135  2411  6434
  473  367.0756 92.3372   8768    77  4331  4437
  474  367.0659 92.3989   8787    19  4346  4441
  475  367.0024 92.4948   8780     7  3015  5765
  476  366.9988 92.3046   8834    54  4419  4415
  477  367.0159 92.4296   8748    86  3029  5719
  478  367.0032 92.4316   8761    13  3644  5117
  479  367.0619 92.3943   8780    19  3061  5719
  480  367.0765 92.3356   8794    14  4345  4449
  481  367.1201 92.2835   8720    74  3600  5120
  482  367.0031 92.3070   8753    33  4399  4354
  483  367.0583 92.3958   8777    24  2323  6454
  484  367.0639 92.4009   8739    38  3042  5697
  485  367.0802 92.4001   8810    71  2331  6479
  486  367.1174 92.2817   8726    84  3564  5162
  487  367.1063 92.2211   8742    16  2333  6409
  488  367.0725 92.3364   8782    40  2289  6493
  489  367.0633 92.3972   8788     6  4497  4291
  490  367.0641 92.3986   8769    19  2347  6422
  491  367.0636 92.4619   8882   113  4258  4624
  492  367.0759 92.3995   8775   107  3053  5722
  493  367.0046 92.4303   8779     4  4385  4394
  494  367.0716 92.3360   8747    32  4417  4330
  495  367.0031 92.4311   8866   119  3053  5813
  496  367.0658 92.5261   8875     9  3913  4962
  497  367.0664 92.4635   8790    85  2322  6468
  498  367.0199 92.4343   8782     8  3661  5121
  499  367.0629 92.3973   8728    54  2293  6435
