# Supplementary material for: Maximum likelihood-based estimation of diffusion coefficient is quick and reliable method for analyzing estradiol actions on surface receptor movements
Source: Front Neuroinform. 2023 Mar 8;17:1005936. doi: 10.3389/fninf.2023.1005936 (PMC10031098; doi:10.3389/fninf.2023.1005936)
Supplement: Supplementary file 3 [file Data_Sheet_3.ZIP › 01-measured/00-Immobile/RoomTemperature/workstate_09_0011.dat]

    0  419.9812 114.4371  13212     0  2810 10402
    1  419.9420 114.4053  13283    71  2122 11161
    2  419.9023 114.2928  13250    33  2781 10469
    3  419.9436 114.2753  13287    37  2811 10476
    4  419.9100 114.2301  13280     7  2784 10496
    5  419.8971 114.2991  13263    17  3911  9352
    6  419.8992 114.3646  13252    11  2777 10475
    7  419.9000 114.3645  13258     6  2604 10654
    8  419.9407 114.3377  13208    50  2100 11108
    9  419.9288 114.3289  13232    24  2082 11150
   10  419.8965 114.2951  13192    40  2595 10597
   11  419.9350 114.3997  13238    46  3579  9659
   12  419.9382 114.4053  13150    88  3596  9554
   13  419.9849 114.4317  13155     5  3589  9566
   14  419.9414 114.3398  13293   138  2137 11156
   15  419.9456 114.2711  13242    51  4209  9033
   16  419.8975 114.2891  13208    34  2766 10442
   17  419.8982 114.2988  13244    36  2780 10464
   18  419.9378 114.4063  13250     6  2797 10453
   19  419.9432 114.4067  13258     8  3900  9358
   20  419.9389 114.3378  13310    52  3593  9717
   21  419.9390 114.3305  13257    53  3585  9672
   22  419.9527 114.2796  13229    28  3951  9278
   23  419.9378 114.4010  13172    57  2618 10554
   24  419.9860 114.4340  13231    59  2549 10682
   25  419.9435 114.4057  13241    10  2569 10672
   26  419.8907 114.2915  13177    64  4167  9010
   27  419.8897 114.2940  13159    18  3896  9263
   28  419.8955 114.3613  13106    53  3843  9263
   29  419.9402 114.4085  13236   130  3894  9342
   30  419.9967 114.4347  13281    45  2801 10480
   31  419.9962 114.4301  13208    73  2769 10439
   32  419.9444 114.3323  13171    37  3598  9573
   33  419.9404 114.3368  13352   181  3908  9444
   34  419.9050 114.3021  13239   113  4186  9053
   35  419.9416 114.4083  13292    53  3531  9761
   36  419.9869 114.4368  13180   112  4151  9029
   37  419.9422 114.4055  13207    27  2541 10666
   38  419.9384 114.4014  13220    13  3632  9588
   39  419.9303 114.3381  13198    22  2083 11115
   40  419.8887 114.3611  13077   121  2120 10957
   41  419.8959 114.3599  13132    55  3857  9275
   42  419.9441 114.4083  13242   110  3605  9637
   43  420.0574 114.5112  13249     7  2780 10469
   44  420.0611 114.5060  13307    58  2094 11213
   45  419.9887 114.4345  13201   106  2560 10641
   46  419.9050 114.3605  13198     3  2105 11093
   47  419.9363 114.3998  13160    38  2665 10495
   48  419.9451 114.4048  13189    29  2784 10405
   49  420.0163 114.4223  13250    61  3510  9740
   50  419.9425 114.3387  13300    50  3588  9712
   51  419.9403 114.4061  13131   169  2112 11019
   52  419.9402 114.4058  13098    33  3952  9146
   53  419.9396 114.4084  13113    15  2108 11005
   54  419.9476 114.4063  13208    95  2634 10574
   55  419.9472 114.3443  13131    77  2766 10365
   56  419.9438 114.4005  13119    12  3548  9571
   57  419.9807 114.4359  13078    41  4155  8923
   58  419.9358 114.4031  13169    91  3941  9228
   59  419.9429 114.4005  13218    49  3589  9629
   60  419.9875 114.4364  13242    24  3930  9312
   61  419.9716 114.4559  13157    85  2666 10491
   62  419.9399 114.4067  13175    18  2079 11096
   63  419.9843 114.4326  13116    59  2554 10562
   64  419.9852 114.4294  13040    76  3517  9523
   65  419.9479 114.4070  13213   173  3894  9319
   66  420.0575 114.5126  13243    30  2570 10673
   67  419.9463 114.4059  13096   147  2656 10440
   68  419.9867 114.4327  13057    39  4162  8895
   69  419.9834 114.4322  13007    50  3574  9433
   70  419.9393 114.4017  13088    81  3572  9516
   71  419.9454 114.4049  13056    32  2653 10403
   72  420.0378 114.4549  13017    39  2564 10453
   73  419.9900 114.4262  13037    20  2740 10297
   74  419.9860 114.4284  13007    30  3523  9484
   75  419.9851 114.4327  13010     3  2658 10352
   76  419.9354 114.4012  13075    65  2026 11049
   77  419.9496 114.4027  13150    75  2574 10576
   78  420.0550 114.5056  13216    66  3612  9604
   79  419.9928 114.4359  13055   161  4137  8918
   80  419.9892 114.4272  13078    23  2029 11049
   81  419.9825 114.4329  13121    43  3942  9179
   82  419.9372 114.4019  13140    19  3541  9599
   83  420.0600 114.5090  13257   117  2770 10487
   84  419.9983 114.4351  13085   172  3644  9441
   85  419.9918 114.4295  13022    63  2069 10953
   86  419.9810 114.4265  13048    26  3448  9600
   87  419.9422 114.3963  13088    40  2506 10582
   88  419.9440 114.4027  13133    45  2673 10460
   89  419.9936 114.4302  13097    36  3503  9594
   90  419.9945 114.4314  13068    29  3883  9185
   91  419.9865 114.4350  12880   188  4081  8799
   92  419.9423 114.4032  13058   178  2506 10552
   93  419.9372 114.3992  13051     7  2508 10543
   94  419.9441 114.4060  13118    67  3877  9241
   95  420.0580 114.5073  13110     8  3444  9666
   96  419.9973 114.4372  12851   259  2623 10228
   97  419.9867 114.4322  12892    41  3480  9412
   98  419.9840 114.4299  12826    66  2489 10337
   99  419.9390 114.3991  13074   248  3468  9606
  100  419.9423 114.3365  13098    24  2604 10494
  101  420.0583 114.5095  13057    41  2078 10979
  102  419.9984 114.4316  12993    64  2043 10950
  103  419.9893 114.4339  12946    47  4045  8901
  104  419.9853 114.4241  12930    16  2647 10283
  105  419.9400 114.3959  12970    40  3836  9134
  106  419.9457 114.3403  13076   106  4101  8975
  107  419.9964 114.4322  13003    73  2052 10951
  108  419.9971 114.4363  13028    25  2617 10411
  109  419.9927 114.4351  12939    89  3383  9556
  110  419.9902 114.4302  13016    77  2648 10368
  111  419.9410 114.4018  12912   104  2662 10250
  112  419.9939 114.4264  13093   181  2637 10456
  113  419.9980 114.4405  12830   263  3868  8962
  114  419.9949 114.4370  12918    88  3381  9537
  115  419.9880 114.4267  12852    66  3400  9452
  116  419.9453 114.3982  12901    49  2647 10254
  117  419.9452 114.3383  12854    47  3979  8875
  118  419.9941 114.4325  12872    18  1971 10901
  119  419.9989 114.4360  12802    70  1990 10812
  120  419.9973 114.4374  12884    82  1955 10929
  121  419.9914 114.4277  12909    25  1944 10965
  122  419.9429 114.3975  12891    18  3399  9492
  123  419.9443 114.3374  12876    15  3422  9454
  124  419.9957 114.4293  12878     2  3776  9102
  125  420.0010 114.4369  12772   106  3373  9399
  126  419.9991 114.4376  12748    24  3963  8785
  127  419.9874 114.4317  12805    57  2564 10241
  128  419.9460 114.3996  12910   105  3408  9502
  129  419.9442 114.4023  12924    14  2502 10422
  130  419.9916 114.4289  12871    53  2597 10274
  131  419.9976 114.4414  12864     7  3428  9436
  132  419.9981 114.4400  12868     4  3426  9442
  133  419.9943 114.4355  12955    87  3462  9493
  134  419.9515 114.3998  13014    59  2563 10451
  135  419.9474 114.3391  12879   135  3373  9506
  136  419.9952 114.4282  12801    78  3422  9379
  137  420.0018 114.4368  12862    61  3992  8870
  138  420.0037 114.4334  12832    30  3379  9453
  139  419.9976 114.4307  12766    66  3418  9348
  140  419.9917 114.4242  12832    66  2429 10403
  141  419.9943 114.4294  12771    61  1978 10793
  142  420.0010 114.4322  12787    16  2445 10342
  143  420.0435 114.4635  12817    30  2548 10269
  144  419.9985 114.4255  12772    45  2607 10165
  145  419.9962 114.4254  12785    13  1940 10845
  146  419.9955 114.4247  12777     8  3889  8888
  147  419.9932 114.4294  12844    67  2524 10320
  148  420.0003 114.4383  12760    84  3363  9397
  149  420.0417 114.4650  12878   118  2442 10436
  150  419.9969 114.4299  12880     2  2523 10357
  151  419.9501 114.4026  12933    53  3694  9239
  152  419.9944 114.4233  12798   135  1898 10900
  153  419.9946 114.4294  12780    18  3377  9403
  154  420.0041 114.4350  12753    27  2570 10183
  155  420.0678 114.5170  12773    20  3927  8846
  156  420.0419 114.4586  12809    36  3428  9381
  157  419.9982 114.4280  12824    15  3928  8896
  158  419.9945 114.4288  12820     4  1944 10876
  159  419.9954 114.4326  12698   122  2432 10266
  160  420.0033 114.4342  12757    59  3665  9092
  161  420.0704 114.5114  12884   127  3477  9407
  162  420.0653 114.5079  12863    21  2431 10432
  163  420.0409 114.3964  12790    73  3633  9157
  164  419.9921 114.4285  12693    97  3316  9377
  165  419.9967 114.4284  12741    48  3354  9387
  166  420.0467 114.4645  12779    38  2531 10248
  167  420.1248 114.5076  12933   154  1999 10934
  168  420.0665 114.5060  12816   117  2567 10249
  169  419.9983 114.4242  12748    68  1926 10822
  170  419.9920 114.4322  12740     8  1904 10836
  171  420.0461 114.4622  12848   108  2419 10429
  172  420.0704 114.5152  12899    51  1925 10974
  173  420.0689 114.5084  12859    40  2599 10260
  174  419.9940 114.4322  12841    18  3706  9135
  175  419.9983 114.4300  12820    21  3683  9137
  176  419.9963 114.4364  12725    95  2490 10235
  177  420.0463 114.4651  12669    56  1918 10751
  178  420.0756 114.5169  12851   182  3477  9374
  179  420.0717 114.5140  12832    19  3590  9242
  180  419.9969 114.4299  12753    79  2603 10150
  181  419.9985 114.4284  12648   105  2396 10252
  182  419.9953 114.4363  12638    10  3918  8720
  183  420.0462 114.4692  12686    48  3664  9022
  184  420.1315 114.5111  12784    98  2577 10207
  185  420.0698 114.5129  12837    53  2615 10222
  186  420.0448 114.4584  12707   130  3254  9453
  187  420.0011 114.4310  12663    44  1935 10728
  188  419.9966 114.4363  12700    37  2551 10149
  189  420.0688 114.5142  12880   180  2423 10457
  190  420.0751 114.5151  12838    42  2635 10203
  191  420.0728 114.5125  12742    96  1950 10792
  192  420.0034 114.4273  12630   112  2482 10148
  193  419.9986 114.4337  12563    67  2534 10029
  194  419.9960 114.4388  12678   115  3355  9323
  195  420.0697 114.5167  12785   107  3880  8905
  196  420.0697 114.5154  12746    39  3368  9378
  197  420.0040 114.4304  12498   248  2529  9969
  198  420.0001 114.4363  12520    22  3820  8700
  199  419.9984 114.4320  12462    58  3220  9242
  200  420.0442 114.4592  12645   183  3299  9346
  201  420.0757 114.5149  12772   127  2423 10349
  202  420.0757 114.5138  12713    59  3617  9096
  203  420.0042 114.4304  12609   104  3883  8726
  204  420.0011 114.4355  12524    85  2523 10001
  205  420.0019 114.4358  12567    43  1902 10665
  206  420.1232 114.5089  12667   100  2371 10296
  207  420.0758 114.5169  12670     3  2408 10262
  208  420.0748 114.5178  12639    31  2578 10061
  209  420.0502 114.4695  12474   165  3337  9137
  210  420.0025 114.4306  12503    29  3807  8696
  211  420.0021 114.4341  12504     1  3748  8756
  212  420.0679 114.5101  12654   150  3532  9122
  213  420.0713 114.5168  12792   138  3376  9416
  214  420.1006 114.5702  12548   244  2404 10144
  215  420.0523 114.4650  12423   125  3304  9119
  216  420.0038 114.4391  12543   120  1895 10648
  217  420.0006 114.4366  12547     4  2512 10035
  218  420.0672 114.5081  12697   150  1875 10822
  219  420.0735 114.5193  12675    22  2570 10105
  220  420.1535 114.5623  12645    30  3766  8879
  221  420.1307 114.5103  12572    73  3775  8797
  222  420.0024 114.4415  12554    18  2336 10218
  223  420.0474 114.4669  12480    74  1858 10622
  224  420.0698 114.5132  12628   148  3074  9554
  225  420.0762 114.5176  12592    36  2554 10038
  226  420.0762 114.5140  12516    76  1855 10661
  227  420.0460 114.4671  12435    81  2489  9946
  228  420.0494 114.4628  12476    41  2371 10105
  229  420.0728 114.5136  12645   169  1888 10757
  230  420.0701 114.5105  12574    71  3542  9032
  231  420.1555 114.5621  12508    66  3077  9431
  232  420.0778 114.5174  12450    58  2369 10081
  233  420.0516 114.4659  12365    85  2334 10031
  234  420.0677 114.5134  12502   137  2539  9963
  235  420.0698 114.5132  12524    22  2339 10185
  236  420.0746 114.5233  12586    62  3301  9285
  237  420.1011 114.5694  12503    83  3045  9458
  238  420.1658 114.5544  12471    32  3532  8939
  239  420.0501 114.4649  12590   119  2318 10272
  240  420.0468 114.4586  12412   178  3713  8699
  241  420.0709 114.5090  12529   117  3027  9502
  242  420.0748 114.5202  12492    37  2521  9971
  243  420.1877 114.6025  12411    81  3035  9376
  244  420.1512 114.5608  12499    88  1895 10604
  245  420.1082 114.4613  12462    37  2519  9943
  246  420.0699 114.5118  12606   144  2528 10078
  247  420.0768 114.5155  12534    72  3712  8822
  248  420.0755 114.5199  12432   102  2481  9951
  249  420.1023 114.5690  12423     9  2523  9900
  250  420.1553 114.5626  12547   124  3768  8779
  251  420.1304 114.5113  12636    89  3365  9271
  252  420.0726 114.5099  12634     2  3339  9295
  253  420.0703 114.5162  12511   123  3520  8991
  254  420.1543 114.5623  12537    26  2527 10010
  255  420.1585 114.5639  12521    16  3498  9023
  256  420.1329 114.5148  12495    26  2294 10201
  257  420.0698 114.5116  12567    72  2308 10259
  258  420.0705 114.5153  12569     2  3306  9263
  259  420.0798 114.5111  12388   181  1819 10569
  260  420.0789 114.5183  12411    23  2498  9913
  261  420.1584 114.5628  12380    31  2496  9884
  262  420.1320 114.5090  12448    68  1825 10623
  263  420.0740 114.5060  12467    19  3717  8750
  264  420.0724 114.5123  12594   127  3710  8884
  265  420.0519 114.4689  12250   344  2446  9804
  266  420.1543 114.5621  12446   196  2547  9899
  267  420.1602 114.5636  12358    88  1878 10480
  268  420.1599 114.5659  12429    71  3735  8694
  269  420.0753 114.5170  12494    65  3074  9420
  270  420.0767 114.5196  12515    21  2484 10031
  271  420.0971 114.5713  12434    81  3444  8990
  272  420.1570 114.5613  12412    22  2420  9992
  273  420.1928 114.6014  12448    36  3503  8945
  274  420.1324 114.5193  12534    86  3680  8854
  275  420.0767 114.5176  12529     5  3335  9194
  276  420.0753 114.5179  12474    55  2287 10187
  277  420.1524 114.5631  12495    21  1818 10677
  278  420.1559 114.5634  12436    59  3020  9416
  279  420.1970 114.6066  12466    30  2547  9919
  280  420.1395 114.5139  12508    42  1813 10695
  281  420.0797 114.5125  12559    51  2329 10230
  282  420.0729 114.5173  12526    33  3324  9202
  283  420.1582 114.5638  12451    75  3002  9449
  284  420.2184 114.5682  12428    23  3057  9371
  285  420.1434 114.5201  12556   128  3033  9523
  286  420.0814 114.5221  12472    84  1776 10696
  287  420.0761 114.5196  12355   117  3673  8682
  288  420.1672 114.5506  12316    39  2430  9886
  289  420.1548 114.5651  12432   116  3281  9151
  290  420.1566 114.5689  12543   111  1739 10804
  291  420.1654 114.5695  12421   122  2455  9966
  292  420.1630 114.5632  12407    14  2453  9954
  293  420.0990 114.5708  12354    53  2310 10044
  294  420.1026 114.5711  12298    56  3424  8874
  295  420.1953 114.6085  12292     6  2412  9880
  296  420.1643 114.5645  12362    70  3344  9018
  297  420.2166 114.5720  12472   110  3305  9167
  298  420.1586 114.5676  12453    19  3476  8977
  299  420.1344 114.5091  12334   119  2343  9991
  300  420.1511 114.5637  12411    77  3272  9139
  301  420.1587 114.5654  12424    13  2446  9978
  302  420.2187 114.5719  12416     8  2448  9968
  303  420.1633 114.5692  12449    33  3616  8833
  304  420.1610 114.5674  12390    59  2435  9955
  305  420.1575 114.5599  12321    69  3025  9296
  306  420.1546 114.5625  12348    27  1763 10585
  307  420.2094 114.5731  12451   103  3708  8743
  308  420.1379 114.5202  12466    15  2420 10046
  309  420.1666 114.5645  12274   192  3713  8561
  310  420.1974 114.6006  12295    21  2336  9959
  311  420.1554 114.5616  12276    19  3407  8869
  312  420.1584 114.5650  12446   170  2437 10009
  313  420.1418 114.5200  12380    66  2385  9995
  314  420.1668 114.5635  12241   139  3172  9069
  315  420.1974 114.6026  12318    77  2973  9345
  316  420.1867 114.6051  12279    39  3404  8875
  317  420.0982 114.5683  12274     5  2408  9866
  318  420.1335 114.5131  12248    26  2334  9914
  319  420.2171 114.5729  12292    44  2299  9993
  320  420.2018 114.6045  12279    13  2290  9989
  321  420.2000 114.6012  12238    41  2439  9799
  322  420.1520 114.5627  12304    66  3676  8628
  323  420.1513 114.5597  12362    58  2973  9389
  324  420.0783 114.5181  12285    77  2960  9325
  325  420.2207 114.5727  12304    19  3204  9100
  326  420.2559 114.6137  12327    23  3625  8702
  327  420.1998 114.6068  12198   129  2391  9807
  328  420.1948 114.6003  12181    17  2439  9742
  329  420.1512 114.5607  12312   131  1741 10571
  330  420.1373 114.5162  12269    43  2403  9866
  331  420.1621 114.5700  12207    62  3638  8569
  332  420.2011 114.6107  12228    21  1750 10478
  333  420.1978 114.6130  12228     0  1726 10502
  334  420.1917 114.6044  12198    30  3394  8804
  335  420.1046 114.5715  12208    10  3638  8570
  336  420.0849 114.5251  12294    86  3399  8895
  337  420.2513 114.6189  12229    65  3311  8918
  338  420.2021 114.6111  12256    27  1718 10538
  339  420.1979 114.6046  12074   182  2203  9871
  340  420.1521 114.5635  12262   188  2224 10038
  341  420.1383 114.5173  12172    90  2943  9229
  342  420.1630 114.5682  12262    90  3406  8856
  343  420.2551 114.6106  12203    59  2234  9969
  344  420.2530 114.6086  12193    10  2933  9260
  345  420.1582 114.5589  12207    14  2209  9998
  346  420.0813 114.5170  12229    22  2919  9310
  347  420.1359 114.5173  12260    31  2421  9839
  348  420.1992 114.6065  12236    24  2264  9972
  349  420.2014 114.6079  12241     5  2443  9798
  350  420.1980 114.6040  12240     1  3407  8833
  351  420.1580 114.5656  12234     6  2944  9290
  352  420.0807 114.5204  12198    36  3198  9000
  353  420.1367 114.5198  12304   106  3186  9118
  354  420.1998 114.6054  12217    87  2897  9320
  355  420.1997 114.6099  12145    72  3626  8519
  356  420.2550 114.6098  12175    30  2419  9756
  357  420.2476 114.6096  12243    68  1709 10534
  358  420.1558 114.5659  12213    30  2447  9766
  359  420.1350 114.5139  12156    57  1673 10483
  360  420.2055 114.6067  12212    56  2422  9790
  361  420.2545 114.6153  12273    61  3584  8689
  362  420.3085 114.5951  12170   103  2462  9708
  363  420.2523 114.6138  12111    59  3267  8844
  364  420.1617 114.5697  12180    69  3290  8890
  365  420.1079 114.5768  12178     2  2393  9785
  366  420.1955 114.6035  12119    59  2232  9887
  367  420.1989 114.6079  12029    90  2163  9866
  368  420.1972 114.6099  12087    58  2228  9859
  369  420.1637 114.5659  12098    11  3289  8809
  370  420.1095 114.5749  12139    41  2880  9259
  371  420.1985 114.6066  12112    27  1728 10384
  372  420.2532 114.6094  12069    43  3177  8892
  373  420.2627 114.6153  11938   131  3541  8397
  374  420.2585 114.6138  12072   134  3522  8550
  375  420.1579 114.5662  12000    72  2896  9104
  376  420.1024 114.5727  11948    52  3286  8662
  377  420.1934 114.6069  11954     6  2374  9580
  378  420.2012 114.6138  11958     4  2894  9064
  379  420.2624 114.6212  12042    84  3115  8927
  380  420.2565 114.6131  12039     3  2371  9668
  381  420.1410 114.5140  11972    67  1736 10236
  382  420.1057 114.5702  12037    65  2249  9788
  383  420.1962 114.6106  11949    88  2330  9619
  384  420.2549 114.6183  11996    47  2247  9749
  385  420.2567 114.6199  12047    51  1672 10375
  386  420.2539 114.6199  11948    99  3243  8705
  387  420.2176 114.5774  12047    99  2300  9747
  388  420.1981 114.6087  12067    20  3168  8899
  389  420.2010 114.6102  11945   122  3286  8659
  390  420.2596 114.6194  12045   100  2298  9747
  391  420.2596 114.6210  12031    14  2277  9754
  392  420.2616 114.6223  12064    33  3572  8492
  393  420.1628 114.5723  12019    45  3515  8504
  394  420.1607 114.5651  11999    20  2299  9700
  395  420.1981 114.6099  12068    69  3318  8750
  396  420.2572 114.6205  11987    81  2337  9650
  397  420.3054 114.5990  12018    31  3140  8878
  398  420.3041 114.5887  12048    30  2349  9699
  399  420.2556 114.6146  12002    46  1698 10304
  400  420.1989 114.6117  11998     4  2318  9680
  401  420.2559 114.6229  12008    10  3611  8397
  402  420.2637 114.6280  11897   111  2211  9686
  403  420.2627 114.6283  12071   174  1681 10390
  404  420.2010 114.6138  12088    17  2202  9886
  405  420.1939 114.6128  11985   103  2270  9715
  406  420.1911 114.6117  11989     4  3205  8784
  407  420.1988 114.6197  11944    45  3141  8803
  408  420.2587 114.6253  11966    22  2276  9690
  409  420.3082 114.6020  12054    88  3537  8517
  410  420.2534 114.6180  11977    77  3267  8710
  411  420.1952 114.6157  11993    16  2851  9142
  412  420.2515 114.6179  11969    24  3066  8903
  413  420.2574 114.6226  11957    12  3110  8847
  414  420.2634 114.6313  11990    33  2797  9193
  415  420.2618 114.6263  12019    29  2849  9170
  416  420.2040 114.6133  11938    81  2338  9600
  417  420.1949 114.6180  11991    53  3100  8891
  418  420.1924 114.6153  12142   151  2334  9808
  419  420.2514 114.6243  12045    97  3136  8909
  420  420.2610 114.6261  12013    32  3119  8894
  421  420.2606 114.6267  11970    43  3235  8735
  422  420.2583 114.6268  11961     9  2307  9654
  423  420.2538 114.6149  11927    34  2307  9620
  424  420.2498 114.6178  12032   105  2785  9247
  425  420.3078 114.5938  11873   159  2293  9580
  426  420.2618 114.6289  11960    87  3198  8762
  427  420.2530 114.6240  11981    21  2157  9824
  428  420.1961 114.6131  11943    38  3464  8479
  429  420.2493 114.6242  11990    47  1718 10272
  430  420.2546 114.6265  11939    51  2228  9711
  431  420.3096 114.5963  12109   170  2262  9847
  432  420.2646 114.6287  11890   219  3034  8856
  433  420.2586 114.6237  12019   129  3062  8957
  434  420.1990 114.6190  11861   158  2327  9534
  435  420.2557 114.6223  11960    99  2253  9707
  436  420.3096 114.5942  12026    66  1702 10324
  437  420.3102 114.5934  12018     8  1695 10323
  438  420.3094 114.5988  11880   138  3449  8431
  439  420.2623 114.6229  11917    37  2288  9629
  440  420.2013 114.6109  11906    11  2160  9746
  441  420.1960 114.6159  11890    16  1657 10233
  442  420.2008 114.6180  11991   101  2965  9026
  443  420.3075 114.5934  12003    12  2269  9734
  444  420.3132 114.6017  11965    38  2852  9113
  445  420.4130 114.5969  11889    76  3447  8442
  446  420.2023 114.6172  11879    10  3079  8800
  447  420.2539 114.6181  11971    92  3024  8947
  448  420.2576 114.6181  11969     2  2153  9816
  449  420.3108 114.5990  11941    28  2830  9111
  450  420.2639 114.6238  11843    98  3508  8335
  451  420.2652 114.6175  11865    22  3064  8801
  452  420.2574 114.6228  11851    14  2256  9595
  453  420.2512 114.6273  11955   104  2235  9720
  454  420.3101 114.5995  11993    38  2759  9234
  455  420.2622 114.6228  11793   200  2148  9645
  456  420.2609 114.6175  11829    36  3476  8353
  457  420.2535 114.6139  11809    20  3027  8782
  458  420.1981 114.6132  11923   114  2159  9764
  459  420.3036 114.5962  11884    39  3526  8358
  460  420.3108 114.6025  11807    77  2236  9571
  461  420.4120 114.6036  11862    55  3028  8834
  462  420.4124 114.6008  11760   102  3552  8208
  463  420.2611 114.6233  11814    54  2243  9571
  464  420.1993 114.6124  11861    47  3022  8839
  465  420.2482 114.5870  11879    18  2272  9607
  466  420.2606 114.6208  11779   100  2127  9652
  467  420.2622 114.6281  11651   128  2191  9460
  468  420.3129 114.6447  11690    39  2224  9466
  469  420.3089 114.5943  11854   164  1663 10191
  470  420.3012 114.5948  11785    69  3196  8589
  471  420.3077 114.6002  11764    21  2184  9580
  472  420.3092 114.5995  11727    37  2967  8760
  473  420.2638 114.6247  11737    10  2822  8915
  474  420.3177 114.6091  11762    25  2186  9576
  475  420.3094 114.5980  11768     6  2942  8826
  476  420.2581 114.6242  11828    60  1615 10213
  477  420.2588 114.6271  11829     1  2148  9681
  478  420.2607 114.6277  11666   163  3469  8197
  479  420.3116 114.6459  11655    11  3170  8485
  480  420.3147 114.6004  11793   138  2933  8860
  481  420.3116 114.5974  11738    55  2946  8792
  482  420.3058 114.5946  11888   150  2210  9678
  483  420.3089 114.6476  11685   203  2214  9471
  484  420.2665 114.6270  11717    32  2784  8933
  485  420.3646 114.6214  11707    10  2136  9571
  486  420.3130 114.5987  11719    12  2135  9584
  487  420.3050 114.5990  11637    82  2812  8825
  488  420.3046 114.5989  11683    46  2216  9467
  489  420.2650 114.6255  11632    51  2985  8647
  490  420.3604 114.6195  11603    29  3234  8369
  491  420.3654 114.6210  11586    17  3210  8376
  492  420.3162 114.5964  11657    71  3239  8418
  493  420.3112 114.5983  11710    53  2163  9547
  494  420.2638 114.6225  11659    51  2756  8903
  495  420.2596 114.6295  11741    82  2140  9601
  496  420.3126 114.6547  11727    14  2124  9603
  497  420.3181 114.6089  11719     8  3390  8329
  498  420.3640 114.6221  11745    26  3391  8354
  499  420.3121 114.5996  11683    62  1625 10058
