# Supplementary material for: Maximum likelihood-based estimation of diffusion coefficient is quick and reliable method for analyzing estradiol actions on surface receptor movements
Source: Front Neuroinform. 2023 Mar 8;17:1005936. doi: 10.3389/fninf.2023.1005936 (PMC10031098; doi:10.3389/fninf.2023.1005936)
Supplement: Supplementary file 3 [file Data_Sheet_3.ZIP › 01-measured/00-Immobile/RoomTemperature/workstate_09_0012.dat]

    0  382.4996 136.1603   5988     0  4619  1369
    1  382.5689 136.2295   5802   186  4727  1075
    2  382.4979 136.1681   5865    63  4579  1286
    3  382.3610 136.0840   5867     2  5766   101
    4  382.3799 136.0317   5833    34  4645  1188
    5  382.4965 136.0011   5869    36  3734  2135
    6  382.4549 136.0860   5846    23  3845  2001
    7  382.4048 136.1636   5816    30  3845  1971
    8  382.4979 136.1681   5711   105  2960  2751
    9  382.4030 136.1622   5776    65  2901  2875
   10  382.4544 136.0872   5743    33  3083  2660
   11  382.3804 136.0338   5765    22  4604  1161
   12  382.4035 136.1643   5823    58  3119  2704
   13  382.3169 136.1856   5845    22  2924  2921
   14  382.4043 136.1611   5830    15  5730   100
   15  382.3037 136.0925   5696   134  3748  1948
   16  382.3596 136.0848   5775    79  5697    78
   17  382.3594 136.0842   5742    33  3820  1922
   18  382.4959 136.1669   5779    37  3221  2558
   19  382.5113 136.2559   5708    71  3044  2664
   20  382.4970 136.1655   5764    56  3121  2643
   21  382.4562 136.0855   5731    33  5697    34
   22  382.5374 136.0801   5772    41  3677  2095
   23  382.4040 136.1622   5747    25  3190  2557
   24  382.4958 136.1708   5725    22  3197  2528
   25  382.4560 136.0880   5686    39  3118  2568
   26  382.3020 136.0913   5591    95  2892  2699
   27  382.2857 136.0333   5746   155  4524  1222
   28  382.3806 136.1498   5667    79  4603  1064
   29  382.4965 136.1672   5678    11  5791  -113
   30  382.5675 136.2282   5710    32  4558  1152
   31  382.4982 136.1662   5696    14  3700  1996
   32  382.4545 136.0859   5716    20  3800  1916
   33  382.4027 136.1629   5691    25  3717  1974
   34  382.2721 136.1106   5771    80  4566  1205
   35  382.2587 136.2549   5864    93  3143  2721
   36  382.4970 136.1695   5756   108  3143  2613
   37  382.4977 136.1687   5680    76  3122  2558
   38  382.4958 136.1665   5686     6  5757   -71
   39  382.2811 136.1036   5772    86  3092  2680
   40  382.1968 136.1679   5672   100  3100  2572
   41  382.2720 136.1083   5714    42  5707     7
   42  382.5845 136.3203   5663    51  3084  2579
   43  382.4234 136.4187   5570    93  3749  1821
   44  382.4955 136.1667   5617    47  3675  1942
   45  382.4059 136.1624   5719   102  5751   -32
   46  382.4962 136.1666   5656    63  2907  2749
   47  382.4959 136.1697   5692    36  3154  2538
   48  382.4560 136.0892   5666    26  2862  2804
   49  382.4268 136.2292   5643    23  2934  2709
   50  382.4973 136.1660   5699    56  3091  2608
   51  382.4964 136.3499   5634    65  2893  2741
   52  382.4963 136.1686   5719    85  4541  1178
   53  382.4958 136.1669   5686    33  3809  1877
   54  382.4282 136.2288   5623    63  3052  2571
   55  382.5001 136.1671   5571    52  2961  2610
   56  382.4968 136.1667   5598    27  4567  1031
   57  382.4035 136.1639   5680    82  3124  2556
   58  382.4054 136.1636   5646    34  3028  2618
   59  382.4982 136.1676   5609    37  4489  1120
   60  382.5687 136.2302   5566    43  2992  2574
   61  382.4990 136.1668   5644    78  3057  2587
   62  382.4975 136.1672   5607    37  5629   -22
   63  382.4048 136.1616   5615     8  5717  -102
   64  382.4968 136.1668   5622     7  3623  1999
   65  382.4994 136.1690   5650    28  5694   -44
   66  382.4992 136.1667   5658     8  4423  1235
   67  382.4990 136.1693   5632    26  3094  2538
   68  382.4054 136.1627   5649    17  3086  2563
   69  382.4956 136.1690   5543   106  4486  1057
   70  382.4957 136.1686   5554    11  5624   -70
   71  382.5686 136.2289   5582    28  4490  1092
   72  382.5671 136.2301   5595    13  4524  1071
   73  382.4970 136.1670   5646    51  5652    -6
   74  382.4263 136.2291   5585    61  3033  2552
   75  382.5665 136.2280   5590     5  5703  -113
   76  382.5403 136.2421   5580    10  2936  2644
   77  382.5672 136.2285   5538    42  4500  1038
   78  382.4285 136.2286   5550    12  3742  1808
   79  382.4995 136.1671   5584    34  4442  1142
   80  382.5826 136.3219   5533    51  4569   964
   81  382.3243 136.3496   5559    26  5757  -198
   82  382.4275 136.2290   5506    53  3035  2471
   83  382.4986 136.1686   5528    22  3718  1810
   84  382.4989 136.1700   5561    33  2982  2579
   85  382.4974 136.1676   5531    30  3798  1733
   86  382.4970 136.1715   5637   106  3756  1881
   87  382.4545 136.0900   5483   154  2823  2660
   88  382.4961 136.4955   5483     0  3024  2459
   89  382.5686 136.2291   5517    34  4482  1035
   90  382.4997 136.1707   5583    66  2954  2629
   91  382.4979 136.1699   5534    49  3677  1857
   92  382.4971 136.1703   5578    44  5599   -21
   93  382.4057 136.1642   5541    37  2761  2780
   94  382.4974 136.1689   5581    40  2796  2785
   95  382.5689 136.2291   5480   101  2966  2514
   96  382.5858 136.3235   5514    34  2898  2616
   97  382.5679 136.2284   5440    74  2859  2581
   98  382.4961 136.1678   5450    10  4628   822
   99  382.5102 136.3896   5507    57  2892  2615
  100  382.4985 136.1670   5469    38  2930  2539
  101  382.5732 136.4204   5433    36  4520   913
  102  382.5730 136.4203   5443    10  3677  1766
  103  382.5675 136.2283   5447     4  5598  -151
  104  382.4965 136.1701   5480    33  2958  2522
  105  382.4048 136.1648   5475     5  2970  2505
  106  382.4986 136.1676   5488    13  4439  1049
  107  382.5859 136.3207   5432    56  2912  2520
  108  382.5831 136.3214   5402    30  5584  -182
  109  382.4981 136.4936   5438    36  5481   -43
  110  382.5677 136.2276   5536    98  4503  1033
  111  382.4552 136.0876   5421   115  4497   924
  112  382.4969 136.1679   5480    59  2794  2686
  113  382.5854 136.3227   5465    15  3636  1829
  114  382.5672 136.2293   5448    17  4368  1080
  115  382.4980 136.1671   5478    30  5535   -57
  116  382.1977 136.0583   5505    27  5537   -32
  117  382.4956 136.1684   5466    39  2926  2540
  118  382.4992 136.1693   5437    29  5528   -91
  119  382.4974 136.1698   5500    63  2789  2711
  120  382.4978 136.1676   5440    60  5469   -29
  121  382.4046 136.1640   5459    19  2738  2721
  122  382.4553 136.0884   5350   109  4490   860
  123  382.4261 136.2274   5421    71  3004  2417
  124  382.4967 136.1669   5366    55  2773  2593
  125  382.4982 136.1682   5395    29  3566  1829
  126  382.5680 136.2278   5398     3  4335  1063
  127  382.3832 136.1479   5368    30  2975  2393
  128  382.2822 136.1877   5328    40  5400   -72
  129  382.3746 136.3405   5387    59  3553  1834
  130  382.4551 136.0881   5376    11  2750  2626
  131  382.4977 136.3491   5412    36  2879  2533
  132  382.4983 136.1681   5472    60  2772  2700
  133  382.4478 136.4135   5257   215  5406  -149
  134  382.3676 136.3605   5317    60  2751  2566
  135  382.4549 136.0869   5312     5  5387   -75
  136  382.5268 136.1480   5384    72  4366  1018
  137  382.5423 136.2407   5381     3  4298  1083
  138  382.5845 136.3204   5392    11  4286  1106
  139  382.5676 136.2273   5297    95  5393   -96
  140  382.3038 136.0927   5326    29  4359   967
  141  382.5672 136.2283   5330     4  3566  1764
  142  382.5678 136.2274   5399    69  2708  2691
  143  382.4977 136.1681   5410    11  2662  2748
  144  382.5676 136.2281   5374    36  4283  1091
  145  382.4982 136.1685   5349    25  2893  2456
  146  382.3738 136.3394   5281    68  2904  2377
  147  382.5106 136.2562   5358    77  4322  1036
  148  382.5861 136.3195   5352     6  3435  1917
  149  382.5831 136.3214   5335    17  2820  2515
  150  382.4971 136.4935   5370    35  4375   995
  151  382.4279 136.2289   5370     0  3568  1802
  152  382.5112 136.3884   5258   112  3526  1732
  153  382.4970 136.1668   5335    77  5406   -71
  154  382.5683 136.2282   5375    40  5426   -51
  155  382.5697 136.2283   5413    38  4325  1088
  156  382.4974 136.1660   5381    32  3508  1873
  157  382.3821 136.1490   5317    64  2928  2389
  158  382.4563 136.0862   5282    35  4237  1045
  159  382.4987 136.1654   5337    55  2689  2648
  160  382.4973 136.1683   5315    22  4189  1126
  161  382.4491 136.4138   5283    32  2871  2412
  162  382.5687 136.2274   5321    38  2860  2461
  163  382.4557 136.0876   5272    49  2860  2412
  164  382.4971 136.1681   5298    26  4273  1025
  165  382.4544 136.0881   5366    68  4309  1057
  166  382.5694 136.4190   5343    23  3448  1895
  167  382.4979 136.4918   5355    12  4179  1176
  168  382.4986 136.1684   5320    35  3496  1824
  169  382.4989 136.1669   5385    65  2859  2526
  170  382.4263 136.2299   5356    29  2697  2659
  171  382.4675 136.1782   5364     8  3548  1816
  172  382.5728 136.4185   5333    31  2743  2590
  173  382.4983 136.4928   5421    88  4401  1020
  174  382.4970 136.4936   5375    46  4217  1158
  175  382.4960 136.4922   5332    43  3427  1905
  176  382.5254 136.1481   5281    51  4278  1003
  177  382.5314 136.3408   5308    27  5386   -78
  178  382.5743 136.4193   5318    10  2653  2665
  179  382.5009 136.4924   5328    10  3361  1967
  180  382.5140 136.3880   5330     2  4203  1127
  181  382.5833 136.3203   5366    36  2839  2527
  182  382.4965 136.1682   5392    26  4266  1126
  183  382.5856 136.3206   5390     2  3415  1975
  184  382.5742 136.4178   5293    97  3497  1796
  185  382.5004 136.4929   5241    52  3485  1756
  186  382.5297 136.3388   5296    55  2798  2498
  187  382.5286 136.1466   5315    19  3431  1884
  188  382.4511 136.4135   5257    58  3437  1820
  189  382.4525 136.4134   5250     7  3503  1747
  190  382.5006 136.4933   5231    19  4249   982
  191  382.5008 136.4920   5291    60  2703  2588
  192  382.3693 136.3611   5296     5  4100  1196
  193  382.5285 136.3389   5271    25  2798  2473
  194  382.5282 136.3389   5282    11  4196  1086
  195  382.4673 136.1863   5274     8  2881  2393
  196  382.4525 136.4138   5228    46  2820  2408
  197  382.4681 136.3083   5317    89  4216  1101
  198  382.4980 136.4918   5256    61  4248  1008
  199  382.4966 136.4924   5251     5  3488  1763
  200  382.4996 136.4939   5241    10  2824  2417
  201  382.5012 136.4943   5263    22  4219  1044
  202  382.4538 136.4132   5207    56  4315   892
  203  382.5264 136.1481   5308   101  2779  2529
  204  382.4975 136.1677   5235    73  3453  1782
  205  382.5704 136.4191   5313    78  2763  2550
  206  382.5690 136.2284   5349    36  4204  1145
  207  382.5001 136.4943   5283    66  3356  1927
  208  382.5738 136.4183   5281     2  2834  2447
  209  382.5671 136.2274   5224    57  2750  2474
  210  382.5681 136.2283   5366   142  2803  2563
  211  382.5686 136.2277   5235   131  5353  -118
  212  382.4997 136.1667   5289    54  2751  2538
  213  382.5689 136.2272   5319    30  2729  2590
  214  382.5860 136.3217   5279    40  2658  2621
  215  382.5690 136.2290   5277     2  2676  2601
  216  382.5669 136.2275   5223    54  2725  2498
  217  382.5696 136.2277   5355   132  3458  1897
  218  382.4578 136.0872   5325    30  2610  2715
  219  382.4998 136.1660   5291    34  2559  2732
  220  382.5699 136.2293   5244    47  4129  1115
  221  382.5862 136.3209   5290    46  4154  1136
  222  382.5836 136.3215   5220    70  3457  1763
  223  382.5267 136.1480   5260    40  5253     7
  224  382.4690 136.3089   5157   103  2612  2545
  225  382.5004 136.4946   5253    96  2828  2425
  226  382.5684 136.2276   5358   105  2795  2563
  227  382.5839 136.3210   5268    90  3446  1822
  228  382.5848 136.3220   5302    34  2808  2494
  229  382.5134 136.3895   5221    81  3344  1877
  230  382.5697 136.2289   5175    46  3426  1749
  231  382.5878 136.3220   5271    96  3328  1943
  232  382.5282 136.1480   5229    42  5168    61
  233  382.5671 136.2277   5208    21  3410  1798
  234  382.4822 136.3898   5270    62  4214  1056
  235  382.4985 136.4920   5206    64  3415  1791
  236  382.4986 136.4930   5211     5  5236   -25
  237  382.5003 136.4941   5175    36  5237   -62
  238  382.5730 136.4194   5192    17  2609  2583
  239  382.4512 136.4121   5125    67  3449  1676
  240  382.4515 136.4134   5180    55  3380  1800
  241  382.3834 136.1472   5173     7  3362  1811
  242  382.5841 136.3214   5159    14  5216   -57
  243  382.5842 136.3219   5160     1  3313  1847
  244  382.5735 136.4196   5154     6  2744  2410
  245  382.5727 136.4179   5190    36  2686  2504
  246  382.3760 136.3392   5190     0  3393  1797
  247  382.5734 136.4170   5091    99  3335  1756
  248  382.5733 136.4184   5216   125  4061  1155
  249  382.5870 136.3197   5236    20  4049  1187
  250  382.5841 136.3204   5166    70  4025  1141
  251  382.5308 136.1462   5179    13  2734  2445
  252  382.5433 136.2401   5216    37  4108  1108
  253  382.5870 136.3195   5150    66  4088  1062
  254  382.5278 136.1475   5189    39  2705  2484
  255  382.5932 136.1611   5320   131  2782  2538
  256  382.5271 136.1477   5159   161  4095  1064
  257  382.5267 136.1470   5169    10  4062  1107
  258  382.5130 136.2552   5150    19  4078  1072
  259  382.5282 136.1475   5171    21  2665  2506
  260  382.5282 136.3399   5111    60  4030  1081
  261  382.5849 136.3198   5152    41  4039  1113
  262  382.5289 136.3395   5212    60  2721  2491
  263  382.4531 136.4122   5108   104  3334  1774
  264  382.5703 136.2269   5196    88  2600  2596
  265  382.5873 136.3210   5167    29  4098  1069
  266  382.5753 136.4191   5048   119  4076   972
  267  382.5703 136.2273   5136    88  3288  1848
  268  382.5878 136.3191   5137     1  4077  1060
  269  382.5287 136.1470   5148    11  3334  1814
  270  382.5324 136.3393   5056    92  5191  -135
  271  382.5431 136.2407   5069    13  3314  1755
  272  382.5742 136.4187   5063     6  4023  1040
  273  382.5748 136.4188   5122    59  5209   -87
  274  382.5873 136.3213   5133    11  3296  1837
  275  382.4997 136.2921   5119    14  3378  1741
  276  382.5266 136.1481   5181    62  3307  1874
  277  382.5281 136.1484   5135    46  4031  1104
  278  382.5691 136.2267   5182    47  3286  1896
  279  382.5746 136.4199   5154    28  4039  1115
  280  382.4997 136.4924   5073    81  5225  -152
  281  382.3758 136.3385   5077     4  3348  1729
  282  382.4571 136.0879   5088    11  3342  1746
  283  382.5695 136.2275   5162    74  2599  2563
  284  382.6645 136.2213   5187    25  2605  2582
  285  382.5689 136.2307   5191     4  5330  -139
  286  382.5692 136.2283   5183     8  2560  2623
  287  382.4983 136.1666   5145    38  4090  1055
  288  382.4967 136.1694   5157    12  5178   -21
  289  382.5684 136.2283   5181    24  4051  1130
  290  382.4275 136.2303   5133    48  2531  2602
  291  382.5852 136.3207   5132     1  3258  1874
  292  382.4993 136.1667   5136     4  2482  2654
  293  382.4997 136.1657   5123    13  4115  1008
  294  382.5700 136.2267   5161    38  3222  1939
  295  382.4982 136.2921   5095    66  3937  1158
  296  382.5726 136.4189   5094     1  3327  1767
  297  382.5694 136.2300   5136    42  3288  1848
  298  382.5698 136.2297   5192    56  4093  1099
  299  382.4999 136.1659   5143    49  2630  2513
  300  382.5724 136.4194   5172    29  2670  2502
  301  382.6622 136.2235   5169     3  5166     3
  302  382.5001 136.2926   5090    79  5147   -57
  303  382.6820 136.3131   5084     6  2630  2454
  304  382.5690 136.2282   5126    42  2596  2530
  305  382.5674 136.2294   5125     1  2627  2498
  306  382.5687 136.2282   5145    20  4009  1136
  307  382.6641 136.2232   5113    32  5158   -45
  308  382.5869 136.3209   5071    42  3323  1748
  309  382.5711 136.2294   5129    58  3260  1869
  310  382.5732 136.4202   5121     8  2595  2526
  311  382.5853 136.3203   5071    50  2643  2428
  312  382.5698 136.2266   5061    10  2603  2458
  313  382.5873 136.3198   5118    57  3991  1127
  314  382.5859 136.3236   5104    14  3274  1830
  315  382.5289 136.1470   5127    23  3966  1161
  316  382.5686 136.2282   5164    37  2613  2551
  317  382.4572 136.0865   5167     3  3246  1921
  318  382.5267 136.1472   5074    93  2601  2473
  319  382.5743 136.4190   5075     1  3296  1779
  320  382.6748 136.4081   5037    38  2572  2465
  321  382.5697 136.2291   5139   102  3162  1977
  322  382.5296 136.1464   5146     7  5104    42
  323  382.5273 136.1483   5067    79  2602  2465
  324  382.4577 136.0866   5043    24  4100   943
  325  382.5695 136.2286   5052     9  4025  1027
  326  382.5741 136.4179   4995    57  3910  1085
  327  382.5292 136.1470   4983    12  4009   974
  328  382.4993 136.4928   4993    10  2540  2453
  329  382.5276 136.1472   4931    62  5085  -154
  330  382.5733 136.4180   4982    51  3990   992
  331  382.5741 136.4187   5009    27  2581  2428
  332  382.5751 136.4191   4938    71  3129  1809
  333  382.5736 136.4202   4946     8  2565  2381
  334  382.5434 136.2415   4953     7  3161  1792
  335  382.5863 136.3206   5019    66  3338  1681
  336  382.4998 136.4927   4960    59  3248  1712
  337  382.5770 136.4201   5016    56  3166  1850
  338  382.5730 136.4211   5050    34  3272  1778
  339  382.5876 136.3204   5010    40  3278  1732
  340  382.5867 136.3203   4968    42  2559  2409
  341  382.4546 136.4137   4965     3  2501  2464
  342  382.5313 136.3402   4927    38  5139  -212
  343  382.5456 136.2419   4912    15  3906  1006
  344  382.5702 136.2287   5014   102  3148  1866
  345  382.4680 136.3102   4953    61  2638  2315
  346  382.5285 136.1477   4978    25  2590  2388
  347  382.5882 136.3197   4892    86  3118  1774
  348  382.5763 136.4198   4925    33  3185  1740
  349  382.5478 136.2410   4860    65  2578  2282
  350  382.5749 136.4192   4855     5  2574  2281
  351  382.5759 136.4179   4969   114  5004   -35
  352  382.5462 136.2398   4915    54  2553  2362
  353  382.5870 136.3208   4905    10  3151  1754
  354  382.6125 136.1381   4921    16  2614  2307
  355  382.5777 136.4202   4907    14  2585  2322
  356  382.5727 136.2267   4935    28  3129  1806
  357  382.5861 136.3213   4888    47  3102  1786
  358  382.5748 136.4192   4852    36  2498  2354
  359  382.5285 136.1480   4922    70  5016   -94
  360  382.5866 136.3231   4901    21  3244  1657
  361  382.5877 136.3198   4872    29  3803  1069
  362  382.5744 136.4194   4883    11  5060  -177
  363  382.5330 136.3401   4844    39  3189  1655
  364  382.4532 136.4131   4894    50  2426  2468
  365  382.5881 136.3206   4860    34  3821  1039
  366  382.5305 136.1468   4864     4  3126  1738
  367  382.5886 136.3216   4840    24  2497  2343
  368  382.5769 136.4189   4865    25  2472  2393
  369  382.3700 136.3616   4887    22  3714  1173
  370  382.5866 136.3212   4929    42  5082  -153
  371  382.5748 136.4208   4876    53  4968   -92
  372  382.5323 136.3393   4797    79  2545  2252
  373  382.5756 136.4201   4813    16  3113  1700
  374  382.5018 136.4926   4832    19  3742  1090
  375  382.4516 136.4132   4830     2  2402  2428
  376  382.5266 136.1484   4909    79  2454  2455
  377  382.5851 136.3208   4909     0  2575  2334
  378  382.5751 136.4200   4846    63  3149  1697
  379  382.5772 136.4222   4879    33  3112  1767
  380  382.5889 136.3224   4828    51  2513  2315
  381  382.4700 136.3077   4762    66  3097  1665
  382  382.5303 136.1479   4807    45  5000  -193
  383  382.5878 136.3218   4823    16  2498  2325
  384  382.5871 136.3217   4834    11  3720  1114
  385  382.5014 136.4936   4856    22  5032  -176
  386  382.5028 136.4950   4770    86  3146  1624
  387  382.5014 136.4929   4814    44  3104  1710
  388  382.5869 136.3199   4789    25  3183  1606
  389  382.5869 136.3199   4808    19  3838   970
  390  382.5753 136.4207   4813     5  3075  1738
  391  382.5765 136.4196   4814     1  4951  -137
  392  382.5766 136.4216   4796    18  3818   978
  393  382.5742 136.4186   4808    12  2503  2305
  394  382.5749 136.4209   4832    24  2499  2333
  395  382.5751 136.4192   4758    74  2440  2318
  396  382.5767 136.4214   4869   111  2484  2385
  397  382.5033 136.4954   4844    25  3078  1766
  398  382.5025 136.4942   4877    33  3739  1138
  399  382.5766 136.4193   4786    91  4961  -175
  400  382.5761 136.4203   4847    61  2488  2359
  401  382.5777 136.4221   4889    42  2558  2331
  402  382.5787 136.4196   4842    47  3053  1789
  403  382.5775 136.4199   4796    46  2505  2291
  404  382.5794 136.4199   4745    51  3004  1741
  405  382.5747 136.4219   4802    57  3053  1749
  406  382.5754 136.4208   4828    26  2502  2326
  407  382.5897 136.3225   4854    26  4985  -131
  408  382.5771 136.4215   4780    74  2460  2320
  409  382.5763 136.4198   4764    16  3047  1717
  410  382.5776 136.4201   4746    18  2441  2305
  411  382.5763 136.4193   4728    18  4889  -161
  412  382.5332 136.3411   4755    27  3739  1016
  413  382.5774 136.4208   4823    68  3117  1706
  414  382.5773 136.4196   4809    14  2981  1828
  415  382.5042 136.4964   4811     2  3807  1004
  416  382.5740 136.4197   4892    81  3790  1102
  417  382.5885 136.3219   4820    72  2450  2370
  418  382.5012 136.4942   4769    51  2467  2302
  419  382.5878 136.3232   4917   148  2984  1933
  420  382.5782 136.4221   4835    82  2489  2346
  421  382.5785 136.4202   4801    34  3672  1129
  422  382.5892 136.3214   4817    16  2482  2335
  423  382.6845 136.3103   4858    41  3111  1747
  424  382.5759 136.4191   4763    95  2481  2282
  425  382.5787 136.4205   4745    18  3754   991
  426  382.5793 136.4220   4779    34  2494  2285
  427  382.5782 136.4214   4751    28  2441  2310
  428  382.5322 136.3407   4703    48  2502  2201
  429  382.5764 136.4194   4811   108  2473  2338
  430  382.5769 136.4193   4740    71  3730  1010
  431  382.5035 136.4959   4695    45  3100  1595
  432  382.5785 136.4224   4799   104  2425  2374
  433  382.5772 136.4191   4857    58  3099  1758
  434  382.5781 136.4204   4784    73  3630  1154
  435  382.5780 136.4220   4758    26  2463  2295
  436  382.5772 136.4205   4776    18  2412  2364
  437  382.5040 136.4970   4756    20  3027  1729
  438  382.5783 136.4219   4739    17  2494  2245
  439  382.5791 136.4193   4682    57  3746   936
  440  382.5771 136.4214   4746    64  3651  1095
  441  382.5758 136.4202   4799    53  2481  2318
  442  382.5755 136.4199   4735    64  4914  -179
  443  382.5765 136.4196   4778    43  2995  1783
  444  382.5775 136.4230   4773     5  2459  2314
  445  382.6756 136.4093   4805    32  2419  2386
  446  382.6829 136.3138   4791    14  2449  2342
  447  382.6749 136.4079   4739    52  2993  1746
  448  382.5880 136.3227   4803    64  2461  2342
  449  382.5783 136.4214   4833    30  4895   -62
  450  382.5775 136.4236   4782    51  4907  -125
  451  382.5771 136.4212   4814    32  2454  2360
  452  382.5771 136.4215   4785    29  2473  2312
  453  382.5775 136.4207   4756    29  2469  2287
  454  382.5778 136.4222   4715    41  2419  2296
  455  382.5795 136.4231   4749    34  2485  2264
  456  382.5784 136.4195   4731    18  3004  1727
  457  382.5027 136.4959   4636    95  3008  1628
  458  382.5760 136.4209   4688    52  2483  2205
  459  382.5040 136.4956   4697     9  3535  1162
  460  382.5044 136.4968   4713    16  2477  2236
  461  382.5797 136.4241   4650    63  3059  1591
  462  382.5804 136.4229   4688    38  2449  2239
  463  382.5031 136.4955   4706    18  3008  1698
  464  382.5769 136.4196   4698     8  2386  2312
  465  382.5009 136.4936   4702     4  2373  2329
  466  382.5760 136.4205   4700     2  2358  2342
  467  382.5758 136.4222   4735    35  2944  1791
  468  382.5788 136.4231   4709    26  3687  1022
  469  382.5767 136.4238   4739    30  2985  1754
  470  382.5773 136.4217   4784    45  2397  2387
  471  382.5026 136.4958   4829    45  2989  1840
  472  382.5021 136.4970   4728   101  3694  1034
  473  382.5781 136.4214   4712    16  2409  2303
  474  382.6757 136.4081   4699    13  2327  2372
  475  382.5792 136.4207   4659    40  3710   949
  476  382.5015 136.4948   4695    36  2998  1697
  477  382.5762 136.4217   4672    23  3637  1035
  478  382.5037 136.4962   4659    13  3768   891
  479  382.5777 136.4215   4686    27  2405  2281
  480  382.5793 136.4237   4666    20  3573  1093
  481  382.5029 136.4947   4669     3  2968  1701
  482  382.5775 136.4214   4716    47  2993  1723
  483  382.5777 136.4211   4753    37  2436  2317
  484  382.5791 136.4231   4697    56  4863  -166
  485  382.6777 136.4093   4750    53  2949  1801
  486  382.5783 136.4203   4768    18  2359  2409
  487  382.6578 136.3708   4712    56  2394  2318
  488  382.5774 136.4206   4770    58  2970  1800
  489  382.5882 136.3223   4814    44  3533  1281
  490  382.5766 136.4215   4751    63  4834   -83
  491  382.5031 136.4958   4713    38  4843  -130
  492  382.5029 136.4971   4761    48  2972  1789
  493  382.5025 136.4957   4798    37  4839   -41
  494  382.5765 136.4206   4725    73  2475  2250
  495  382.5760 136.4226   4724     1  3653  1071
  496  382.5030 136.4961   4685    39  3004  1681
  497  382.5044 136.4980   4697    12  2450  2247
  498  382.5055 136.4959   4727    30  4853  -126
  499  382.5769 136.4217   4785    58  2941  1844
