# Supplementary material for: Maximum likelihood-based estimation of diffusion coefficient is quick and reliable method for analyzing estradiol actions on surface receptor movements
Source: Front Neuroinform. 2023 Mar 8;17:1005936. doi: 10.3389/fninf.2023.1005936 (PMC10031098; doi:10.3389/fninf.2023.1005936)
Supplement: Supplementary file 3 [file Data_Sheet_3.ZIP › 01-measured/00-Immobile/RoomTemperature/workstate_09_0014.dat]

    0  151.2754 204.4143   3774     0  2392  1382
    1  151.2149 204.4991   3743    31  2570  1173
    2  151.2134 204.4961   3694    49  2546  1148
    3  151.2565 204.4064   3695     1  2858   837
    4  151.2124 204.4974   3818   123  2936   882
    5  151.0020 204.4973   3722    96  2303  1419
    6  151.2153 204.4983   3754    32  2524  1230
    7  151.2145 204.4987   3704    50  2588  1116
    8  151.2133 204.4984   3695     9  2847   848
    9  151.0020 204.2925   3690     5  2434  1256
   10  151.3191 204.3204   3699     9  3005   694
   11  151.2122 204.4978   3693     6  2353  1340
   12  151.2164 204.4997   3696     3  2394  1302
   13  151.2139 204.4997   3702     6  2427  1275
   14  151.2141 204.4982   3629    73  2485  1144
   15  151.0028 204.4989   3659    30  2819   840
   16  151.0014 204.4971   3681    22  2397  1284
   17  151.1106 204.4802   3645    36  2895   750
   18  151.2139 204.4993   3693    48  2509  1184
   19  151.2145 204.4986   3687     6  2415  1272
   20  151.2577 204.4063   3641    46  2428  1213
   21  151.1545 204.3821   3688    47  2869   819
   22  151.1553 204.3846   3660    28  2268  1392
   23  151.2153 204.4978   3716    56  2408  1308
   24  151.2607 204.5919   3725     9  2464  1261
   25  151.2153 204.4993   3700    25  2282  1418
   26  151.0022 204.2913   3646    54  2383  1263
   27  151.0023 204.2912   3656    10  3004   652
   28  151.1205 204.2811   3631    25  2995   636
   29  151.2156 204.4995   3729    98  2392  1337
   30  151.3748 204.4578   3609   120  2481  1128
   31  151.3089 204.4984   3668    59  3000   668
   32  151.2136 204.4984   3661     7  2484  1177
   33  151.2589 204.4055   3647    14  2397  1250
   34  151.2580 204.5900   3696    49  2430  1266
   35  151.2136 204.5000   3704     8  2268  1436
   36  151.2137 204.4996   3680    24  2278  1402
   37  151.0034 204.2932   3635    45  2942   693
   38  151.2583 204.4063   3677    42  2887   790
   39  151.0032 204.2937   3634    43  2423  1211
   40  151.0016 204.2913   3652    18  2421  1231
   41  151.2574 204.4068   3589    63  2942   647
   42  151.3799 204.2402   3592     3  2897   695
   43  151.3069 204.4987   3615    23  2467  1148
   44  151.3090 204.4992   3638    23  2463  1175
   45  151.3069 204.4984   3663    25  2832   831
   46  151.2138 204.4982   3642    21  2262  1380
   47  151.2579 204.4061   3686    44  2852   834
   48  151.3072 204.4985   3674    12  2987   687
   49  151.4977 204.4979   3650    24  2838   812
   50  151.2612 204.3054   3567    83  2432  1135
   51  151.2580 204.4075   3588    21  2938   650
   52  151.2138 204.4982   3620    32  2353  1267
   53  151.0786 204.3841   3607    13  2884   723
   54  151.1221 204.2811   3587    20  2360  1227
   55  151.1381 204.3186   3533    54  2363  1170
   56  151.2588 204.4068   3582    49  2338  1244
   57  151.1130 204.4806   3597    15  2455  1142
   58  151.2124 204.4989   3617    20  2936   681
   59  151.1108 204.4803   3617     0  2368  1249
   60  151.2600 204.4068   3572    45  2246  1326
   61  151.1755 204.5626   3564     8  2330  1234
   62  151.2156 204.4987   3616    52  2463  1153
   63  151.0789 204.3847   3562    54  2839   723
   64  151.1213 204.2819   3551    11  2846   705
   65  151.2144 204.4987   3584    33  2431  1153
   66  151.2152 204.4994   3609    25  2473  1136
   67  151.2154 204.4987   3602     7  2257  1345
   68  151.2141 204.4976   3665    63  2474  1191
   69  151.2132 204.4991   3643    22  2855   788
   70  151.2135 204.4973   3641     2  2421  1220
   71  151.2146 204.5004   3663    22  2375  1288
   72  151.2586 204.5913   3674    11  2355  1319
   73  151.1130 204.4795   3553   121  2773   780
   74  151.1671 204.3757   3565    12  2853   712
   75  151.2746 204.4131   3631    66  2796   835
   76  151.1122 204.4785   3647    16  2362  1285
   77  151.1125 204.4797   3649     2  2344  1305
   78  151.2403 204.6365   3634    15  2146  1488
   79  151.2148 204.4979   3533   101  2393  1140
   80  151.2138 204.4991   3555    22  2858   697
   81  151.1116 204.4801   3614    59  2383  1231
   82  151.1541 204.5742   3636    22  2365  1271
   83  151.3452 204.6512   3620    16  2780   840
   84  151.3448 204.6521   3625     5  2841   784
   85  151.2790 204.4000   3568    57  2353  1215
   86  151.0023 204.4982   3544    24  2354  1190
   87  151.2610 204.4339   3585    41  2861   724
   88  151.1129 204.4807   3603    18  2342  1261
   89  151.1386 204.3190   3495   108  2288  1207
   90  151.0859 204.4995   3501     6  2351  1150
   91  151.3070 204.4982   3547    46  2331  1216
   92  151.1382 204.4544   3560    13  2749   811
   93  151.2142 204.4995   3571    11  2745   826
   94  151.0460 204.3921   3531    40  2821   710
   95  151.1382 204.3193   3589    58  2259  1330
   96  151.2152 204.4988   3591     2  2716   875
   97  151.2585 204.5904   3591     0  2361  1230
   98  151.2592 204.5904   3625    34  2399  1226
   99  151.3991 204.5571   3567    58  2368  1199
  100  150.9622 204.3996   3501    66  2793   708
  101  151.2591 204.5903   3592    91  2887   705
  102  151.3074 204.4985   3503    89  2355  1148
  103  151.2594 204.4069   3599    96  2347  1252
  104  151.2587 204.5906   3611    12  2382  1229
  105  151.2298 204.3092   3620     9  2312  1308
  106  151.2581 204.4061   3576    44  2295  1281
  107  151.2158 204.4990   3603    27  2374  1229
  108  151.2603 204.5910   3579    24  2333  1246
  109  151.2154 204.4993   3588     9  2273  1315
  110  151.2144 204.4990   3554    34  2424  1130
  111  151.2306 204.3082   3533    21  2734   799
  112  151.2579 204.5908   3543    10  2750   793
  113  151.2593 204.5907   3587    44  2793   794
  114  151.2147 204.4982   3573    14  2358  1215
  115  151.2575 204.4065   3530    43  2340  1190
  116  151.2380 204.3819   3481    49  2142  1339
  117  151.1440 204.1935   3472     9  2718   754
  118  151.0878 204.5646   3518    46  2321  1197
  119  151.2593 204.5906   3509     9  2398  1111
  120  151.3447 204.6516   3598    89  2367  1231
  121  151.2605 204.4348   3479   119  2324  1155
  122  151.0460 204.3917   3491    12  2790   701
  123  151.1221 204.2807   3482     9  2139  1343
  124  151.2586 204.5905   3572    90  2730   842
  125  151.3446 204.6518   3544    28  2293  1251
  126  151.2601 204.5898   3556    12  2121  1435
  127  151.2311 204.3079   3491    65  2368  1123
  128  151.2005 204.4793   3494     3  2316  1178
  129  151.2798 204.4000   3540    46  2769   771
  130  151.4769 204.3905   3473    67  2161  1312
  131  151.3989 204.5581   3579   106  2360  1219
  132  151.3748 204.4569   3493    86  2745   748
  133  151.1677 204.3767   3511    18  2353  1158
  134  151.3740 204.3339   3498    13  2769   729
  135  151.2011 204.4789   3546    48  2723   823
  136  151.4760 204.3910   3482    64  2708   774
  137  151.2610 204.5903   3517    35  2686   831
  138  151.3984 204.5582   3580    63  2780   800
  139  151.4755 204.3912   3475   105  2347  1128
  140  151.2799 204.4004   3473     2  2282  1191
  141  151.3061 204.4996   3501    28  2130  1371
  142  151.4982 204.4988   3471    30  2759   712
  143  151.4980 204.4998   3486    15  2272  1214
  144  151.2396 204.3825   3468    18  2265  1203
  145  151.4764 204.3926   3481    13  2116  1365
  146  151.3079 204.4984   3466    15  2283  1183
  147  151.3993 204.5584   3567   101  2312  1255
  148  151.4763 204.3912   3452   115  2380  1072
  149  151.2392 204.3822   3468    16  2275  1193
  150  151.2511 204.2517   3426    42  2070  1356
  151  151.2394 204.3822   3442    16  2310  1132
  152  151.4971 204.4985   3474    32  2246  1228
  153  151.0467 204.3916   3471     3  2235  1236
  154  151.4766 204.3927   3460    11  2360  1100
  155  151.2389 204.3827   3492    32  2257  1235
  156  151.0032 204.7059   3529    37  2283  1246
  157  151.2505 204.2525   3449    80  2699   750
  158  151.3076 204.4999   3502    53  2313  1189
  159  151.2605 204.4359   3460    42  2251  1209
  160  151.3987 204.5583   3525    65  2292  1233
  161  151.4003 204.5593   3527     2  2105  1422
  162  151.3073 204.5002   3530     3  2324  1206
  163  151.3980 204.5588   3551    21  2327  1224
  164  151.4970 204.4994   3482    69  2131  1351
  165  151.3081 204.5005   3579    97  2287  1292
  166  151.2606 204.5909   3516    63  2325  1191
  167  151.4004 204.5599   3565    49  2703   862
  168  151.3462 204.6533   3588    23  2357  1231
  169  151.2157 204.4989   3519    69  2324  1195
  170  151.2607 204.5902   3584    65  2281  1303
  171  151.3479 204.6519   3583     1  2250  1333
  172  151.1270 204.6652   3539    44  2267  1272
  173  151.4983 204.5002   3544     5  2150  1394
  174  151.3978 204.5585   3534    10  2352  1182
  175  151.3088 204.4983   3501    33  2272  1229
  176  151.3075 204.4995   3504     3  2355  1149
  177  151.4992 204.4995   3531    27  2691   840
  178  151.4765 204.3921   3462    69  2252  1210
  179  151.4991 204.5006   3460     2  2256  1204
  180  151.4770 204.3915   3439    21  2161  1278
  181  151.3092 204.4989   3446     7  2602   844
  182  151.3981 204.5589   3453     7  2635   818
  183  151.3980 204.5590   3499    46  2268  1231
  184  151.4988 204.5010   3482    17  2130  1352
  185  151.3994 204.4393   3428    54  2299  1129
  186  151.4990 204.4984   3452    24  2227  1225
  187  151.2617 204.4343   3422    30  2626   796
  188  151.4989 204.4989   3398    24  2183  1215
  189  151.4008 204.5578   3481    83  2682   799
  190  151.3909 204.4779   3388    93  2364  1024
  191  151.4994 204.4989   3372    16  2376   996
  192  151.4764 204.3918   3367     5  2216  1151
  193  151.4765 204.3918   3344    23  2222  1122
  194  151.0472 204.3918   3343     1  2086  1257
  195  151.4767 204.3930   3346     3  2265  1081
  196  151.3814 204.2409   3304    42  2139  1165
  197  151.4981 204.4990   3335    31  2264  1071
  198  151.4766 204.3909   3341     6  2202  1139
  199  151.4973 204.2747   3330    11  2241  1089
  200  151.4982 204.4987   3359    29  2658   701
  201  151.5004 204.7243   3454    95  2228  1226
  202  151.4774 204.3915   3346   108  2176  1170
  203  151.4779 204.3911   3361    15  2227  1134
  204  151.4775 204.3919   3335    26  2228  1107
  205  151.4768 204.3910   3305    30  2651   654
  206  151.4769 204.3916   3357    52  2662   695
  207  151.2391 204.3832   3342    15  2259  1083
  208  151.4790 204.3922   3287    55  2127  1160
  209  151.4769 204.3909   3377    90  2178  1199
  210  151.4774 204.3910   3340    37  2592   748
  211  151.4769 204.3914   3352    12  2134  1218
  212  151.4999 204.4986   3401    49  2301  1100
  213  151.4997 204.5005   3380    21  2681   699
  214  151.4997 204.5002   3367    13  2654   713
  215  151.4996 204.4989   3349    18  2110  1239
  216  151.2812 204.4001   3352     3  2681   671
  217  151.4778 204.3911   3439    87  2290  1149
  218  151.4977 204.5003   3403    36  2169  1234
  219  151.4778 204.3918   3384    19  2102  1282
  220  151.4997 204.4987   3379     5  2180  1199
  221  151.3998 204.5586   3373     6  2109  1264
  222  151.2814 204.4001   3375     2  2130  1245
  223  151.3999 204.5586   3392    17  2246  1146
  224  151.4985 204.4992   3337    55  2170  1167
  225  151.4999 204.4995   3411    74  2240  1171
  226  151.5003 204.4987   3376    35  2092  1284
  227  151.4783 204.3917   3370     6  2103  1267
  228  151.3992 204.5591   3421    51  2095  1326
  229  151.4773 204.3917   3344    77  2117  1227
  230  151.4986 204.5003   3400    56  2121  1279
  231  151.5009 204.4989   3391     9  2113  1278
  232  151.4786 204.3913   3286   105  2124  1162
  233  151.4999 204.4986   3320    34  2669   651
  234  151.4983 204.4996   3318     2  2091  1227
  235  151.3340 204.4761   3318     0  2252  1066
  236  151.4988 204.5009   3411    93  2161  1250
  237  151.4993 204.5005   3414     3  2027  1387
  238  151.4010 204.5592   3434    20  2588   846
  239  151.5007 204.4989   3363    71  2700   663
  240  151.4993 204.4981   3422    59  2522   900
  241  151.4991 204.2747   3323    99  2139  1184
  242  151.3638 204.3652   3264    59  2067  1197
  243  151.5005 204.4993   3354    90  2099  1255
  244  151.4770 204.6075   3319    35  2148  1171
  245  151.4785 204.3918   3303    16  2124  1179
  246  151.2399 204.3818   3303     0  2112  1191
  247  151.4987 204.4990   3312     9  2188  1124
  248  151.5002 204.4998   3350    38  2199  1151
  249  151.5008 204.5004   3408    58  2073  1335
  250  151.4998 204.4991   3346    62  2244  1102
  251  151.4984 204.4990   3336    10  2071  1265
  252  151.4986 204.4991   3386    50  2573   813
  253  151.4999 204.4998   3344    42  2060  1284
  254  151.6523 204.3486   3365    21  2061  1304
  255  151.5001 204.4990   3306    59  2223  1083
  256  151.4781 204.3921   3294    12  2204  1090
  257  151.4769 204.3924   3322    28  2082  1240
  258  151.4983 204.4986   3293    29  2578   715
  259  151.5002 204.4976   3265    28  2109  1156
  260  151.4797 204.3913   3324    59  2146  1178
  261  151.5007 204.4999   3281    43  2462   819
  262  151.4992 204.4996   3287     6  2097  1190
  263  151.4998 204.4996   3346    59  2115  1231
  264  151.5004 204.4989   3245   101  2681   564
  265  151.4995 204.4995   3289    44  2169  1120
  266  151.5011 204.4997   3348    59  2006  1342
  267  151.5004 204.5000   3352     4  2158  1194
  268  151.5014 204.4993   3287    65  2145  1142
  269  151.4995 204.4989   3330    43  2484   846
  270  151.6517 204.3479   3343    13  2029  1314
  271  151.5006 204.4997   3314    29  2011  1303
  272  151.5000 204.4993   3303    11  2087  1216
  273  151.5983 204.4402   3358    55  2181  1177
  274  151.6527 204.3472   3325    33  1993  1332
  275  151.5009 204.4987   3339    14  2058  1281
  276  151.4994 204.5002   3378    39  2122  1256
  277  151.4014 204.5579   3412    34  2046  1366
  278  151.5005 204.4988   3298   114  2613   685
  279  151.5014 204.5002   3349    51  2449   900
  280  151.5013 204.5006   3345     4  2631   714
  281  151.5005 204.4994   3331    14  2420   911
  282  151.4986 204.4982   3315    16  2022  1293
  283  151.4994 204.4988   3298    17  2059  1239
  284  151.5000 204.5009   3306     8  2034  1272
  285  151.5009 204.4997   3240    66  2082  1158
  286  151.5005 204.5003   3297    57  2107  1190
  287  151.4998 204.5004   3287    10  2498   789
  288  151.3474 204.6512   3345    58  2505   840
  289  151.5998 204.4405   3277    68  2011  1266
  290  151.4998 204.4997   3295    18  2141  1154
  291  151.5012 204.4998   3262    33  2147  1115
  292  151.5015 204.5004   3303    41  2462   841
  293  151.5005 204.4993   3247    56  2034  1213
  294  151.5002 204.4988   3235    12  2042  1193
  295  151.4993 204.5005   3266    31  2487   779
  296  151.5014 204.5004   3286    20  2626   660
  297  151.5017 204.5011   3326    40  2394   932
  298  151.4992 204.5009   3288    38  2080  1208
  299  151.3488 204.6515   3335    47  2168  1167
  300  151.3472 204.6532   3343     8  2182  1161
  301  151.5008 204.5019   3366    23  2156  1210
  302  151.5007 204.5016   3366     0  2152  1214
  303  151.5009 204.5017   3337    29  2102  1235
  304  151.4417 204.5992   3339     2  2004  1335
  305  151.5000 204.4994   3369    30  2624   745
  306  151.5003 204.5003   3358    11  2424   934
  307  151.5004 204.5007   3301    57  2027  1274
  308  151.5010 204.5001   3355    54  2037  1318
  309  151.5018 204.5006   3375    20  2109  1266
  310  151.3492 204.6532   3291    84  2052  1239
  311  151.4994 204.4994   3270    21  2143  1127
  312  151.4997 204.7246   3217    53  1991  1226
  313  151.5222 204.6078   3188    29  2597   591
  314  151.5009 204.5005   3295   107  2036  1259
  315  151.5997 204.4413   3298     3  1944  1354
  316  151.4456 204.5916   3332    34  2543   789
  317  151.4014 204.5593   3339     7  2090  1249
  318  151.4018 204.5598   3379    40  2107  1272
  319  151.5234 204.6084   3308    71  2090  1218
  320  151.5006 204.5013   3317     9  2034  1283
  321  151.3490 204.6532   3385    68  1942  1443
  322  151.4451 204.5917   3400    15  2075  1325
  323  151.4008 204.5596   3321    79  1912  1409
  324  151.5003 204.5005   3294    27  2066  1228
  325  151.5221 204.6076   3242    52  1936  1306
  326  151.5019 204.5011   3300    58  1917  1383
  327  151.4998 204.5004   3292     8  2096  1196
  328  151.6514 204.3484   3302    10  2615   687
  329  151.5001 204.4988   3243    59  2062  1181
  330  151.5011 204.5014   3337    94  1925  1412
  331  151.5006 204.5003   3239    98  2573   666
  332  151.5019 204.5000   3282    43  1962  1320
  333  151.6001 204.4398   3269    13  2143  1126
  334  151.5549 204.4081   3335    66  1940  1395
  335  151.4995 204.4996   3229   106  1983  1246
  336  151.5003 204.4998   3269    40  2044  1225
  337  151.5013 204.4998   3260     9  1940  1320
  338  151.6527 204.3467   3276    16  1939  1337
  339  151.5013 204.4992   3228    48  1977  1251
  340  151.4989 204.4997   3192    36  1923  1269
  341  151.4980 204.4998   3238    46  2516   722
  342  151.5008 204.5000   3296    58  2132  1164
  343  151.6000 204.4414   3247    49  1963  1284
  344  151.6535 204.3479   3259    12  1976  1283
  345  151.4998 204.4985   3236    23  1960  1276
  346  151.5003 204.5002   3249    13  2108  1141
  347  151.4997 204.4995   3238    11  2486   752
  348  151.5000 204.4991   3257    19  1947  1310
  349  151.6004 204.4409   3215    42  2503   712
  350  151.6003 204.4419   3200    15  2521   679
  351  151.5017 204.5000   3187    13  2057  1130
  352  151.3483 204.6509   3323   136  1860  1463
  353  151.5004 204.4995   3227    96  2569   658
  354  151.5002 204.5007   3253    26  2325   928
  355  151.4416 204.6000   3206    47  2076  1130
  356  151.5999 204.4419   3191    15  1880  1311
  357  151.4992 204.4999   3214    23  2444   770
  358  151.5001 204.4996   3194    20  1857  1337
  359  151.3911 204.4779   3170    24  2410   760
  360  151.4998 204.5012   3215    45  2403   812
  361  151.6356 204.6352   3200    15  1925  1275
  362  151.5011 204.5008   3272    72  2488   784
  363  151.5005 204.5004   3271     1  2090  1181
  364  151.5215 204.6082   3237    34  2329   908
  365  151.5004 204.5012   3258    21  2002  1256
  366  151.5013 204.5012   3262     4  2504   758
  367  151.5233 204.6077   3243    19  2526   717
  368  151.4020 204.5595   3236     7  1912  1324
  369  151.5004 204.5014   3220    16  1919  1301
  370  151.6001 204.4416   3168    52  1990  1178
  371  151.5009 204.5003   3207    39  1963  1244
  372  151.6540 204.3489   3163    44  2067  1096
  373  151.4467 204.5914   3227    64  2027  1200
  374  151.6910 204.5007   3240    13  2498   742
  375  151.5008 204.4993   3122   118  2310   812
  376  151.4999 204.5001   3213    91  1942  1271
  377  151.4022 204.5594   3250    37  2012  1238
  378  151.5373 204.6419   3199    51  2271   928
  379  151.7408 204.5929   3208     9  1951  1257
  380  151.5245 204.6090   3141    67  2013  1128
  381  151.5014 204.5006   3201    60  1915  1286
  382  151.5014 204.5008   3187    14  2024  1163
  383  151.3490 204.6528   3177    10  2415   762
  384  151.5371 204.6421   3179     2  2017  1162
  385  151.5008 204.5010   3200    21  1891  1309
  386  151.5018 204.5017   3200     0  2062  1138
  387  151.5024 204.5010   3167    33  1892  1275
  388  151.5012 204.5009   3209    42  1966  1243
  389  151.6005 204.4419   3139    70  1937  1202
  390  151.6374 204.6363   3177    38  1968  1209
  391  151.7386 204.6952   3243    66  2458   785
  392  151.6090 204.7806   3215    28  2008  1207
  393  151.5023 204.5020   3192    23  2484   708
  394  151.6201 204.7596   3175    17  1991  1184
  395  151.5230 204.6089   3181     6  2198   983
  396  151.5238 204.6091   3208    27  2046  1162
  397  151.7385 204.6945   3177    31  1855  1322
  398  151.6358 204.6364   3139    38  2248   891
  399  151.6014 204.4420   3139     0  1949  1190
  400  151.3498 204.6534   3210    71  2006  1204
  401  151.5934 204.7394   3221    11  2003  1218
  402  151.7406 204.5931   3225     4  2465   760
  403  151.6203 204.7599   3188    37  2448   740
  404  151.4423 204.6005   3199    11  2403   796
  405  151.5021 204.5008   3149    50  1986  1163
  406  151.5018 204.5015   3178    29  2231   947
  407  151.5028 204.5018   3220    42  1993  1227
  408  151.6378 204.6357   3199    21  1967  1232
  409  151.7608 204.6196   3147    52  2426   721
  410  151.5023 204.7251   3202    55  2238   964
  411  151.5012 204.7252   3160    42  2454   706
  412  151.5018 204.5008   3164     4  1893  1271
  413  151.5239 204.6088   3225    61  1863  1362
  414  151.6198 204.7603   3187    38  2471   716
  415  151.6365 204.6365   3179     8  1997  1182
  416  151.5001 204.7254   3152    27  1993  1159
  417  151.5224 204.6090   3125    27  2408   717
  418  151.3630 204.7584   3153    28  1879  1274
  419  151.5238 204.6087   3183    30  1862  1321
  420  151.6095 204.7807   3159    24  1862  1297
  421  151.5240 204.6090   3145    14  1880  1265
  422  151.5224 204.6070   3104    41  1966  1138
  423  151.5011 204.5007   3066    38  2195   871
  424  151.5232 204.6076   3129    63  1876  1253
  425  151.7487 204.7471   3054    75  2057   997
  426  151.6371 204.6360   3107    53  1841  1266
  427  151.5021 204.7255   3068    39  1968  1100
  428  151.5213 204.6075   3086    18  2437   649
  429  151.5006 204.4996   3125    39  1928  1197
  430  151.4999 204.5016   3147    22  2266   881
  431  151.5012 204.7239   3126    21  2193   933
  432  151.6195 204.7598   3112    14  1982  1130
  433  151.5394 204.5395   3139    27  2434   705
  434  151.7480 204.7468   3041    98  1958  1083
  435  151.5014 204.7259   3122    81  1906  1216
  436  151.5015 204.7261   3102    20  1935  1167
  437  151.6370 204.6355   3156    54  2194   962
  438  151.6369 204.6360   3116    40  1898  1218
  439  151.6259 204.5429   3142    26  2394   748
  440  151.5010 204.7246   3157    15  2403   754
  441  151.6196 204.7594   3096    61  1944  1152
  442  151.7599 204.6174   3114    18  1787  1327
  443  151.5016 204.7258   3115     1  1974  1141
  444  151.7608 204.6192   3121     6  2466   655
  445  151.8247 204.4362   3068    53  1976  1092
  446  151.5235 204.6080   3080    12  2418   662
  447  151.6367 204.6350   3120    40  2423   697
  448  151.7482 204.7469   3111     9  2462   649
  449  151.6197 204.7596   3167    56  2220   947
  450  151.5241 204.6087   3134    33  1793  1341
  451  151.6005 204.4421   3105    29  2011  1094
  452  151.5024 204.7253   3099     6  1849  1250
  453  151.7594 204.6177   3100     1  1862  1238
  454  151.7486 204.7470   3030    70  1847  1183
  455  151.7491 204.7473   3068    38  1799  1269
  456  151.7488 204.7472   3002    66  1863  1139
  457  151.6358 204.6346   3032    30  1851  1181
  458  151.7759 204.5002   3039     7  2456   583
  459  151.6179 204.7597   3103    64  1825  1278
  460  151.6198 204.7600   2979   124  1881  1098
  461  151.7505 204.7481   3037    58  1930  1107
  462  151.8563 204.6648   3046     9  1890  1156
  463  151.7873 204.3702   2973    73  1995   978
  464  151.5010 204.5000   3002    29  1852  1150
  465  151.6309 204.5264   2977    25  1782  1195
  466  151.6194 204.7593   3034    57  2412   622
  467  151.7486 204.7471   3061    27  2387   674
  468  151.6369 204.6352   3042    19  2182   860
  469  151.6309 204.5269   3030    12  2192   838
  470  151.6363 204.6350   3087    57  2419   668
  471  151.7477 204.7482   3030    57  2419   611
  472  151.6195 204.7591   3023     7  1781  1242
  473  151.6205 204.7598   3036    13  1953  1083
  474  151.7494 204.7475   3051    15  2415   636
  475  151.7878 204.6302   3042     9  1967  1075
  476  151.7490 204.7469   3009    33  1817  1192
  477  151.7488 204.7475   3081    72  1753  1328
  478  151.7487 204.7480   3041    40  1804  1237
  479  151.7491 204.7475   3018    23  1915  1103
  480  151.6196 204.7590   3036    18  1925  1111
  481  151.7488 204.7472   3032     4  1776  1256
  482  151.6372 204.6342   3075    43  1786  1289
  483  151.7482 204.7479   3081     6  2148   933
  484  151.7490 204.7484   3007    74  1936  1071
  485  151.7484 204.7485   3043    36  1815  1228
  486  151.7898 204.6307   3001    42  1779  1222
  487  151.7770 204.5008   2999     2  1775  1224
  488  151.7502 204.7482   3095    96  1855  1240
  489  151.8558 204.6655   3104     9  1816  1288
  490  151.7777 204.5004   3011    93  1761  1250
  491  151.7495 204.7488   3042    31  1902  1140
  492  151.7499 204.7482   3094    52  1771  1323
  493  151.7491 204.7476   3046    48  1937  1109
  494  151.7383 204.5654   3100    54  2220   880
  495  151.6195 204.7595   3036    64  2371   665
  496  151.7497 204.7478   3059    23  1899  1160
  497  151.7500 204.7472   3118    59  1783  1335
  498  151.8553 204.8067   3049    69  2357   692
  499  151.7481 204.7486   3009    40  1912  1097
