# Supplementary material for: Maximum likelihood-based estimation of diffusion coefficient is quick and reliable method for analyzing estradiol actions on surface receptor movements
Source: Front Neuroinform. 2023 Mar 8;17:1005936. doi: 10.3389/fninf.2023.1005936 (PMC10031098; doi:10.3389/fninf.2023.1005936)
Supplement: Supplementary file 3 [file Data_Sheet_3.ZIP › 01-measured/00-Immobile/RoomTemperature/workstate_09_0016.dat]

    0  236.5986 240.9598   3861     0  2527  1334
    1  236.4983 240.9990   3955    94  2459  1496
    2  236.4990 240.9989   3929    26  2407  1522
    3  236.4361 240.8255   3833    96  2495  1338
    4  236.4794 240.8002   3890    57  2403  1487
    5  236.4809 240.8891   3945    55  2354  1591
    6  236.5010 240.9990   3963    18  2503  1460
    7  236.5012 240.9995   3978    15  2457  1521
    8  236.6003 240.9587   3939    39  2437  1502
    9  236.3851 240.8452   3929    10  2416  1513
   10  236.4819 240.8888   4015    86  2427  1588
   11  236.5989 240.9588   3912   103  2313  1599
   12  236.5009 240.9994   3980    68  2570  1410
   13  236.5000 240.9992   3910    70  2500  1410
   14  236.4999 240.9992   3900    10  2411  1489
   15  236.3923 240.9561   3844    56  2452  1392
   16  236.3926 240.9561   3871    27  2468  1403
   17  236.4811 240.8886   3948    77  2447  1501
   18  236.5006 240.9999   3914    34  2519  1395
   19  236.5988 240.9603   3934    20  2501  1433
   20  236.3852 240.8466   3945    11  2560  1385
   21  236.5006 240.9147   3872    73  2317  1555
   22  236.5986 240.9584   3910    38  2443  1467
   23  236.6012 240.9592   3957    47  2497  1460
   24  236.5996 240.9598   3889    68  2348  1541
   25  236.5008 240.9153   3828    61  2304  1524
   26  236.4400 240.6018   3880    52  2259  1621
   27  236.4982 240.7868   4005   125  2558  1447
   28  236.5004 240.7867   3975    30  2540  1435
   29  236.5007 241.0003   3925    50  2433  1492
   30  236.6016 240.9600   3878    47  2474  1404
   31  236.5999 240.9600   3873     5  2371  1502
   32  236.5919 240.7414   3909    36  2509  1400
   33  236.4821 240.8882   3906     3  2467  1439
   34  236.5002 240.7851   3937    31  2430  1507
   35  236.5766 240.8470   3951    14  2421  1530
   36  236.5994 240.9581   3889    62  2336  1553
   37  236.5993 240.9585   3840    49  2532  1308
   38  236.5991 240.9590   3806    34  2621  1185
   39  236.5001 240.7872   3884    78  2502  1382
   40  236.4995 240.9986   3899    15  2264  1635
   41  236.4823 240.8889   3879    20  2280  1599
   42  236.5000 240.9983   3865    14  2387  1478
   43  236.7073 240.9982   3778    87  2323  1455
   44  236.7075 241.0004   3792    14  2491  1301
   45  236.5012 240.9163   3807    15  2591  1216
   46  236.6007 240.9583   3843    36  2450  1393
   47  236.6000 240.9580   3857    14  2409  1448
   48  236.5992 240.9592   3892    35  2387  1505
   49  236.9052 240.9076   3829    63  2421  1408
   50  236.5001 240.9168   3807    22  2421  1386
   51  236.6000 240.9599   3826    19  2459  1367
   52  236.5013 241.0002   3846    20  2294  1552
   53  236.5010 240.9997   3886    40  2328  1558
   54  236.5989 240.9593   3878     8  2509  1369
   55  236.5993 240.9597   3881     3  2580  1301
   56  236.5992 240.9589   3829    52  2648  1181
   57  236.4992 240.9992   3878    49  2584  1294
   58  236.5016 240.9988   3884     6  2377  1507
   59  236.5015 240.9158   3796    88  2349  1447
   60  236.5008 241.0000   3895    99  2398  1497
   61  236.3923 240.9565   3849    46  2360  1489
   62  236.4816 240.8886   3903    54  2246  1657
   63  236.5000 240.9983   3929    26  2308  1621
   64  236.4007 240.9592   3870    59  2319  1551
   65  236.5001 240.9985   3938    68  2320  1618
   66  236.7080 240.9999   3871    67  2400  1471
   67  236.7069 240.9998   3826    45  2394  1432
   68  236.5001 240.9170   3821     5  2312  1509
   69  236.5000 240.9985   3829     8  2449  1380
   70  236.5993 240.9594   3774    55  2411  1363
   71  236.4998 240.9998   3841    67  2397  1444
   72  236.5997 240.9598   3798    43  2310  1488
   73  236.6002 240.9608   3825    27  2316  1509
   74  236.6001 240.9599   3795    30  2551  1244
   75  236.6080 240.9558   3827    32  2426  1401
   76  236.6007 240.9602   3824     3  2422  1402
   77  236.6011 240.9606   3844    20  2363  1481
   78  236.6020 240.9596   3814    30  2585  1229
   79  236.9052 240.9088   3744    70  2305  1439
   80  236.7076 240.9985   3808    64  2597  1211
   81  236.5989 240.9590   3778    30  2288  1490
   82  236.5988 240.9590   3776     2  2506  1270
   83  236.6085 240.9554   3712    64  2381  1331
   84  236.5010 240.9988   3782    70  2313  1469
   85  236.7074 241.0001   3821    39  2316  1505
   86  236.6003 240.9599   3803    18  2503  1300
   87  236.4801 240.8004   3765    38  2574  1191
   88  236.6002 240.9585   3818    53  2569  1249
   89  236.7261 240.9525   3747    71  2263  1484
   90  236.7068 240.9996   3766    19  2371  1395
   91  236.7065 240.9981   3789    23  2554  1235
   92  236.6077 240.9558   3725    64  2535  1190
   93  236.1942 240.8570   3702    23  2411  1291
   94  236.6080 240.9542   3716    14  2325  1391
   95  236.7073 240.9985   3766    50  2339  1427
   96  236.7066 240.9984   3740    26  2584  1156
   97  236.7075 240.9980   3815    75  2444  1371
   98  236.5018 240.9987   3798    17  2450  1348
   99  236.5014 240.9976   3848    50  2336  1512
  100  236.5007 240.9166   3739   109  2298  1441
  101  236.7066 240.9995   3726    13  2238  1488
  102  236.7074 240.9984   3754    28  2316  1438
  103  236.7078 240.9998   3715    39  2402  1313
  104  236.6001 240.9582   3702    13  2500  1202
  105  236.7068 240.9979   3699     3  2476  1223
  106  236.5990 240.9603   3678    21  2295  1383
  107  236.6006 240.9589   3700    22  2293  1407
  108  236.7078 241.0004   3688    12  2304  1384
  109  236.8234 241.0013   3620    68  2339  1281
  110  236.7073 241.0009   3694    74  2388  1306
  111  236.8235 240.9996   3689     5  2295  1394
  112  236.7080 240.9995   3677    12  2396  1281
  113  236.8249 240.9996   3616    61  2318  1298
  114  236.6082 240.9570   3643    27  2319  1324
  115  236.7250 240.9550   3635     8  2288  1347
  116  236.8232 240.9993   3670    35  2241  1429
  117  236.5990 240.9605   3660    10  2504  1156
  118  236.8239 240.9988   3636    24  2389  1247
  119  236.6004 240.9612   3700    64  2308  1392
  120  236.7070 241.0006   3683    17  2385  1298
  121  236.5002 240.9164   3670    13  2336  1334
  122  236.7064 241.0006   3658    12  2407  1251
  123  236.7065 240.9990   3658     0  2405  1253
  124  236.7076 241.0012   3698    40  2465  1233
  125  236.7089 241.0008   3633    65  2207  1426
  126  236.7085 241.0008   3703    70  2473  1230
  127  236.7081 241.0004   3671    32  2231  1440
  128  236.5023 241.0000   3720    49  2415  1305
  129  236.5997 240.9599   3705    15  2377  1328
  130  236.6013 240.9605   3706     1  2296  1410
  131  236.7082 241.0006   3663    43  2311  1352
  132  236.7092 241.0015   3663     0  2262  1401
  133  236.8244 240.9999   3645    18  2368  1277
  134  236.7069 241.0008   3688    43  2440  1248
  135  236.5989 240.9610   3698    10  2330  1368
  136  236.7091 240.9991   3683    15  2321  1362
  137  236.7089 241.0005   3700    17  2247  1453
  138  236.7073 240.9999   3674    26  2385  1289
  139  236.8239 241.0002   3596    78  2309  1287
  140  236.6001 240.9589   3617    21  2276  1341
  141  236.7064 241.0006   3648    31  2332  1316
  142  236.7087 241.0002   3618    30  2484  1134
  143  236.7074 240.9986   3590    28  2373  1217
  144  236.6081 240.9561   3609    19  2230  1379
  145  236.7246 240.9537   3640    31  2258  1382
  146  236.8074 240.8576   3582    58  2298  1284
  147  236.7079 240.9990   3638    56  2290  1348
  148  236.7085 240.9997   3591    47  2203  1388
  149  236.8253 240.9994   3593     2  2404  1189
  150  236.7090 240.9984   3599     6  2232  1367
  151  236.7072 240.9990   3621    22  2252  1369
  152  236.7076 240.9993   3618     3  2230  1388
  153  236.7084 241.0005   3626     8  2196  1430
  154  236.8252 240.9999   3607    19  2297  1310
  155  236.8235 241.0003   3570    37  2195  1375
  156  236.7253 240.9541   3650    80  2441  1209
  157  236.5997 240.9610   3599    51  2199  1400
  158  236.7070 240.9996   3635    36  2452  1183
  159  236.7066 240.9992   3612    23  2256  1356
  160  236.7069 241.0002   3625    13  2415  1210
  161  236.8238 240.9997   3568    57  2190  1378
  162  236.7079 240.9988   3573     5  2388  1185
  163  236.7086 241.0000   3606    33  2204  1402
  164  236.7074 240.9995   3553    53  2177  1376
  165  236.6018 241.0394   3659   106  2356  1303
  166  236.8251 241.0009   3618    41  2354  1264
  167  236.8254 241.0002   3635    17  2232  1403
  168  236.6013 240.9594   3644     9  2135  1509
  169  236.5995 240.9586   3551    93  2458  1093
  170  236.7070 241.0007   3569    18  2310  1259
  171  236.7089 241.0002   3642    73  2305  1337
  172  236.7080 241.0005   3597    45  2294  1303
  173  236.5997 240.9606   3608    11  2205  1403
  174  236.7082 241.0012   3623    15  2155  1468
  175  236.7066 241.0002   3596    27  2223  1373
  176  236.5022 241.0010   3667    71  2287  1380
  177  236.5993 240.9618   3664     3  2446  1218
  178  236.7082 240.9999   3679    15  2225  1454
  179  236.8247 241.0004   3664    15  2213  1451
  180  236.7088 241.0005   3633    31  2232  1401
  181  236.8245 240.9988   3586    47  2288  1298
  182  236.7072 241.0003   3644    58  2278  1366
  183  236.7206 241.1193   3702    58  2226  1476
  184  236.7085 241.0005   3632    70  2155  1477
  185  236.8242 241.0003   3669    37  2321  1348
  186  236.5999 240.9604   3654    15  2194  1460
  187  236.6002 240.9594   3661     7  2256  1405
  188  236.6014 240.9604   3664     3  2215  1449
  189  236.7093 240.9998   3597    67  2271  1326
  190  236.7085 241.0007   3647    50  2236  1411
  191  236.8254 241.0012   3609    38  2172  1437
  192  236.8241 240.9999   3587    22  2426  1161
  193  236.7080 240.9996   3617    30  2185  1432
  194  236.8249 240.9998   3580    37  2187  1393
  195  236.8258 241.0015   3626    46  2193  1433
  196  236.8261 241.0014   3609    17  2183  1426
  197  236.7093 240.9995   3622    13  2188  1434
  198  236.7089 240.9994   3647    25  2188  1459
  199  236.7099 240.9992   3683    36  2246  1437
  200  236.7088 241.0018   3722    39  2431  1291
  201  236.9087 241.0904   3659    63  2298  1361
  202  236.8267 241.0019   3634    25  2120  1514
  203  236.7092 241.0004   3628     6  2206  1422
  204  236.7095 240.9999   3587    41  2131  1456
  205  236.8269 240.9993   3549    38  2188  1361
  206  236.8253 241.0006   3635    86  2242  1393
  207  236.8242 241.0008   3592    43  2121  1471
  208  236.8258 241.0006   3587     5  2188  1399
  209  236.8252 241.0001   3596     9  2406  1190
  210  236.7084 241.0004   3664    68  2182  1482
  211  236.8245 241.0000   3592    72  2245  1347
  212  236.8248 241.0013   3589     3  2249  1340
  213  236.8252 240.9999   3561    28  2187  1374
  214  236.8262 241.0012   3578    17  2101  1477
  215  236.8256 241.0008   3598    20  2385  1213
  216  236.8250 241.0001   3554    44  2179  1375
  217  236.8241 241.0001   3521    33  2101  1420
  218  236.7082 241.0008   3571    50  2230  1341
  219  236.8252 241.0013   3548    23  2167  1381
  220  236.8255 241.0016   3529    19  2217  1312
  221  236.9071 241.0901   3507    22  2228  1279
  222  236.8252 241.0000   3571    64  2277  1294
  223  236.8243 241.0001   3602    31  2221  1381
  224  236.8249 240.9994   3581    21  2218  1363
  225  236.7091 240.9995   3594    13  2170  1424
  226  236.8253 240.9992   3579    15  2254  1325
  227  236.7080 240.9983   3587     8  2153  1434
  228  236.8257 240.9998   3574    13  2204  1370
  229  236.8247 240.9991   3580     6  2078  1502
  230  236.7081 240.9999   3615    35  2160  1455
  231  236.8242 241.0004   3594    21  2218  1376
  232  236.7084 240.9988   3536    58  2207  1329
  233  236.7086 241.0004   3578    42  2215  1363
  234  236.7090 241.0002   3594    16  2102  1492
  235  236.8251 241.0003   3548    46  2030  1518
  236  236.8246 241.0005   3570    22  2417  1153
  237  236.8261 241.0013   3535    35  2398  1137
  238  236.8243 240.9999   3555    20  2132  1423
  239  236.7082 240.9994   3572    17  2125  1447
  240  236.7082 241.0003   3524    48  2170  1354
  241  236.9056 240.9095   3526     2  2153  1373
  242  236.8261 241.0012   3548    22  2267  1281
  243  236.8248 241.0007   3529    19  2025  1504
  244  236.7095 241.0013   3524     5  2109  1415
  245  236.7080 241.0002   3569    45  2171  1398
  246  236.7088 241.0000   3631    62  2087  1544
  247  236.8260 241.0009   3566    65  2146  1420
  248  236.7098 241.0016   3588    22  2191  1397
  249  236.8263 241.0006   3527    61  2146  1381
  250  236.8271 241.0008   3604    77  2294  1310
  251  236.8251 241.0010   3479   125  2020  1459
  252  236.9072 240.9096   3457    22  2160  1297
  253  236.7098 240.9987   3560   103  2093  1467
  254  236.8256 240.9994   3480    80  2093  1387
  255  236.9076 240.9101   3486     6  2316  1170
  256  236.9073 240.9106   3494     8  2111  1383
  257  236.8242 240.9988   3521    27  2160  1361
  258  236.8245 240.9992   3504    17  2171  1333
  259  236.8255 240.9997   3554    50  2052  1502
  260  236.8263 241.0009   3518    36  2028  1490
  261  236.9086 240.9095   3483    35  2092  1391
  262  236.9081 240.9107   3509    26  2135  1374
  263  236.9077 240.9101   3505     4  2139  1366
  264  236.8247 241.0001   3513     8  2086  1427
  265  236.8257 240.9998   3491    22  2086  1405
  266  236.7083 240.9993   3470    21  2112  1358
  267  236.9076 240.9099   3474     4  2147  1327
  268  236.9077 240.9100   3498    24  2081  1417
  269  236.9076 240.9091   3515    17  2022  1493
  270  236.9061 240.9097   3410   105  2083  1327
  271  236.9068 240.9093   3520   110  2351  1169
  272  236.9063 240.9097   3470    50  2139  1331
  273  236.9073 241.0904   3469     1  2082  1387
  274  236.9071 240.9101   3438    31  2004  1434
  275  236.9069 240.9101   3554   116  2094  1460
  276  236.7098 240.9991   3525    29  2347  1178
  277  236.7089 241.0002   3534     9  2030  1504
  278  236.8249 241.0008   3494    40  2124  1370
  279  236.8255 241.0003   3497     3  2318  1179
  280  236.8255 241.0004   3468    29  2009  1459
  281  236.9075 240.9109   3458    10  2155  1303
  282  236.8245 241.0002   3403    55  2087  1316
  283  236.8267 241.0012   3507   104  2154  1353
  284  236.9072 241.0913   3470    37  2032  1438
  285  236.8254 241.0009   3547    77  2071  1476
  286  236.7081 241.0012   3513    34  2127  1386
  287  236.7082 241.0003   3494    19  2019  1475
  288  236.7103 241.0011   3492     2  2161  1331
  289  236.9078 241.0907   3487     5  2298  1189
  290  236.9063 241.0922   3450    37  2090  1360
  291  236.8257 241.0008   3474    24  2099  1375
  292  236.9078 240.9101   3465     9  2112  1353
  293  236.8245 241.0009   3444    21  2168  1276
  294  236.8258 241.0019   3451     7  2085  1366
  295  236.8260 241.0005   3467    16  2105  1362
  296  236.8257 241.0022   3474     7  2069  1405
  297  236.9067 241.0914   3483     9  2090  1393
  298  236.8266 241.0010   3463    20  2119  1344
  299  236.7083 241.0007   3494    31  2114  1380
  300  236.8259 241.0004   3486     8  2019  1467
  301  236.8259 241.0012   3519    33  2146  1373
  302  236.8259 241.0029   3503    16  2255  1248
  303  236.8264 241.0015   3528    25  2143  1385
  304  236.8258 240.9998   3459    69  1998  1461
  305  236.7089 241.0015   3411    48  2009  1402
  306  236.7083 241.0002   3457    46  2108  1349
  307  236.7087 241.0013   3521    64  2001  1520
  308  236.8266 241.0004   3467    54  2089  1378
  309  236.8251 241.0013   3448    19  2152  1296
  310  236.8260 241.0016   3479    31  2040  1439
  311  236.7087 241.0021   3389    90  2062  1327
  312  236.9059 241.0922   3393     4  2123  1270
  313  236.8253 241.0019   3400     7  2212  1188
  314  236.7087 241.0003   3418    18  2025  1393
  315  236.8250 241.0015   3399    19  2105  1294
  316  236.8253 241.0015   3424    25  2116  1308
  317  236.9066 241.0919   3501    77  2087  1414
  318  236.8250 241.0015   3425    76  2103  1322
  319  236.9079 241.0921   3399    26  1955  1444
  320  236.9065 241.0916   3422    23  1919  1503
  321  236.8240 241.0026   3403    19  2021  1382
  322  236.7104 241.0006   3445    42  1957  1488
  323  236.8251 241.0001   3409    36  2073  1336
  324  236.8252 241.0004   3434    25  1946  1488
  325  236.9081 240.9106   3467    33  1933  1534
  326  236.9078 241.0917   3409    58  2218  1191
  327  236.8253 241.0010   3469    60  1997  1472
  328  236.8256 241.0015   3417    52  2031  1386
  329  236.7092 241.0006   3404    13  1939  1465
  330  236.8243 241.0001   3414    10  2024  1390
  331  236.9064 241.0919   3423     9  2020  1403
  332  236.8269 241.0009   3487    64  2055  1432
  333  236.8266 241.0015   3397    90  1986  1411
  334  236.8253 241.0019   3452    55  2039  1413
  335  236.8242 241.0007   3421    31  2036  1385
  336  236.9064 241.0914   3444    23  2084  1360
  337  236.9962 241.0017   3351    93  2060  1291
  338  236.8262 241.0005   3383    32  2263  1120
  339  236.9083 241.0909   3366    17  2107  1259
  340  236.8255 241.0022   3428    62  2070  1358
  341  236.9075 241.0920   3451    23  1920  1531
  342  236.8259 241.0019   3421    30  1929  1492
  343  236.9072 241.0925   3462    41  2047  1415
  344  236.9081 241.0912   3409    53  2079  1330
  345  236.8248 241.0004   3423    14  2099  1324
  346  236.7206 241.1192   3502    79  2004  1498
  347  236.8258 240.9999   3462    40  2078  1384
  348  236.9087 241.0917   3410    52  1928  1482
  349  236.8275 241.0002   3438    28  2044  1394
  350  236.9093 241.0910   3414    24  2031  1383
  351  236.9086 241.0900   3378    36  1911  1467
  352  236.7079 241.0002   3342    36  1953  1389
  353  236.8259 241.0001   3397    55  2044  1353
  354  236.8265 241.0015   3374    23  1950  1424
  355  236.8264 241.0013   3332    42  2039  1293
  356  236.9091 241.0902   3339     7  1888  1451
  357  236.9075 241.0905   3378    39  1866  1512
  358  236.9961 241.0009   3288    90  1940  1348
  359  236.9971 241.0011   3349    61  1982  1367
  360  236.9977 241.0022   3301    48  1993  1308
  361  236.9078 241.0914   3323    22  1947  1376
  362  236.9081 241.0914   3329     6  2040  1289
  363  236.9976 241.0023   3308    21  2021  1287
  364  236.9966 241.0015   3333    25  2032  1301
  365  236.9063 241.0909   3328     5  1896  1432
  366  236.9969 241.0019   3257    71  2011  1246
  367  236.9969 241.0017   3270    13  1857  1413
  368  236.9982 241.0024   3306    36  1905  1401
  369  236.8082 241.1431   3275    31  1914  1361
  370  236.9961 241.0005   3287    12  1966  1321
  371  236.9973 241.0018   3276    11  2006  1270
  372  236.9978 241.0005   3298    22  2086  1212
  373  236.9093 241.0927   3371    73  2025  1346
  374  236.8415 241.1587   3296    75  1994  1302
  375  236.8965 241.0507   3329    33  2069  1260
  376  236.9068 241.0910   3323     6  1883  1440
  377  236.9075 241.0918   3316     7  1887  1429
  378  236.9083 241.0917   3311     5  1946  1365
  379  236.9081 241.0915   3376    65  1927  1449
  380  236.9976 241.0020   3302    74  1969  1333
  381  236.9967 240.9995   3241    61  2160  1081
  382  236.8240 241.0008   3285    44  1976  1309
  383  236.9078 241.0912   3302    17  2149  1153
  384  236.9084 241.0916   3268    34  1950  1318
  385  236.9072 241.0910   3339    71  1876  1463
  386  236.9964 241.0008   3274    65  2081  1193
  387  236.9069 241.0915   3287    13  1930  1357
  388  236.9071 241.0917   3281     6  1926  1355
  389  236.9074 241.0914   3272     9  1969  1303
  390  236.9069 241.0921   3269     3  2148  1121
  391  236.9085 241.0928   3343    74  2000  1343
  392  236.9070 241.0913   3330    13  2126  1204
  393  236.8243 241.0019   3324     6  1850  1474
  394  236.8240 241.0010   3302    22  1980  1322
  395  236.9073 241.0909   3288    14  1894  1394
  396  236.9082 241.0912   3282     6  1958  1324
  397  236.9072 241.0924   3366    84  1962  1404
  398  236.9969 241.0012   3278    88  1994  1284
  399  236.9079 241.0912   3273     5  2123  1150
  400  236.9075 241.0912   3289    16  1934  1355
  401  236.9975 241.0010   3307    18  1978  1329
  402  236.9980 241.0013   3281    26  1940  1341
  403  236.9067 241.0920   3290     9  1917  1373
  404  236.9066 241.0918   3275    15  1891  1384
  405  236.9073 241.0919   3312    37  1886  1426
  406  236.9055 241.0931   3271    41  1966  1305
  407  236.9065 241.0933   3337    66  1882  1455
  408  236.9077 241.0917   3355    18  1986  1369
  409  236.8264 241.0019   3330    25  1947  1383
  410  236.7261 241.0465   3287    43  1934  1353
  411  236.8239 241.0018   3301    14  1868  1433
  412  236.9083 241.0911   3223    78  2027  1196
  413  236.9968 241.0020   3195    28  1949  1246
  414  236.8415 241.1591   3263    68  1937  1326
  415  236.9080 241.0928   3186    77  1920  1266
  416  236.7497 241.2505   3238    52  1958  1280
  417  236.9062 241.0933   3248    10  1961  1287
  418  236.9975 241.0022   3192    56  1894  1298
  419  236.9973 241.0028   3255    63  1933  1322
  420  236.9970 241.0021   3186    69  1916  1270
  421  236.9487 241.1024   3157    29  1940  1217
  422  236.9089 241.0934   3233    76  1896  1337
  423  236.9071 241.0924   3193    40  1887  1306
  424  236.8568 241.1913   3209    16  2128  1081
  425  236.9976 241.0029   3271    62  1964  1307
  426  236.8569 241.1928   3204    67  1848  1356
  427  236.9078 241.0929   3231    27  1941  1290
  428  236.9082 241.0928   3205    26  1918  1287
  429  236.9087 241.0924   3243    38  1959  1284
  430  236.8558 241.1916   3228    15  2163  1065
  431  236.8577 241.1927   3249    21  1961  1288
  432  236.9079 241.0932   3205    44  1958  1247
  433  236.9084 241.0925   3218    13  1873  1345
  434  236.9067 241.0926   3209     9  1898  1311
  435  236.8553 241.1911   3219    10  1912  1307
  436  236.7497 241.2503   3248    29  1902  1346
  437  236.8570 241.1927   3192    56  1913  1279
  438  236.8569 241.1926   3160    32  2168   992
  439  236.9085 241.0947   3144    16  1850  1294
  440  236.7501 241.2515   3140     4  1950  1190
  441  236.7500 241.2504   3217    77  1930  1287
  442  236.8562 241.1916   3172    45  1954  1218
  443  236.8561 241.1917   3239    67  1926  1313
  444  236.9501 241.1034   3099   140  1947  1152
  445  236.7506 241.2518   3091     8  1866  1225
  446  236.9076 241.0923   3159    68  1906  1253
  447  236.9074 241.0930   3105    54  1881  1224
  448  236.8406 241.1581   3105     0  1839  1266
  449  236.8420 241.1598   3130    25  1910  1220
  450  236.8417 241.1592   3074    56  1872  1202
  451  236.8419 241.1596   3025    49  2122   903
  452  236.8883 241.2786   3091    66  1900  1191
  453  236.8417 241.1598   3105    14  1971  1134
  454  236.8415 241.1594   3142    37  2128  1014
  455  236.8978 241.0515   3162    20  1789  1373
  456  236.7501 241.2508   3130    32  1866  1264
  457  236.9070 241.0928   3163    33  1965  1198
  458  236.7221 241.1126   3119    44  1975  1144
  459  236.7504 241.2511   3182    63  1848  1334
  460  236.9487 241.1020   3144    38  2103  1041
  461  236.8894 241.2793   3132    12  1865  1267
  462  236.8569 241.1936   3131     1  1862  1269
  463  236.7510 241.2514   3178    47  1885  1293
  464  236.9084 241.0935   3219    41  1885  1334
  465  236.7511 241.2508   3188    31  1902  1286
  466  236.7500 241.2505   3185     3  1878  1307
  467  236.8569 241.1930   3165    20  1838  1327
  468  236.9490 241.1029   3103    62  1938  1165
  469  236.9992 241.2121   3140    37  1919  1221
  470  236.6322 241.2116   3166    26  1954  1212
  471  236.8415 241.1590   3176    10  1836  1340
  472  236.7487 241.2505   3129    47  1891  1238
  473  236.9483 241.1024   3075    54  2068  1007
  474  236.9493 241.1023   3107    32  1933  1174
  475  236.9977 241.0033   3141    34  1791  1350
  476  236.8416 241.1583   3111    30  1820  1291
  477  236.7503 241.2501   3122    11  1824  1298
  478  236.7510 241.2514   3125     3  1840  1285
  479  236.7507 241.2514   3075    50  1898  1177
  480  236.9492 241.1016   3136    61  1941  1195
  481  236.8883 241.2783   3124    12  1947  1177
  482  236.8408 241.1584   3116     8  1859  1257
  483  236.8876 241.2787   3077    39  1803  1274
  484  236.9078 241.0934   3169    92  2099  1070
  485  236.8581 241.1921   3151    18  1872  1279
  486  236.8409 241.1578   3132    19  1820  1312
  487  236.8412 241.1594   3100    32  1810  1290
  488  236.8416 241.1596   3111    11  1901  1210
  489  236.9990 241.0030   3102     9  1892  1210
  490  236.8416 241.1591   3064    38  1843  1221
  491  236.9490 241.1013   3089    25  1964  1125
  492  236.8896 241.2789   3113    24  1939  1174
  493  236.8413 241.1589   3097    16  1949  1148
  494  236.8882 241.2785   3096     1  1933  1163
  495  236.8418 241.1590   3080    16  2081   999
  496  236.9982 241.0024   3143    63  1842  1301
  497  236.9986 241.0035   3126    17  1941  1185
  498  236.9486 241.1029   3099    27  2069  1030
  499  236.8572 241.1917   3121    22  1929  1192
