# Supplementary material for: Maximum likelihood-based estimation of diffusion coefficient is quick and reliable method for analyzing estradiol actions on surface receptor movements
Source: Front Neuroinform. 2023 Mar 8;17:1005936. doi: 10.3389/fninf.2023.1005936 (PMC10031098; doi:10.3389/fninf.2023.1005936)
Supplement: Supplementary file 3 [file Data_Sheet_3.ZIP › 01-measured/00-Immobile/RoomTemperature/workstate_09_0017.dat]

    0  63.1327 297.4662   2582     0  1651   931
    1  63.2850 297.4990   2573     9  1632   941
    2  63.0003 297.2005   2570     3  1623   947
    3  63.0001 297.1993   2531    39  1581   950
    4  63.1803 297.1817   2579    48  1884   695
    5  62.8679 297.4652   2607    28  1655   952
    6  63.1530 297.4603   2648    41  1825   823
    7  63.0004 297.4274   2616    32  1808   808
    8  63.1328 297.4660   2651    35  1677   974
    9  62.9996 297.2004   2562    89  1826   736
   10  63.0000 297.1993   2547    15  1477  1070
   11  62.8680 297.4648   2608    61  1622   986
   12  63.1531 297.4603   2573    35  1879   694
   13  63.0000 297.4983   2565     8  1667   898
   14  63.1806 297.1818   2557     8  1453  1104
   15  63.0001 297.1997   2539    18  1672   867
   16  62.7518 297.3327   2589    50  1924   665
   17  63.0005 297.4274   2540    49  1678   862
   18  63.1526 297.4620   2569    29  1541  1028
   19  63.1110 297.3339   2523    46  1591   932
   20  63.0000 297.4993   2531     8  1871   660
   21  63.1806 297.1817   2524     7  1837   687
   22  62.9999 297.4984   2549    25  1799   750
   23  63.1531 297.4597   2527    22  1579   948
   24  63.2840 297.4985   2635   108  1895   740
   25  63.0001 297.4989   2573    62  1494  1079
   26  62.9097 297.3627   2536    37  1827   709
   27  63.0001 297.2004   2505    31  1471  1034
   28  63.1530 297.4599   2618   113  1454  1164
   29  63.2837 297.4997   2614     4  1806   808
   30  63.1535 297.4610   2542    72  1453  1089
   31  63.1530 297.4602   2540     2  1457  1083
   32  63.3317 297.2496   2575    35  1534  1041
   33  63.1808 297.1821   2576     1  1757   819
   34  63.2840 297.4979   2558    18  1508  1050
   35  63.2839 297.4988   2561     3  1750   811
   36  63.2490 297.3326   2544    17  1469  1075
   37  63.2846 297.4986   2510    34  1503  1007
   38  63.0906 297.3628   2506     4  1535   971
   39  63.1530 297.4597   2531    25  1597   934
   40  62.9098 297.3630   2537     6  1615   922
   41  63.1333 297.4652   2527    10  1592   935
   42  63.2839 297.4991   2518     9  1527   991
   43  63.3832 297.3836   2520     2  1819   701
   44  63.2495 297.3324   2523     3  1790   733
   45  63.3832 297.3841   2558    35  1845   713
   46  63.2837 297.4984   2536    22  1523  1013
   47  63.1532 297.4599   2529     7  1402  1127
   48  63.1813 297.1821   2540    11  1754   786
   49  63.2846 297.4988   2490    50  1429  1061
   50  63.1529 297.4599   2558    68  1563   995
   51  63.2851 297.4985   2524    34  1464  1060
   52  63.2848 297.4982   2528     4  1806   722
   53  63.2842 297.4989   2519     9  1719   800
   54  63.3829 297.3840   2525     6  1511  1014
   55  63.3822 297.3830   2523     2  1479  1044
   56  63.3832 297.3829   2541    18  1451  1090
   57  63.2843 297.4995   2528    13  1616   912
   58  63.2845 297.4988   2516    12  1452  1064
   59  63.1814 297.1826   2528    12  1824   704
   60  63.1531 297.4607   2519     9  1454  1065
   61  63.2849 297.4984   2541    22  1466  1075
   62  63.3826 297.3835   2540     1  1467  1073
   63  63.2846 297.4986   2511    29  1473  1038
   64  63.2847 297.4983   2552    41  1808   744
   65  63.0001 297.2005   2477    75  1492   985
   66  63.2853 297.4988   2548    71  1480  1068
   67  63.2851 297.4988   2504    44  1391  1113
   68  63.2847 297.4993   2485    19  1385  1100
   69  63.1534 297.4601   2501    16  1508   993
   70  63.0006 297.2010   2475    26  1441  1034
   71  63.2490 297.3333   2487    12  1418  1069
   72  63.1113 297.3333   2504    17  1501  1003
   73  63.0007 297.2003   2435    69  1771   664
   74  63.1810 297.1828   2456    21  1739   717
   75  63.2845 297.4982   2484    28  1788   696
   76  63.0006 297.2009   2418    66  1475   943
   77  63.0005 297.2005   2443    25  1746   697
   78  63.2493 297.3332   2480    37  1513   967
   79  63.3829 297.3836   2497    17  1465  1032
   80  63.2483 297.3325   2485    12  1718   767
   81  63.1532 297.4600   2462    23  1481   981
   82  63.1535 297.4607   2466     4  1825   641
   83  63.1114 297.3328   2433    33  1440   993
   84  63.1809 297.1819   2506    73  1574   932
   85  63.2851 297.4989   2501     5  1736   765
   86  63.2843 297.4986   2490    11  1615   875
   87  63.1813 297.1826   2500    10  1468  1032
   88  63.0005 297.2007   2489    11  1419  1070
   89  63.2489 297.3330   2459    30  1698   761
   90  63.0003 297.2008   2481    22  1428  1053
   91  63.1536 297.4602   2477     4  1839   638
   92  63.0831 297.3327   2481     4  1480  1001
   93  63.0003 297.2003   2474     7  1710   764
   94  63.2485 297.3329   2434    40  1586   848
   95  63.3835 297.3839   2506    72  1570   936
   96  63.2856 297.4991   2470    36  1420  1050
   97  63.2848 297.4986   2486    16  1465  1021
   98  63.2850 297.4983   2518    32  1507  1011
   99  63.1812 297.1820   2490    28  1478  1012
  100  63.0011 297.0010   2490     0  1794   696
  101  63.0006 297.2006   2498     8  1823   675
  102  63.2494 297.3329   2441    57  1504   937
  103  63.1533 297.4599   2509    68  1617   892
  104  63.0009 297.4979   2505     4  1525   980
  105  63.1808 297.1825   2473    32  1574   899
  106  63.0006 297.2006   2475     2  1829   646
  107  63.1814 297.1821   2472     3  1565   907
  108  63.1814 297.1824   2426    46  1499   927
  109  63.3828 297.3839   2466    40  1703   763
  110  63.0007 297.2010   2409    57  1593   816
  111  63.1813 297.1829   2426    17  1393  1033
  112  63.2492 297.3332   2478    52  1792   686
  113  63.2851 297.4994   2458    20  1530   928
  114  63.1535 297.4615   2453     5  1834   619
  115  63.2851 297.4985   2469    16  1799   670
  116  63.0006 297.2004   2405    64  1656   749
  117  63.1810 297.1822   2438    33  1664   774
  118  63.1113 297.3331   2430     8  1528   902
  119  63.2854 297.4995   2508    78  1686   822
  120  63.2995 297.2998   2419    89  1546   873
  121  63.1113 297.3335   2414     5  1533   881
  122  63.1248 297.1263   2407     7  1546   861
  123  63.0006 297.0012   2428    21  1673   755
  124  63.1254 297.1261   2438    10  1685   753
  125  63.1535 297.4611   2452    14  1545   907
  126  63.1113 297.3331   2415    37  1812   603
  127  63.1112 297.3334   2444    29  1420  1024
  128  63.0004 297.1999   2387    57  1539   848
  129  63.1113 297.3328   2383     4  1543   840
  130  63.0003 297.2014   2428    45  1781   647
  131  63.2994 297.3002   2421     7  1673   748
  132  63.4978 297.4991   2425     4  1403  1022
  133  63.0008 297.2863   2417     8  1523   894
  134  63.0008 297.2003   2438    21  1597   841
  135  63.1251 297.1259   2442     4  1697   745
  136  63.1110 297.3332   2425    17  1363  1062
  137  63.2993 297.3001   2385    40  1502   883
  138  63.2994 297.3001   2411    26  1407  1004
  139  63.1113 297.3335   2397    14  1765   632
  140  63.0007 297.2007   2407    10  1659   748
  141  63.1533 297.4609   2422    15  1499   923
  142  63.2496 297.3334   2374    48  1517   857
  143  63.2495 297.3335   2469    95  1504   965
  144  63.0005 297.2007   2401    68  1361  1040
  145  63.0008 297.2008   2420    19  1508   912
  146  63.1112 297.3334   2449    29  1633   816
  147  63.2990 297.3002   2420    29  1549   871
  148  63.3832 297.3844   2434    14  1391  1043
  149  63.2993 297.2999   2397    37  1488   909
  150  63.1116 297.3329   2425    28  1511   914
  151  63.1115 297.3327   2455    30  1477   978
  152  63.1816 297.1825   2410    45  1802   608
  153  63.2492 297.3329   2407     3  1498   909
  154  63.2853 297.4996   2436    29  1503   933
  155  63.2988 297.3004   2448    12  1490   958
  156  63.2850 297.4990   2441     7  1650   791
  157  63.1112 297.3334   2461    20  1506   955
  158  63.2992 297.3003   2460     1  1501   959
  159  63.2495 297.3335   2391    69  1525   866
  160  63.2851 297.4991   2498   107  1792   706
  161  63.2997 297.3004   2453    45  1426  1027
  162  63.0006 297.2008   2408    45  1546   862
  163  63.1816 297.1821   2434    26  1777   657
  164  63.1817 297.1826   2412    22  1356  1056
  165  63.2850 297.4994   2429    17  1762   667
  166  63.4978 297.4992   2417    12  1389  1028
  167  63.2850 297.4991   2457    40  1754   703
  168  63.2992 297.3000   2440    17  1655   785
  169  63.3627 297.4535   2434     6  1614   820
  170  63.2849 297.4990   2428     6  1387  1041
  171  63.2857 297.4990   2400    28  1799   601
  172  63.1115 297.3335   2367    33  1703   664
  173  63.2992 297.3002   2445    78  1492   953
  174  63.3832 297.3841   2437     8  1369  1068
  175  63.4983 297.4991   2414    23  1697   717
  176  63.2493 297.3336   2412     2  1716   696
  177  63.4983 297.4991   2395    17  1468   927
  178  63.3629 297.4545   2425    30  1652   773
  179  63.3630 297.4539   2443    18  1806   637
  180  63.2991 297.3002   2375    68  1439   936
  181  63.2496 297.3329   2395    20  1518   877
  182  63.3838 297.3837   2458    63  1497   961
  183  63.3628 297.4535   2393    65  1462   931
  184  63.4991 297.4991   2455    62  1520   935
  185  63.3627 297.4536   2474    19  1505   969
  186  63.2850 297.4993   2480     6  1523   957
  187  63.2496 297.3332   2449    31  1757   692
  188  63.3622 297.4537   2410    39  1422   988
  189  63.3625 297.4539   2416     6  1364  1052
  190  63.1122 297.3336   2372    44  1427   945
  191  63.2994 297.2999   2382    10  1506   876
  192  63.2997 297.2997   2444    62  1508   936
  193  63.2994 297.3002   2377    67  1616   761
  194  63.3833 297.3844   2398    21  1479   919
  195  63.3620 297.4544   2396     2  1413   983
  196  63.1998 297.4998   2422    26  1332  1090
  197  63.3838 297.3843   2384    38  1602   782
  198  63.4979 297.4990   2396    12  1504   892
  199  63.3831 297.3847   2359    37  1458   901
  200  63.2851 297.4993   2373    14  1467   906
  201  63.3623 297.4541   2429    56  1597   832
  202  63.4985 297.4989   2316   113  1587   729
  203  63.2854 297.4991   2363    47  1331  1032
  204  63.1113 297.3329   2362     1  1433   929
  205  63.4980 297.4989   2370     8  1457   913
  206  63.3834 297.3847   2352    18  1648   704
  207  63.3629 297.4540   2361     9  1753   608
  208  63.2997 297.3005   2345    16  1630   715
  209  63.3622 297.4544   2325    20  1389   936
  210  63.4981 297.4990   2373    48  1729   644
  211  63.1113 297.3339   2351    22  1427   924
  212  63.4978 297.4995   2359     8  1694   665
  213  63.1112 297.3340   2323    36  1663   660
  214  63.4984 297.4996   2354    31  1428   926
  215  63.2990 297.3008   2316    38  1446   870
  216  63.3624 297.4539   2351    35  1401   950
  217  63.1115 297.3334   2384    33  1702   682
  218  63.1114 297.3339   2338    46  1726   612
  219  63.2996 297.3004   2361    23  1356  1005
  220  63.3844 297.6141   2415    54  1346  1069
  221  63.2995 297.3005   2356    59  1623   733
  222  63.2853 297.4990   2403    47  1591   812
  223  63.2490 297.3330   2415    12  1474   941
  224  63.0010 297.2008   2351    64  1410   941
  225  63.1119 297.3332   2357     6  1429   928
  226  63.4983 297.4985   2351     6  1675   676
  227  63.3837 297.3842   2354     3  1428   926
  228  63.3836 297.3836   2396    42  1335  1061
  229  63.4986 297.4993   2355    41  1662   693
  230  63.3625 297.4535   2323    32  1556   767
  231  63.1115 297.3340   2339    16  1465   874
  232  63.2994 297.3002   2378    39  1472   906
  233  63.4980 297.4991   2406    28  1432   974
  234  63.1109 297.3340   2343    63  1662   681
  235  63.2493 297.3338   2379    36  1397   982
  236  63.1115 297.3336   2332    47  1302  1030
  237  63.1117 297.3331   2366    34  1336  1030
  238  63.1113 297.3340   2364     2  1684   680
  239  63.2992 297.3001   2319    45  1579   740
  240  63.1111 297.3334   2386    67  1415   971
  241  63.0009 297.4999   2322    64  1715   607
  242  63.3625 297.4537   2329     7  1703   626
  243  63.3624 297.4539   2329     0  1414   915
  244  63.1113 297.3339   2336     7  1602   734
  245  63.2492 297.3334   2354    18  1442   912
  246  63.1114 297.3336   2306    48  1424   882
  247  63.3622 297.4539   2336    30  1416   920
  248  63.2992 297.3003   2375    39  1306  1069
  249  63.3840 297.6141   2362    13  1399   963
  250  63.4982 297.4993   2371     9  1441   930
  251  63.3836 297.3847   2324    47  1327   997
  252  63.3624 297.4544   2340    16  1425   915
  253  63.2993 297.3003   2358    18  1333  1025
  254  63.4987 297.4993   2310    48  1389   921
  255  63.4991 297.4999   2317     7  1700   617
  256  63.1119 297.3332   2352    35  1400   952
  257  63.1815 297.1825   2287    65  1685   602
  258  63.2995 297.2999   2345    58  1634   711
  259  63.4981 297.4991   2347     2  1288  1059
  260  63.1118 297.3334   2298    49  1296  1002
  261  63.3331 297.1118   2343    45  1306  1037
  262  63.1258 297.1258   2322    21  1287  1035
  263  63.1257 297.1255   2338    16  1429   909
  264  63.2993 297.3002   2310    28  1310  1000
  265  63.4985 297.4989   2324    14  1419   905
  266  63.1115 297.3339   2314    10  1371   943
  267  63.3625 297.4544   2351    37  1415   936
  268  63.2993 297.3002   2354     3  1674   680
  269  63.1118 297.3333   2332    22  1433   899
  270  63.4982 297.4991   2359    27  1398   961
  271  63.2849 297.4998   2345    14  1371   974
  272  63.4985 297.4992   2381    36  1602   779
  273  63.3626 297.4539   2290    91  1626   664
  274  63.3002 297.2999   2304    14  1617   687
  275  63.1111 297.3337   2362    58  1573   789
  276  63.2993 297.2997   2350    12  1374   976
  277  63.4988 297.4993   2328    22  1658   670
  278  63.4980 297.4996   2351    23  1612   739
  279  63.3840 297.6147   2387    36  1290  1097
  280  63.3625 297.4540   2345    42  1283  1062
  281  63.3626 297.4545   2327    18  1580   747
  282  63.1115 297.3334   2322     5  1432   890
  283  63.2999 297.2999   2325     3  1559   766
  284  63.2997 297.2997   2329     4  1273  1056
  285  63.4990 297.4990   2331     2  1654   677
  286  63.1117 297.3336   2306    25  1601   705
  287  63.1818 297.1828   2374    68  1267  1107
  288  63.4989 297.4987   2339    35  1451   888
  289  63.4980 297.4995   2308    31  1670   638
  290  63.3626 297.4543   2285    23  1276  1009
  291  63.2998 297.2999   2283     2  1679   604
  292  63.4988 297.4996   2318    35  1378   940
  293  63.4990 297.4996   2316     2  1269  1047
  294  63.3630 297.4539   2311     5  1647   664
  295  63.4981 297.4993   2345    34  1668   677
  296  63.1118 297.3339   2265    80  1399   866
  297  63.4995 297.4996   2281    16  1264  1017
  298  63.3839 297.3840   2273     8  1353   920
  299  63.4979 297.4993   2310    37  1591   719
  300  63.4991 297.4997   2293    17  1650   643
  301  63.4988 297.4990   2277    16  1570   707
  302  63.4980 297.4989   2339    62  1420   919
  303  63.1260 297.1262   2237   102  1416   821
  304  63.4988 297.4995   2310    73  1627   683
  305  63.2990 297.3002   2289    21  1279  1010
  306  63.4983 297.5000   2382    93  1605   777
  307  63.3002 297.3000   2298    84  1265  1033
  308  63.4989 297.4995   2301     3  1654   647
  309  63.4987 297.4990   2320    19  1422   898
  310  63.1119 297.3337   2225    95  1258   967
  311  63.3626 297.4541   2320    95  1591   729
  312  63.1114 297.3339   2311     9  1342   969
  313  63.4991 297.5003   2255    56  1224  1031
  314  63.2997 297.3007   2252     3  1247  1005
  315  63.4988 297.4995   2290    38  1407   883
  316  63.1115 297.3339   2273    17  1385   888
  317  63.2992 297.3008   2298    25  1273  1025
  318  63.3628 297.4545   2268    30  1624   644
  319  63.0018 297.5000   2274     6  1640   634
  320  63.4995 297.5000   2276     2  1327   949
  321  63.4990 297.4997   2272     4  1240  1032
  322  63.4988 297.4999   2299    27  1424   875
  323  63.0009 297.2865   2289    10  1543   746
  324  63.1116 297.3337   2281     8  1247  1034
  325  63.1999 297.4995   2317    36  1233  1084
  326  63.4988 297.4998   2265    52  1250  1015
  327  63.4987 297.4999   2347    82  1529   818
  328  63.4988 297.4993   2317    30  1357   960
  329  63.1816 297.1822   2295    22  1559   736
  330  63.4985 297.4993   2380    85  1577   803
  331  63.4988 297.4997   2358    22  1629   729
  332  63.4992 297.4991   2310    48  1621   689
  333  63.4984 297.4994   2284    26  1248  1036
  334  63.1115 297.3339   2286     2  1375   911
  335  63.2996 297.3002   2293     7  1384   909
  336  63.1115 297.3333   2283    10  1570   713
  337  63.4990 297.4999   2288     5  1342   946
  338  63.4991 297.4995   2285     3  1262  1023
  339  63.4990 297.4999   2264    21  1544   720
  340  63.2000 297.4996   2321    57  1528   793
  341  63.1114 297.3334   2277    44  1402   875
  342  63.4983 297.4995   2282     5  1265  1017
  343  63.4990 297.4990   2275     7  1401   874
  344  63.2991 297.3008   2289    14  1259  1030
  345  63.2850 297.4989   2340    51  1394   946
  346  63.2998 297.2999   2301    39  1263  1038
  347  63.1996 297.4994   2295     6  1311   984
  348  63.4984 297.4998   2276    19  1305   971
  349  63.2995 297.3010   2241    35  1345   896
  350  63.4988 297.5001   2288    47  1397   891
  351  63.3629 297.4541   2294     6  1279  1015
  352  63.2993 297.2999   2284    10  1530   754
  353  63.0913 297.3636   2314    30  1536   778
  354  63.3621 297.4542   2245    69  1343   902
  355  63.4993 297.4992   2264    19  1331   933
  356  63.4988 297.5002   2281    17  1539   742
  357  63.2993 297.3007   2263    18  1596   667
  358  63.1112 297.3332   2199    64  1348   851
  359  63.1115 297.3336   2266    67  1296   970
  360  63.3842 297.6142   2360    94  1386   974
  361  63.4542 297.3635   2261    99  1310   951
  362  63.4994 297.4994   2278    17  1214  1064
  363  63.3001 297.3003   2242    36  1535   707
  364  63.4536 297.3633   2278    36  1557   721
  365  63.1118 297.3340   2234    44  1567   667
  366  63.1119 297.3338   2276    42  1592   684
  367  63.4985 297.4990   2278     2  1541   737
  368  63.4986 297.4989   2291    13  1230  1061
  369  63.1116 297.3338   2311    20  1250  1061
  370  63.1262 297.1264   2221    90  1329   892
  371  63.4994 297.5003   2316    95  1341   975
  372  63.4995 297.4995   2247    69  1205  1042
  373  63.4988 297.4995   2263    16  1557   706
  374  63.4994 297.4996   2266     3  1402   864
  375  63.4986 297.4994   2322    56  1268  1054
  376  63.3832 297.3848   2252    70  1580   672
  377  63.4985 297.4999   2237    15  1572   665
  378  63.4997 297.4994   2223    14  1189  1034
  379  63.4998 297.4996   2215     8  1510   705
  380  63.4540 297.3637   2308    93  1361   947
  381  63.4994 297.4993   2241    67  1347   894
  382  63.1118 297.3335   2228    13  1615   613
  383  63.4992 297.4997   2221     7  1361   860
  384  63.0017 297.7133   2195    26  1554   641
  385  63.1119 297.3338   2188     7  1530   658
  386  63.0016 297.2867   2206    18  1222   984
  387  63.1119 297.3338   2173    33  1206   967
  388  63.3004 297.3002   2236    63  1595   641
  389  63.1117 297.3344   2215    21  1176  1039
  390  63.3001 297.3005   2237    22  1552   685
  391  63.4994 297.4994   2234     3  1562   672
  392  63.4538 297.3638   2204    30  1528   676
  393  63.0011 297.5001   2209     5  1275   934
  394  63.4987 297.4998   2239    30  1566   673
  395  63.4990 297.4995   2225    14  1340   885
  396  63.1261 297.8737   2207    18  1323   884
  397  63.0018 297.7135   2252    45  1304   948
  398  63.1263 297.5000   2183    69  1501   682
  399  63.1122 297.3339   2185     2  1586   599
  400  63.4987 297.5004   2233    48  1538   695
  401  63.4996 297.4997   2241     8  1253   988
  402  63.4995 297.5000   2196    45  1253   943
  403  63.4989 297.4997   2187     9  1276   911
  404  63.4995 297.5000   2259    72  1258  1001
  405  63.4992 297.4997   2254     5  1519   735
  406  63.4993 297.5004   2249     5  1560   689
  407  63.4992 297.5004   2200    49  1344   856
  408  63.4537 297.6362   2210    10  1319   891
  409  63.0021 297.7134   2247    37  1580   667
  410  63.2000 297.4999   2176    71  1330   846
  411  63.3626 297.4551   2219    43  1588   631
  412  63.1115 297.3341   2193    26  1543   650
  413  63.4988 297.5003   2260    67  1243  1017
  414  63.0014 297.7136   2207    53  1300   907
  415  63.4997 297.5002   2262    55  1527   735
  416  63.4991 297.5007   2232    30  1592   640
  417  63.2999 297.5999   2272    40  1278   994
  418  63.4990 297.4999   2218    54  1187  1031
  419  63.4990 297.4997   2215     3  1211  1004
  420  63.2001 297.4999   2220     5  1559   661
  421  63.3627 297.5457   2244    24  1173  1071
  422  63.3630 297.4549   2194    50  1266   928
  423  63.5000 297.5003   2276    82  1321   955
  424  63.4990 297.4998   2174   102  1301   873
  425  63.4992 297.5001   2219    45  1272   947
  426  63.1682 297.8318   2244    25  1332   912
  427  63.3627 297.4550   2202    42  1201  1001
  428  63.0016 297.7133   2193     9  1215   978
  429  63.0013 297.5001   2199     6  1181  1018
  430  63.2012 297.5994   2245    46  1372   873
  431  63.0014 297.7137   2207    38  1272   935
  432  63.2231 297.6662   2220    13  1226   994
  433  63.3335 297.1125   2181    39  1458   723
  434  63.1118 297.3336   2159    22  1216   943
  435  63.3632 297.4544   2184    25  1489   695
  436  63.0017 297.2867   2163    21  1499   664
  437  63.1679 297.8320   2213    50  1535   678
  438  63.1264 297.8738   2198    15  1568   630
  439  63.4989 297.5006   2246    48  1184  1062
  440  63.3340 297.1123   2163    83  1193   970
  441  63.1118 297.3341   2189    26  1291   898
  442  63.0012 297.5003   2219    30  1273   946
  443  63.0014 297.2866   2170    49  1228   942
  444  63.0016 297.7134   2197    27  1575   622
  445  63.4998 297.4995   2143    54  1455   688
  446  63.4537 297.3634   2142     1  1508   634
  447  63.1263 297.8737   2142     0  1570   572
  448  63.0014 297.2865   2134     8  1476   658
  449  63.0014 297.4999   2144    10  1523   621
  450  63.0016 297.7134   2114    30  1150   964
  451  63.1120 297.3342   2117     3  1517   600
  452  63.3633 297.4546   2200    83  1301   899
  453  63.4993 297.4995   2159    41  1446   713
  454  63.0016 297.7135   2166     7  1245   921
  455  63.3633 297.4552   2134    32  1160   974
  456  63.0017 297.4998   2099    35  1144   955
  457  63.0018 297.4999   2124    25  1542   582
  458  63.0013 297.5000   2191    67  1341   850
  459  63.1259 297.8738   2150    41  1321   829
  460  63.0013 297.7135   2113    37  1345   768
  461  63.4995 297.7994   2148    35  1186   962
  462  63.3999 297.6000   2144     4  1576   568
  463  63.4991 297.4999   2143     1  1317   826
  464  63.2010 297.5997   2160    17  1297   863
  465  63.4997 297.4999   2155     5  1285   870
  466  63.0016 297.7134   2173    18  1520   653
  467  63.1682 297.8318   2158    15  1220   938
  468  63.1260 297.8736   2185    27  1298   887
  469  63.4997 297.4999   2157    28  1491   666
  470  63.0014 297.5004   2235    78  1528   707
  471  63.0021 297.4999   2177    58  1338   839
  472  63.2008 297.5998   2162    15  1589   573
  473  63.0914 297.6364   2245    83  1200  1045
  474  63.1681 297.8318   2128   117  1161   967
  475  63.0007 297.7133   2157    29  1247   910
  476  63.0010 297.5002   2173    16  1143  1030
  477  63.1118 297.6666   2158    15  1293   865
  478  63.2004 297.5005   2172    14  1217   955
  479  63.4990 297.7992   2169     3  1517   652
  480  63.0014 297.7136   2149    20  1574   575
  481  63.4998 297.4999   2164    15  1557   607
  482  63.0015 297.5001   2135    29  1605   530
  483  63.4990 297.5007   2185    50  1495   690
  484  63.0016 297.5004   2149    36  1322   827
  485  63.4999 297.4998   2157     8  1441   716
  486  63.2010 297.5995   2091    66  1473   618
  487  63.4998 297.4998   2126    35  1411   715
  488  63.2864 297.9986   2154    28  1302   852
  489  63.4999 297.5002   2123    31  1575   548
  490  63.6659 297.8880   2118     5  1237   881
  491  63.2018 297.5994   2153    35  1220   933
  492  63.5000 297.5002   2121    32  1248   873
  493  63.0016 297.7134   2184    63  1537   647
  494  63.3634 297.4552   2159    25  1269   890
  495  63.0016 297.7136   2133    26  1481   652
  496  63.1263 297.8737   2169    36  1257   912
  497  63.6657 297.8879   2184    15  1585   599
  498  63.4999 297.5002   2114    70  1519   595
  499  63.0017 297.7135   2169    55  1528   641
