# Supplementary material for: Maximum likelihood-based estimation of diffusion coefficient is quick and reliable method for analyzing estradiol actions on surface receptor movements
Source: Front Neuroinform. 2023 Mar 8;17:1005936. doi: 10.3389/fninf.2023.1005936 (PMC10031098; doi:10.3389/fninf.2023.1005936)
Supplement: Supplementary file 3 [file Data_Sheet_3.ZIP › 01-measured/00-Immobile/RoomTemperature/workstate_09_0018.dat]

    0  366.2232 305.5022   5282     0  3725  1557
    1  366.2224 305.5019   5282     0  3747  1535
    2  366.0030 305.5021   5238    44  3286  1952
    3  366.1338 305.5341   5230     8  3702  1528
    4  366.0009 305.5015   5268    38  3756  1512
    5  366.1335 305.5351   5308    40  3817  1491
    6  366.1350 305.5352   5228    80  4020  1208
    7  366.0027 305.5025   5289    61  3257  2032
    8  366.0013 305.5024   5277    12  4218  1059
    9  366.2503 305.4391   5135   142  3378  1757
   10  366.1332 305.5352   5167    32  3799  1368
   11  366.0014 305.6669   5287   120  3285  2002
   12  366.0023 305.6261   5198    89  3968  1230
   13  365.8849 305.5900   5246    48  4057  1189
   14  366.0016 305.5007   5248     2  3722  1526
   15  366.0009 305.5013   5271    23  3737  1534
   16  365.8842 305.5886   5249    22  3254  1995
   17  366.0008 305.5013   5264    15  3792  1472
   18  366.0009 305.7896   5328    64  3822  1506
   19  366.0028 305.7894   5300    28  3274  2026
   20  365.8846 305.5897   5166   134  3966  1200
   21  366.1345 305.5349   5128    38  4151   977
   22  366.2223 305.5015   5168    40  3663  1505
   23  366.1346 305.5354   5167     1  4174   993
   24  366.1019 305.6998   5210    43  3718  1492
   25  366.2507 305.6258   5147    63  3234  1913
   26  366.1345 305.5340   5094    53  3136  1958
   27  366.0010 305.5010   5144    50  3206  1938
   28  366.1189 305.4150   5110    34  3267  1843
   29  366.1028 305.6998   5160    50  4167   993
   30  366.1195 305.7062   5235    75  3737  1498
   31  366.1354 305.5355   5098   137  4118   980
   32  366.0014 305.5019   5136    38  3973  1163
   33  366.0013 305.5019   5180    44  3780  1400
   34  366.1051 305.5799   5163    17  4000  1163
   35  365.8850 305.5902   5170     7  3207  1963
   36  366.2145 305.6437   5110    60  3179  1931
   37  366.0023 305.5024   5123    13  3949  1174
   38  366.0006 305.5013   5175    52  4010  1165
   39  365.8836 305.5899   5130    45  4099  1031
   40  365.8820 305.5893   5118    12  4032  1086
   41  366.0669 305.6013   5174    56  3679  1495
   42  366.1340 305.5357   5166     8  3149  2017
   43  366.0016 305.5028   5148    18  3232  1916
   44  366.1345 305.5353   5168    20  4142  1026
   45  366.0016 305.6665   5222    54  3944  1278
   46  366.1008 305.7002   5159    63  4147  1012
   47  366.1336 305.5354   5150     9  4106  1044
   48  366.0017 305.5019   5166    16  3960  1206
   49  366.1341 305.5347   5156    10  3214  1942
   50  366.0016 305.5023   5200    44  4162  1038
   51  366.1340 305.5357   5154    46  4192   962
   52  366.2131 305.6443   5123    31  4191   932
   53  366.1341 305.5354   5123     0  3928  1195
   54  366.2147 305.6440   5067    56  3192  1875
   55  366.1346 305.5353   5108    41  3149  1959
   56  366.1331 305.5353   5115     7  3929  1186
   57  366.0659 305.7345   5138    23  4158   980
   58  366.0013 305.6267   5064    74  3949  1115
   59  366.3826 305.6183   5044    20  3153  1891
   60  366.1346 305.5354   5121    77  4197   924
   61  366.1341 305.5357   5110    11  3666  1444
   62  366.2500 305.6265   5112     2  3095  2017
   63  365.8914 305.7230   5102    10  3885  1217
   64  366.0019 305.6266   5073    29  4176   897
   65  366.0021 305.6677   5159    86  3652  1507
   66  366.1338 305.5365   5141    18  3881  1260
   67  366.2137 305.6446   5108    33  3610  1498
   68  366.2151 305.6439   4990   118  4094   896
   69  366.3836 305.6167   5011    21  3579  1432
   70  366.2130 305.6449   5058    47  3914  1144
   71  366.2142 305.6446   5117    59  3879  1238
   72  366.2129 305.6452   5076    41  3598  1478
   73  366.3828 305.6183   5035    41  3087  1948
   74  366.2495 305.6261   5047    12  3914  1133
   75  366.1342 305.5367   5014    33  3610  1404
   76  366.3328 305.7335   5156   142  4047  1109
   77  366.2147 305.6445   5076    80  3648  1428
   78  366.3838 305.6169   5045    31  3852  1193
   79  366.3342 305.7334   5011    34  3563  1448
   80  366.2151 305.6448   5046    35  4047   999
   81  366.3326 305.7335   5062    16  3566  1496
   82  366.2140 305.6443   4987    75  3850  1137
   83  366.4978 305.7149   4974    13  3116  1858
   84  366.3831 305.6179   5039    65  3111  1928
   85  366.3330 305.7336   4956    83  3923  1033
   86  366.1339 305.5364   4960     4  3115  1845
   87  366.1190 305.5901   5043    83  3882  1161
   88  366.0022 305.5024   5005    38  3616  1389
   89  366.2144 305.6450   4945    60  4040   905
   90  366.3328 305.7339   4937     8  3515  1422
   91  366.2145 305.6445   4925    12  3999   926
   92  366.2145 305.6439   4941    16  3871  1070
   93  366.2141 305.6441   4920    21  3109  1811
   94  366.3330 305.7512   4918     2  3889  1029
   95  366.3843 305.6175   4945    27  4089   856
   96  366.4980 305.7147   4915    30  3047  1868
   97  366.1125 305.8330   5014    99  3098  1916
   98  366.2351 305.7648   4977    37  3990   987
   99  366.2136 305.6443   4943    34  3972   971
  100  366.2126 305.6445   4886    57  3099  1787
  101  366.4981 305.7158   4900    14  3869  1031
  102  366.2138 305.6455   4929    29  3898  1031
  103  366.0673 305.7349   4993    64  3069  1924
  104  366.1330 305.5363   4994     1  3119  1875
  105  366.1534 305.7704   4925    69  3934   991
  106  366.2137 305.6444   4927     2  4010   917
  107  366.3634 305.9091   4855    72  4008   847
  108  366.3842 305.6177   4972   117  3540  1432
  109  366.5367 305.8466   4800   172  3899   901
  110  366.3841 305.6168   4871    71  3034  1837
  111  366.3828 305.6169   4879     8  3876  1003
  112  366.3635 305.9087   4869    10  3919   950
  113  366.3839 305.6173   4835    34  3038  1797
  114  366.3635 305.9090   4851    16  3925   926
  115  366.1993 305.9991   4876    25  3930   946
  116  366.3333 305.7508   4889    13  3050  1839
  117  366.3836 305.6165   4909    20  3896  1013
  118  366.3321 305.7511   4836    73  3495  1341
  119  366.4984 305.7153   4880    44  3548  1332
  120  366.3632 305.9088   4832    48  2954  1878
  121  366.2157 305.6441   4915    83  3955   960
  122  366.3619 305.9085   4915     0  3845  1070
  123  366.3843 305.6163   4887    28  3859  1028
  124  366.3843 305.6163   4860    27  3449  1411
  125  366.3837 305.6170   4824    36  3883   941
  126  366.3845 305.6175   4838    14  3894   944
  127  366.3831 305.6170   4891    53  3902   989
  128  366.3847 305.6166   4835    56  3502  1333
  129  366.3830 305.6172   4896    61  3529  1367
  130  366.3844 305.6167   4843    53  2978  1865
  131  366.2145 305.6449   4910    67  3847  1063
  132  366.3625 305.9086   4817    93  3873   944
  133  366.3323 305.7515   4835    18  3841   994
  134  366.3322 305.7512   4830     5  2985  1845
  135  366.3830 305.6162   4858    28  2930  1928
  136  366.3825 305.6174   4834    24  3876   958
  137  366.3835 305.6187   4806    28  3909   897
  138  366.3838 305.6168   4792    14  3802   990
  139  366.3839 305.6167   4846    54  3923   923
  140  366.3828 305.6163   4848     2  3803  1045
  141  366.3835 305.6162   4849     1  3857   992
  142  366.3837 305.6174   4778    71  2944  1834
  143  366.3846 305.6166   4771     7  3819   952
  144  366.3640 305.9087   4796    25  2959  1837
  145  366.3835 305.6171   4824    28  3957   867
  146  366.3828 305.6170   4697   127  3934   763
  147  366.3833 305.6168   4760    63  3449  1311
  148  366.3831 305.6174   4768     8  2945  1823
  149  366.4985 305.7163   4794    26  3893   901
  150  366.1544 305.7701   4786     8  3525  1261
  151  366.3625 305.9086   4772    14  2965  1807
  152  366.3625 305.9094   4730    42  3864   866
  153  366.2134 305.6449   4823    93  3476  1347
  154  366.3835 305.6174   4777    46  3803   974
  155  366.3838 305.6171   4728    49  3444  1284
  156  366.2147 305.6435   4766    38  3478  1288
  157  366.3826 305.6167   4798    32  3460  1338
  158  366.3324 305.7507   4841    43  3856   985
  159  366.3838 305.6175   4802    39  3467  1335
  160  366.3619 305.9094   4776    26  2949  1827
  161  366.3630 305.9095   4737    39  3447  1290
  162  366.3635 305.9092   4778    41  2937  1841
  163  366.3640 305.9084   4743    35  3378  1365
  164  366.3842 305.6175   4779    36  3840   939
  165  366.3323 305.7514   4796    17  2895  1901
  166  366.3834 305.6187   4844    48  3862   982
  167  366.3633 305.9084   4820    24  3432  1388
  168  366.3837 305.6180   4836    16  3675  1161
  169  366.4979 305.7155   4768    68  3694  1074
  170  366.3320 305.7516   4764     4  3648  1116
  171  366.3630 305.9093   4713    51  2918  1795
  172  366.3635 305.9088   4799    86  3371  1428
  173  366.4988 305.7156   4780    19  3594  1186
  174  366.1995 305.9990   4744    36  3399  1345
  175  366.3834 305.6181   4776    32  3851   925
  176  366.3317 305.7521   4698    78  2913  1785
  177  366.3827 305.6179   4682    16  2910  1772
  178  366.3327 305.7519   4782   100  2931  1851
  179  366.3622 305.9092   4809    27  3630  1179
  180  366.4983 305.7162   4725    84  3417  1308
  181  366.3626 305.9091   4654    71  2918  1736
  182  366.3839 305.6179   4705    51  3748   957
  183  366.3324 305.7518   4740    35  3780   960
  184  366.3639 305.9095   4759    19  3689  1070
  185  366.1995 305.9997   4726    33  3704  1022
  186  366.3840 305.6184   4696    30  3757   939
  187  366.3829 305.6182   4732    36  3405  1327
  188  366.3322 305.7519   4703    29  3472  1231
  189  366.3323 305.7516   4783    80  3660  1123
  190  366.3624 305.9101   4764    19  3445  1319
  191  366.1997 305.9991   4608   156  3374  1234
  192  366.2141 305.6448   4649    41  3399  1250
  193  366.3321 305.7512   4649     0  3421  1228
  194  366.1997 305.9994   4634    15  2897  1737
  195  366.3630 305.9088   4710    76  2878  1832
  196  366.3330 305.8883   4632    78  3400  1232
  197  366.3631 305.9084   4618    14  3633   985
  198  366.3852 305.6167   4627     9  3344  1283
  199  366.3325 305.7514   4681    54  3639  1042
  200  366.5005 305.8002   4582    99  3674   908
  201  366.3635 305.9086   4726   144  3706  1020
  202  366.3637 305.9090   4605   121  3631   974
  203  366.3642 305.9085   4707   102  3575  1132
  204  366.3631 305.9088   4690    17  3320  1370
  205  366.3330 305.7513   4670    20  3658  1012
  206  366.3629 305.9086   4628    42  2809  1819
  207  366.3645 305.9089   4645    17  3313  1332
  208  366.3642 305.9089   4650     5  3725   925
  209  366.3635 305.9088   4685    35  3601  1084
  210  366.3630 305.9087   4588    97  2819  1769
  211  366.3627 305.9093   4643    55  3281  1362
  212  366.1999 305.9990   4610    33  3611   999
  213  366.3629 305.9085   4647    37  3596  1051
  214  366.3843 305.6168   4625    22  3607  1018
  215  366.1995 305.9992   4671    46  3704   967
  216  366.3619 305.9085   4596    75  3283  1313
  217  366.3831 305.6164   4631    35  3631  1000
  218  366.1998 305.9987   4613    18  3634   979
  219  366.4991 305.8001   4596    17  3607   989
  220  366.3840 305.6173   4553    43  2850  1703
  221  366.3832 305.6175   4594    41  3670   924
  222  366.3616 305.9085   4652    58  3650  1002
  223  366.3334 305.8884   4584    68  3660   924
  224  366.3628 305.9088   4621    37  3651   970
  225  366.3630 305.9087   4631    10  3282  1349
  226  366.4990 305.9993   4567    64  3729   838
  227  366.3326 305.7501   4581    14  3705   876
  228  366.3332 305.7504   4617    36  3621   996
  229  366.6655 305.8886   4536    81  2754  1782
  230  366.0014 305.7138   4614    78  3563  1051
  231  366.3646 305.9088   4591    23  3573  1018
  232  366.3329 305.7506   4625    34  3266  1359
  233  366.3635 305.9085   4625     0  2748  1877
  234  366.3629 305.9092   4628     3  3550  1078
  235  366.3633 305.9089   4610    18  3246  1364
  236  366.3636 305.9087   4674    64  3565  1109
  237  366.3645 305.9085   4648    26  2773  1875
  238  366.4175 305.7508   4565    83  3273  1292
  239  366.5001 305.8000   4495    70  3289  1206
  240  366.4998 305.9990   4527    32  3552   975
  241  366.4995 305.7998   4523     4  3208  1315
  242  366.3633 305.9091   4493    30  3271  1222
  243  366.3642 305.9088   4523    30  2705  1818
  244  366.3638 305.9087   4506    17  2755  1751
  245  366.6659 305.8885   4407    99  2703  1704
  246  366.3843 305.6166   4535   128  3621   914
  247  366.3632 305.9087   4511    24  3627   884
  248  366.3639 305.9088   4568    57  3175  1393
  249  366.5012 305.8001   4438   130  3595   843
  250  366.4172 305.7505   4497    59  2709  1788
  251  366.4997 305.9987   4452    45  2709  1743
  252  366.4996 305.8000   4563   111  2760  1803
  253  366.1677 305.8322   4420   143  2758  1662
  254  366.3638 305.9092   4569   149  2659  1910
  255  366.3645 305.9085   4520    49  3193  1327
  256  366.4164 305.7512   4471    49  3549   922
  257  366.3629 305.9086   4540    69  2713  1827
  258  366.3622 305.9088   4615    75  3559  1056
  259  366.3628 305.9092   4580    35  3519  1061
  260  366.3627 305.9091   4570    10  3574   996
  261  366.4171 305.7509   4512    58  3179  1333
  262  366.3331 305.8881   4546    34  3565   981
  263  366.1254 305.8738   4583    37  2672  1911
  264  366.3633 305.9092   4576     7  3533  1043
  265  366.3836 305.6176   4601    25  3152  1449
  266  366.3842 305.6174   4562    39  3507  1055
  267  366.3633 305.9095   4556     6  3147  1409
  268  366.3638 305.9093   4570    14  2627  1943
  269  366.3634 305.9089   4533    37  3470  1063
  270  366.3324 305.7512   4536     3  3135  1401
  271  366.3845 305.6173   4584    48  3123  1461
  272  366.4990 305.7158   4602    18  2687  1915
  273  366.3638 305.9085   4523    79  2658  1865
  274  366.3635 305.9087   4519     4  2676  1843
  275  366.3644 305.9087   4539    20  3144  1395
  276  366.3635 305.9083   4500    39  2654  1846
  277  366.3641 305.9090   4475    25  2636  1839
  278  366.3640 305.9086   4506    31  3442  1064
  279  366.3635 305.9087   4434    72  3530   904
  280  366.3851 305.6168   4498    64  3471  1027
  281  366.3630 305.9085   4478    20  3538   940
  282  366.4999 305.8004   4516    38  3223  1293
  283  366.6662 305.8883   4451    65  3514   937
  284  366.4175 305.7503   4472    21  2642  1830
  285  366.6658 305.8884   4381    91  2616  1765
  286  366.4996 306.0000   4499   118  3559   940
  287  366.5001 305.7994   4365   134  3187  1178
  288  366.5006 305.8003   4363     2  3509   854
  289  366.7991 305.6002   4366     3  3449   917
  290  366.6658 305.8883   4289    77  2700  1589
  291  366.4004 305.7995   4379    90  3478   901
  292  366.7137 305.9991   4316    63  3492   824
  293  366.4998 305.9994   4370    54  3490   880
  294  366.5005 305.9992   4339    31  3455   884
  295  366.6662 305.8890   4289    50  3262  1027
  296  366.6664 305.8890   4294     5  3178  1116
  297  366.6659 305.8888   4282    12  3472   810
  298  366.6662 305.8885   4311    29  3499   812
  299  366.6665 305.8882   4292    19  3437   855
  300  366.6656 305.8889   4299     7  3437   862
  301  366.6661 305.8885   4378    79  2666  1712
  302  366.4997 305.9991   4400    22  2687  1713
  303  366.3335 305.8884   4465    65  3469   996
  304  366.4996 305.8004   4453    12  3449  1004
  305  366.3638 305.9085   4423    30  3454   969
  306  366.4992 305.9989   4393    30  3088  1305
  307  366.1258 305.8751   4439    46  2702  1737
  308  366.3639 305.9096   4452    13  3084  1368
  309  366.2863 305.9994   4460     8  3094  1366
  310  366.6663 305.8887   4310   150  3515   795
  311  366.3643 305.9086   4474   164  3099  1375
  312  366.5000 305.9992   4334   140  3435   899
  313  366.4998 305.9991   4366    32  3445   921
  314  366.4996 305.9993   4439    73  2680  1759
  315  366.3650 305.9091   4422    17  3039  1383
  316  366.4176 305.7506   4402    20  3019  1383
  317  366.4995 305.7998   4450    48  3479   971
  318  366.4995 305.8004   4372    78  3045  1327
  319  366.4996 305.9999   4433    61  3485   948
  320  366.4995 305.9994   4417    16  3479   938
  321  366.6661 305.8887   4276   141  3402   874
  322  366.3648 305.9080   4438   162  3379  1059
  323  366.3642 305.9086   4397    41  2610  1787
  324  366.2857 305.9989   4396     1  2611  1785
  325  366.7137 305.9993   4320    76  3104  1216
  326  366.5001 305.5008   4313     7  2577  1736
  327  366.2862 305.9986   4405    92  2622  1783
  328  366.3331 305.8884   4402     3  2494  1908
  329  366.4002 305.7992   4353    49  2556  1797
  330  366.2858 305.9987   4407    54  3412   995
  331  366.2857 305.9990   4405     2  3374  1031
  332  366.3335 305.8888   4440    35  2602  1838
  333  366.3633 305.9090   4387    53  3438   949
  334  366.3638 305.9085   4453    66  2576  1877
  335  366.2001 305.9993   4437    16  3401  1036
  336  366.4990 305.8001   4396    41  3396  1000
  337  366.2008 305.9996   4398     2  3459   939
  338  366.3635 305.9095   4336    62  3042  1294
  339  366.2002 305.9996   4370    34  2964  1406
  340  366.2860 305.9995   4357    13  3371   986
  341  366.2863 305.9993   4301    56  2538  1763
  342  366.3331 306.1104   4355    54  3350  1005
  343  366.3635 305.9088   4311    44  2999  1312
  344  366.0006 305.9996   4344    33  2564  1780
  345  366.2859 305.9990   4271    73  2990  1281
  346  366.1671 305.8330   4406   135  3044  1362
  347  366.2858 305.9992   4316    90  3406   910
  348  366.4993 305.9994   4390    74  3414   976
  349  366.3331 306.1103   4334    56  3341   993
  350  366.1671 305.8333   4316    18  3061  1255
  351  366.2860 305.9993   4298    18  3402   896
  352  366.1671 305.8329   4294     4  3406   888
  353  366.4991 305.9992   4312    18  3089  1223
  354  366.2859 305.9989   4350    38  2529  1821
  355  366.3639 305.9092   4331    19  3019  1312
  356  366.3640 305.9089   4379    48  2540  1839
  357  366.1253 305.8743   4352    27  3333  1019
  358  366.1670 305.8331   4336    16  3374   962
  359  366.1254 305.8748   4268    68  3401   867
  360  366.1257 305.8749   4312    44  3014  1298
  361  366.2856 305.9996   4313     1  3343   970
  362  366.4993 305.9994   4307     6  2469  1838
  363  366.3336 305.8888   4334    27  2514  1820
  364  366.1671 305.8330   4258    76  3327   931
  365  366.4990 305.8000   4351    93  3020  1331
  366  366.4995 305.9993   4281    70  3044  1237
  367  366.3635 305.9092   4216    65  2463  1753
  368  366.2857 305.9991   4210     6  3364   846
  369  366.1672 305.8327   4289    79  3360   929
  370  366.0007 305.7147   4250    39  2468  1782
  371  366.0012 305.7143   4308    58  2493  1815
  372  366.3630 305.9083   4292    16  2971  1321
  373  366.4995 305.9991   4237    55  3283   954
  374  366.2861 305.9994   4226    11  2451  1775
  375  366.1673 305.8328   4210    16  3345   865
  376  366.1256 306.1241   4217     7  3009  1208
  377  366.0015 305.9994   4140    77  3347   793
  378  366.2859 305.9993   4090    50  3334   756
  379  366.2862 306.0000   4134    44  2451  1683
  380  366.2860 305.9990   4168    34  3288   880
  381  366.1669 305.8335   4159     9  3336   823
  382  366.1255 305.8748   4118    41  3306   812
  383  366.4001 305.7998   4168    50  2921  1247
  384  366.1671 305.8334   4194    26  2904  1290
  385  366.2863 305.9990   4137    57  3322   815
  386  366.2858 305.9993   4228    91  3356   872
  387  366.4995 305.9990   4101   127  3355   746
  388  366.2862 305.9995   4156    55  2892  1264
  389  366.2856 305.9995   4197    41  3274   923
  390  366.2861 305.9991   4140    57  3340   800
  391  366.2860 305.9997   4140     0  3250   890
  392  366.4001 305.8002   4166    26  3214   952
  393  366.4999 305.5007   4122    44  3333   789
  394  366.2857 305.9991   4133    11  2357  1776
  395  366.0009 305.9993   4177    44  2912  1265
  396  366.2863 305.9995   4194    17  2391  1803
  397  366.3334 306.1104   4182    12  3300   882
  398  366.1673 305.8334   4152    30  2952  1200
  399  366.2863 305.9999   4134    18  3356   778
  400  366.3641 305.9094   4145    11  3403   742
  401  366.1256 306.1243   4198    53  2496  1702
  402  366.4998 305.9996   4174    24  2943  1231
  403  366.4995 305.9994   4132    42  3208   924
  404  366.2862 305.9995   4153    21  2937  1216
  405  366.2857 305.9991   4189    36  3253   936
  406  366.1257 306.1241   4171    18  3281   890
  407  366.2860 305.9997   4109    62  3248   861
  408  366.2862 306.0001   4137    28  3298   839
  409  366.3336 306.3326   4116    21  3273   843
  410  366.3336 306.1107   4096    20  2903  1193
  411  366.3334 306.3326   4061    35  2935  1126
  412  366.5000 305.9995   3989    72  2963  1026
  413  366.2860 305.9995   4069    80  2966  1103
  414  366.4997 306.0000   4096    27  2428  1668
  415  366.2863 305.9995   4142    46  2931  1211
  416  366.1673 305.8332   4071    71  3219   852
  417  366.4998 305.5006   4114    43  3253   861
  418  366.2858 305.9988   4081    33  2852  1229
  419  366.2857 305.9995   4145    64  2899  1246
  420  366.2861 305.9997   4128    17  2879  1249
  421  366.2861 305.9993   4055    73  2929  1126
  422  366.2002 305.9998   4121    66  2454  1667
  423  366.1996 305.9998   4176    55  2888  1288
  424  366.2003 305.9998   4066   110  2407  1659
  425  366.1257 306.1244   4089    23  3142   947
  426  366.4999 305.9994   4057    32  2856  1201
  427  366.4999 305.9992   4109    52  2426  1683
  428  366.0011 305.9993   4107     2  2425  1682
  429  366.3339 306.1102   4129    22  3316   813
  430  366.2862 305.9995   4144    15  3225   919
  431  366.2863 305.9998   4169    25  2952  1217
  432  366.7136 305.9996   4045   124  3170   875
  433  366.4996 305.9995   4117    72  3181   936
  434  366.4002 305.8000   4100    17  2973  1127
  435  366.4001 305.7999   4076    24  2455  1621
  436  366.1255 306.1243   4099    23  3320   779
  437  366.4000 305.8002   4072    27  2425  1647
  438  366.4995 305.9991   4136    64  2907  1229
  439  366.4999 305.9996   4080    56  2950  1130
  440  366.4991 305.9994   4100    20  2332  1768
  441  366.2856 305.9997   4060    40  3292   768
  442  366.4999 305.9992   4102    42  2927  1175
  443  366.4998 305.8002   4058    44  3308   750
  444  366.5001 305.9997   4030    28  2391  1639
  445  366.4998 305.9996   4078    48  2364  1714
  446  366.7135 305.9990   3960   118  3257   703
  447  366.4995 305.9991   4016    56  2882  1134
  448  366.4999 305.9995   4036    20  2907  1129
  449  366.2859 306.0001   4081    45  3121   960
  450  366.7135 305.9998   3999    82  3139   860
  451  366.4998 305.9995   4087    88  2867  1220
  452  366.3339 306.1105   4098    11  3192   906
  453  366.2863 305.9994   4113    15  3158   955
  454  366.2863 306.0007   4120     7  2893  1227
  455  366.4997 305.9999   4096    24  3124   972
  456  366.6656 305.8891   4056    40  2917  1139
  457  366.2862 305.9993   4045    11  3093   952
  458  366.2859 305.9998   4133    88  3065  1068
  459  366.3335 306.1104   4098    35  3232   866
  460  366.2861 305.9996   4152    54  3218   934
  461  366.3637 305.9100   4127    25  3284   843
  462  366.4999 306.0000   4117    10  2909  1208
  463  366.3334 306.1111   4107    10  2861  1246
  464  366.2864 305.9995   4105     2  2401  1704
  465  366.5001 305.9999   4023    82  2876  1147
  466  366.5000 306.0000   4054    31  2916  1138
  467  366.4999 306.0005   4071    17  2837  1234
  468  366.3651 305.9092   4009    62  3214   795
  469  366.4999 305.9998   4058    49  2342  1716
  470  366.4998 305.9997   4099    41  2365  1734
  471  366.3638 305.9095   4112    13  2337  1775
  472  366.5002 306.0000   3975   137  3120   855
  473  366.5012 305.9997   4019    44  2883  1136
  474  366.3644 305.9092   4059    40  3053  1006
  475  366.4004 305.7998   3960    99  3161   799
  476  366.3336 305.8885   4068   108  2359  1709
  477  366.4999 305.8001   3995    73  3231   764
  478  366.6670 305.8882   3989     6  3083   906
  479  366.5000 305.8006   4053    64  2835  1218
  480  366.5001 305.9996   3977    76  2907  1070
  481  366.5004 305.9995   4003    26  3092   911
  482  366.4999 305.9990   4077    74  3202   875
  483  366.3640 305.9102   4133    56  2886  1247
  484  366.7992 305.9996   4033   100  2309  1724
  485  366.8743 305.8755   4030     3  2344  1686
  486  366.5003 305.9996   4032     2  2900  1132
  487  366.5000 305.9994   4082    50  3109   973
  488  366.5001 305.9999   3945   137  3010   935
  489  366.7139 306.0001   3961    16  3058   903
  490  366.4993 306.0006   4072   111  2859  1213
  491  366.5001 306.0001   3920   152  2311  1609
  492  366.4997 306.0002   3984    64  3060   924
  493  366.4996 306.0000   3971    13  2293  1678
  494  366.7137 306.0000   3917    54  3003   914
  495  366.4998 305.9998   3915     2  2342  1573
  496  366.5005 306.0000   3852    63  3051   801
  497  366.5003 305.9999   3879    27  2876  1003
  498  366.5000 306.0006   3848    31  2960   888
  499  366.4998 306.0002   3945    97  3169   776
