# Supplementary material for: Maximum likelihood-based estimation of diffusion coefficient is quick and reliable method for analyzing estradiol actions on surface receptor movements
Source: Front Neuroinform. 2023 Mar 8;17:1005936. doi: 10.3389/fninf.2023.1005936 (PMC10031098; doi:10.3389/fninf.2023.1005936)
Supplement: Supplementary file 3 [file Data_Sheet_3.ZIP › 01-measured/00-Immobile/RoomTemperature/workstate_09_0019.dat]

    0  74.1277 309.8714   3780     0  1491  2289
    1  74.1289 309.8717   3785     5  1830  1955
    2  74.1289 309.8696   3780     5  1461  2319
    3  74.1301 309.8653   3751    29  1812  1939
    4  74.1305 309.8646   3779    28  1857  1922
    5  74.1295 309.8665   3849    70  1808  2041
    6  74.1293 309.8715   3788    61  1456  2332
    7  74.1303 309.8693   3845    57  1833  2012
    8  74.1301 309.8679   3749    96  1447  2302
    9  74.0751 309.7962   3807    58  1802  2005
   10  74.0748 309.9462   3884    77  1796  2088
   11  74.1289 309.8701   3780   104  1504  2276
   12  74.1279 309.8720   3799    19  1852  1947
   13  74.1315 309.8707   3820    21  1422  2398
   14  74.1293 309.8684   3807    13  1419  2388
   15  74.0754 309.7967   3812     5  1487  2325
   16  74.1268 309.8684   3760    52  1473  2287
   17  74.1270 309.8716   3773    13  1499  2274
   18  74.1298 309.8716   3810    37  1811  1999
   19  74.1315 309.8735   3838    28  1720  2118
   20  74.1292 309.8692   3759    79  1748  2011
   21  74.0751 309.8004   3793    34  1782  2011
   22  74.1309 309.8695   3810    17  1510  2300
   23  74.0755 309.9465   3860    50  1804  2056
   24  74.0785 309.9492   3813    47  1508  2305
   25  74.1305 309.8720   3700   113  1802  1898
   26  74.0736 309.7982   3756    56  1763  1993
   27  74.1263 309.8685   3736    20  1745  1991
   28  74.0750 309.9479   3729     7  1778  1951
   29  74.0765 309.9473   3770    41  1523  2247
   30  74.1307 309.8696   3742    28  1508  2234
   31  74.1288 309.8708   3746     4  1787  1959
   32  74.1289 309.8684   3787    41  1787  2000
   33  74.1316 309.8666   3746    41  1462  2284
   34  74.1289 309.8685   3756    10  1774  1982
   35  74.1310 309.8713   3774    18  1492  2282
   36  74.1289 309.8734   3732    42  1756  1976
   37  74.1291 309.8693   3614   118  1437  2177
   38  74.1299 309.8685   3668    54  1426  2242
   39  74.1252 309.8699   3726    58  1763  1963
   40  74.0723 309.9465   3735     9  1741  1994
   41  74.1248 309.8705   3688    47  1736  1952
   42  74.1290 309.8705   3644    44  1768  1876
   43  74.1282 309.8721   3687    43  1777  1910
   44  74.1302 309.8740   3732    45  1798  1934
   45  74.1291 309.8714   3750    18  1782  1968
   46  74.1284 309.8700   3718    32  1493  2225
   47  74.1273 309.8729   3732    14  1491  2241
   48  74.1293 309.8716   3696    36  1779  1917
   49  74.1308 309.8731   3719    23  1473  2246
   50  74.1300 309.8687   3777    58  1783  1994
   51  74.1290 309.8716   3686    91  1731  1955
   52  74.1288 309.8722   3711    25  1711  2000
   53  74.1296 309.8726   3704     7  1743  1961
   54  74.1282 309.8729   3643    61  1747  1896
   55  74.1303 309.8725   3708    65  1769  1939
   56  74.1292 309.8719   3699     9  1751  1948
   57  74.1290 309.8718   3746    47  1713  2033
   58  74.0744 309.9495   3745     1  1473  2272
   59  74.0767 309.9484   3787    42  1738  2049
   60  74.1278 309.8697   3779     8  1477  2302
   61  74.1283 309.8737   3758    21  1728  2030
   62  74.1295 309.8714   3750     8  1793  1957
   63  74.1294 309.8727   3729    21  1786  1943
   64  74.1283 309.8706   3692    37  1695  1997
   65  74.1307 309.8711   3672    20  1683  1989
   66  74.1287 309.8734   3688    16  1417  2271
   67  74.1296 309.8714   3726    38  1421  2305
   68  74.1306 309.8703   3627    99  1452  2175
   69  74.1282 309.8694   3662    35  1461  2201
   70  74.1296 309.8705   3703    41  1679  2024
   71  74.1304 309.8723   3661    42  1416  2245
   72  74.2114 309.8943   3626    35  1721  1905
   73  74.1318 309.8708   3680    54  1433  2247
   74  74.1319 309.8696   3718    38  1734  1984
   75  74.1302 309.8723   3650    68  1443  2207
   76  74.1303 309.8705   3654     4  1726  1928
   77  74.1305 309.8699   3600    54  1459  2141
   78  74.2132 309.8933   3630    30  1776  1854
   79  74.1319 309.8705   3640    10  1696  1944
   80  74.1310 309.8712   3649     9  1724  1925
   81  74.1291 309.8708   3620    29  1757  1863
   82  74.1288 309.8699   3588    32  1723  1865
   83  74.2964 309.8658   3588     0  1735  1853
   84  74.2123 309.8962   3604    16  1759  1845
   85  74.2105 309.8952   3606     2  1767  1839
   86  74.1306 309.8727   3617    11  1686  1931
   87  74.1274 309.8735   3641    24  1481  2160
   88  74.2117 309.8940   3612    29  1400  2212
   89  74.1316 309.8708   3624    12  1397  2227
   90  74.2108 309.8960   3588    36  1411  2177
   91  74.1319 309.8725   3649    61  1454  2195
   92  74.1288 309.8736   3543   106  1764  1779
   93  74.1287 309.8705   3590    47  1716  1874
   94  74.1290 309.8741   3644    54  1728  1916
   95  74.1311 309.8717   3610    34  1435  2175
   96  74.2126 309.8952   3624    14  1767  1857
   97  74.1307 309.8722   3616     8  1448  2168
   98  74.1309 309.8707   3621     5  1471  2150
   99  74.1268 309.8729   3607    14  1685  1922
  100  74.1295 309.8703   3635    28  1430  2205
  101  74.1313 309.8742   3605    30  1466  2139
  102  74.2128 309.8952   3615    10  1735  1880
  103  74.2114 309.8953   3617     2  1754  1863
  104  74.1300 309.8731   3596    21  1747  1849
  105  74.1296 309.8722   3552    44  1721  1831
  106  74.1292 309.8725   3581    29  1728  1853
  107  74.2099 309.8940   3517    64  1397  2120
  108  74.2115 309.8948   3555    38  1447  2108
  109  74.1304 309.8739   3535    20  1462  2073
  110  74.1299 309.8713   3567    32  1396  2171
  111  74.1293 309.8710   3531    36  1419  2112
  112  74.1309 309.8725   3600    69  1717  1883
  113  74.2990 309.8657   3570    30  1699  1871
  114  74.2131 309.8948   3592    22  1718  1874
  115  74.1329 309.8712   3619    27  1712  1907
  116  74.1322 309.8726   3603    16  1372  2231
  117  74.2957 309.8650   3546    57  1710  1836
  118  74.2104 309.8962   3500    46  1390  2110
  119  74.2986 309.8646   3530    30  1741  1789
  120  74.2989 309.8660   3546    16  1696  1850
  121  74.2113 309.8958   3515    31  1712  1803
  122  74.2950 309.8637   3545    30  1689  1856
  123  74.2106 309.8405   3548     3  1424  2124
  124  74.2973 309.8629   3523    25  1672  1851
  125  74.2966 309.8680   3457    66  1711  1746
  126  74.2978 309.8654   3471    14  1637  1834
  127  74.2115 309.8948   3547    76  1645  1902
  128  74.1284 309.8732   3476    71  1419  2057
  129  74.2969 309.8642   3522    46  1393  2129
  130  74.2114 309.8941   3574    52  1672  1902
  131  74.2141 309.8968   3556    18  1400  2156
  132  74.2138 309.8948   3558     2  1661  1897
  133  74.1313 309.8733   3579    21  1427  2152
  134  74.2964 309.8674   3548    31  1401  2147
  135  74.2955 309.8647   3531    17  1406  2125
  136  74.1311 309.8717   3562    31  1401  2161
  137  74.2120 309.8969   3552    10  1451  2101
  138  74.2119 309.8958   3548     4  1675  1873
  139  74.2977 309.8648   3527    21  1407  2120
  140  74.2959 309.8648   3558    31  1650  1908
  141  74.2959 309.8655   3500    58  1332  2168
  142  74.2971 309.8668   3488    12  1393  2095
  143  74.3870 309.8620   3554    66  1632  1922
  144  74.2101 309.8946   3498    56  1371  2127
  145  74.2955 309.8674   3465    33  1631  1834
  146  74.2962 309.8643   3517    52  1613  1904
  147  74.2119 309.8958   3528    11  1654  1874
  148  74.2980 309.8668   3540    12  1648  1892
  149  74.2979 309.8663   3539     1  1373  2166
  150  74.3866 309.8624   3480    59  1636  1844
  151  74.3850 309.8614   3466    14  1641  1825
  152  74.2952 309.8634   3470     4  1631  1839
  153  74.2954 309.8664   3477     7  1648  1829
  154  74.2135 309.8963   3492    15  1666  1826
  155  74.3865 309.8654   3459    33  1686  1773
  156  74.2970 309.8692   3477    18  1647  1830
  157  74.2944 309.8660   3449    28  1671  1778
  158  74.2961 309.8648   3498    49  1391  2107
  159  74.2123 309.8946   3493     5  1631  1862
  160  74.2123 309.8987   3480    13  1434  2046
  161  74.2968 309.8692   3477     3  1746  1731
  162  74.2498 309.9449   3415    62  1624  1791
  163  74.1715 310.0001   3437    22  1345  2092
  164  74.2948 309.8685   3462    25  1700  1762
  165  74.2968 309.8656   3439    23  1361  2078
  166  74.2129 309.8983   3469    30  1652  1817
  167  74.3870 309.8657   3432    37  1629  1803
  168  74.3124 309.9155   3415    17  1384  2031
  169  74.2113 309.8979   3451    36  1652  1799
  170  74.2982 309.8680   3446     5  1719  1727
  171  74.2966 309.8683   3420    26  1390  2030
  172  74.2969 309.8690   3492    72  1707  1785
  173  74.1734 310.0004   3428    64  1627  1801
  174  74.3864 309.8668   3446    18  1712  1734
  175  74.2970 309.8692   3474    28  1737  1737
  176  74.2965 309.8671   3447    27  1714  1733
  177  74.2976 309.8682   3463    16  1692  1771
  178  74.3802 310.0315   3449    14  1617  1832
  179  74.3866 309.8654   3426    23  1342  2084
  180  74.3855 309.8630   3403    23  1375  2028
  181  74.1624 309.9743   3409     6  1364  2045
  182  74.2102 309.8979   3470    61  1643  1827
  183  74.3420 309.9460   3405    65  1378  2027
  184  74.3814 310.0309   3492    87  1403  2089
  185  74.3867 309.8645   3440    52  1381  2059
  186  74.3842 309.8641   3438     2  1625  1813
  187  74.2107 309.8978   3484    46  1648  1836
  188  74.1641 309.9760   3444    40  1631  1813
  189  74.2962 309.8690   3451     7  1356  2095
  190  74.3866 309.8668   3494    43  1700  1794
  191  74.3870 309.8670   3480    14  1679  1801
  192  74.2960 309.8672   3451    29  1653  1798
  193  74.2965 309.8670   3427    24  1647  1780
  194  74.2120 309.8971   3454    27  1366  2088
  195  74.2120 309.8987   3494    40  1383  2111
  196  74.2965 309.8678   3472    22  1365  2107
  197  74.3863 309.8616   3343   129  1631  1712
  198  74.2110 309.8984   3432    89  1371  2061
  199  74.2126 309.8971   3370    62  1367  2003
  200  74.2970 309.8681   3383    13  1664  1719
  201  74.3861 309.8647   3375     8  1365  2010
  202  74.3874 309.8627   3421    46  1590  1831
  203  74.2958 309.8690   3414     7  1622  1792
  204  74.2133 309.8951   3446    32  1373  2073
  205  74.2980 309.8672   3456    10  1599  1857
  206  74.2970 309.8688   3427    29  1641  1786
  207  74.1648 309.9766   3434     7  1689  1745
  208  74.2971 309.8701   3419    15  1664  1755
  209  74.2985 309.8697   3443    24  1323  2120
  210  74.3859 309.8663   3391    52  1630  1761
  211  74.2114 309.8941   3409    18  1633  1776
  212  74.2975 309.8687   3431    22  1353  2078
  213  74.2972 309.8683   3467    36  1338  2129
  214  74.2971 309.8690   3368    99  1640  1728
  215  74.2117 309.8962   3432    64  1582  1850
  216  74.2143 309.8964   3493    61  1618  1875
  217  74.2973 309.8669   3413    80  1609  1804
  218  74.2960 309.8677   3420     7  1597  1823
  219  74.2984 309.8675   3480    60  1642  1838
  220  74.3886 309.8651   3441    39  1617  1824
  221  74.3002 309.8681   3459    18  1634  1825
  222  74.2136 309.8969   3437    22  1393  2044
  223  74.2980 309.8682   3448    11  1648  1800
  224  74.2980 309.8659   3436    12  1366  2070
  225  74.3885 309.8657   3421    15  1620  1801
  226  74.2978 309.8684   3453    32  1360  2093
  227  74.2137 309.8958   3417    36  1613  1804
  228  74.2136 309.8945   3492    75  1614  1878
  229  74.3864 309.8667   3365   127  1333  2032
  230  74.2959 309.8681   3348    17  1594  1754
  231  74.4309 309.9494   3423    75  1370  2053
  232  74.2978 309.8669   3406    17  1368  2038
  233  74.2979 309.8647   3403     3  1640  1763
  234  74.2972 309.8672   3385    18  1370  2015
  235  74.3866 309.8657   3377     8  1277  2100
  236  74.3886 309.8647   3452    75  1338  2114
  237  74.2143 309.8981   3412    40  1573  1839
  238  74.4268 309.9448   3339    73  1356  1983
  239  74.2138 309.8981   3406    67  1579  1827
  240  74.2955 309.8663   3415     9  1561  1854
  241  74.2980 309.8670   3380    35  1328  2052
  242  74.3319 309.9487   3375     5  1586  1789
  243  74.2981 309.8685   3402    27  1313  2089
  244  74.2993 309.8672   3425    23  1569  1856
  245  74.3868 309.8650   3425     0  1378  2047
  246  74.2963 309.8678   3372    53  1543  1829
  247  74.3881 309.8623   3430    58  1658  1772
  248  74.4260 309.9447   3399    31  1333  2066
  249  74.2978 309.8699   3422    23  1346  2076
  250  74.3898 309.8636   3367    55  1544  1823
  251  74.3908 309.8635   3435    68  1611  1824
  252  74.3877 309.8630   3389    46  1625  1764
  253  74.3878 309.8643   3381     8  1525  1856
  254  74.3891 309.8635   3298    83  1548  1750
  255  74.4274 309.9437   3319    21  1530  1789
  256  74.3896 309.8634   3417    98  1348  2069
  257  74.3884 309.8635   3415     2  1536  1879
  258  74.3877 309.8637   3365    50  1635  1730
  259  74.2991 309.8716   3416    51  1642  1774
  260  74.3001 309.8678   3418     2  1328  2090
  261  74.3893 309.8651   3377    41  1310  2067
  262  74.4293 309.9440   3322    55  1303  2019
  263  74.3881 309.8668   3376    54  1554  1822
  264  74.3874 309.8653   3364    12  1523  1841
  265  74.3880 309.8659   3378    14  1625  1753
  266  74.5379 310.0800   3379     1  1501  1878
  267  74.4272 309.9469   3340    39  1334  2006
  268  74.3882 309.8661   3368    28  1654  1714
  269  74.2963 309.8684   3355    13  1374  1981
  270  74.2982 309.8706   3385    30  1576  1809
  271  74.3890 309.8657   3393     8  1310  2083
  272  74.4285 309.9465   3358    35  1512  1846
  273  74.4288 309.9450   3371    13  1325  2046
  274  74.4283 309.9460   3389    18  1306  2083
  275  74.3877 309.8628   3313    76  1619  1694
  276  74.3888 309.8641   3371    58  1293  2078
  277  74.3885 309.8644   3353    18  1610  1743
  278  74.4266 309.9458   3299    54  1600  1699
  279  74.4297 309.9445   3357    58  1334  2023
  280  74.4284 309.9455   3318    39  1296  2022
  281  74.3879 309.8657   3296    22  1613  1683
  282  74.2987 309.8666   3347    51  1568  1779
  283  74.2980 309.8672   3366    19  1294  2072
  284  74.4279 309.9454   3358     8  1302  2056
  285  74.3903 309.8654   3394    36  1614  1780
  286  74.3874 309.8652   3330    64  1640  1690
  287  74.3876 309.8636   3337     7  1293  2044
  288  74.4255 309.9465   3363    26  1588  1775
  289  74.3887 309.8662   3423    60  1309  2114
  290  74.3875 309.8665   3363    60  1531  1832
  291  74.5370 310.0818   3375    12  1304  2071
  292  74.4279 309.9452   3350    25  1329  2021
  293  74.4267 309.9453   3317    33  1597  1720
  294  74.3001 309.8691   3389    72  1601  1788
  295  74.3886 309.8657   3339    50  1574  1765
  296  74.5362 310.0810   3366    27  1304  2062
  297  74.5371 310.0817   3414    48  1554  1860
  298  74.3904 309.8648   3347    67  1546  1801
  299  74.3896 309.8635   3351     4  1585  1766
  300  74.3872 309.8658   3317    34  1309  2008
  301  74.3893 309.8651   3351    34  1281  2070
  302  74.3875 309.8654   3329    22  1542  1787
  303  74.3897 309.8656   3336     7  1514  1822
  304  74.4270 309.9458   3299    37  1505  1794
  305  74.3896 309.8613   3337    38  1324  2013
  306  74.2986 309.8674   3316    21  1467  1849
  307  74.4285 309.9439   3312     4  1335  1977
  308  74.4289 309.9448   3300    12  1307  1993
  309  74.4278 309.9464   3333    33  1566  1767
  310  74.3891 309.8640   3340     7  1564  1776
  311  74.3896 309.8629   3326    14  1306  2020
  312  74.3891 309.8623   3263    63  1259  2004
  313  74.3891 309.8639   3257     6  1488  1769
  314  74.3905 309.8649   3323    66  1540  1783
  315  74.3880 309.8645   3274    49  1574  1700
  316  74.4274 309.9458   3325    51  1454  1871
  317  74.3866 309.8630   3254    71  1331  1923
  318  74.3869 309.8640   3305    51  1504  1801
  319  74.4287 309.9458   3300     5  1372  1928
  320  74.4271 309.9456   3287    13  1558  1729
  321  74.4277 309.9455   3292     5  1545  1747
  322  74.3885 309.8650   3332    40  1277  2055
  323  74.3878 309.8653   3296    36  1269  2027
  324  74.3892 309.8634   3316    20  1279  2037
  325  74.4288 309.9458   3269    47  1556  1713
  326  74.4289 309.9460   3308    39  1514  1794
  327  74.4277 309.9450   3303     5  1565  1738
  328  74.3905 309.8654   3305     2  1493  1812
  329  74.3880 309.8653   3297     8  1575  1722
  330  74.3884 309.8648   3310    13  1595  1715
  331  74.3899 309.8633   3262    48  1289  1973
  332  74.4287 309.9446   3241    21  1266  1975
  333  74.4308 309.9427   3296    55  1254  2042
  334  74.3887 309.8645   3368    72  1534  1834
  335  74.3870 309.8644   3232   136  1291  1941
  336  74.3889 309.8622   3283    51  1285  1998
  337  74.4274 309.9440   3217    66  1563  1654
  338  74.4270 309.9425   3238    21  1511  1727
  339  74.4279 309.9459   3258    20  1314  1944
  340  74.4263 309.9440   3245    13  1241  2004
  341  74.3022 310.0899   3240     5  1546  1694
  342  74.3895 309.8647   3291    51  1273  2018
  343  74.4292 309.9436   3273    18  1527  1746
  344  74.4274 309.9443   3297    24  1271  2026
  345  74.3888 309.8628   3245    52  1461  1784
  346  74.4255 309.9454   3254     9  1582  1672
  347  74.4266 309.9450   3276    22  1260  2016
  348  74.4592 309.9207   3324    48  1485  1839
  349  74.4303 309.9437   3284    40  1582  1702
  350  74.4998 309.9992   3265    19  1436  1829
  351  74.4284 309.9429   3261     4  1478  1783
  352  74.3870 309.8639   3272    11  1495  1777
  353  74.3886 309.8639   3273     1  1296  1977
  354  74.3889 309.8670   3312    39  1501  1811
  355  74.3894 309.8650   3307     5  1246  2061
  356  74.4294 309.9448   3303     4  1267  2036
  357  74.4282 309.9452   3253    50  1463  1790
  358  74.3872 309.8649   3339    86  1517  1822
  359  74.3880 309.8649   3289    50  1250  2039
  360  74.3893 309.8655   3361    72  1261  2100
  361  74.4267 309.9454   3304    57  1511  1793
  362  74.4290 309.9440   3285    19  1489  1796
  363  74.4282 309.9445   3257    28  1275  1982
  364  74.3872 309.8649   3284    27  1280  2004
  365  74.4252 309.9458   3277     7  1273  2004
  366  74.3889 309.8643   3326    49  1308  2018
  367  74.4279 309.9446   3294    32  1544  1750
  368  74.4294 309.9427   3237    57  1527  1710
  369  74.3897 309.8639   3283    46  1549  1734
  370  74.3881 309.8616   3214    69  1566  1648
  371  74.4268 309.9433   3221     7  1557  1664
  372  74.4286 309.9428   3307    86  1233  2074
  373  74.4289 309.9439   3187   120  1492  1695
  374  74.4297 309.9426   3147    40  1439  1708
  375  74.3893 309.8626   3214    67  1483  1731
  376  74.3865 309.8640   3187    27  1456  1731
  377  74.4274 309.9454   3198    11  1501  1697
  378  74.4293 309.9433   3206     8  1495  1711
  379  74.5001 310.0018   3183    23  1482  1701
  380  74.4280 309.9436   3242    59  1468  1774
  381  74.4272 309.9427   3189    53  1538  1651
  382  74.3876 309.8635   3222    33  1519  1703
  383  74.4269 309.9455   3205    17  1238  1967
  384  74.4283 309.9425   3191    14  1303  1888
  385  74.4301 309.9427   3228    37  1256  1972
  386  74.4985 310.0005   3217    11  1464  1753
  387  74.4282 309.9426   3218     1  1451  1767
  388  74.3814 310.0288   3144    74  1528  1616
  389  74.3895 309.8646   3269   125  1477  1792
  390  74.4973 310.0004   3180    89  1531  1649
  391  74.3835 310.0294   3211    31  1558  1653
  392  74.3820 310.0309   3226    15  1241  1985
  393  74.3818 310.0300   3232     6  1526  1706
  394  74.4280 309.9424   3211    21  1462  1749
  395  74.4265 309.9455   3212     1  1537  1675
  396  74.4984 310.0012   3229    17  1283  1946
  397  74.4554 310.0887   3174    55  1518  1656
  398  74.4299 309.9443   3260    86  1239  2021
  399  74.4293 309.9440   3196    64  1525  1671
  400  74.3889 309.8632   3209    13  1457  1752
  401  74.4304 309.9413   3264    55  1469  1795
  402  74.4982 310.0014   3205    59  1516  1689
  403  74.4557 310.0891   3182    23  1463  1719
  404  74.4311 309.9424   3244    62  1526  1718
  405  74.4288 309.9440   3242     2  1461  1781
  406  74.4282 309.9454   3206    36  1496  1710
  407  74.4977 310.0027   3240    34  1281  1959
  408  74.4292 309.9463   3154    86  1498  1656
  409  74.5694 310.0571   3253    99  1265  1988
  410  74.5013 309.9979   3255     2  1473  1782
  411  74.4306 309.9411   3198    57  1511  1687
  412  74.5003 309.9992   3225    27  1217  2008
  413  74.5001 309.9997   3196    29  1429  1767
  414  74.4544 310.0914   3181    15  1501  1680
  415  74.4559 310.0901   3182     1  1449  1733
  416  74.3829 310.0300   3172    10  1446  1726
  417  74.4284 309.9454   3150    22  1512  1638
  418  74.4278 309.9476   3239    89  1261  1978
  419  74.5682 310.0588   3306    67  1234  2072
  420  74.4548 310.0912   3217    89  1247  1970
  421  74.5009 309.9998   3186    31  1249  1937
  422  74.4980 310.0020   3212    26  1457  1755
  423  74.4986 310.0024   3185    27  1413  1772
  424  74.4287 309.9452   3225    40  1431  1794
  425  74.4991 310.0007   3204    21  1515  1689
  426  74.5708 310.0585   3189    15  1430  1759
  427  74.4980 310.0016   3193     4  1432  1761
  428  74.4981 310.0016   3154    39  1495  1659
  429  74.4284 309.9462   3198    44  1270  1928
  430  74.4535 310.0915   3178    20  1525  1653
  431  74.5696 310.2264   3178     0  1422  1756
  432  74.5695 310.0584   3229    51  1444  1785
  433  74.5004 310.0015   3214    15  1250  1964
  434  74.5004 309.9978   3183    31  1500  1683
  435  74.4975 310.0027   3232    49  1505  1727
  436  74.4544 310.0917   3181    51  1308  1873
  437  74.4543 310.0909   3149    32  1515  1634
  438  74.5006 310.0015   3181    32  1278  1903
  439  74.4984 310.0007   3173     8  1263  1910
  440  74.4285 309.9438   3162    11  1473  1689
  441  74.4532 310.0906   3151    11  1508  1643
  442  74.4278 309.9446   3230    79  1440  1790
  443  74.4539 310.0893   3160    70  1478  1682
  444  74.5707 310.0563   3158     2  1422  1736
  445  74.4996 310.0017   3171    13  1450  1721
  446  74.5000 310.0008   3173     2  1401  1772
  447  74.4543 310.0898   3158    15  1433  1725
  448  74.4551 310.0907   3137    21  1445  1692
  449  74.5694 310.0573   3196    59  1214  1982
  450  74.6083 310.1387   3233    37  1419  1814
  451  74.4993 310.0015   3142    91  1489  1653
  452  74.4547 310.0915   3130    12  1419  1711
  453  74.4280 309.9470   3173    43  1462  1711
  454  74.5688 310.2253   3202    29  1213  1989
  455  74.4290 309.9464   3169    33  1460  1709
  456  74.5008 310.0006   3138    31  1436  1702
  457  74.4980 310.0018   3171    33  1409  1762
  458  74.4579 310.0838   3143    28  1372  1771
  459  74.4548 310.0903   3145     2  1398  1747
  460  74.5700 310.0584   3178    33  1425  1753
  461  74.6092 310.1383   3103    75  1454  1649
  462  74.5690 310.0589   3164    61  1336  1828
  463  74.5687 310.0584   3171     7  1271  1900
  464  74.4282 309.9469   3161    10  1389  1772
  465  74.4540 310.0899   3124    37  1251  1873
  466  74.4997 310.0012   3116     8  1496  1620
  467  74.5001 310.0016   3106    10  1406  1700
  468  74.4996 310.0016   3132    26  1401  1731
  469  74.5702 310.0578   3140     8  1263  1877
  470  74.4538 310.0902   3198    58  1438  1760
  471  74.5008 309.9993   3216    18  1443  1773
  472  74.5682 310.0573   3199    17  1423  1776
  473  74.6072 310.1374   3149    50  1359  1790
  474  74.5697 310.0581   3191    42  1435  1756
  475  74.4299 309.9452   3229    38  1475  1754
  476  74.3822 310.0304   3219    10  1394  1825
  477  74.4278 309.9464   3207    12  1373  1834
  478  74.5690 310.0582   3151    56  1444  1707
  479  74.4991 310.0017   3150     1  1428  1722
  480  74.5707 310.2261   3168    18  1433  1735
  481  74.5294 310.1451   3205    37  1260  1945
  482  74.4551 310.0901   3142    63  1437  1705
  483  74.4554 310.0912   3126    16  1282  1844
  484  74.5276 310.1467   3222    96  1402  1820
  485  74.5713 310.0568   3194    28  1175  2019
  486  74.6094 310.1351   3163    31  1401  1762
  487  74.4998 310.0000   3191    28  1396  1795
  488  74.4304 309.9449   3156    35  1238  1918
  489  74.4988 310.0011   3143    13  1418  1725
  490  74.4981 310.0025   3168    25  1237  1931
  491  74.5017 310.0011   3105    63  1335  1770
  492  74.5004 310.0001   3175    70  1342  1833
  493  74.5007 309.9999   3155    20  1191  1964
  494  74.4297 309.9459   3211    56  1467  1744
  495  74.4304 309.9450   3152    59  1183  1969
  496  74.5690 310.0591   3172    20  1220  1952
  497  74.5305 310.1459   3110    62  1171  1939
  498  74.5696 310.0580   3157    47  1351  1806
  499  74.4549 310.0907   3111    46  1367  1744
