# Supplementary material for: Maximum likelihood-based estimation of diffusion coefficient is quick and reliable method for analyzing estradiol actions on surface receptor movements
Source: Front Neuroinform. 2023 Mar 8;17:1005936. doi: 10.3389/fninf.2023.1005936 (PMC10031098; doi:10.3389/fninf.2023.1005936)
Supplement: Supplementary file 3 [file Data_Sheet_3.ZIP › 01-measured/00-Immobile/RoomTemperature/workstate_09_0020.dat]

    0  201.3168 313.1873   3858     0  1920  1938
    1  201.2593 313.2571   3893    35  2065  1828
    2  201.1964 313.0599   3771   122  1645  2126
    3  201.1183 313.1141   3813    42  1879  1934
    4  201.1979 313.0590   3832    19  1663  2169
    5  201.2719 313.1116   3808    24  1557  2251
    6  201.2576 313.2589   3865    57  2014  1851
    7  201.3783 313.2440   3854    11  2091  1763
    8  201.3163 313.1858   3889    35  1646  2243
    9  201.1968 313.1658   3851    38  2065  1786
   10  201.3155 313.1839   3856     5  1943  1913
   11  201.2594 313.2567   3879    23  2110  1769
   12  201.2593 313.2587   3874     5  1922  1952
   13  201.3774 313.2443   3787    87  1684  2103
   14  201.2731 313.1090   3762    25  1901  1861
   15  201.1985 313.0582   3809    47  1844  1965
   16  201.1982 313.0574   3777    32  1664  2113
   17  201.1990 313.0592   3715    62  1851  1864
   18  201.3341 313.1690   3784    69  1546  2238
   19  201.3348 313.1688   3777     7  1840  1937
   20  201.2738 313.1100   3791    14  1677  2114
   21  201.2745 313.1089   3771    20  1670  2101
   22  201.2897 313.0313   3732    39  1881  1851
   23  201.3179 313.1841   3832   100  1853  1979
   24  201.3818 313.2437   3805    27  1562  2243
   25  201.2600 313.2304   3758    47  1882  1876
   26  201.0325 313.0859   3781    23  1502  2279
   27  201.1192 313.1151   3721    60  1663  2058
   28  201.1972 313.0599   3773    52  1539  2234
   29  201.1207 313.2576   3782     9  1605  2177
   30  201.1973 313.1712   3718    64  2066  1652
   31  201.1207 313.1157   3776    58  1843  1933
   32  201.1207 313.1138   3723    53  1544  2179
   33  201.1990 313.0580   3736    13  1848  1888
   34  201.2734 313.1111   3748    12  1553  2195
   35  201.2725 313.1128   3745     3  1663  2082
   36  201.3060 313.3044   3682    63  1817  1865
   37  201.1992 313.1688   3714    32  1775  1939
   38  201.1813 313.1779   3646    68  1869  1777
   39  201.1199 313.1152   3744    98  1636  2108
   40  201.1181 313.1178   3694    50  2023  1671
   41  201.0612 313.1963   3722    28  1928  1794
   42  201.1971 313.1704   3728     6  1927  1801
   43  201.3065 313.3043   3735     7  1911  1824
   44  201.3087 313.3054   3825    90  1940  1885
   45  201.2600 313.1175   3753    72  2017  1736
   46  201.1967 313.0604   3774    21  1503  2271
   47  201.1993 313.0597   3712    62  2045  1667
   48  201.3345 313.1686   3738    26  1660  2078
   49  201.2595 313.2290   3754    16  1831  1923
   50  201.3175 313.1856   3791    37  1881  1910
   51  201.2467 313.2450   3763    28  1622  2141
   52  201.3781 313.2433   3754     9  1661  2093
   53  201.1865 313.3163   3778    24  1875  1903
   54  201.3066 313.3046   3687    91  1483  2204
   55  201.3798 313.2416   3760    73  1796  1964
   56  201.5256 313.1492   3583   177  1457  2126
   57  201.3778 313.2433   3735   152  2012  1723
   58  201.2454 313.2459   3772    37  2075  1697
   59  201.3166 313.1866   3778     6  1820  1958
   60  201.4709 313.2521   3771     7  2035  1736
   61  201.3081 313.3039   3708    63  1846  1862
   62  201.3054 313.3054   3743    35  1614  2129
   63  201.1883 313.3143   3764    21  2017  1747
   64  201.2576 313.2577   3813    49  1664  2149
   65  201.3180 313.1858   3742    71  1855  1887
   66  201.5684 313.2302   3649    93  1592  2057
   67  201.3788 313.2441   3695    46  1897  1798
   68  201.3161 313.1873   3762    67  1876  1886
   69  201.3782 313.2448   3758     4  1845  1913
   70  201.3358 313.1678   3737    21  1598  2139
   71  201.3073 313.3053   3747    10  1972  1775
   72  201.5686 313.2274   3622   125  1834  1788
   73  201.3085 313.3035   3687    65  1813  1874
   74  201.3780 313.2433   3748    61  1629  2119
   75  201.1881 313.2712   3696    52  1851  1845
   76  201.1982 313.1684   3773    77  1447  2326
   77  201.3788 313.2454   3713    60  1788  1925
   78  201.2483 313.2440   3740    27  1604  2136
   79  201.3200 313.1867   3756    16  1856  1900
   80  201.3075 313.3055   3670    86  1873  1797
   81  201.2601 313.1186   3698    28  1816  1882
   82  201.1798 313.1797   3639    59  1601  2038
   83  201.4984 313.2935   3682    43  1595  2087
   84  201.3793 313.2434   3663    19  1972  1691
   85  201.2680 313.3209   3616    47  1653  1963
   86  201.3781 313.2450   3677    61  1609  2068
   87  201.1876 313.2708   3612    65  1959  1653
   88  201.1989 313.1685   3648    36  1986  1662
   89  201.3075 313.3038   3692    44  1457  2235
   90  201.3160 313.3971   3631    61  1841  1790
   91  201.3061 313.3053   3689    58  1590  2099
   92  201.1812 313.1775   3658    31  1876  1782
   93  201.2464 313.2429   3685    27  1844  1841
   94  201.1208 313.1168   3652    33  1591  2061
   95  201.3164 313.3956   3654     2  1888  1766
   96  201.3920 313.3336   3677    23  1737  1940
   97  201.3789 313.2440   3710    33  1880  1830
   98  201.3804 313.2451   3737    27  1784  1953
   99  201.2728 313.1108   3702    35  1998  1704
  100  201.1719 313.1947   3677    25  1755  1922
  101  201.3087 313.3055   3622    55  1402  2220
  102  201.4277 313.1734   3634    12  1597  2037
  103  201.3794 313.2436   3686    52  1931  1755
  104  201.3350 313.1681   3670    16  1804  1866
  105  201.1825 313.1778   3650    20  1849  1801
  106  201.1809 313.1771   3585    65  1617  1968
  107  201.3994 313.3133   3621    36  1968  1653
  108  201.4838 313.3415   3656    35  1735  1921
  109  201.2688 313.2082   3606    50  1572  2034
  110  201.2470 313.4198   3592    14  1757  1835
  111  201.1198 313.1176   3602    10  1567  2035
  112  201.3078 313.3048   3636    34  1574  2062
  113  201.3883 313.3328   3660    24  1555  2105
  114  201.3152 313.3983   3635    25  1983  1652
  115  201.2507 313.4672   3668    33  1772  1896
  116  201.3070 313.3036   3612    56  1828  1784
  117  201.2763 313.1519   3519    93  1800  1719
  118  201.5668 313.2296   3502    17  1548  1954
  119  201.4713 313.2516   3688   186  1734  1954
  120  201.3346 313.1688   3642    46  1685  1957
  121  201.2619 313.1155   3610    32  1552  2058
  122  201.1811 313.1781   3614     4  1851  1763
  123  201.2889 313.1439   3652    38  1461  2191
  124  201.3800 313.2442   3646     6  1706  1940
  125  201.3906 313.3327   3624    22  1560  2064
  126  201.3173 313.1860   3721    97  1585  2136
  127  201.3892 313.3307   3644    77  1755  1889
  128  201.1207 313.1177   3601    43  1960  1641
  129  201.2612 313.1157   3601     0  1541  2060
  130  201.3340 313.1680   3693    92  1774  1919
  131  201.3899 313.3319   3654    39  1837  1817
  132  201.3918 313.3298   3595    59  1793  1802
  133  201.3789 313.2435   3688    93  1921  1767
  134  201.3152 313.1864   3708    20  1776  1932
  135  201.1219 313.1160   3622    86  1943  1679
  136  201.2676 313.3216   3590    32  1488  2102
  137  201.3789 313.2438   3657    67  1723  1934
  138  201.3789 313.2437   3663     6  1819  1844
  139  201.3816 313.2443   3646    17  1787  1859
  140  201.3166 313.1849   3661    15  1792  1869
  141  201.3179 313.3154   3701    40  1718  1983
  142  201.3893 313.3342   3625    76  1919  1706
  143  201.3906 313.3334   3686    61  1555  2131
  144  201.5838 313.3217   3561   125  1799  1762
  145  201.3069 313.3038   3643    82  1927  1716
  146  201.2604 313.1161   3617    26  1513  2104
  147  201.3184 313.1844   3679    62  1706  1973
  148  201.4849 313.3407   3677     2  1680  1997
  149  201.4838 313.3410   3600    77  1869  1731
  150  201.1203 313.1191   3662    62  1720  1942
  151  201.3178 313.1861   3717    55  1712  2005
  152  201.3073 313.3037   3602   115  1733  1869
  153  201.2673 313.3220   3625    23  1425  2200
  154  201.4698 313.4360   3593    32  1735  1858
  155  201.3731 313.4260   3655    62  1738  1917
  156  201.3796 313.2446   3710    55  1391  2319
  157  201.4711 313.2245   3654    56  1493  2161
  158  201.3338 313.1689   3666    12  1852  1814
  159  201.1196 313.1194   3621    45  1905  1716
  160  201.3161 313.3986   3646    25  1960  1686
  161  201.3739 313.4246   3609    37  1786  1823
  162  201.3072 313.3047   3675    66  1733  1942
  163  201.3083 313.3047   3652    23  1771  1881
  164  201.3345 313.1697   3653     1  1904  1749
  165  201.3159 313.1864   3752    99  1710  2042
  166  201.3170 313.3165   3750     2  1514  2236
  167  201.3786 313.2445   3718    32  1539  2179
  168  201.2475 313.2451   3724     6  1509  2215
  169  201.2732 313.1100   3637    87  1506  2131
  170  201.3069 313.3056   3637     0  1947  1690
  171  201.3782 313.2444   3713    76  1762  1951
  172  201.3897 313.3340   3698    15  1932  1766
  173  201.3792 313.2436   3666    32  1527  2139
  174  201.3182 313.1864   3714    48  1407  2307
  175  201.3361 313.1673   3637    77  1807  1830
  176  201.3362 313.1664   3657    20  1840  1817
  177  201.3882 313.3325   3657     0  1819  1838
  178  201.2991 313.4953   3613    44  1502  2111
  179  201.3180 313.3964   3629    16  1829  1800
  180  201.3799 313.2419   3621     8  1796  1825
  181  201.3789 313.2451   3670    49  1366  2304
  182  201.3888 313.3323   3667     3  1357  2310
  183  201.3167 313.3975   3628    39  1721  1907
  184  201.3914 313.3336   3656    28  1750  1906
  185  201.5853 313.3227   3543   113  2044  1499
  186  201.5858 313.3212   3557    14  1538  2019
  187  201.3357 313.1690   3584    27  1718  1866
  188  201.3788 313.2431   3641    57  1476  2165
  189  201.4698 313.4372   3613    28  1479  2134
  190  201.5854 313.3233   3544    69  1724  1820
  191  201.5871 313.3245   3574    30  1725  1849
  192  201.5678 313.2303   3554    20  1496  2058
  193  201.3898 313.3316   3626    72  1490  2136
  194  201.3741 313.4264   3594    32  1693  1901
  195  201.3900 313.3321   3641    47  1680  1961
  196  201.2988 313.4944   3577    64  1404  2173
  197  201.4704 313.2506   3552    25  1733  1819
  198  201.2973 313.4934   3521    31  1480  2041
  199  201.3811 313.2446   3641   120  1388  2253
  200  201.3909 313.3325   3624    17  1707  1917
  201  201.4992 313.4953   3589    35  1380  2209
  202  201.5862 313.3230   3489   100  1526  1963
  203  201.5681 313.2294   3468    21  1485  1983
  204  201.5839 313.3226   3457    11  1656  1801
  205  201.3784 313.2453   3584   127  1901  1683
  206  201.5129 313.3894   3449   135  1497  1952
  207  201.4983 313.4937   3536    87  1691  1845
  208  201.5848 313.3227   3442    94  1377  2065
  209  201.4848 313.3404   3575   133  1660  1915
  210  201.5843 313.3213   3450   125  1727  1723
  211  201.3163 313.3968   3564   114  1701  1863
  212  201.5844 313.3215   3464   100  1704  1760
  213  201.5003 313.4943   3477    13  1490  1987
  214  201.5727 313.4201   3465    12  1383  2082
  215  201.5730 313.4213   3410    55  1692  1718
  216  201.5305 313.3404   3394    16  1999  1395
  217  201.5432 313.2420   3388     6  1703  1685
  218  201.4686 313.3103   3551   163  1870  1681
  219  201.5132 313.3909   3412   139  1749  1663
  220  201.5003 313.4960   3459    47  1513  1946
  221  201.5857 313.3218   3391    68  1703  1688
  222  201.5833 313.3218   3420    29  1703  1717
  223  201.3163 313.3967   3520   100  1878  1642
  224  201.2612 313.2285   3552    32  1736  1816
  225  201.5118 313.3900   3406   146  1457  1949
  226  201.2982 313.4946   3516   110  1702  1814
  227  201.3901 313.3312   3569    53  1855  1714
  228  201.1611 313.3725   3521    48  1451  2070
  229  201.5121 313.3905   3414   107  1713  1701
  230  201.5846 313.3218   3398    16  1723  1675
  231  201.5725 313.4224   3422    24  1472  1950
  232  201.4834 313.3418   3483    61  1726  1757
  233  201.1874 313.2731   3509    26  1682  1827
  234  201.5728 313.4211   3444    65  1702  1742
  235  201.4965 313.4934   3517    73  1719  1798
  236  201.4533 313.2122   3529    12  1732  1797
  237  201.5716 313.4209   3439    90  1674  1765
  238  201.3738 313.4243   3537    98  1685  1852
  239  201.2603 313.2296   3530     7  1639  1891
  240  201.1621 313.3708   3533     3  1667  1866
  241  201.3091 313.3053   3542     9  1843  1699
  242  201.3183 313.3974   3556    14  1471  2085
  243  201.5737 313.4205   3415   141  1466  1949
  244  201.5846 313.3221   3430    15  1480  1950
  245  201.5269 313.1484   3402    28  1516  1886
  246  201.5680 313.2288   3455    53  1709  1746
  247  201.4990 313.2931   3511    56  1689  1822
  248  201.5846 313.3212   3398   113  1464  1934
  249  201.5839 313.3208   3443    45  1477  1966
  250  201.5834 313.3215   3421    22  1501  1920
  251  201.5844 313.3223   3440    19  1378  2062
  252  201.5126 313.3898   3415    25  1377  2038
  253  201.5728 313.4217   3444    29  1678  1766
  254  201.5849 313.3223   3366    78  1484  1882
  255  201.5740 313.4210   3419    53  1405  2014
  256  201.5004 313.4942   3430    11  1372  2058
  257  201.5273 313.1478   3426     4  1481  1945
  258  201.5846 313.3202   3416    10  1678  1738
  259  201.5845 313.3215   3364    52  1559  1805
  260  201.5861 313.3208   3399    35  1596  1803
  261  201.5882 313.3236   3488    89  1657  1831
  262  201.5001 313.4934   3340   148  1720  1620
  263  201.4685 313.3107   3398    58  1665  1733
  264  201.5696 313.2288   3287   111  1451  1836
  265  201.5716 313.4201   3306    19  1706  1600
  266  201.5735 313.4209   3366    60  1362  2004
  267  201.5868 313.3247   3376    10  1455  1921
  268  201.5841 313.3222   3362    14  1651  1711
  269  201.5150 313.3907   3374    12  1368  2006
  270  201.5845 313.3228   3363    11  1434  1929
  271  201.4846 313.3419   3516   153  1488  2028
  272  201.5730 313.4214   3320   196  1963  1357
  273  201.5728 313.4222   3391    71  1488  1903
  274  201.5856 313.3227   3348    43  1566  1782
  275  201.4977 313.4948   3419    71  1470  1949
  276  201.5710 313.4209   3365    54  1623  1742
  277  201.5744 313.4229   3336    29  1445  1891
  278  201.5869 313.3233   3413    77  1289  2124
  279  201.5730 313.4231   3370    43  1685  1685
  280  201.5872 313.3234   3392    22  1615  1777
  281  201.5857 313.3222   3350    42  1328  2022
  282  201.5123 313.3914   3319    31  1343  1976
  283  201.5877 313.3231   3372    53  1657  1715
  284  201.5745 313.4224   3353    19  1656  1697
  285  201.5137 313.3912   3335    18  1489  1846
  286  201.5867 313.3223   3276    59  1646  1630
  287  201.5861 313.3221   3319    43  1668  1651
  288  201.5291 313.3415   3335    16  1645  1690
  289  201.5747 313.4204   3294    41  1670  1624
  290  201.5005 313.4949   3300     6  1526  1774
  291  201.4994 313.4951   3364    64  1295  2069
  292  201.5012 313.4943   3263   101  1628  1635
  293  201.5851 313.3240   3283    20  1630  1653
  294  201.5746 313.4215   3375    92  1448  1927
  295  201.5004 313.4952   3344    31  1902  1442
  296  201.4997 313.4960   3389    45  1431  1958
  297  201.5014 313.4942   3315    74  1436  1879
  298  201.5762 313.4217   3343    28  1607  1736
  299  201.4993 313.4939   3374    31  1652  1722
  300  201.5734 313.4215   3344    30  1884  1460
  301  201.5002 313.4980   3344     0  1607  1737
  302  201.5023 313.4962   3338     6  1656  1682
  303  201.5024 313.4963   3303    35  1433  1870
  304  201.5740 313.4209   3236    67  1689  1547
  305  201.4996 313.4952   3382   146  1633  1749
  306  201.5729 313.4201   3299    83  1903  1396
  307  201.5019 313.4968   3306     7  1434  1872
  308  201.5008 313.4951   3351    45  1532  1819
  309  201.5005 313.4961   3285    66  1425  1860
  310  201.5011 313.4966   3308    23  1407  1901
  311  201.4987 313.4962   3404    96  1434  1970
  312  201.4993 313.4936   3345    59  1451  1894
  313  201.5019 313.4952   3277    68  1319  1958
  314  201.5024 313.4945   3289    12  1534  1755
  315  201.5763 313.4215   3357    68  1448  1909
  316  201.5740 313.4222   3263    94  1528  1735
  317  201.5742 313.4193   3244    19  1352  1892
  318  201.5000 313.4948   3381   137  1768  1613
  319  201.5008 313.4980   3256   125  1879  1377
  320  201.5007 313.4965   3274    18  1590  1684
  321  201.5023 313.4958   3228    46  1650  1578
  322  201.5744 313.4203   3264    36  1531  1733
  323  201.4530 313.4150   3356    92  1337  2019
  324  201.5752 313.4213   3295    61  1640  1655
  325  201.5013 313.4960   3288     7  1604  1684
  326  201.5761 313.4222   3285     3  1614  1671
  327  201.5762 313.4245   3313    28  1916  1397
  328  201.5752 313.4222   3323    10  1700  1623
  329  201.5002 313.4944   3344    21  1687  1657
  330  201.5005 313.4938   3294    50  1866  1428
  331  201.5003 313.4956   3301     7  1484  1817
  332  201.4999 313.4964   3432   131  1265  2167
  333  201.5727 313.4228   3367    65  1567  1800
  334  201.5750 313.4201   3383    16  1627  1756
  335  201.5837 313.3216   3351    32  1522  1829
  336  201.4988 313.4955   3388    37  1303  2085
  337  201.5019 313.4968   3343    45  1532  1811
  338  201.5024 313.4951   3325    18  1634  1691
  339  201.4990 313.4963   3355    30  1287  2068
  340  201.5748 313.4214   3349     6  1331  2018
  341  201.5000 313.4964   3348     1  1574  1774
  342  201.5759 313.4229   3340     8  1621  1719
  343  201.4996 313.4954   3405    65  1575  1830
  344  201.5005 313.4951   3305   100  1532  1773
  345  201.4514 313.4163   3352    47  1455  1897
  346  201.4970 313.4947   3385    33  1576  1809
  347  201.4987 313.4938   3348    37  1425  1923
  348  201.4997 313.4957   3388    40  1629  1759
  349  201.4985 313.4975   3408    20  1290  2118
  350  201.4997 313.4959   3383    25  1436  1947
  351  201.4971 313.4958   3409    26  1566  1843
  352  201.3946 313.5113   3408     1  1510  1898
  353  201.4974 313.4958   3326    82  1632  1694
  354  201.4993 313.4957   3393    67  1626  1767
  355  201.5018 313.4952   3217   176  1528  1689
  356  201.5002 313.4958   3241    24  1592  1649
  357  201.4993 313.4947   3296    55  1546  1750
  358  201.4978 313.4947   3347    51  1554  1793
  359  201.4985 313.4966   3320    27  1547  1773
  360  201.5873 313.3250   3287    33  1298  1989
  361  201.4998 313.4968   3358    71  1330  2028
  362  201.5740 313.4217   3285    73  1586  1699
  363  201.5002 313.4936   3253    32  1326  1927
  364  201.4987 313.4958   3264    11  1415  1849
  365  201.5006 313.4939   3233    31  1589  1644
  366  201.4988 313.4937   3309    76  1277  2032
  367  201.5759 313.4212   3226    83  1289  1937
  368  201.5751 313.4214   3248    22  1570  1678
  369  201.5001 313.4944   3294    46  1542  1752
  370  201.5004 313.4945   3283    11  1534  1749
  371  201.4995 313.4956   3357    74  1281  2076
  372  201.5001 313.4957   3237   120  1497  1740
  373  201.5768 313.4192   3219    18  1382  1837
  374  201.5033 313.4972   3312    93  1538  1774
  375  201.4990 313.4958   3365    53  1563  1802
  376  201.4993 313.4938   3302    63  1598  1704
  377  201.5742 313.4212   3256    46  1374  1882
  378  201.5756 313.4248   3262     6  1407  1855
  379  201.5788 313.4253   3246    16  1548  1698
  380  201.5023 313.4966   3247     1  1528  1719
  381  201.5011 313.4949   3242     5  1259  1983
  382  201.5000 313.4967   3343   101  1553  1790
  383  201.5755 313.4230   3261    82  1507  1754
  384  201.5760 313.4227   3233    28  1283  1950
  385  201.5021 313.4984   3243    10  1803  1440
  386  201.5766 313.4216   3232    11  1456  1776
  387  201.5009 313.4960   3292    60  1418  1874
  388  201.5873 313.3237   3294     2  1802  1492
  389  201.4993 313.4948   3310    16  1555  1755
  390  201.5762 313.4232   3253    57  1396  1857
  391  201.5771 313.4240   3273    20  1297  1976
  392  201.5028 313.4961   3189    84  1493  1696
  393  201.5011 313.4956   3222    33  1271  1951
  394  201.4972 313.4973   3293    71  1261  2032
  395  201.4995 313.4980   3301     8  1483  1818
  396  201.5760 313.4229   3254    47  1570  1684
  397  201.5782 313.4244   3299    45  1605  1694
  398  201.5018 313.4957   3236    63  1536  1700
  399  201.5030 313.4967   3172    64  1492  1680
  400  201.5739 313.4217   3264    92  1406  1858
  401  201.5024 313.4967   3274    10  1485  1789
  402  201.5020 313.4994   3212    62  1482  1730
  403  201.5749 313.4238   3305    93  1398  1907
  404  201.5014 313.4990   3258    47  1506  1752
  405  201.5015 313.4978   3254     4  1572  1682
  406  201.5000 313.4960   3270    16  1378  1892
  407  201.5011 313.4973   3246    24  1521  1725
  408  201.5019 313.4985   3204    42  1527  1677
  409  201.5028 313.4990   3275    71  1404  1871
  410  201.5019 313.4958   3187    88  1614  1573
  411  201.5754 313.4222   3256    69  1288  1968
  412  201.5757 313.4230   3249     7  1357  1892
  413  201.5034 313.4986   3235    14  1584  1651
  414  201.5043 313.4972   3257    22  1353  1904
  415  201.5030 313.4995   3180    77  1559  1621
  416  201.5013 313.4969   3159    21  1380  1779
  417  201.4994 313.4971   3237    78  1266  1971
  418  201.4998 313.4979   3332    95  1502  1830
  419  201.5025 313.4990   3265    67  1381  1884
  420  201.5048 313.4979   3250    15  1257  1993
  421  201.5046 313.4976   3201    49  1803  1398
  422  201.5031 313.4973   3218    17  1273  1945
  423  201.5016 313.4983   3218     0  1383  1835
  424  201.5754 313.4233   3221     3  1769  1452
  425  201.5045 313.4977   3208    13  1532  1676
  426  201.5042 313.4992   3229    21  1382  1847
  427  201.5768 313.4233   3257    28  1362  1895
  428  201.5747 313.4218   3230    27  1577  1653
  429  201.5029 313.4966   3196    34  1566  1630
  430  201.5776 313.4225   3209    13  1287  1922
  431  201.5038 313.5003   3219    10  1582  1637
  432  201.5787 313.4245   3227     8  1365  1862
  433  201.5784 313.4245   3325    98  1788  1537
  434  201.5756 313.4241   3218   107  1493  1725
  435  201.5015 313.4961   3129    89  1481  1648
  436  201.5033 313.4988   3152    23  1332  1820
  437  201.5017 313.4985   3188    36  1488  1700
  438  201.5030 313.4986   3157    31  1248  1909
  439  201.5774 313.4255   3187    30  1405  1782
  440  201.5774 313.4227   3212    25  1241  1971
  441  201.5012 313.4973   3181    31  1530  1651
  442  201.5025 313.4980   3165    16  1246  1919
  443  201.5031 313.4968   3198    33  1236  1962
  444  201.5050 313.4987   3194     4  1488  1706
  445  201.5038 313.4981   3155    39  1230  1925
  446  201.5033 313.4987   3172    17  1350  1822
  447  201.5766 313.4214   3130    42  1480  1650
  448  201.5031 313.4964   3143    13  1330  1813
  449  201.5053 313.4988   3119    24  1466  1653
  450  201.5054 313.5012   3171    52  1453  1718
  451  201.5782 313.4247   3168     3  1242  1926
  452  201.5014 313.4966   3129    39  1326  1803
  453  201.5015 313.4988   3138     9  1548  1590
  454  201.5052 313.4993   3121    17  1535  1586
  455  201.5037 313.4977   3121     0  1337  1784
  456  201.5768 313.4244   3116     5  1473  1643
  457  201.5011 313.4995   3252   136  1370  1882
  458  201.5009 313.4987   3193    59  1774  1419
  459  201.5017 313.5001   3192     1  1490  1702
  460  201.5047 313.4969   3135    57  1456  1679
  461  201.5032 313.4962   3157    22  1293  1864
  462  201.5039 313.4985   3120    37  1197  1923
  463  201.5030 313.4996   3132    12  1293  1839
  464  201.5014 313.4952   3105    27  1190  1915
  465  201.5006 313.4983   3199    94  1366  1833
  466  201.5017 313.4990   3158    41  1477  1681
  467  201.5041 313.4978   3153     5  1337  1816
  468  201.5780 313.4227   3148     5  1325  1823
  469  201.5028 313.4979   3171    23  1335  1836
  470  201.5008 313.4992   3207    36  1305  1902
  471  201.5027 313.4976   3137    70  1496  1641
  472  201.5025 313.4971   3123    14  1319  1804
  473  201.5764 313.4236   3165    42  1755  1410
  474  201.5035 313.5006   3123    42  1295  1828
  475  201.5792 313.4225   3100    23  1233  1867
  476  201.5030 313.4984   3134    34  1494  1640
  477  201.5026 313.4974   3100    34  1372  1728
  478  201.5767 313.4229   3118    18  1451  1667
  479  201.5788 313.4231   3157    39  1480  1677
  480  201.5047 313.4979   3137    20  1186  1951
  481  201.5031 313.4988   3133     4  1409  1724
  482  201.5029 313.4987   3169    36  1238  1931
  483  201.5030 313.4988   3160     9  1478  1682
  484  201.5052 313.4987   3193    33  1448  1745
  485  201.5053 313.5005   3201     8  1285  1916
  486  201.5042 313.4986   3163    38  1497  1666
  487  201.5025 313.4973   3154     9  1480  1674
  488  201.5782 313.4240   3188    34  1353  1835
  489  201.5765 313.4248   3196     8  1228  1968
  490  201.5782 313.4251   3172    24  1479  1693
  491  201.5051 313.4988   3143    29  1452  1691
  492  201.5027 313.4983   3189    46  1708  1481
  493  201.5018 313.4970   3151    38  1437  1714
  494  201.5036 313.4978   3149     2  1490  1659
  495  201.5023 313.4974   3151     2  1478  1673
  496  201.5031 313.5004   3151     0  1282  1869
  497  201.5033 313.4991   3140    11  1742  1398
  498  201.5045 313.4963   3197    57  1421  1776
  499  201.5038 313.4979   3129    68  1386  1743
