# Supplementary material for: Maximum likelihood-based estimation of diffusion coefficient is quick and reliable method for analyzing estradiol actions on surface receptor movements
Source: Front Neuroinform. 2023 Mar 8;17:1005936. doi: 10.3389/fninf.2023.1005936 (PMC10031098; doi:10.3389/fninf.2023.1005936)
Supplement: Supplementary file 3 [file Data_Sheet_3.ZIP › 01-measured/00-Immobile/RoomTemperature/workstate_09_0021.dat]

    0  457.4137 315.9134   8986     0  3318  5668
    1  457.4764 315.9186   8868   118  2651  6217
    2  457.3958 315.8099   8854    14  3577  5277
    3  457.3093 315.6917   8907    53  2888  6019
    4  457.2477 315.7021   8854    53  2647  6207
    5  457.2880 315.9313   8922    68  2864  6058
    6  457.3538 315.9339   9003    81  3281  5722
    7  457.4139 315.9093   8888   115  2773  6115
    8  457.4110 315.9049   8991   103  2567  6424
    9  457.2773 315.6870   9000     9  3236  5764
   10  457.3098 315.6336   8943    57  2755  6188
   11  457.3518 315.9338   8996    53  2986  6010
   12  457.4112 315.9098   9061    65  2663  6398
   13  457.4093 315.9092   8934   127  2826  6108
   14  457.3488 315.9031   8852    82  3008  5844
   15  457.2478 315.7026   8844     8  3597  5247
   16  457.3063 315.6340   8884    40  3637  5247
   17  457.2899 315.9335   8885     1  3031  5854
   18  457.3544 315.9416   9001   116  2836  6165
   19  457.3577 315.9413   8864   137  2844  6020
   20  457.4087 315.9067   8790    74  3199  5591
   21  457.4090 315.9038   8856    66  2768  6088
   22  457.3565 315.8363   8850     6  2946  5904
   23  457.4114 315.9111   8907    57  3229  5678
   24  457.4111 315.9553   8919    12  3659  5260
   25  457.4099 315.9543   8786   133  3279  5507
   26  457.2175 315.7591   8867    81  3626  5241
   27  457.2153 315.6992   8896    29  2577  6319
   28  457.3463 315.9055   8859    37  2678  6181
   29  457.4157 315.9545   8934    75  2800  6134
   30  457.4740 315.9264   8754   180  2707  6047
   31  457.4747 315.9206   8786    32  2502  6284
   32  457.4476 315.7860   8746    40  3536  5210
   33  457.3503 315.9003   8787    41  2989  5798
   34  457.4120 315.9112   8841    54  2704  6137
   35  457.4149 315.9111   8844     3  3628  5216
   36  457.3571 315.9382   8891    47  3182  5709
   37  457.4113 315.9093   8791   100  2735  6056
   38  457.4167 315.8418   8863    72  3133  5730
   39  457.2862 315.9280   8843    20  2849  5994
   40  457.2946 315.8659   8918    75  2537  6381
   41  457.2871 315.9335   8900    18  2930  5970
   42  457.3552 315.9401   8859    41  3243  5616
   43  457.4766 315.9221   8811    48  2771  6040
   44  457.4800 315.9273   8830    19  2955  5875
   45  457.4737 315.9211   8772    58  3219  5553
   46  457.3535 315.9353   8901   129  3027  5874
   47  457.3498 315.9319   8825    76  3225  5600
   48  457.4688 315.9256   8722   103  2885  5837
   49  457.4140 315.9067   8759    37  2540  6219
   50  457.4126 315.9081   8797    38  2796  6001
   51  457.4110 315.9117   8756    41  2733  6023
   52  457.3543 315.9386   8786    30  3527  5259
   53  457.3533 315.9428   8756    30  2914  5842
   54  457.4731 315.9220   8800    44  3562  5238
   55  457.2871 315.9201   8740    60  2794  5946
   56  457.4697 315.9216   8688    52  3498  5190
   57  457.4680 315.9233   8653    35  2653  6000
   58  457.3544 315.9394   8763   110  2911  5852
   59  457.3512 315.9416   8722    41  2900  5822
   60  457.4736 315.9242   8748    26  2965  5783
   61  457.4752 315.9217   8679    69  2488  6191
   62  457.3485 315.9056   8688     9  2721  5967
   63  457.2925 315.9354   8720    32  3174  5546
   64  457.3538 315.9382   8715     5  3184  5531
   65  457.4117 315.9128   8747    32  2853  5894
   66  457.4766 315.9252   8617   130  2745  5872
   67  457.4719 315.9229   8678    61  2497  6181
   68  457.4707 315.9225   8662    16  3004  5658
   69  457.3494 315.9100   8666     4  2840  5826
   70  457.2917 315.9385   8700    34  2903  5797
   71  457.4131 315.9113   8730    30  2712  6018
   72  457.4758 315.9245   8676    54  2729  5947
   73  457.4107 315.9076   8659    17  2491  6168
   74  457.4703 315.9212   8700    41  2504  6196
   75  457.4693 315.9278   8739    39  3234  5505
   76  457.3528 315.9390   8773    34  2628  6145
   77  457.4152 315.9105   8741    32  2700  6041
   78  457.4741 315.9226   8884   143  2714  6170
   79  457.4724 315.9245   8782   102  2704  6078
   80  457.4744 315.9201   8817    35  2866  5951
   81  457.2902 315.9364   8748    69  2880  5868
   82  457.2896 315.9383   8765    17  3260  5505
   83  457.4756 315.9254   8713    52  2926  5787
   84  457.4741 315.9288   8697    16  2729  5968
   85  457.4116 315.9543   8819   122  2747  6072
   86  457.4735 315.9248   8744    75  2727  6017
   87  457.3535 315.9340   8758    14  2597  6161
   88  457.4152 315.9097   8722    36  2848  5874
   89  457.4738 315.9247   8696    26  2612  6084
   90  457.4776 315.9258   8705     9  2681  6024
   91  457.4735 315.9268   8637    68  3498  5139
   92  457.3546 315.9377   8706    69  2703  6003
   93  457.4091 315.9067   8593   113  2718  5875
   94  457.4119 315.9100   8601     8  3442  5159
   95  457.4726 315.9255   8634    33  3447  5187
   96  457.4784 315.9288   8691    57  2518  6173
   97  457.4730 315.9263   8630    61  2844  5786
   98  457.4716 315.9240   8660    30  2840  5820
   99  457.2892 315.9356   8722    62  2813  5909
  100  457.4441 315.8498   8666    56  2484  6182
  101  457.4730 315.9268   8707    41  2750  5957
  102  457.4767 315.9264   8634    73  2730  5904
  103  457.4760 315.9260   8625     9  2762  5863
  104  457.4107 315.9521   8610    15  2736  5874
  105  457.4130 315.9086   8604     6  3395  5209
  106  457.4102 315.9098   8652    48  3422  5230
  107  457.4727 315.9256   8624    28  2600  6024
  108  457.4768 315.9272   8554    70  3409  5145
  109  457.4746 315.9264   8562     8  2843  5719
  110  457.4725 315.9232   8612    50  2618  5994
  111  457.4442 315.8500   8510   102  2808  5702
  112  457.4717 315.9218   8525    15  2708  5817
  113  457.4804 315.9260   8518     7  2527  5991
  114  457.4774 315.9252   8604    86  3409  5195
  115  457.4705 315.9247   8570    34  3116  5454
  116  457.4094 315.9073   8678   108  2579  6099
  117  457.4534 315.7869   8637    41  2549  6088
  118  457.4753 315.9220   8572    65  2854  5718
  119  457.4817 315.9244   8519    53  2658  5861
  120  457.4744 315.9291   8538    19  3117  5421
  121  457.4740 315.9229   8561    23  2485  6076
  122  457.4108 315.9088   8603    42  2809  5794
  123  457.4431 315.8505   8500   103  2596  5904
  124  457.4790 315.9237   8516    16  2812  5704
  125  457.4770 315.9286   8500    16  3388  5112
  126  457.4788 315.9267   8550    50  2540  6010
  127  457.4097 315.9265   8523    27  3170  5353
  128  457.4076 315.9102   8645   122  3402  5243
  129  457.3505 315.9067   8622    23  3394  5228
  130  457.4760 315.9223   8605    17  2489  6116
  131  457.4802 315.9278   8528    77  2844  5684
  132  457.4740 315.9318   8464    64  2801  5663
  133  457.4749 315.9239   8461     3  2636  5825
  134  457.3488 315.9093   8565   104  2848  5717
  135  457.3487 315.9053   8504    61  3063  5441
  136  457.4734 315.9250   8551    47  2706  5845
  137  457.4739 315.9315   8543     8  2581  5962
  138  457.4770 315.9258   8485    58  2433  6052
  139  457.4749 315.9283   8444    41  2578  5866
  140  457.4108 315.9062   8499    55  2484  6015
  141  457.4741 315.9212   8533    34  2793  5740
  142  457.4824 315.9304   8527     6  2778  5749
  143  457.4804 315.9302   8452    75  2839  5613
  144  457.4757 315.9240   8516    64  2447  6069
  145  457.4762 315.9223   8504    12  2420  6084
  146  457.4767 315.9214   8518    14  2573  5945
  147  457.4798 315.9224   8584    66  2571  6013
  148  457.4829 315.9306   8507    77  3423  5084
  149  457.4802 315.9262   8473    34  2653  5820
  150  457.4752 315.9258   8561    88  3053  5508
  151  457.4777 315.9208   8456   105  2597  5859
  152  457.4750 315.9230   8446    10  2731  5715
  153  457.4750 315.9272   8444     2  2778  5666
  154  457.4822 315.9322   8566   122  2520  6046
  155  457.4831 315.9284   8483    83  2492  5991
  156  457.4777 315.9235   8460    23  3097  5363
  157  457.4094 315.9215   8543    83  2518  6025
  158  457.4757 315.9220   8427   116  3044  5383
  159  457.4769 315.9225   8591   164  3386  5205
  160  457.4830 315.9300   8486   105  2764  5722
  161  457.4861 315.9276   8368   118  2435  5933
  162  457.4811 315.9260   8411    43  3352  5059
  163  457.4788 315.9194   8427    16  3033  5394
  164  457.4760 315.9254   8425     2  2416  6009
  165  457.4763 315.9251   8469    44  2709  5760
  166  457.4794 315.9314   8484    15  2758  5726
  167  457.4825 315.9287   8476     8  3025  5451
  168  457.4777 315.9285   8433    43  2706  5727
  169  457.4722 315.9243   8448    15  2740  5708
  170  457.4749 315.9264   8515    67  2741  5774
  171  457.4793 315.9323   8376   139  3345  5031
  172  457.4774 315.9316   8388    12  2550  5838
  173  457.4797 315.9287   8412    24  2688  5724
  174  457.4769 315.9249   8374    38  3282  5092
  175  457.4749 315.9274   8413    39  3110  5303
  176  457.4734 315.9269   8404     9  2541  5863
  177  457.4775 315.9316   8447    43  2696  5751
  178  457.4806 315.9326   8389    58  2407  5982
  179  457.4769 315.9312   8373    16  2737  5636
  180  457.4715 315.9273   8401    28  2637  5764
  181  457.4777 315.9221   8381    20  2593  5788
  182  457.4805 315.9271   8344    37  3294  5050
  183  457.4794 315.9306   8297    47  2615  5682
  184  457.4860 315.9319   8306     9  2360  5946
  185  457.4818 315.9235   8421   115  2688  5733
  186  457.4764 315.9258   8339    82  3260  5079
  187  457.4765 315.9237   8396    57  2451  5945
  188  457.4761 315.9256   8327    69  2645  5682
  189  457.4781 315.9280   8245    82  3053  5192
  190  457.4834 315.9314   8264    19  3278  4986
  191  457.4807 315.9305   8196    68  2478  5718
  192  457.4782 315.9260   8268    72  2614  5654
  193  457.4734 315.9265   8432   164  3298  5134
  194  457.4725 315.9280   8273   159  2448  5825
  195  457.4767 315.9272   8303    30  2402  5901
  196  457.4797 315.9328   8219    84  2523  5696
  197  457.4782 315.9250   8299    80  3310  4989
  198  457.4758 315.9289   8247    52  2511  5736
  199  457.4788 315.9283   8266    19  2458  5808
  200  457.4782 315.9282   8261     5  2432  5829
  201  457.4847 315.9310   8190    71  2406  5784
  202  457.5202 315.8731   8129    61  2311  5818
  203  457.4824 315.9252   8164    35  2486  5678
  204  457.4795 315.9262   8240    76  2553  5687
  205  457.4779 315.9273   8274    34  2504  5770
  206  457.4804 315.9299   8223    51  2361  5862
  207  457.4825 315.9271   8216     7  2490  5726
  208  457.4876 315.9313   8291    75  2625  5666
  209  457.4826 315.9255   8293     2  3227  5066
  210  457.4797 315.9253   8264    29  2509  5755
  211  457.4802 315.9237   8302    38  2969  5333
  212  457.4825 315.9291   8193   109  2363  5830
  213  457.4817 315.9313   8213    20  2661  5552
  214  457.4817 315.9337   8230    17  2460  5770
  215  457.4853 315.9327   8228     2  2416  5812
  216  457.4799 315.9272   8295    67  2708  5587
  217  457.4792 315.9245   8338    43  2519  5819
  218  457.5134 315.8694   8199   139  2584  5615
  219  457.4852 315.9298   8287    88  2387  5900
  220  457.6136 315.9140   8215    72  2436  5779
  221  457.4857 315.9310   8291    76  3020  5271
  222  457.4780 315.9285   8332    41  3029  5303
  223  457.4778 315.9268   8266    66  2678  5588
  224  457.4794 315.9238   8222    44  2392  5830
  225  457.4843 315.9321   8220     2  2610  5610
  226  457.4862 315.9282   8207    13  2349  5858
  227  457.4833 315.9252   8268    61  2618  5650
  228  457.4785 315.9272   8226    42  2664  5562
  229  457.4803 315.9259   8240    14  3000  5240
  230  457.4828 315.9270   8334    94  2420  5914
  231  457.5506 315.9332   8213   121  2329  5884
  232  457.4842 315.9340   8269    56  2536  5733
  233  457.4824 315.9239   8232    37  3244  4988
  234  457.4767 315.9272   8193    39  2604  5589
  235  457.4802 315.9277   8228    35  2454  5774
  236  457.4844 315.9303   8210    18  2466  5744
  237  457.4873 315.9348   8275    65  2447  5828
  238  457.4897 315.9280   8194    81  2631  5563
  239  457.4800 315.9247   8287    93  2299  5988
  240  457.4806 315.9256   8236    51  2485  5751
  241  457.5151 315.8719   8075   161  2395  5680
  242  457.5203 315.8715   8171    96  3202  4969
  243  457.4898 315.9309   8172     1  2307  5865
  244  457.6118 315.9040   8147    25  3197  4950
  245  457.4821 315.9239   8253   106  2322  5931
  246  457.5163 315.8658   8144   109  2567  5577
  247  457.4821 315.9279   8172    28  2542  5630
  248  457.5217 315.8711   8087    85  2962  5125
  249  457.6128 315.9150   8155    68  3213  4942
  250  457.6124 315.9028   8119    36  3173  4946
  251  457.4845 315.9278   8230   111  2678  5552
  252  457.5450 315.9120   8241    11  2405  5836
  253  457.5190 315.8708   8209    32  2982  5227
  254  457.4895 315.9314   8229    20  2436  5793
  255  457.4918 315.9333   8230     1  3114  5116
  256  457.5237 315.8745   8147    83  2278  5869
  257  457.5174 315.8663   8251   104  3245  5006
  258  457.4815 315.9236   8213    38  2981  5232
  259  457.5486 315.9025   8123    90  2572  5551
  260  457.5514 315.9259   8081    42  2624  5457
  261  457.5531 315.9072   8064    17  2462  5602
  262  457.5182 315.8723   8035    29  2535  5500
  263  457.5170 315.8685   8082    47  2986  5096
  264  457.4841 315.9262   8174    92  3194  4980
  265  457.4887 315.9295   8096    78  2923  5173
  266  457.5497 315.9060   8069    27  2552  5517
  267  457.5542 315.9329   8097    28  3214  4883
  268  457.6510 315.8556   8038    59  2413  5625
  269  457.5187 315.8696   7989    49  2361  5628
  270  457.6498 315.8544   8070    81  2933  5137
  271  457.4880 315.9305   8096    26  2362  5734
  272  457.5526 315.9041   8101     5  2381  5720
  273  457.4892 315.9319   8161    60  2316  5845
  274  457.6497 315.8560   8153     8  2340  5813
  275  457.5187 315.8705   8119    34  2407  5712
  276  457.4863 315.9273   8160    41  2610  5550
  277  457.4863 315.9334   8157     3  2619  5538
  278  457.5492 315.9326   8085    72  3002  5083
  279  457.6166 315.9191   8123    38  2274  5849
  280  457.5704 315.9733   8173    50  2565  5608
  281  457.4869 315.9269   8219    46  2249  5970
  282  457.4844 315.9328   8141    78  2575  5566
  283  457.6133 315.9084   8146     5  3209  4937
  284  457.5088 315.9901   8145     1  2971  5174
  285  457.6532 315.8555   8018   127  2304  5714
  286  457.4931 315.9296   8222   204  2461  5761
  287  457.4857 315.9315   8168    54  2264  5904
  288  457.4845 315.9330   8137    31  3128  5009
  289  457.4888 315.9346   8062    75  2224  5838
  290  457.4886 315.9319   8141    79  2625  5516
  291  457.6313 315.9761   8104    37  2219  5885
  292  457.6135 315.9165   7988   116  2417  5571
  293  457.4856 315.9305   8102   114  3178  4924
  294  457.4887 315.9342   8075    27  3150  4925
  295  457.4894 315.9361   8053    22  2231  5822
  296  457.5716 315.9900   8048     5  2359  5689
  297  457.6695 315.9163   8046     2  2195  5851
  298  457.6124 315.9127   8010    36  2352  5658
  299  457.4835 315.9342   8171   161  2561  5610
  300  457.4856 315.9333   8165     6  2546  5619
  301  457.4892 315.9343   8208    43  2572  5636
  302  457.5723 315.9900   8051   157  2355  5696
  303  457.6348 315.9754   8105    54  2389  5716
  304  457.5525 315.9316   8036    69  2579  5457
  305  457.4863 315.9347   8188   152  3074  5114
  306  457.4897 315.9302   8133    55  2287  5846
  307  457.5096 315.9894   8041    92  2523  5518
  308  457.6352 315.9755   8043     2  2285  5758
  309  457.6352 315.9715   8051     8  2947  5104
  310  457.6154 315.9178   8041    10  3202  4839
  311  457.4898 315.9344   8153   112  2917  5236
  312  457.4901 315.9297   8109    44  2396  5713
  313  457.6351 315.9741   8088    21  2560  5528
  314  457.6972 315.9878   8057    31  2540  5517
  315  457.6168 315.9058   8071    14  2394  5677
  316  457.4894 315.9365   8194   123  2534  5660
  317  457.5483 315.9041   8152    42  3184  4968
  318  457.5232 315.8749   8107    45  2901  5206
  319  457.6352 315.9717   8107     0  2413  5694
  320  457.6787 315.8891   8080    27  3178  4902
  321  457.6137 315.9125   8042    38  2340  5702
  322  457.5497 315.9057   8118    76  2559  5559
  323  457.4891 315.9276   8166    48  2436  5730
  324  457.4887 315.9305   8156    10  2518  5638
  325  457.6369 315.9743   8042   114  2190  5852
  326  457.6795 315.8962   7969    73  2167  5802
  327  457.6942 315.9526   8088   119  3110  4978
  328  457.5528 315.9338   8051    37  2352  5699
  329  457.4871 315.9293   8144    93  2508  5636
  330  457.6544 315.8542   8013   131  3106  4907
  331  457.6339 315.9712   8046    33  2849  5197
  332  457.6951 315.9506   8024    22  2194  5830
  333  457.6810 315.8930   7983    41  2839  5144
  334  457.6140 315.9076   7988     5  2499  5489
  335  457.4897 315.9283   8042    54  2240  5802
  336  457.6501 315.8591   7894   148  2221  5673
  337  457.7750 315.8486   8016   122  2854  5162
  338  457.6791 315.8917   7967    49  2512  5455
  339  457.6802 315.8931   7984    17  2265  5719
  340  457.4877 315.9281   7992     8  3058  4934
  341  457.6519 315.8553   8028    36  2370  5658
  342  457.6359 315.9734   8022     6  2369  5653
  343  457.6825 315.8929   7929    93  2500  5429
  344  457.6792 315.8975   7952    23  2263  5689
  345  457.5517 315.9310   8003    51  2790  5213
  346  457.4887 315.9289   8020    17  2288  5732
  347  457.6153 315.9151   7922    98  2269  5653
  348  457.6746 315.9187   7993    71  3143  4850
  349  457.6798 315.8967   7947    46  2246  5701
  350  457.7198 315.8356   7922    25  2839  5083
  351  457.4939 315.9323   8128   206  2399  5729
  352  457.5876 315.8593   7984   144  2234  5750
  353  457.4911 315.9299   8108   124  2295  5813
  354  457.6971 315.9465   8000   108  2266  5734
  355  457.6991 315.9485   7941    59  2813  5128
  356  457.7394 315.9114   7924    17  2533  5391
  357  457.5877 315.8490   7976    52  2550  5426
  358  457.4878 315.9284   8037    61  2461  5576
  359  457.6120 315.9144   7963    74  2310  5653
  360  457.6952 315.9450   8016    53  2495  5521
  361  457.6803 315.8960   8033    17  2363  5670
  362  457.6981 315.9513   7888   145  2168  5720
  363  457.6748 315.9168   7942    54  2314  5628
  364  457.6526 315.8561   8030    88  2285  5745
  365  457.6357 315.9700   8036     6  2207  5829
  366  457.6544 315.8575   7922   114  2300  5622
  367  457.6144 315.9089   7932    10  2316  5616
  368  457.7319 315.8946   7920    12  2493  5427
  369  457.6331 315.9729   7990    70  2500  5490
  370  457.6149 315.9185   7894    96  2236  5658
  371  457.6781 315.8943   7973    79  2263  5710
  372  457.6777 315.8982   7878    95  2455  5423
  373  457.6990 315.9545   7858    20  2263  5595
  374  457.7372 315.8928   7795    63  2195  5600
  375  457.6314 315.9725   7851    56  2515  5336
  376  457.6501 315.8536   7830    21  2465  5365
  377  457.6176 315.9189   7741    89  2183  5558
  378  457.7039 315.9499   7743     2  2453  5290
  379  457.7872 316.0212   7647    96  2477  5170
  380  457.6768 315.9186   7734    87  2374  5360
  381  457.6535 315.8574   7804    70  2176  5628
  382  457.6154 315.9161   7829    25  3077  4752
  383  457.7172 315.8345   7702   127  2362  5340
  384  457.6170 315.9254   7759    57  2139  5620
  385  457.7369 315.8957   7747    12  2319  5428
  386  457.6369 315.9765   7717    30  2219  5498
  387  457.6519 315.8600   7712     5  2209  5503
  388  457.6155 315.9199   7712     0  2148  5564
  389  457.7212 315.8353   7715     3  2440  5275
  390  457.6799 315.8988   7749    34  2215  5534
  391  457.7575 315.9652   7743     6  2177  5566
  392  457.6777 315.9216   7755    12  2421  5334
  393  457.6726 315.9164   7770    15  2394  5376
  394  457.7159 315.8338   7729    41  2454  5275
  395  457.6771 315.8945   7754    25  2156  5598
  396  457.6773 315.8967   7837    83  2146  5691
  397  457.7937 315.9108   7837     0  2987  4850
  398  457.6768 315.9213   7711   126  2402  5309
  399  457.6366 315.9791   7800    89  3067  4733
  400  457.6775 315.8950   7751    49  2443  5308
  401  457.7385 315.9117   7786    35  2324  5462
  402  457.6975 315.9963   7733    53  2417  5316
  403  457.6987 315.9928   7747    14  2315  5432
  404  457.6202 315.9207   7673    74  2714  4959
  405  457.6164 315.9202   7793   120  2154  5639
  406  457.6162 315.9216   7737    56  2213  5524
  407  457.6988 315.9532   7745     8  2287  5458
  408  457.6979 315.9972   7713    32  2411  5302
  409  457.7016 315.9934   7736    23  2254  5482
  410  457.7938 315.9114   7742     6  2288  5454
  411  457.7164 315.8409   7771    29  2180  5591
  412  457.7194 315.8404   7682    89  2956  4726
  413  457.7785 315.8552   7757    75  2416  5341
  414  457.7961 315.9147   7780    23  2685  5095
  415  457.7914 315.8969   7631   149  2703  4928
  416  457.6581 315.8637   7683    52  2124  5559
  417  457.6791 315.8979   7678     5  2907  4771
  418  457.6563 315.8641   7683     5  2101  5582
  419  457.6389 315.9804   7604    79  2380  5224
  420  457.7005 315.9973   7661    57  2340  5321
  421  457.7975 315.9129   7567    94  2117  5450
  422  457.7576 315.9695   7647    80  2155  5492
  423  457.6808 315.8997   7721    74  2115  5606
  424  457.6812 315.8957   7717     4  2184  5533
  425  457.7581 315.9686   7743    26  2265  5478
  426  457.8001 315.9168   7653    90  2718  4935
  427  457.6399 315.9823   7648     5  2244  5404
  428  457.6182 315.9231   7672    24  2116  5556
  429  457.4930 315.9439   7773   101  2118  5655
  430  457.6735 315.9221   7570   203  2214  5356
  431  457.6998 315.9969   7597    27  2936  4661
  432  457.7412 315.9411   7535    62  2467  5068
  433  457.7592 315.9687   7662   127  2400  5262
  434  457.6830 315.8964   7541   121  2407  5134
  435  457.6386 315.9810   7588    47  2327  5261
  436  457.7589 315.9680   7627    39  2417  5210
  437  457.6398 315.9817   7636     9  2418  5218
  438  457.7975 315.9158   7673    37  2680  4993
  439  457.6838 315.8970   7659    14  2677  4982
  440  457.6806 315.9009   7654     5  2959  4695
  441  457.6365 315.9812   7635    19  2409  5226
  442  457.6354 315.9792   7665    30  2989  4676
  443  457.6384 315.9801   7662     3  2138  5524
  444  457.7024 315.9962   7588    74  2014  5574
  445  457.7704 315.9675   7622    34  2727  4895
  446  457.6812 315.8974   7710    88  2921  4789
  447  457.6531 315.8638   7595   115  2417  5178
  448  457.7369 315.9391   7645    50  2265  5380
  449  457.7986 315.9154   7670    25  2374  5296
  450  457.7604 315.9710   7515   155  2357  5158
  451  457.7979 315.9150   7518     3  2024  5494
  452  457.7819 316.0228   7557    39  2051  5506
  453  457.6374 315.9821   7592    35  2618  4974
  454  457.7035 315.9982   7575    17  2273  5302
  455  457.7839 316.0214   7567     8  2014  5553
  456  457.8042 315.9117   7527    40  2620  4907
  457  457.6388 315.9792   7617    90  2381  5236
  458  457.6351 315.9774   7626     9  2384  5242
  459  457.6987 315.9936   7700    74  2042  5658
  460  457.7573 315.9699   7685    15  2862  4823
  461  457.7844 316.0222   7602    83  2435  5167
  462  457.7867 316.0258   7588    14  2395  5193
  463  457.7585 315.9688   7582     6  2877  4705
  464  457.7333 315.8946   7654    72  2660  4994
  465  457.6376 315.9785   7648     6  2616  5032
  466  457.7596 315.9661   7707    59  2391  5316
  467  457.7585 315.9700   7676    31  2092  5584
  468  457.8208 315.9684   7634    42  2881  4753
  469  457.7563 315.9650   7627     7  2070  5557
  470  457.7377 315.9354   7583    44  2219  5364
  471  457.6782 315.9250   7609    26  2128  5481
  472  457.7846 316.0234   7641    32  2693  4948
  473  457.7675 315.9684   7625    16  2083  5542
  474  457.7841 316.0252   7554    71  2905  4649
  475  457.6993 315.9951   7642    88  1991  5651
  476  457.6379 315.9773   7594    48  2024  5570
  477  457.7581 315.9674   7630    36  2636  4994
  478  457.7820 316.0224   7559    71  2867  4692
  479  457.7659 315.9683   7543    16  2845  4698
  480  457.7994 315.9146   7438   105  2570  4868
  481  457.7976 315.9132   7549   111  2787  4762
  482  457.6769 315.9228   7464    85  2818  4646
  483  457.7849 316.0253   7528    64  2647  4881
  484  457.7852 316.0263   7458    70  2328  5130
  485  457.8820 315.9964   7447    11  2817  4630
  486  457.7978 315.9125   7538    91  2628  4910
  487  457.7953 315.9124   7529     9  1966  5563
  488  457.7588 315.9688   7585    56  2655  4930
  489  457.7831 316.0281   7520    65  2629  4891
  490  457.8385 316.0519   7514     6  2682  4832
  491  457.8008 315.9174   7511     3  2037  5474
  492  457.7422 315.9418   7520     9  2625  4895
  493  457.6766 315.9226   7537    17  2141  5396
  494  457.6778 315.9252   7509    28  2095  5414
  495  457.7240 316.0150   7381   128  2288  5093
  496  457.7858 316.0263   7449    68  2083  5366
  497  457.7303 316.0569   7430    19  2872  4558
  498  457.8012 315.9167   7408    22  2122  5286
  499  457.6411 315.9821   7464    56  2143  5321
