# Supplementary material for: Maximum likelihood-based estimation of diffusion coefficient is quick and reliable method for analyzing estradiol actions on surface receptor movements
Source: Front Neuroinform. 2023 Mar 8;17:1005936. doi: 10.3389/fninf.2023.1005936 (PMC10031098; doi:10.3389/fninf.2023.1005936)
Supplement: Supplementary file 3 [file Data_Sheet_3.ZIP › 01-measured/00-Immobile/RoomTemperature/workstate_12_0005.dat]

    0  410.8497 60.5492   5686     0  3548  2138
    1  410.7830 60.5171   5734    48  3573  2161
    2  410.8483 60.5477   5678    56  3334  2344
    3  410.7241 60.4645   5629    49  2959  2670
    4  410.7919 60.4992   5681    52  3392  2289
    5  410.7921 60.4975   5667    14  3013  2654
    6  410.8492 60.5500   5757    90  3333  2424
    7  410.7241 60.4652   5717    40  3362  2355
    8  410.7904 60.4966   5690    27  3447  2243
    9  410.7891 60.4984   5744    54  2992  2752
   10  410.7223 60.4690   5650    94  3134  2516
   11  410.8473 60.5507   5715    65  3365  2350
   12  410.8862 60.6291   5721     6  3012  2709
   13  410.8474 60.5500   5771    50  3042  2729
   14  410.7224 60.4668   5709    62  3014  2695
   15  410.7217 60.4639   5667    42  3466  2201
   16  410.7901 60.4972   5714    47  3030  2684
   17  410.7908 60.5018   5809    95  3392  2417
   18  410.8897 60.6266   5775    34  3214  2561
   19  410.7912 60.4990   5754    21  2971  2783
   20  410.7901 60.4960   5758     4  3434  2324
   21  410.7226 60.4671   5690    68  2972  2718
   22  410.7228 60.4672   5670    20  3374  2296
   23  410.8474 60.5541   5762    92  3079  2683
   24  410.8487 60.5512   5709    53  3327  2382
   25  410.7916 60.4981   5703     6  3351  2352
   26  410.7204 60.4638   5688    15  3335  2353
   27  410.7237 60.4662   5756    68  3464  2292
   28  410.7226 60.4691   5691    65  3009  2682
   29  410.7926 60.5007   5757    66  3020  2737
   30  410.8476 60.5511   5767    10  3148  2619
   31  410.7885 60.4988   5694    73  3252  2442
   32  410.7890 60.4982   5703     9  3013  2690
   33  410.7229 60.4670   5695     8  3354  2341
   34  410.7220 60.4679   5623    72  2887  2736
   35  410.8488 60.5505   5690    67  3127  2563
   36  410.7824 60.5183   5657    33  3113  2544
   37  410.7230 60.4680   5621    36  3366  2255
   38  410.7111 60.5531   5652    31  3460  2192
   39  410.8485 60.5523   5683    31  3311  2372
   40  410.8198 60.5966   5655    28  3138  2517
   41  410.8472 60.5502   5693    38  3153  2540
   42  410.8501 60.5491   5720    27  3448  2272
   43  410.7909 60.4968   5738    18  3349  2389
   44  410.8487 60.5515   5781    43  2883  2898
   45  410.8475 60.5514   5714    67  2879  2835
   46  410.8481 60.5523   5671    43  3044  2627
   47  410.8486 60.5504   5622    49  3007  2615
   48  410.8480 60.5523   5697    75  3105  2592
   49  410.7904 60.4995   5601    96  2912  2689
   50  410.8463 60.5528   5686    85  2947  2739
   51  410.8875 60.6272   5632    54  2993  2639
   52  410.8189 60.5980   5701    69  3321  2380
   53  410.7901 60.5003   5673    28  3254  2419
   54  410.8492 60.5502   5658    15  2916  2742
   55  410.7905 60.5001   5677    19  3256  2421
   56  410.7890 60.4992   5620    57  3274  2346
   57  410.8483 60.5501   5706    86  3292  2414
   58  410.7917 60.4984   5619    87  2965  2654
   59  410.8502 60.5509   5684    65  3085  2599
   60  410.7921 60.4977   5609    75  3039  2570
   61  410.7900 60.4988   5596    13  3363  2233
   62  410.7229 60.4662   5582    14  3284  2298
   63  410.7808 60.5215   5664    82  2993  2671
   64  410.8202 60.5971   5599    65  2938  2661
   65  410.8504 60.5492   5548    51  3035  2513
   66  410.8496 60.5507   5645    97  2953  2692
   67  410.7888 60.4974   5648     3  2876  2772
   68  410.7796 60.5211   5598    50  3378  2220
   69  410.8491 60.5485   5642    44  3218  2424
   70  410.8868 60.6275   5644     2  2856  2788
   71  410.8902 60.6264   5558    86  3375  2183
   72  410.8501 60.5518   5593    35  3313  2280
   73  410.6532 60.5012   5546    47  3472  2074
   74  410.7802 60.5204   5512    34  2974  2538
   75  410.7818 60.5179   5571    59  3018  2553
   76  410.8870 60.6271   5587    16  3324  2263
   77  410.8892 60.6265   5501    86  2965  2536
   78  410.8473 60.5536   5612   111  2870  2742
   79  410.7898 60.5008   5630    18  2958  2672
   80  410.7224 60.4689   5520   110  3356  2164
   81  410.8444 60.5542   5558    38  2950  2608
   82  410.7227 60.4699   5522    36  2878  2644
   83  410.8485 60.5518   5608    86  2830  2778
   84  410.8468 60.5525   5560    48  3205  2355
   85  410.7107 60.5539   5546    14  2926  2620
   86  410.7810 60.5210   5545     1  2877  2668
   87  410.7491 60.6315   5466    79  3204  2262
   88  410.8894 60.6251   5510    44  2930  2580
   89  410.8904 60.6271   5476    34  3229  2247
   90  410.8868 60.6293   5504    28  3028  2476
   91  410.7226 60.4710   5546    42  3231  2315
   92  410.7217 60.4685   5522    24  2888  2634
   93  410.8472 60.5503   5530     8  3356  2174
   94  410.7249 60.4658   5529     1  3229  2300
   95  410.8890 60.6277   5539    10  2965  2574
   96  410.8198 60.5978   5564    25  3245  2319
   97  410.8192 60.5982   5547    17  2962  2585
   98  410.8183 60.5962   5462    85  2921  2541
   99  410.8476 60.5525   5530    68  2972  2558
  100  410.8489 60.5516   5526     4  2727  2799
  101  410.8891 60.6259   5488    38  3277  2211
  102  410.8869 60.6247   5465    23  3252  2213
  103  410.8864 60.6259   5573   108  2814  2759
  104  410.7793 60.5207   5513    60  3193  2320
  105  410.7237 60.4697   5437    76  2901  2536
  106  410.8886 60.6305   5492    55  2940  2552
  107  410.8874 60.6278   5541    49  2929  2612
  108  410.7889 60.4996   5512    29  3306  2206
  109  410.8481 60.5492   5555    43  2789  2766
  110  410.8192 60.5972   5481    74  2874  2607
  111  410.7890 60.4994   5513    32  2899  2614
  112  410.8208 60.5961   5411   102  3214  2197
  113  410.8877 60.6278   5473    62  3309  2164
  114  410.7237 60.4686   5418    55  3231  2187
  115  410.7499 60.6335   5372    46  2882  2490
  116  410.8476 60.5513   5498   126  3322  2176
  117  410.8203 60.5985   5359   139  2778  2581
  118  410.8900 60.6265   5450    91  3145  2305
  119  410.8189 60.5974   5413    37  2797  2616
  120  410.8185 60.5958   5366    47  2901  2465
  121  410.7479 60.6338   5462    96  3149  2313
  122  410.6557 60.4996   5367    95  3148  2219
  123  410.8879 60.6274   5413    46  2874  2539
  124  410.8899 60.6244   5395    18  2749  2646
  125  410.8887 60.6297   5393     2  3199  2194
  126  410.8871 60.6254   5408    15  3133  2275
  127  410.7487 60.6322   5358    50  2745  2613
  128  410.8863 60.6298   5387    29  2740  2647
  129  410.8904 60.6251   5403    16  2938  2465
  130  410.8909 60.6272   5331    72  2815  2516
  131  410.8883 60.6266   5400    69  3283  2117
  132  410.7798 60.5214   5367    33  2936  2431
  133  410.8194 60.5969   5352    15  2745  2607
  134  410.8201 60.5945   5339    13  2707  2632
  135  410.8882 60.6266   5324    15  3115  2209
  136  410.8880 60.6278   5312    12  3252  2060
  137  410.8209 60.5963   5301    11  2850  2451
  138  410.8872 60.6265   5350    49  2846  2504
  139  410.7108 60.5538   5378    28  3134  2244
  140  410.8195 60.5973   5455    77  3108  2347
  141  410.8910 60.6264   5443    12  3092  2351
  142  410.8220 60.5951   5349    94  2871  2478
  143  410.8872 60.6250   5378    29  3126  2252
  144  410.7918 60.4956   5401    23  2654  2747
  145  410.7235 60.4678   5371    30  2917  2454
  146  410.8484 60.5496   5388    17  2881  2507
  147  410.8877 60.6294   5371    17  2837  2534
  148  410.8921 60.6259   5376     5  3267  2109
  149  410.9106 60.4978   5395    19  2791  2604
  150  410.7234 60.4686   5332    63  3189  2143
  151  410.7234 60.4677   5423    91  3179  2244
  152  410.8880 60.6255   5416     7  2851  2565
  153  410.8892 60.6289   5409     7  3118  2291
  154  410.8878 60.6270   5443    34  2833  2610
  155  410.7894 60.5007   5443     0  2836  2607
  156  410.6518 60.5014   5421    22  2880  2541
  157  410.8875 60.6254   5420     1  2715  2705
  158  410.8879 60.6266   5398    22  3208  2190
  159  410.8904 60.6253   5368    30  2692  2676
  160  410.8903 60.6269   5450    82  3101  2349
  161  410.8477 60.5532   5456     6  2704  2752
  162  410.7811 60.5223   5350   106  3105  2245
  163  410.8862 60.6270   5357     7  3065  2292
  164  410.8490 60.5505   5406    49  3077  2329
  165  410.8899 60.6292   5377    29  3065  2312
  166  410.8890 60.6303   5343    34  2870  2473
  167  410.8892 60.6283   5383    40  3155  2228
  168  410.8870 60.6267   5345    38  2715  2630
  169  410.8866 60.6266   5402    57  2652  2750
  170  410.8889 60.6256   5435    33  2863  2572
  171  410.8901 60.6277   5386    49  2831  2555
  172  410.8898 60.6252   5350    36  2803  2547
  173  410.8869 60.6270   5379    29  3125  2254
  174  410.8185 60.5970   5354    25  3215  2139
  175  410.8857 60.6290   5361     7  3197  2164
  176  410.8887 60.6295   5318    43  2828  2490
  177  410.8492 60.5537   5434   116  3103  2331
  178  410.8491 60.5519   5439     5  3090  2349
  179  410.8479 60.5513   5348    91  3074  2274
  180  410.7803 60.5202   5340     8  2796  2544
  181  410.8857 60.6289   5380    40  2659  2721
  182  410.8884 60.6288   5349    31  2900  2449
  183  410.8892 60.6281   5312    37  3077  2235
  184  410.8863 60.6286   5333    21  3125  2208
  185  410.8210 60.5961   5268    65  3196  2072
  186  410.8860 60.6278   5348    80  2813  2535
  187  410.8864 60.6276   5298    50  3122  2176
  188  410.8206 60.6670   5266    32  3226  2040
  189  410.7518 60.6351   5259     7  2820  2439
  190  410.8882 60.6278   5275    16  3204  2071
  191  410.8877 60.6272   5228    47  3149  2079
  192  410.7484 60.6346   5266    38  3037  2229
  193  410.8879 60.6273   5271     5  2717  2554
  194  410.8864 60.6278   5268     3  3075  2193
  195  410.8208 60.6660   5269     1  2817  2452
  196  410.8207 60.6001   5223    46  2843  2380
  197  410.8871 60.6305   5310    87  2739  2571
  198  410.7113 60.5548   5248    62  3071  2177
  199  410.8893 60.6268   5286    38  2613  2673
  200  410.8900 60.6303   5201    85  3172  2029
  201  410.8901 60.6286   5282    81  3157  2125
  202  410.8197 60.5964   5199    83  3115  2084
  203  410.8868 60.6257   5327   128  2799  2528
  204  410.8887 60.6291   5276    51  2677  2599
  205  410.8889 60.6260   5303    27  2957  2346
  206  410.8891 60.6285   5256    47  3033  2223
  207  410.8883 60.6264   5285    29  2748  2537
  208  410.8877 60.6274   5271    14  2740  2531
  209  410.8866 60.6266   5239    32  3009  2230
  210  410.7496 60.6310   5279    40  3061  2218
  211  410.8894 60.6281   5244    35  2767  2477
  212  410.8904 60.6257   5270    26  2635  2635
  213  410.8909 60.6297   5224    46  3086  2138
  214  410.8887 60.6282   5235    11  2676  2559
  215  410.8200 60.6630   5214    21  3001  2213
  216  410.8504 60.5494   5249    35  3100  2149
  217  410.8873 60.6278   5260    11  2781  2479
  218  410.8880 60.6248   5265     5  2764  2501
  219  410.8899 60.6253   5339    74  2710  2629
  220  410.8865 60.6300   5329    10  3093  2236
  221  410.8887 60.6263   5302    27  2743  2559
  222  410.7806 60.5223   5337    35  2816  2521
  223  410.8887 60.6260   5285    52  2705  2580
  224  410.8877 60.6301   5309    24  3090  2219
  225  410.8890 60.6285   5249    60  2718  2531
  226  410.8867 60.6258   5296    47  3061  2235
  227  410.8481 60.5502   5304     8  2977  2327
  228  410.8477 60.5529   5298     6  2550  2748
  229  410.8880 60.6266   5305     7  2526  2779
  230  410.8888 60.6279   5304     1  2961  2343
  231  410.8897 60.6279   5317    13  3056  2261
  232  410.8888 60.6219   5257    60  2749  2508
  233  410.8875 60.6271   5306    49  2725  2581
  234  410.8886 60.6261   5245    61  2759  2486
  235  410.8899 60.6271   5320    75  2554  2766
  236  410.8916 60.6259   5275    45  2988  2287
  237  410.8866 60.6305   5293    18  3100  2193
  238  410.8888 60.6228   5294     1  3094  2200
  239  410.8502 60.5495   5253    41  2937  2316
  240  410.8201 60.5958   5220    33  2959  2261
  241  410.8889 60.6234   5250    30  2925  2325
  242  410.8911 60.6273   5271    21  2609  2662
  243  410.8930 60.6254   5273     2  2731  2542
  244  410.8906 60.6244   5285    12  2752  2533
  245  410.8871 60.6277   5226    59  3042  2184
  246  410.8913 60.6262   5203    23  2668  2535
  247  410.8904 60.6250   5219    16  2531  2688
  248  410.8905 60.6281   5228     9  2952  2276
  249  410.8899 60.6289   5231     3  2580  2651
  250  410.8897 60.6278   5184    47  2933  2251
  251  410.8197 60.6643   5207    23  2983  2224
  252  410.8887 60.6274   5221    14  2989  2232
  253  410.8903 60.6296   5200    21  2717  2483
  254  410.8898 60.6287   5118    82  2904  2214
  255  410.8892 60.6261   5201    83  2941  2260
  256  410.8479 60.5519   5167    34  2678  2489
  257  410.8874 60.6287   5189    22  2574  2615
  258  410.8887 60.6307   5154    35  2577  2577
  259  410.8930 60.6286   5150     4  2719  2431
  260  410.8917 60.6271   5203    53  2738  2465
  261  410.8886 60.6265   5175    28  2682  2493
  262  410.8887 60.6255   5228    53  2938  2290
  263  410.8495 60.5506   5321    93  2564  2757
  264  410.8914 60.6281   5221   100  2981  2240
  265  410.8917 60.6291   5170    51  2946  2224
  266  410.8922 60.6278   5187    17  3014  2173
  267  410.8904 60.6235   5240    53  3000  2240
  268  410.8866 60.6266   5144    96  2692  2452
  269  410.8218 60.5957   5186    42  2679  2507
  270  410.8927 60.6289   5147    39  2660  2487
  271  410.8919 60.6277   5203    56  2693  2510
  272  410.8941 60.6316   5151    52  2858  2293
  273  410.9536 60.5763   5136    15  2921  2215
  274  410.8872 60.6271   5198    62  2658  2540
  275  410.8874 60.6273   5171    27  3011  2160
  276  410.8868 60.6282   5178     7  2946  2232
  277  410.9552 60.5772   5120    58  2622  2498
  278  410.8895 60.6289   5096    24  2733  2363
  279  410.8875 60.6286   5135    39  2633  2502
  280  410.8902 60.6269   5108    27  2899  2209
  281  410.8879 60.6246   5118    10  2862  2256
  282  410.8898 60.6291   5093    25  3004  2089
  283  410.8921 60.6316   5115    22  2651  2464
  284  410.8906 60.6283   5127    12  2528  2599
  285  410.8881 60.6277   5156    29  2676  2480
  286  410.8890 60.6272   5075    81  2712  2363
  287  410.8906 60.6267   5145    70  2913  2232
  288  410.8911 60.6282   5136     9  2727  2409
  289  410.8926 60.6283   5155    19  2855  2300
  290  410.8904 60.6273   5135    20  3006  2129
  291  410.8883 60.6277   5173    38  2962  2211
  292  410.8893 60.6296   5167     6  2906  2261
  293  410.8891 60.6277   5129    38  2679  2450
  294  410.8901 60.6263   5116    13  2840  2276
  295  410.8914 60.6278   5115     1  2721  2394
  296  410.8896 60.6285   5157    42  2943  2214
  297  410.8878 60.6280   5160     3  2507  2653
  298  410.7505 60.6352   5087    73  2922  2165
  299  410.8871 60.6295   5104    17  2919  2185
  300  410.8893 60.6308   5106     2  2920  2186
  301  410.8882 60.6312   5058    48  2685  2373
  302  410.8884 60.6283   5098    40  2473  2625
  303  410.8206 60.6011   5029    69  2850  2179
  304  410.7495 60.6317   5038     9  2946  2092
  305  410.8216 60.6653   5059    21  2468  2591
  306  410.8225 60.6685   5021    38  2624  2397
  307  410.8910 60.6277   5075    54  2496  2579
  308  410.8899 60.6280   5041    34  2469  2572
  309  410.8890 60.6262   5063    22  2598  2465
  310  410.7503 60.6340   5032    31  2878  2154
  311  410.8930 60.6301   5041     9  2942  2099
  312  410.8903 60.6314   5003    38  3004  1999
  313  410.8901 60.6289   5051    48  2923  2128
  314  410.8218 60.5929   5007    44  2626  2381
  315  410.8890 60.6270   5039    32  2474  2565
  316  410.8884 60.6271   5039     0  2563  2476
  317  410.8891 60.6301   5027    12  2527  2500
  318  410.8908 60.6300   5028     1  2882  2146
  319  410.8896 60.6301   4927   101  2594  2333
  320  410.8915 60.6274   5002    75  2583  2419
  321  410.8838 60.5413   4985    17  2559  2426
  322  410.8896 60.6261   5061    76  2466  2595
  323  410.8905 60.6299   5010    51  2601  2409
  324  410.8884 60.6294   5023    13  2590  2433
  325  410.8890 60.6294   5036    13  2585  2451
  326  410.8909 60.6290   5023    13  2568  2455
  327  410.8868 60.6288   5091    68  2792  2299
  328  410.8892 60.6277   5067    24  2892  2175
  329  410.8875 60.6295   5016    51  2582  2434
  330  410.8902 60.6283   5093    77  2572  2521
  331  410.8913 60.6289   5075    18  2922  2153
  332  410.8894 60.6290   5045    30  2504  2541
  333  410.8206 60.5988   5010    35  2958  2052
  334  410.8215 60.6635   5030    20  2916  2114
  335  410.8203 60.5994   4972    58  2588  2384
  336  410.8901 60.6290   4976     4  2563  2413
  337  410.9549 60.5776   4986    10  2763  2223
  338  410.8902 60.6318   5024    38  2836  2188
  339  410.8898 60.6294   4997    27  2653  2344
  340  410.8888 60.6289   4987    10  2610  2377
  341  410.8889 60.6307   4984     3  2582  2402
  342  410.9556 60.5774   4991     7  2448  2543
  343  410.8905 60.6312   4974    17  2915  2059
  344  410.9536 60.5779   5012    38  2606  2406
  345  410.8914 60.6296   4906   106  2434  2472
  346  410.8219 60.5971   4962    56  2423  2539
  347  410.8919 60.6280   5027    65  2902  2125
  348  410.9541 60.5785   4960    67  2383  2577
  349  410.9559 60.5792   4947    13  2761  2186
  350  410.9536 60.5766   4979    32  2618  2361
  351  410.9516 60.5769   4895    84  2796  2099
  352  410.8908 60.6306   5027   132  2886  2141
  353  410.8913 60.6324   4978    49  2530  2448
  354  410.8921 60.6289   4954    24  2566  2388
  355  410.9549 60.5812   4993    39  2531  2462
  356  410.8895 60.6292   4969    24  2587  2382
  357  410.8895 60.6298   4977     8  2950  2027
  358  410.8883 60.6277   5037    60  2846  2191
  359  410.8920 60.6329   4997    40  2921  2076
  360  410.9545 60.5795   4921    76  2762  2159
  361  410.9536 60.5794   4942    21  2772  2170
  362  410.8209 60.6653   4952    10  2546  2406
  363  410.8890 60.6291   4979    27  2408  2571
  364  410.8212 60.5994   4937    42  2922  2015
  365  410.8909 60.6303   4949    12  2628  2321
  366  410.8229 60.6661   4937    12  2546  2391
  367  410.8864 60.6160   4914    23  2763  2151
  368  410.7501 60.6366   4963    49  2543  2420
  369  410.8894 60.6291   4909    54  2375  2534
  370  410.8904 60.6320   4884    25  2811  2073
  371  410.7966 60.7494   4889     5  2772  2117
  372  410.9550 60.5807   4957    68  2942  2015
  373  410.9555 60.5789   4928    29  2707  2221
  374  410.8218 60.5999   4858    70  2520  2338
  375  410.7528 60.6363   4878    20  2558  2320
  376  410.7519 60.6364   4884     6  2923  1961
  377  410.8862 60.6161   4902    18  2340  2562
  378  410.9539 60.5803   4850    52  2519  2331
  379  410.8916 60.6319   4898    48  2533  2365
  380  410.7498 60.6375   4916    18  2767  2149
  381  410.7511 60.6359   4863    53  2549  2314
  382  410.9537 60.5800   4880    17  2615  2265
  383  410.9547 60.5818   4889     9  2467  2422
  384  410.9548 60.5806   4838    51  2527  2311
  385  410.9528 60.5767   4868    30  2565  2303
  386  410.8906 60.6307   4890    22  2980  1910
  387  410.7505 60.6378   4906    16  2527  2379
  388  410.8599 60.6965   4810    96  2794  2016
  389  410.9557 60.5839   4869    59  2575  2294
  390  410.8862 60.6159   4843    26  2517  2326
  391  410.8911 60.6327   4889    46  2514  2375
  392  410.7496 60.6359   4842    47  2330  2512
  393  410.8234 60.6689   4872    30  2904  1968
  394  410.8855 60.6141   4867     5  2467  2400
  395  410.9559 60.5801   4869     2  2497  2372
  396  410.8235 60.6664   4883    14  2539  2344
  397  410.8882 60.6319   4920    37  2897  2023
  398  410.9545 60.5785   4899    21  2342  2557
  399  410.8858 60.6147   4873    26  2727  2146
  400  410.9543 60.5796   4856    17  2343  2513
  401  410.8916 60.6339   4969   113  2510  2459
  402  410.8901 60.6315   4833   136  2356  2477
  403  410.8905 60.6325   4870    37  2649  2221
  404  410.8224 60.6657   4823    47  2660  2163
  405  410.8857 60.6147   4811    12  2522  2289
  406  410.8862 60.6176   4810     1  2661  2149
  407  410.9537 60.5823   4823    13  2657  2166
  408  410.8907 60.6329   4810    13  2690  2120
  409  410.8229 60.6644   4848    38  2477  2371
  410  410.8898 60.6305   4815    33  2294  2521
  411  410.8130 60.5815   4810     5  2477  2333
  412  410.8241 60.6668   4859    49  2478  2381
  413  410.8909 60.6316   4862     3  2461  2401
  414  410.9552 60.5793   4871     9  2423  2448
  415  410.8903 60.6304   4825    46  2480  2345
  416  410.8139 60.5801   4774    51  2677  2097
  417  410.8857 60.6128   4832    58  2493  2339
  418  410.7969 60.7502   4807    25  2322  2485
  419  410.8929 60.6321   4794    13  2648  2146
  420  410.8909 60.6319   4756    38  2442  2314
  421  410.8904 60.6329   4865   109  2624  2241
  422  410.9537 60.5784   4842    23  2441  2401
  423  410.7516 60.6363   4824    18  2407  2417
  424  410.9547 60.5825   4843    19  2467  2376
  425  410.9553 60.5813   4856    13  2685  2171
  426  410.9533 60.5778   4785    71  2611  2174
  427  410.7524 60.6357   4817    32  2610  2207
  428  410.8912 60.6309   4848    31  2285  2563
  429  410.9536 60.5812   4826    22  2454  2372
  430  410.8924 60.6333   4742    84  2796  1946
  431  410.8924 60.6351   4865   123  2767  2098
  432  410.9568 60.5807   4844    21  2486  2358
  433  410.8931 60.6317   4828    16  2496  2332
  434  410.8870 60.6161   4784    44  2635  2149
  435  410.8908 60.6323   4806    22  2461  2345
  436  410.8931 60.6345   4843    37  2642  2201
  437  410.9555 60.5790   4825    18  2401  2424
  438  410.9574 60.5823   4795    30  2438  2357
  439  410.8855 60.6128   4834    39  2493  2341
  440  410.9543 60.5789   4842     8  2786  2056
  441  410.8857 60.6149   4763    79  2622  2141
  442  410.8919 60.6342   4807    44  2280  2527
  443  410.8920 60.6306   4814     7  2801  2013
  444  410.9563 60.5829   4772    42  2597  2175
  445  410.9524 60.5772   4803    31  2647  2156
  446  410.8237 60.6668   4759    44  2794  1965
  447  410.8915 60.6347   4826    67  2670  2156
  448  410.8909 60.6323   4743    83  2437  2306
  449  410.9539 60.5816   4754    11  2308  2446
  450  410.8879 60.6173   4794    40  2556  2238
  451  410.8862 60.6162   4751    43  2621  2130
  452  410.8854 60.6158   4824    73  2449  2375
  453  410.8905 60.6348   4805    19  2305  2500
  454  410.8934 60.6363   4793    12  2400  2393
  455  410.8644 60.7010   4762    31  2539  2223
  456  410.8243 60.6688   4776    14  2315  2461
  457  410.8239 60.6693   4766    10  2824  1942
  458  410.8917 60.6354   4802    36  2253  2549
  459  410.9525 60.8363   4786    16  2627  2159
  460  410.9289 60.7391   4711    75  2398  2313
  461  410.8650 60.7005   4777    66  2570  2207
  462  410.9548 60.5793   4738    39  2409  2329
  463  410.8915 60.6325   4758    20  2361  2397
  464  410.9568 60.6704   4772    14  2426  2346
  465  410.9565 60.6694   4774     2  2164  2610
  466  410.9577 60.5805   4844    70  2720  2124
  467  411.0215 60.6177   4753    91  2349  2404
  468  410.8859 60.6169   4752     1  2607  2145
  469  410.8911 60.6313   4808    56  2396  2412
  470  410.8240 60.6671   4705   103  2533  2172
  471  410.9760 60.7513   4750    45  2214  2536
  472  411.0209 60.6162   4695    55  2506  2189
  473  410.9302 60.7391   4708    13  2722  1986
  474  410.9554 60.5843   4760    52  2203  2557
  475  410.8225 60.6688   4757     3  2349  2408
  476  410.7968 60.7501   4794    37  2597  2197
  477  411.0213 60.7857   4699    95  2587  2112
  478  410.9562 60.5833   4746    47  2334  2412
  479  410.9563 60.5824   4719    27  2222  2497
  480  410.8871 60.6163   4725     6  2392  2333
  481  410.8160 60.5804   4656    69  2187  2469
  482  410.8917 60.6339   4716    60  2591  2125
  483  410.8884 60.6166   4731    15  2557  2174
  484  410.8827 60.7858   4724     7  2502  2222
  485  411.0238 60.7842   4702    22  2546  2156
  486  410.8902 60.6312   4756    54  2211  2545
  487  410.8674 60.7099   4740    16  2337  2403
  488  410.9551 60.5822   4759    19  2411  2348
  489  411.0223 60.6197   4750     9  2224  2526
  490  410.8634 60.7008   4706    44  2536  2170
  491  410.9503 60.8296   4698     8  2526  2172
  492  410.8144 60.8355   4698     0  2503  2195
  493  410.8230 60.6700   4712    14  2344  2368
  494  410.9561 60.5836   4765    53  2682  2083
  495  411.0235 60.7887   4748    17  2517  2231
  496  410.9504 60.8290   4645   103  2575  2070
  497  410.9540 60.7446   4695    50  2329  2366
  498  410.8936 60.6348   4767    72  2326  2441
  499  410.8860 60.6153   4740    27  2355  2385
