# Supplementary material for: Maximum likelihood-based estimation of diffusion coefficient is quick and reliable method for analyzing estradiol actions on surface receptor movements
Source: Front Neuroinform. 2023 Mar 8;17:1005936. doi: 10.3389/fninf.2023.1005936 (PMC10031098; doi:10.3389/fninf.2023.1005936)
Supplement: Supplementary file 3 [file Data_Sheet_3.ZIP › 01-measured/00-Immobile/RoomTemperature/workstate_12_0006.dat]

    0  437.2494 60.3317   4376     0  3191  1185
    1  437.2003 59.9995   4362    14  2974  1388
    2  437.2001 59.9997   4323    39  3158  1165
    3  437.1819 59.8186   4404    81  3443   961
    4  437.2006 60.0002   4303   101  3020  1283
    5  437.0012 60.0004   4377    74  4125   252
    6  437.0011 60.0004   4317    60  4074   243
    7  437.1821 59.8189   4350    33  3145  1205
    8  437.2004 59.9998   4303    47  3470   833
    9  437.0015 59.9996   4336    33  2981  1355
   10  437.0015 59.9997   4359    23  3623   736
   11  437.1267 59.8757   4310    49  3163  1147
   12  437.4993 60.0001   4284    26  4167   117
   13  437.1259 59.8755   4359    75  3506   853
   14  437.2005 59.9999   4356     3  3149  1207
   15  437.0007 59.9996   4322    34  3453   869
   16  437.3836 60.3833   4378    56  3576   802
   17  437.0020 60.0001   4380     2  3482   898
   18  437.3334 60.2489   4309    71  3578   731
   19  437.0019 60.0001   4352    43  3325  1027
   20  437.0013 60.0000   4380    28  3091  1289
   21  437.2000 60.0000   4291    89  2926  1365
   22  437.0014 60.0003   4301    10  3133  1168
   23  437.2002 59.9998   4365    64  4105   260
   24  437.1824 60.1804   4331    34  3630   701
   25  437.2003 60.0000   4270    61  3106  1164
   26  437.1818 59.8185   4359    89  2966  1393
   27  437.1998 59.9994   4291    68  4064   227
   28  437.2000 59.9998   4274    17  3407   867
   29  437.1667 59.9997   4352    78  3611   741
   30  437.3064 59.9233   4347     5  3107  1240
   31  437.2000 59.9995   4304    43  3626   678
   32  437.1663 60.0003   4392    88  3389  1003
   33  437.2493 59.6684   4351    41  3136  1215
   34  437.3325 60.2485   4343     8  4136   207
   35  437.3838 60.3825   4375    32  3431   944
   36  437.3838 60.3826   4318    57  3535   783
   37  437.0013 59.9997   4289    29  3589   700
   38  437.0010 59.9999   4347    58  3170  1177
   39  437.2006 60.0000   4362    15  2969  1393
   40  437.2002 60.0002   4299    63  3433   866
   41  437.1826 60.1806   4334    35  3122  1212
   42  437.1823 60.1813   4312    22  3138  1174
   43  437.1262 59.8754   4302    10  2912  1390
   44  437.0010 59.9999   4268    34  3546   722
   45  437.0014 59.9999   4240    28  3575   665
   46  437.1823 60.1813   4267    27  2975  1292
   47  437.2005 60.0000   4290    23  2913  1377
   48  437.4995 60.0005   4296     6  4039   257
   49  437.0015 60.0004   4328    32  3133  1195
   50  437.2004 60.0001   4287    41  4033   254
   51  437.0010 60.0003   4265    22  3339   926
   52  437.1825 60.1806   4276    11  3405   871
   53  437.2007 59.9996   4212    64  3072  1140
   54  437.3336 59.8894   4258    46  3352   906
   55  437.0012 60.0004   4221    37  2898  1323
   56  437.1260 59.8759   4237    16  3363   874
   57  437.2860 60.0001   4243     6  3438   805
   58  437.2007 60.0000   4275    32  3375   900
   59  437.0012 59.9998   4285    10  3587   698
   60  437.2009 59.9999   4238    47  3354   884
   61  437.2000 60.0000   4278    40  3382   896
   62  437.2000 60.0003   4237    41  3100  1137
   63  437.2001 60.0005   4201    36  2902  1299
   64  437.2006 60.0001   4277    76  3374   903
   65  437.2865 60.0005   4226    51  3898   328
   66  437.0016 59.9998   4228     2  3340   888
   67  437.0012 60.0004   4261    33  3053  1208
   68  437.2001 60.0005   4225    36  3025  1200
   69  437.1821 60.1811   4200    25  3988   212
   70  437.3332 60.2491   4225    25  2856  1369
   71  437.0011 59.9999   4225     0  3566   659
   72  437.2007 60.0000   4303    78  3946   357
   73  437.1818 59.8192   4256    47  3364   892
   74  437.2001 59.9996   4301    45  3382   919
   75  437.1997 59.9997   4273    28  3571   702
   76  437.1816 59.8194   4288    15  3401   887
   77  437.1820 60.1808   4243    45  3359   884
   78  437.2864 60.0005   4208    35  3555   653
   79  437.1817 60.1810   4278    70  3326   952
   80  437.0013 59.9999   4242    36  2857  1385
   81  437.1666 60.0000   4290    48  3325   965
   82  437.1260 59.8754   4224    66  3344   880
   83  437.1256 59.8753   4222     2  3333   889
   84  437.0016 60.0002   4236    14  3944   292
   85  437.3333 60.2489   4323    87  3501   822
   86  437.3838 60.3822   4281    42  3961   320
   87  437.3640 60.0902   4249    32  3961   288
   88  437.4993 60.2845   4278    29  3377   901
   89  437.3851 60.3828   4245    33  3337   908
   90  437.3634 60.0906   4272    27  3307   965
   91  437.1821 60.1806   4243    29  3881   362
   92  437.1821 60.1805   4236     7  3341   895
   93  437.2011 60.0005   4243     7  3303   940
   94  437.0018 60.0008   4236     7  3347   889
   95  437.3076 60.0763   4242     6  3310   932
   96  437.4657 60.1326   4303    61  2866  1437
   97  437.3324 60.2483   4309     6  3088  1221
   98  437.0013 60.0007   4189   120  3315   874
   99  437.4995 60.0003   4210    21  3313   897
  100  437.3843 60.3829   4271    61  3604   667
  101  437.3842 60.3836   4223    48  3308   915
  102  437.3832 60.3823   4215     8  3327   888
  103  437.4273 60.0003   4282    67  3077  1205
  104  437.1817 60.1811   4260    22  3306   954
  105  437.2502 60.3326   4246    14  3463   783
  106  437.1822 60.1811   4227    19  2833  1394
  107  437.4993 60.0002   4224     3  3346   878
  108  437.3841 60.3826   4270    46  3057  1213
  109  437.0011 60.0009   4169   101  2861  1308
  110  437.3833 60.3821   4269   100  3457   812
  111  437.0016 60.0005   4211    58  3293   918
  112  437.3337 59.8895   4198    13  2988  1210
  113  437.2006 59.9999   4164    34  3010  1154
  114  437.3639 60.0903   4214    50  3008  1206
  115  437.2001 60.0002   4188    26  2781  1407
  116  437.0015 60.0006   4176    12  3456   720
  117  437.4994 60.0007   4201    25  3962   239
  118  437.4998 60.4982   4184    17  3465   719
  119  437.3340 59.8895   4167    17  3329   838
  120  437.0018 60.0007   4166     1  3972   194
  121  437.1263 60.1251   4164     2  3933   231
  122  437.2863 60.0005   4135    29  2992  1143
  123  437.4997 60.0003   4099    36  2841  1258
  124  437.5000 60.1991   4145    46  3454   691
  125  437.4997 60.0005   4109    36  3901   208
  126  437.1997 60.0000   4140    31  3241   899
  127  437.2863 60.0005   4089    51  3479   610
  128  437.3337 60.1109   4158    69  3470   688
  129  437.1263 60.1252   4054   104  3406   648
  130  437.4998 60.0002   4070    16  3440   630
  131  437.4995 60.1994   4135    65  3275   860
  132  437.2006 60.0003   4154    19  3225   929
  133  437.0015 60.0005   4122    32  3395   727
  134  437.0016 60.0002   4046    76  2807  1239
  135  437.6655 60.1110   4092    46  2786  1306
  136  437.3337 60.1111   4078    14  3225   853
  137  437.2004 60.0005   4082     4  3850   232
  138  437.3340 59.8897   4076     6  3252   824
  139  437.0018 60.0002   4132    56  2963  1169
  140  437.4545 60.3621   4063    69  3436   627
  141  437.3849 60.3828   4104    41  3840   264
  142  437.4543 60.3623   4081    23  2763  1318
  143  437.2861 60.0007   4052    29  3199   853
  144  437.2864 60.0006   4110    58  2821  1289
  145  437.2864 60.0003   4086    24  3212   874
  146  437.3638 60.0910   4051    35  3442   609
  147  437.2017 60.0001   4038    13  2793  1245
  148  437.2012 60.0003   4069    31  3383   686
  149  437.2862 60.0004   4075     6  3280   795
  150  437.3335 59.8897   4094    19  3845   249
  151  437.0016 60.0006   4045    49  3365   680
  152  437.2012 60.0006   4040     5  2792  1248
  153  437.3850 60.3825   4091    51  2928  1163
  154  437.4998 60.0000   4068    23  3885   183
  155  437.4998 60.0007   4045    23  2914  1131
  156  437.4993 60.0005   4057    12  3226   831
  157  437.2009 60.0002   4020    37  3417   603
  158  437.3843 60.3828   4024     4  3199   825
  159  437.3845 60.3833   4024     0  3822   202
  160  437.4997 60.1993   4080    56  2927  1153
  161  437.1822 60.1810   4144    64  3855   289
  162  437.4993 60.0004   4070    74  3194   876
  163  437.1826 60.1814   4079     9  3156   923
  164  437.4997 60.0008   4026    53  3873   153
  165  437.6657 60.1108   4066    40  2953  1113
  166  437.4998 60.0005   4047    19  3220   827
  167  437.4999 60.0008   4056     9  3422   634
  168  437.0017 60.0003   3999    57  3167   832
  169  437.2012 59.9999   4019    20  2798  1221
  170  437.3339 60.1108   4050    31  3827   223
  171  437.2865 60.0008   4006    44  3392   614
  172  437.2862 60.0000   4068    62  2715  1353
  173  437.2862 60.0005   4037    31  3188   849
  174  437.2005 59.9998   4004    33  3842   162
  175  437.2004 60.0000   4086    82  2907  1179
  176  437.3636 60.0909   4027    59  3208   819
  177  437.2867 60.0006   4005    22  3218   787
  178  437.2864 60.0013   3999     6  2769  1230
  179  437.3639 60.0907   4011    12  3401   610
  180  437.1261 60.1253   4045    34  2869  1176
  181  437.4994 60.0005   4023    22  3197   826
  182  437.1826 60.1810   4071    48  3382   689
  183  437.6659 60.1110   3986    85  3206   780
  184  437.2866 60.0004   4048    62  3817   231
  185  437.4998 60.4982   3994    54  3859   135
  186  437.2003 60.0001   4001     7  3197   804
  187  437.2861 60.0002   4031    30  3325   706
  188  437.2863 60.0004   3972    59  3211   761
  189  437.3641 60.0908   4022    50  3218   804
  190  437.6656 60.1111   3973    49  2902  1071
  191  437.2861 60.0006   3910    63  3313   597
  192  437.2008 60.0002   3958    48  3146   812
  193  437.2866 60.0001   3899    59  3354   545
  194  437.2856 60.0003   3935    36  3819   116
  195  437.0018 60.0007   4038   103  2881  1157
  196  437.2865 60.0008   3965    73  3818   147
  197  437.1264 60.1248   3900    65  2704  1196
  198  437.2858 60.0007   3935    35  3070   865
  199  437.2861 60.0003   3940     5  3770   170
  200  437.2863 60.0005   3982    42  2819  1163
  201  437.3336 59.8897   3916    66  3130   786
  202  437.1256 60.1245   3963    47  3779   184
  203  437.2009 60.0002   3952    11  3801   151
  204  437.0018 60.0002   3952     0  3325   627
  205  437.2863 60.0005   3948     4  2712  1236
  206  437.4995 60.0005   3893    55  2629  1264
  207  437.4995 60.0007   3938    45  3128   810
  208  437.0019 60.0004   3881    57  3111   770
  209  437.2858 60.0005   3915    34  2698  1217
  210  437.2863 60.0002   3913     2  3320   593
  211  437.3999 60.1996   3874    39  2682  1192
  212  437.2862 60.0010   3918    44  3770   148
  213  437.2001 60.0001   3918     0  3746   172
  214  437.2002 60.0006   3911     7  3308   603
  215  437.1260 60.1251   3879    32  3302   577
  216  437.2858 60.0007   3883     4  2866  1017
  217  437.2861 60.0006   3884     1  2820  1064
  218  437.2861 60.0005   3892     8  3039   853
  219  437.3332 60.1112   3880    12  2789  1091
  220  437.1266 60.1249   3916    36  3098   818
  221  437.2859 60.0005   3913     3  3277   636
  222  437.2861 60.0005   3920     7  3092   828
  223  437.2860 60.0002   3922     2  3066   856
  224  437.3335 60.1112   3928     6  3119   809
  225  437.3842 60.3823   3977    49  2673  1304
  226  437.1258 60.1248   3992    15  2642  1350
  227  437.2862 60.0004   3968    24  3307   661
  228  437.3329 60.2494   3942    26  3317   625
  229  437.1261 60.1254   3928    14  3128   800
  230  437.3339 60.1112   3970    42  3803   167
  231  437.1262 59.8756   3906    64  3062   844
  232  437.2859 60.0001   3902     4  3281   621
  233  437.2860 60.0003   3896     6  3118   778
  234  437.2864 60.0005   3853    43  3286   567
  235  437.0018 60.0006   3916    63  3073   843
  236  437.3851 60.3832   3929    13  3103   826
  237  437.2860 60.0005   3929     0  2875  1054
  238  437.1259 60.1252   3906    23  3108   798
  239  437.2861 60.0004   3893    13  3062   831
  240  437.3335 60.1109   3922    29  3308   614
  241  437.3336 60.1113   3890    32  2706  1184
  242  437.2008 59.9999   3956    66  2818  1138
  243  437.3337 59.8897   3903    53  2666  1237
  244  437.0014 60.0001   3875    28  3733   142
  245  437.2864 60.0004   3857    18  2636  1221
  246  437.2863 60.0005   3863     6  3099   764
  247  437.1259 60.1252   3862     1  3123   739
  248  437.2867 60.0010   3808    54  3265   543
  249  437.2863 60.0005   3865    57  3264   601
  250  437.2863 60.0004   3926    61  3724   202
  251  437.2857 60.0009   3856    70  3271   585
  252  437.2862 60.0008   3870    14  2819  1051
  253  437.2861 60.0002   3892    22  2645  1247
  254  437.4993 60.0006   3854    38  3089   765
  255  437.4994 60.0002   3947    93  3289   658
  256  437.1261 60.1249   3901    46  3290   611
  257  437.2865 60.0010   3825    76  3011   814
  258  437.2864 60.0005   3914    89  3736   178
  259  437.4997 60.0010   3870    44  2629  1241
  260  437.2861 60.0008   3870     0  3280   590
  261  437.2861 60.0003   3859    11  3086   773
  262  437.2012 60.0003   3888    29  2824  1064
  263  437.2862 60.0004   3852    36  2792  1060
  264  437.3006 60.2992   3877    25  3319   558
  265  437.4999 60.0009   3886     9  3291   595
  266  437.2864 59.9999   3777   109  3684    93
  267  437.0016 60.0007   3849    72  2815  1034
  268  437.2863 60.0003   3862    13  2642  1220
  269  437.2863 59.9999   3824    38  3290   534
  270  437.2861 60.0007   3811    13  2605  1206
  271  437.5001 60.0005   3856    45  2648  1208
  272  437.6660 60.1112   3843    13  2710  1133
  273  437.5000 60.0001   3830    13  3727   103
  274  437.1265 60.1248   3782    48  3059   723
  275  437.4998 60.0008   3877    95  3686   191
  276  437.3336 60.1112   3846    31  3057   789
  277  437.2866 60.0011   3831    15  3239   592
  278  437.2864 60.0011   3826     5  2666  1160
  279  437.2861 60.0008   3839    13  3224   615
  280  437.3338 60.1109   3840     1  3217   623
  281  437.3001 60.2993   3849     9  3030   819
  282  437.2862 60.0009   3844     5  2671  1173
  283  437.4995 60.0003   3908    64  2983   925
  284  437.4998 60.0006   3867    41  3015   852
  285  437.3643 60.0907   3885    18  3085   800
  286  437.2005 60.0002   3877     8  3291   586
  287  437.3337 59.8895   3867    10  2614  1253
  288  437.4999 60.0003   3886    19  2763  1123
  289  437.2865 60.0007   3869    17  2754  1115
  290  437.3334 60.1115   3868     1  2618  1250
  291  437.2010 60.0001   3891    23  3220   671
  292  437.1823 60.1813   3871    20  3024   847
  293  437.1262 60.1249   3895    24  2771  1124
  294  437.2006 60.0004   3825    70  2619  1206
  295  437.2866 60.0010   3840    15  2990   850
  296  437.4995 60.1994   3845     5  2941   904
  297  437.1264 60.1247   3873    28  2593  1280
  298  437.2000 60.0009   3839    34  3037   802
  299  437.2002 60.0003   3889    50  3015   874
  300  437.1260 60.1250   3838    51  2606  1232
  301  437.4997 60.0005   3842     4  2637  1205
  302  437.2015 60.0004   3865    23  3687   178
  303  437.4993 60.0005   3811    54  3603   208
  304  437.2007 60.0005   3774    37  3268   506
  305  437.1264 60.1249   3864    90  2990   874
  306  437.2865 60.0004   3785    79  3622   163
  307  437.7136 60.0006   3828    43  2724  1104
  308  437.4998 60.0006   3756    72  3008   748
  309  437.2008 60.0001   3805    49  3621   184
  310  437.4995 60.0003   3829    24  3224   605
  311  437.3338 60.1111   3767    62  2987   780
  312  437.3339 59.8898   3765     2  2976   789
  313  437.3339 60.1111   3799    34  2907   892
  314  437.1265 60.1250   3838    39  2943   895
  315  437.1263 59.8758   3826    12  2705  1121
  316  437.0013 60.0004   3825     1  2980   845
  317  437.4995 60.0001   3803    22  2906   897
  318  437.4997 60.0005   3776    27  2879   897
  319  437.4995 60.0002   3752    24  2905   847
  320  437.2865 60.0003   3772    20  3651   121
  321  437.2860 60.0006   3792    20  2692  1100
  322  437.2861 60.0005   3735    57  3011   724
  323  437.2860 60.0001   3759    24  3549   210
  324  437.1259 60.1253   3766     7  3127   639
  325  437.5004 60.0002   3764     2  3184   580
  326  437.2003 60.0003   3787    23  3155   632
  327  437.2861 60.0006   3698    89  2923   775
  328  437.2861 60.0005   3795    97  2622  1173
  329  437.3334 60.1109   3733    62  3578   155
  330  437.3342 60.1108   3773    40  3573   200
  331  437.2863 60.0005   3759    14  2981   778
  332  437.4000 60.2001   3699    60  3180   519
  333  437.2859 60.0005   3729    30  2574  1155
  334  437.0018 60.0004   3745    16  2917   828
  335  437.1262 60.1253   3739     6  3539   200
  336  437.5000 60.0005   3808    69  3650   158
  337  437.4997 60.0008   3797    11  3590   207
  338  437.6657 60.1112   3809    12  2592  1217
  339  437.4995 60.0006   3830    21  3221   609
  340  437.2864 60.0009   3784    46  2706  1078
  341  437.1264 60.1255   3803    19  3562   241
  342  437.2862 60.0009   3788    15  2945   843
  343  437.4999 59.9999   3777    11  2946   831
  344  437.2862 60.0005   3785     8  3559   226
  345  437.3847 60.3835   3812    27  3151   661
  346  437.3330 60.2495   3838    26  2715  1123
  347  437.1263 60.1254   3761    77  2563  1198
  348  437.1826 60.1814   3810    49  3582   228
  349  437.4996 60.0005   3808     2  2910   898
  350  437.2866 60.0007   3803     5  2564  1239
  351  437.3334 60.1110   3782    21  2572  1210
  352  437.3335 60.1115   3753    29  2983   770
  353  437.2867 60.0008   3749     4  2571  1178
  354  437.3336 60.2493   3762    13  3142   620
  355  437.4993 60.0005   3789    27  2962   827
  356  437.4999 60.0005   3790     1  2981   809
  357  437.3337 59.8897   3766    24  2651  1115
  358  437.0014 60.0007   3787    21  2546  1241
  359  437.2863 60.0013   3736    51  2909   827
  360  437.4999 60.0007   3845   109  2917   928
  361  437.2867 60.0014   3747    98  2856   891
  362  437.3338 60.1113   3797    50  2706  1091
  363  437.1826 60.1814   3775    22  3592   183
  364  437.3335 60.1112   3824    49  3169   655
  365  437.4546 60.3630   3800    24  2856   944
  366  437.5000 60.0002   3802     2  2935   867
  367  437.5003 60.0006   3756    46  2864   892
  368  437.3337 60.1109   3778    22  2635  1143
  369  437.2006 60.0008   3768    10  2893   875
  370  437.6662 60.1114   3764     4  2847   917
  371  437.4998 60.0002   3808    44  2879   929
  372  437.2866 60.0007   3786    22  3122   664
  373  437.2862 60.0003   3712    74  3155   557
  374  437.2008 60.0004   3754    42  2661  1093
  375  437.3337 60.1112   3752     2  2931   821
  376  437.4999 60.0010   3709    43  3079   630
  377  437.2866 60.0007   3782    73  3116   666
  378  437.4989 60.4987   3785     3  3125   660
  379  437.5000 60.0009   3766    19  2541  1225
  380  437.3336 60.1114   3712    54  2531  1181
  381  437.4999 60.0008   3728    16  2991   737
  382  437.2864 60.0012   3692    36  2876   816
  383  437.6657 60.1114   3719    27  2856   863
  384  437.5002 60.0010   3636    83  2825   811
  385  437.2011 60.0006   3732    96  3076   656
  386  437.2865 60.0009   3747    15  2935   812
  387  437.1263 60.1250   3693    54  2951   742
  388  437.5000 60.0014   3710    17  3606   104
  389  437.5002 60.0007   3681    29  2505  1176
  390  437.2866 60.0011   3674     7  3098   576
  391  437.4998 60.0014   3689    15  2865   824
  392  437.4997 60.0004   3683     6  2511  1172
  393  437.2866 60.0007   3703    20  3110   593
  394  437.4999 60.0006   3723    20  3069   654
  395  437.4999 60.0010   3681    42  2918   763
  396  437.4997 60.4986   3772    91  2657  1115
  397  437.2011 60.0006   3714    58  2902   812
  398  437.4995 60.0003   3734    20  2634  1100
  399  437.4999 60.0002   3719    15  2472  1247
  400  437.2866 60.0014   3700    19  2426  1274
  401  437.6660 60.1116   3733    33  2628  1105
  402  437.4999 60.0011   3657    76  2464  1193
  403  437.4998 60.0008   3684    27  3025   659
  404  437.4998 60.0012   3697    13  3041   656
  405  437.4998 60.0006   3708    11  2574  1134
  406  437.1677 60.1676   3674    34  2820   854
  407  437.5000 60.0012   3726    52  3510   216
  408  437.4997 60.0005   3685    41  2609  1076
  409  437.2865 60.0004   3665    20  3478   187
  410  437.2863 60.0003   3692    27  2460  1232
  411  437.2865 60.0006   3634    58  2474  1160
  412  437.2865 60.0007   3668    34  3076   592
  413  437.2864 60.0012   3694    26  3418   276
  414  437.5003 60.0006   3687     7  2912   775
  415  437.2865 60.0002   3675    12  3085   590
  416  437.4999 60.0006   3657    18  2839   818
  417  437.4998 60.0009   3629    28  2814   815
  418  437.4001 60.2005   3631     2  2556  1075
  419  437.5002 60.0006   3667    36  2867   800
  420  437.4999 60.0006   3653    14  2455  1198
  421  437.2864 60.0005   3627    26  2806   821
  422  437.4998 60.0003   3651    24  3038   613
  423  437.2860 60.0003   3630    21  2469  1161
  424  437.5001 60.0005   3620    10  3507   113
  425  437.5001 60.0006   3684    64  2551  1133
  426  437.2863 60.0007   3622    62  3001   621
  427  437.2867 60.0007   3664    42  2510  1154
  428  437.2864 60.0011   3573    91  2557  1016
  429  437.4998 60.0005   3630    57  2858   772
  430  437.4999 60.0015   3554    76  2846   708
  431  437.3335 60.1114   3628    74  3446   182
  432  437.2866 60.0003   3630     2  2780   850
  433  437.4004 60.2005   3598    32  3495   103
  434  437.4998 60.0008   3609    11  2522  1087
  435  437.5000 60.4995   3629    20  2407  1222
  436  437.2867 60.0011   3616    13  2854   762
  437  437.5002 60.0012   3619     3  2853   766
  438  437.4003 60.2008   3628     9  3442   186
  439  437.4000 60.1998   3604    24  2444  1160
  440  437.4002 60.2005   3598     6  3474   124
  441  437.3999 60.2002   3635    37  2544  1091
  442  437.5000 60.0009   3657    22  2449  1208
  443  437.7135 60.0010   3633    24  2637   996
  444  437.5000 60.0006   3631     2  2834   797
  445  437.5000 60.0006   3639     8  2433  1206
  446  437.2864 60.0006   3635     4  2412  1223
  447  437.4999 60.0004   3637     2  2820   817
  448  437.6663 60.1113   3619    18  2717   902
  449  437.7133 60.0007   3632    13  2613  1019
  450  437.5001 60.0003   3606    26  2430  1176
  451  437.4999 60.0012   3639    33  2774   865
  452  437.5000 60.0007   3617    22  3448   169
  453  437.2866 60.0005   3575    42  2357  1218
  454  437.4999 60.4995   3634    59  2756   878
  455  437.5001 60.0009   3633     1  2722   911
  456  437.6000 60.2002   3563    70  2735   828
  457  437.6658 60.1108   3671   108  3431   240
  458  437.2866 60.0011   3596    75  2548  1048
  459  437.3339 60.1116   3612    16  2525  1087
  460  437.6665 60.1113   3678    66  3087   591
  461  437.5002 60.4995   3609    69  2361  1248
  462  437.4001 60.2004   3570    39  2808   762
  463  437.2866 60.0005   3559    11  2993   566
  464  437.2866 60.0016   3583    24  3462   121
  465  437.5003 60.0008   3601    18  2404  1197
  466  437.8738 60.1261   3602     1  3028   574
  467  437.5000 60.0010   3584    18  3435   149
  468  437.4005 60.2009   3575     9  3420   155
  469  437.4996 60.4982   3601    26  2991   610
  470  437.4999 60.4987   3570    31  2303  1267
  471  437.5000 60.0011   3594    24  2615   979
  472  437.5000 60.0007   3634    40  3432   202
  473  437.5001 60.0014   3536    98  3454    82
  474  437.5002 60.0017   3568    32  2828   740
  475  437.5000 60.0009   3583    15  3013   570
  476  437.5002 60.4995   3511    72  2627   884
  477  437.5001 60.0016   3576    65  2985   591
  478  437.4999 60.4996   3570     6  2768   802
  479  437.5002 60.0012   3550    20  2844   706
  480  437.4999 60.0012   3614    64  2483  1131
  481  437.2862 60.0012   3588    26  2314  1274
  482  437.5001 60.0009   3590     2  2502  1088
  483  437.5000 60.0015   3577    13  2623   954
  484  437.5004 60.4994   3552    25  2542  1010
  485  437.4999 60.0012   3593    41  3382   211
  486  437.4999 60.0007   3550    43  2319  1231
  487  437.5000 60.0006   3569    19  3456   113
  488  437.4004 60.2009   3569     0  3397   172
  489  437.5003 60.4997   3530    39  3413   117
  490  437.4005 60.2008   3590    60  2327  1263
  491  437.5000 60.0007   3558    32  2803   755
  492  437.5000 60.0013   3577    19  2587   990
  493  437.5000 60.0012   3513    64  2978   535
  494  437.8738 60.1254   3549    36  2786   763
  495  437.4998 60.0011   3532    17  2990   542
  496  437.5003 60.4997   3521    11  3013   508
  497  437.6663 60.1110   3545    24  3007   538
  498  437.4999 60.1996   3611    66  2307  1304
  499  437.4998 60.0008   3554    57  2327  1227
