# Supplementary material for: Maximum likelihood-based estimation of diffusion coefficient is quick and reliable method for analyzing estradiol actions on surface receptor movements
Source: Front Neuroinform. 2023 Mar 8;17:1005936. doi: 10.3389/fninf.2023.1005936 (PMC10031098; doi:10.3389/fninf.2023.1005936)
Supplement: Supplementary file 3 [file Data_Sheet_3.ZIP › 01-measured/00-Immobile/RoomTemperature/workstate_12_0007.dat]

    0  468.1119 62.3331   5543     0  4202  1341
    1  468.1112 62.3332   5519    24  4269  1250
    2  468.4996 62.4997   5501    18  3413  2088
    3  468.4994 62.5001   5513    12  3507  2006
    4  468.0011 62.2860   5507     6  4268  1239
    5  468.4003 62.7985   5548    41  4279  1269
    6  468.4995 62.5000   5530    18  3501  2029
    7  468.0014 62.2862   5491    39  3456  2035
    8  468.0009 62.4997   5516    25  4297  1219
    9  468.2861 62.0014   5460    56  4528   932
   10  468.1673 62.1674   5545    85  3744  1801
   11  468.4001 62.2009   5495    50  3455  2040
   12  468.0014 62.2861   5463    32  3480  1983
   13  468.2003 62.4997   5512    49  3439  2073
   14  468.0007 62.4998   5535    23  3784  1751
   15  468.0011 62.2862   5491    44  3493  1998
   16  468.1669 62.1673   5493     2  4538   955
   17  468.4997 62.5000   5573    80  4522  1051
   18  468.0009 62.4997   5530    43  4245  1285
   19  468.1118 62.6659   5587    57  3375  2212
   20  468.0009 62.2857   5515    72  4485  1030
   21  468.2001 62.4001   5507     8  3746  1761
   22  468.0010 62.4997   5525    18  4492  1033
   23  468.4995 62.4998   5492    33  3734  1758
   24  468.4998 62.4999   5524    32  4193  1331
   25  468.0010 62.2860   5442    82  4453   989
   26  468.4995 62.5001   5508    66  3772  1736
   27  468.2859 62.0013   5463    45  4153  1310
   28  468.4994 62.4999   5476    13  4160  1316
   29  468.0007 62.4998   5493    17  3706  1787
   30  468.0014 62.5000   5466    27  3743  1723
   31  468.4993 62.4999   5444    22  3732  1712
   32  468.1672 62.1670   5471    27  4450  1021
   33  468.3998 62.2011   5440    31  3514  1926
   34  468.4001 62.2011   5474    34  3472  2002
   35  468.2008 62.4998   5509    35  4140  1369
   36  468.4995 62.4998   5503     6  3479  2024
   37  468.2009 62.5997   5488    15  3772  1716
   38  468.0009 62.2863   5428    60  4474   954
   39  468.1257 62.1260   5560   132  4198  1362
   40  468.0014 62.4999   5478    82  3698  1780
   41  468.1121 62.3339   5423    55  4189  1234
   42  468.4997 62.5001   5520    97  3729  1791
   43  468.1999 62.4000   5467    53  4145  1322
   44  468.0007 62.2857   5506    39  4472  1034
   45  468.0006 62.5000   5495    11  3698  1797
   46  468.1115 62.6659   5607   112  3382  2225
   47  468.1115 62.3339   5425   182  4181  1244
   48  468.0015 62.2864   5423     2  4474   949
   49  468.2004 62.4995   5437    14  3717  1720
   50  468.1676 62.1677   5432     5  3411  2021
   51  468.0016 62.5002   5518    86  4449  1069
   52  468.0010 62.4998   5396   122  3652  1744
   53  468.1259 62.1256   5380    16  4089  1291
   54  468.0007 62.4998   5376     4  4461   915
   55  468.2001 62.4000   5471    95  4097  1374
   56  468.0008 62.2861   5352   119  3652  1700
   57  468.0014 62.2861   5325    27  3676  1649
   58  468.0013 62.2863   5374    49  4062  1312
   59  468.0016 62.2864   5393    19  4104  1289
   60  468.1120 62.6663   5492    99  4076  1416
   61  468.0003 62.2857   5408    84  4462   946
   62  468.4994 62.4999   5380    28  4135  1245
   63  468.4997 62.4998   5361    19  3429  1932
   64  468.4995 62.5001   5416    55  3726  1690
   65  468.4994 62.4998   5311   105  4439   872
   66  468.0005 62.2861   5283    28  3408  1875
   67  468.0012 62.2863   5388   105  4418   970
   68  468.0013 62.2863   5394     6  3653  1741
   69  468.0013 62.2864   5416    22  3392  2024
   70  468.4994 62.5001   5321    95  3458  1863
   71  468.4995 62.5001   5381    60  3456  1925
   72  468.1676 62.1678   5383     2  4084  1299
   73  468.4992 62.4999   5324    59  3650  1674
   74  468.3337 62.5000   5413    89  3728  1685
   75  468.2007 62.6000   5408     5  4160  1248
   76  468.1675 62.8324   5363    45  4464   899
   77  468.0013 62.4998   5403    40  3586  1817
   78  468.4995 62.5001   5375    28  3726  1649
   79  468.1115 62.3336   5388    13  4081  1307
   80  468.0012 62.5000   5400    12  3684  1716
   81  468.0910 62.6363   5511   111  3676  1835
   82  468.1117 62.3339   5397   114  4061  1336
   83  468.3999 62.2010   5393     4  3391  2002
   84  468.0006 62.4996   5314    79  4418   896
   85  468.0009 62.5000   5397    83  4078  1319
   86  468.0008 62.4996   5365    32  3649  1716
   87  468.0010 62.4997   5343    22  3626  1717
   88  468.1672 62.1676   5307    36  4079  1228
   89  468.2006 62.5006   5473   166  3637  1836
   90  468.0009 62.4998   5332   141  3384  1948
   91  468.4994 62.4998   5373    41  4425   948
   92  468.0007 62.4995   5350    23  4058  1292
   93  468.4993 62.5000   5434    84  3668  1766
   94  468.0011 62.5002   5452    18  3659  1793
   95  468.4001 62.7991   5434    18  4371  1063
   96  468.0009 62.4999   5328   106  3396  1932
   97  468.0010 62.4998   5326     2  4063  1263
   98  468.1114 62.3336   5329     3  3642  1687
   99  468.1116 62.6661   5453   124  3660  1793
  100  468.0007 62.7138   5377    76  3391  1986
  101  468.4995 62.4997   5361    16  3390  1971
  102  468.0009 62.7137   5430    69  3405  2025
  103  468.0007 62.5005   5408    22  3669  1739
  104  468.0014 62.2863   5368    40  3668  1700
  105  468.0008 62.2862   5352    16  4097  1255
  106  468.0012 62.2862   5368    16  4094  1274
  107  468.0014 62.2864   5392    24  3554  1838
  108  468.1114 62.6661   5392     0  4060  1332
  109  468.0013 62.2864   5403    11  4427   976
  110  468.0010 62.5003   5416    13  3641  1775
  111  468.4993 62.4999   5376    40  3637  1739
  112  468.0012 62.4999   5362    14  4383   979
  113  468.1999 62.4991   5378    16  4087  1291
  114  468.0009 62.4994   5347    31  3647  1700
  115  468.0012 62.5001   5396    49  3363  2033
  116  468.0009 62.2861   5369    27  4040  1329
  117  468.2006 62.4997   5324    45  4068  1256
  118  468.1124 62.6669   5441   117  4068  1373
  119  468.1998 62.4998   5384    57  3656  1728
  120  468.0009 62.2859   5362    22  3568  1794
  121  468.0009 62.5002   5384    22  3655  1729
  122  468.4994 62.5001   5372    12  4035  1337
  123  468.4995 62.5001   5383    11  3336  2047
  124  468.1678 62.1680   5295    88  4352   943
  125  468.1675 62.8324   5331    36  4332   999
  126  468.1996 62.5003   5419    88  3632  1787
  127  468.4997 62.4998   5236   183  3597  1639
  128  468.4995 62.5001   5404   168  3611  1793
  129  468.4996 62.4999   5370    34  4097  1273
  130  468.4995 62.4999   5272    98  4367   905
  131  468.4996 62.5001   5292    20  4048  1244
  132  468.4995 62.5000   5327    35  4324  1003
  133  468.4994 62.4997   5291    36  4024  1267
  134  468.0009 62.7139   5358    67  4329  1029
  135  468.4997 62.5001   5382    24  3544  1838
  136  468.0010 62.4997   5287    95  3512  1775
  137  468.1127 62.6668   5372    85  3317  2055
  138  468.0012 62.7138   5370     2  3296  2074
  139  468.4995 62.4999   5310    60  3258  2052
  140  468.1113 62.6662   5417   107  4317  1100
  141  468.2011 62.4004   5232   185  4314   918
  142  468.4994 62.4999   5277    45  3231  2046
  143  468.1438 62.4286   5300    23  3555  1745
  144  468.4996 62.4999   5266    34  3246  2020
  145  468.4997 62.5001   5362    96  3625  1737
  146  468.4995 62.5001   5306    56  3220  2086
  147  468.0009 62.7136   5337    31  3588  1749
  148  468.0013 62.4998   5282    55  3506  1776
  149  468.0004 62.2862   5257    25  4300   957
  150  468.4995 62.4999   5296    39  3267  2029
  151  468.0007 62.4996   5250    46  4351   899
  152  468.0007 62.4999   5269    19  4354   915
  153  468.4995 62.5002   5304    35  4021  1283
  154  468.0014 62.2864   5272    32  4008  1264
  155  468.1677 62.1675   5276     4  3990  1286
  156  468.4995 62.4997   5273     3  3237  2036
  157  468.1118 62.3335   5252    21  4324   928
  158  468.0011 62.2861   5221    31  3225  1996
  159  468.0009 62.7137   5319    98  3239  2080
  160  468.0007 62.5000   5332    13  3247  2085
  161  468.4994 62.5001   5326     6  3963  1363
  162  468.0009 62.7138   5284    42  3552  1732
  163  468.0011 62.7137   5329    45  4205  1124
  164  468.1116 62.3335   5310    19  3505  1805
  165  468.4998 62.4999   5193   117  3463  1730
  166  468.0013 62.4996   5234    41  3519  1715
  167  468.0007 62.7138   5312    78  3239  2073
  168  468.0009 62.5001   5307     5  3240  2067
  169  468.1122 62.6668   5334    27  3226  2108
  170  468.1255 62.8739   5289    45  3977  1312
  171  468.0013 62.7137   5169   120  3261  1908
  172  468.4998 62.5003   5201    32  3570  1631
  173  468.0007 62.4995   5198     3  3515  1683
  174  468.0010 62.5000   5273    75  4008  1265
  175  468.1118 62.6661   5304    31  3532  1772
  176  468.4998 62.5001   5278    26  3557  1721
  177  468.4995 62.4999   5186    92  4213   973
  178  468.0010 62.5000   5348   162  4286  1062
  179  468.1113 62.3336   5277    71  3223  2054
  180  468.1255 62.1258   5230    47  3967  1263
  181  468.1114 62.3336   5315    85  4265  1050
  182  468.4998 62.5001   5319     4  4007  1312
  183  468.4994 62.5000   5195   124  3231  1964
  184  468.4994 62.4999   5195     0  4246   949
  185  468.1115 62.6665   5290    95  3522  1768
  186  468.0013 62.5001   5234    56  4004  1230
  187  468.4995 62.5001   5279    45  4206  1073
  188  468.4994 62.5000   5247    32  4160  1087
  189  468.4996 62.5002   5293    46  4193  1100
  190  468.1256 62.1259   5226    67  3921  1305
  191  468.0009 62.4998   5229     3  3969  1260
  192  468.1998 62.4998   5253    24  3988  1265
  193  468.4995 62.5001   5220    33  3228  1992
  194  468.1122 62.6662   5248    28  4208  1040
  195  468.4994 62.5001   5202    46  3957  1245
  196  468.1674 62.1678   5157    45  4211   946
  197  468.1112 62.6659   5264   107  3439  1825
  198  468.0006 62.5000   5300    36  3941  1359
  199  468.0009 62.4999   5178   122  3154  2024
  200  468.0008 62.2863   5199    21  3926  1273
  201  468.4997 62.4999   5122    77  3892  1230
  202  468.0009 62.4998   5152    30  4178   974
  203  468.4994 62.4999   5161     9  4160  1001
  204  468.0014 62.5000   5240    79  3191  2049
  205  468.4995 62.5002   5258    18  3544  1714
  206  468.4996 62.5002   5194    64  3927  1267
  207  468.4995 62.5001   5170    24  3190  1980
  208  468.2007 62.5997   5158    12  3135  2023
  209  468.0006 62.4996   5210    52  4153  1057
  210  468.4994 62.5000   5210     0  4170  1040
  211  468.4001 62.7988   5219     9  3112  2107
  212  468.4995 62.5001   5226     7  3112  2114
  213  468.1117 62.6665   5220     6  3473  1747
  214  468.0008 62.7136   5232    12  3106  2126
  215  468.0008 62.5000   5066   166  4189   877
  216  468.0016 62.5001   5152    86  3930  1222
  217  468.2861 62.9988   5184    32  3463  1721
  218  468.0012 62.5002   5219    35  3915  1304
  219  468.0014 62.5000   5182    37  4126  1056
  220  468.1122 62.3338   5167    15  4121  1046
  221  468.4996 62.5001   5182    15  4142  1040
  222  468.4998 62.5000   5221    39  3114  2107
  223  468.4997 62.5001   5195    26  4113  1082
  224  468.1437 62.4288   5150    45  3397  1753
  225  468.2011 62.4003   5192    42  3866  1326
  226  468.2003 62.4000   5147    45  3871  1276
  227  468.1115 62.6663   5194    47  4117  1077
  228  468.1117 62.6663   5298   104  3153  2145
  229  468.2012 62.4004   5157   141  3407  1750
  230  468.0016 62.5000   5230    73  3516  1714
  231  468.4995 62.5001   5222     8  3462  1760
  232  468.0008 62.5000   5179    43  4110  1069
  233  468.4997 62.4999   5196    17  3456  1740
  234  468.0013 62.4997   5163    33  3851  1312
  235  468.4998 62.4999   5105    58  3114  1991
  236  468.4998 62.4998   5150    45  4150  1000
  237  468.4999 62.9979   5213    63  4200  1013
  238  468.4996 62.4998   5105   108  3138  1967
  239  468.4997 62.4999   5135    30  4184   951
  240  468.2012 62.4004   5150    15  3417  1733
  241  468.2000 62.5000   5156     6  3135  2021
  242  468.1254 62.8739   5214    58  3190  2024
  243  468.4997 62.4999   5146    68  3417  1729
  244  468.4994 62.4998   5155     9  4104  1051
  245  468.1677 62.8324   5194    39  3391  1803
  246  468.0012 62.5003   5185     9  3140  2045
  247  468.4997 62.5000   5146    39  3868  1278
  248  468.4995 62.5001   5145     1  4126  1019
  249  468.4994 62.5001   5101    44  3875  1226
  250  468.3330 62.3333   5015    86  4158   857
  251  468.4994 62.5002   5145   130  4193   952
  252  468.4992 62.5001   5083    62  3871  1212
  253  468.0013 62.5000   5137    54  3860  1277
  254  468.0011 62.5000   5133     4  4077  1056
  255  468.4994 62.5001   5115    18  4054  1061
  256  468.4995 62.5000   5127    12  3884  1243
  257  468.0010 62.5000   5143    16  3386  1757
  258  468.0013 62.7139   5139     4  3878  1261
  259  468.1262 62.8742   5152    13  4071  1081
  260  468.0012 62.7137   5121    31  4090  1031
  261  468.1260 62.8739   5177    56  4093  1084
  262  468.0007 62.7140   5154    23  3857  1297
  263  468.1115 62.6666   5166    12  3085  2081
  264  468.1258 62.8745   5146    20  3473  1673
  265  468.4002 62.7985   5113    33  4118   995
  266  468.1258 62.8745   5136    23  3401  1735
  267  468.4998 62.5001   5082    54  4123   959
  268  468.0015 62.5000   5135    53  3829  1306
  269  468.1117 62.6664   5140     5  3175  1965
  270  468.4996 62.4999   5030   110  3815  1215
  271  468.4994 62.5002   5078    48  3807  1271
  272  468.4997 62.5003   5093    15  3101  1992
  273  468.4998 62.5002   5103    10  3791  1312
  274  468.0010 62.7139   5147    44  4019  1128
  275  468.1256 62.8742   5105    42  4063  1042
  276  468.1262 62.8741   5076    29  3129  1947
  277  468.4996 62.5001   5090    14  4113   977
  278  468.0013 62.5004   5105    15  3360  1745
  279  468.3999 62.7989   5111     6  3366  1745
  280  468.2005 62.5001   5080    31  3120  1960
  281  468.1675 62.8323   5067    13  3399  1668
  282  468.0013 62.7138   5097    30  4078  1019
  283  468.4996 62.5001   5111    14  4015  1096
  284  468.4995 62.5003   5121    10  4026  1095
  285  468.1116 62.6664   5156    35  3357  1799
  286  468.0010 62.5000   5080    76  4064  1016
  287  468.1672 62.8327   5077     3  3404  1673
  288  468.0011 62.7141   5097    20  3855  1242
  289  468.0012 62.4999   5029    68  3368  1661
  290  468.1119 62.6663   5122    93  4092  1030
  291  468.1672 62.8326   5103    19  4066  1037
  292  468.0006 62.5001   5134    31  4072  1062
  293  468.0010 62.5002   5073    61  3079  1994
  294  468.2002 62.4002   4970   103  4037   933
  295  468.4995 62.5002   5171   201  3799  1372
  296  468.1255 62.8745   5136    35  3993  1143
  297  468.0020 62.5001   5064    72  3436  1628
  298  468.0008 62.5002   5119    55  3437  1682
  299  468.1257 62.8743   5150    31  3995  1155
  300  468.1119 62.6661   5139    11  4037  1102
  301  468.1119 62.6666   5134     5  3077  2057
  302  468.2864 62.9986   5167    33  3799  1368
  303  468.4998 62.5002   5126    41  4068  1058
  304  468.4995 62.5003   5119     7  3756  1363
  305  468.2012 62.5997   5096    23  3030  2066
  306  468.4997 62.5002   5046    50  3982  1064
  307  468.3007 62.7004   5104    58  3371  1733
  308  468.2008 62.5999   5065    39  3740  1325
  309  468.4997 62.5001   5107    42  3771  1336
  310  468.0014 62.2863   5047    60  2993  2054
  311  468.4997 62.5002   5028    19  4002  1026
  312  468.2003 62.5000   5052    24  4023  1029
  313  468.2003 62.5005   5017    35  3742  1275
  314  468.4996 62.4999   4981    36  3311  1670
  315  468.4996 62.5001   5021    40  4040   981
  316  468.4996 62.4999   4947    74  3997   950
  317  468.4997 62.5000   5020    73  3706  1314
  318  468.1123 62.6672   5067    47  4049  1018
  319  468.1122 62.6664   5001    66  3988  1013
  320  468.1255 62.8741   5116   115  3357  1759
  321  468.0014 62.2862   5020    96  4062   958
  322  468.0011 62.2864   5014     6  3034  1980
  323  468.4994 62.5000   5018     4  2987  2031
  324  468.1257 62.8747   5042    24  3303  1739
  325  468.1122 62.6664   5067    25  3022  2045
  326  468.4998 62.5000   5063     4  3922  1141
  327  468.0013 62.2863   5052    11  3056  1996
  328  468.1253 62.8739   5044     8  3017  2027
  329  468.4995 62.5002   5022    22  3702  1320
  330  468.1118 62.6663   5042    20  3002  2040
  331  468.0015 62.7137   4993    49  3720  1273
  332  468.2009 62.5997   5095   102  3675  1420
  333  468.4995 62.5002   5038    57  4008  1030
  334  468.2005 62.4002   5031     7  3678  1353
  335  468.4002 62.7993   4993    38  3692  1301
  336  468.2004 62.5000   5044    51  3324  1720
  337  468.2863 62.9991   5020    24  3968  1052
  338  468.4998 62.5002   5047    27  3971  1076
  339  468.1675 62.1678   4960    87  3681  1279
  340  468.0014 62.7135   5039    79  4059   980
  341  468.1116 62.6665   5058    19  3306  1752
  342  468.4997 62.5000   5007    51  3990  1017
  343  468.4998 62.5002   4970    37  3970  1000
  344  468.4995 62.4999   4918    52  3995   923
  345  468.4994 62.5002   4985    67  2964  2021
  346  468.4997 62.5002   4959    26  3627  1332
  347  468.4002 62.7994   4990    31  4000   990
  348  468.0014 62.7138   4996     6  3695  1301
  349  468.4997 62.5005   4961    35  3015  1946
  350  468.4995 62.4999   4945    16  4005   940
  351  468.0009 62.7138   5028    83  3686  1342
  352  468.4996 62.4999   4945    83  3268  1677
  353  468.2863 62.9984   5025    80  2967  2058
  354  468.4997 62.5003   4968    57  3324  1644
  355  468.0000 62.5000   4983    15  3302  1681
  356  468.0000 62.5002   4921    62  3310  1611
  357  468.4994 62.5001   4976    55  3017  1959
  358  468.1679 62.8322   4962    14  3011  1951
  359  468.4995 62.5002   4925    37  3725  1200
  360  468.4001 62.7991   4992    67  3290  1702
  361  468.4997 62.4999   4921    71  3328  1593
  362  468.4997 62.5000   4939    18  3720  1219
  363  468.4996 62.5001   4945     6  4005   940
  364  468.4995 62.5001   4910    35  3698  1212
  365  468.0000 62.5001   4879    31  3929   950
  366  468.0000 62.5001   4896    17  2975  1921
  367  468.4287 62.7136   4918    22  2962  1956
  368  468.4995 62.5003   4938    20  3300  1638
  369  468.4996 62.5001   4893    45  3958   935
  370  468.5000 63.0000   4985    92  3336  1649
  371  468.3332 62.6668   4863   122  3664  1199
  372  468.5000 62.5001   4908    45  4060   848
  373  468.2865 62.9982   4877    31  3959   918
  374  468.4997 62.5001   4919    42  3033  1886
  375  468.3330 62.6667   4843    76  3679  1164
  376  468.4998 62.5003   4865    22  3195  1670
  377  468.4997 62.5005   4930    65  2960  1970
  378  468.4997 62.5002   4899    31  3646  1253
  379  468.4001 62.7992   4878    21  3893   985
  380  468.0010 62.5003   4904    26  3924   980
  381  468.4997 62.5002   4876    28  3309  1567
  382  468.4996 62.5003   4901    25  3669  1232
  383  468.5000 62.5001   4922    21  3331  1591
  384  468.4998 62.5002   4889    33  3634  1255
  385  468.4999 62.5002   4953    64  3018  1935
  386  468.4996 62.4999   4864    89  3946   918
  387  468.1674 62.8326   4942    78  3251  1691
  388  468.3999 62.7996   4904    38  3876  1028
  389  468.4997 62.5001   4901     3  3233  1668
  390  468.4996 62.5003   4891    10  2899  1992
  391  468.2862 62.9987   4926    35  3218  1708
  392  468.4002 62.7988   4906    20  3205  1701
  393  468.0011 62.7137   4967    61  3279  1688
  394  468.4999 62.5003   4905    62  3573  1332
  395  468.4996 62.5006   4906     1  3221  1685
  396  468.4995 62.5000   4922    16  3916  1006
  397  468.2864 62.9987   4900    22  2930  1970
  398  468.0015 62.7137   4912    12  2940  1972
  399  468.4996 62.5001   4849    63  3878   971
  400  468.4998 62.5005   4818    31  2892  1926
  401  468.4998 62.5003   4865    47  3882   983
  402  468.5002 62.5000   4855    10  3995   860
  403  468.4995 62.4998   4747   108  2931  1816
  404  468.4998 62.5002   4835    88  3819  1016
  405  468.4002 62.7993   4883    48  3262  1621
  406  468.4999 63.0000   4803    80  3866   937
  407  468.4998 62.9989   4829    26  2883  1946
  408  468.3330 62.6666   4765    64  2947  1818
