# Supplementary material for: Maximum likelihood-based estimation of diffusion coefficient is quick and reliable method for analyzing estradiol actions on surface receptor movements
Source: Front Neuroinform. 2023 Mar 8;17:1005936. doi: 10.3389/fninf.2023.1005936 (PMC10031098; doi:10.3389/fninf.2023.1005936)
Supplement: Supplementary file 3 [file Data_Sheet_3.ZIP › 01-measured/00-Immobile/RoomTemperature/workstate_12_0008.dat]

    0  480.2801 70.9318   6834     0  4681  2153
    1  480.2799 70.9294   6807    27  4017  2790
    2  480.1918 70.9250   6795    12  5210  1585
    3  480.1913 70.9266   6802     7  4076  2726
    4  480.2806 70.9326   6865    63  5181  1684
    5  480.3332 71.0003   6894    29  4107  2787
    6  480.2829 70.9306   6888     6  4684  2204
    7  480.2800 70.9282   6853    35  4145  2708
    8  480.2783 70.9281   6887    34  4745  2142
    9  480.2779 70.9268   6825    62  4047  2778
   10  480.1941 70.9293   6754    71  4087  2667
   11  480.3352 70.9982   6851    97  4695  2156
   12  480.2806 70.9312   6884    33  4725  2159
   13  480.4417 70.9328   6837    47  4707  2130
   14  480.1922 70.9258   6808    29  4107  2701
   15  480.0735 71.0406   6804     4  5187  1617
   16  480.1948 70.9296   6830    26  4079  2751
   17  480.4164 71.0214   6817    13  5235  1582
   18  480.4161 71.0215   6880    63  4635  2245
   19  480.3337 70.9976   6741   139  4064  2677
   20  480.1924 70.9274   6751    10  4646  2105
   21  480.2792 70.9276   6768    17  4754  2014
   22  480.2809 70.9283   6785    17  4126  2659
   23  480.1954 70.9276   6819    34  4043  2776
   24  480.3345 70.9977   6755    64  4121  2634
   25  480.2790 70.9316   6762     7  4123  2639
   26  480.1943 70.9258   6725    37  4683  2042
   27  480.1933 70.9281   6759    34  4075  2684
   28  480.1439 70.9988   6748    11  5167  1581
   29  480.3326 70.9978   6787    39  4724  2063
   30  480.2794 70.9275   6731    56  4084  2647
   31  480.2806 70.9286   6790    59  4677  2113
   32  480.1873 70.8373   6775    15  4155  2620
   33  480.1921 70.9258   6720    55  4678  2042
   34  480.2794 71.0655   6831   111  4727  2104
   35  480.3330 70.9969   6774    57  4650  2124
   36  480.1916 70.9262   6682    92  3973  2709
   37  480.1944 70.9277   6733    51  4069  2664
   38  480.1925 70.9262   6785    52  3996  2789
   39  480.1427 70.9983   6794     9  5175  1619
   40  480.1933 70.9279   6781    13  3995  2786
   41  480.3334 70.9976   6730    51  4615  2115
   42  480.3331 70.9969   6770    40  4598  2172
   43  480.2793 70.9292   6750    20  5096  1654
   44  480.1923 70.9252   6740    10  5193  1547
   45  480.1929 70.9275   6788    48  4611  2177
   46  480.2784 70.9275   6822    34  4006  2816
   47  480.1592 71.0402   6791    31  4590  2201
   48  480.2793 70.9287   6764    27  3933  2831
   49  480.1954 70.9281   6691    73  4626  2065
   50  480.1944 70.9284   6753    62  4615  2138
   51  480.1938 70.9284   6716    37  4609  2107
   52  480.3301 70.9975   6702    14  4007  2695
   53  480.3340 70.9967   6667    35  3982  2685
   54  480.1940 70.9297   6678    11  4550  2128
   55  480.1941 70.9266   6727    49  5137  1590
   56  480.1938 70.9291   6688    39  5048  1640
   57  480.1920 70.9286   6625    63  5005  1620
   58  480.2790 70.9279   6691    66  4586  2105
   59  480.3346 70.9980   6691     0  5030  1661
   60  480.3327 70.9980   6694     3  4020  2674
   61  480.1937 70.9298   6715    21  4018  2697
   62  480.1926 70.9282   6702    13  3978  2724
   63  480.2801 70.9307   6672    30  5002  1670
   64  480.2284 70.9991   6693    21  5084  1609
   65  480.3313 71.0002   6680    13  4982  1698
   66  480.1934 70.9286   6694    14  4542  2152
   67  480.1927 70.9283   6645    49  3946  2699
   68  480.2780 70.9315   6694    49  5056  1638
   69  480.1933 70.9260   6709    15  4577  2132
   70  480.1933 70.9306   6692    17  5061  1631
   71  480.3320 71.0010   6617    75  5086  1531
   72  480.3343 70.9995   6690    73  4064  2626
   73  480.3314 71.0000   6731    41  4538  2193
   74  480.1928 70.9285   6631   100  4052  2579
   75  480.2289 70.9983   6736   105  4525  2211
   76  480.2803 70.9281   6642    94  3911  2731
   77  480.3334 71.0008   6646     4  4025  2621
   78  480.2472 70.9979   6593    53  4552  2041
   79  480.1927 70.9300   6688    95  4105  2583
   80  480.2781 70.9298   6661    27  4051  2610
   81  480.1927 71.0665   6689    28  4064  2625
   82  480.2439 70.9968   6577   112  4013  2564
   83  480.3331 70.9989   6652    75  3973  2679
   84  480.1900 70.9276   6633    19  3929  2704
   85  480.1930 71.0677   6724    91  4555  2169
   86  480.1923 71.0665   6723     1  4562  2161
   87  480.3331 71.0002   6699    24  3961  2738
   88  480.1443 70.9994   6686    13  4558  2128
   89  480.2473 71.0002   6617    69  4001  2616
   90  480.3304 71.0003   6627    10  3956  2671
   91  480.2787 71.0669   6669    42  3994  2675
   92  480.2429 70.9974   6594    75  4535  2059
   93  480.2465 71.0003   6635    41  3977  2658
   94  480.3355 70.9993   6620    15  4023  2597
   95  480.2452 71.0011   6616     4  4058  2558
   96  480.2782 71.0665   6600    16  4544  2056
   97  480.1202 71.1103   6601     1  4009  2592
   98  480.1916 71.0671   6570    31  3924  2646
   99  480.1920 71.0691   6601    31  3941  2660
  100  480.2462 71.0018   6653    52  3998  2655
  101  480.3333 71.0016   6639    14  5036  1603
  102  480.3308 70.9987   6559    80  3973  2586
  103  480.1916 70.9291   6591    32  3977  2614
  104  480.1932 71.0677   6624    33  3907  2717
  105  480.2447 70.9997   6567    57  5036  1531
  106  480.2467 71.0040   6546    21  3947  2599
  107  480.1949 70.9283   6616    70  5047  1569
  108  480.2790 70.9312   6616     0  4511  2105
  109  480.2443 70.9982   6555    61  3960  2595
  110  480.3302 70.9999   6589    34  3957  2632
  111  480.1913 70.9310   6607    18  5044  1563
  112  480.1943 71.0706   6614     7  4544  2070
  113  480.2469 70.9985   6531    83  3942  2589
  114  480.1943 71.0684   6528     3  3944  2584
  115  480.1219 71.1123   6558    30  4532  2026
  116  480.2460 70.9988   6610    52  3854  2756
  117  480.2471 71.0005   6538    72  3901  2637
  118  480.3348 71.0020   6512    26  4484  2028
  119  480.2461 70.9992   6519     7  3966  2553
  120  480.3309 70.9990   6661   142  3925  2736
  121  480.2442 70.9990   6580    81  4494  2086
  122  480.2459 71.0009   6560    20  3967  2593
  123  480.1939 71.0717   6534    26  5039  1495
  124  480.2779 71.0678   6598    64  3902  2696
  125  480.2449 71.0006   6511    87  4434  2077
  126  480.2426 70.9996   6500    11  3985  2515
  127  480.2431 70.9988   6454    46  4473  1981
  128  480.2454 71.0008   6516    62  3896  2620
  129  480.1935 71.0705   6560    44  4990  1570
  130  480.3329 71.0019   6547    13  5002  1545
  131  480.2071 71.1108   6507    40  3868  2639
  132  480.2455 70.9967   6522    15  4008  2514
  133  480.2456 70.9991   6477    45  3963  2514
  134  480.2456 70.9982   6498    21  3968  2530
  135  480.2470 71.0000   6494     4  4477  2017
  136  480.3315 70.9999   6504    10  3943  2561
  137  480.1932 71.0681   6502     2  3981  2521
  138  480.1931 71.0687   6551    49  4464  2087
  139  480.1921 70.9279   6511    40  3823  2688
  140  480.3327 71.0019   6484    27  3952  2532
  141  480.3318 70.9999   6486     2  3932  2554
  142  480.3330 71.0011   6453    33  4978  1475
  143  480.3327 70.9994   6493    40  3956  2537
  144  480.1913 70.9307   6453    40  4955  1498
  145  480.2463 70.9988   6401    52  3849  2552
  146  480.3329 70.9983   6481    80  3890  2591
  147  480.3343 71.0013   6528    47  3909  2619
  148  480.3334 71.0010   6470    58  3860  2610
  149  480.3327 70.9995   6438    32  3868  2570
  150  480.2461 71.0004   6427    11  3932  2495
  151  480.2470 70.9971   6506    79  4376  2130
  152  480.3354 71.0003   6490    16  4365  2125
  153  480.2808 71.0693   6487     3  3888  2599
  154  480.3337 71.0015   6503    16  4358  2145
  155  480.3326 71.0028   6452    51  4974  1478
  156  480.2455 70.9989   6494    42  3852  2642
  157  480.2439 70.9997   6437    57  3835  2602
  158  480.1211 71.1118   6537   100  3833  2704
  159  480.3322 71.0006   6454    83  3914  2540
  160  480.3338 71.0012   6460     6  3919  2541
  161  480.3330 71.0004   6420    40  3905  2515
  162  480.2457 70.9984   6492    72  3908  2584
  163  480.3318 70.9981   6466    26  3883  2583
  164  480.3342 70.9990   6476    10  3878  2598
  165  480.2455 71.0003   6432    44  4911  1521
  166  480.3345 71.0027   6431     1  4347  2084
  167  480.3364 70.9997   6478    47  4374  2104
  168  480.3349 71.0006   6472     6  3887  2585
  169  480.2456 71.0003   6431    41  3887  2544
  170  480.3337 71.0023   6374    57  3899  2475
  171  480.3350 71.0036   6458    84  3939  2519
  172  480.3341 71.0005   6433    25  3919  2514
  173  480.2453 71.0013   6466    33  3959  2507
  174  480.3338 71.0003   6432    34  3905  2527
  175  480.3327 71.0011   6499    67  3882  2617
  176  480.3335 71.0037   6404    95  4915  1489
  177  480.3364 71.0014   6420    16  4946  1474
  178  480.3339 70.9998   6440    20  3832  2608
  179  480.2455 70.9992   6437     3  4349  2088
  180  480.1199 71.1131   6448    11  4363  2085
  181  480.2812 71.0710   6548   100  4359  2189
  182  480.3349 71.0047   6487    61  3876  2611
  183  480.4170 71.0226   6500    13  4903  1597
  184  480.3346 71.0017   6466    34  3876  2590
  185  480.2783 71.0689   6474     8  3889  2585
  186  480.1934 71.0699   6397    77  4338  2059
  187  480.4161 71.0230   6469    72  4342  2127
  188  480.2457 71.0028   6421    48  4324  2097
  189  480.2479 71.0021   6433    12  3842  2591
  190  480.3335 71.0018   6412    21  3858  2554
  191  480.3327 71.0017   6438    26  3777  2661
  192  480.2790 71.0672   6429     9  4290  2139
  193  480.2783 71.0693   6390    39  4333  2057
  194  480.3353 71.0012   6480    90  3887  2593
  195  480.4191 71.0248   6440    40  4912  1528
  196  480.3337 71.0027   6501    61  4265  2236
  197  480.2076 71.1112   6412    89  3836  2576
  198  480.2442 70.9985   6375    37  3844  2531
  199  480.4165 71.0268   6483   108  3822  2661
  200  480.2489 71.0030   6383   100  4327  2056
  201  480.3322 71.0028   6331    52  3817  2514
  202  480.2779 71.0711   6412    81  3896  2516
  203  480.2440 70.9997   6431    19  4266  2165
  204  480.3340 71.0012   6360    71  4870  1490
  205  480.2464 71.0031   6329    31  3819  2510
  206  480.2489 71.0017   6314    15  3824  2490
  207  480.2827 71.0721   6323     9  3829  2494
  208  480.3356 71.0020   6348    25  3802  2546
  209  480.3332 71.0003   6374    26  3798  2576
  210  480.2455 70.9998   6259   115  3823  2436
  211  480.2457 71.0019   6339    80  3796  2543
  212  480.2466 71.0023   6318    21  4892  1426
  213  480.3349 71.0044   6298    20  3745  2553
  214  480.3326 71.0036   6310    12  3807  2503
  215  480.2457 71.0028   6356    46  3764  2592
  216  480.2438 71.0013   6272    84  3760  2512
  217  480.3358 71.0005   6354    82  3756  2598
  218  480.3334 71.0029   6328    26  3791  2537
  219  480.3333 71.0029   6409    81  3821  2588
  220  480.2475 71.0008   6294   115  4276  2018
  221  480.2445 71.0026   6342    48  4286  2056
  222  480.2451 70.9993   6383    41  4240  2143
  223  480.3329 71.0024   6412    29  4881  1531
  224  480.3339 71.0021   6281   131  4195  2086
  225  480.3331 71.0006   6359    78  4817  1542
  226  480.1908 70.9307   6357     2  3769  2588
  227  480.2454 71.0015   6350     7  3772  2578
  228  480.3324 71.0007   6354     4  4234  2120
  229  480.3337 71.0006   6327    27  3741  2586
  230  480.3324 71.0014   6383    56  3828  2555
  231  480.3336 71.0028   6349    34  4200  2149
  232  480.2459 71.0022   6356     7  3811  2545
  233  480.2458 70.9990   6369    13  3771  2598
  234  480.2445 71.0026   6323    46  4267  2056
  235  480.2796 71.0693   6426   103  4803  1623
  236  480.3343 71.0018   6390    36  3815  2575
  237  480.2462 71.0021   6290   100  4233  2057
  238  480.2459 71.0033   6343    53  4855  1488
  239  480.2444 71.0019   6286    57  3752  2534
  240  480.1942 71.0717   6408   122  4277  2131
  241  480.2805 71.0700   6322    86  3813  2509
  242  480.3325 71.0017   6331     9  3845  2486
  243  480.3328 71.0031   6395    64  4767  1628
  244  480.2466 71.0022   6348    47  3852  2496
  245  480.2479 71.0008   6363    15  3700  2663
  246  480.2477 71.0003   6308    55  3755  2553
  247  480.3327 71.0009   6317     9  3749  2568
  248  480.2466 71.0029   6292    25  4230  2062
  249  480.2823 71.0735   6350    58  3732  2618
  250  480.3340 71.0031   6321    29  4768  1553
  251  480.2440 71.0025   6293    28  4213  2080
  252  480.3344 71.0027   6333    40  4772  1561
  253  480.3353 71.0038   6341     8  4184  2157
  254  480.3336 71.0024   6339     2  4779  1560
  255  480.2790 71.0701   6323    16  3735  2588
  256  480.3312 70.9998   6288    35  3815  2473
  257  480.1931 71.0728   6280     8  3779  2501
  258  480.3331 70.9998   6279     1  4202  2077
  259  480.3353 71.0042   6260    19  3762  2498
  260  480.2812 71.0737   6273    13  4174  2099
  261  480.2449 71.0033   6259    14  3767  2492
  262  480.2796 71.0704   6283    24  3676  2607
  263  480.2800 71.0688   6331    48  4142  2189
  264  480.2823 71.0725   6329     2  3642  2687
  265  480.2482 71.0030   6267    62  3694  2573
  266  480.4179 71.0260   6240    27  3736  2504
  267  480.3349 71.0031   6271    31  3646  2625
  268  480.1963 71.0712   6272     1  4727  1545
  269  480.2787 71.0689   6324    52  3636  2688
  270  480.2807 71.0723   6264    60  3683  2581
  271  480.2838 71.0732   6320    56  3678  2642
  272  480.1964 71.0752   6304    16  3734  2570
  273  480.1958 71.0747   6306     2  3717  2589
  274  480.1947 71.0718   6260    46  4202  2058
  275  480.1929 71.0743   6216    44  3760  2456
  276  480.2804 71.0727   6226    10  3709  2517
  277  480.3366 71.0031   6284    58  3669  2615
  278  480.2817 71.0727   6258    26  3760  2498
  279  480.3332 71.0031   6153   105  4179  1974
  280  480.2815 71.0709   6208    55  3599  2609
  281  480.2801 71.0707   6234    26  3700  2534
  282  480.1933 71.0724   6249    15  4195  2054
  283  480.1979 71.0743   6210    39  3735  2475
  284  480.1965 71.0757   6197    13  4716  1481
  285  480.3652 71.0930   6307   110  3648  2659
  286  480.1942 71.0755   6260    47  3641  2619
  287  480.2462 71.0054   6226    34  3658  2568
  288  480.2478 71.0042   6260    34  4164  2096
  289  480.1962 71.0748   6224    36  3748  2476
  290  480.3349 71.0049   6212    12  3664  2548
  291  480.2453 71.0037   6209     3  4135  2074
  292  480.1205 71.1164   6232    23  3631  2601
  293  480.2456 71.0023   6211    21  3660  2551
  294  480.3332 71.0051   6206     5  4190  2016
  295  480.1961 71.0734   6293    87  3732  2561
  296  480.1966 71.0737   6239    54  3692  2547
  297  480.2067 71.1126   6345   106  3653  2692
  298  480.2451 71.0011   6255    90  4705  1550
  299  480.1937 71.0731   6294    39  3684  2610
  300  480.2495 71.0042   6189   105  3676  2513
  301  480.1954 71.0743   6305   116  3705  2600
  302  480.3645 71.0943   6308     3  3618  2690
  303  480.1952 71.0715   6306     2  3640  2666
  304  480.2432 71.0002   6259    47  3678  2581
  305  480.1927 71.0732   6215    44  4682  1533
  306  480.2466 71.0043   6296    81  3667  2629
  307  480.2837 71.0725   6319    23  3713  2606
  308  480.3651 71.0935   6225    94  4638  1587
  309  480.2458 71.0026   6206    19  4158  2048
  310  480.2809 71.0704   6244    38  4697  1547
  311  480.3340 71.0051   6291    47  4640  1651
  312  480.3344 71.0025   6306    15  3650  2656
  313  480.3635 71.0908   6233    73  3740  2493
  314  480.1952 71.0725   6175    58  4104  2071
  315  480.1930 71.0710   6260    85  4674  1586
  316  480.1927 71.0737   6184    76  4110  2074
  317  480.1948 71.0727   6305   121  4091  2214
  318  480.3360 71.0034   6157   148  3673  2484
  319  480.3336 71.0041   6149     8  4098  2051
  320  480.3350 71.0021   6215    66  3692  2523
  321  480.2461 71.0032   6167    48  3557  2610
  322  480.2464 71.0015   6184    17  3712  2472
  323  480.2470 71.0048   6177     7  3563  2614
  324  480.2832 71.0737   6181     4  3637  2544
  325  480.3648 71.0923   6206    25  3707  2499
  326  480.3343 71.0028   6244    38  4679  1565
  327  480.2464 71.0014   6265    21  4637  1628
  328  480.3338 71.0044   6185    80  4059  2126
  329  480.2465 71.0039   6146    39  3606  2540
  330  480.2815 71.0746   6179    33  3613  2566
  331  480.2813 71.0711   6194    15  3651  2543
  332  480.3340 71.0050   6214    20  3614  2600
  333  480.2485 71.0045   6195    19  4098  2097
  334  480.3325 71.0045   6183    12  3682  2501
  335  480.1219 71.1172   6214    31  3560  2654
  336  480.3351 71.0045   6177    37  4129  2048
  337  480.3641 71.0937   6207    30  4027  2180
  338  480.2489 71.0060   6140    67  4109  2031
  339  480.2474 71.0035   6126    14  4646  1480
  340  480.2803 71.0695   6244   118  3619  2625
  341  480.2813 71.0704   6223    21  3647  2576
  342  480.2821 71.0738   6145    78  3565  2580
  343  480.3346 71.0040   6153     8  3580  2573
  344  480.2465 71.0042   6059    94  4623  1436
  345  480.1944 71.0725   6153    94  4084  2069
  346  480.3353 71.0049   6176    23  3585  2591
  347  480.2809 71.0729   6138    38  3663  2475
  348  480.2827 71.0728   6143     5  4077  2066
  349  480.1951 71.0752   6088    55  4634  1454
  350  480.3337 71.0052   6172    84  4047  2125
  351  480.1921 71.0735   6159    13  4045  2114
  352  480.2810 71.0699   6148    11  3665  2483
  353  480.2816 71.0727   6163    15  3618  2545
  354  480.2835 71.0717   6149    14  3551  2598
  355  480.2416 71.1450   6187    38  4077  2110
  356  480.2454 71.0049   6113    74  3584  2529
  357  480.2817 71.0723   6178    65  4093  2085
  358  480.1946 71.0730   6114    64  4044  2070
  359  480.2811 71.0736   6040    74  4046  1994
  360  480.4150 71.0301   6080    40  3567  2513
  361  480.4159 71.0302   6110    30  4099  2011
  362  480.2488 71.0067   6024    86  4613  1411
  363  480.4135 71.0294   6062    38  3596  2466
  364  480.2810 71.0739   6073    11  3583  2490
  365  480.3271 71.1662   6118    45  3569  2549
  366  480.3603 71.1007   6050    68  3545  2505
  367  480.4976 71.0526   6066    16  3606  2460
  368  480.2453 71.0028   6022    44  3572  2450
  369  480.2477 71.0050   6059    37  3575  2484
  370  480.4147 71.0306   6088    29  3600  2488
  371  480.3777 71.1044   6037    51  3560  2477
  372  480.3815 71.1003   6002    35  4567  1435
  373  480.3340 71.0050   6011     9  3643  2368
  374  480.2468 71.0052   6008     3  4032  1976
  375  480.3259 71.0296   6005     3  4004  2001
  376  480.2481 71.0054   6011     6  3541  2470
  377  480.4628 71.1258   6060    49  3532  2528
  378  480.4159 71.0308   6003    57  4022  1981
  379  480.3349 71.0040   6010     7  4042  1968
  380  480.1945 71.0744   6043    33  3582  2461
  381  480.2724 71.0994   6022    21  3513  2509
  382  480.1519 71.1481   6026     4  3635  2391
  383  480.2314 71.1795   6020     6  3585  2435
  384  480.2960 71.0783   6091    71  4561  1530
  385  480.3359 71.0041   6088     3  4563  1525
  386  480.1961 71.0751   6051    37  4472  1579
  387  480.2470 71.0061   6016    35  3530  2486
  388  480.3352 71.0048   6035    19  4050  1985
  389  480.3838 71.0993   6132    97  4031  2101
  390  480.4168 71.0298   5971   161  4595  1376
  391  480.2829 71.0730   6055    84  3567  2488
  392  480.2471 71.0058   5990    65  3578  2412
  393  480.3335 71.0048   6056    66  3503  2553
  394  480.5002 71.0046   5900   156  4045  1855
  395  480.3762 71.1024   5967    67  3562  2405
  396  480.3278 71.0302   5974     7  3565  2409
  397  480.2809 71.0716   6112   138  4049  2063
  398  480.1943 71.0747   6050    62  3515  2535
  399  480.2483 71.0066   6014    36  4050  1964
  400  480.4624 71.1247   6052    38  3480  2572
  401  480.3651 71.0941   6057     5  4495  1562
  402  480.4155 71.0306   6029    28  3552  2477
  403  480.3655 71.0924   6029     0  4077  1952
  404  480.2053 71.0786   6000    29  3461  2539
  405  480.4184 71.0283   6036    36  4010  2026
  406  480.2963 71.0775   6054    18  4483  1571
  407  480.2308 71.1763   5961    93  4001  1960
  408  480.3360 71.0060   6012    51  3528  2484
  409  480.3340 71.0041   6033    21  3576  2457
  410  480.3758 71.1033   5925   108  3481  2444
  411  480.2870 71.1073   5943    18  3979  1964
  412  480.4146 71.0311   5973    30  3533  2440
  413  480.2822 71.0736   6105   132  3521  2584
  414  480.4144 71.0303   5992   113  3517  2475
  415  480.3352 71.0058   6050    58  4003  2047
  416  480.2488 71.0029   5921   129  3496  2425
  417  480.3276 71.0307   6009    88  4526  1483
  418  480.2735 71.1036   6019    10  3522  2497
  419  480.3583 71.0993   5984    35  3942  2042
  420  480.4141 71.0310   5958    26  3507  2451
  421  480.2857 71.1064   5958     0  3954  2004
  422  480.2461 71.0036   5978    20  3976  2002
  423  480.3350 71.0041   6026    48  3464  2562
  424  480.3210 71.1739   5931    95  4486  1445
  425  480.4150 71.0300   5966    35  3505  2461
  426  480.4138 71.0289   5929    37  4001  1928
  427  480.2483 71.0048   5919    10  3474  2445
  428  480.2475 71.0050   5928     9  3969  1959
  429  480.3371 71.0037   5986    58  3489  2497
  430  480.1533 71.1488   5885   101  3525  2360
  431  480.3347 71.0055   5958    73  4453  1505
  432  480.1508 71.1480   5935    23  4440  1495
  433  480.2863 71.1058   5900    35  4432  1468
  434  480.2058 71.0773   5890    10  4016  1874
  435  480.2294 71.1755   5909    19  3450  2459
  436  480.4151 71.0288   5908     1  3526  2382
  437  480.2822 71.0730   5995    87  3418  2577
  438  480.4149 71.0289   5958    37  3514  2444
  439  480.2490 71.0039   5908    50  4465  1443
  440  480.2478 71.0061   6002    94  3436  2566
  441  480.2808 71.0737   5941    61  4460  1481
  442  480.4984 71.0537   5926    15  3442  2484
  443  480.4153 71.0323   5993    67  3510  2483
  444  480.4145 71.0282   5957    36  4406  1551
  445  480.3347 71.0043   5955     2  3492  2463
  446  480.1355 71.1303   5894    61  3501  2393
  447  480.3348 71.0075   5965    71  4451  1514
  448  480.4147 71.0310   5843   122  3536  2307
  449  480.3356 71.0073   5943   100  3427  2516
  450  480.4635 71.1261   5921    22  3480  2441
  451  480.2437 71.1469   5962    41  3497  2465
  452  480.2952 71.0770   5930    32  3539  2391
  453  480.3584 71.0996   5907    23  3462  2445
  454  480.4988 71.0542   5936    29  4428  1508
  455  480.4644 71.1276   5945     9  3954  1991
  456  480.3358 71.0067   5918    27  3401  2517
  457  480.2057 71.0804   5874    44  3467  2407
  458  480.1956 71.0758   5917    43  3420  2497
  459  480.4984 71.0533   5982    65  4465  1517
  460  480.4159 71.0324   5914    68  4061  1853
  461  480.4156 71.0296   5909     5  3913  1996
  462  480.3281 71.0301   5955    46  3503  2452
  463  480.3271 71.0301   5879    76  3400  2479
  464  480.3599 71.1001   5994   115  4494  1500
  465  480.3594 71.1002   5886   108  3887  1999
  466  480.3777 71.1051   5893     7  3955  1938
  467  480.3773 71.1051   5893     0  3521  2372
  468  480.3763 71.1063   5891     2  3876  2015
  469  480.3265 71.0307   5860    31  4477  1383
  470  480.2861 71.1072   5846    14  3407  2439
  471  480.4640 71.1268   5845     1  3470  2375
  472  480.4647 71.1265   5839     6  3921  1918
  473  480.6366 71.1062   5741    98  3423  2318
  474  480.2872 71.1050   5761    20  3872  1889
  475  480.3785 71.1045   5856    95  4438  1418
  476  480.3201 71.1745   5879    23  4428  1451
  477  480.3190 71.1880   5773   106  3888  1885
  478  480.4996 71.0523   5825    52  3421  2404
  479  480.6780 71.1872   5754    71  4410  1344
  480  480.2870 71.1062   5838    84  4382  1456
  481  480.3191 71.1738   5854    16  3893  1961
  482  480.3779 71.1033   5832    22  3886  1946
  483  480.5004 71.2021   5797    35  3448  2349
  484  480.4076 71.1944   5809    12  3355  2454
  485  480.5861 71.0089   5801     8  3481  2320
  486  480.2873 71.1068   5816    15  3354  2462
  487  480.3766 71.1044   5789    27  3487  2302
  488  480.4154 71.0301   5856    67  3435  2421
  489  480.3792 71.1053   5877    21  4392  1485
  490  480.5001 71.0531   5786    91  3474  2312
  491  480.4649 71.1266   5808    22  3415  2393
  492  480.4988 71.0537   5818    10  3456  2362
  493  480.4977 71.0530   5868    50  3887  1981
  494  480.5008 71.0534   5880    12  3315  2565
  495  480.4989 71.0539   5851    29  3403  2448
  496  480.5483 71.1070   5755    96  4460  1295
  497  480.4993 71.0546   5840    85  3834  2006
  498  480.3279 71.0306   5819    21  4386  1433
  499  480.3209 71.1743   5911    92  3462  2449
