# Supplementary material for: Maximum likelihood-based estimation of diffusion coefficient is quick and reliable method for analyzing estradiol actions on surface receptor movements
Source: Front Neuroinform. 2023 Mar 8;17:1005936. doi: 10.3389/fninf.2023.1005936 (PMC10031098; doi:10.3389/fninf.2023.1005936)
Supplement: Supplementary file 3 [file Data_Sheet_3.ZIP › 01-measured/00-Immobile/RoomTemperature/workstate_12_0009.dat]

    0  429.4984 74.4936   5289     0  3599  1690
    1  429.4965 74.4932   5316    27  4202  1114
    2  429.4103 74.3205   5275    41  3633  1642
    3  429.2836 74.1864   5314    39  4231  1083
    4  429.4975 74.4934   5297    17  3587  1710
    5  429.5001 74.4930   5321    24  4325   996
    6  429.4988 74.4942   5325     4  4263  1062
    7  429.3825 74.1483   5350    25  4243  1107
    8  429.4120 74.3208   5362    12  3479  1883
    9  429.4835 74.3900   5293    69  4220  1073
   10  429.4120 74.3206   5293     0  3461  1832
   11  429.4108 74.3216   5323    30  4225  1098
   12  429.4843 74.3892   5314     9  4256  1058
   13  429.3837 74.1474   5291    23  3970  1321
   14  429.3454 74.0032   5305    14  4243  1062
   15  429.3625 74.2400   5312     7  3601  1711
   16  429.5823 74.2737   5260    52  4295   965
   17  429.4845 74.3902   5351    91  4312  1039
   18  429.4980 74.4938   5315    36  4220  1095
   19  429.3560 74.2562   5215   100  4202  1013
   20  429.4108 74.3193   5297    82  4202  1095
   21  429.3643 74.2400   5315    18  3933  1382
   22  429.4231 74.4197   5350    35  4244  1106
   23  429.5835 74.2730   5275    75  3539  1736
   24  429.4834 74.3901   5295    20  4178  1117
   25  429.4994 74.4926   5201    94  4228   973
   26  429.3449 74.0020   5327   126  3590  1737
   27  429.2826 74.1878   5300    27  4205  1095
   28  429.4836 74.3893   5311    11  3891  1420
   29  429.4988 74.4939   5233    78  4239   994
   30  429.4837 74.3880   5354   121  3617  1737
   31  429.3670 74.3619   5257    97  3532  1725
   32  429.3234 74.0971   5267    10  4221  1046
   33  429.3641 74.2412   5310    43  3572  1738
   34  429.4827 74.3901   5276    34  4225  1051
   35  429.4976 74.4941   5299    23  3539  1760
   36  429.4987 74.4928   5296     3  4208  1088
   37  429.4994 74.4936   5246    50  3906  1340
   38  429.4107 74.3196   5289    43  3447  1842
   39  429.3640 74.2400   5298     9  3552  1746
   40  429.4119 74.3211   5333    35  3492  1841
   41  429.4827 74.3890   5246    87  3908  1338
   42  429.3557 74.2564   5256    10  3905  1351
   43  429.3560 74.2563   5254     2  3911  1343
   44  429.3247 74.0985   5154   100  3481  1673
   45  429.4975 74.3291   5295   141  3483  1812
   46  429.4986 74.4932   5265    30  4175  1090
   47  429.4500 74.4154   5229    36  3936  1293
   48  429.4981 74.4946   5190    39  3518  1672
   49  429.3654 74.3623   5188     2  3439  1749
   50  429.4983 74.4942   5220    32  3471  1749
   51  429.3665 74.3624   5119   101  3463  1656
   52  429.3670 74.3618   5229   110  4187  1042
   53  429.3677 74.3625   5149    80  3444  1705
   54  429.4512 74.4144   5179    30  3855  1324
   55  429.3227 74.0972   5172     7  3530  1642
   56  429.4380 74.3091   5224    52  3524  1700
   57  429.4984 74.4922   5229     5  4180  1049
   58  429.4993 74.4927   5191    38  4228   963
   59  429.4986 74.3300   5194     3  3446  1748
   60  429.4170 74.4470   5241    47  4158  1083
   61  429.2825 74.1861   5205    36  3842  1363
   62  429.2833 74.1873   5149    56  3862  1287
   63  429.4516 74.4138   5242    93  4210  1032
   64  429.4510 74.4136   5167    75  3906  1261
   65  429.4989 74.4936   5151    16  4080  1071
   66  429.4136 74.2737   5137    14  3519  1618
   67  429.2925 74.2887   5195    58  3808  1387
   68  429.3672 74.3625   5139    56  3791  1348
   69  429.4145 74.2707   5065    74  3822  1243
   70  429.4511 74.4140   5136    71  3818  1318
   71  429.3656 74.2408   5190    54  3789  1401
   72  429.4185 74.4468   5172    18  3460  1712
   73  429.4509 74.4133   5204    32  3447  1757
   74  429.4105 74.3210   5215    11  3475  1740
   75  429.4104 74.3206   5223     8  3458  1765
   76  429.4381 74.3086   5190    33  4141  1049
   77  429.4996 74.4936   5203    13  4183  1020
   78  429.4838 74.3887   5205     2  4153  1052
   79  429.4839 74.3884   5181    24  3409  1772
   80  429.4985 74.4950   5165    16  4125  1040
   81  429.2840 74.1871   5235    70  3430  1805
   82  429.4375 74.3087   5200    35  3391  1809
   83  429.3645 74.2415   5175    25  3448  1727
   84  429.4503 74.4150   5110    65  4162   948
   85  429.4829 74.3901   5220   110  4152  1068
   86  429.3748 74.3397   5154    66  3387  1767
   87  429.4980 74.4929   5168    14  3754  1414
   88  429.5464 74.4141   5225    57  3396  1829
   89  429.5840 74.2732   5130    95  3782  1348
   90  429.5464 74.4142   5075    55  3345  1730
   91  429.4508 74.4135   5125    50  3775  1350
   92  429.4989 74.4935   5134     9  3317  1817
   93  429.4987 74.3296   5148    14  3375  1773
   94  429.5001 74.4950   5148     0  3341  1807
   95  429.4987 74.2131   5101    47  4019  1082
   96  429.4997 74.4939   5115    14  3768  1347
   97  429.4974 74.4928   5141    26  4042  1099
   98  429.4495 74.4145   5107    34  4099  1008
   99  429.4970 74.4938   5087    20  4138   949
  100  429.4991 74.4942   5161    74  4063  1098
  101  429.5005 74.4945   5150    11  3443  1707
  102  429.4519 74.4140   5096    54  4007  1089
  103  429.3680 74.3641   5094     2  3349  1745
  104  429.3245 74.0979   5124    30  4046  1078
  105  429.4239 74.4180   5141    17  3798  1343
  106  429.4999 74.4949   5125    16  4062  1063
  107  429.4985 74.4950   5077    48  4078   999
  108  429.4858 74.3894   5102    25  3348  1754
  109  429.4529 74.4143   5092    10  4153   939
  110  429.3674 74.3630   5063    29  4065   998
  111  429.4988 74.2136   5016    47  4046   970
  112  429.5003 74.4959   5081    65  3365  1716
  113  429.4990 74.4930   5062    19  3780  1282
  114  429.3670 74.3628   5043    19  3303  1740
  115  429.4127 74.2747   5136    93  3763  1373
  116  429.5290 74.3092   5107    29  3296  1811
  117  429.4523 74.4145   5023    84  4058   965
  118  429.4995 74.4936   4995    28  3402  1593
  119  429.5000 74.4926   5043    48  3275  1768
  120  429.4971 74.4940   5026    17  4020  1006
  121  429.2910 74.2899   5021     5  4065   956
  122  429.5455 74.4146   5018     3  3348  1670
  123  429.4984 74.4959   5035    17  3727  1308
  124  429.4981 74.4944   5064    29  4015  1049
  125  429.4986 74.4950   5074    10  3312  1762
  126  429.4985 74.4941   5001    73  3379  1622
  127  429.4131 74.2721   4988    13  4044   944
  128  429.4985 74.2135   4982     6  3999   983
  129  429.4992 74.4932   5016    34  3742  1274
  130  429.5002 74.4940   5041    25  3240  1801
  131  429.4515 74.4141   4965    76  3273  1692
  132  429.4990 74.3296   5061    96  3251  1810
  133  429.4120 74.2736   5077    16  3323  1754
  134  429.4977 74.2149   4938   139  4054   884
  135  429.4987 74.2152   4963    25  4013   950
  136  429.4513 74.4149   4980    17  3989   991
  137  429.4999 74.4930   4986     6  3341  1645
  138  429.5848 74.2743   4967    19  4042   925
  139  429.4966 74.2122   4981    14  3975  1006
  140  429.4520 74.4163   4908    73  3976   932
  141  429.5831 74.2760   4943    35  3292  1651
  142  429.4510 74.4158   4934     9  3327  1607
  143  429.4978 74.4940   4943     9  3237  1706
  144  429.4989 74.2126   4945     2  3997   948
  145  429.4119 74.2729   4944     1  3248  1696
  146  429.4995 74.4938   4963    19  3330  1633
  147  429.4980 74.4949   4954     9  3647  1307
  148  429.5843 74.2755   4892    62  3611  1281
  149  429.4991 74.2143   4872    20  3340  1532
  150  429.4992 74.2139   4935    63  3953   982
  151  429.3657 74.3644   4966    31  3968   998
  152  429.4980 74.4932   4960     6  3994   966
  153  429.5846 74.2753   4927    33  3236  1691
  154  429.5005 74.4955   4978    51  4014   964
  155  429.5836 74.2749   4928    50  4057   871
  156  429.4983 74.2144   4908    20  3995   913
  157  429.4138 74.2734   4902     6  3937   965
  158  429.4995 74.3300   4927    25  3962   965
  159  429.4518 74.4152   4887    40  3272  1615
  160  429.5017 74.4949   4950    63  3241  1709
  161  429.5834 74.2748   4958     8  3271  1687
  162  429.6294 74.3641   4918    40  3268  1650
  163  429.4145 74.2748   4857    61  3934   923
  164  429.5002 74.4926   4934    77  3912  1022
  165  429.5484 74.4155   4932     2  3608  1324
  166  429.4525 74.4155   4894    38  3268  1626
  167  429.6310 74.3639   4981    87  3921  1060
  168  429.4992 74.2135   4878   103  3936   942
  169  429.4518 74.4154   4916    38  3276  1640
  170  429.4992 74.4948   4887    29  3908   979
  171  429.6309 74.3653   4897    10  3622  1275
  172  429.6314 74.3648   4918    21  3915  1003
  173  429.6308 74.3637   4958    40  3292  1666
  174  429.4141 74.2734   4926    32  3911  1015
  175  429.6313 74.3639   4902    24  3601  1301
  176  429.6308 74.3647   4930    28  3975   955
  177  429.5010 74.4968   4944    14  3892  1052
  178  429.6305 74.3652   4895    49  3989   906
  179  429.4994 74.3296   4892     3  3890  1002
  180  429.4520 74.4149   4873    19  3626  1247
  181  429.4984 74.4965   4920    47  3215  1705
  182  429.6331 74.3658   4906    14  3219  1687
  183  429.5799 74.4497   4949    43  3965   984
  184  429.6298 74.3637   4891    58  3945   946
  185  429.3687 74.3628   4864    27  3252  1612
  186  429.3682 74.3643   4844    20  3277  1567
  187  429.4984 74.4942   4888    44  3925   963
  188  429.5466 74.4158   4879     9  3309  1570
  189  429.4993 74.4967   4856    23  3208  1648
  190  429.5010 74.4960   4869    13  3963   906
  191  429.3675 74.3639   4829    40  3226  1603
  192  429.4138 74.2734   4805    24  3908   897
  193  429.5462 74.4147   4874    69  3906   968
  194  429.5467 74.4160   4874     0  3583  1291
  195  429.6318 74.3646   4881     7  3867  1014
  196  429.6314 74.3658   4848    33  3856   992
  197  429.5841 74.2750   4840     8  3881   959
  198  429.4982 74.2136   4796    44  3225  1571
  199  429.6309 74.3658   4809    13  3875   934
  200  429.5848 74.2760   4858    49  3856  1002
  201  429.6311 74.3641   4948    90  3190  1758
  202  429.3691 74.3639   4822   126  3239  1583
  203  429.4511 74.4152   4872    50  3797  1075
  204  429.5451 74.4155   4867     5  3298  1569
  205  429.6314 74.3635   4812    55  3552  1260
  206  429.6304 74.3644   4814     2  3544  1270
  207  429.6312 74.3642   4818     4  3132  1686
  208  429.6312 74.3635   4847    29  3853   994
  209  429.3674 74.3648   4787    60  3805   982
  210  429.4980 74.4948   4826    39  3598  1228
  211  429.5791 74.4485   4822     4  3282  1540
  212  429.5804 74.4460   4830     8  3876   954
  213  429.4996 74.4949   4875    45  3108  1767
  214  429.4995 74.4930   4803    72  3523  1280
  215  429.4505 74.4135   4852    49  3539  1313
  216  429.4986 74.2160   4800    52  3552  1248
  217  429.4987 74.4950   4872    72  3129  1743
  218  429.4994 74.4946   4802    70  3807   995
  219  429.5005 74.4935   4856    54  3172  1684
  220  429.4153 74.2740   4828    28  3523  1305
  221  429.4132 74.2747   4805    23  3531  1274
  222  429.3671 74.3637   4802     3  3155  1647
  223  429.5838 74.2741   4801     1  3816   985
  224  429.5845 74.2733   4814    13  3212  1602
  225  429.5843 74.2749   4806     8  3123  1683
  226  429.4123 74.2751   4795    11  3169  1626
  227  429.4137 74.2746   4875    80  3589  1286
  228  429.3670 74.3645   4777    98  3524  1253
  229  429.4151 74.2756   4802    25  3556  1246
  230  429.5001 74.4947   4826    24  3591  1235
  231  429.6309 74.3641   4821     5  3158  1663
  232  429.4129 74.2751   4784    37  3851   933
  233  429.4978 74.3305   4872    88  3150  1722
  234  429.4133 74.2755   4763   109  3808   955
  235  429.4990 74.2149   4803    40  3819   984
  236  429.5853 74.2752   4762    41  3526  1236
  237  429.5019 74.4954   4914   152  3176  1738
  238  429.4987 74.3316   4853    61  3089  1764
  239  429.4132 74.2749   4777    76  3090  1687
  240  429.4510 74.4151   4818    41  3074  1744
  241  429.4526 74.4151   4789    29  3846   943
  242  429.4996 74.3301   4841    52  3752  1089
  243  429.4992 74.2159   4686   155  3588  1098
  244  429.5834 74.2753   4831   145  3126  1705
  245  429.4983 74.4954   4843    12  3096  1747
  246  429.4983 74.2145   4804    39  3543  1261
  247  429.4157 74.2744   4765    39  3140  1625
  248  429.5837 74.2745   4757     8  3168  1589
  249  429.6310 74.3645   4772    15  3865   907
  250  429.5831 74.2744   4800    28  3865   935
  251  429.4134 74.2743   4748    52  3129  1619
  252  429.4150 74.2737   4788    40  3512  1276
  253  429.5799 74.4486   4762    26  3502  1260
  254  429.6309 74.3644   4786    24  3125  1661
  255  429.6310 74.3665   4790     4  3563  1227
  256  429.4998 74.4950   4827    37  3755  1072
  257  429.4987 74.4952   4811    16  3807  1004
  258  429.5000 74.4969   4783    28  3520  1263
  259  429.5009 74.4965   4836    53  3445  1391
  260  429.5836 74.2759   4776    60  3082  1694
  261  429.5791 74.4477   4814    38  3477  1337
  262  429.4527 74.4152   4751    63  3153  1598
  263  429.4524 74.4151   4804    53  3505  1299
  264  429.6309 74.3644   4793    11  3509  1284
  265  429.5832 74.2758   4757    36  3122  1635
  266  429.6304 74.3651   4767    10  3762  1005
  267  429.4982 74.2157   4743    24  3777   966
  268  429.4134 74.2753   4749     6  3521  1228
  269  429.4994 74.4943   4780    31  3707  1073
  270  429.4993 74.4967   4768    12  3762  1006
  271  429.6316 74.3664   4730    38  3084  1646
  272  429.6310 74.3660   4748    18  3134  1614
  273  429.6318 74.3649   4735    13  3702  1033
  274  429.4509 74.4172   4732     3  3687  1045
  275  429.4981 74.4975   4699    33  3079  1620
  276  429.5001 74.4968   4737    38  3121  1616
  277  429.5785 74.4503   4726    11  3456  1270
  278  429.6329 74.3667   4708    18  3665  1043
  279  429.6308 74.3664   4703     5  3101  1602
  280  429.4965 74.4959   4711     8  3530  1181
  281  429.4992 74.2153   4665    46  3062  1603
  282  429.5000 74.2164   4736    71  3034  1702
  283  429.6322 74.3652   4727     9  3478  1249
  284  429.5001 74.2163   4711    16  3041  1670
  285  429.5004 74.4991   4659    52  3742   917
  286  429.5846 74.2752   4723    64  3548  1175
  287  429.5844 74.2768   4722     1  3744   978
  288  429.6308 74.3663   4702    20  3676  1026
  289  429.6304 74.3665   4779    77  3115  1664
  290  429.4998 74.3341   4726    53  3498  1228
  291  429.4146 74.2763   4711    15  3760   951
  292  429.4507 74.4170   4742    31  3044  1698
  293  429.3669 74.3654   4789    47  3083  1706
  294  429.6308 74.3668   4707    82  3479  1228
  295  429.6305 74.3663   4772    65  3747  1025
  296  429.5003 74.4956   4736    36  3740   996
  297  429.4986 74.4972   4704    32  3693  1011
  298  429.6301 74.3633   4755    51  3719  1036
  299  429.4987 74.2159   4700    55  3451  1249
  300  429.6316 74.3650   4752    52  3715  1037
  301  429.5005 74.4982   4747     5  3489  1258
  302  429.5472 74.4158   4733    14  3653  1080
  303  429.5485 74.4162   4723    10  3697  1026
  304  429.4999 74.4944   4685    38  3044  1641
  305  429.6303 74.3652   4731    46  3714  1017
  306  429.6310 74.3636   4719    12  3682  1037
  307  429.6320 74.3672   4637    82  3424  1213
  308  429.6329 74.3654   4677    40  3686   991
  309  429.4145 74.2749   4661    16  3675   986
  310  429.4988 74.2157   4703    42  3036  1667
  311  429.5852 74.2777   4588   115  3687   901
  312  429.6302 74.3652   4689   101  3592  1097
  313  429.5011 74.4980   4618    71  3413  1205
  314  429.4989 74.2158   4622     4  3016  1606
  315  429.6300 74.3658   4667    45  3415  1252
  316  429.4990 74.2157   4633    34  3384  1249
  317  429.5835 74.2754   4703    70  3042  1661
  318  429.5001 74.4962   4653    50  3069  1584
  319  429.5493 74.4179   4702    49  3578  1124
  320  429.5838 74.2752   4703     1  3666  1037
  321  429.5840 74.2763   4657    46  3380  1277
  322  429.5498 74.3103   4666     9  3072  1594
  323  429.6308 74.3658   4636    30  3044  1592
  324  429.4990 74.2171   4573    63  3049  1524
  325  429.5848 74.2765   4648    75  3382  1266
  326  429.6335 74.3649   4632    16  3627  1005
  327  429.4985 74.2166   4610    22  3402  1208
  328  429.6303 74.3643   4621    11  3018  1603
  329  429.4995 74.4976   4603    18  3546  1057
  330  429.4144 74.2775   4565    38  3572   993
  331  429.5004 74.4977   4606    41  3603  1003
  332  429.5837 74.2765   4574    32  3028  1546
  333  429.4987 74.2159   4577     3  3022  1555
  334  429.4988 74.2152   4606    29  3331  1275
  335  429.4989 74.2157   4567    39  2985  1582
  336  429.5005 74.4969   4607    40  3663   944
  337  429.4997 74.3337   4589    18  2992  1597
  338  429.4987 74.3326   4585     4  2964  1621
  339  429.4985 74.2145   4630    45  3585  1045
  340  429.6292 74.3662   4603    27  3620   983
  341  429.6309 74.3680   4606     3  3448  1158
  342  429.6306 74.3667   4629    23  3009  1620
  343  429.6314 74.3668   4638     9  2985  1653
  344  429.4988 74.2163   4582    56  2977  1605
  345  429.4186 74.5450   4594    12  3666   928
  346  429.4998 74.4970   4589     5  3576  1013
  347  429.6312 74.3667   4582     7  3564  1018
  348  429.6320 74.3673   4613    31  2973  1640
  349  429.5851 74.2765   4635    22  3003  1632
  350  429.5828 74.2756   4681    46  3570  1111
  351  429.5832 74.2768   4602    79  3610   992
  352  429.4995 74.4957   4594     8  2914  1680
  353  429.6315 74.3669   4604    10  3659   945
  354  429.4998 74.2177   4523    81  3019  1504
  355  429.5494 74.3114   4602    79  3609   993
  356  429.4981 74.2169   4618    16  2920  1698
  357  429.3681 74.3653   4641    23  3559  1082
  358  429.4987 74.3330   4527   114  3405  1122
  359  429.5465 74.4183   4611    84  3380  1231
  360  429.5840 74.2771   4606     5  2974  1632
  361  429.6319 74.3662   4571    35  2974  1597
  362  429.4992 74.2169   4555    16  2951  1604
  363  429.4996 74.2159   4599    44  3618   981
  364  429.3675 74.3644   4622    23  3018  1604
  365  429.4987 74.2163   4522   100  3427  1095
  366  429.6320 74.3669   4647   125  3609  1038
  367  429.6315 74.3672   4606    41  3398  1208
  368  429.4515 74.4174   4610     4  3569  1041
  369  429.4998 74.4961   4586    24  2948  1638
  370  429.6328 74.3668   4622    36  3604  1018
  371  429.6327 74.3676   4632    10  3495  1137
  372  429.6306 74.3649   4566    66  3370  1196
  373  429.6311 74.3665   4563     3  3570   993
  374  429.5483 74.4167   4601    38  3000  1601
  375  429.4997 74.2147   4513    88  3545   968
  376  429.6307 74.3661   4547    34  2990  1557
  377  429.5519 74.4140   4533    14  2899  1634
  378  429.6305 74.3662   4585    52  3566  1019
  379  429.5003 74.4969   4545    40  3395  1150
  380  429.4983 74.4985   4551     6  2929  1622
  381  429.4523 74.4174   4498    53  3538   960
  382  429.6312 74.3683   4533    35  3030  1503
  383  429.5792 74.4519   4525     8  3375  1150
  384  429.6330 74.3677   4521     4  3471  1050
  385  429.3684 74.3663   4487    34  2923  1564
  386  429.5004 74.4975   4570    83  3348  1222
  387  429.3663 74.3656   4569     1  3494  1075
  388  429.6311 74.3670   4507    62  3548   959
  389  429.6308 74.3677   4504     3  3486  1018
  390  429.5803 74.4515   4527    23  2908  1619
  391  429.5006 74.4980   4506    21  3322  1184
  392  429.4992 74.4954   4532    26  3491  1041
  393  429.4994 74.4995   4546    14  2934  1612
  394  429.3687 74.3675   4429   117  3092  1337
  395  429.6300 74.3663   4470    41  2971  1499
  396  429.5809 74.4522   4452    18  3356  1096
  397  429.5001 74.4963   4550    98  2969  1581
  398  429.4992 74.2159   4473    77  3486   987
  399  429.6312 74.3669   4498    25  3474  1024
  400  429.6320 74.3686   4512    14  2968  1544
  401  429.5012 74.4986   4513     1  3462  1051
  402  429.5009 74.4992   4448    65  2964  1484
  403  429.6313 74.3664   4492    44  2880  1612
  404  429.4982 74.2151   4430    62  3318  1112
  405  429.5847 74.2758   4511    81  2881  1630
  406  429.5000 74.2181   4501    10  2877  1624
  407  429.6329 74.3681   4461    40  3472   989
  408  429.5809 74.4519   4525    64  3320  1205
  409  429.4199 74.4509   4451    74  2823  1628
  410  429.4988 74.4967   4480    29  2858  1622
  411  429.4987 74.4975   4526    46  3426  1100
  412  429.4080 74.2618   4463    63  3299  1164
  413  429.5788 74.4499   4509    46  3304  1205
  414  429.5012 74.4977   4506     3  2933  1573
  415  429.5015 74.4977   4453    53  2838  1615
  416  429.5001 74.2170   4457     4  2833  1624
  417  429.5502 74.4129   4467    10  2847  1620
  418  429.5840 74.2767   4462     5  3300  1162
  419  429.5002 74.4992   4455     7  2811  1644
  420  429.5791 74.4510   4436    19  2812  1624
  421  429.6326 74.3672   4465    29  3443  1022
  422  429.4998 74.2164   4462     3  2868  1594
  423  429.3797 74.4127   4446    16  2834  1612
  424  429.5475 74.4182   4504    58  2870  1634
  425  429.5473 74.4187   4457    47  3455  1002
  426  429.4997 74.3331   4471    14  3462  1009
  427  429.6298 74.3654   4516    45  3430  1086
  428  429.4996 74.4981   4466    50  3442  1024
  429  429.5801 74.4522   4435    31  2875  1560
  430  429.5857 74.2775   4401    34  2878  1523
  431  429.5016 74.4993   4492    91  2896  1596
  432  429.4094 74.2614   4381   111  3454   927
  433  429.5850 74.2764   4437    56  3431  1006
  434  429.3487 74.3474   4425    12  3345  1080
  435  429.6344 74.3657   4459    34  3403  1056
  436  429.4525 74.4174   4452     7  3406  1046
  437  429.7222 74.4146   4440    12  2818  1622
  438  429.5843 74.2769   4501    61  2906  1595
  439  429.4998 74.2159   4362   139  2841  1521
  440  429.5495 74.4133   4511   149  3455  1056
  441  429.6334 74.3680   4478    33  2801  1677
  442  429.5808 74.4501   4484     6  3415  1069
  443  429.5001 74.4983   4465    19  3416  1049
  444  429.6314 74.3666   4438    27  3366  1072
  445  429.4076 74.2611   4417    21  3442   975
  446  429.5842 74.2767   4475    58  2768  1707
  447  429.5844 74.2780   4421    54  2919  1502
  448  429.7225 74.4141   4385    36  2920  1465
  449  429.6317 74.3663   4385     0  3245  1140
  450  429.6341 74.3681   4418    33  2844  1574
  451  429.6311 74.3670   4433    15  2880  1553
  452  429.6314 74.3664   4422    11  2841  1581
  453  429.7225 74.4135   4418     4  2890  1528
  454  429.6319 74.3687   4384    34  3457   927
  455  429.4095 74.2606   4339    45  3372   967
  456  429.6328 74.3671   4419    80  3258  1161
  457  429.5841 74.2770   4348    71  3246  1102
  458  429.5002 74.4969   4483   135  2802  1681
  459  429.5861 74.2774   4302   181  3409   893
  460  429.6771 74.3227   4348    46  3472   876
  461  429.7230 74.4150   4320    28  2850  1470
  462  429.5003 74.3222   4351    31  2950  1401
  463  429.5797 74.4498   4388    37  3258  1130
  464  429.5854 74.2783   4402    14  3422   980
  465  429.6765 74.6766   4333    69  3452   881
  466  429.6328 74.3694   4384    51  2863  1521
  467  429.6327 74.3674   4328    56  3448   880
  468  429.6319 74.3673   4399    71  3371  1028
  469  429.5862 74.2770   4353    46  2756  1597
  470  429.5841 74.2773   4383    30  2856  1527
  471  429.5809 74.4518   4358    25  3411   947
  472  429.6329 74.3672   4457    99  2757  1700
  473  429.6664 74.5007   4400    57  2886  1514
  474  429.6324 74.3663   4404     4  3339  1065
  475  429.6322 74.3673   4340    64  2788  1552
  476  429.6333 74.3679   4374    34  3202  1172
  477  429.7224 74.4134   4309    65  3192  1117
  478  429.7245 74.4147   4296    13  3203  1093
  479  429.7227 74.4143   4299     3  2814  1485
  480  429.7217 74.4143   4322    23  2737  1585
  481  429.6319 74.3673   4369    47  3192  1177
  482  429.6761 74.3244   4299    70  2720  1579
  483  429.6524 74.6509   4319    20  3209  1110
  484  429.7241 74.4153   4319     0  3434   885
  485  429.5857 74.2771   4373    54  3193  1180
  486  429.5873 74.2768   4370     3  2744  1626
  487  429.5009 74.4989   4401    31  3224  1177
  488  429.7225 74.4144   4346    55  2803  1543
  489  429.6337 74.3668   4313    33  3408   905
  490  429.7225 74.4152   4371    58  3389   982
  491  429.7394 74.5919   4311    60  2667  1644
  492  429.5001 74.2173   4336    25  3213  1123
  493  429.6778 74.3218   4288    48  3216  1072
  494  429.7225 74.4149   4295     7  2718  1577
  495  429.7856 74.4981   4312    17  3237  1075
  496  429.7830 74.5011   4336    24  2738  1598
  497  429.7223 74.4153   4342     6  3402   940
  498  429.6413 74.4650   4316    26  3392   924
  499  429.7235 74.4142   4333    17  3409   924
