# Supplementary material for: Maximum likelihood-based estimation of diffusion coefficient is quick and reliable method for analyzing estradiol actions on surface receptor movements
Source: Front Neuroinform. 2023 Mar 8;17:1005936. doi: 10.3389/fninf.2023.1005936 (PMC10031098; doi:10.3389/fninf.2023.1005936)
Supplement: Supplementary file 3 [file Data_Sheet_3.ZIP › 01-measured/00-Immobile/RoomTemperature/workstate_12_0010.dat]

    0  200.5014 77.5003   5862     0  4075  1787
    1  200.5019 77.4980   5850    12  3954  1896
    2  200.5017 77.5001   5841     9  4057  1784
    3  200.5047 77.4990   5720   121  4064  1656
    4  200.5011 77.4979   5758    38  4027  1731
    5  200.5840 77.4523   5759     1  4069  1690
    6  200.5056 77.5012   5781    22  4001  1780
    7  200.5028 77.4965   5737    44  4045  1692
    8  200.5030 77.4974   5767    30  3814  1953
    9  200.4885 77.3935   5828    61  4072  1756
   10  200.5017 77.4991   5672   156  4051  1621
   11  200.5047 77.4994   5747    75  4073  1674
   12  200.5051 77.5009   5750     3  3956  1794
   13  200.5046 77.4987   5721    29  4079  1642
   14  200.5026 77.4973   5704    17  3955  1749
   15  200.5028 77.4966   5695     9  3859  1836
   16  200.5024 77.4981   5662    33  4089  1573
   17  200.5035 77.4994   5726    64  4001  1725
   18  200.5042 77.4993   5728     2  4096  1632
   19  200.5036 77.4981   5716    12  4013  1703
   20  200.5028 77.4980   5680    36  4080  1600
   21  200.5011 77.4981   5661    19  3823  1838
   22  200.5031 77.4996   5725    64  4091  1634
   23  200.5044 77.4987   5745    20  3891  1854
   24  200.5046 77.4994   5762    17  4062  1700
   25  200.5035 77.4986   5668    94  4075  1593
   26  200.4999 77.4965   5662     6  3822  1840
   27  200.5015 77.4976   5649    13  3910  1739
   28  200.5017 77.5016   5735    86  3904  1831
   29  200.5043 77.4990   5626   109  4024  1602
   30  200.5035 77.4982   5578    48  4021  1557
   31  200.5024 77.4985   5637    59  4017  1620
   32  200.5013 77.4965   5607    30  3986  1621
   33  200.5036 77.4976   5718   111  4009  1709
   34  200.5025 77.4995   5646    72  4003  1643
   35  200.5046 77.4985   5596    50  3993  1603
   36  200.5031 77.4968   5667    71  3938  1729
   37  200.5023 77.4968   5634    33  3992  1642
   38  200.5021 77.4996   5570    64  3873  1697
   39  200.5822 77.4501   5558    12  3990  1568
   40  200.5015 77.5006   5562     4  3896  1666
   41  200.5026 77.4993   5539    23  3827  1712
   42  200.5025 77.4990   5553    14  3916  1637
   43  200.6333 77.3659   5540    13  3773  1767
   44  200.6321 77.3666   5569    29  4003  1566
   45  200.5019 77.4979   5657    88  3942  1715
   46  200.5052 77.5001   5634    23  3806  1828
   47  200.5038 77.4997   5536    98  3867  1669
   48  200.5042 77.4965   5529     7  3863  1666
   49  200.5037 77.4983   5600    71  3886  1714
   50  200.5031 77.4986   5562    38  3969  1593
   51  200.5030 77.4978   5561     1  3821  1740
   52  200.5031 77.4987   5581    20  3723  1858
   53  200.5038 77.4975   5503    78  3836  1667
   54  200.5822 77.4517   5497     6  3892  1605
   55  200.5807 77.4503   5481    16  3855  1626
   56  200.5020 77.5010   5587   106  3911  1676
   57  200.5020 77.5001   5613    26  3900  1713
   58  200.5032 77.5000   5601    12  3666  1935
   59  200.5039 77.4984   5483   118  3893  1590
   60  200.5032 77.4994   5559    76  3909  1650
   61  200.5820 77.4515   5552     7  3890  1662
   62  200.5016 77.4988   5568    16  3816  1752
   63  200.5047 77.5007   5499    69  3772  1727
   64  200.5860 77.4520   5528    29  3825  1703
   65  200.5037 77.5005   5512    16  3920  1592
   66  200.5032 77.5002   5445    67  3805  1640
   67  200.5039 77.5007   5537    92  3753  1784
   68  200.5018 77.4971   5532     5  3826  1706
   69  200.5040 77.4999   5494    38  3815  1679
   70  200.5833 77.4515   5457    37  3821  1636
   71  200.5829 77.4526   5398    59  3662  1736
   72  200.5818 77.4496   5456    58  3700  1756
   73  200.5836 77.4536   5437    19  3739  1698
   74  200.5831 77.4514   5417    20  3869  1548
   75  200.5028 77.4995   5484    67  3879  1605
   76  200.5016 77.4997   5501    17  3740  1761
   77  200.5042 77.5007   5472    29  3894  1578
   78  200.5838 77.4524   5422    50  3569  1853
   79  200.5051 77.5004   5474    52  3724  1750
   80  200.5027 77.4977   5318   156  3737  1581
   81  200.5039 77.5012   5392    74  3688  1704
   82  200.5030 77.5013   5381    11  3713  1668
   83  200.5039 77.4993   5423    42  3911  1512
   84  200.5008 77.4999   5391    32  3710  1681
   85  200.5035 77.5000   5468    77  3722  1746
   86  200.5010 77.4990   5374    94  3755  1619
   87  200.5022 77.5007   5443    69  3729  1714
   88  200.5025 77.5006   5419    24  3543  1876
   89  200.5829 77.4526   5342    77  3682  1660
   90  200.5050 77.5017   5462   120  3763  1699
   91  200.5030 77.5004   5403    59  3761  1642
   92  200.5043 77.5006   5435    32  3819  1616
   93  200.5030 77.5026   5455    20  3655  1800
   94  200.5026 77.5024   5367    88  3821  1546
   95  200.5849 77.4534   5364     3  3584  1780
   96  200.5046 77.4995   5311    53  3566  1745
   97  200.5030 77.5013   5449   138  3752  1697
   98  200.5043 77.4993   5394    55  3596  1798
   99  200.6576 77.5325   5416    22  3698  1718
  100  200.6583 77.5310   5430    14  3637  1793
  101  200.5854 77.4524   5358    72  3646  1712
  102  200.5036 77.5001   5377    19  3665  1712
  103  200.5032 77.4995   5327    50  3592  1735
  104  200.5818 77.4514   5265    62  3502  1763
  105  200.6366 77.3710   5268     3  3800  1468
  106  200.5833 77.4543   5234    34  3667  1567
  107  200.6691 77.5017   5322    88  3685  1637
  108  200.5848 77.4514   5205   117  3754  1451
  109  200.5843 77.4506   5282    77  3700  1582
  110  200.5030 77.4993   5399   117  3514  1885
  111  200.5050 77.5006   5386    13  3625  1761
  112  200.5846 77.4551   5247   139  3739  1508
  113  200.5844 77.4542   5274    27  3627  1647
  114  200.5033 77.4995   5279     5  3634  1645
  115  200.5038 77.4995   5279     0  3595  1684
  116  200.5830 77.4517   5203    76  3405  1798
  117  200.5844 77.4505   5264    61  3606  1658
  118  200.5855 77.4535   5218    46  3596  1622
  119  200.5841 77.4526   5255    37  3690  1565
  120  200.5041 77.4979   5256     1  3706  1550
  121  200.5028 77.4982   5260     4  3674  1586
  122  200.5817 77.4515   5205    55  3788  1417
  123  200.5834 77.4533   5220    15  3497  1723
  124  200.5064 77.5022   5260    40  3742  1518
  125  200.5046 77.5016   5271    11  3541  1730
  126  200.5024 77.4979   5222    49  3684  1538
  127  200.5815 77.4520   5208    14  3480  1728
  128  200.5806 77.4516   5223    15  3405  1818
  129  200.5813 77.4532   5150    73  3562  1588
  130  200.6706 77.5030   5159     9  3537  1622
  131  200.5838 77.4523   5190    31  3405  1785
  132  200.5042 77.4988   5175    15  3527  1648
  133  200.5033 77.5002   5194    19  3549  1645
  134  200.5825 77.4525   5173    21  3602  1571
  135  200.6363 77.3685   5175     2  3637  1538
  136  200.5833 77.4520   5196    21  3646  1550
  137  200.5841 77.4522   5187     9  3623  1564
  138  200.5039 77.4995   5238    51  3552  1686
  139  200.6335 77.3688   5195    43  3539  1656
  140  200.5028 77.5000   5265    70  3526  1739
  141  200.5845 77.4518   5144   121  3512  1632
  142  200.5836 77.4539   5146     2  3421  1725
  143  200.5832 77.4529   5147     1  3431  1716
  144  200.5805 77.4502   5122    25  3707  1415
  145  200.5821 77.4525   5170    48  3549  1621
  146  200.5826 77.4513   5196    26  3565  1631
  147  200.6355 77.3677   5158    38  3650  1508
  148  200.5853 77.4531   5142    16  3559  1583
  149  200.5040 77.4999   5166    24  3595  1571
  150  200.5828 77.4533   5116    50  3492  1624
  151  200.5028 77.4996   5122     6  3471  1651
  152  200.5843 77.4531   5062    60  3404  1658
  153  200.5855 77.4521   5026    36  3581  1445
  154  200.5858 77.4544   5060    34  3469  1591
  155  200.5837 77.4524   5105    45  3606  1499
  156  200.5833 77.4523   5092    13  3540  1552
  157  200.6348 77.3689   5090     2  3564  1526
  158  200.7270 77.4156   5081     9  3450  1631
  159  200.6696 77.5016   5065    16  3480  1585
  160  200.5838 77.4535   5069     4  3629  1440
  161  200.5839 77.4532   5072     3  3353  1719
  162  200.5822 77.4519   5059    13  3634  1425
  163  200.5821 77.4521   5115    56  3543  1572
  164  200.5016 77.5010   5077    38  3616  1461
  165  200.6356 77.3691   5083     6  3568  1515
  166  200.6362 77.3706   5018    65  3473  1545
  167  200.5830 77.4543   5058    40  3411  1647
  168  200.6348 77.3697   5041    17  3445  1596
  169  200.5835 77.4530   5046     5  3620  1426
  170  200.7277 77.4176   5046     0  3669  1377
  171  200.5852 77.4542   5054     8  3636  1418
  172  200.5851 77.4528   5073    19  3311  1762
  173  200.5819 77.4535   5028    45  3415  1613
  174  200.5834 77.4520   5048    20  3355  1693
  175  200.5828 77.4545   5013    35  3356  1657
  176  200.5837 77.4535   5064    51  3402  1662
  177  200.5837 77.4530   5018    46  3371  1647
  178  200.6348 77.3701   5026     8  3340  1686
  179  200.7258 77.4170   5011    15  3558  1453
  180  200.5829 77.4518   5052    41  3440  1612
  181  200.5831 77.4547   4998    54  3453  1545
  182  200.5839 77.4544   5041    43  3399  1642
  183  200.5830 77.4557   5015    26  3396  1619
  184  200.6700 77.5031   5059    44  3563  1496
  185  200.5835 77.4539   5026    33  3382  1644
  186  200.5828 77.4533   4969    57  3422  1547
  187  200.5853 77.4519   5071   102  3492  1579
  188  200.6362 77.3703   4975    96  3558  1417
  189  200.6367 77.3706   5022    47  3323  1699
  190  200.7245 77.4162   5006    16  3349  1657
  191  200.5833 77.4530   5000     6  3376  1624
  192  200.5831 77.4524   4957    43  3497  1460
  193  200.5814 77.4533   4964     7  3351  1613
  194  200.6356 77.3692   5020    56  3389  1631
  195  200.7255 77.4167   5006    14  3362  1644
  196  200.6359 77.3693   5037    31  3248  1789
  197  200.5044 77.5005   5009    28  3453  1556
  198  200.6358 77.3691   4981    28  3468  1513
  199  200.6371 77.3708   4972     9  3274  1698
  200  200.7262 77.4170   4985    13  3519  1466
  201  200.6689 77.5012   4988     3  3265  1723
  202  200.6708 77.5004   5021    33  3303  1718
  203  200.6353 77.3681   4995    26  3415  1580
  204  200.6349 77.3698   4921    74  3495  1426
  205  200.5823 77.4524   4962    41  3414  1548
  206  200.6686 77.5017   4931    31  3335  1596
  207  200.6703 77.5017   4984    53  3275  1709
  208  200.5857 77.4522   5026    42  3467  1559
  209  200.5841 77.4521   4982    44  3495  1487
  210  200.6351 77.3694   4979     3  3520  1459
  211  200.5833 77.4533   4930    49  3420  1510
  212  200.6350 77.3676   4892    38  3494  1398
  213  200.6686 77.5018   4948    56  3489  1459
  214  200.5833 77.4544   4858    90  3373  1485
  215  200.6339 77.3695   4935    77  3282  1653
  216  200.6352 77.3703   4909    26  3285  1624
  217  200.6365 77.3700   4977    68  3297  1680
  218  200.6696 77.5016   5006    29  3463  1543
  219  200.6365 77.3703   4917    89  3352  1565
  220  200.7250 77.4169   4869    48  3269  1600
  221  200.5833 77.4541   4931    62  3235  1696
  222  200.6355 77.3699   4920    11  3229  1691
  223  200.5840 77.4533   4964    44  3199  1765
  224  200.7265 77.4157   4890    74  3413  1477
  225  200.6361 77.3695   4898     8  3216  1682
  226  200.5943 77.5543   4856    42  3339  1517
  227  200.6347 77.3683   4849     7  3257  1592
  228  200.7271 77.4165   4859    10  3359  1500
  229  200.7281 77.4170   4893    34  3301  1592
  230  200.7264 77.4165   4880    13  3329  1551
  231  200.7264 77.4181   4840    40  3129  1711
  232  200.6344 77.3684   4808    32  3149  1659
  233  200.6351 77.3695   4872    64  3378  1494
  234  200.6348 77.3690   4839    33  3330  1509
  235  200.7265 77.4163   4798    41  3311  1487
  236  200.6703 77.5021   4909   111  3259  1650
  237  200.7264 77.4167   4839    70  3208  1631
  238  200.6345 77.3685   4894    55  3406  1488
  239  200.7251 77.4166   4833    61  3184  1649
  240  200.7261 77.4176   4845    12  3224  1621
  241  200.7257 77.4168   4846     1  3426  1420
  242  200.7850 77.5019   4867    21  3322  1545
  243  200.7258 77.5880   4863     4  3399  1464
  244  200.7254 77.4170   4823    40  3173  1650
  245  200.7233 77.4159   4784    39  3161  1623
  246  200.5830 77.4531   4822    38  3413  1409
  247  200.6696 77.5003   4896    74  3210  1686
  248  200.7258 77.4165   4827    69  3145  1682
  249  200.7251 77.4160   4815    12  3202  1613
  250  200.7265 77.4148   4833    18  3397  1436
  251  200.6357 77.3679   4789    44  3246  1543
  252  200.5850 77.4543   4841    52  3386  1455
  253  200.5057 77.5010   4791    50  3159  1632
  254  200.7251 77.4173   4762    29  3171  1591
  255  200.7246 77.4156   4699    63  3192  1507
  256  200.5831 77.4532   4756    57  3135  1621
  257  200.7247 77.4153   4724    32  3235  1489
  258  200.6683 77.5011   4757    33  3168  1589
  259  200.7252 77.4153   4754     3  3328  1426
  260  200.6373 77.3707   4737    17  3337  1400
  261  200.7250 77.4148   4674    63  3249  1425
  262  200.7260 77.4170   4697    23  3085  1612
  263  200.5841 77.4529   4740    43  3288  1452
  264  200.6688 77.5020   4835    95  3208  1627
  265  200.7256 77.4153   4702   133  3046  1656
  266  200.7263 77.5879   4676    26  3303  1373
  267  200.6350 77.3684   4706    30  3284  1422
  268  200.7250 77.4171   4728    22  3224  1504
  269  200.4549 77.5817   4692    36  3145  1547
  270  200.7259 77.4168   4733    41  3245  1488
  271  200.9977 77.5022   4684    49  3109  1575
  272  200.7429 77.5945   4665    19  3230  1435
  273  200.7863 77.5038   4718    53  3148  1570
  274  200.6798 77.6783   4701    17  3032  1669
  275  200.6680 77.5020   4712    11  3192  1520
  276  200.7257 77.5873   4697    15  3102  1595
  277  200.7405 77.5929   4663    34  3081  1582
  278  200.7866 77.5032   4721    58  3176  1545
  279  200.6692 77.5040   4749    28  3119  1630
  280  200.7253 77.5869   4686    63  3282  1404
  281  200.6678 77.5022   4764    78  3289  1475
  282  200.7255 77.4171   4682    82  3325  1357
  283  200.7252 77.4172   4689     7  3161  1528
  284  200.7251 77.4174   4647    42  3237  1410
  285  200.6700 77.5018   4671    24  3120  1551
  286  200.7248 77.4168   4611    60  3202  1409
  287  200.7253 77.4162   4643    32  3089  1554
  288  200.7261 77.4181   4664    21  3064  1600
  289  200.9979 77.5040   4704    40  3185  1519
  290  200.7256 77.4169   4647    57  3270  1377
  291  200.7855 77.5004   4671    24  3294  1377
  292  200.7859 77.5023   4769    98  3279  1490
  293  200.7268 77.5881   4760     9  3078  1682
  294  200.7866 77.5031   4687    73  3122  1565
  295  200.7272 77.4174   4722    35  3317  1405
  296  200.6704 77.5024   4723     1  3204  1519
  297  200.6703 77.5013   4756    33  3073  1683
  298  200.7267 77.4157   4681    75  3191  1490
  299  200.6373 77.3702   4790   109  3094  1696
  300  200.7265 77.4174   4672   118  3060  1612
  301  200.7871 77.5036   4682    10  3053  1629
  302  200.6374 77.3705   4667    15  3068  1599
  303  200.6685 77.5008   4686    19  3125  1561
  304  200.6363 77.3704   4708    22  3236  1472
  305  200.6688 77.5031   4717     9  3060  1657
  306  200.7867 77.5030   4686    31  3039  1647
  307  200.7268 77.5884   4732    46  3201  1531
  308  200.7283 77.5879   4650    82  3122  1528
  309  200.5851 77.4548   4695    45  3026  1669
  310  200.7264 77.4161   4621    74  3135  1486
  311  200.7258 77.4161   4701    80  3248  1453
  312  200.8016 77.6665   4697     4  3089  1608
  313  200.7868 77.5017   4695     2  3206  1489
  314  200.6699 77.5023   4670    25  3183  1487
  315  200.6217 77.5877   4697    27  2935  1762
  316  200.7245 77.4169   4620    77  3205  1415
  317  200.6699 77.5032   4641    21  3074  1567
  318  200.7879 77.5028   4602    39  3034  1568
  319  200.7872 77.5020   4603     1  2998  1605
  320  200.7867 77.5036   4590    13  2976  1614
  321  200.7872 77.5017   4555    35  3063  1492
  322  200.6557 77.6525   4546     9  2985  1561
  323  200.8893 77.4836   4579    33  3049  1530
  324  200.8645 77.5876   4611    32  3140  1471
  325  200.7871 77.5018   4538    73  2980  1558
  326  200.7867 77.5037   4569    31  3042  1527
  327  200.7253 77.4162   4568     1  3103  1465
  328  200.7862 77.5028   4525    43  3137  1388
  329  200.7876 77.5037   4605    80  2912  1693
  330  200.9982 77.5042   4558    47  3051  1507
  331  200.9984 77.5036   4473    85  3024  1449
  332  200.7875 77.5044   4553    80  3043  1510
  333  200.9580 77.6032   4493    60  3173  1320
  334  200.7859 77.5027   4537    44  2987  1550
  335  200.7422 77.5933   4466    71  3008  1458
  336  200.9983 77.5038   4458     8  3030  1428
  337  200.7422 77.5949   4433    25  3080  1353
  338  200.7882 77.5034   4513    80  3096  1417
  339  200.8749 77.6667   4457    56  3072  1385
  340  200.7415 77.5926   4391    66  3130  1261
  341  200.7423 77.5942   4502   111  2941  1561
  342  200.9594 77.6018   4478    24  2934  1544
  343  200.9587 77.6007   4442    36  2968  1474
  344  200.8890 77.4839   4508    66  3121  1387
  345  200.8475 77.6180   4507     1  2990  1517
  346  200.7881 77.5037   4531    24  3018  1513
  347  200.7886 77.5038   4521    10  3017  1504
  348  200.9995 77.5030   4510    11  3075  1435
  349  200.9592 77.6025   4486    24  3046  1440
  350  200.7428 77.5932   4498    12  2884  1614
  351  200.7432 77.5941   4454    44  2898  1556
  352  200.7262 77.5885   4470    16  3099  1371
  353  200.7424 77.5946   4509    39  3044  1465
  354  200.7442 77.5954   4491    18  3074  1417
  355  200.9583 77.6015   4446    45  2889  1557
  356  200.9589 77.6018   4456    10  2977  1479
  357  200.6821 77.6807   4447     9  2974  1473
  358  200.9586 77.6024   4387    60  3066  1321
  359  200.6812 77.6816   4503   116  3095  1408
  360  200.8017 77.6680   4490    13  3077  1413
  361  200.9582 77.6018   4505    15  2926  1579
  362  200.8886 77.5225   4484    21  2956  1528
  363  200.7256 77.5888   4518    34  2896  1622
  364  200.7868 77.5026   4459    59  2996  1463
  365  200.7431 77.5950   4440    19  3010  1430
  366  200.9972 77.5039   4464    24  2929  1535
  367  200.7435 77.5949   4467     3  2951  1516
  368  200.7864 77.5024   4470     3  2994  1476
  369  200.6803 77.6786   4394    76  2917  1477
  370  200.6821 77.6805   4461    67  2936  1525
  371  200.7882 77.5037   4445    16  2910  1535
  372  200.9986 77.5035   4449     4  2943  1506
  373  200.7882 77.5027   4424    25  3035  1389
  374  200.7253 77.5874   4470    46  3114  1356
  375  200.9975 77.5024   4446    24  2977  1469
  376  200.8880 77.4835   4421    25  3004  1417
  377  200.9589 77.6015   4503    82  2957  1546
  378  200.9980 77.5035   4465    38  2911  1554
  379  200.9572 77.6013   4427    38  3010  1417
  380  200.9974 77.5015   4419     8  2977  1442
  381  200.7864 77.5020   4409    10  2923  1486
  382  200.8743 77.6675   4448    39  2891  1557
  383  200.8761 77.6672   4409    39  2920  1489
  384  201.0005 77.5031   4426    17  2848  1578
  385  200.9593 77.6028   4453    27  3025  1428
  386  200.9982 77.5033   4448     5  2891  1557
  387  200.7796 77.7051   4428    20  2980  1448
  388  200.9596 77.6028   4433     5  2933  1500
  389  200.9602 77.6029   4436     3  2878  1558
  390  200.9595 77.6032   4379    57  2933  1446
  391  200.9990 77.5013   4393    14  2794  1599
  392  200.8891 77.4837   4373    20  2847  1526
  393  200.9588 77.6016   4372     1  2994  1378
  394  200.9588 77.6025   4440    68  2837  1603
  395  200.9604 77.6018   4389    51  2855  1534
  396  200.7881 77.5024   4439    50  2739  1700
  397  200.7875 77.5028   4362    77  2748  1614
  398  200.9984 77.5022   4397    35  2847  1550
  399  200.8461 77.5794   4420    23  2787  1633
  400  200.9584 77.6010   4395    25  2946  1449
  401  200.8760 77.6695   4362    33  2796  1566
  402  200.9980 77.5033   4396    34  2966  1430
  403  200.7437 77.5947   4339    57  2814  1525
  404  200.8454 77.5777   4312    27  2756  1556
  405  200.6572 77.6547   4362    50  2718  1644
  406  200.8750 77.6688   4402    40  2963  1439
  407  200.8747 77.6671   4280   122  2881  1399
  408  200.7879 77.5037   4322    42  2822  1500
  409  200.8470 77.6178   4363    41  2799  1564
  410  200.6578 77.6572   4349    14  2962  1387
  411  200.7617 77.6410   4368    19  2973  1395
  412  200.8758 77.6672   4327    41  2859  1468
  413  200.9592 77.6037   4366    39  2702  1664
  414  200.9591 77.6022   4326    40  2954  1372
  415  200.7418 77.5934   4297    29  2805  1492
  416  200.8737 77.6652   4281    16  2775  1506
  417  200.9968 77.5019   4317    36  2969  1348
  418  200.9599 77.6026   4306    11  2751  1555
  419  200.8749 77.6672   4299     7  2966  1333
  420  200.9587 77.6008   4257    42  2983  1274
  421  200.9579 77.6005   4265     8  2883  1382
  422  200.7610 77.6398   4302    37  2791  1511
  423  200.8756 77.6696   4285    17  2969  1316
  424  200.9579 77.6011   4286     1  2713  1573
  425  200.7437 77.5951   4330    44  2754  1576
  426  200.8752 77.6692   4278    52  2736  1542
  427  200.9589 77.6011   4237    41  2680  1557
  428  200.8745 77.6667   4315    78  2898  1417
  429  200.8744 77.6673   4268    47  2865  1403
  430  200.9586 77.6017   4314    46  2910  1404
  431  200.8471 77.6173   4281    33  2711  1570
  432  200.8465 77.6171   4286     5  2808  1478
  433  200.9579 77.6001   4304    18  2903  1401
  434  200.9573 77.6000   4258    46  2796  1462
  435  200.9980 77.5025   4263     5  2722  1541
  436  200.9579 77.6023   4212    51  2873  1339
  437  200.9601 77.6008   4191    21  2902  1289
  438  200.8735 77.6681   4229    38  2881  1348
  439  200.9580 77.6002   4225     4  2980  1245
  440  200.9587 77.6017   4270    45  2677  1593
  441  200.8738 77.6687   4243    27  2710  1533
  442  200.9587 77.6017   4289    46  2733  1556
  443  201.0372 77.6944   4285     4  2710  1575
  444  200.9587 77.6016   4262    23  2763  1499
  445  200.7419 77.5935   4248    14  2798  1450
  446  200.9579 77.5994   4239     9  2755  1484
  447  200.9577 77.6011   4227    12  2661  1566
  448  200.9608 77.6038   4229     2  2967  1262
  449  200.9998 77.5042   4230     1  2816  1414
  450  200.9588 77.6018   4281    51  2697  1584
  451  200.9582 77.6030   4268    13  2788  1480
  452  200.8464 77.5782   4257    11  2802  1455
  453  200.9579 77.6011   4266     9  2934  1332
  454  200.9594 77.6034   4196    70  2796  1400
  455  200.8761 77.6691   4242    46  2776  1466
  456  200.8464 77.5791   4183    59  2676  1507
  457  200.8461 77.5787   4173    10  2647  1526
  458  200.9587 77.6035   4167     6  2780  1387
  459  200.8472 77.6187   4185    18  2776  1409
  460  200.8748 77.6684   4198    13  2647  1551
  461  200.9595 77.6041   4205     7  2841  1364
  462  200.8741 77.6657   4188    17  2682  1506
  463  200.8464 77.5788   4221    33  2683  1538
  464  200.8461 77.6170   4202    19  2818  1384
  465  200.6954 77.7703   4172    30  2762  1410
  466  200.9590 77.6036   4189    17  2671  1518
  467  200.9135 77.7838   4181     8  2646  1535
  468  200.9596 77.6022   4178     3  2863  1315
  469  200.8752 77.6684   4147    31  2843  1304
  470  200.9591 77.6018   4204    57  2628  1576
  471  200.8755 77.6679   4142    62  2735  1407
  472  200.8759 77.6673   4071    71  2808  1263
  473  200.8763 77.6683   4116    45  2644  1472
  474  200.9603 77.6027   4066    50  2702  1364
  475  200.9590 77.6022   4086    20  2790  1296
  476  200.9582 77.6026   4077     9  2596  1481
  477  200.9606 77.6022   4141    64  2762  1379
  478  200.9598 77.6037   4127    14  2857  1270
  479  200.9097 77.9077   4039    88  2651  1388
  480  200.8754 77.6685   4096    57  2673  1423
  481  200.9588 77.6010   4107    11  2805  1302
  482  200.9590 77.6021   4095    12  2705  1390
  483  200.9600 77.6017   4130    35  2746  1384
  484  200.8764 77.6687   4118    12  2881  1237
  485  200.9142 77.7823   4049    69  2665  1384
  486  200.8738 77.6659   4054     5  2607  1447
  487  200.9129 77.7832   4032    22  2609  1423
  488  200.8752 77.6674   4046    14  2641  1405
  489  200.9603 77.6021   4032    14  2690  1342
  490  200.8758 77.6679   4019    13  2668  1351
  491  200.8771 77.6692   4031    12  2751  1280
  492  200.8750 77.6673   4056    25  2684  1372
  493  200.8746 77.6684   4077    21  2733  1344
  494  200.8747 77.6664   4071     6  2753  1318
  495  200.8749 77.6682   4116    45  2639  1477
  496  200.9607 77.7614   4071    45  2649  1422
  497  200.8765 77.6686   4098    27  2813  1285
  498  200.8744 77.6648   3956   142  2750  1206
  499  200.8756 77.6683   4026    70  2653  1373
