# Supplementary material for: Maximum likelihood-based estimation of diffusion coefficient is quick and reliable method for analyzing estradiol actions on surface receptor movements
Source: Front Neuroinform. 2023 Mar 8;17:1005936. doi: 10.3389/fninf.2023.1005936 (PMC10031098; doi:10.3389/fninf.2023.1005936)
Supplement: Supplementary file 3 [file Data_Sheet_3.ZIP › 01-measured/00-Immobile/RoomTemperature/workstate_12_0011.dat]

    0  467.5639 83.8387   6659     0  5174  1485
    1  467.5878 83.8133   6592    67  4853  1739
    2  467.2640 83.7383   6551    41  4574  1977
    3  467.5268 83.7592   6578    27  4528  2050
    4  467.3877 83.8151   6672    94  5104  1568
    5  467.6288 83.9123   6602    70  5122  1480
    6  467.6283 83.9122   6640    38  4575  2065
    7  467.3474 83.7582   6577    63  4806  1771
    8  467.4384 83.7392   6621    44  5120  1501
    9  467.4129 83.8149   6626     5  5195  1431
   10  467.5926 83.8302   6591    35  5077  1514
   11  467.6284 83.9133   6604    13  5101  1503
   12  467.6622 83.9938   6736   132  5197  1539
   13  467.4681 83.7182   6738     2  5183  1555
   14  467.3553 83.7443   6653    85  4395  2258
   15  467.3451 83.6529   6672    19  5096  1576
   16  467.6281 83.9123   6621    51  4018  2603
   17  467.6290 83.9136   6584    37  5078  1506
   18  467.6800 83.8087   6591     7  4822  1769
   19  467.6456 83.8187   6702   111  5205  1497
   20  467.3534 83.7454   6612    90  3909  2703
   21  467.3560 83.7452   6627    15  3884  2743
   22  467.5639 83.8394   6666    39  4575  2091
   23  467.6289 83.9137   6586    80  4426  2160
   24  467.5136 83.6650   6678    92  4556  2122
   25  467.4376 83.7657   6554   124  4768  1786
   26  467.3920 83.8233   6631    77  5209  1422
   27  467.5930 83.7000   6573    58  4790  1783
   28  467.5927 83.8313   6540    33  4483  2057
   29  467.5925 83.8300   6548     8  4569  1979
   30  467.5266 83.7586   6570    22  4845  1725
   31  467.5259 83.7583   6621    51  3985  2636
   32  467.5616 83.8403   6587    34  4514  2073
   33  467.5935 83.6997   6578     9  5193  1385
   34  467.3958 83.8240   6644    66  3912  2732
   35  467.6299 83.9132   6535   109  3927  2608
   36  467.4347 83.7515   6505    30  4587  1918
   37  467.5922 83.8314   6525    20  3975  2550
   38  467.3461 83.7339   6608    83  5085  1523
   39  467.6275 83.9111   6532    76  5194  1338
   40  467.5370 83.9156   6572    40  5031  1541
   41  467.6293 83.9134   6491    81  4373  2118
   42  467.6988 83.8555   6553    62  3928  2625
   43  467.5918 83.7010   6514    39  3962  2552
   44  467.5249 83.7584   6568    54  4545  2023
   45  467.5368 83.9167   6546    22  5153  1393
   46  467.3942 83.8240   6514    32  4351  2163
   47  467.6987 83.8573   6503    11  4783  1720
   48  467.4089 83.8313   6482    21  4764  1718
   49  467.5624 83.8393   6540    58  5008  1532
   50  467.5374 83.7650   6534     6  4781  1753
   51  467.4331 83.7528   6518    16  5018  1500
   52  467.5929 83.8299   6490    28  5064  1426
   53  467.6805 83.8087   6488     2  5071  1417
   54  467.5629 83.8422   6460    28  4767  1693
   55  467.3550 83.7469   6461     1  4701  1760
   56  467.6270 83.9132   6522    61  5063  1459
   57  467.5921 83.8316   6482    40  3903  2579
   58  467.5390 83.9139   6525    43  4308  2217
   59  467.6287 83.9130   6477    48  4781  1696
   60  467.4991 83.8283   6505    28  4657  1848
   61  467.6975 83.8595   6483    22  4670  1813
   62  467.5684 83.7667   6457    26  4323  2134
   63  467.3460 83.7596   6454     3  4482  1972
   64  467.5938 83.8331   6446     8  4485  1961
   65  467.4996 83.8270   6454     8  3763  2691
   66  467.5919 83.8332   6421    33  3855  2566
   67  467.3192 83.8123   6393    28  4456  1937
   68  467.5906 83.8321   6432    39  4770  1662
   69  467.3546 83.7462   6495    63  3859  2636
   70  467.5921 83.8319   6496     1  4761  1735
   71  467.6279 83.9141   6463    33  5004  1459
   72  467.3928 83.8259   6492    29  4637  1855
   73  467.4992 83.8282   6448    44  4256  2192
   74  467.2627 83.7397   6435    13  4262  2173
   75  467.3555 83.7443   6487    52  3856  2631
   76  467.5917 83.8348   6425    62  4428  1997
   77  467.4995 83.8292   6431     6  5040  1391
   78  467.5401 83.9121   6445    14  5008  1437
   79  467.5265 83.7586   6480    35  4321  2159
   80  467.4069 83.8328   6439    41  4686  1753
   81  467.4997 83.8285   6401    38  5045  1356
   82  467.5001 83.8361   6415    14  4993  1422
   83  467.4988 83.8288   6392    23  4971  1421
   84  467.5691 83.7679   6390     2  4984  1406
   85  467.4989 83.8271   6426    36  4986  1440
   86  467.3211 83.8109   6424     2  5053  1371
   87  467.4991 83.8290   6392    32  5007  1385
   88  467.6613 83.7728   6372    20  3889  2483
   89  467.5000 83.8283   6428    56  4622  1806
   90  467.4998 83.8289   6416    12  3770  2646
   91  467.4980 83.8266   6354    62  5037  1317
   92  467.3213 83.8121   6414    60  4986  1428
   93  467.2637 83.7394   6515   101  4694  1821
   94  467.6977 83.8598   6464    51  3854  2610
   95  467.6281 83.9127   6436    28  4924  1512
   96  467.4487 83.9137   6421    15  4241  2180
   97  467.4998 83.8296   6403    18  4468  1935
   98  467.2640 83.7393   6406     3  4223  2183
   99  467.4996 83.8276   6446    40  4975  1471
  100  467.6284 83.9147   6492    46  5010  1482
  101  467.5001 83.8288   6376   116  5014  1362
  102  467.5923 83.8334   6345    31  3932  2413
  103  467.2642 83.7389   6435    90  4237  2198
  104  467.4085 83.8330   6420    15  5012  1408
  105  467.5677 83.7669   6294   126  3900  2394
  106  467.6627 83.7734   6365    71  4241  2124
  107  467.6306 83.9175   6345    20  3829  2516
  108  467.4993 83.8280   6359    14  3789  2570
  109  467.3214 83.8118   6372    13  4392  1980
  110  467.5915 83.8327   6368     4  4357  2011
  111  467.5696 83.7697   6347    21  3881  2466
  112  467.5012 83.8305   6273    74  4319  1954
  113  467.5924 83.8323   6383   110  4355  2028
  114  467.4999 83.8284   6346    37  4956  1390
  115  467.5695 83.7675   6330    16  4375  1955
  116  467.5671 83.7673   6297    33  4406  1891
  117  467.6622 83.7745   6388    91  4932  1456
  118  467.5005 83.8293   6334    54  4893  1441
  119  467.5927 83.8332   6334     0  4205  2129
  120  467.4999 83.8259   6335     1  4656  1679
  121  467.2633 83.7400   6381    46  4914  1467
  122  467.5002 83.8284   6330    51  4904  1426
  123  467.6281 83.9134   6341    11  4904  1437
  124  467.5926 83.8334   6215   126  3833  2382
  125  467.4985 83.8278   6261    46  4950  1311
  126  467.4986 83.8273   6263     2  4881  1382
  127  467.3454 83.7349   6296    33  4857  1439
  128  467.5685 83.7682   6267    29  4848  1419
  129  467.5925 83.8338   6280    13  4860  1420
  130  467.5007 83.8288   6317    37  4547  1770
  131  467.5013 83.8304   6219    98  4254  1965
  132  467.4995 83.8276   6226     7  4623  1603
  133  467.4986 83.8280   6278    52  4920  1358
  134  467.5687 83.7681   6288    10  4889  1399
  135  467.5915 83.8316   6262    26  3769  2493
  136  467.6283 83.9122   6337    75  4170  2167
  137  467.5928 83.8328   6344     7  4808  1536
  138  467.5917 83.8322   6334    10  4806  1528
  139  467.5675 83.7672   6200   134  4890  1310
  140  467.6640 83.7766   6181    19  4853  1328
  141  467.5927 83.8331   6245    64  3797  2448
  142  467.5927 83.8330   6189    56  4169  2020
  143  467.5925 83.8329   6295   106  4788  1507
  144  467.4999 83.6927   6257    38  4469  1788
  145  467.5921 83.8346   6316    59  3777  2539
  146  467.5919 83.8333   6245    71  4286  1959
  147  467.5942 83.8327   6289    44  4890  1399
  148  467.6294 83.9142   6278    11  4103  2175
  149  467.5621 83.8407   6300    22  3788  2512
  150  467.4994 83.8276   6249    51  4068  2181
  151  467.4081 83.8324   6285    36  3705  2580
  152  467.6289 83.9154   6299    14  3813  2486
  153  467.6279 83.9149   6294     5  4581  1713
  154  467.6278 83.9142   6322    28  4548  1774
  155  467.6286 83.9127   6349    27  4813  1536
  156  467.3546 83.7472   6375    26  4842  1533
  157  467.4129 83.8158   6345    30  4792  1553
  158  467.5916 83.8325   6344     1  4200  2144
  159  467.6297 83.9133   6230   114  4546  1684
  160  467.6290 83.9127   6281    51  4824  1457
  161  467.6278 83.9144   6296    15  4264  2032
  162  467.5000 83.8302   6218    78  4301  1917
  163  467.4126 83.8158   6238    20  4502  1736
  164  467.6290 83.9158   6256    18  4784  1472
  165  467.5928 83.8332   6256     0  4123  2133
  166  467.6975 83.8602   6222    34  4535  1687
  167  467.6293 83.9158   6172    50  4494  1678
  168  467.5008 83.8282   6196    24  4509  1687
  169  467.4348 83.7528   6247    51  3663  2584
  170  467.6287 83.9164   6217    30  4787  1430
  171  467.5705 83.7699   6205    12  4170  2035
  172  467.5715 83.7681   6132    73  4822  1310
  173  467.4987 83.8264   6170    38  4268  1902
  174  467.5003 83.8290   6178     8  3733  2445
  175  467.6299 83.9150   6218    40  4517  1701
  176  467.6297 83.9144   6182    36  4214  1968
  177  467.6985 83.8621   6192    10  4549  1643
  178  467.5395 83.9137   6219    27  3779  2440
  179  467.5007 83.8291   6212     7  4482  1730
  180  467.4994 83.8279   6211     1  4843  1368
  181  467.5003 83.8285   6182    29  4760  1422
  182  467.5413 83.9140   6189     7  4495  1694
  183  467.6311 83.9172   6157    32  3721  2436
  184  467.5405 83.9127   6172    15  4187  1985
  185  467.5003 83.8319   6180     8  4747  1433
  186  467.5002 83.8296   6140    40  4855  1285
  187  467.4999 83.8320   6154    14  4099  2055
  188  467.6636 83.7771   6157     3  3731  2426
  189  467.5407 83.9163   6166     9  4471  1695
  190  467.5405 83.9154   6150    16  4433  1717
  191  467.4998 83.8316   6185    35  4240  1945
  192  467.4999 83.8311   6116    69  4438  1678
  193  467.5926 83.8351   6136    20  3737  2399
  194  467.5926 83.8367   6157    21  4141  2016
  195  467.6096 83.8590   6148     9  4759  1389
  196  467.5412 83.9139   6104    44  4202  1902
  197  467.4995 83.8313   6105     1  4718  1387
  198  467.4989 83.6928   6113     8  4809  1304
  199  467.5698 83.7716   6047    66  4462  1585
  200  467.6086 83.8597   6073    26  4727  1346
  201  467.5403 83.9145   6109    36  4764  1345
  202  467.4993 83.8331   6085    24  3589  2496
  203  467.6279 83.9166   6109    24  4766  1343
  204  467.6984 83.8629   6071    38  4439  1632
  205  467.6983 83.8621   6113    42  4178  1935
  206  467.5712 83.7698   6102    11  3650  2452
  207  467.5882 83.9941   6094     8  4166  1928
  208  467.5926 83.8350   6075    19  4439  1636
  209  467.4066 83.8346   6121    46  4404  1717
  210  467.5390 83.9151   6164    43  4089  2075
  211  467.5400 83.9154   6106    58  3660  2446
  212  467.6097 83.8595   6071    35  4123  1948
  213  467.6302 83.9170   6058    13  3686  2372
  214  467.5007 83.8291   6009    49  3626  2383
  215  467.6639 83.7769   6051    42  4434  1617
  216  467.4997 83.8289   6128    77  3656  2472
  217  467.6986 83.8620   6111    17  4719  1392
  218  467.6999 83.8643   5999   112  4400  1599
  219  467.6297 83.9172   6124   125  4053  2071
  220  467.6299 83.9187   6074    50  4425  1649
  221  467.6984 83.8609   6039    35  4797  1242
  222  467.4993 83.8314   6054    15  3961  2093
  223  467.5717 83.7694   5994    60  3711  2283
  224  467.5703 83.7682   6032    38  4402  1630
  225  467.5953 83.8367   6049    17  4163  1886
  226  467.6628 83.7770   6085    36  4714  1371
  227  467.5702 83.7709   6057    28  4369  1688
  228  467.5694 83.7695   6073    16  4137  1936
  229  467.6649 83.7773   6051    22  4755  1296
  230  467.5708 83.7708   6000    51  4344  1656
  231  467.5714 83.7705   6016    16  4687  1329
  232  467.5721 83.7711   6026    10  4059  1967
  233  467.5679 83.7686   6025     1  4728  1297
  234  467.5713 83.7702   5975    50  4341  1634
  235  467.5948 83.8360   6062    87  4054  2008
  236  467.5712 83.7701   6050    12  4713  1337
  237  467.5007 83.8311   6026    24  4023  2003
  238  467.5722 83.7703   6055    29  4108  1947
  239  467.5692 83.7676   6046     9  4143  1903
  240  467.4993 83.8305   6087    41  4613  1474
  241  467.4999 83.8297   5987   100  4657  1330
  242  467.5004 83.8297   5987     0  3639  2348
  243  467.5712 83.7710   5985     2  4098  1887
  244  467.5705 83.7704   6007    22  4393  1614
  245  467.5694 83.7679   6004     3  4077  1927
  246  467.5700 83.7719   6010     6  4669  1341
  247  467.5928 83.8367   6027    17  4668  1359
  248  467.6302 83.9165   6065    38  3664  2401
  249  467.6648 83.7774   5997    68  4663  1334
  250  467.6627 83.7771   6019    22  4380  1639
  251  467.4991 83.8309   6053    34  4639  1414
  252  467.6638 83.7774   6001    52  4713  1288
  253  467.5724 83.7701   5988    13  4099  1889
  254  467.6635 83.7766   5993     5  4293  1700
  255  467.7001 83.8621   5988     5  3643  2345
  256  467.5003 83.8284   6002    14  4043  1959
  257  467.6630 83.7764   5969    33  4659  1310
  258  467.5023 83.8324   5963     6  4117  1846
  259  467.5722 83.7739   5888    75  4347  1541
  260  467.5709 83.7707   5961    73  4047  1914
  261  467.6982 83.8616   5959     2  4638  1321
  262  467.6293 83.9167   5941    18  4642  1299
  263  467.6632 83.7777   5939     2  4024  1915
  264  467.6104 83.8588   5989    50  4102  1887
  265  467.6637 83.7769   5989     0  4623  1366
  266  467.6996 83.8631   5971    18  4032  1939
  267  467.6091 83.8597   5916    55  4000  1916
  268  467.5712 83.7714   5902    14  4053  1849
  269  467.5000 83.8332   6041   139  4571  1470
  270  467.6300 83.9186   5995    46  4592  1403
  271  467.5715 83.7708   5928    67  3552  2376
  272  467.6650 83.7785   5964    36  3971  1993
  273  467.6105 83.8615   5901    63  4088  1813
  274  467.6635 83.7779   5930    29  3946  1984
  275  467.5010 83.8326   5857    73  3983  1874
  276  467.6990 83.8637   5989   132  4678  1311
  277  467.6111 83.8612   5899    90  4275  1624
  278  467.5708 83.7721   5824    75  4545  1279
  279  467.5705 83.7721   5866    42  4624  1242
  280  467.5711 83.7706   5887    21  3950  1937
  281  467.5020 83.8324   5914    27  4647  1267
  282  467.5703 83.7711   5859    55  3577  2282
  283  467.6100 83.8601   5872    13  4572  1300
  284  467.5409 83.9162   5878     6  3852  2026
  285  467.5005 83.8321   5880     2  4299  1581
  286  467.5409 83.9154   5943    63  4554  1389
  287  467.5709 83.7723   5903    40  4608  1295
  288  467.5420 83.9178   5934    31  4618  1316
  289  467.6980 83.8621   6002    68  4633  1369
  290  467.6309 83.9199   5904    98  3526  2378
  291  467.5007 83.8317   5895     9  4335  1560
  292  467.5690 83.7725   5846    49  4072  1774
  293  467.6995 83.8633   5887    41  4089  1798
  294  467.6112 83.8596   5921    34  4104  1817
  295  467.6299 83.9178   5929     8  4086  1843
  296  467.6994 83.8632   5917    12  4570  1347
  297  467.6630 83.7770   5890    27  4274  1616
  298  467.5703 83.7683   5913    23  3624  2289
  299  467.6628 83.7787   5887    26  4284  1603
  300  467.7001 83.8635   5916    29  4614  1302
  301  467.6098 83.8596   5916     0  3578  2338
  302  467.6302 83.9192   6006    90  4062  1944
  303  467.5409 83.9150   5914    92  4571  1343
  304  467.6629 83.7762   5874    40  4575  1299
  305  467.5700 83.7709   5861    13  3900  1961
  306  467.6107 83.8621   5973   112  4582  1391
  307  467.6304 83.9205   5933    40  4631  1302
  308  467.5950 83.8367   5850    83  4579  1271
  309  467.5010 83.8309   5889    39  4245  1644
  310  467.5009 83.8325   5882     7  3540  2342
  311  467.7003 83.8624   5873     9  4589  1284
  312  467.6644 83.7766   5881     8  4239  1642
  313  467.7007 83.8645   5867    14  3520  2347
  314  467.5008 83.8310   5861     6  4657  1204
  315  467.5011 83.8307   5934    73  3544  2390
  316  467.6096 83.8597   5886    48  3995  1891
  317  467.7000 83.8643   5858    28  3974  1884
  318  467.6296 83.9194   5863     5  4209  1654
  319  467.5423 83.9179   5888    25  4019  1869
  320  467.5711 83.7722   5883     5  4563  1320
  321  467.5721 83.7706   5884     1  3913  1971
  322  467.5714 83.7726   5805    79  3497  2308
  323  467.5713 83.7720   5844    39  4566  1278
  324  467.6316 83.9191   5881    37  4505  1376
  325  467.5727 83.7729   5778   103  3529  2249
  326  467.5711 83.7741   5814    36  4007  1807
  327  467.5706 83.7721   5800    14  4648  1152
  328  467.5704 83.7725   5834    34  3514  2320
  329  467.6114 83.8599   5755    79  4569  1186
  330  467.5715 83.7730   5811    56  4537  1274
  331  467.6651 83.7781   5853    42  3517  2336
  332  467.7017 83.8642   5818    35  4494  1324
  333  467.5713 83.7695   5907    89  4611  1296
  334  467.5709 83.7742   5842    65  3830  2012
  335  467.5005 83.8319   5848     6  3467  2381
  336  467.5016 83.8313   5877    29  3534  2343
  337  467.6998 83.8642   5814    63  4211  1603
  338  467.5025 83.8336   5876    62  4036  1840
  339  467.5712 83.7708   5832    44  3802  2030
  340  467.5714 83.7714   5849    17  4527  1322
  341  467.6093 83.8614   5773    76  3485  2288
  342  467.7007 83.8633   5767     6  4513  1254
  343  467.7020 83.8668   5846    79  4475  1371
  344  467.6090 83.8594   5783    63  3949  1834
  345  467.5705 83.7705   5792     9  3806  1986
  346  467.5714 83.7723   5759    33  3776  1983
  347  467.7006 83.8637   5773    14  3530  2243
  348  467.5406 83.9171   5808    35  3525  2283
  349  467.7019 83.8653   5799     9  3544  2255
  350  467.5716 83.7716   5772    27  4536  1236
  351  467.6989 83.8631   5833    61  3787  2046
  352  467.6108 83.8597   5856    23  3549  2307
  353  467.7004 83.8650   5743   113  3790  1953
  354  467.6310 83.9200   5844   101  4041  1803
  355  467.5725 83.7698   5843     1  4011  1832
  356  467.6096 83.8590   5850     7  3542  2308
  357  467.5707 83.7720   5761    89  3877  1884
  358  467.5009 83.8343   5808    47  4457  1351
  359  467.5943 83.8377   5787    21  3822  1965
  360  467.6640 83.7784   5780     7  4531  1249
  361  467.6128 83.8640   5837    57  4497  1340
  362  467.6102 83.8622   5739    98  4179  1560
  363  467.5696 83.7695   5780    41  3488  2292
  364  467.5023 83.9971   5802    22  3796  2006
  365  467.5420 83.9180   5793     9  3816  1977
  366  467.7017 83.8641   5778    15  3810  1968
  367  467.7009 83.8643   5764    14  4153  1611
  368  467.5027 83.8311   5803    39  4448  1355
  369  467.5398 83.9176   5806     3  4181  1625
  370  467.7009 83.8651   5791    15  4470  1321
  371  467.6109 83.8634   5781    10  3795  1986
  372  467.6111 83.8623   5792    11  3769  2023
  373  467.6104 83.8612   5826    34  3762  2064
  374  467.5024 83.8327   5780    46  4390  1390
  375  467.5726 83.7745   5744    36  3804  1940
  376  467.5397 83.9171   5812    68  4105  1707
  377  467.6117 83.8624   5753    59  4530  1223
  378  467.7014 83.8656   5755     2  3944  1811
  379  467.6109 83.8603   5762     7  4446  1316
  380  467.6319 83.9193   5780    18  3805  1975
  381  467.6307 83.9209   5738    42  3516  2222
  382  467.7003 83.8650   5765    27  4421  1344
  383  467.6121 83.8617   5684    81  4465  1219
  384  467.6298 83.9199   5792   108  3727  2065
  385  467.5016 83.8336   5753    39  3411  2342
  386  467.6315 83.9201   5768    15  3428  2340
  387  467.6309 83.9209   5727    41  3746  1981
  388  467.6652 83.7790   5748    21  3452  2296
  389  467.5735 83.9431   5740     8  3933  1807
  390  467.6998 83.8640   5774    34  4060  1714
  391  467.6308 83.9200   5746    28  3756  1990
  392  467.7001 83.8628   5746     0  4011  1735
  393  467.5942 83.8374   5762    16  3471  2291
  394  467.6103 83.8613   5763     1  4502  1261
  395  467.6991 83.8647   5814    51  4430  1384
  396  467.5416 83.9172   5760    54  3922  1838
  397  467.5414 83.9158   5773    13  3429  2344
  398  467.6995 83.8620   5740    33  3878  1862
  399  467.7001 83.8652   5805    65  3916  1889
  400  467.7001 83.8659   5809     4  4084  1725
  401  467.7009 83.8653   5771    38  3385  2386
  402  467.7166 83.9466   5779     8  3718  2061
  403  467.7026 83.8647   5735    44  4431  1304
  404  467.5720 83.7719   5746    11  3875  1871
  405  467.5722 83.9425   5689    57  3894  1795
  406  467.6111 83.8613   5686     3  4034  1652
  407  467.5732 83.9424   5662    24  4066  1596
  408  467.5947 83.8385   5714    52  3351  2363
  409  467.6310 83.9189   5728    14  3886  1842
  410  467.6650 83.7801   5664    64  3379  2285
  411  467.7004 83.8649   5697    33  3897  1800
  412  467.6132 83.8617   5682    15  4014  1668
  413  467.7011 83.8654   5742    60  4435  1307
  414  467.6300 83.9211   5710    32  4449  1261
  415  467.5409 83.9146   5717     7  4419  1298
  416  467.6646 83.7791   5725     8  4051  1674
  417  467.7021 83.8644   5754    29  3434  2320
  418  467.7005 83.8653   5658    96  4459  1199
  419  467.6670 83.9440   5622    36  3410  2212
  420  467.6648 83.7801   5680    58  4061  1619
  421  467.7002 83.8646   5708    28  4408  1300
  422  467.5719 83.7717   5662    46  3884  1778
  423  467.6113 83.8591   5715    53  3620  2095
  424  467.6998 83.8653   5685    30  4419  1266
  425  467.6677 83.7771   5663    22  3830  1833
  426  467.6118 83.8615   5712    49  4092  1620
  427  467.5715 83.7730   5667    45  4049  1618
  428  467.6982 83.8622   5746    79  4409  1337
  429  467.6309 83.9201   5773    27  4468  1305
  430  467.7007 83.8653   5696    77  4005  1691
  431  467.7020 83.8657   5719    23  4011  1708
  432  467.7024 83.8654   5690    29  4384  1306
  433  467.6098 83.8625   5703    13  3411  2292
  434  467.6994 83.8658   5719    16  3905  1814
  435  467.6108 83.8599   5773    54  3685  2088
  436  467.7013 83.8659   5634   139  4419  1215
  437  467.7022 83.8661   5631     3  3989  1642
  438  467.7025 83.8658   5652    21  4403  1249
  439  467.5727 83.7719   5670    18  3975  1695
  440  467.6116 83.8603   5730    60  3895  1835
  441  467.6653 83.7801   5645    85  3980  1665
  442  467.7034 83.8655   5681    36  4369  1312
  443  467.7031 83.8659   5729    48  3364  2365
  444  467.7031 83.8661   5717    12  4431  1286
  445  467.7008 83.8647   5702    15  3979  1723
  446  467.5709 83.7727   5691    11  3375  2316
  447  467.5428 83.9191   5628    63  4355  1273
  448  467.7018 83.8652   5669    41  3627  2042
  449  467.7028 83.8658   5641    28  3929  1712
  450  467.7009 83.8651   5688    47  3924  1764
  451  467.7036 83.8665   5665    23  3399  2266
  452  467.5703 83.7731   5706    41  3419  2287
  453  467.7018 83.8668   5715     9  4398  1317
  454  467.7021 83.8637   5721     6  3359  2362
  455  467.6679 83.9454   5673    48  4358  1315
  456  467.5730 83.9423   5623    50  4329  1294
  457  467.7012 83.8655   5659    36  4295  1364
  458  467.6659 83.7792   5664     5  3638  2026
  459  467.7025 83.8659   5678    14  3851  1827
  460  467.7026 83.8675   5613    65  4313  1300
  461  467.7029 83.8659   5657    44  3657  2000
  462  467.6110 83.8614   5653     4  4331  1322
  463  467.6635 83.7783   5659     6  4304  1355
  464  467.5030 83.8358   5675    16  4321  1354
  465  467.7026 83.8668   5615    60  4337  1278
  466  467.7039 83.8683   5647    32  4316  1331
  467  467.7027 83.8661   5610    37  3854  1756
  468  467.7012 83.8656   5625    15  3353  2272
  469  467.5426 83.9193   5678    53  4366  1312
  470  467.7019 83.8668   5678     0  3835  1843
  471  467.7869 83.8965   5626    52  3664  1962
  472  467.7025 83.8673   5597    29  3818  1779
  473  467.7019 83.8673   5614    17  3944  1670
  474  467.7014 83.8651   5639    25  3945  1694
  475  467.5426 83.9186   5632     7  3333  2299
  476  467.7179 83.9497   5674    42  3805  1869
  477  467.7171 83.9508   5727    53  3609  2118
  478  467.7888 83.8998   5698    29  4268  1430
  479  467.7875 83.8968   5695     3  3608  2087
  480  467.7026 83.8671   5652    43  3979  1673
  481  467.6316 83.9201   5603    49  4344  1259
  482  467.5926 83.9984   5676    73  3600  2076
  483  467.7880 83.8969   5595    81  3345  2250
  484  467.7876 83.8965   5603     8  3942  1661
  485  467.7022 83.8673   5559    44  4282  1277
  486  467.5910 83.9989   5627    68  3765  1862
  487  467.7165 83.9507   5653    26  3273  2380
  488  467.7917 84.0867   5567    86  3572  1995
  489  467.7023 83.8694   5618    51  3898  1720
  490  467.8042 84.0556   5532    86  4315  1217
  491  467.7036 83.8679   5546    14  4291  1255
  492  467.7021 83.8676   5517    29  3246  2271
  493  467.7004 83.8660   5577    60  3299  2278
  494  467.6676 83.9448   5562    15  3265  2297
  495  467.7869 83.8969   5669   107  3752  1917
  496  467.7881 83.8982   5614    55  4224  1390
  497  467.7863 83.8976   5614     0  3329  2285
  498  467.7027 83.8688   5598    16  3858  1740
  499  467.7021 83.8652   5610    12  3899  1711
