# Supplementary material for: Maximum likelihood-based estimation of diffusion coefficient is quick and reliable method for analyzing estradiol actions on surface receptor movements
Source: Front Neuroinform. 2023 Mar 8;17:1005936. doi: 10.3389/fninf.2023.1005936 (PMC10031098; doi:10.3389/fninf.2023.1005936)
Supplement: Supplementary file 3 [file Data_Sheet_3.ZIP › 01-measured/00-Immobile/RoomTemperature/workstate_12_0012.dat]

    0  309.6467 100.4503   5686     0  3920  1766
    1  309.6705 100.3763   5682     4  3566  2116
    2  309.6722 100.3286   5619    63  3730  1889
    3  309.5016 100.3696   5639    20  3657  1982
    4  309.7261 100.4402   5697    58  3539  2158
    5  309.7386 100.5630   5695     2  3746  1949
    6  309.7934 100.4994   5629    66  3446  2183
    7  309.7127 100.4864   5662    33  3738  1924
    8  309.5009 100.3691   5712    50  3594  2118
    9  309.5655 100.5650   5602   110  3356  2246
   10  309.6300 100.4984   5646    44  3909  1737
   11  309.7938 100.5005   5633    13  3623  2010
   12  309.7927 100.5006   5686    53  3622  2064
   13  309.6475 100.4514   5692     6  3387  2305
   14  309.5023 100.1748   5649    43  3339  2310
   15  309.5148 100.2746   5637    12  3591  2046
   16  309.6310 100.4977   5623    14  3580  2043
   17  309.5668 100.5640   5586    37  3716  1870
   18  309.5644 100.4375   5716   130  3343  2373
   19  309.6294 100.4978   5574   142  3775  1799
   20  309.7263 100.4369   5624    50  3633  1991
   21  309.5022 100.5004   5656    32  3922  1734
   22  309.5782 100.3440   5608    48  3756  1852
   23  309.6549 100.5778   5574    34  3749  1825
   24  309.5787 100.3461   5579     5  3895  1684
   25  309.7947 100.4989   5532    47  3941  1591
   26  309.5138 100.4057   5613    81  3635  1978
   27  309.5017 100.4983   5614     1  3577  2037
   28  309.6473 100.4497   5626    12  3366  2260
   29  309.7934 100.4997   5623     3  3650  1973
   30  309.5019 100.1742   5570    53  3778  1792
   31  309.5005 100.1752   5588    18  3612  1976
   32  309.5009 100.1741   5643    55  3920  1723
   33  309.5013 100.4997   5572    71  3318  2254
   34  309.7935 100.5007   5632    60  3844  1788
   35  309.7135 100.4861   5597    35  3348  2249
   36  309.7278 100.4387   5585    12  3335  2250
   37  309.5678 100.2483   5571    14  3308  2263
   38  309.5010 100.3701   5594    23  3318  2276
   39  309.5012 100.4993   5609    15  3930  1679
   40  309.5013 100.4994   5615     6  3314  2301
   41  309.7138 100.4867   5621     6  3335  2286
   42  309.5672 100.4324   5554    67  3580  1974
   43  309.5937 100.1701   5553     1  3744  1809
   44  309.4309 100.2333   5560     7  3927  1633
   45  309.5023 100.3690   5573    13  3364  2209
   46  309.5634 100.4363   5627    54  3595  2032
   47  309.6475 100.5914   5496   131  3281  2215
   48  309.6466 100.4069   5520    24  3495  2025
   49  309.5681 100.5642   5594    74  3515  2079
   50  309.5017 100.4979   5573    21  3462  2111
   51  309.5633 100.4379   5623    50  3239  2384
   52  309.5683 100.4328   5538    85  3571  1967
   53  309.6290 100.4985   5527    11  3770  1757
   54  309.5018 100.4980   5563    36  3627  1936
   55  309.5162 100.4019   5433   130  3564  1869
   56  309.4356 100.4328   5531    98  3326  2205
   57  309.7145 100.5131   5506    25  3167  2339
   58  309.5711 100.7622   5558    52  3589  1969
   59  309.7524 100.7489   5502    56  3135  2367
   60  309.6571 100.5764   5482    20  3493  1989
   61  309.5012 100.4976   5493    11  3791  1702
   62  309.5157 100.4017   5436    57  3645  1791
   63  309.5680 100.4332   5428     8  3327  2101
   64  309.5680 100.5657   5425     3  3691  1734
   65  309.5679 100.5657   5412    13  3159  2253
   66  309.5684 100.5654   5439    27  3189  2250
   67  309.5682 100.5669   5422    17  3407  2015
   68  309.4347 100.4340   5463    41  3444  2019
   69  309.6459 100.4077   5442    21  3264  2178
   70  309.7949 100.4985   5451     9  3230  2221
   71  309.7404 100.5627   5437    14  3456  1981
   72  309.7966 100.5001   5450    13  3813  1637
   73  309.7277 100.4385   5445     5  3254  2191
   74  309.4328 100.2346   5404    41  3853  1551
   75  309.5008 100.4994   5472    68  3661  1811
   76  309.5021 100.1747   5430    42  3659  1771
   77  309.7942 100.4991   5541   111  3150  2391
   78  309.5017 100.4983   5448    93  3243  2205
   79  309.7449 100.3516   5454     6  3648  1806
   80  309.6296 100.4987   5415    39  3595  1820
   81  309.5004 100.4985   5410     5  3386  2024
   82  309.6559 100.5760   5378    32  3110  2268
   83  309.5696 100.5656   5359    19  3320  2039
   84  309.5673 100.5647   5452    93  3378  2074
   85  309.5683 100.5645   5472    20  3658  1814
   86  309.5009 100.4999   5393    79  3750  1643
   87  309.6653 100.7698   5357    36  3717  1640
   88  309.5671 100.5651   5379    22  3629  1750
   89  309.6573 100.5769   5376     3  3191  2185
   90  309.5682 100.5645   5403    27  3148  2255
   91  309.5710 100.2371   5326    77  3610  1716
   92  309.4346 100.5646   5357    31  3082  2275
   93  309.5014 100.5002   5449    92  3183  2266
   94  309.7943 100.5021   5426    23  3461  1965
   95  309.6576 100.5791   5380    46  3756  1624
   96  309.5021 100.8224   5392    12  3289  2103
   97  309.7925 100.4997   5437    45  3614  1823
   98  309.5890 100.6388   5440     3  3327  2113
   99  309.5017 100.4999   5423    17  3685  1738
  100  309.5547 100.6630   5401    22  3520  1881
  101  309.5725 100.7653   5370    31  3655  1715
  102  309.5840 100.3372   5384    14  3396  1988
  103  309.5011 100.6993   5305    79  3162  2143
  104  309.5000 100.6999   5376    71  3420  1956
  105  309.5716 100.7644   5369     7  3466  1903
  106  309.5732 100.7647   5334    35  3400  1934
  107  309.5681 100.5649   5398    64  3442  1956
  108  309.6290 100.4983   5461    63  3335  2126
  109  309.5672 100.4339   5372    89  3190  2182
  110  309.5669 100.5663   5422    50  3384  2038
  111  309.5008 100.4991   5376    46  3354  2022
  112  309.7154 100.5137   5375     1  3325  2050
  113  309.7934 100.4986   5354    21  3494  1860
  114  309.6304 100.4972   5407    53  3110  2297
  115  309.5304 100.4998   5282   125  3546  1736
  116  309.6310 100.4997   5343    61  3109  2234
  117  309.5725 100.7637   5358    15  3684  1674
  118  309.5732 100.7627   5284    74  3531  1753
  119  309.6476 100.5941   5325    41  3561  1764
  120  309.5175 100.3968   5261    64  3463  1798
  121  309.5735 100.7633   5258     3  3263  1995
  122  309.5727 100.7646   5193    65  3236  1957
  123  309.5844 100.6624   5220    27  3440  1780
  124  309.7332 100.5768   5243    23  3570  1673
  125  309.6488 100.5910   5186    57  3036  2150
  126  309.7329 100.3976   5224    38  3416  1808
  127  309.5682 100.5646   5246    22  3515  1731
  128  309.5702 100.7631   5292    46  3335  1957
  129  309.6320 100.4995   5247    45  3609  1638
  130  309.7527 100.7508   5303    56  3513  1790
  131  309.6638 100.7703   5277    26  2975  2302
  132  309.5007 100.7003   5167   110  3188  1979
  133  309.5174 100.6018   5233    66  3416  1817
  134  309.5179 100.4025   5140    93  3532  1608
  135  309.8092 100.6812   5283   143  3333  1950
  136  309.6657 100.7713   5191    92  2998  2193
  137  309.8331 100.5918   5169    22  3586  1583
  138  309.5164 100.4022   5237    68  3251  1986
  139  309.5166 100.4013   5151    86  3253  1898
  140  309.5034 100.4986   5167    16  3509  1658
  141  309.7736 100.6615   5190    23  3251  1939
  142  309.6480 100.4080   5182     8  3403  1779
  143  309.5832 100.4724   5152    30  3212  1940
  144  309.5840 100.4707   5188    36  3395  1793
  145  309.5677 100.5664   5158    30  3306  1852
  146  309.8144 100.5897   5252    94  3279  1973
  147  309.6489 100.5920   5120   132  3005  2115
  148  309.6472 100.5918   5191    71  3250  1941
  149  309.6321 100.5003   5255    64  3280  1975
  150  309.5894 100.4703   5199    56  3040  2159
  151  309.5031 100.6991   5180    19  3326  1854
  152  309.5052 100.4994   5181     1  3371  1810
  153  309.5751 100.7650   5165    16  3555  1610
  154  309.7751 100.6623   5162     3  3393  1769
  155  309.5749 100.7636   5185    23  3306  1879
  156  309.5900 100.6711   5120    65  3384  1736
  157  309.5735 100.7638   5078    42  3109  1969
  158  309.5898 100.5285   5187   109  3546  1641
  159  309.8375 100.5001   5155    32  3380  1775
  160  309.7745 100.6616   5163     8  3291  1872
  161  309.6024 100.5686   5053   110  3211  1842
  162  309.5851 100.4730   5103    50  3152  1951
  163  309.5903 100.6706   5088    15  3281  1807
  164  309.8308 100.5913   5129    41  3220  1909
  165  309.5894 100.6700   5098    31  3255  1843
  166  309.5731 100.7653   5088    10  3336  1752
  167  309.6845 100.6796   5112    24  2970  2142
  168  309.7952 100.5002   5190    78  3467  1723
  169  309.5854 100.5270   5102    88  3259  1843
  170  309.7549 100.7512   5093     9  3200  1893
  171  309.7289 100.6982   5069    24  2922  2147
  172  309.5856 100.6616   5075     6  2907  2168
  173  309.5733 100.7631   5067     8  2884  2183
  174  309.5315 100.4992   5046    21  2956  2090
  175  309.5904 100.6713   5070    24  3144  1926
  176  309.5739 100.7659   5085    15  2924  2161
  177  309.5855 100.6630   5071    14  2910  2161
  178  309.6031 100.5691   5071     0  2930  2141
  179  309.5335 100.4995   5042    29  3452  1590
  180  309.5174 100.6025   5032    10  2921  2111
  181  309.5183 100.6028   4981    51  3138  1843
  182  309.5736 100.7653   5085   104  2954  2131
  183  309.7169 100.5145   5101    16  3174  1927
  184  309.6750 100.6714   5102     1  3240  1862
  185  309.5709 100.5662   5112    10  3241  1871
  186  309.5686 100.5651   5139    27  2961  2178
  187  309.5733 100.7635   5112    27  3275  1837
  188  309.5755 100.7642   5052    60  3288  1764
  189  309.5871 100.6626   5060     8  3230  1830
  190  309.5862 100.6640   5062     2  3219  1843
  191  309.6480 100.5928   5069     7  3512  1557
  192  309.5715 100.7637   5087    18  3035  2052
  193  309.7550 100.7504   5020    67  3223  1797
  194  309.5749 100.7639   5110    90  3120  1990
  195  309.7875 100.8343   5095    15  3219  1876
  196  309.6674 100.7709   5040    55  3250  1790
  197  309.5030 100.6994   5040     0  3327  1713
  198  309.5676 100.5669   5095    55  3405  1690
  199  309.5739 100.7667   5013    82  3273  1740
  200  309.5740 100.7656   4990    23  2854  2136
  201  309.6687 100.7736   5013    23  3167  1846
  202  309.5732 100.7649   5024    11  3130  1894
  203  309.6019 100.5690   4988    36  3033  1955
  204  309.5743 100.7640   4970    18  3047  1923
  205  309.5742 100.7659   4991    21  3273  1718
  206  309.5754 100.7643   5035    44  3407  1628
  207  309.5750 100.7648   5002    33  3091  1911
  208  309.8105 100.6805   5044    42  3039  2005
  209  309.5726 100.7665   5038     6  3131  1907
  210  309.5719 100.7634   4980    58  2838  2142
  211  309.6653 100.7706   5066    86  2893  2173
  212  309.6573 100.5773   5054    12  3194  1860
  213  309.5797 100.6568   5110    56  3044  2066
  214  309.8362 100.5002   5084    26  3405  1679
  215  309.5690 100.5658   5071    13  3206  1865
  216  309.6647 100.7718   5117    46  3412  1705
  217  309.6749 100.6722   5050    67  2818  2232
  218  309.7971 100.5017   5074    24  2788  2286
  219  309.8155 100.5876   5054    20  3077  1977
  220  309.8119 100.6805   4993    61  3397  1596
  221  309.5029 100.2992   5061    68  3080  1981
  222  309.5741 100.7633   5056     5  3167  1889
  223  309.7546 100.7516   5015    41  3044  1971
  224  309.7546 100.7503   4926    89  2835  2091
  225  309.8325 100.5923   4999    73  2816  2183
  226  309.5722 100.7639   4981    18  3002  1979
  227  309.5856 100.6628   4999    18  3088  1911
  228  309.5905 100.6710   5002     3  2826  2176
  229  309.8173 100.5880   4934    68  3039  1895
  230  309.7550 100.7516   4954    20  3069  1885
  231  309.7538 100.7505   4943    11  3060  1883
  232  309.5910 100.6710   4882    61  3209  1673
  233  309.5855 100.4733   4969    87  3056  1913
  234  309.6031 100.5691   4897    72  3093  1804
  235  309.8337 100.5937   4947    50  3335  1612
  236  309.8136 100.6809   4963    16  3131  1832
  237  309.8149 100.5877   4917    46  2760  2157
  238  309.6938 100.5803   4962    45  3225  1737
  239  309.5025 100.2994   4996    34  3225  1771
  240  309.7549 100.7502   4926    70  3046  1880
  241  309.8369 100.5002   4849    77  2825  2024
  242  309.5046 100.5004   4888    39  2981  1907
  243  309.8126 100.6809   4907    19  2785  2122
  244  309.6664 100.7715   4971    64  3171  1800
  245  309.7950 100.4996   4985    14  3277  1708
  246  309.8311 100.5916   4914    71  3204  1710
  247  309.5744 100.7640   4913     1  3047  1866
  248  309.7953 100.5002   4949    36  3124  1825
  249  309.6683 100.7712   4905    44  3223  1682
  250  309.5734 100.7664   4889    16  2894  1995
  251  309.5732 100.7634   4954    65  2843  2111
  252  309.5724 100.7642   4905    49  3026  1879
  253  309.5723 100.7652   4824    81  3030  1794
  254  309.5797 100.5734   4887    63  3231  1656
  255  309.5908 100.6719   4894     7  3180  1714
  256  309.5886 100.6715   4902     8  2657  2245
  257  309.5721 100.7640   4876    26  3242  1634
  258  309.5751 100.7669   4882     6  2715  2167
  259  309.5744 100.7668   4893    11  2679  2214
  260  309.7758 100.6622   4875    18  2744  2131
  261  309.6679 100.7728   4836    39  3263  1573
  262  309.5705 100.7640   4907    71  3051  1856
  263  309.5728 100.7634   4885    22  2940  1945
  264  309.5732 100.7689   4920    35  3136  1784
  265  309.6865 100.6843   4810   110  2686  2124
  266  309.5914 100.6743   4786    24  2919  1867
  267  309.5749 100.7666   4819    33  2733  2086
  268  309.5716 100.7646   4883    64  2901  1982
  269  309.5725 100.7669   4834    49  3326  1508
  270  309.5909 100.6735   4808    26  3049  1759
  271  309.6680 100.7738   4812     4  2758  2054
  272  309.6683 100.7741   4806     6  2755  2051
  273  309.6683 100.7740   4836    30  3073  1763
  274  309.5899 100.6718   4855    19  3317  1538
  275  309.5918 100.6734   4803    52  3272  1531
  276  309.5737 100.7664   4786    17  2917  1869
  277  309.5739 100.7658   4813    27  3274  1539
  278  309.5745 100.7661   4805     8  2987  1818
  279  309.5747 100.7657   4787    18  2938  1849
  280  309.5729 100.7677   4805    18  2757  2048
  281  309.5747 100.7672   4811     6  2902  1909
  282  309.6666 100.7727   4845    34  3026  1819
  283  309.5747 100.7645   4830    15  3017  1813
  284  309.5907 100.6719   4812    18  2695  2117
  285  309.5735 100.7647   4827    15  3003  1824
  286  309.5736 100.7649   4778    49  3018  1760
  287  309.5903 100.6726   4751    27  3002  1749
  288  309.6679 100.7729   4823    72  2885  1938
  289  309.6687 100.7737   4853    30  3007  1846
  290  309.5756 100.7659   4747   106  3250  1497
  291  309.6671 100.7722   4778    31  3248  1530
  292  309.5906 100.6722   4744    34  2947  1797
  293  309.5741 100.7674   4815    71  3207  1608
  294  309.6672 100.7728   4808     7  2930  1878
  295  309.5738 100.7647   4809     1  2926  1883
  296  309.6667 100.7721   4775    34  2977  1798
  297  309.6855 100.6810   4767     8  3109  1658
  298  309.5729 100.7647   4789    22  3192  1597
  299  309.5892 100.6713   4783     6  3166  1617
  300  309.6692 100.7724   4776     7  2637  2139
  301  309.5736 100.7677   4774     2  3211  1563
  302  309.5752 100.7679   4749    25  2843  1906
  303  309.5901 100.6724   4719    30  2569  2150
  304  309.5171 100.6037   4692    27  3216  1476
  305  309.5897 100.6723   4736    44  3022  1714
  306  309.5729 100.7676   4672    64  3177  1495
  307  309.5745 100.7659   4737    65  3188  1549
  308  309.5744 100.7664   4744     7  3012  1732
  309  309.5905 100.6732   4727    17  2973  1754
  310  309.5035 100.7012   4671    56  2622  2049
  311  309.5914 100.6734   4725    54  2941  1784
  312  309.5737 100.7670   4739    14  3188  1551
  313  309.7547 100.7531   4769    30  2552  2217
  314  309.5907 100.6716   4690    79  2838  1852
  315  309.5726 100.7646   4753    63  3156  1597
  316  309.5910 100.6718   4696    57  2564  2132
  317  309.5919 100.6726   4713    17  2798  1915
  318  309.5746 100.7678   4655    58  2605  2050
  319  309.5929 100.6739   4679    24  2842  1837
  320  309.6597 100.5970   4688     9  2837  1851
  321  309.5897 100.6727   4696     8  2934  1762
  322  309.5745 100.7656   4671    25  2627  2044
  323  309.5735 100.7665   4697    26  2690  2007
  324  309.6779 100.5876   4665    32  2772  1893
  325  309.5759 100.7661   4677    12  2858  1819
  326  309.5925 100.6744   4671     6  2801  1870
  327  309.5032 100.7029   4693    22  3162  1531
  328  309.5889 100.6742   4645    48  3027  1618
  329  309.5727 100.7656   4653     8  2597  2056
  330  309.5744 100.7670   4665    12  2842  1823
  331  309.5750 100.7686   4653    12  2865  1788
  332  309.5749 100.7656   4695    42  2803  1892
  333  309.5169 100.6059   4597    98  2880  1717
  334  309.5741 100.7675   4647    50  2782  1865
  335  309.5741 100.7678   4606    41  2555  2051
  336  309.5755 100.7675   4577    29  2864  1713
  337  309.6676 100.7737   4609    32  2566  2043
  338  309.5904 100.6739   4614     5  2753  1861
  339  309.5894 100.6741   4598    16  2849  1749
  340  309.5906 100.6741   4631    33  2569  2062
  341  309.5917 100.6753   4609    22  2809  1800
  342  309.5748 100.7671   4596    13  2904  1692
  343  309.6687 100.7770   4641    45  2872  1769
  344  309.5746 100.7682   4668    27  2803  1865
  345  309.5896 100.6736   4655    13  2568  2087
  346  309.5743 100.7667   4701    46  2741  1960
  347  309.6679 100.7758   4714    13  2731  1983
  348  309.6703 100.7771   4620    94  2761  1859
  349  309.6689 100.7736   4666    46  2945  1721
  350  309.5785 100.5779   4645    21  3134  1511
  351  309.5903 100.6740   4639     6  2960  1679
  352  309.5052 100.7034   4593    46  2739  1854
  353  309.5756 100.7670   4662    69  2540  2122
  354  309.5910 100.6755   4633    29  2763  1870
  355  309.5923 100.6757   4622    11  2504  2118
  356  309.5740 100.7694   4645    23  2907  1738
  357  309.5728 100.7687   4668    23  2753  1915
  358  309.5747 100.7669   4680    12  2823  1857
  359  309.5918 100.6736   4678     2  2878  1800
  360  309.5756 100.7685   4666    12  2813  1853
  361  309.7038 100.8604   4676    10  2898  1778
  362  309.6677 100.7766   4716    40  3107  1609
  363  309.5914 100.6756   4622    94  2817  1805
  364  309.7561 100.7539   4651    29  2880  1771
  365  309.7586 100.7553   4650     1  2712  1938
  366  309.5771 100.7701   4607    43  3071  1536
  367  309.6685 100.7765   4616     9  2779  1837
  368  309.5738 100.7675   4624     8  2580  2044
  369  309.5737 100.7698   4541    83  2850  1691
  370  309.5771 100.7679   4563    22  2856  1707
  371  309.7792 100.9132   4566     3  2662  1904
  372  309.7053 100.8617   4607    41  2907  1700
  373  309.7582 100.7557   4573    34  2695  1878
  374  309.5762 100.7690   4590    17  2497  2093
  375  309.5914 100.6760   4529    61  2713  1816
  376  309.6681 100.7746   4566    37  2723  1843
  377  309.7056 100.8609   4560     6  2516  2044
  378  309.8640 100.8877   4537    23  2770  1767
  379  309.6692 100.7742   4615    78  2824  1791
  380  309.5750 100.7684   4539    76  2503  2036
  381  309.5760 100.7693   4610    71  2563  2047
  382  309.7447 100.8266   4545    65  2521  2024
  383  309.7799 100.9137   4511    34  2847  1664
  384  309.5767 100.7703   4550    39  2507  2043
  385  309.5748 100.7675   4534    16  2848  1686
  386  309.5053 100.5039   4465    69  2746  1719
  387  309.5914 100.6763   4479    14  2712  1767
  388  309.5757 100.7680   4543    64  2723  1820
  389  309.7369 100.9973   4528    15  2779  1749
  390  309.6154 100.8567   4554    26  2785  1769
  391  309.6677 100.7762   4538    16  2647  1891
  392  309.6675 100.7746   4538     0  2851  1687
  393  309.5909 100.6746   4502    36  2496  2006
  394  309.6692 100.7751   4534    32  2708  1826
  395  309.5774 100.7703   4527     7  2977  1550
  396  309.6700 100.7748   4608    81  2613  1995
  397  309.7572 100.7545   4542    66  2746  1796
  398  309.6685 100.7742   4562    20  2943  1619
  399  309.5764 100.7693   4478    84  2459  2019
  400  309.7452 100.8261   4488    10  2721  1767
  401  309.8648 100.8878   4512    24  2704  1808
  402  309.6690 100.7751   4491    21  2466  2025
  403  309.7566 100.7558   4539    48  2764  1775
  404  309.5740 100.7711   4509    30  2693  1816
  405  309.5754 100.7713   4489    20  2676  1813
  406  309.7911 100.8403   4490     1  2936  1554
  407  309.7900 100.8381   4476    14  2768  1708
  408  309.7056 100.8608   4495    19  2628  1867
  409  309.6683 100.7737   4536    41  2611  1925
  410  309.5749 100.7681   4465    71  2664  1801
  411  309.5741 100.7691   4465     0  2739  1726
  412  309.5769 100.7698   4456     9  2676  1780
  413  309.5753 100.7684   4515    59  2690  1825
  414  309.7573 100.7547   4522     7  2983  1539
  415  309.7574 100.7535   4496    26  2694  1802
  416  309.5745 100.7684   4476    20  2669  1807
  417  309.5759 100.7701   4458    18  2629  1829
  418  309.5769 100.7695   4434    24  2452  1982
  419  309.7437 100.8257   4460    26  2900  1560
  420  309.6686 100.7745   4437    23  2569  1868
  421  309.6893 100.6846   4418    19  2451  1967
  422  309.5919 100.6754   4449    31  2596  1853
  423  309.6145 100.8577   4487    38  2640  1847
  424  309.5766 100.7703   4471    16  2420  2051
  425  309.5765 100.7709   4399    72  2650  1749
  426  309.5767 100.7691   4438    39  2897  1541
  427  309.5746 100.7666   4416    22  2897  1519
  428  309.5920 100.6732   4449    33  2648  1801
  429  309.5752 100.7686   4422    27  2449  1973
  430  309.6506 100.8208   4333    89  2902  1431
  431  309.6706 100.7240   4305    28  2626  1679
  432  309.5213 100.6053   4350    45  2728  1622
  433  309.5744 100.7677   4363    13  2369  1994
  434  309.5871 100.4541   4322    41  2763  1559
  435  309.6688 100.7266   4337    15  2781  1556
  436  309.7948 100.9075   4371    34  2668  1703
  437  309.7586 100.7530   4435    64  2445  1990
  438  309.7442 100.8258   4405    30  2439  1966
  439  309.5922 100.6759   4417    12  2651  1766
  440  309.6885 100.6844   4431    14  2606  1825
  441  309.6697 100.7753   4434     3  2411  2023
  442  309.6512 100.8200   4314   120  2680  1634
  443  309.7459 100.8248   4363    49  2667  1696
  444  309.6890 100.6855   4392    29  2616  1776
  445  309.7066 100.8601   4349    43  2601  1748
  446  309.5745 100.7692   4349     0  2782  1567
  447  309.5916 100.6753   4342     7  2787  1555
  448  309.7460 100.8246   4368    26  2664  1704
  449  309.7444 100.8270   4447    79  2690  1757
  450  309.6497 100.8231   4416    31  2382  2034
  451  309.5933 100.6766   4383    33  2384  1999
  452  309.5764 100.7692   4367    16  2707  1660
  453  309.5761 100.7687   4359     8  2620  1739
  454  309.7446 100.8256   4342    17  2439  1903
  455  309.6691 100.7768   4383    41  2650  1733
  456  309.6705 100.7270   4291    92  2559  1732
  457  309.6513 100.8207   4356    65  2762  1594
  458  309.5764 100.7716   4374    18  2816  1558
  459  309.7450 100.8262   4348    26  2849  1499
  460  309.6703 100.7771   4380    32  2822  1558
  461  309.7793 100.9121   4353    27  2813  1540
  462  309.5932 100.6754   4288    65  2417  1871
  463  309.5753 100.7699   4315    27  2560  1755
  464  309.5762 100.7685   4371    56  2809  1562
  465  309.5771 100.7697   4360    11  2617  1743
  466  309.6703 100.7268   4366     6  2592  1774
  467  309.7047 100.8621   4360     6  2631  1729
  468  309.7957 100.9077   4270    90  2796  1474
  469  309.5770 100.7691   4330    60  2682  1648
  470  309.5762 100.7690   4342    12  2732  1610
  471  309.6697 100.7768   4321    21  2629  1692
  472  309.6512 100.8224   4307    14  2558  1749
  473  309.5776 100.7698   4323    16  2547  1776
  474  309.6497 100.8221   4303    20  2388  1915
  475  309.5750 100.7702   4358    55  2756  1602
  476  309.5756 100.7715   4280    78  2353  1927
  477  309.5928 100.6764   4331    51  2554  1777
  478  309.6515 100.8215   4276    55  2726  1550
  479  309.6898 100.9112   4321    45  2648  1673
  480  309.6513 100.8219   4333    12  2368  1965
  481  309.6998 100.9071   4297    36  2565  1732
  482  309.6695 100.7767   4391    94  2372  2019
  483  309.7388 100.9958   4375    16  2562  1813
  484  309.8189 100.8178   4347    28  2808  1539
  485  309.6703 100.7763   4442    95  2585  1857
  486  309.5936 100.6754   4410    32  2596  1814
  487  309.7446 100.8262   4390    20  2436  1954
  488  309.6900 100.6863   4343    47  2579  1764
  489  309.6704 100.7772   4341     2  2712  1629
  490  309.7448 100.8265   4308    33  2538  1770
  491  309.5771 100.7709   4308     0  2680  1628
  492  309.5922 100.6769   4300     8  2357  1943
  493  309.5742 100.7700   4328    28  2547  1781
  494  309.6509 100.8216   4324     4  2356  1968
  495  309.8654 100.8886   4357    33  2509  1848
  496  309.7448 100.8267   4287    70  2508  1779
  497  309.7453 100.8270   4365    78  2508  1857
  498  309.5765 100.7702   4335    30  2680  1655
  499  309.7938 100.9082   4288    47  2320  1968
