# Supplementary material for: Maximum likelihood-based estimation of diffusion coefficient is quick and reliable method for analyzing estradiol actions on surface receptor movements
Source: Front Neuroinform. 2023 Mar 8;17:1005936. doi: 10.3389/fninf.2023.1005936 (PMC10031098; doi:10.3389/fninf.2023.1005936)
Supplement: Supplementary file 3 [file Data_Sheet_3.ZIP › 01-measured/00-Immobile/RoomTemperature/workstate_12_0013.dat]

    0  352.2816 129.7229   8680     0  3174  5506
    1  352.1478 129.7216   8758    78  3614  5144
    2  352.1890 129.6764   8686    72  3420  5266
    3  352.2579 129.6524   8707    21  3643  5064
    4  352.2174 129.7398   8737    30  3674  5063
    5  352.2649 129.6571   8779    42  3209  5570
    6  352.2591 129.6898   8709    70  3606  5103
    7  352.1963 129.6789   8740    31  3389  5351
    8  352.1168 129.5860   8718    22  3849  4869
    9  352.1134 129.5893   8707    11  3378  5329
   10  352.1974 129.6734   8709     2  3336  5373
   11  352.2195 129.7413   8746    37  3621  5125
   12  352.2585 129.6883   8772    26  3664  5108
   13  352.2348 129.6285   8770     2  3333  5437
   14  352.2124 129.5636   8776     6  3321  5455
   15  352.2376 129.6235   8801    25  3544  5257
   16  352.2010 129.6729   8800     1  3825  4975
   17  352.2218 129.7448   8817    17  3312  5505
   18  352.1755 129.7845   8704   113  3157  5547
   19  352.1514 129.7243   8826   122  3504  5322
   20  352.1299 129.6568   8840    14  3479  5361
   21  352.1150 129.5865   8862    22  3816  5046
   22  352.1712 129.6107   8766    96  3847  4919
   23  352.2042 129.6792   8864    98  3485  5379
   24  352.1745 129.7837   8856     8  3785  5071
   25  352.2315 129.6277   8769    87  3318  5451
   26  352.1129 129.5879   8725    44  3186  5539
   27  352.2017 129.6726   8754    29  3166  5588
   28  352.2183 129.7399   8754     0  3370  5384
   29  352.1647 129.8511   8768    14  3256  5512
   30  352.2283 129.6277   8637   131  3387  5250
   31  352.1738 129.6115   8607    30  3414  5193
   32  352.1711 129.6128   8616     9  3278  5338
   33  352.1972 129.6752   8634    18  3696  4938
   34  352.1746 129.7866   8684    50  3132  5552
   35  352.2166 129.7350   8645    39  3830  4815
   36  352.1772 129.6146   8646     1  3081  5565
   37  352.1767 129.6114   8626    20  3744  4882
   38  352.1725 129.6105   8564    62  3803  4761
   39  352.2166 129.7384   8663    99  3583  5080
   40  352.2056 129.8058   8710    47  3748  4962
   41  352.2211 129.7402   8611    99  3385  5226
   42  352.3094 129.7373   8648    37  3279  5369
   43  352.1926 129.6776   8614    34  3405  5209
   44  352.1716 129.6075   8598    16  3809  4789
   45  352.1738 129.6129   8643    45  3267  5376
   46  352.1742 129.7844   8601    42  3795  4806
   47  352.2360 129.6325   8588    13  3289  5299
   48  352.1951 129.6795   8470   118  3113  5357
   49  352.1975 129.6730   8562    92  3600  4962
   50  352.2033 129.8053   8519    43  3139  5380
   51  352.1877 129.6802   8511     8  3284  5227
   52  352.1371 129.7949   8492    19  3666  4826
   53  352.1370 129.7915   8478    14  3790  4688
   54  352.2350 129.5929   8443    35  3226  5217
   55  352.2582 129.6568   8438     5  3496  4942
   56  352.1869 129.6786   8475    37  3227  5248
   57  352.1937 129.6819   8520    45  3260  5260
   58  352.2322 129.6286   8512     8  3129  5383
   59  352.2075 129.8053   8549    37  3368  5181
   60  352.2600 129.6573   8533    16  3579  4954
   61  352.2565 129.6551   8494    39  3640  4854
   62  352.1809 129.7462   8340   154  3387  4953
   63  352.2057 129.8075   8434    94  3722  4712
   64  352.1638 129.8526   8518    84  3255  5263
   65  352.2838 129.7259   8413   105  3240  5173
   66  352.2682 129.7865   8325    88  3567  4758
   67  352.2557 129.6593   8389    64  3207  5182
   68  352.2510 129.6593   8374    15  3707  4667
   69  352.1799 129.7440   8437    63  3483  4954
   70  352.2085 129.8086   8372    65  3481  4891
   71  352.2692 129.7893   8395    23  3077  5318
   72  352.2780 129.7248   8452    57  3249  5203
   73  352.2774 129.7214   8333   119  3462  4871
   74  352.2522 129.6613   8406    73  3341  5065
   75  352.1934 129.6807   8396    10  3247  5149
   76  352.1441 129.7264   8417    21  3593  4824
   77  352.2689 129.7918   8322    95  3598  4724
   78  352.2789 129.7248   8376    54  3546  4830
   79  352.2763 129.7218   8400    24  3221  5179
   80  352.1920 129.6803   8365    35  3658  4707
   81  352.1352 129.7904   8423    58  3105  5318
   82  352.2685 129.7938   8308   115  3321  4987
   83  352.3339 129.8049   8343    35  3241  5102
   84  352.1932 129.6818   8334     9  3571  4763
   85  352.2170 129.7426   8278    56  3541  4737
   86  352.1929 129.6820   8303    25  3588  4715
   87  352.2419 129.7281   8227    76  3604  4623
   88  352.2705 129.7930   8283    56  3597  4686
   89  352.3324 129.8036   8318    35  3149  5169
   90  352.2644 129.7934   8298    20  3402  4896
   91  352.1561 129.8536   8349    51  3387  4962
   92  352.1782 129.7473   8341     8  3261  5080
   93  352.1788 129.7476   8351    10  3186  5165
   94  352.2694 129.7916   8347     4  3030  5317
   95  352.2799 129.7264   8351     4  3240  5111
   96  352.2160 129.7401   8342     9  3201  5141
   97  352.1356 129.7941   8302    40  3427  4875
   98  352.2177 129.7418   8297     5  3137  5160
   99  352.2156 129.7412   8320    23  3066  5254
  100  352.2785 129.7264   8415    95  3530  4885
  101  352.2789 129.7276   8431    16  3515  4916
  102  352.2160 129.7399   8346    85  3256  5090
  103  352.1630 129.8525   8433    87  3383  5050
  104  352.1787 129.7462   8385    48  3560  4825
  105  352.2659 129.7913   8352    33  3520  4832
  106  352.2786 129.7273   8302    50  3352  4950
  107  352.2800 129.7270   8258    44  3387  4871
  108  352.2186 129.7448   8332    74  3496  4836
  109  352.1607 129.8532   8334     2  3257  5077
  110  352.2142 129.7383   8411    77  3643  4768
  111  352.2160 129.7398   8392    19  3204  5188
  112  352.3328 129.8073   8375    17  2996  5379
  113  352.2567 129.6927   8357    18  3428  4929
  114  352.1386 129.7947   8249   108  3133  5116
  115  352.2142 129.7399   8294    45  3156  5138
  116  352.2046 129.8066   8288     6  3108  5180
  117  352.2788 129.7231   8250    38  3545  4705
  118  352.2704 129.7919   8236    14  3168  5068
  119  352.2704 129.7924   8292    56  3147  5145
  120  352.1709 129.7831   8296     4  3231  5065
  121  352.1573 129.8522   8270    26  3527  4743
  122  352.2665 129.7925   8228    42  3161  5067
  123  352.2675 129.7983   8258    30  3014  5244
  124  352.2700 129.7929   8326    68  3560  4766
  125  352.2096 129.8091   8259    67  3009  5250
  126  352.1696 129.7853   8359   100  3314  5045
  127  352.2115 129.7399   8281    78  3565  4716
  128  352.2051 129.8103   8328    47  3365  4963
  129  352.2689 129.7946   8303    25  3345  4958
  130  352.2120 129.8111   8259    44  3257  5002
  131  352.2731 129.7939   8228    31  2976  5252
  132  352.1810 129.7482   8264    36  3119  5145
  133  352.1758 129.7459   8243    21  3436  4807
  134  352.1999 129.6746   8268    25  3341  4927
  135  352.2093 129.8106   8285    17  2948  5337
  136  352.1770 129.7901   8317    32  3098  5219
  137  352.1649 129.8541   8316     1  3478  4838
  138  352.1603 129.8532   8331    15  3023  5308
  139  352.2568 129.6580   8252    79  2998  5254
  140  352.2121 129.8125   8279    27  3493  4786
  141  352.3314 129.8073   8163   116  3134  5029
  142  352.2704 129.7931   8188    25  3382  4806
  143  352.2798 129.7252   8186     2  3118  5068
  144  352.2170 129.7399   8154    32  3357  4797
  145  352.2751 129.7244   8196    42  3309  4887
  146  352.3317 129.8058   8204     8  3344  4860
  147  352.3338 129.8026   8175    29  3465  4710
  148  352.2728 129.7946   8210    35  3389  4821
  149  352.2086 129.8110   8210     0  3126  5084
  150  352.2047 129.8062   8186    24  3365  4821
  151  352.1929 129.6809   8163    23  3148  5015
  152  352.2068 129.8123   8131    32  3133  4998
  153  352.2116 129.8107   8088    43  3119  4969
  154  352.3334 129.8072   8060    28  3128  4932
  155  352.2676 129.7949   8083    23  3124  4959
  156  352.2074 129.8077   8136    53  3368  4768
  157  352.2676 129.7916   8082    54  3404  4678
  158  352.1846 129.7505   8125    43  2882  5243
  159  352.2765 129.8632   8123     2  3483  4640
  160  352.2745 129.8632   8055    68  2940  5115
  161  352.2710 129.7948   8037    18  3093  4944
  162  352.2072 129.8760   8018    19  3438  4580
  163  352.2685 129.7930   8041    23  2822  5219
  164  352.2154 129.8772   8063    22  3417  4646
  165  352.2744 129.8634   7971    92  3462  4509
  166  352.3385 129.8806   7962     9  3383  4579
  167  352.2709 129.7939   8024    62  3357  4667
  168  352.2090 129.8793   8042    18  3080  4962
  169  352.2143 129.8772   8046     4  3324  4722
  170  352.3379 129.8803   8144    98  3064  5080
  171  352.2741 129.8682   8014   130  3223  4791
  172  352.2704 129.7925   7989    25  3062  4927
  173  352.2665 129.7971   8003    14  2989  5014
  174  352.2152 129.8814   8026    23  2862  5164
  175  352.2686 129.7963   8188   162  2788  5400
  176  352.2753 129.8676   8043   145  3231  4812
  177  352.4074 129.8768   8030    13  3257  4773
  178  352.2703 129.7992   8071    41  2838  5233
  179  352.3299 129.8049   8027    44  3429  4598
  180  352.2662 129.7939   7997    30  2911  5086
  181  352.2702 129.7974   8058    61  3317  4741
  182  352.3393 129.8806   8016    42  3311  4705
  183  352.3336 129.8101   7960    56  3366  4594
  184  352.3316 129.8122   8040    80  3411  4629
  185  352.2739 129.8667   7998    42  3228  4770
  186  352.2083 129.8122   8014    16  2981  5033
  187  352.2718 129.8649   8033    19  3314  4719
  188  352.2771 129.8682   7948    85  3379  4569
  189  352.3397 129.8787   7952     4  2982  4970
  190  352.3319 129.8080   7902    50  3315  4587
  191  352.2726 129.8616   7931    29  3401  4530
  192  352.1678 129.9245   7996    65  2733  5263
  193  352.3353 129.8789   7915    81  3401  4514
  194  352.2769 129.8660   7983    68  3385  4598
  195  352.3400 129.8838   7881   102  2987  4894
  196  352.3332 129.8045   7876     5  3341  4535
  197  352.2128 129.8829   7913    37  3225  4688
  198  352.2683 129.7965   7898    15  3270  4628
  199  352.3328 129.8075   7914    16  2877  5037
  200  352.4026 129.8761   7840    74  3313  4527
  201  352.3988 129.8064   7857    17  3148  4709
  202  352.2692 129.7930   7926    69  2831  5095
  203  352.2109 129.8789   7943    17  3357  4586
  204  352.2724 129.8633   7868    75  3210  4658
  205  352.3369 129.8811   7871     3  3014  4857
  206  352.3396 129.8796   7898    27  2772  5126
  207  352.3378 129.8818   7879    19  2919  4960
  208  352.3381 129.8812   7856    23  3013  4843
  209  352.2742 129.8659   7902    46  3407  4495
  210  352.2682 129.7950   7842    60  2813  5029
  211  352.2715 129.7929   7844     2  2914  4930
  212  352.3402 129.8809   7869    25  3340  4529
  213  352.3397 129.8796   7882    13  2953  4929
  214  352.3375 129.8769   7719   163  2999  4720
  215  352.2092 129.8811   7793    74  3359  4434
  216  352.2725 129.8673   7785     8  2732  5053
  217  352.2696 129.7949   7911   126  3369  4542
  218  352.3346 129.8101   7833    78  2696  5137
  219  352.3394 129.8789   7915    82  3184  4731
  220  352.3397 129.8771   7865    50  3190  4675
  221  352.2674 129.7900   7882    17  3176  4706
  222  352.2657 129.7933   7877     5  2857  5020
  223  352.2735 129.8648   7867    10  2703  5164
  224  352.2779 129.8653   7937    70  3196  4741
  225  352.3427 129.8820   7904    33  3335  4569
  226  352.2675 129.7927   7914    10  2727  5187
  227  352.2713 129.7963   7870    44  3319  4551
  228  352.3415 129.7351   7844    26  2924  4920
  229  352.3364 129.8073   7943    99  2737  5206
  230  352.3398 129.8800   7843   100  3289  4554
  231  352.3404 129.8786   7843     0  2692  5151
  232  352.2704 129.7942   7820    23  3341  4479
  233  352.2660 129.7927   7905    85  2908  4997
  234  352.3337 129.8036   7942    37  3120  4822
  235  352.3417 129.8764   7931    11  3329  4602
  236  352.3420 129.8797   7864    67  3316  4548
  237  352.2743 129.8663   7776    88  2687  5089
  238  352.2688 129.7948   7878   102  3202  4676
  239  352.2741 129.8669   7797    81  2783  5014
  240  352.2709 129.7932   7813    16  2895  4918
  241  352.2133 129.8812   7898    85  3184  4714
  242  352.3345 129.8085   7928    30  3287  4641
  243  352.2754 129.8693   7923     5  2682  5241
  244  352.2713 129.7968   7819   104  3304  4515
  245  352.2060 129.8107   7885    66  3123  4762
  246  352.1678 129.9280   7889     4  2671  5218
  247  352.2169 129.8823   7968    79  2756  5212
  248  352.3388 129.8797   7827   141  3232  4595
  249  352.2761 129.8686   7874    47  3242  4632
  250  352.2722 129.7949   7883     9  3110  4773
  251  352.2696 129.7927   7840    43  3254  4586
  252  352.2729 129.8649   7858    18  3247  4611
  253  352.3352 129.8077   7936    78  2779  5157
  254  352.3388 129.8822   7736   200  2748  4988
  255  352.3982 129.8094   7786    50  2620  5166
  256  352.2664 129.7957   7813    27  2898  4915
  257  352.2733 129.8966   7800    13  2849  4951
  258  352.3389 129.8780   7825    25  2728  5097
  259  352.3413 129.8788   7715   110  2647  5068
  260  352.3390 129.8756   7765    50  3087  4678
  261  352.3415 129.8834   7767     2  2643  5124
  262  352.3371 129.8778   7779    12  3232  4547
  263  352.2146 129.8827   7863    84  3081  4782
  264  352.3381 129.8845   7802    61  2730  5072
  265  352.3431 129.8855   7759    43  3225  4534
  266  352.4046 129.8808   7766     7  3257  4509
  267  352.3323 129.8102   7739    27  2803  4936
  268  352.3370 129.8829   7745     6  3116  4629
  269  352.2112 129.8827   7656    89  2606  5050
  270  352.3394 129.8881   7734    78  2830  4904
  271  352.3399 129.8891   7627   107  3235  4392
  272  352.3419 129.8812   7650    23  2871  4779
  273  352.3388 129.8822   7697    47  2702  4995
  274  352.1654 129.9272   7802   105  3185  4617
  275  352.2121 129.8841   7659   143  2840  4819
  276  352.3382 129.8840   7693    34  3118  4575
  277  352.3355 129.8843   7708    15  2708  5000
  278  352.3402 129.8857   7732    24  2659  5073
  279  352.2758 129.8707   7760    28  2832  4928
  280  352.3381 129.8822   7805    45  3240  4565
  281  352.3363 129.8851   7645   160  3178  4467
  282  352.2121 129.8876   7716    71  2859  4857
  283  352.3378 129.8851   7690    26  3173  4517
  284  352.3409 129.8859   7625    65  3022  4603
  285  352.3395 129.8822   7685    60  2607  5078
  286  352.2745 129.8698   7761    76  2713  5048
  287  352.2740 129.8739   7619   142  3031  4588
  288  352.3361 129.8899   7717    98  2815  4902
  289  352.3409 129.8894   7724     7  2778  4946
  290  352.3370 129.8820   7656    68  2791  4865
  291  352.2882 129.9291   7728    72  2811  4917
  292  352.3352 129.8834   7692    36  3006  4686
  293  352.3344 129.8852   7692     0  3168  4524
  294  352.4055 129.8860   7630    62  3219  4411
  295  352.4060 129.8855   7682    52  2682  5000
  296  352.3393 129.8849   7694    12  2642  5052
  297  352.3356 129.8849   7641    53  3183  4458
  298  352.2736 129.8684   7761   120  2818  4943
  299  352.2106 129.8856   7691    70  3045  4646
  300  352.3369 129.8859   7686     5  3195  4491
  301  352.4046 129.8849   7675    11  3001  4674
  302  352.3393 129.8863   7574   101  3168  4406
  303  352.2291 129.9457   7642    68  2639  5003
  304  352.2108 129.8850   7728    86  2993  4735
  305  352.3367 129.8809   7579   149  3134  4445
  306  352.4025 129.8834   7559    20  2632  4927
  307  352.4567 129.9322   7532    27  2590  4942
  308  352.3401 129.8882   7568    36  2592  4976
  309  352.3350 129.8793   7557    11  3114  4443
  310  352.2721 129.8663   7602    45  2770  4832
  311  352.3390 129.8838   7583    19  3164  4419
  312  352.3398 129.8838   7565    18  2731  4834
  313  352.4586 129.9220   7561     4  2946  4615
  314  352.3361 129.8802   7507    54  2823  4684
  315  352.3333 129.8760   7455    52  2972  4483
  316  352.3380 129.8814   7583   128  3145  4438
  317  352.4036 129.8787   7518    65  2714  4804
  318  352.3395 129.8845   7514     4  3070  4444
  319  352.4564 129.9262   7413   101  2518  4895
  320  352.3409 129.8778   7528   115  2950  4578
  321  352.3295 129.8076   7529     1  2694  4835
  322  352.3354 129.8817   7534     5  3032  4502
  323  352.4046 129.8800   7517    17  2565  4952
  324  352.3385 129.8832   7498    19  2591  4907
  325  352.3414 129.8823   7517    19  2952  4565
  326  352.3391 129.8805   7518     1  3035  4483
  327  352.2729 129.8657   7529    11  3134  4395
  328  352.3357 129.8808   7447    82  3080  4367
  329  352.3372 129.8823   7457    10  2533  4924
  330  352.3400 129.8858   7507    50  3019  4488
  331  352.4091 129.8821   7523    16  2962  4561
  332  352.3416 129.8787   7485    38  3072  4413
  333  352.2744 129.8634   7431    54  2996  4435
  334  352.3991 129.8808   7437     6  3149  4288
  335  352.4051 129.8818   7422    15  2646  4776
  336  352.4576 129.9277   7444    22  3059  4385
  337  352.4044 129.8842   7486    42  2749  4737
  338  352.4079 129.8825   7399    87  2532  4867
  339  352.3403 129.8788   7438    39  2528  4910
  340  352.3395 129.8844   7430     8  2650  4780
  341  352.4562 129.9284   7402    28  3082  4320
  342  352.4101 129.8838   7443    41  2920  4523
  343  352.4079 129.8811   7239   204  2453  4786
  344  352.3367 129.8771   7321    82  2730  4591
  345  352.3380 129.8826   7464   143  2736  4728
  346  352.3389 129.8849   7362   102  2726  4636
  347  352.4586 129.9241   7357     5  2656  4701
  348  352.4083 129.8830   7389    32  3064  4325
  349  352.4043 129.8806   7362    27  2924  4438
  350  352.4044 129.8798   7457    95  2645  4812
  351  352.4038 129.8802   7398    59  2990  4408
  352  352.3890 129.9307   7348    50  2895  4453
  353  352.4079 129.8841   7432    84  2913  4519
  354  352.4096 129.8838   7441     9  2911  4530
  355  352.4060 129.8810   7444     3  3074  4370
  356  352.4067 129.8813   7336   108  2490  4846
  357  352.4023 129.8797   7357    21  3036  4321
  358  352.3373 129.8792   7395    38  2688  4707
  359  352.4970 129.9871   7331    64  2624  4707
  360  352.4570 129.9301   7364    33  3037  4327
  361  352.4119 129.8838   7384    20  3052  4332
  362  352.4028 129.8846   7272   112  2973  4299
  363  352.4000 129.8804   7331    59  2688  4643
  364  352.3390 129.8840   7354    23  2468  4886
  365  352.4062 129.8844   7359     5  2649  4710
  366  352.4074 129.8844   7367     8  2889  4478
  367  352.4072 129.8861   7306    61  2481  4825
  368  352.3389 129.8834   7382    76  2877  4505
  369  352.3383 129.8832   7427    45  3031  4396
  370  352.4059 129.8841   7342    85  2855  4487
  371  352.4085 129.8854   7307    35  2646  4661
  372  352.4099 129.8841   7330    23  2521  4809
  373  352.4080 129.8845   7319    11  2882  4437
  374  352.4035 129.8821   7291    28  2904  4387
  375  352.4575 129.9276   7305    14  3042  4263
  376  352.4051 129.8813   7302     3  2623  4679
  377  352.4085 129.8877   7343    41  3075  4268
  378  352.4602 129.9301   7299    44  2464  4835
  379  352.4073 129.8810   7321    22  2855  4466
  380  352.3399 129.8814   7341    20  2929  4412
  381  352.3356 129.8818   7315    26  2412  4903
  382  352.4058 129.8834   7242    73  2982  4260
  383  352.4982 129.9914   7246     4  2849  4397
  384  352.4619 129.9308   7250     4  3062  4188
  385  352.4962 129.9904   7231    19  2826  4405
  386  352.4037 129.8817   7291    60  2455  4836
  387  352.3383 129.8855   7310    19  2888  4422
  388  352.4567 129.9312   7277    33  2507  4770
  389  352.4090 129.8881   7259    18  2978  4281
  390  352.4985 129.9898   7192    67  2421  4771
  391  352.4594 129.9286   7308   116  2595  4713
  392  352.3395 129.8871   7329    21  2473  4856
  393  352.4034 129.8840   7301    28  2823  4478
  394  352.4580 129.9305   7199   102  2592  4607
  395  352.4103 129.8884   7244    45  2467  4777
  396  352.4978 129.9910   7273    29  2579  4694
  397  352.4942 129.9873   7319    46  2451  4868
  398  352.3368 129.8855   7231    88  2765  4466
  399  352.4053 129.8869   7279    48  2977  4302
  400  352.4965 129.9916   7210    69  2807  4403
  401  352.4976 129.9948   7203     7  2986  4217
  402  352.4952 129.9894   7148    55  2975  4173
  403  352.4947 129.9921   7181    33  2739  4442
  404  352.3393 129.8851   7228    47  2867  4361
  405  352.4588 129.9309   7196    32  2396  4800
  406  352.4573 129.9316   7104    92  2435  4669
  407  352.4611 129.9302   7240   136  2727  4513
  408  352.4981 129.9877   7162    78  2389  4773
  409  352.4548 129.9277   7106    56  2586  4520
  410  352.4576 129.9267   7146    40  2594  4552
  411  352.4545 129.9313   7113    33  2581  4532
  412  352.4957 129.9938   7146    33  2377  4769
  413  352.4957 129.9918   7148     2  2640  4508
  414  352.4971 129.9883   7108    40  2823  4285
  415  352.4941 129.9880   7136    28  2979  4157
  416  352.4040 129.8803   7070    66  2405  4665
  417  352.4048 129.8865   7147    77  2376  4771
  418  352.4066 129.8827   7108    39  2960  4148
  419  352.5003 129.9912   7063    45  2372  4691
  420  352.4941 129.9895   7118    55  2687  4431
  421  352.4062 129.8847   7094    24  2727  4367
  422  352.4057 129.8817   7098     4  2340  4758
  423  352.4018 129.8818   7049    49  2748  4301
  424  352.4573 129.9291   7059    10  2876  4183
  425  352.5001 129.9906   7107    48  2670  4437
  426  352.4956 129.9891   7101     6  2939  4162
  427  352.4044 129.8813   7079    22  2784  4295
  428  352.4065 129.8823   7014    65  2812  4202
  429  352.4045 129.8863   7039    25  2555  4484
  430  352.4984 129.9897   7100    61  2334  4766
  431  352.4577 129.9272   7100     0  2923  4177
  432  352.4095 129.8812   7134    34  2992  4142
  433  352.4042 129.8852   7141     7  2567  4574
  434  352.4053 129.8841   7116    25  2386  4730
  435  352.4061 129.8838   7159    43  2977  4182
  436  352.4983 129.9930   7153     6  2909  4244
  437  352.4975 129.9903   7108    45  2897  4211
  438  352.4077 129.8832   7088    20  2487  4601
  439  352.4041 129.8826   7080     8  2751  4329
  440  352.4047 129.8870   7147    67  2403  4744
  441  352.4569 129.9287   7132    15  2339  4793
  442  352.4991 129.9922   7091    41  2741  4350
  443  352.5004 129.9885   7107    16  2856  4251
  444  352.4614 129.9288   7166    59  2712  4454
  445  352.4051 129.8830   7032   134  2497  4535
  446  352.4061 129.8834   7114    82  2495  4619
  447  352.4958 129.9896   7110     4  2548  4562
  448  352.5003 129.9861   7077    33  2337  4740
  449  352.5011 129.9891   7065    12  2371  4694
  450  352.4610 129.9321   7088    23  2932  4156
  451  352.4644 129.9284   7109    21  2664  4445
  452  352.4985 129.9893   7132    23  2526  4606
  453  352.4964 129.9857   7058    74  2926  4132
  454  352.5004 129.9902   7059     1  2900  4159
  455  352.4601 129.9304   7061     2  2287  4774
  456  352.4073 129.8826   7063     2  2357  4706
  457  352.4573 129.9282   7119    56  2943  4176
  458  352.4548 129.9303   7144    25  2359  4785
  459  352.4986 129.9923   7075    69  2967  4108
  460  352.4993 129.9920   7099    24  2523  4576
  461  352.5043 129.9902   6938   161  2308  4630
  462  352.4095 129.8799   7032    94  2535  4497
  463  352.4980 129.9902   6978    54  2372  4606
  464  352.4986 129.9900   7005    27  2697  4308
  465  352.5002 129.9951   7089    84  2346  4743
  466  352.5027 129.9908   7095     6  2909  4186
  467  352.5036 129.9930   7049    46  2358  4691
  468  352.4614 129.9312   6986    63  2850  4136
  469  352.4944 129.9888   6990     4  2291  4699
  470  352.4968 129.9854   7011    21  2283  4728
  471  352.4986 129.9921   7033    22  2726  4307
  472  352.5029 129.9942   6916   117  2658  4258
  473  352.5033 129.9890   7007    91  2931  4076
  474  352.4606 129.9280   7039    32  2649  4390
  475  352.4593 129.9286   7013    26  2876  4137
  476  352.4989 129.9874   7041    28  2717  4324
  477  352.5015 129.9913   7022    19  2484  4538
  478  352.5001 129.9918   7080    58  2638  4442
  479  352.5020 129.9904   7074     6  2654  4420
  480  352.4999 129.9905   7007    67  2319  4688
  481  352.5005 129.9838   7016     9  2562  4454
  482  352.4995 129.9926   7035    19  2683  4352
  483  352.5036 129.9967   7021    14  2269  4752
  484  352.5026 129.9939   6977    44  2747  4230
  485  352.5028 129.9914   7010    33  2317  4693
  486  352.4971 129.9898   7029    19  2251  4778
  487  352.4986 129.9895   6985    44  2718  4267
  488  352.5015 129.9910   7036    51  2721  4315
  489  352.5062 129.9937   7009    27  2589  4420
  490  352.5042 129.9909   6941    68  2869  4072
  491  352.5030 129.9910   7034    93  2351  4683
  492  352.4973 129.9929   6961    73  2263  4698
  493  352.4958 129.9884   6905    56  2518  4387
  494  352.5008 129.9972   6940    35  2486  4454
  495  352.5024 129.9916   6935     5  2715  4220
  496  352.5050 129.9928   6937     2  2302  4635
  497  352.4999 129.9933   6936     1  2307  4629
  498  352.4972 129.9914   6862    74  2655  4207
  499  352.4996 129.9921   6980   118  2246  4734
