# Supplementary material for: Maximum likelihood-based estimation of diffusion coefficient is quick and reliable method for analyzing estradiol actions on surface receptor movements
Source: Front Neuroinform. 2023 Mar 8;17:1005936. doi: 10.3389/fninf.2023.1005936 (PMC10031098; doi:10.3389/fninf.2023.1005936)
Supplement: Supplementary file 3 [file Data_Sheet_3.ZIP › 01-measured/00-Immobile/RoomTemperature/workstate_12_0015.dat]

    0  480.6921 191.6043  14405     0  7314  7091
    1  480.6710 191.5396  14378    27  7259  7119
    2  480.6650 191.5348  14356    22  7381  6975
    3  480.5699 191.5963  14398    42  7610  6788
    4  480.5729 191.5995  14425    27  7336  7089
    5  480.6185 191.6740  14513    88  7365  7148
    6  480.6144 191.6723  14440    73  7636  6804
    7  480.6725 191.5355  14363    77  7521  6842
    8  480.5476 191.5330  14436    73  7316  7120
    9  480.5684 191.5955  14390    46  7638  6752
   10  480.5515 191.6630  14401    11  7425  6976
   11  480.5721 191.5993  14324    77  7644  6680
   12  480.6121 191.6553  14374    50  7318  7056
   13  480.6731 191.5410  14340    34  7484  6856
   14  480.6126 191.5213  14361    21  7364  6997
   15  480.5715 191.5949  14436    75  7346  7090
   16  480.5710 191.5996  14401    35  7603  6798
   17  480.6956 191.5982  14346    55  7624  6722
   18  480.6932 191.6003  14375    29  7538  6837
   19  480.6733 191.5335  14374     1  7294  7080
   20  480.5521 191.5369  14341    33  7448  6893
   21  480.5519 191.5286  14332     9  7312  7020
   22  480.5713 191.5987  14283    49  7335  6948
   23  480.6928 191.5978  14377    94  7308  7069
   24  480.7320 191.6499  14325    52  7572  6753
   25  480.6531 191.6005  14333     8  7421  6912
   26  480.5001 191.4989  14341     8  7582  6759
   27  480.5680 191.5987  14322    19  7279  7043
   28  480.6732 191.6605  14233    89  7231  7002
   29  480.6936 191.6530  14249    16  7377  6872
   30  480.6945 191.5996  14233    16  7458  6775
   31  480.5530 191.5345  14248    15  7216  7032
   32  480.5697 191.5975  14324    76  7475  6849
   33  480.5699 191.6016  14250    74  7417  6833
   34  480.6135 191.6740  14384   134  7241  7143
   35  480.6748 191.6586  14342    42  7476  6866
   36  480.6729 191.6610  14352    10  7374  6978
   37  480.5730 191.5948  14171   181  7338  6833
   38  480.5705 191.5934  14206    35  7286  6920
   39  480.5475 191.6649  14243    37  7280  6963
   40  480.5532 191.6678  14261    18  7465  6796
   41  480.5735 191.6010  14298    37  7376  6922
   42  480.5755 191.6024  14169   129  7201  6968
   43  480.6755 191.5334  14191    22  7177  7014
   44  480.5493 191.5330  14182     9  7492  6690
   45  480.5493 191.6660  14287   105  7574  6713
   46  480.5718 191.6006  14256    31  7543  6713
   47  480.6893 191.5980  14135   121  7358  6777
   48  480.6927 191.5962  14169    34  7487  6682
   49  480.5753 191.5975  14228    59  7155  7073
   50  480.5706 191.5972  14197    31  7235  6962
   51  480.5533 191.5370  14188     9  7367  6821
   52  480.5515 191.6643  14120    68  7326  6794
   53  480.5534 191.5406  14144    24  7452  6692
   54  480.5510 191.6660  14056    88  7443  6613
   55  480.5750 191.6018  14038    18  7144  6894
   56  480.5695 191.6006  13980    58  7315  6665
   57  480.5533 191.5419  14111   131  7478  6633
   58  480.6522 191.6022  14213   102  7586  6627
   59  480.6940 191.5974  14122    91  7582  6540
   60  480.5552 191.6680  14104    18  7220  6884
   61  480.5509 191.6650  14139    35  7500  6639
   62  480.5692 191.5998  14202    63  7263  6939
   63  480.5705 191.6036  14167    35  7362  6805
   64  480.5747 191.6051  14094    73  7489  6605
   65  480.6110 191.6530  14074    20  7235  6839
   66  480.5580 191.6715  14162    88  7450  6712
   67  480.5524 191.6704  14087    75  7179  6908
   68  480.5675 191.5981  14147    60  7170  6977
   69  480.5521 191.5372  14192    45  7262  6930
   70  480.7098 191.7164  14078   114  7315  6763
   71  480.7116 191.7137  14068    10  7463  6605
   72  480.5560 191.6675  13996    72  7454  6542
   73  480.5539 191.6684  14071    75  7394  6677
   74  480.5477 191.6644  14004    67  7480  6524
   75  480.5510 191.5385  14032    28  7107  6925
   76  480.6169 191.6766  14125    93  7375  6750
   77  480.6537 191.7242  14135    10  7306  6829
   78  480.5773 191.6054  14089    46  7334  6755
   79  480.5724 191.6037  14071    18  7469  6602
   80  480.5511 191.6652  14120    49  7417  6703
   81  480.5893 191.7194  14010   110  7166  6844
   82  480.5883 191.7209  14019     9  7280  6739
   83  480.6557 191.7273  14132   113  7261  6871
   84  480.5554 191.6681  14025   107  7256  6769
   85  480.5500 191.6681  13967    58  7272  6695
   86  480.5307 191.6063  13986    19  7292  6694
   87  480.6173 191.6702  13952    34  7156  6796
   88  480.7317 191.6534  14091   139  7315  6776
   89  480.5967 191.7225  13989   102  7409  6580
   90  480.5562 191.6689  13893    96  7188  6705
   91  480.5704 191.6037  13960    67  7090  6870
   92  480.5881 191.7181  14028    68  7134  6894
   93  480.6345 191.5958  13995    33  7410  6585
   94  480.7146 191.7167  13971    24  7461  6510
   95  480.5553 191.6731  13988    17  7118  6870
   96  480.6174 191.6732  13990     2  7137  6853
   97  480.5539 191.5445  14059    69  7257  6802
   98  480.5506 191.6687  14059     0  7099  6960
   99  480.5521 191.6690  13895   164  7228  6667
  100  480.6530 191.7339  13988    93  7098  6890
  101  480.6555 191.7294  13949    39  7190  6759
  102  480.5556 191.6647  13930    19  7058  6872
  103  480.5680 191.6602  13915    15  7379  6536
  104  480.5334 191.6071  13902    13  7401  6501
  105  480.6528 191.7302  13949    47  7104  6845
  106  480.6554 191.7323  13967    18  7100  6867
  107  480.6725 191.6623  13997    30  7154  6843
  108  480.6111 191.6546  13936    61  7028  6908
  109  480.5878 191.7193  13783   153  7172  6611
  110  480.5515 191.6680  13991   208  7157  6834
  111  480.5533 191.6664  13913    78  7202  6711
  112  480.7150 191.7249  13913     0  7175  6738
  113  480.5958 191.7232  13896    17  7361  6535
  114  480.5893 191.7181  13954    58  7107  6847
  115  480.5498 191.6726  13929    25  7204  6725
  116  480.5574 191.6697  13870    59  7298  6572
  117  480.6552 191.7287  13901    31  7159  6742
  118  480.5952 191.7243  13860    41  7365  6495
  119  480.7132 191.7135  13932    72  7125  6807
  120  480.5525 191.6730  13834    98  7345  6489
  121  480.5519 191.6677  13923    89  7092  6831
  122  480.5562 191.6674  13864    59  7385  6479
  123  480.5931 191.7223  13965   101  7135  6830
  124  480.7329 191.6539  13858   107  7065  6793
  125  480.7304 191.6464  13908    50  7058  6850
  126  480.5514 191.6700  13875    33  7313  6562
  127  480.5511 191.6728  13886    11  7347  6539
  128  480.5565 191.6704  13798    88  7048  6750
  129  480.6537 191.7220  13821    23  7288  6533
  130  480.7132 191.7193  13847    26  7318  6529
  131  480.6504 191.7278  13884    37  7042  6842
  132  480.5537 191.6727  13842    42  7056  6786
  133  480.5485 191.6693  13888    46  7007  6881
  134  480.5739 191.6063  13855    33  7122  6733
  135  480.5964 191.7275  13795    60  7364  6431
  136  480.7130 191.7218  13878    83  7000  6878
  137  480.7113 191.7142  13794    84  7285  6509
  138  480.6703 191.6573  13737    57  7020  6717
  139  480.5510 191.6696  13896   159  7065  6831
  140  480.5953 191.7228  13810    86  7029  6781
  141  480.7174 191.7180  13741    69  7068  6673
  142  480.7170 191.7157  13798    57  7107  6691
  143  480.5549 191.6693  13758    40  7025  6733
  144  480.5539 191.6698  13709    49  7218  6491
  145  480.5534 191.6655  13688    21  6975  6713
  146  480.5950 191.7251  13744    56  7317  6427
  147  480.7181 191.7212  13809    65  6940  6869
  148  480.7165 191.7235  13756    53  7015  6741
  149  480.5907 191.7246  13741    15  7001  6740
  150  480.5530 191.6746  13734     7  7301  6433
  151  480.6530 191.7279  13851   117  7061  6790
  152  480.6507 191.7299  13779    72  7054  6725
  153  480.7143 191.7183  13742    37  7002  6740
  154  480.7147 191.7190  13790    48  7084  6706
  155  480.6557 191.7285  13779    11  7346  6433
  156  480.5513 191.6686  13858    79  7123  6735
  157  480.5762 191.6018  13851     7  7297  6554
  158  480.5924 191.7227  13734   117  7313  6421
  159  480.7227 191.7828  13592   142  7298  6294
  160  480.7171 191.7206  13732   140  7005  6727
  161  480.5605 191.6712  13691    41  6992  6699
  162  480.5587 191.6698  13722    31  7250  6472
  163  480.5558 191.6703  13789    67  6900  6889
  164  480.5926 191.7241  13694    95  7298  6396
  165  480.7160 191.7189  13705    11  7062  6643
  166  480.7281 191.7933  13712     7  7306  6406
  167  480.5601 191.6731  13745    33  7092  6653
  168  480.5578 191.6734  13712    33  7287  6425
  169  480.6517 191.7272  13798    86  6937  6861
  170  480.7158 191.7182  13665   133  6933  6732
  171  480.6578 191.7333  13768   103  6988  6780
  172  480.7159 191.7223  13720    48  7293  6427
  173  480.5916 191.7235  13750    30  6915  6835
  174  480.5533 191.6702  13699    51  6992  6707
  175  480.6517 191.7338  13669    30  6883  6786
  176  480.7280 191.7900  13627    42  7011  6616
  177  480.6593 191.7373  13678    51  6998  6680
  178  480.6552 191.7367  13651    27  6954  6697
  179  480.5919 191.7228  13727    76  6959  6768
  180  480.5878 191.7268  13638    89  7183  6455
  181  480.5897 191.7262  13684    46  7011  6673
  182  480.7150 191.7234  13669    15  7188  6481
  183  480.6574 191.7346  13633    36  6931  6702
  184  480.6546 191.7296  13708    75  6955  6753
  185  480.6545 191.7280  13557   151  6971  6586
  186  480.5999 191.7909  13499    58  7228  6271
  187  480.5892 191.7267  13547    48  6875  6672
  188  480.7258 191.7908  13615    68  6951  6664
  189  480.6577 191.7350  13599    16  6955  6644
  190  480.6577 191.7352  13571    28  7151  6420
  191  480.5942 191.7292  13626    55  7145  6481
  192  480.5866 191.7234  13494   132  6908  6586
  193  480.5940 191.7264  13588    94  6974  6614
  194  480.6547 191.7275  13616    28  7202  6414
  195  480.7190 191.7234  13576    40  7238  6338
  196  480.6559 191.7343  13636    60  6903  6733
  197  480.5888 191.7256  13521   115  6895  6626
  198  480.6509 191.7332  13651   130  7062  6589
  199  480.6541 191.7332  13618    33  6833  6785
  200  480.5934 191.7349  13585    33  7106  6479
  201  480.6562 191.7362  13554    31  6859  6695
  202  480.7085 191.7184  13633    79  7190  6443
  203  480.5895 191.7322  13510   123  6824  6686
  204  480.5544 191.6746  13606    96  6915  6691
  205  480.6557 191.7306  13556    50  7177  6379
  206  480.6597 191.7331  13549     7  7137  6412
  207  480.7249 191.7920  13505    44  7118  6387
  208  480.7230 191.7856  13513     8  7173  6340
  209  480.5288 191.6069  13482    31  6881  6601
  210  480.6517 191.7365  13595   113  6846  6749
  211  480.5956 191.7257  13519    76  7180  6339
  212  480.6567 191.7371  13582    63  7132  6450
  213  480.6646 191.8018  13514    68  6823  6691
  214  480.6597 191.8002  13486    28  6858  6628
  215  480.5875 191.7294  13515    29  7161  6354
  216  480.5918 191.7266  13573    58  7214  6359
  217  480.5956 191.7273  13525    48  6889  6636
  218  480.6589 191.7340  13440    85  6792  6648
  219  480.7260 191.7947  13401    39  6891  6510
  220  480.7229 191.7903  13396     5  6791  6605
  221  480.5980 191.7936  13348    48  7143  6205
  222  480.6547 191.7290  13401    53  6832  6569
  223  480.5941 191.7268  13532   131  6809  6723
  224  480.7165 191.7202  13373   159  6774  6599
  225  480.7154 191.7211  13419    46  6797  6622
  226  480.7131 191.7153  13436    17  6815  6621
  227  480.6552 191.7267  13476    40  6866  6610
  228  480.6567 191.7313  13454    22  7150  6304
  229  480.7259 191.7928  13467    13  6856  6611
  230  480.7295 191.7919  13437    30  7120  6317
  231  480.7178 191.7203  13357    80  6803  6554
  232  480.5930 191.7223  13295    62  6777  6518
  233  480.5904 191.7286  13465   170  6842  6623
  234  480.5927 191.7252  13386    79  6804  6582
  235  480.7264 191.7881  13402    16  6847  6555
  236  480.7273 191.7916  13385    17  7107  6278
  237  480.7290 191.7851  13297    88  6747  6550
  238  480.5950 191.7233  13415   118  6826  6589
  239  480.5886 191.7265  13351    64  7095  6256
  240  480.6546 191.7333  13392    41  7049  6343
  241  480.7298 191.7859  13318    74  6806  6512
  242  480.7274 191.7866  13332    14  6782  6550
  243  480.7221 191.7203  13381    49  6744  6637
  244  480.6560 191.7282  13358    23  6816  6542
  245  480.6541 191.7338  13400    42  7050  6350
  246  480.5934 191.7285  13332    68  7084  6248
  247  480.7258 191.7910  13296    36  6730  6566
  248  480.7303 191.7878  13232    64  7077  6155
  249  480.7283 191.8600  13316    84  7086  6230
  250  480.5972 191.7294  13394    78  6769  6625
  251  480.5920 191.7260  13300    94  6806  6494
  252  480.7229 191.7838  13290    10  6779  6511
  253  480.7288 191.7890  13235    55  7146  6089
  254  480.6695 191.8014  13302    67  6755  6547
  255  480.6584 191.7313  13287    15  6737  6550
  256  480.5933 191.7262  13208    79  7077  6131
  257  480.6628 191.8034  13328   120  7049  6279
  258  480.7204 191.8584  13208   120  6699  6509
  259  480.7297 191.7958  13236    28  6775  6461
  260  480.6687 191.8055  13221    15  6660  6561
  261  480.6596 191.7365  13187    34  6722  6465
  262  480.6680 191.7961  13170    17  6700  6470
  263  480.6027 191.7947  13146    24  6739  6407
  264  480.7256 191.7894  13223    77  7034  6189
  265  480.7317 191.7947  13289    66  6659  6630
  266  480.7352 191.7910  13202    87  6712  6490
  267  480.6682 191.8017  13199     3  6679  6520
  268  480.5975 191.7282  13208     9  6660  6548
  269  480.6013 191.7956  13153    55  6719  6434
  270  480.6642 191.8042  13226    73  7125  6101
  271  480.7264 191.8659  13318    92  6723  6595
  272  480.7334 191.7942  13245    73  6702  6543
  273  480.6686 191.8045  13174    71  6670  6504
  274  480.6538 191.7353  13229    55  6660  6569
  275  480.6611 191.8026  13284    55  6645  6639
  276  480.7215 191.8625  13301    17  6715  6586
  277  480.6686 191.8082  13133   168  6720  6413
  278  480.6678 191.8067  13197    64  6667  6530
  279  480.6591 191.7337  13171    26  6652  6519
  280  480.6028 191.7978  13189    18  6667  6522
  281  480.6029 191.8042  13280    91  7091  6189
  282  480.6637 191.8055  13276     4  6997  6279
  283  480.6728 191.8068  13190    86  7004  6186
  284  480.6614 191.8723  13116    74  7027  6089
  285  480.6650 191.8071  13173    57  6705  6468
  286  480.6040 191.8036  13123    50  6653  6470
  287  480.7242 191.8604  13153    30  6999  6154
  288  480.7281 191.8613  13153     0  6709  6444
  289  480.6651 191.8783  13178    25  6995  6183
  290  480.6703 191.8073  13139    39  6624  6515
  291  480.6545 191.8759  13249   110  6959  6290
  292  480.6611 191.8008  13195    54  6609  6586
  293  480.6677 191.8055  13242    47  6905  6337
  294  480.7263 191.8634  13248     6  6931  6317
  295  480.7332 191.7971  13148   100  6592  6556
  296  480.7320 191.7922  13193    45  6589  6604
  297  480.6635 191.8051  13144    49  6665  6479
  298  480.6639 191.7988  13127    17  6633  6494
  299  480.6660 191.8039  13143    16  6679  6464
  300  480.6612 191.7399  13220    77  6954  6266
  301  480.6696 191.8083  13189    31  6547  6642
  302  480.7292 191.7936  13069   120  6679  6390
  303  480.6636 191.8003  13155    86  6676  6479
  304  480.6029 191.7965  13120    35  6638  6482
  305  480.6587 191.8741  13101    19  6714  6387
  306  480.6668 191.8788  13098     3  6546  6552
  307  480.7352 191.7983  13092     6  6917  6175
  308  480.7261 191.8647  13018    74  6668  6350
  309  480.6595 191.8708  13054    36  6599  6455
  310  480.6646 191.7987  13083    29  6926  6157
  311  480.6690 191.8103  13185   102  6670  6515
  312  480.6743 191.8087  13025   160  6615  6410
  313  480.7330 191.7935  13080    55  6591  6489
  314  480.7285 191.7874  12995    85  6941  6054
  315  480.5958 191.7267  13083    88  6695  6388
  316  480.6635 191.8731  13010    73  6660  6350
  317  480.6627 191.7345  13124   114  6603  6521
  318  480.6718 191.8080  12959   165  6946  6013
  319  480.7295 191.7931  12945    14  6570  6375
  320  480.6624 191.8731  13039    94  6585  6454
  321  480.6022 191.8014  12974    65  6609  6365
  322  480.5975 191.7343  12994    20  6544  6450
  323  480.7284 191.7957  13123   129  6597  6526
  324  480.7281 191.8641  12922   201  6531  6391
  325  480.7331 191.7948  13019    97  6911  6108
  326  480.6683 191.8067  12941    78  6603  6338
  327  480.5965 191.8689  12946     5  6888  6058
  328  480.6666 191.8031  13039    93  6618  6421
  329  480.6658 191.8765  12938   101  6616  6322
  330  480.6091 191.8080  12835   103  6596  6239
  331  480.7354 191.7944  13033   198  6843  6190
  332  480.6684 191.8058  13051    18  6545  6506
  333  480.5943 191.7319  13047     4  6859  6188
  334  480.6014 191.8019  13043     4  6614  6429
  335  480.6071 191.8017  12963    80  6574  6389
  336  480.7265 191.8620  13002    39  6526  6476
  337  480.7318 191.8595  13033    31  6626  6407
  338  480.7334 191.7972  12971    62  6667  6304
  339  480.6688 191.8038  12987    16  6522  6465
  340  480.6681 191.8072  12996     9  6610  6386
  341  480.6680 191.8106  13052    56  6560  6492
  342  480.7293 191.8657  12957    95  6939  6018
  343  480.7329 191.8653  13020    63  6507  6513
  344  480.5996 191.7329  13005    15  6659  6346
  345  480.6688 191.8024  13024    19  6552  6472
  346  480.7239 191.8667  12984    40  6582  6402
  347  480.7257 191.8657  13030    46  6915  6115
  348  480.7326 191.7991  12976    54  6872  6104
  349  480.7354 191.7952  12992    16  6585  6407
  350  480.6579 191.7358  13054    62  6649  6405
  351  480.6676 191.8084  13118    64  6821  6297
  352  480.7227 191.8671  13021    97  6528  6493
  353  480.7304 191.8647  12951    70  6511  6440
  354  480.7919 191.8828  12989    38  6867  6122
  355  480.7372 191.7923  13064    75  6617  6447
  356  480.7300 191.8665  13016    48  6590  6426
  357  480.7271 191.7944  13058    42  6531  6527
  358  480.6046 191.8002  12877   181  6871  6006
  359  480.7319 191.8679  12976    99  6873  6103
  360  480.7319 191.8686  12886    90  6557  6329
  361  480.7341 191.8652  12921    35  6551  6370
  362  480.6715 191.8071  12887    34  6499  6388
  363  480.7314 191.7910  12938    51  6525  6413
  364  480.7230 191.8637  12882    56  6622  6260
  365  480.7299 191.8644  12903    21  6595  6308
  366  480.7328 191.8687  12948    45  6898  6050
  367  480.7308 191.8687  12961    13  6468  6493
  368  480.7230 191.8593  12972    11  6562  6410
  369  480.7233 191.7955  12928    44  6540  6388
  370  480.7302 191.8654  12956    28  6485  6471
  371  480.7971 191.8156  12965     9  6850  6115
  372  480.7375 191.8011  13107   142  6490  6617
  373  480.7328 191.8660  13014    93  6475  6539
  374  480.6613 191.8738  12868   146  6496  6372
  375  480.7258 191.8609  13006   138  6495  6511
  376  480.7307 191.7997  12957    49  6775  6182
  377  480.7393 191.8004  12938    19  6557  6381
  378  480.7317 191.8682  12884    54  6450  6434
  379  480.7326 191.7958  12956    72  6482  6474
  380  480.6678 191.8041  12957     1  6520  6437
  381  480.7302 191.7972  13031    74  6507  6524
  382  480.7337 191.7960  12963    68  6619  6344
  383  480.7335 191.8675  12928    35  6514  6414
  384  480.7372 191.8631  12974    46  6471  6503
  385  480.7349 191.7924  12913    61  6465  6448
  386  480.7313 191.7897  12861    52  6511  6350
  387  480.7219 191.8587  12833    28  6893  5940
  388  480.7301 191.8683  12962   129  6841  6121
  389  480.7383 191.7978  12873    89  6544  6329
  390  480.7317 191.8684  12967    94  6498  6469
  391  480.7309 191.8701  12807   160  6439  6368
  392  480.6085 191.8027  12863    56  6844  6019
  393  480.7270 191.8678  12909    46  6780  6129
  394  480.7333 191.7934  12978    69  6492  6486
  395  480.6735 191.8105  12964    14  6511  6453
  396  480.7330 191.8683  12940    24  6453  6487
  397  480.7279 191.8617  12803   137  6508  6295
  398  480.6682 191.8057  12882    79  6491  6391
  399  480.7264 191.8663  12898    16  6532  6366
  400  480.7361 191.8670  12903     5  6472  6431
  401  480.7343 191.8679  12874    29  6448  6426
  402  480.7343 191.7975  12820    54  6434  6386
  403  480.7273 191.8663  12845    25  6466  6379
  404  480.7275 191.8635  12855    10  6488  6367
  405  480.7367 191.7951  12760    95  6371  6389
  406  480.7933 191.8850  12845    85  6454  6391
  407  480.7305 191.8698  12776    69  6651  6125
  408  480.7331 191.8659  12810    34  6435  6375
  409  480.7320 191.7933  12696   114  6708  5988
  410  480.6691 191.8081  12749    53  6433  6316
  411  480.6648 191.8802  12753     4  6416  6337
  412  480.7334 191.8653  12733    20  6381  6352
  413  480.7949 191.8835  12800    67  6766  6034
  414  480.7347 191.8644  12587   213  6450  6137
  415  480.7297 191.8634  12636    49  6686  5950
  416  480.6661 191.8760  12681    45  6408  6273
  417  480.7320 191.8657  12747    66  6671  6076
  418  480.7320 191.8631  12729    18  6328  6401
  419  480.7355 191.8676  12639    90  6360  6279
  420  480.7369 191.8678  12704    65  6750  5954
  421  480.7335 191.8612  12720    16  6458  6262
  422  480.7336 191.7960  12678    42  6416  6262
  423  480.6781 191.8078  12621    57  6438  6183
  424  480.7315 191.8654  12689    68  6436  6253
  425  480.7337 191.8673  12665    24  6675  5990
  426  480.7364 191.8633  12570    95  6630  5940
  427  480.6673 191.8752  12577     7  6440  6137
  428  480.6669 191.8800  12596    19  6359  6237
  429  480.7325 191.8646  12718   122  6415  6303
  430  480.7363 191.8682  12634    84  6397  6237
  431  480.7331 191.8668  12633     1  6357  6276
  432  480.7308 191.8641  12684    51  6423  6261
  433  480.7290 191.8647  12736    52  6622  6114
  434  480.7302 191.8635  12695    41  6453  6242
  435  480.7355 191.8667  12609    86  6412  6197
  436  480.7317 191.8690  12577    32  6372  6205
  437  480.7368 191.8701  12541    36  6312  6229
  438  480.7341 191.8683  12632    91  6326  6306
  439  480.7363 191.7931  12677    45  6681  5996
  440  480.6714 191.8052  12680     3  6659  6021
  441  480.7364 191.7968  12749    69  6385  6364
  442  480.7337 191.8684  12725    24  6370  6355
  443  480.7348 191.8679  12601   124  6361  6240
  444  480.7370 191.8674  12630    29  6676  5954
  445  480.7319 191.8656  12589    41  6358  6231
  446  480.6701 191.8090  12712   123  6369  6343
  447  480.7316 191.8675  12671    41  6393  6278
  448  480.7309 191.8678  12565   106  6600  5965
  449  480.7385 191.8726  12607    42  6402  6205
  450  480.7970 191.8858  12639    32  6419  6220
  451  480.6688 191.8812  12589    50  6685  5904
  452  480.7318 191.8674  12580     9  6395  6185
  453  480.7310 191.8709  12646    66  6416  6230
  454  480.7362 191.8712  12603    43  6380  6223
  455  480.8519 191.9142  12648    45  6311  6337
  456  480.6741 191.8795  12581    67  6395  6186
  457  480.7312 191.8665  12560    21  6298  6262
  458  480.7331 191.8695  12587    27  6331  6256
  459  480.7404 191.8698  12585     2  6351  6234
  460  480.7988 191.8825  12567    18  6380  6187
  461  480.8527 191.9124  12563     4  6631  5932
  462  480.7362 191.8664  12533    30  6325  6208
  463  480.7294 191.8638  12578    45  6619  5959
  464  480.7332 191.8684  12566    12  6630  5936
  465  480.8496 191.9126  12558     8  6266  6292
  466  480.8550 191.9123  12686   128  6656  6030
  467  480.7977 191.8860  12647    39  6329  6318
  468  480.8516 191.9125  12643     4  6377  6266
  469  480.6695 191.8808  12556    87  6321  6235
  470  480.7337 191.8669  12633    77  6331  6302
  471  480.7904 191.8999  12571    62  6363  6208
  472  480.8509 191.9153  12573     2  6321  6252
  473  480.8964 191.9612  12555    18  6578  5977
  474  480.8529 191.9120  12485    70  6290  6195
  475  480.7325 191.8714  12477     8  6579  5898
  476  480.7293 191.8697  12465    12  6281  6184
  477  480.8509 191.9174  12494    29  6301  6193
  478  480.8515 191.9178  12462    32  6310  6152
  479  480.7939 191.8993  12463     1  6297  6166
  480  480.8485 191.9145  12420    43  6346  6074
  481  480.7321 191.8679  12548   128  6361  6187
  482  480.7337 191.8717  12546     2  6251  6295
  483  480.8543 191.9130  12478    68  6336  6142
  484  480.8516 191.9176  12595   117  6285  6310
  485  480.8522 191.9155  12536    59  6268  6268
  486  480.7329 191.8637  12546    10  6292  6254
  487  480.7300 191.8710  12476    70  6599  5877
  488  480.8520 191.9168  12582   106  6248  6334
  489  480.8998 191.9662  12460   122  6556  5904
  490  480.8989 191.9594  12476    16  6614  5862
  491  480.8523 191.9187  12423    53  6272  6151
  492  480.7342 191.8765  12482    59  6257  6225
  493  480.7333 191.8719  12453    29  6598  5855
  494  480.8553 191.9185  12503    50  6636  5867
  495  480.8981 191.9649  12505     2  6333  6172
  496  480.8991 191.9641  12533    28  6242  6291
  497  480.7379 191.8741  12516    17  6631  5885
  498  480.7344 191.8698  12457    59  6548  5909
  499  480.7313 191.8714  12515    58  6570  5945
