# Supplementary material for: Maximum likelihood-based estimation of diffusion coefficient is quick and reliable method for analyzing estradiol actions on surface receptor movements
Source: Front Neuroinform. 2023 Mar 8;17:1005936. doi: 10.3389/fninf.2023.1005936 (PMC10031098; doi:10.3389/fninf.2023.1005936)
Supplement: Supplementary file 3 [file Data_Sheet_3.ZIP › 01-measured/00-Immobile/RoomTemperature/workstate_12_0018.dat]

    0  423.8778 217.7899  12683     0  5759  6924
    1  423.7742 217.6313  12808   125  5384  7424
    2  423.7680 217.6284  12736    72  6816  5920
    3  423.7089 217.7264  12743     7  5262  7481
    4  423.8419 217.7174  12723    20  5747  6976
    5  423.8650 217.7986  12713    10  5423  7290
    6  423.8790 217.7901  12822   109  5494  7328
    7  423.7093 217.6573  12808    14  5190  7618
    8  423.7724 217.6307  12718    90  5190  7528
    9  423.7759 217.7063  12837   119  5244  7593
   10  423.7935 217.7784  12744    93  5528  7216
   11  423.8961 217.8642  12714    30  5457  7257
   12  423.9286 217.8406  12691    23  6802  5889
   13  423.7394 217.7204  12753    62  5171  7582
   14  423.7695 217.6306  12793    40  6848  5945
   15  423.7694 217.7048  12742    51  5354  7388
   16  423.7951 217.7814  12790    48  5387  7403
   17  423.7987 217.7818  12784     6  5151  7633
   18  423.8108 217.7767  12856    72  6829  6027
   19  423.7458 217.7968  12796    60  6749  6047
   20  423.7061 217.6529  12754    42  5686  7068
   21  423.7111 217.7249  12752     2  5623  7129
   22  423.7948 217.7815  12693    59  5696  6997
   23  423.8638 217.7968  12702     9  5332  7370
   24  423.9496 217.7945  12733    31  5256  7477
   25  423.8055 217.6980  12666    67  5385  7281
   26  423.7686 217.7046  12566   100  5668  6898
   27  423.8616 217.7955  12715   149  5172  7543
   28  423.8646 217.7952  12689    26  6774  5915
   29  423.9500 217.9154  12756    67  6772  5984
   30  423.8599 217.8570  12662    94  5735  6927
   31  423.7753 217.7022  12643    19  5653  6990
   32  423.7742 217.7072  12697    54  6771  5926
   33  423.7117 217.7316  12710    13  5683  7027
   34  423.8942 217.8643  12662    48  5372  7290
   35  424.0013 217.8409  12637    25  5341  7296
   36  423.8090 217.8098  12574    63  5117  7457
   37  423.8409 217.7234  12488    86  5669  6819
   38  423.7965 217.7800  12599   111  5158  7441
   39  423.7755 217.7093  12683    84  5347  7336
   40  423.9466 217.9147  12586    97  5677  6909
   41  423.8775 217.7874  12593     7  6756  5837
   42  423.9298 217.8395  12565    28  6746  5819
   43  423.7750 217.7091  12559     6  5571  6988
   44  423.8386 217.7213  12540    19  5347  7193
   45  423.7965 217.7833  12625    85  5316  7309
   46  423.7438 217.8002  12606    19  5147  7459
   47  423.9302 217.8391  12621    15  6715  5906
   48  423.8763 217.7879  12421   200  5284  7137
   49  423.7879 217.8430  12484    63  5105  7379
   50  423.8205 217.7883  12415    69  5626  6789
   51  423.7529 217.7753  12520   105  5321  7199
   52  423.8571 217.8610  12527     7  6787  5740
   53  423.8092 217.8120  12537    10  5235  7302
   54  423.8610 217.7965  12422   115  5583  6839
   55  423.7735 217.7072  12415     7  5247  7168
   56  423.7724 217.7074  12401    14  5044  7357
   57  423.8716 217.7888  12442    41  5575  6867
   58  423.9287 217.8374  12454    12  6639  5815
   59  423.9098 217.9139  12391    63  5251  7140
   60  423.8951 217.8621  12393     2  5622  6771
   61  423.7949 217.7831  12427    34  5244  7183
   62  423.8385 217.7246  12453    26  5228  7225
   63  423.8733 217.7892  12506    53  5045  7461
   64  423.9279 217.8408  12446    60  5575  6871
   65  423.8537 217.8593  12345   101  5105  7240
   66  423.8646 217.7972  12337     8  5201  7136
   67  423.8423 217.8631  12437   100  5234  7203
   68  423.8434 217.7236  12396    41  6619  5777
   69  423.8580 217.8588  12440    44  5067  7373
   70  423.9088 217.9125  12423    17  5496  6927
   71  423.8771 217.9348  12379    44  5039  7340
   72  423.8993 217.8629  12358    21  5509  6849
   73  423.8781 217.9329  12398    40  5521  6877
   74  423.7847 217.8433  12258   140  6667  5591
   75  423.8723 217.7876  12391   133  6689  5702
   76  423.8947 217.8658  12472    81  5169  7303
   77  423.9318 217.9871  12253   219  5173  7080
   78  424.0012 217.9884  12139   114  5211  6928
   79  423.8418 217.8646  12383   244  6599  5784
   80  423.8435 217.7198  12404    21  5236  7168
   81  423.8087 217.7718  12343    61  5032  7311
   82  423.9288 217.8384  12263    80  5493  6770
   83  423.8671 217.7967  12226    37  5455  6771
   84  423.8617 217.7987  12278    52  5139  7139
   85  423.7412 217.7982  12365    87  6591  5774
   86  423.8076 217.7729  12362     3  5026  7336
   87  423.8974 217.8654  12389    27  5068  7321
   88  423.9481 217.9330  12189   200  5181  7008
   89  423.9500 217.9158  12293   104  6615  5678
   90  423.8789 217.9342  12365    72  5457  6908
   91  423.8072 217.8132  12371     6  5178  7193
   92  423.7425 217.7964  12367     4  6512  5855
   93  423.8553 217.8587  12339    28  6588  5751
   94  424.0595 218.0431  12270    69  4980  7290
   95  424.0758 217.9699  12334    64  4955  7379
   96  423.8781 217.7894  12308    26  4962  7346
   97  423.9281 217.8425  12331    23  6581  5750
   98  423.8543 217.8596  12295    36  5165  7130
   99  423.8746 217.9334  12242    53  4971  7271
  100  423.9129 218.0621  12259    17  5121  7138
  101  424.0747 217.9704  12249    10  5393  6856
  102  423.9278 217.9878  12184    65  4925  7259
  103  423.8420 218.0742  12328   144  5076  7252
  104  423.9455 217.9161  12327     1  5153  7174
  105  423.8422 217.8642  12222   105  6560  5662
  106  424.0025 217.9885  12152    70  6525  5627
  107  424.0210 217.9154  12147     5  6592  5555
  108  423.9095 217.9125  12189    42  4902  7287
  109  423.9241 217.8409  12225    36  6520  5705
  110  423.8570 218.0038  12246    21  4928  7318
  111  423.8749 217.9328  12238     8  5108  7130
  112  424.0237 217.9172  12184    54  4964  7220
  113  423.9290 217.8426  12191     7  6599  5592
  114  423.9069 217.9140  12186     5  5418  6768
  115  423.8950 217.8638  12125    61  4995  7130
  116  423.8749 217.9352  12164    39  5059  7105
  117  424.0019 217.9883  12063   101  6554  5509
  118  424.0206 217.9177  12135    72  4922  7213
  119  423.9098 217.9149  12162    27  5402  6760
  120  423.7178 217.8667  12134    28  5027  7107
  121  423.7159 217.8663  12154    20  4918  7236
  122  423.8753 217.9368  12120    34  5042  7078
  123  424.0029 217.9892  12094    26  5395  6699
  124  423.9285 217.8418  12172    78  5389  6783
  125  424.0022 217.8382  12184    12  5052  7132
  126  423.8697 217.7102  12011   173  5381  6630
  127  423.7812 217.8442  12070    59  5003  7067
  128  423.8392 217.8640  12096    26  5030  7066
  129  424.0005 217.9887  12067    29  6465  5602
  130  424.0038 217.9906  12095    28  5377  6718
  131  423.9276 217.9921  12052    43  4918  7134
  132  423.9048 217.9138  12077    25  6435  5642
  133  423.8377 217.7227  12070     7  5422  6648
  134  423.8407 217.8626  12070     0  6473  5597
  135  423.9994 217.9894  11980    90  4952  7028
  136  423.9146 218.0619  12068    88  6398  5670
  137  423.9094 217.9151  12058    10  4907  7151
  138  423.8536 218.0072  12085    27  4886  7199
  139  423.8173 217.7892  12033    52  5314  6719
  140  424.0005 217.8374  12074    41  4986  7088
  141  423.9830 217.9117  12003    71  4807  7196
  142  423.9844 217.9114  11987    16  4935  7052
  143  423.8765 217.7868  12018    31  6363  5655
  144  423.8183 217.7900  11907   111  6412  5495
  145  423.8532 217.8573  11954    47  4837  7117
  146  423.9236 217.9902  12112   158  6423  5689
  147  423.9305 217.9921  12002   110  4752  7250
  148  423.9840 217.9140  11993     9  4960  7033
  149  423.8541 217.8584  12016    23  6392  5624
  150  423.8418 217.7209  12021     5  4755  7266
  151  424.0191 217.9126  12028     7  6356  5672
  152  424.0012 217.9892  12019     9  4749  7270
  153  423.9323 217.9897  12043    24  5331  6712
  154  423.9474 217.9182  12038     5  5295  6743
  155  423.9287 217.9899  11971    67  6343  5628
  156  423.8609 217.7981  12058    87  4871  7187
  157  423.9257 217.9875  12010    48  4743  7267
  158  423.9102 217.9120  12024    14  5395  6629
  159  423.9853 217.9124  11942    82  4946  6996
  160  424.0057 217.9903  11918    24  5392  6526
  161  423.9287 217.9910  11966    48  4999  6967
  162  423.8435 217.8653  12003    37  6363  5640
  163  423.9272 217.9856  11916    87  4913  7003
  164  423.9084 217.9123  11998    82  4787  7211
  165  423.9341 217.9907  11969    29  5246  6723
  166  424.0590 218.0456  11826   143  4886  6940
  167  423.9286 217.9895  11891    65  6322  5569
  168  424.0000 217.9901  11918    27  4915  7003
  169  423.9089 217.9174  11865    53  6351  5514
  170  423.9865 218.0671  11954    89  6301  5653
  171  424.0057 217.9896  11906    48  5288  6618
  172  423.9829 218.0640  11870    36  6301  5569
  173  423.8571 217.8582  11921    51  4734  7187
  174  423.9060 217.9139  11966    45  5287  6679
  175  423.9071 217.9158  11834   132  4917  6917
  176  423.9143 218.0639  12066   232  4714  7352
  177  423.9294 217.9904  11921   145  6303  5618
  178  424.0573 218.0455  11868    53  4869  6999
  179  423.8746 217.9341  11925    57  4728  7197
  180  423.9271 217.8438  12023    98  6296  5727
  181  423.9081 217.9158  11850   173  4723  7127
  182  423.9306 217.9926  11922    72  5211  6711
  183  424.0030 217.9926  11763   159  4699  7064
  184  424.0028 217.9901  11874   111  5226  6648
  185  423.9278 217.9873  11994   120  5195  6799
  186  423.9110 218.0591  11961    33  4680  7281
  187  423.9089 217.9153  11832   129  5252  6580
  188  424.0047 217.9931  11800    32  6315  5485
  189  424.0602 218.0435  11771    29  4738  7033
  190  423.9837 218.0659  11804    33  4745  7059
  191  423.9291 217.9881  11924   120  6296  5628
  192  423.8923 217.8642  11877    47  4835  7042
  193  423.9272 217.9905  11917    40  5171  6746
  194  423.9314 217.9899  11863    54  6267  5596
  195  424.0619 218.0437  11720   143  5187  6533
  196  423.9857 218.0633  11795    75  4844  6951
  197  423.9072 217.9138  11937   142  4781  7156
  198  423.8762 217.9335  11942     5  5170  6772
  199  423.9307 217.9882  11778   164  4743  7035
  200  424.0390 218.1207  11753    25  4767  6986
  201  424.1107 218.1315  11844    91  5188  6656
  202  423.9302 217.9895  11910    66  5183  6727
  203  423.9475 217.9163  11902     8  5171  6731
  204  423.8753 217.9346  11797   105  4798  6999
  205  424.0028 217.9883  11764    33  5093  6671
  206  423.9860 218.0452  11706    58  5147  6559
  207  423.9331 217.9908  11754    48  6156  5598
  208  423.9291 217.9900  11736    18  6097  5639
  209  423.9070 217.9141  11791    55  4791  7000
  210  423.9243 217.9913  11718    73  5122  6596
  211  423.8761 217.9368  11690    28  6203  5487
  212  424.0624 218.0461  11709    19  4896  6813
  213  424.0037 217.9921  11659    50  4667  6992
  214  423.9095 217.9171  11611    48  5147  6464
  215  423.9039 217.9132  11636    25  4684  6952
  216  423.9062 217.9160  11539    97  4733  6806
  217  423.9987 217.9936  11554    15  4717  6837
  218  424.0031 217.9944  11623    69  5122  6501
  219  423.9314 217.9919  11681    58  6144  5537
  220  423.9086 217.9174  11770    89  6132  5638
  221  423.8521 217.8629  11692    78  6182  5510
  222  423.8725 217.9381  11693     1  6167  5526
  223  424.0021 217.9913  11709    16  4779  6930
  224  423.9865 218.0648  11681    28  4803  6878
  225  424.0058 217.9908  11606    75  6170  5436
  226  423.9260 217.9878  11714   108  4725  6989
  227  423.9451 217.9336  11637    77  5118  6519
  228  423.9314 217.9916  11704    67  6148  5556
  229  423.9298 217.9914  11658    46  4764  6894
  230  423.9161 218.0676  11701    43  4993  6708
  231  423.9139 218.0638  11724    23  6085  5639
  232  423.9076 217.9146  11543   181  6119  5424
  233  423.8905 217.7853  11570    27  4724  6846
  234  424.0008 217.9888  11624    54  6139  5485
  235  423.9888 217.9133  11544    80  4723  6821
  236  424.0060 217.9935  11699   155  4643  7056
  237  424.0051 217.9890  11630    69  4720  6910
  238  423.9254 217.9906  11511   119  6109  5402
  239  423.9989 217.9895  11547    36  6132  5415
  240  424.0025 217.9911  11558    11  6124  5434
  241  424.1479 218.0098  11757   199  6157  5600
  242  424.0064 217.9895  11639   118  4749  6890
  243  424.0069 217.9894  11634     5  5053  6581
  244  423.9277 217.9904  11588    46  5039  6549
  245  424.0027 217.9887  11546    42  6168  5378
  246  423.9121 218.0622  11583    37  5058  6525
  247  424.0041 217.9912  11610    27  6057  5553
  248  424.0044 217.9943  11462   148  4658  6804
  249  424.0025 217.9913  11519    57  6110  5409
  250  424.0037 217.9886  11524     5  5006  6518
  251  423.9994 217.9928  11505    19  5004  6501
  252  423.9082 217.9164  11493    12  6086  5407
  253  423.9300 217.9943  11565    72  4621  6944
  254  424.0063 217.9917  11427   138  4671  6756
  255  424.0024 217.9898  11462    35  4602  6860
  256  423.9998 217.9879  11537    75  6106  5431
  257  423.9070 217.9141  11543     6  4721  6822
  258  423.9111 217.9179  11565    22  6092  5473
  259  423.9880 218.0690  11469    96  6039  5430
  260  424.0608 218.0470  11393    76  4573  6820
  261  424.0616 218.0502  11435    42  4651  6784
  262  424.0006 217.9926  11462    27  4656  6806
  263  423.9291 217.9917  11469     7  4634  6835
  264  423.9860 217.9169  11395    74  6111  5284
  265  424.0605 218.0508  11436    41  4604  6832
  266  424.0633 218.0503  11358    78  4947  6411
  267  424.0032 217.9950  11301    57  4522  6779
  268  423.9084 217.9158  11493   192  4618  6875
  269  423.9291 217.9946  11517    24  4546  6971
  270  423.9295 217.9964  11420    97  6063  5357
  271  424.1310 218.0674  11370    50  4956  6414
  272  424.0617 218.0522  11288    82  4918  6370
  273  424.0393 218.1203  11399   111  4626  6773
  274  424.0019 217.9928  11470    71  4967  6503
  275  423.9137 218.0667  11415    55  6002  5413
  276  424.0039 217.9978  11410     5  4886  6524
  277  424.0600 218.0518  11363    47  4489  6874
  278  424.0613 218.0486  11404    41  6067  5337
  279  424.0598 218.0493  11289   115  5984  5305
  280  423.9853 217.9150  11388    99  4914  6474
  281  423.9078 217.9208  11368    20  4628  6740
  282  424.0055 217.9966  11379    11  4910  6469
  283  424.0621 218.0517  11225   154  4965  6260
  284  424.0071 217.9944  11319    94  6076  5243
  285  424.0021 217.9963  11359    40  4606  6753
  286  423.9818 217.9171  11308    51  5975  5333
  287  424.0045 217.9941  11197   111  4585  6612
  288  424.0606 218.0530  11119    78  4880  6239
  289  424.0603 218.0492  11352   233  4527  6825
  290  423.9863 217.9170  11318    34  4660  6658
  291  423.9107 217.9179  11288    30  4911  6377
  292  423.9808 217.9170  11325    37  4591  6734
  293  424.0020 217.9946  11367    42  4953  6414
  294  424.0606 218.0516  11292    75  4948  6344
  295  424.0622 218.0506  11355    63  4981  6374
  296  424.0063 217.9962  11348     7  4898  6450
  297  423.9115 217.9209  11332    16  4949  6383
  298  423.9060 217.9196  11407    75  6071  5336
  299  423.9996 217.9954  11306   101  4587  6719
  300  424.0038 217.9953  11286    20  4539  6747
  301  424.0627 218.0515  11296    10  4535  6761
  302  424.0043 217.9955  11311    15  4471  6840
  303  423.9856 217.9152  11260    51  4875  6385
  304  423.9055 217.9161  11380   120  4917  6463
  305  424.0004 217.9940  11313    67  4561  6752
  306  424.0592 218.0515  11277    36  4562  6715
  307  424.1142 218.1405  11324    47  4839  6485
  308  424.1335 218.0698  11359    35  6005  5354
  309  423.9850 217.9160  11280    79  4874  6406
  310  423.9268 217.9943  11297    17  4461  6836
  311  424.0598 218.0510  11281    16  5916  5365
  312  424.1335 218.0717  11292    11  4879  6413
  313  423.9904 217.9220  11264    28  4888  6376
  314  423.9109 217.9191  11271     7  4798  6473
  315  423.9246 217.9948  11311    40  4893  6418
  316  424.0011 217.9958  11273    38  4823  6450
  317  424.0028 217.9960  11232    41  5868  5364
  318  423.9877 218.0725  11193    39  4413  6780
  319  424.0088 218.0006  11198     5  4361  6837
  320  424.0055 217.9910  11295    97  4515  6780
  321  424.0010 217.9953  11201    94  4337  6864
  322  424.0020 217.9960  11213    12  4530  6683
  323  424.0065 217.9936  11169    44  5945  5224
  324  424.0070 217.9943  11252    83  5883  5369
  325  424.1504 218.0131  11200    52  5874  5326
  326  424.0034 217.9949  11247    47  4389  6858
  327  423.9265 217.9944  11204    43  4773  6431
  328  424.0582 218.0504  11152    52  4822  6330
  329  424.0598 218.0499  11233    81  5836  5397
  330  424.0623 218.0513  11227     6  4757  6470
  331  424.1309 218.0685  11278    51  5844  5434
  332  424.0594 218.0500  11213    65  4476  6737
  333  424.0027 217.9873  11226    13  4405  6821
  334  424.0020 217.9971  11179    47  4351  6828
  335  424.0049 217.9981  11168    11  4443  6725
  336  424.0075 217.9979  11339   171  4540  6799
  337  424.0609 218.0532  11195   144  5893  5302
  338  424.0032 217.9949  11213    18  4466  6747
  339  424.0037 217.9932  11158    55  5845  5313
  340  424.0592 218.0488  11333   175  4760  6573
  341  424.2005 218.0684  11187   146  4517  6670
  342  424.0081 217.9975  11148    39  4357  6791
  343  424.0061 217.9959  11120    28  4787  6333
  344  424.0026 217.9907  11047    73  4535  6512
  345  423.9834 217.9126  11209   162  4525  6684
  346  424.0057 217.9923  11175    34  4703  6472
  347  423.9875 218.0735  11220    45  4736  6484
  348  424.1345 218.0709  11185    35  4344  6841
  349  424.1336 218.0659  11141    44  4348  6793
  350  424.0585 218.0492  11194    53  5847  5347
  351  424.0037 217.9969  11215    21  4350  6865
  352  424.0045 217.9984  11262    47  4793  6469
  353  424.1315 218.0685  11218    44  4321  6897
  354  424.1344 218.0734  11075   143  4585  6490
  355  424.0615 218.0531  11107    32  4461  6646
  356  424.1332 218.0699  11103     4  4355  6748
  357  423.9837 217.9188  11168    65  4326  6842
  358  423.9864 217.9196  11198    30  4724  6474
  359  424.0823 218.0164  11138    60  5865  5273
  360  424.2031 218.0727  11177    39  4503  6674
  361  424.1342 218.0714  10996   181  4278  6718
  362  424.1329 218.0717  11129   133  4465  6664
  363  424.0026 217.9939  11218    89  5770  5448
  364  424.0053 217.9982  11131    87  4344  6787
  365  424.1999 218.0738  11190    59  4283  6907
  366  424.2021 218.0736  11093    97  4313  6780
  367  424.1327 218.0707  11099     6  4274  6825
  368  423.9115 217.9188  11184    85  4430  6754
  369  424.0049 217.9993  11161    23  4280  6881
  370  424.1303 218.0738  11085    76  4325  6760
  371  424.1160 218.1471  11099    14  4220  6879
  372  424.0633 218.0519  11063    36  5796  5267
  373  424.0637 218.0529  11102    39  4455  6647
  374  424.0071 217.9967  11123    21  5681  5442
  375  424.1481 218.0157  11170    47  5741  5429
  376  424.0068 217.9974  10990   180  4699  6291
  377  424.1153 218.1438  11092   102  5730  5362
  378  424.1353 218.0744  11001    91  4237  6764
  379  424.0056 217.9971  11031    30  5721  5310
  380  424.0055 217.9981  11067    36  4504  6563
  381  424.0068 217.9996  11115    48  4735  6380
  382  424.0609 218.0558  11048    67  4485  6563
  383  424.0435 218.1303  11008    40  4429  6579
  384  424.1380 218.0756  10924    84  4736  6188
  385  424.1134 218.1463  10889    35  4417  6472
  386  424.1487 218.0175  11049   160  4239  6810
  387  424.0022 217.9992  10996    53  4689  6307
  388  424.1132 218.1409  11032    36  4690  6342
  389  424.2044 218.0721  11030     2  4215  6815
  390  424.1171 218.1429  10875   155  4262  6613
  391  424.1339 218.0740  10892    17  4692  6200
  392  424.0054 217.9981  10993   101  5770  5223
  393  424.0040 217.9999  10975    18  4409  6566
  394  424.1333 218.0720  10863   112  4657  6206
  395  424.1353 218.0707  10898    35  4422  6476
  396  424.0469 218.1281  10860    38  4772  6088
  397  424.0048 218.0042  10942    82  4434  6508
  398  424.0068 218.0004  10880    62  4414  6466
  399  424.0060 218.0015  10858    22  4426  6432
  400  424.1361 218.0724  10961   103  4619  6342
  401  424.1163 218.1469  10875    86  4656  6219
  402  424.2032 218.0709  10926    51  4326  6600
  403  424.1324 218.0761  10919     7  4683  6236
  404  424.0057 218.0009  10857    62  4684  6173
  405  424.0606 218.0543  10933    76  4252  6681
  406  424.1370 218.0777  10827   106  4414  6413
  407  424.1162 218.1464  10894    67  4131  6763
  408  424.2057 218.0688  10967    73  4663  6304
  409  424.1338 217.9430  10897    70  4577  6320
  410  424.0070 217.9996  10862    35  4641  6221
  411  424.0596 218.0551  10845    17  4574  6271
  412  424.0620 218.0574  10792    53  5701  5091
  413  424.1148 218.1463  10799     7  4596  6203
  414  424.2040 218.0721  10832    33  5652  5180
  415  424.0088 217.9990  10873    41  4594  6279
  416  424.0624 218.0553  10899    26  4112  6787
  417  424.0602 218.0559  10797   102  4588  6209
  418  424.1347 218.0718  10837    40  4222  6615
  419  424.2045 218.2182  10816    21  4330  6486
  420  424.1167 218.1460  10854    38  4594  6260
  421  424.2026 218.0721  10891    37  4170  6721
  422  424.0411 218.1259  10895     4  4676  6219
  423  424.0619 218.0580  10883    12  4623  6260
  424  424.0446 218.1283  10820    63  5641  5179
  425  424.2068 218.2189  10821     1  4093  6728
  426  424.0810 218.0203  10789    32  5620  5169
  427  424.1322 218.0742  10798     9  4645  6153
  428  424.0410 218.1265  10747    51  4145  6602
  429  424.0647 218.0577  10790    43  4089  6701
  430  424.1344 218.0741  10836    46  4562  6274
  431  424.2051 218.0714  10834     2  5682  5152
  432  424.0066 217.9996  10762    72  4563  6199
  433  424.0604 218.0566  10708    54  4550  6158
  434  424.0623 218.0561  10809   101  4585  6224
  435  424.1139 218.1469  10811     2  4572  6239
  436  423.9909 218.0775  10819     8  4087  6732
  437  424.1565 218.1521  10709   110  4047  6662
  438  424.1352 218.0756  10741    32  4083  6658
  439  424.0596 218.0558  10756    15  5652  5104
  440  424.0630 218.0571  10718    38  5611  5107
  441  424.1364 218.0750  10790    72  5554  5236
  442  424.2272 218.1470  10718    72  4148  6570
  443  424.2275 218.1490  10742    24  5586  5156
  444  424.1366 218.0771  10617   125  4567  6050
  445  424.0637 218.0552  10619     2  4235  6384
  446  424.0628 218.0574  10730   111  4129  6601
  447  424.0460 218.1335  10739     9  4243  6496
  448  424.1351 218.0727  10746     7  4053  6693
  449  424.2270 218.1517  10674    72  5559  5115
  450  424.1163 218.1469  10792   118  4069  6723
  451  424.0644 218.0556  10630   162  5602  5028
  452  424.0433 218.1323  10804   174  4558  6246
  453  424.1355 218.2207  10745    59  5612  5133
  454  424.2297 218.1494  10605   140  4075  6530
  455  424.1857 218.1457  10702    97  5520  5182
  456  424.1367 218.0711  10698     4  4084  6614
  457  424.1365 218.0715  10701     3  5577  5124
  458  424.1850 218.1447  10834   133  4038  6796
  459  424.2294 218.1486  10669   165  5538  5131
  460  424.1393 218.0750  10672     3  5539  5133
  461  424.2092 218.0791  10645    27  4498  6147
  462  424.1382 218.0719  10648     3  4054  6594
  463  424.0441 218.1284  10653     5  4282  6371
  464  424.1372 218.2239  10712    59  4502  6210
  465  424.2061 218.2202  10782    70  5545  5237
  466  424.2333 218.1525  10626   156  4526  6100
  467  424.2090 218.0780  10678    52  4448  6230
  468  424.1408 218.0774  10714    36  4064  6650
  469  424.1152 218.1463  10738    24  4248  6490
  470  424.2069 218.2190  10728    10  4042  6686
  471  424.2070 218.2226  10652    76  5542  5110
  472  424.2104 218.2196  10702    50  5508  5194
  473  424.2096 218.2209  10669    33  5556  5113
  474  424.1389 218.0767  10617    52  4514  6103
  475  424.2064 218.0743  10720   103  4209  6511
  476  424.2035 218.0723  10704    16  4018  6686
  477  424.2074 218.2217  10710     6  4485  6225
  478  424.2104 218.0799  10670    40  4537  6133
  479  424.1203 218.1483  10644    26  5500  5144
  480  424.2086 218.0734  10625    19  4481  6144
  481  424.1186 218.1458  10684    59  4493  6191
  482  424.2056 218.2205  10706    22  4214  6492
  483  424.2108 218.2208  10744    38  4032  6712
  484  424.1901 218.1497  10624   120  4512  6112
  485  424.1938 218.1454  10592    32  4222  6370
  486  424.2044 218.0730  10698   106  4490  6208
  487  424.2033 218.2175  10780    82  4192  6588
  488  424.2105 218.2224  10737    43  5496  5241
  489  424.2091 218.0781  10591   146  4463  6128
  490  424.2105 218.2211  10663    72  4125  6538
  491  424.1885 218.1464  10645    18  4056  6589
  492  424.1156 218.1473  10612    33  4013  6599
  493  424.1841 218.1436  10666    54  5457  5209
  494  424.1389 218.2267  10544   122  4386  6158
  495  424.2101 218.2265  10573    29  5386  5187
  496  424.1405 218.2285  10501    72  4009  6492
  497  424.2099 218.2208  10617   116  3987  6630
  498  424.2093 218.2167  10514   103  3989  6525
  499  424.1337 218.2255  10559    45  4114  6445
