# Supplementary material for: Maximum likelihood-based estimation of diffusion coefficient is quick and reliable method for analyzing estradiol actions on surface receptor movements
Source: Front Neuroinform. 2023 Mar 8;17:1005936. doi: 10.3389/fninf.2023.1005936 (PMC10031098; doi:10.3389/fninf.2023.1005936)
Supplement: Supplementary file 3 [file Data_Sheet_3.ZIP › 01-measured/00-Immobile/RoomTemperature/workstate_12_0023.dat]

    0  187.5321 262.1349   4635     0  2895  1740
    1  187.4981 262.4996   4611    24  3144  1467
    2  187.4361 262.2507   4549    62  2704  1845
    3  187.4362 262.2517   4633    84  2609  2024
    4  187.4104 262.1175   4609    24  2728  1881
    5  187.3626 262.4543   4605     4  3432  1173
    6  187.5321 262.3337   4593    12  3132  1461
    7  187.5315 262.1344   4598     5  3213  1385
    8  187.2844 262.4993   4641    43  2848  1793
    9  187.1533 262.4599   4631    10  2733  1898
   10  187.2851 262.4987   4580    51  3232  1348
   11  187.4114 262.1181   4615    35  2521  2094
   12  187.4112 262.1199   4639    24  2523  2116
   13  187.4110 262.1204   4645     6  2556  2089
   14  187.4107 262.1185   4602    43  3372  1230
   15  187.3316 262.3334   4614    12  2735  1879
   16  187.3327 262.3336   4587    27  2499  2088
   17  187.3839 262.6137   4453   134  3387  1066
   18  187.4361 262.2518   4593   140  3197  1396
   19  187.4101 262.1204   4564    29  2857  1707
   20  187.0010 262.4986   4529    35  2803  1726
   21  187.0778 262.3081   4562    33  2711  1851
   22  187.3838 262.6142   4437   125  2864  1573
   23  187.1542 262.4613   4561   124  2691  1870
   24  187.2856 262.5001   4424   137  3090  1334
   25  187.4373 262.2508   4562   138  3117  1445
   26  187.3322 262.3334   4524    38  2719  1805
   27  187.4367 262.2504   4540    16  3189  1351
   28  187.4109 262.1199   4580    40  2690  1890
   29  187.4366 262.2525   4531    49  2483  2048
   30  187.4374 262.2505   4533     2  2701  1832
   31  187.2854 262.4992   4518    15  3324  1194
   32  187.4980 262.4995   4494    24  2806  1688
   33  187.2855 262.4994   4548    54  2679  1869
   34  187.3331 262.3338   4574    26  3054  1520
   35  187.3836 262.6141   4310   264  2777  1533
   36  187.2853 262.4994   4517   207  3297  1220
   37  187.3834 262.3837   4531    14  2656  1875
   38  187.1117 262.3328   4435    96  3071  1364
   39  187.1991 262.1349   4564   129  3098  1466
   40  187.4098 262.1207   4586    22  3115  1471
   41  187.2852 262.4992   4547    39  2686  1861
   42  187.2858 262.4990   4502    45  3049  1453
   43  187.2852 262.4988   4496     6  3374  1122
   44  187.2857 262.4990   4554    58  2488  2066
   45  187.2856 262.4997   4541    13  3323  1218
   46  187.4356 262.2525   4554    13  2507  2047
   47  187.3840 262.6137   4311   243  3043  1268
   48  187.5322 262.3337   4485   174  3039  1446
   49  187.4985 262.4989   4545    60  2977  1568
   50  187.4369 262.2517   4559    14  3031  1528
   51  187.3325 262.3334   4574    15  3061  1513
   52  187.3839 262.6140   4344   230  3000  1344
   53  187.2859 262.4998   4505   161  2613  1892
   54  187.3989 262.3997   4555    50  2703  1852
   55  187.2854 262.4996   4513    42  2555  1958
   56  187.5368 262.3078   4514     1  2584  1930
   57  187.3329 262.3344   4514     0  2669  1845
   58  187.3837 262.6138   4312   202  2997  1315
   59  187.4364 262.2515   4511   199  2438  2073
   60  187.4990 262.5002   4325   186  2459  1866
   61  187.3840 262.6144   4337    12  2550  1787
   62  187.3844 262.6136   4334     3  2976  1358
   63  187.3834 262.6140   4224   110  2581  1643
   64  187.3836 262.6142   4299    75  2659  1640
   65  187.4992 262.4994   4414   115  3053  1361
   66  187.4990 262.4994   4443    29  2700  1743
   67  187.2859 262.4990   4463    20  2692  1771
   68  187.3837 262.6143   4287   176  2964  1323
   69  187.4367 262.2513   4511   224  2976  1535
   70  187.4369 262.2511   4476    35  3005  1471
   71  187.4994 262.4997   4498    22  2938  1560
   72  187.4986 262.4997   4422    76  2432  1990
   73  187.6409 262.2147   4417     5  3009  1408
   74  187.3328 262.3337   4391    26  2379  2012
   75  187.3837 262.3838   4409    18  2680  1729
   76  187.4990 262.4990   4399    10  2659  1740
   77  187.4985 262.4992   4413    14  3203  1210
   78  187.4986 262.4992   4387    26  2969  1418
   79  187.4988 262.4999   4475    88  3212  1263
   80  187.6412 262.2149   4433    42  2591  1842
   81  187.3993 262.3997   4391    42  2545  1846
   82  187.4991 262.4987   4397     6  2540  1857
   83  187.4992 262.5004   4205   192  2569  1636
   84  187.4986 262.4986   4419   214  3198  1221
   85  187.4367 262.2505   4373    46  2977  1396
   86  187.3071 262.1550   4366     7  2662  1704
   87  187.2859 262.4990   4442    76  3030  1412
   88  187.5329 262.3343   4469    27  2638  1831
   89  187.5320 262.1347   4403    66  2514  1889
   90  187.4376 262.2507   4470    67  2988  1482
   91  187.4363 262.2509   4455    15  2932  1523
   92  187.4110 262.1200   4433    22  2446  1987
   93  187.3847 262.6139   4268   165  2862  1406
   94  187.4376 262.2517   4412   144  2923  1489
   95  187.3999 262.4000   4452    40  3201  1251
   96  187.4362 262.2507   4414    38  2478  1936
   97  187.2850 262.4996   4385    29  2912  1473
   98  187.4107 262.1185   4427    42  2638  1789
   99  187.5319 262.1346   4407    20  2625  1782
  100  187.6142 262.3848   4347    60  2923  1424
  101  187.3843 262.6138   4191   156  2936  1255
  102  187.4991 262.4988   4341   150  2865  1476
  103  187.4983 262.4987   4384    43  2883  1501
  104  187.4362 262.2506   4427    43  2472  1955
  105  187.3839 262.6140   4226   201  2909  1317
  106  187.4371 262.2505   4328   102  2886  1442
  107  187.6137 262.3845   4333     5  2515  1818
  108  187.3994 262.4000   4342     9  2512  1830
  109  187.4369 262.2511   4352    10  2469  1883
  110  187.2496 262.3333   4324    28  2886  1438
  111  187.3624 262.4539   4330     6  2324  2006
  112  187.4367 262.2507   4341    11  2308  2033
  113  187.3841 262.6131   4143   198  2632  1511
  114  187.3332 262.3338   4259   116  2498  1761
  115  187.4985 262.4989   4274    15  2470  1804
  116  187.1998 262.4987   4287    13  3055  1232
  117  187.4986 262.4993   4273    14  2853  1420
  118  187.3848 262.6147   4135   138  2253  1882
  119  187.3843 262.6138   4073    62  2416  1657
  120  187.3989 262.4001   4309   236  3131  1178
  121  187.4989 262.4987   4255    54  2898  1357
  122  187.3627 262.4542   4251     4  2448  1803
  123  187.3636 262.4544   4289    38  2326  1963
  124  187.4992 262.4995   4263    26  3059  1204
  125  187.3842 262.6142   4153   110  2436  1717
  126  187.3632 262.4533   4232    79  2335  1897
  127  187.2002 262.4986   4271    39  3060  1211
  128  187.3626 262.4538   4313    42  2874  1439
  129  187.4985 262.4986   4250    63  2904  1346
  130  187.3837 262.6140   4159    91  2481  1678
  131  187.3629 262.4545   4193    34  2931  1262
  132  187.1119 262.3335   4196     3  2920  1276
  133  187.3626 262.4537   4269    73  3032  1237
  134  187.2003 262.4993   4199    70  2331  1868
  135  187.2497 262.5820   4083   116  2383  1700
  136  187.4988 262.4998   4221   138  2787  1434
  137  187.3625 262.4536   4257    36  2919  1338
  138  187.1117 262.3330   4225    32  3017  1208
  139  187.1119 262.3329   4275    50  2370  1905
  140  187.2002 262.4987   4214    61  2853  1361
  141  187.4989 262.4987   4168    46  3019  1149
  142  187.3636 262.4540   4208    40  2992  1216
  143  187.3633 262.4531   4143    65  2813  1330
  144  187.4988 262.4990   4200    57  2797  1403
  145  187.1121 262.3327   4168    32  2882  1286
  146  187.2006 262.4989   4186    18  2852  1334
  147  187.2008 262.4991   4203    17  2814  1389
  148  187.2009 262.5001   4005   198  2361  1644
  149  187.1260 262.1255   4154   149  3066  1088
  150  187.1118 262.3333   4161     7  2809  1352
  151  187.4984 262.4992   4176    15  2771  1405
  152  187.3634 262.4536   4194    18  2806  1388
  153  187.4986 262.4990   4162    32  2975  1187
  154  187.4989 262.4986   4166     4  2799  1367
  155  187.4984 262.4993   4180    14  2756  1424
  156  187.0917 262.6353   4051   129  2287  1764
  157  187.1121 262.3326   4136    85  2517  1619
  158  187.2007 262.5000   4179    43  2417  1762
  159  187.2007 262.5005   3984   195  2533  1451
  160  187.3632 262.4543   4170   186  2995  1175
  161  187.4990 262.4998   4168     2  2764  1404
  162  187.2000 262.4991   4184    16  2327  1857
  163  187.3841 262.6141   3992   192  2220  1772
  164  187.3832 262.6149   4031    39  2790  1241
  165  187.3841 262.6140   4038     7  2960  1078
  166  187.4994 262.4996   4185   147  2296  1889
  167  187.3637 262.4537   4144    41  2496  1648
  168  187.3627 262.4538   4178    34  2322  1856
  169  187.3632 262.4544   4124    54  2280  1844
  170  187.2851 262.4992   4224   100  2490  1734
  171  187.4990 262.4990   4145    79  2396  1749
  172  187.2006 262.4986   4172    27  2409  1763
  173  187.3630 262.4539   4156    16  2906  1250
  174  187.3625 262.4532   4138    18  2949  1189
  175  187.3843 262.6137   3976   162  2799  1177
  176  187.3842 262.6138   4033    57  2797  1236
  177  187.4988 262.4995   4134   101  2800  1334
  178  187.2001 262.4989   4108    26  2972  1136
  179  187.2858 262.4992   4178    70  2689  1489
  180  187.3630 262.4533   4167    11  2777  1390
  181  187.4984 262.4992   4191    24  2745  1446
  182  187.4994 262.5000   4194     3  2278  1916
  183  187.2008 262.5004   4035   159  2777  1258
  184  187.3838 262.6142   4034     1  3018  1016
  185  187.4984 262.4995   4178   144  2399  1779
  186  187.4986 262.4993   4139    39  2966  1173
  187  187.3832 262.6153   3977   162  2412  1565
  188  187.4989 262.5004   3986     9  2778  1208
  189  187.3847 262.6151   4033    47  2304  1729
  190  187.3632 262.4544   4136   103  2769  1367
  191  187.3843 262.6143   3956   180  2416  1540
  192  187.0916 262.6350   3975    19  2455  1520
  193  187.3842 262.6144   3900    75  2683  1217
  194  187.3638 262.4535   4085   185  2379  1706
  195  187.2008 262.5000   3976   109  2191  1785
  196  187.4992 262.5000   4113   137  2433  1680
  197  187.3628 262.4535   4088    25  2742  1346
  198  187.2497 262.5822   3963   125  2409  1554
  199  187.2006 262.4988   4091   128  2458  1633
  200  187.2010 262.5006   3873   218  2863  1010
  201  187.4993 262.4983   4105   232  2275  1830
  202  187.4992 262.5001   3905   200  2899  1006
  203  187.3624 262.4537   4070   165  2454  1616
  204  187.1124 262.3329   4084    14  2684  1400
  205  187.4989 262.4994   4075     9  2152  1923
  206  187.2007 262.4998   4049    26  2434  1615
  207  187.0925 262.6359   3889   160  2370  1519
  208  187.4992 262.4990   4125   236  2268  1857
  209  187.4990 262.4997   4081    44  2248  1833
  210  187.2009 262.5002   3911   170  2727  1184
  211  187.3632 262.4542   4072   161  2664  1408
  212  187.4984 262.4993   4049    23  2228  1821
  213  187.4988 262.4996   4023    26  2439  1584
  214  187.3844 262.6137   3912   111  2177  1735
  215  187.4994 262.4996   4050   138  2669  1381
  216  187.4986 262.4991   4010    40  2319  1691
  217  187.4988 262.4990   4013     3  2290  1723
  218  187.3839 262.6147   3847   166  2691  1156
  219  187.2007 262.5000   3987   140  2824  1163
  220  187.4981 262.4997   4016    29  2200  1816
  221  187.2000 262.5000   4022     6  2801  1221
  222  187.2003 262.4997   3996    26  2716  1280
  223  187.2000 262.4993   4001     5  2188  1813
  224  187.3836 262.6146   3920    81  2216  1704
  225  187.2852 262.5001   3933    13  2286  1647
  226  187.3837 262.3841   4067   134  2140  1927
  227  187.2005 262.4997   4077    10  2657  1420
  228  187.2852 262.4992   4086     9  2664  1422
  229  187.3830 262.6147   3907   179  2633  1274
  230  187.3841 262.6136   3915     8  2359  1556
  231  187.4989 262.4992   4022   107  2815  1207
  232  187.4991 262.4993   4025     3  2648  1377
  233  187.2000 262.4995   4018     7  2653  1365
  234  187.1540 262.4603   4056    38  2784  1272
  235  187.3832 262.6141   3897   159  2774  1123
  236  187.3841 262.6140   3852    45  2424  1428
  237  187.2008 262.4997   4054   202  2762  1292
  238  187.3836 262.6144   3902   152  2591  1311
  239  187.1998 262.4991   4024   122  2107  1917
  240  187.4371 262.2510   4071    47  2628  1443
  241  187.2853 262.4995   3986    85  2779  1207
  242  187.2002 262.4999   4010    24  2650  1360
  243  187.2004 262.4990   3967    43  2146  1821
  244  187.1999 262.4990   4011    44  2175  1836
  245  187.1126 262.3332   3923    88  2096  1827
  246  187.2853 262.4990   4009    86  2551  1458
  247  187.3839 262.6140   3841   168  2339  1502
  248  187.3838 262.6153   3835     6  2648  1187
  249  187.3628 262.4539   3935   100  2228  1707
  250  187.2007 262.4991   3887    48  2128  1759
  251  187.3835 262.6140   3823    64  2225  1598
  252  187.2853 262.4997   3921    98  2624  1297
  253  187.4987 262.4997   3907    14  2785  1122
  254  187.3630 262.5453   3741   166  2588  1153
  255  187.3838 262.6148   3767    26  2547  1220
  256  187.4979 262.4993   3965   198  2218  1747
  257  187.3827 262.6151   3752   213  2250  1502
  258  187.3832 262.6142   3805    53  2593  1212
  259  187.3844 262.6156   3778    27  2177  1601
  260  187.2005 262.5006   3776     2  2183  1593
  261  187.2005 262.5000   3896   120  2613  1283
  262  187.3835 262.6146   3756   140  2541  1215
  263  187.2495 262.5820   3769    13  2749  1020
  264  187.3837 262.6142   3787    18  2520  1267
  265  187.3842 262.6148   3741    46  2603  1138
  266  187.4988 262.5001   3737     4  2240  1497
  267  187.3833 262.6146   3768    31  2532  1236
  268  187.2005 262.5000   3871   103  2341  1530
  269  187.2495 262.5833   3678   193  2059  1619
  270  187.3841 262.6155   3772    94  2594  1178
  271  187.2009 262.5009   3693    79  2347  1346
  272  187.3841 262.6147   3706    13  2350  1356
  273  187.1119 262.3336   3871   165  2178  1693
  274  187.3831 262.6149   3715   156  2232  1483
  275  187.3833 262.6144   3713     2  2300  1413
  276  187.0911 262.6346   3682    31  2306  1376
  277  187.2007 262.4993   3883   201  2070  1813
  278  187.6145 262.3850   3913    30  2320  1593
  279  187.3630 262.4549   3851    62  2766  1085
  280  187.4981 262.4985   3853     2  2305  1548
  281  187.2856 262.5003   3730   123  2071  1659
  282  187.2001 262.5000   3669    61  2195  1474
  283  187.4989 262.4998   3855   186  2158  1697
  284  187.2006 262.5002   3703   152  2007  1696
  285  187.4988 262.4993   3819   116  2474  1345
  286  187.3627 262.4537   3808    11  2463  1345
  287  187.2003 262.5002   3657   151  2138  1519
  288  187.4992 262.4995   3861   204  2224  1637
  289  187.2009 262.5003   3720   141  2134  1586
  290  187.3843 262.6155   3716     4  2498  1218
  291  187.3840 262.6144   3721     5  2200  1521
  292  187.2004 262.4998   3862   141  2177  1685
  293  187.2009 262.4998   3831    31  2455  1376
  294  187.4991 262.5004   3697   134  2537  1160
  295  187.2001 262.5009   3659    38  2101  1558
  296  187.3335 262.5554   3658     1  2486  1172
  297  187.2007 262.5000   3608    50  2120  1488
  298  187.2002 262.4993   3831   223  2712  1119
  299  187.4988 262.5004   3684   147  2010  1674
  300  187.3339 262.5561   3718    34  2180  1538
  301  187.3637 262.5460   3757    39  2094  1663
  302  187.0919 262.6362   3708    49  2178  1530
  303  187.3630 262.4546   3812   104  2105  1707
  304  187.2003 262.4991   3788    24  2661  1127
  305  187.2003 262.5003   3628   160  2127  1501
  306  187.2011 262.4999   3802   174  2443  1359
  307  187.3753 262.7494   3597   205  2434  1163
  308  187.4995 262.5004   3534    63  2237  1297
  309  187.1118 262.3342   3728   194  1987  1741
  310  187.2001 262.5003   3610   118  2688   922
  311  187.1677 262.8321   3615     5  1959  1656
  312  187.4997 262.5000   3566    49  2156  1410
  313  187.2012 262.4995   3773   207  2448  1325
  314  187.2008 262.5001   3573   200  1966  1607
  315  187.3633 262.4541   3788   215  2479  1309
  316  187.2007 262.5002   3643   145  2082  1561
  317  187.3637 262.4547   3789   146  2087  1702
  318  187.2007 262.5006   3616   173  2390  1226
  319  187.2861 262.9986   3531    85  2000  1531
  320  187.2010 262.4997   3763   232  2412  1351
  321  187.3999 262.7991   3618   145  2066  1552
  322  187.2003 262.5002   3530    88  1987  1543
  323  187.3337 262.5556   3534     4  2422  1112
  324  187.2007 262.5000   3662   128  2669   993
  325  187.2008 262.5003   3618    44  2438  1180
  326  187.4998 262.5002   3586    32  2656   930
  327  187.4998 262.5000   3529    57  2073  1456
  328  187.2006 262.5004   3608    79  2119  1489
  329  187.2006 262.5006   3572    36  2369  1203
  330  187.2009 262.5002   3584    12  2423  1161
  331  187.4991 262.5002   3578     6  2362  1216
  332  187.4998 262.5002   3600    22  2120  1480
  333  187.2007 262.4993   3694    94  2626  1068
  334  187.2010 262.4998   3700     6  2100  1600
  335  187.3631 262.4546   3734    34  2070  1664
  336  187.2007 262.5001   3559   175  2001  1558
  337  187.1124 262.3340   3646    87  2417  1229
  338  187.4993 262.4996   3687    41  1924  1763
  339  187.2005 262.4997   3687     0  2158  1529
  340  187.2006 262.4999   3648    39  2038  1610
  341  187.3636 262.4549   3660    12  2133  1527
  342  187.2009 262.5002   3548   112  2357  1191
  343  187.2009 262.5002   3526    22  2132  1394
  344  187.2865 262.1440   3689   163  2618  1071
  345  187.2005 262.5000   3656    33  2350  1306
  346  187.4993 262.4999   3672    16  1965  1707
  347  187.2013 262.5003   3489   183  2174  1315
  348  187.7988 262.4996   3641   152  2071  1570
  349  187.3337 262.5554   3497   144  2325  1172
  350  187.2511 262.3748   3698   201  2548  1150
  351  187.2006 262.4993   3716    18  2092  1624
  352  187.2009 262.5000   3489   227  2115  1374
  353  187.3637 262.4545   3740   251  2061  1679
  354  187.6361 262.5459   3578   162  2073  1505
  355  187.4996 262.4998   3707   129  2366  1341
  356  187.3638 262.4538   3690    17  2605  1085
  357  187.2002 262.4995   3669    21  2594  1075
  358  187.0919 262.6361   3540   129  2593   947
  359  187.4990 262.5003   3522    18  2331  1191
  360  187.4993 262.4992   3734   212  2158  1576
  361  187.2510 262.3750   3682    52  2004  1678
  362  187.4993 262.5000   3562   120  1968  1594
  363  187.4991 262.4998   3736   174  2375  1361
  364  187.3835 262.6146   3549   187  1852  1697
  365  187.2010 262.5000   3701   152  2357  1344
  366  187.2011 262.5009   3557   144  1919  1638
  367  187.3637 262.5463   3595    38  2600   995
  368  187.3631 262.4544   3739   144  2082  1657
  369  187.3839 262.6154   3601   138  2354  1247
  370  187.2502 262.6675   3612    11  1994  1618
  371  187.3849 262.6155   3643    31  2012  1631
  372  187.4998 262.5011   3555    88  1989  1566
  373  187.3851 262.6141   3558     3  1871  1687
  374  187.4994 262.4998   3656    98  2166  1490
  375  187.3835 262.6155   3534   122  2302  1232
  376  187.2007 262.5002   3500    34  2015  1485
  377  187.4999 262.6003   3514    14  2336  1178
  378  187.4998 262.4997   3657   143  2286  1371
  379  187.5000 262.5006   3536   121  2579   957
  380  187.3844 262.6148   3534     2  2116  1418
  381  187.3844 262.6153   3556    22  2339  1217
  382  187.4995 262.5006   3589    33  1859  1730
  383  187.6361 262.5455   3554    35  2397  1157
  384  187.5002 262.5006   3517    37  2111  1406
  385  187.3847 262.6153   3525     8  2070  1455
  386  187.4987 262.4999   3646   121  2065  1581
  387  187.3840 262.6153   3532   114  1970  1562
  388  187.3843 262.6154   3589    57  2018  1571
  389  187.4994 262.5003   3570    19  2258  1312
  390  187.3851 262.6152   3523    47  2317  1206
  391  187.4998 262.5005   3509    14  1857  1652
  392  187.3845 262.6146   3553    44  2029  1524
  393  187.3846 262.6145   3512    41  1880  1632
  394  187.4991 262.5002   3551    39  2275  1276
  395  187.4990 262.5000   3556     5  2011  1545
  396  187.5003 262.5005   3546    10  2228  1318
  397  187.4994 262.4998   3689   143  1966  1723
  398  187.4996 262.5001   3539   150  2070  1469
  399  187.3843 262.6150   3557    18  1961  1596
  400  187.3640 262.5463   3534    23  2252  1282
  401  187.3845 262.6157   3560    26  2293  1267
  402  187.2501 262.5831   3517    43  2545   972
  403  187.3635 262.4553   3635   118  2052  1583
  404  187.2505 262.3758   3567    68  1930  1637
  405  187.4995 262.5002   3541    26  2032  1509
  406  187.3338 262.5563   3462    79  2247  1215
  407  187.2010 262.5013   3443    19  2264  1179
  408  187.2005 262.5002   3464    21  2286  1178
  409  187.2007 262.4995   3565   101  1994  1571
  410  187.2005 262.5006   3419   146  1919  1500
  411  187.4998 262.5002   3453    34  1944  1509
  412  187.2009 262.5002   3472    19  2242  1230
  413  187.5000 262.5005   3426    46  1969  1457
  414  187.2011 262.5004   3496    70  1967  1529
  415  187.2003 262.5006   3409    87  2019  1390
  416  187.2004 262.5005   3495    86  2204  1291
  417  187.2007 262.5004   3458    37  1774  1684
  418  187.2010 262.5017   3446    12  1779  1667
  419  187.4996 262.5012   3448     2  1782  1666
  420  187.3836 262.6158   3439     9  1921  1518
  421  187.3848 262.6155   3418    21  1945  1473
  422  187.0919 262.6362   3437    19  2227  1210
  423  187.4990 262.5004   3390    47  1799  1591
  424  187.3842 262.6160   3430    40  2443   987
  425  187.2229 262.6671   3382    48  2229  1153
  426  187.4994 262.4997   3515   133  2379  1136
  427  187.2004 262.5004   3416    99  2202  1214
  428  187.4996 262.5006   3420     4  2417  1003
  429  187.5004 262.5012   3391    29  2147  1244
  430  187.3842 262.6154   3421    30  2459   962
  431  187.4995 262.5003   3390    31  1972  1418
  432  187.4999 262.4997   3525   135  1991  1534
  433  187.3638 262.5461   3394   131  1930  1464
  434  187.4995 262.5000   3554   160  1979  1575
  435  187.4996 262.5007   3395   159  1919  1476
  436  187.3854 262.6147   3410    15  1793  1617
  437  187.3849 262.6149   3428    18  2372  1056
  438  187.5000 262.5000   3403    25  1890  1513
  439  187.5001 262.4998   3619   216  2222  1397
  440  187.3338 262.5555   3392   227  2233  1159
  441  187.4991 262.5000   3390     2  1949  1441
  442  187.2009 262.5010   3394     4  1942  1452
  443  187.5001 262.5009   3450    56  2170  1280
  444  187.5000 262.5003   3397    53  1754  1643
  445  187.3338 262.5553   3355    42  1761  1594
  446  187.3635 262.4545   3556   201  1807  1749
  447  187.0921 262.6363   3384   172  1775  1609
  448  187.3753 262.7497   3350    34  2413   937
  449  187.3339 262.5555   3364    14  2203  1161
  450  187.2011 262.5006   3339    25  1860  1479
  451  187.4996 262.5003   3347     8  1886  1461
  452  187.2009 262.5008   3347     0  1897  1450
  453  187.5001 262.5005   3347     0  2162  1185
  454  187.5002 262.5007   3325    22  1827  1498
  455  187.6360 262.5468   3396    71  1923  1473
  456  187.2011 262.5003   3349    47  2393   956
  457  187.3837 262.6148   3355     6  1877  1478
  458  187.3837 262.6156   3369    14  2114  1255
  459  187.3852 262.6158   3330    39  2201  1129
  460  187.3855 262.6156   3389    59  1939  1450
  461  187.4999 262.5003   3352    37  1768  1584
  462  187.2010 262.5001   3335    17  1867  1468
  463  187.4995 262.5008   3335     0  1860  1475
  464  187.4995 262.5006   3349    14  1836  1513
  465  187.4998 262.5006   3375    26  2170  1205
  466  187.3853 262.6158   3359    16  1944  1415
  467  187.2007 262.5008   3388    29  2408   980
  468  187.6359 262.5460   3432    44  1843  1589
  469  187.2009 262.5011   3366    66  2145  1221
  470  187.4998 262.5003   3364     2  1896  1468
  471  187.5001 262.5010   3431    67  1915  1516
  472  187.4997 262.6007   3345    86  1897  1448
  473  187.6355 262.5458   3408    63  1897  1511
  474  187.3337 262.5562   3338    70  2153  1185
  475  187.3849 262.6150   3390    52  2382  1008
  476  187.3851 262.6156   3406    16  1879  1527
  477  187.3844 262.6157   3430    24  2194  1236
  478  187.4997 262.5003   3385    45  2382  1003
  479  187.6359 262.5466   3388     3  2122  1266
  480  187.4994 262.5007   3383     5  2145  1238
  481  187.2008 262.5008   3349    34  2115  1234
  482  187.3849 262.6166   3359    10  2133  1226
  483  187.3753 262.7501   3315    44  2121  1194
  484  187.3637 262.5463   3393    78  1789  1604
  485  187.4994 262.4998   3499   106  2081  1418
  486  187.4989 262.5007   3403    96  2051  1352
  487  187.3838 262.6152   3381    22  1844  1537
  488  187.3843 262.6162   3391    10  2065  1326
  489  187.4994 262.5008   3390     1  2308  1082
  490  187.4997 262.5013   3384     6  2112  1272
  491  187.3338 262.5562   3356    28  1886  1470
  492  187.3846 262.6160   3405    49  1849  1556
  493  187.4994 262.5011   3357    48  2104  1253
  494  187.2232 262.6671   3326    31  2068  1258
  495  187.5713 262.7141   3334     8  2056  1278
  496  187.4998 262.5009   3336     2  1867  1469
  497  187.4991 262.5001   3354    18  2317  1037
  498  187.4999 262.5001   3349     5  2304  1045
  499  187.2232 262.6677   3314    35  1836  1478
