# Supplementary material for: Maximum likelihood-based estimation of diffusion coefficient is quick and reliable method for analyzing estradiol actions on surface receptor movements
Source: Front Neuroinform. 2023 Mar 8;17:1005936. doi: 10.3389/fninf.2023.1005936 (PMC10031098; doi:10.3389/fninf.2023.1005936)
Supplement: Supplementary file 3 [file Data_Sheet_3.ZIP › 01-measured/00-Immobile/RoomTemperature/workstate_12_0025.dat]

    0  432.9246 271.4728  13260     0  6817  6443
    1  432.9205 271.4707  13297    37  6295  7002
    2  432.8614 271.4413  13364    67  7767  5597
    3  432.7658 271.4180  13381    17  7794  5587
    4  432.8811 271.4232  13367    14  6496  6871
    5  432.9253 271.4717  13312    55  7858  5454
    6  432.9232 271.4689  13327    15  6862  6465
    7  432.9240 271.4668  13239    88  6361  6878
    8  432.8627 271.4447  13237     2  6355  6882
    9  432.8274 271.3951  13231     6  7868  5363
   10  432.7735 271.4238  13306    75  6505  6801
   11  432.9266 271.4740  13292    14  6852  6440
   12  432.9234 271.4734  13215    77  6324  6891
   13  432.9230 271.4638  13272    57  6884  6388
   14  432.8267 271.3935  13232    40  7811  5421
   15  432.9039 271.3928  13242    10  6290  6952
   16  432.8673 271.3494  13264    22  7861  5403
   17  432.9690 271.4199  13279    15  6862  6417
   18  432.9283 271.4736  13273     6  6509  6764
   19  432.9192 271.4672  13281     8  6513  6768
   20  432.9012 271.3269  13277     4  6505  6772
   21  432.8634 271.3445  13238    39  6834  6404
   22  432.8643 271.3477  13252    14  6851  6401
   23  432.9209 271.4705  13230    22  6810  6420
   24  432.9261 271.4705  13284    54  6360  6924
   25  432.9286 271.4659  13175   109  6846  6329
   26  432.7823 271.3015  13164    11  7833  5331
   27  432.8675 271.3544  13230    66  6826  6404
   28  432.9199 271.4728  13137    93  6310  6827
   29  432.9250 271.4716  13220    83  7804  5416
   30  432.9241 271.4668  13149    71  7787  5362
   31  432.8644 271.3451  13146     3  6818  6328
   32  432.8636 271.3470  13193    47  6476  6717
   33  432.8665 271.3501  13262    69  7811  5451
   34  432.9228 271.4754  13189    73  6470  6719
   35  432.9267 271.4670  13205    16  6478  6727
   36  432.9266 271.4683  13085   120  6248  6837
   37  432.9633 271.4137  13030    55  6245  6785
   38  432.8270 271.3966  13116    86  6755  6361
   39  432.7678 271.4193  13076    40  6279  6797
   40  432.9212 271.4682  13209   133  6247  6962
   41  432.9223 271.4670  13035   174  7706  5329
   42  432.9269 271.4694  13121    86  6781  6340
   43  432.9677 271.4127  13094    27  6262  6832
   44  432.8057 271.3677  13165    71  6777  6388
   45  432.8652 271.4479  13139    26  6468  6671
   46  432.9252 271.4687  13020   119  7702  5318
   47  432.9237 271.4678  13052    32  6797  6255
   48  432.9235 271.4650  13133    81  6415  6718
   49  432.9610 271.4153  13205    72  6436  6769
   50  432.8660 271.3521  13208     3  6763  6445
   51  432.8638 271.4447  13110    98  6452  6658
   52  432.9183 271.4678  13037    73  6396  6641
   53  432.9209 271.4694  12992    45  7660  5332
   54  432.9672 271.4226  12929    63  6129  6800
   55  432.9629 271.4187  12985    56  6436  6549
   56  432.9183 271.4668  12970    15  6237  6733
   57  432.9198 271.4670  13015    45  7707  5308
   58  432.9208 271.4719  12980    35  6824  6156
   59  432.9261 271.4708  12968    12  6406  6562
   60  432.9621 271.4205  13040    72  7742  5298
   61  432.8119 271.3746  13089    49  7600  5489
   62  432.9203 271.4652  13014    75  6304  6710
   63  432.9184 271.4674  13044    30  7590  5454
   64  432.9261 271.4713  13106    62  6308  6798
   65  432.9689 271.4198  13003   103  6157  6846
   66  433.0273 271.3982  13036    33  6767  6269
   67  432.8673 271.4471  13106    70  6379  6727
   68  432.9154 271.4646  12979   127  7569  5410
   69  432.9179 271.4664  12967    12  6333  6634
   70  432.9287 271.4758  13047    80  6149  6898
   71  432.9687 271.4248  13041     6  7666  5375
   72  432.9645 271.4184  12940   101  6118  6822
   73  432.9650 271.4177  12891    49  6771  6120
   74  432.9184 271.4590  12921    30  6662  6259
   75  432.9218 271.4692  13046   125  7527  5519
   76  432.9224 271.4695  12907   139  6373  6534
   77  432.9703 271.4219  12965    58  6724  6241
   78  432.9665 271.4211  13009    44  6209  6800
   79  432.9654 271.4244  12938    71  6152  6786
   80  432.9201 271.4634  12875    63  7638  5237
   81  432.9205 271.4666  12931    56  7508  5423
   82  432.9672 271.4209  12885    46  6780  6105
   83  432.9672 271.4275  13004   119  6764  6240
   84  432.9218 271.4720  12977    27  6286  6691
   85  432.9161 271.4730  12905    72  6695  6210
   86  432.9175 271.4689  13000    95  6718  6282
   87  432.9244 271.4704  12938    62  7604  5334
   88  432.9696 271.4279  12883    55  6699  6184
   89  432.9663 271.4270  12943    60  6683  6260
   90  432.9288 271.4772  12788   155  6303  6485
   91  432.9196 271.4695  12783     5  6036  6747
   92  432.9179 271.4672  12885   102  6678  6207
   93  432.9648 271.4221  12813    72  6104  6709
   94  433.0283 271.4052  12864    51  6049  6815
   95  433.0281 271.3998  12856     8  7558  5298
   96  432.9247 271.4727  12883    27  7575  5308
   97  432.9212 271.4751  12765   118  6668  6097
   98  432.9200 271.4719  12825    60  6705  6120
   99  432.9650 271.4214  12822     3  6738  6084
  100  433.0284 271.4071  12872    50  6671  6201
  101  433.0287 271.4031  12779    93  6106  6673
  102  432.9275 271.4690  12738    41  6110  6628
  103  432.9210 271.4708  12773    35  6025  6748
  104  432.9610 271.4168  12706    67  6063  6643
  105  432.9640 271.4243  12821   115  7573  5248
  106  433.0283 271.4060  12768    53  6185  6583
  107  432.9306 271.4785  12795    27  6055  6740
  108  432.9324 271.4733  12793     2  6071  6722
  109  432.9201 271.4707  12697    96  7528  5169
  110  432.9212 271.4698  12849   152  6678  6171
  111  432.9668 271.4210  12872    23  6629  6243
  112  432.9737 271.4247  12846    26  7510  5336
  113  432.9712 271.4225  12703   143  6184  6519
  114  432.9227 271.4694  12765    62  7426  5339
  115  432.9639 271.4183  12796    31  6047  6749
  116  432.9655 271.4201  12745    51  7388  5357
  117  432.9684 271.4269  12804    59  6602  6202
  118  432.9317 271.4754  12692   112  6526  6166
  119  432.9699 271.4191  12740    48  5992  6748
  120  432.9633 271.4163  12748     8  6016  6732
  121  432.9231 271.4715  12770    22  6026  6744
  122  432.9621 271.4190  12856    86  6001  6855
  123  432.9683 271.4260  12778    78  7448  5330
  124  432.9695 271.4234  12775     3  7437  5338
  125  432.9281 271.4742  12699    76  6163  6536
  126  432.9250 271.4651  12761    62  6168  6593
  127  432.9595 271.4160  12740    21  6146  6594
  128  432.9663 271.4236  12703    37  7423  5280
  129  432.9702 271.4212  12773    70  6007  6766
  130  432.9743 271.4267  12684    89  5944  6740
  131  432.9702 271.4220  12674    10  6083  6591
  132  432.9658 271.4173  12714    40  6115  6599
  133  432.9043 271.4386  12698    16  6585  6113
  134  432.9669 271.4170  12702     4  6580  6122
  135  432.9697 271.4204  12709     7  7408  5301
  136  432.9327 271.4739  12711     2  6123  6588
  137  432.9293 271.4759  12628    83  6500  6128
  138  432.9677 271.4229  12653    25  5970  6683
  139  432.9629 271.4168  12683    30  7421  5262
  140  432.9267 271.4748  12657    26  6150  6507
  141  432.9294 271.4749  12647    10  5984  6663
  142  432.9747 271.4278  12621    26  5915  6706
  143  432.9678 271.4176  12675    54  5949  6726
  144  432.9649 271.4173  12611    64  6519  6092
  145  432.9224 271.4709  12593    18  6066  6527
  146  432.9275 271.4746  12527    66  5980  6547
  147  432.9733 271.4275  12635   108  6077  6558
  148  432.9335 271.4753  12621    14  7435  5186
  149  432.9688 271.4204  12597    24  5955  6642
  150  432.9605 271.4188  12670    73  7392  5278
  151  432.9635 271.4196  12630    40  5987  6643
  152  432.9257 271.4738  12654    24  5998  6656
  153  432.9760 271.4278  12620    34  6581  6039
  154  433.0319 271.4057  12632    12  7447  5185
  155  433.0255 271.4025  12663    31  5927  6736
  156  432.9638 271.4221  12626    37  7375  5251
  157  432.9653 271.4227  12581    45  6120  6461
  158  432.9258 271.4794  12663    82  6093  6570
  159  432.9761 271.4302  12618    45  6527  6091
  160  432.9749 271.4289  12674    56  7360  5314
  161  433.0251 271.4036  12524   150  6477  6047
  162  432.9083 271.4438  12574    50  6465  6109
  163  432.9230 271.4655  12577     3  6518  6059
  164  432.9292 271.4741  12567    10  6433  6134
  165  432.9771 271.4341  12607    40  5929  6678
  166  433.0311 271.4079  12631    24  6452  6179
  167  433.0273 271.4069  12692    61  5989  6703
  168  432.9643 271.4237  12706    14  6458  6248
  169  432.9266 271.4777  12528   178  5866  6662
  170  432.9314 271.4804  12496    32  6415  6081
  171  433.0323 271.4090  12570    74  5873  6697
  172  433.0267 271.4065  12545    25  6472  6073
  173  432.9274 271.4798  12593    48  7326  5267
  174  432.9229 271.4747  12546    47  6003  6543
  175  432.9265 271.4796  12608    62  6374  6234
  176  432.9890 271.5085  12577    31  5993  6584
  177  433.0323 271.4093  12557    20  5911  6646
  178  432.9282 271.4781  12661   104  5882  6779
  179  432.9250 271.4747  12581    80  7246  5335
  180  432.9247 271.4750  12613    32  7261  5352
  181  432.9272 271.4754  12580    33  7251  5329
  182  432.9743 271.4342  12579     1  7260  5319
  183  433.1013 271.4955  12684   105  6404  6280
  184  432.9748 271.4318  12584   100  6303  6281
  185  432.9268 271.4754  12578     6  6015  6563
  186  432.9261 271.4809  12567    11  5848  6719
  187  432.9320 271.4754  12571     4  5755  6816
  188  433.0861 271.4317  12574     3  5919  6655
  189  433.0865 271.4334  12555    19  5929  6626
  190  432.9306 271.4783  12644    89  5930  6714
  191  432.9246 271.4744  12454   190  5790  6664
  192  432.9212 271.4768  12489    35  7251  5238
  193  432.9303 271.4762  12539    50  6413  6126
  194  432.9871 271.4634  12535     4  5838  6697
  195  433.1045 271.4823  12486    49  5794  6692
  196  432.9730 271.4292  12560    74  5967  6593
  197  432.9236 271.4773  12472    88  7198  5274
  198  432.9677 271.4262  12458    14  6314  6144
  199  433.0305 271.4087  12576   118  7289  5287
  200  433.0896 271.4337  12530    46  5905  6625
  201  432.9882 271.4629  12460    70  6318  6142
  202  432.9264 271.4770  12441    19  5766  6675
  203  432.9268 271.4747  12419    22  5790  6629
  204  432.9627 271.4241  12447    28  7228  5219
  205  433.0280 271.4062  12463    16  5678  6785
  206  433.0297 271.4118  12501    38  7230  5271
  207  432.9334 271.4827  12404    97  7189  5215
  208  432.9287 271.4837  12398     6  5891  6507
  209  432.9192 271.4750  12489    91  5748  6741
  210  432.9251 271.4776  12438    51  5780  6658
  211  433.0262 271.4069  12439     1  5729  6710
  212  433.0289 271.4087  12496    57  6331  6165
  213  433.0336 271.4120  12322   174  5766  6556
  214  432.9744 271.4275  12291    31  5885  6406
  215  432.9269 271.4760  12404   113  6355  6049
  216  432.9688 271.4250  12321    83  6366  5955
  217  433.0250 271.4065  12446   125  6435  6011
  218  433.0308 271.4098  12316   130  7131  5185
  219  432.9333 271.4842  12344    28  5759  6585
  220  432.9307 271.4796  12292    52  6271  6021
  221  432.9644 271.4268  12316    24  5715  6601
  222  432.9653 271.4270  12369    53  5884  6485
  223  433.0291 271.4070  12317    52  5924  6393
  224  432.9325 271.4799  12441   124  7109  5332
  225  432.9382 271.4782  12339   102  6335  6004
  226  432.9269 271.4746  12431    92  7204  5227
  227  432.9252 271.4792  12363    68  7174  5189
  228  433.0275 271.4095  12275    88  6325  5950
  229  432.9739 271.4307  12250    25  6312  5938
  230  432.9346 271.4891  12316    66  6298  6018
  231  432.9751 271.4304  12317     1  5851  6466
  232  432.9697 271.4251  12366    49  7197  5169
  233  432.9649 271.4263  12359     7  5699  6660
  234  432.9685 271.4293  12258   101  5682  6576
  235  433.0317 271.4102  12256     2  7151  5105
  236  433.0335 271.4112  12242    14  7184  5058
  237  432.9349 271.4817  12276    34  7147  5129
  238  433.0273 271.4078  12325    49  7115  5210
  239  432.9103 271.4479  12347    22  5720  6627
  240  432.9291 271.4816  12224   123  5753  6471
  241  432.9324 271.4867  12149    75  5669  6480
  242  432.9339 271.4841  12191    42  6181  6010
  243  432.9760 271.4374  12311   120  6224  6087
  244  433.0273 271.4089  12372    61  5883  6489
  245  432.9676 271.4290  12254   118  6188  6066
  246  432.9272 271.4805  12210    44  5638  6572
  247  432.9351 271.4821  12231    21  5680  6551
  248  432.9370 271.4854  12170    61  7107  5063
  249  432.9311 271.4856  12300   130  7177  5123
  250  433.0288 271.4085  12276    24  6154  6122
  251  432.9683 271.4276  12278     2  5812  6466
  252  432.9277 271.4782  12229    49  6224  6005
  253  432.9332 271.4890  12177    52  6176  6001
  254  433.0318 271.4138  12166    11  5602  6564
  255  433.0279 271.4104  12237    71  7076  5161
  256  432.9250 271.4791  12207    30  7109  5098
  257  432.9309 271.4783  12210     3  6128  6082
  258  432.9327 271.4797  12171    39  6160  6011
  259  433.1497 271.4441  12160    11  5660  6500
  260  433.0908 271.4348  12137    23  7018  5119
  261  433.0333 271.4094  12145     8  7085  5060
  262  432.9763 271.4347  12194    49  6203  5991
  263  432.9342 271.4790  12155    39  5713  6442
  264  432.9349 271.4859  12158     3  5622  6536
  265  433.0940 271.4381  12156     2  5745  6411
  266  433.1040 271.4997  12174    18  7064  5110
  267  432.9884 271.4634  12155    19  6995  5160
  268  432.9298 271.4835  12026   129  5568  6458
  269  432.9104 271.5455  12003    23  6108  5895
  270  432.9378 271.4867  12142   139  7062  5080
  271  433.1506 271.4462  12129    13  6119  6010
  272  433.0343 271.4119  12082    47  5619  6463
  273  432.9761 271.5326  11971   111  5837  6134
  274  432.9317 271.4814  12029    58  5706  6323
  275  432.9264 271.6124  11984    45  6867  5117
  276  432.9304 271.6148  12018    34  5802  6216
  277  433.0905 271.4383  12159   141  7021  5138
  278  433.1597 271.5099  11979   180  6793  5186
  279  432.9729 271.4330  12091   112  5699  6392
  280  432.9265 271.4839  12082     9  5571  6511
  281  432.8658 271.6377  11924   158  5495  6429
  282  432.9745 271.4381  11993    69  6995  4998
  283  432.9918 271.5968  11964    29  6136  5828
  284  432.9351 271.4880  12043    79  6984  5059
  285  432.9454 271.5511  11959    84  5536  6423
  286  432.9114 271.5491  11940    19  5752  6188
  287  432.8727 271.5103  12019    79  6117  5902
  288  433.1624 271.5120  12017     2  5775  6242
  289  433.1603 271.5145  12050    33  6693  5357
  290  433.0353 271.4174  12111    61  5710  6401
  291  432.9304 271.4812  12014    97  6138  5876
  292  432.9102 271.5482  11990    24  5857  6133
  293  433.0283 271.4128  12084    94  6085  5999
  294  433.0890 271.4394  12078     6  6067  6011
  295  433.0343 271.4194  12015    63  5727  6288
  296  433.0372 271.5467  11924    91  5397  6527
  297  432.9289 271.4827  12059   135  5717  6342
  298  432.9289 271.4838  12104    45  6053  6051
  299  432.9291 271.4875  12062    42  5621  6441
  300  433.0447 271.4800  11965    97  7019  4946
  301  433.1083 271.6229  11898    67  6773  5125
  302  432.9911 271.4711  11991    93  6995  4996
  303  432.9463 271.5466  11885   106  5432  6453
  304  432.9700 271.4348  11962    77  5600  6362
  305  433.0294 271.4118  11967     5  6095  5872
  306  433.0446 271.4816  12036    69  6970  5066
  307  433.0466 271.6170  11950    86  6039  5911
  308  433.1661 271.5112  11945     5  6023  5922
  309  432.9750 271.4334  12003    58  5526  6477
  310  432.9704 271.4326  12054    51  6888  5166
  311  433.0034 271.5307  11998    56  5439  6559
  312  433.0604 271.5542  11978    20  6753  5225
  313  433.1084 271.5030  11898    80  5391  6507
  314  432.9772 271.4376  11978    80  5601  6377
  315  432.9718 271.4340  12034    56  6945  5089
  316  433.0415 271.4793  12013    21  6956  5057
  317  433.0318 271.4145  12000    13  6104  5896
  318  433.0631 271.5526  11972    28  5386  6586
  319  433.1103 271.5007  11981     9  5938  6043
  320  432.9916 271.6326  11893    88  6709  5184
  321  432.9738 271.4370  12012   119  6003  6009
  322  433.0260 271.4599  12010     2  5595  6415
  323  433.0294 271.4161  11907   103  5566  6341
  324  432.9934 271.4688  11996    89  6044  5952
  325  432.9933 271.6382  11895   101  5647  6248
  326  433.1072 271.5006  11959    64  6760  5199
  327  432.9696 271.4339  11965     6  5977  5988
  328  432.9308 271.4868  12046    81  6915  5131
  329  433.0306 271.4149  11984    62  5579  6405
  330  433.0485 271.4768  11912    72  6896  5016
  331  433.0075 271.5338  11905     7  6687  5218
  332  433.0763 271.5006  11880    25  5682  6198
  333  433.0847 271.4339  12055   175  6906  5149
  334  433.0282 271.4088  11966    89  5549  6417
  335  432.9894 271.4658  11964     2  5459  6505
  336  432.9366 271.4853  12029    65  5913  6116
  337  433.0923 271.4396  11964    65  5955  6009
  338  433.0914 271.4365  11927    37  5486  6441
  339  432.9871 271.4658  12037   110  5501  6536
  340  432.9344 271.4856  12008    29  5560  6448
  341  432.9334 271.6161  11854   154  5383  6471
  342  432.9364 271.6175  11864    10  5986  5878
  343  433.1633 271.5121  11843    21  5390  6453
  344  433.0438 271.4746  11908    65  5418  6490
  345  432.9298 271.4872  11874    34  5540  6334
  346  432.9489 271.5536  11905    31  6704  5201
  347  432.9950 271.5972  11738   167  5900  5838
  348  433.1796 271.5775  11780    42  5363  6417
  349  433.0905 271.5677  11882   102  5920  5962
  350  433.0444 271.4827  11906    24  5976  5930
  351  432.9351 271.4875  11906     0  5496  6410
  352  432.9489 271.5542  11861    45  5576  6285
  353  433.0987 271.5577  11856     5  5955  5901
  354  433.1707 271.6449  11837    19  5892  5945
  355  433.1630 271.5118  11945   108  5556  6389
  356  433.0460 271.4816  11870    75  6842  5028
  357  432.9349 271.4848  11915    45  5920  5995
  358  432.9303 271.4861  11857    58  5416  6441
  359  433.1099 271.6265  11831    26  6648  5183
  360  433.1668 271.6450  11815    16  5567  6248
  361  433.2247 271.5066  11906    91  6592  5314
  362  433.0467 271.4793  11899     7  5473  6426
  363  432.9920 271.4648  11853    46  6801  5052
  364  432.9324 271.6174  11812    41  5883  5929
  365  432.9934 271.6390  11875    63  5500  6375
  366  433.1709 271.6454  11798    77  6665  5133
  367  433.1538 271.5790  11937   139  6663  5274
  368  432.9906 271.4674  11792   145  6810  4982
  369  432.9340 271.6182  11929   137  5575  6354
  370  433.0635 271.6841  11897    32  5582  6315
  371  433.1731 271.6496  11886    11  6627  5259
  372  433.1610 271.5133  11860    26  6614  5246
  373  433.1169 271.5617  11831    29  6637  5194
  374  432.9486 271.5525  11833     2  5509  6324
  375  432.9360 271.6213  11843    10  5479  6364
  376  433.0486 271.6193  11847     4  6573  5274
  377  433.1640 271.5165  11914    67  5514  6400
  378  433.1697 271.6489  11764   150  6606  5158
  379  433.1678 271.5125  11731    33  5429  6302
  380  432.9487 271.5551  11762    31  5916  5846
  381  432.9504 271.5518  11772    10  5508  6264
  382  433.0945 271.5679  11830    58  6628  5202
  383  433.1698 271.6473  11808    22  5430  6378
  384  433.1672 271.5153  11793    15  5530  6263
  385  433.1222 271.6927  11823    30  5378  6445
  386  432.9337 271.6170  11761    62  6548  5213
  387  432.9325 271.6175  11829    68  5518  6311
  388  433.1493 271.5761  11843    14  5535  6308
  389  433.1527 271.5827  11901    58  5493  6408
  390  433.1194 271.5630  11838    63  5892  5946
  391  433.1231 271.6919  11721   117  6597  5124
  392  432.9940 271.6439  11689    32  5492  6197
  393  432.9905 271.6391  11857   168  5870  5987
  394  433.1224 271.6926  11791    66  6549  5242
  395  433.1633 271.5161  11738    53  5502  6236
  396  433.1275 271.6964  11800    62  5287  6513
  397  432.9916 271.5988  11673   127  6511  5162
  398  433.0045 271.6988  11733    60  5797  5936
  399  433.1059 271.4929  11705    28  6782  4923
  400  433.1673 271.6428  11612    93  5293  6319
  401  433.1722 271.6467  11716   104  5831  5885
  402  433.1130 271.6342  11589   127  5851  5738
  403  433.1105 271.6285  11642    53  6444  5198
  404  432.9920 271.6372  11689    47  5419  6270
  405  433.1484 271.5796  11694     5  5435  6259
  406  433.2321 271.6422  11690     4  5839  5851
  407  433.1254 271.6955  11601    89  5762  5839
  408  433.1734 271.6466  11621    20  5744  5877
  409  432.9925 271.4675  11675    54  5343  6332
  410  432.9926 271.4699  11632    43  5856  5776
  411  433.1534 271.5785  11702    70  6527  5175
  412  433.1519 271.5828  11697     5  5798  5899
  413  433.1722 271.6483  11645    52  6461  5184
  414  433.1149 271.6304  11571    74  6498  5073
  415  433.1102 271.6265  11609    38  5781  5828
  416  433.0959 271.4208  11647    38  5339  6308
  417  433.1614 271.5136  11646     1  5234  6412
  418  433.1626 271.5096  11619    27  5820  5799
  419  433.1758 271.6449  11664    45  6508  5156
  420  433.1751 271.5124  11466   198  5745  5721
  421  433.1695 271.6439  11564    98  5444  6120
  422  433.0352 271.4159  11682   118  6702  4980
  423  433.1534 271.5780  11581   101  5226  6355
  424  433.1856 271.5785  11660    79  5416  6244
  425  433.1709 271.6431  11593    67  5781  5812
  426  433.1716 271.5136  11659    66  5377  6282
  427  433.1518 271.4432  11683    24  5752  5931
  428  433.1696 271.6414  11552   131  5729  5823
  429  433.2450 271.5716  11556     4  5371  6185
  430  433.1885 271.5774  11586    30  6433  5153
  431  433.1628 271.5803  11561    25  5773  5788
  432  433.1699 271.6421  11601    40  5418  6183
  433  433.1663 271.5166  11578    23  6449  5129
  434  433.1524 271.5791  11563    15  5804  5759
  435  433.1710 271.6464  11553    10  5209  6344
  436  433.1284 271.6966  11550     3  5203  6347
  437  433.1597 271.5818  11544     6  6394  5150
  438  433.1766 271.6463  11566    22  6423  5143
  439  433.1058 271.5060  11686   120  5783  5903
  440  433.1635 271.5158  11644    42  5385  6259
  441  433.1274 271.6954  11629    15  5363  6266
  442  433.2486 271.5740  11607    22  5707  5900
  443  433.1323 271.6984  11565    42  6410  5155
  444  433.1760 271.6488  11659    94  5187  6472
  445  433.1692 271.6436  11634    25  5708  5926
  446  433.1669 271.5111  11566    68  5360  6206
  447  433.1257 271.6934  11437   129  6412  5025
  448  433.1312 271.6963  11525    88  6370  5155
  449  433.2417 271.6448  11505    20  5709  5796
  450  433.2355 271.6459  11538    33  5676  5862
  451  433.1723 271.6441  11595    57  6430  5165
  452  433.1801 271.5749  11594     1  6414  5180
  453  433.1584 271.5813  11498    96  5754  5744
  454  433.2394 271.6461  11461    37  5284  6177
  455  433.2416 271.6454  11572   111  5703  5869
  456  433.1737 271.6470  11573     1  6391  5182
  457  433.1781 271.5790  11543    30  5159  6384
  458  433.1263 271.6932  11521    22  6315  5206
  459  433.2378 271.6444  11517     4  5166  6351
  460  433.2385 271.6477  11507    10  5722  5785
  461  433.2410 271.6468  11522    15  6376  5146
  462  433.1718 271.6478  11568    46  5724  5844
  463  433.1688 271.6449  11439   129  5719  5720
  464  433.1257 271.6924  11447     8  5686  5761
  465  433.1291 271.7030  11498    51  5646  5852
  466  433.2375 271.6492  11559    61  6382  5177
  467  433.2379 271.6458  11411   148  6429  4982
  468  433.1720 271.6531  11495    84  5116  6379
  469  433.1236 271.6914  11543    48  5180  6363
  470  433.1243 271.6964  11431   112  5686  5745
  471  433.2433 271.7163  11459    28  6376  5083
  472  433.2397 271.6505  11445    14  5116  6329
  473  433.2434 271.6499  11450     5  5133  6317
  474  433.2363 271.6408  11363    87  5671  5692
  475  433.1715 271.6469  11319    44  6355  4964
  476  433.1294 271.6944  11406    87  5252  6154
  477  433.2397 271.6462  11477    71  5329  6148
  478  433.2396 271.6497  11488    11  6336  5152
  479  433.2415 271.6516  11478    10  5108  6370
  480  433.2365 271.6442  11391    87  5645  5746
  481  433.1125 271.6326  11315    76  5229  6086
  482  433.1300 271.6963  11465   150  5127  6338
  483  433.2469 271.7227  11405    60  5131  6274
  484  433.2414 271.6490  11451    46  6412  5039
  485  433.2389 271.6493  11456     5  6381  5075
  486  433.1252 271.6935  11435    21  5308  6127
  487  433.1264 271.6979  11431     4  6339  5092
  488  433.2397 271.6460  11375    56  6344  5031
  489  433.2414 271.6491  11461    86  5190  6271
  490  433.2429 271.6488  11311   150  5669  5642
  491  433.2386 271.6457  11429   118  5257  6172
  492  433.1273 271.6972  11313   116  6341  4972
  493  433.1264 271.6999  11390    77  6310  5080
  494  433.2401 271.6505  11352    38  5648  5704
  495  433.2410 271.6510  11457   105  5616  5841
  496  433.2439 271.6529  11474    17  6340  5134
  497  433.2433 271.7189  11359   115  5213  6146
  498  433.2433 271.7114  11234   125  6294  4940
  499  433.1275 271.6977  11290    56  5238  6052
