# Supplementary material for: Maximum likelihood-based estimation of diffusion coefficient is quick and reliable method for analyzing estradiol actions on surface receptor movements
Source: Front Neuroinform. 2023 Mar 8;17:1005936. doi: 10.3389/fninf.2023.1005936 (PMC10031098; doi:10.3389/fninf.2023.1005936)
Supplement: Supplementary file 3 [file Data_Sheet_3.ZIP › 01-measured/00-Immobile/RoomTemperature/workstate_12_0027.dat]

    0  297.4328 279.1868   7157     0  3446  3711
    1  297.4319 279.1827   7183    26  3438  3745
    2  297.4284 279.1803   7226    43  3424  3802
    3  297.4255 279.1819   7250    24  3705  3545
    4  297.3867 279.2413   7197    53  3580  3617
    5  297.4336 279.1875   7162    35  3569  3593
    6  297.3884 279.3885   7087    75  3680  3407
    7  297.4340 279.1820   7095     8  4204  2891
    8  297.4307 279.1828   7097     2  3753  3344
    9  297.4311 279.1850   7097     0  4220  2877
   10  297.3867 279.2374   7120    23  3595  3525
   11  297.3830 279.3151   7198    78  3410  3788
   12  297.3387 279.3735   7170    28  3357  3813
   13  297.3339 279.2911   7226    56  3613  3613
   14  297.3700 279.2265   7248    22  3734  3514
   15  297.4274 279.1786   7218    30  3579  3639
   16  297.4305 279.1830   7228    10  3648  3580
   17  297.4293 279.1857   7303    75  3389  3914
   18  297.3399 279.2902   7369    66  3631  3738
   19  297.3398 279.2912   7265   104  3665  3600
   20  297.3674 279.2249   7242    23  3626  3616
   21  297.3699 279.2276   7266    24  3695  3571
   22  297.4262 279.1826   7275     9  4204  3071
   23  297.4222 279.2588   7271     4  4145  3126
   24  297.3953 279.2500   7314    43  3397  3917
   25  297.3384 279.2929   7290    24  3453  3837
   26  297.3839 279.2368   7278    12  3410  3868
   27  297.4292 279.1826   7245    33  4178  3067
   28  297.4316 279.1904   7227    18  3589  3638
   29  297.4218 279.2561   7163    64  3632  3531
   30  297.4320 279.1844   7207    44  3585  3622
   31  297.3845 279.2376   7208     1  3535  3673
   32  297.3825 279.2360   7160    48  3696  3464
   33  297.3352 279.3770   7177    17  3532  3645
   34  297.2818 279.4161   7198    21  3653  3545
   35  297.3395 279.2929   7171    27  3702  3469
   36  297.3382 279.2922   7236    65  3717  3519
   37  297.4294 279.1842   7186    50  3420  3766
   38  297.3277 279.2814   7176    10  4132  3044
   39  297.2895 279.3443   7139    37  3358  3781
   40  297.3375 279.2935   7164    25  3555  3609
   41  297.3349 279.2898   7159     5  4122  3037
   42  297.3252 279.3613   7219    60  3646  3573
   43  297.4310 279.1857   7169    50  3547  3622
   44  297.4272 279.1809   7121    48  4125  2996
   45  297.4292 279.1844   7221   100  3530  3691
   46  297.4320 279.1873   7164    57  3325  3839
   47  297.4359 279.1836   7206    42  3472  3734
   48  297.4296 279.1822   7159    47  3554  3605
   49  297.3861 279.2390   7176    17  3497  3679
   50  297.3621 279.1665   7152    24  3641  3511
   51  297.4256 279.1843   7157     5  3532  3625
   52  297.2803 279.4183   7146    11  3542  3604
   53  297.2813 279.4158   7110    36  3478  3632
   54  297.3783 279.3115   7060    50  4065  2995
   55  297.3758 279.3111   7012    48  3541  3471
   56  297.3743 279.3113   7054    42  3335  3719
   57  297.3361 279.2914   7158   104  3484  3674
   58  297.3451 279.3629   7056   102  3595  3461
   59  297.3881 279.3900   7082    26  4060  3022
   60  297.3883 279.2401   7114    32  3595  3519
   61  297.3774 279.3088   7016    98  3459  3557
   62  297.3867 279.2386   6960    56  3212  3748
   63  297.4219 279.2551   7039    79  3491  3548
   64  297.4339 279.3276   6959    80  3596  3363
   65  297.3908 279.3894   7051    92  3475  3576
   66  297.3904 279.3887   7028    23  3610  3418
   67  297.3888 279.2408   7083    55  4047  3036
   68  297.3745 279.2309   7046    37  3242  3804
   69  297.4291 279.3295   6973    73  4008  2965
   70  297.3474 279.4508   7039    66  3219  3820
   71  297.3476 279.4521   7050    11  3364  3686
   72  297.3794 279.3148   7029    21  3539  3490
   73  297.3874 279.2402   6994    35  3287  3707
   74  297.2806 279.4156   6990     4  3455  3535
   75  297.2802 279.4158   7008    18  3560  3448
   76  297.3448 279.4503   7036    28  3288  3748
   77  297.3895 279.3902   6980    56  3488  3492
   78  297.3386 279.3784   7075    95  3216  3859
   79  297.3425 279.3770   7050    25  3400  3650
   80  297.2820 279.4167   7024    26  3442  3582
   81  297.2876 279.4917   6994    30  3180  3814
   82  297.3827 279.3867   6909    85  3360  3549
   83  297.3854 279.3894   6889    20  3374  3515
   84  297.2871 279.4929   6998   109  3426  3572
   85  297.2872 279.4955   6956    42  3501  3455
   86  297.3836 279.3863   6906    50  3451  3455
   87  297.3867 279.3880   6952    46  3476  3476
   88  297.3816 279.3151   6900    52  3915  2985
   89  297.4334 279.1890   6961    61  3947  3014
   90  297.3866 279.3897   6873    88  4006  2867
   91  297.2864 279.4903   6970    97  3342  3628
   92  297.3813 279.3880   6851   119  3428  3423
   93  297.2821 279.4179   7003   152  3437  3566
   94  297.3883 279.3900   6824   179  3328  3496
   95  297.3877 279.3910   6865    41  3344  3521
   96  297.3920 279.2490   7069   204  3393  3676
   97  297.2872 279.4905   6949   120  3560  3389
   98  297.3276 279.4306   6976    27  3519  3457
   99  297.3445 279.4504   6875   101  3393  3482
  100  297.3807 279.3142   6856    19  3446  3410
  101  297.3878 279.3916   6867    11  3152  3715
  102  297.3337 279.4335   6896    29  3520  3376
  103  297.2882 279.4922   6881    15  3203  3678
  104  297.2822 279.4173   7001   120  3305  3696
  105  297.3851 279.3882   6998     3  3491  3507
  106  297.3801 279.3136   6864   134  3550  3314
  107  297.3868 279.3914   6818    46  3342  3476
  108  297.3410 279.3766   6942   124  3316  3626
  109  297.3770 279.3099   6862    80  3342  3520
  110  297.3750 279.3115   6867     5  3178  3689
  111  297.3860 279.3878   6809    58  3098  3711
  112  297.3451 279.4524   6850    41  3320  3530
  113  297.3445 279.4502   6775    75  3274  3501
  114  297.2859 279.4913   6801    26  3289  3512
  115  297.2831 279.4173   6895    94  3395  3500
  116  297.3784 279.3132   6772   123  3097  3675
  117  297.3900 279.3879   6825    53  3276  3549
  118  297.3873 279.3871   6810    15  3407  3403
  119  297.3838 279.3851   6818     8  3277  3541
  120  297.3848 279.3854   6847    29  3353  3494
  121  297.3836 279.3881   6788    59  3220  3568
  122  297.3782 279.3140   6842    54  3505  3337
  123  297.2918 279.4953   6807    35  3101  3706
  124  297.3438 279.4499   6796    11  3084  3712
  125  297.4314 279.3300   6832    36  3246  3586
  126  297.3776 279.3111   6841     9  3283  3558
  127  297.3774 279.3112   6854    13  3277  3577
  128  297.2835 279.4202   6818    36  3332  3486
  129  297.3872 279.2416   6858    40  3486  3372
  130  297.3869 279.3895   6747   111  3890  2857
  131  297.2902 279.4917   6801    54  3253  3548
  132  297.3211 279.4316   6725    76  3867  2858
  133  297.3735 279.3102   6810    85  3251  3559
  134  297.3766 279.3140   6752    58  3443  3309
  135  297.3855 279.3900   6710    42  3849  2861
  136  297.3886 279.3890   6716     6  3269  3447
  137  297.2911 279.4926   6730    14  3042  3688
  138  297.3855 279.3874   6674    56  3814  2860
  139  297.3171 279.3575   6772    98  3295  3477
  140  297.2880 279.4929   6802    30  3171  3631
  141  297.2892 279.4932   6701   101  3777  2924
  142  297.3864 279.3891   6701     0  3807  2894
  143  297.3815 279.3851   6721    20  3201  3520
  144  297.3750 279.3132   6750    29  3219  3531
  145  297.3818 279.3858   6833    83  3194  3639
  146  297.3436 279.4512   6789    44  3204  3585
  147  297.2875 279.4923   6725    64  3042  3683
  148  297.3867 279.3912   6695    30  3261  3434
  149  297.3757 279.3127   6713    18  3106  3607
  150  297.3745 279.3134   6700    13  3202  3498
  151  297.3843 279.3880   6683    17  3381  3302
  152  297.3832 279.3900   6669    14  3326  3343
  153  297.2898 279.4975   6714    45  3799  2915
  154  297.3465 279.4531   6721     7  3323  3398
  155  297.3838 279.3932   6756    35  3238  3518
  156  297.3794 279.3879   6638   118  3220  3418
  157  297.2783 279.4158   6825   187  3341  3484
  158  297.3870 279.3893   6774    51  3218  3556
  159  297.3471 279.4553   6695    79  3042  3653
  160  297.3888 279.3941   6664    31  3439  3225
  161  297.3457 279.4554   6663     1  3267  3396
  162  297.3826 279.3904   6679    16  3261  3418
  163  297.2865 279.4944   6684     5  3228  3456
  164  297.3834 279.3877   6641    43  3260  3381
  165  297.3886 279.6051   6692    51  3334  3358
  166  297.3874 279.3960   6642    50  3207  3435
  167  297.3862 279.3909   6621    21  2931  3690
  168  297.3419 279.4515   6653    32  3014  3639
  169  297.3464 279.4522   6602    51  3347  3255
  170  297.3868 279.3899   6640    38  3228  3412
  171  297.3896 279.3899   6577    63  2990  3587
  172  297.3879 279.3904   6573     4  3730  2843
  173  297.3408 279.4519   6587    14  3118  3469
  174  297.2859 279.4915   6569    18  3284  3285
  175  297.2893 279.4960   6592    23  2947  3645
  176  297.3481 279.4536   6614    22  3181  3433
  177  297.3853 279.3937   6656    42  3201  3455
  178  297.3848 279.3913   6631    25  3157  3474
  179  297.3849 279.3881   6619    12  3279  3340
  180  297.2868 279.4964   6598    21  3235  3363
  181  297.2889 279.4943   6567    31  3262  3305
  182  297.3881 279.3917   6554    13  3158  3396
  183  297.4505 279.4356   6511    43  3121  3390
  184  297.4483 279.4355   6469    42  3150  3319
  185  297.3424 279.4513   6514    45  3268  3246
  186  297.2844 279.4930   6565    51  3148  3417
  187  297.2871 279.4953   6533    32  3262  3271
  188  297.3841 279.3905   6555    22  3178  3377
  189  297.4486 279.4384   6522    33  3257  3265
  190  297.2872 279.4976   6605    83  3133  3472
  191  297.2868 279.4960   6578    27  3172  3406
  192  297.2878 279.4960   6619    41  3278  3341
  193  297.2881 279.4989   6581    38  3014  3567
  194  297.2896 279.4991   6553    28  3154  3399
  195  297.4495 279.4397   6516    37  3661  2855
  196  297.3469 279.4554   6523     7  3165  3358
  197  297.2853 279.4965   6515     8  2949  3566
  198  297.3802 279.3892   6388   127  3197  3191
  199  297.3872 279.3952   6464    76  3102  3362
  200  297.4483 279.4371   6466     2  3706  2760
  201  297.3469 279.4575   6495    29  3187  3308
  202  297.2898 279.4950   6484    11  3058  3426
  203  297.2869 279.4954   6473    11  3005  3468
  204  297.3441 279.4515   6482     9  3075  3407
  205  297.3445 279.4554   6432    50  3136  3296
  206  297.3873 279.3931   6439     7  3238  3201
  207  297.4069 279.4979   6476    37  3039  3437
  208  297.4059 279.4979   6395    81  3060  3335
  209  297.2878 279.4933   6423    28  3095  3328
  210  297.2857 279.4953   6504    81  3674  2830
  211  297.3856 279.3878   6410    94  3232  3178
  212  297.4476 279.4369   6391    19  3210  3181
  213  297.4051 279.4971   6413    22  3682  2731
  214  297.3491 279.4528   6486    73  3068  3418
  215  297.3859 279.3914   6394    92  3040  3354
  216  297.3846 279.3892   6438    44  3057  3381
  217  297.3867 279.3923   6445     7  3048  3397
  218  297.3472 279.4519   6510    65  3077  3433
  219  297.3872 279.3918   6482    28  3208  3274
  220  297.4049 279.4957   6445    37  3074  3371
  221  297.3266 279.4335   6396    49  3030  3366
  222  297.3840 279.3904   6374    22  2989  3385
  223  297.3859 279.3907   6418    44  3108  3310
  224  297.3483 279.5412   6428    10  3047  3381
  225  297.4070 279.4962   6381    47  2936  3445
  226  297.3850 279.3898   6358    23  3077  3281
  227  297.3844 279.3941   6368    10  3206  3162
  228  297.4459 279.4354   6383    15  3048  3335
  229  297.4456 279.4366   6372    11  3122  3250
  230  297.4920 279.4966   6361    11  2888  3473
  231  297.3879 279.3897   6307    54  2941  3366
  232  297.3437 279.4534   6331    24  3111  3220
  233  297.3838 279.3893   6339     8  3035  3304
  234  297.3852 279.3907   6374    35  3007  3367
  235  297.3847 279.3907   6331    43  3661  2670
  236  297.4468 279.5590   6364    33  2911  3453
  237  297.4475 279.4342   6320    44  3587  2733
  238  297.4489 279.4348   6271    49  3092  3179
  239  297.3856 279.3937   6267     4  2832  3435
  240  297.3440 279.4562   6307    40  2833  3474
  241  297.3890 279.6012   6407   100  3127  3280
  242  297.3873 279.6021   6381    26  3487  2894
  243  297.4933 279.4962   6293    88  3062  3231
  244  297.4463 279.4357   6308    15  3089  3219
  245  297.3863 279.3913   6323    15  3048  3275
  246  297.3415 279.5435   6303    20  3519  2784
  247  297.4479 279.5593   6295     8  3050  3245
  248  297.4468 279.5620   6249    46  2855  3394
  249  297.4471 279.4381   6237    12  2983  3254
  250  297.4448 279.4371   6221    16  3101  3120
  251  297.3404 279.4546   6277    56  2850  3427
  252  297.3861 279.6014   6298    21  2840  3458
  253  297.3855 279.6015   6214    84  2982  3232
  254  297.3441 279.4565   6229    15  3477  2752
  255  297.3872 279.3909   6272    43  3119  3153
  256  297.3436 279.4519   6308    36  3083  3225
  257  297.3452 279.4530   6254    54  3015  3239
  258  297.4490 279.5603   6250     4  2899  3351
  259  297.4056 279.4995   6261    11  2978  3283
  260  297.4037 279.4996   6251    10  2959  3292
  261  297.4043 279.4991   6132   119  2962  3170
  262  297.4466 279.4362   6158    26  3466  2692
  263  297.3451 279.5425   6286   128  2855  3431
  264  297.4468 279.5609   6206    80  3409  2797
  265  297.4924 279.4969   6110    96  3023  3087
  266  297.4520 279.4366   6177    67  3033  3144
  267  297.4507 279.4323   6206    29  3007  3199
  268  297.4465 279.4346   6114    92  2803  3311
  269  297.3862 279.6012   6180    66  3015  3165
  270  297.4503 279.4355   6234    54  2837  3397
  271  297.4942 279.5012   6134   100  3010  3124
  272  297.4503 279.4367   6204    70  2719  3485
  273  297.4981 279.4975   6196     8  2811  3385
  274  297.4482 279.4334   6201     5  3437  2764
  275  297.4037 279.4964   6219    18  2987  3232
  276  297.4502 279.4347   6185    34  2990  3195
  277  297.4479 279.4356   6106    79  2867  3239
  278  297.4512 279.4359   6157    51  3069  3088
  279  297.4937 279.4973   6073    84  3535  2538
  280  297.4878 279.4958   6139    66  2993  3146
  281  297.4463 279.5606   6186    47  2914  3272
  282  297.4915 279.4983   6180     6  3473  2707
  283  297.4503 279.4381   6265    85  2967  3298
  284  297.4485 279.4373   6239    26  2887  3352
  285  297.4490 279.5591   6242     3  2887  3355
  286  297.4484 279.4364   6193    49  2789  3404
  287  297.4486 279.5610   6224    31  2972  3252
  288  297.4495 279.4346   6179    45  2954  3225
  289  297.4984 279.4982   6124    55  2907  3217
  290  297.4967 279.4979   6168    44  3512  2656
  291  297.4932 279.4967   6121    47  2944  3177
  292  297.4451 279.4343   6140    19  2799  3341
  293  297.4916 279.4991   6075    65  3014  3061
  294  297.4490 279.4341   6114    39  2926  3188
  295  297.4486 279.4346   6149    35  2870  3279
  296  297.4930 279.4967   6105    44  3489  2616
  297  297.4484 279.4332   6210   105  2696  3514
  298  297.4473 279.4345   6133    77  2873  3260
  299  297.4465 279.4323   6104    29  2867  3237
  300  297.4467 279.4376   6171    67  2868  3303
  301  297.4916 279.5019   6173     2  2909  3264
  302  297.4488 279.5640   6129    44  3435  2694
  303  297.4902 279.4964   6114    15  2887  3227
  304  297.4444 279.4343   6113     1  2768  3345
  305  297.4444 279.4350   6058    55  2708  3350
  306  297.4935 279.5014   6140    82  2798  3342
  307  297.4943 279.4976   6156    16  2817  3339
  308  297.4935 279.4975   6121    35  2896  3225
  309  297.4899 279.4965   6149    28  2817  3332
  310  297.4481 279.4324   6104    45  2914  3190
  311  297.4466 279.4323   6034    70  2906  3128
  312  297.4900 279.4962   6056    22  2816  3240
  313  297.4477 279.5610   6017    39  2783  3234
  314  297.3839 279.3905   6093    76  2851  3242
  315  297.4458 279.4327   6023    70  2793  3230
  316  297.4445 279.4375   6016     7  2686  3330
  317  297.4912 279.4999   5994    22  2843  3151
  318  297.4957 279.5002   6027    33  2793  3234
  319  297.4472 279.5601   6088    61  2929  3159
  320  297.4919 279.4957   5999    89  2883  3116
  321  297.4919 279.4945   5934    65  2925  3009
  322  297.4464 279.4366   5962    28  2854  3108
  323  297.4908 279.4971   5992    30  2775  3217
  324  297.4934 279.4964   5942    50  2791  3151
  325  297.4922 279.4959   6002    60  3373  2629
  326  297.4945 279.4985   5956    46  2930  3026
  327  297.4454 279.4327   5968    12  2783  3185
  328  297.4475 279.4336   5963     5  2949  3014
  329  297.4937 279.4971   6001    38  2775  3226
  330  297.4961 279.4973   6019    18  2905  3114
  331  297.4956 279.4973   6024     5  2861  3163
  332  297.4498 279.4361   6053    29  2763  3290
  333  297.3854 279.3878   6010    43  2677  3333
  334  297.4476 279.4326   5953    57  2779  3174
  335  297.4921 279.4977   5982    29  2929  3053
  336  297.4923 279.5006   6101   119  2866  3235
  337  297.4946 279.5017   6064    37  2867  3197
  338  297.4940 279.5002   5957   107  2813  3144
  339  297.4930 279.4968   5964     7  2833  3131
  340  297.4918 279.4970   5984    20  2628  3356
  341  297.4913 279.4995   5967    17  3369  2598
  342  297.4962 279.4990   5981    14  2924  3057
  343  297.4935 279.5008   6031    50  3249  2782
  344  297.4498 279.4349   6010    21  2883  3127
  345  297.4904 279.4994   5964    46  2744  3220
  346  297.4913 279.4973   6004    40  2687  3317
  347  297.4506 279.5598   6045    41  2815  3230
  348  297.4931 279.4988   5790   255  2740  3050
  349  297.4962 279.5010   5902   112  3217  2685
  350  297.4485 279.4346   5861    41  2900  2961
  351  297.4473 279.5621   5921    60  3312  2609
  352  297.4929 279.4998   5942    21  2829  3113
  353  297.4937 279.4994   5950     8  3350  2600
  354  297.4992 279.5034   5906    44  2684  3222
  355  297.4940 279.4994   5913     7  2750  3163
  356  297.4905 279.5003   5925    12  2726  3199
  357  297.4947 279.4980   5910    15  2765  3145
  358  297.4450 279.5607   5931    21  2913  3018
  359  297.4961 279.5008   5951    20  2664  3287
  360  297.4964 279.5014   6032    81  2691  3341
  361  297.4930 279.5034   5936    96  2623  3313
  362  297.4910 279.5000   5927     9  2656  3271
  363  297.4472 279.4356   5964    37  2724  3240
  364  297.4485 279.5623   5911    53  2678  3233
  365  297.4911 279.5015   5879    32  2849  3030
  366  297.4960 279.5022   5912    33  2743  3169
  367  297.4974 279.5042   5889    23  2660  3229
  368  297.4935 279.4975   5832    57  2669  3163
  369  297.4912 279.4982   5864    32  2825  3039
  370  297.4967 279.5005   5883    19  2853  3030
  371  297.4951 279.5029   5889     6  2849  3040
  372  297.4979 279.5014   5882     7  2820  3062
  373  297.4946 279.4990   5815    67  2598  3217
  374  297.4985 279.4967   5810     5  2627  3183
  375  297.4946 279.4999   5774    36  2590  3184
  376  297.4953 279.4995   5844    70  3248  2596
  377  297.4991 279.5015   5857    13  2764  3093
  378  297.4976 279.5010   5796    61  2738  3058
  379  297.4989 279.4994   5759    37  2785  2974
  380  297.4971 279.4989   5790    31  2779  3011
  381  297.4953 279.5001   5854    64  2688  3166
  382  297.4952 279.5006   5772    82  2693  3079
  383  297.4996 279.5004   5732    40  2736  2996
  384  297.4986 279.4972   5768    36  2768  3000
  385  297.4943 279.5021   5787    19  2616  3171
  386  297.4928 279.5022   5771    16  2590  3181
  387  297.4917 279.4963   5720    51  2701  3019
  388  297.4974 279.4996   5748    28  2520  3228
  389  297.4985 279.5012   5697    51  2717  2980
  390  297.4974 279.4971   5706     9  2704  3002
  391  297.4970 279.5006   5703     3  2712  2991
  392  297.4933 279.4986   5667    36  2733  2934
  393  297.4962 279.5004   5787   120  2730  3057
  394  297.4978 279.5000   5706    81  2724  2982
  395  297.4956 279.5005   5815   109  2706  3109
  396  297.4976 279.4993   5733    82  2784  2949
  397  297.4947 279.4991   5739     6  2624  3115
  398  297.4947 279.5010   5744     5  2725  3019
  399  297.4916 279.4994   5643   101  2720  2923
  400  297.4966 279.5019   5802   159  3119  2683
  401  297.4971 279.5000   5733    69  3153  2580
  402  297.4974 279.4996   5721    12  2614  3107
  403  297.4955 279.4984   5711    10  2673  3038
  404  297.4941 279.4963   5611   100  2688  2923
  405  297.4935 279.4964   5676    65  2635  3041
  406  297.4969 279.4989   5640    36  2648  2992
  407  297.4959 279.5051   5684    44  2657  3027
  408  297.4945 279.5010   5684     0  2634  3050
  409  297.4925 279.4994   5630    54  2756  2874
  410  297.4960 279.4979   5603    27  2711  2892
  411  297.4963 279.4996   5662    59  3145  2517
  412  297.4960 279.5019   5663     1  2680  2983
  413  297.4987 279.4992   5692    29  2582  3110
  414  297.4993 279.5016   5681    11  2624  3057
  415  297.4963 279.4970   5679     2  2716  2963
  416  297.4932 279.4990   5624    55  3122  2502
  417  297.4930 279.5020   5697    73  2655  3042
  418  297.4970 279.5009   5722    25  2470  3252
  419  297.4986 279.5026   5661    61  2773  2888
  420  297.4975 279.4982   5702    41  2671  3031
  421  297.4952 279.4981   5630    72  2665  2965
  422  297.4952 279.4951   5646    16  2559  3087
  423  297.4923 279.5012   5600    46  2667  2933
  424  297.4973 279.5001   5612    12  2673  2939
  425  297.4986 279.5021   5608     4  2677  2931
  426  297.4952 279.5015   5542    66  2659  2883
  427  297.4928 279.4982   5581    39  2688  2893
  428  297.4929 279.5019   5619    38  2696  2923
  429  297.4982 279.5003   5590    29  2696  2894
  430  297.4971 279.5022   5550    40  2629  2921
  431  297.4974 279.5038   5596    46  2506  3090
  432  297.4933 279.5018   5623    27  2477  3146
  433  297.4916 279.5028   5596    27  2621  2975
  434  297.4942 279.5017   5526    70  2712  2814
  435  297.4963 279.5033   5571    45  2494  3077
  436  297.4964 279.5035   5621    50  2648  2973
  437  297.4984 279.5022   5559    62  2974  2585
  438  297.4962 279.5036   5515    44  2470  3045
  439  297.4925 279.5020   5538    23  2538  3000
  440  297.4935 279.5019   5612    74  2623  2989
  441  297.4952 279.5032   5537    75  2616  2921
  442  297.4971 279.5054   5577    40  2636  2941
  443  297.4953 279.5071   5554    23  2598  2956
  444  297.4972 279.5018   5500    54  2591  2909
  445  297.4955 279.5036   5539    39  2495  3044
  446  297.4953 279.5005   5496    43  2670  2826
  447  297.4965 279.5021   5555    59  2631  2924
  448  297.4967 279.5041   5549     6  2567  2982
  449  297.4523 279.5679   5643    94  2605  3038
  450  297.4995 279.5054   5554    89  2570  2984
  451  297.4969 279.5031   5647    93  3006  2641
  452  297.4948 279.5027   5619    28  2656  2963
  453  297.4505 279.5687   5546    73  2543  3003
  454  297.4981 279.5074   5606    60  2607  2999
  455  297.5009 279.5058   5554    52  2691  2863
  456  297.4962 279.5022   5573    19  2998  2575
  457  297.4513 279.5656   5624    51  2567  3057
  458  297.4961 279.5049   5574    50  2363  3211
  459  297.5007 279.5066   5529    45  2383  3146
  460  297.5006 279.5063   5577    48  2553  3024
  461  297.5498 279.5703   5563    14  2566  2997
  462  297.4977 279.5023   5572     9  2370  3202
  463  297.4944 279.5021   5512    60  2554  2958
  464  297.4978 279.5088   5554    42  2367  3187
  465  297.4980 279.5074   5578    24  2935  2643
  466  297.5013 279.5057   5528    50  2407  3121
  467  297.4994 279.5072   5503    25  2631  2872
  468  297.4988 279.5058   5572    69  2608  2964
  469  297.4945 279.5058   5576     4  2573  3003
  470  297.4994 279.5036   5568     8  2523  3045
  471  297.4528 279.5689   5594    26  2643  2951
  472  297.4987 279.5078   5493   101  2483  3010
  473  297.4989 279.5059   5605   112  2532  3073
  474  297.5004 279.5016   5595    10  2513  3082
  475  297.4979 279.5007   5597     2  2568  3029
  476  297.4973 279.5038   5577    20  2524  3053
  477  297.4998 279.5060   5517    60  2551  2966
  478  297.5018 279.5043   5548    31  2922  2626
  479  297.4992 279.5083   5463    85  2486  2977
  480  297.4967 279.5001   5488    25  2537  2951
  481  297.4969 279.4995   5446    42  2525  2921
  482  297.5012 279.5022   5498    52  2281  3217
  483  297.5009 279.5071   5448    50  2551  2897
  484  297.5003 279.5047   5438    10  2530  2908
  485  297.5027 279.5019   5492    54  2868  2624
  486  297.4976 279.4996   5523    31  2492  3031
  487  297.4945 279.5025   5501    22  2538  2963
  488  297.4989 279.5062   5456    45  2609  2847
  489  297.4995 279.5032   5506    50  2637  2869
  490  297.5004 279.5063   5453    53  2838  2615
  491  297.4971 279.5048   5391    62  2610  2781
  492  297.4957 279.5031   5421    30  2495  2926
  493  297.4951 279.5036   5536   115  2569  2967
  494  297.4989 279.5041   5481    55  2282  3199
  495  297.5011 279.5044   5484     3  2505  2979
  496  297.5044 279.5064   5388    96  2470  2918
  497  297.5009 279.5047   5394     6  2533  2861
  498  297.4967 279.5023   5454    60  2570  2884
  499  297.4963 279.5046   5449     5  2552  2897
