# Supplementary material for: Maximum likelihood-based estimation of diffusion coefficient is quick and reliable method for analyzing estradiol actions on surface receptor movements
Source: Front Neuroinform. 2023 Mar 8;17:1005936. doi: 10.3389/fninf.2023.1005936 (PMC10031098; doi:10.3389/fninf.2023.1005936)
Supplement: Supplementary file 3 [file Data_Sheet_3.ZIP › 01-measured/00-Immobile/RoomTemperature/workstate_12_0032.dat]

    0  490.8501 350.2856  12657     0  8519  4138
    1  490.7951 350.2012  12706    49  8479  4227
    2  490.7939 350.2002  12634    72  6946  5688
    3  490.7830 350.1328  12670    36  7609  5061
    4  490.8278 350.2165  12778   108  6885  5893
    5  490.8500 350.2873  12778     0  6949  5829
    6  490.7842 350.1367  12703    75  7688  5015
    7  490.8441 350.2820  12735    32  7670  5065
    8  490.7850 350.1322  12790    55  8525  4265
    9  490.7790 350.1347  12749    41  7650  5099
   10  490.7378 350.0848  12833    84  7025  5808
   11  490.8478 350.2860  12709   124  8450  4259
   12  490.8677 350.2175  12791    82  8529  4262
   13  490.8452 350.2827  12726    65  7648  5078
   14  490.8414 350.2813  12732     6  6949  5783
   15  490.6706 350.1043  12778    46  7632  5146
   16  490.8487 350.1480  12715    63  6985  5730
   17  490.8489 350.2865  12713     2  7665  5048
   18  490.8489 350.2878  12660    53  7610  5050
   19  490.9116 350.1661  12808   148  8521  4287
   20  490.7938 350.2013  12687   121  7737  4950
   21  490.7811 350.1314  12685     2  8533  4152
   22  490.6734 350.1025  12756    71  7699  5057
   23  490.8495 350.1537  12700    56  7626  5074
   24  490.7801 350.2747  12670    30  7746  4924
   25  490.8509 350.2830  12663     7  7584  5079
   26  490.8030 350.0983  12791   128  7563  5228
   27  490.8490 350.1510  12784     7  7668  5116
   28  490.7965 350.2018  12657   127  7704  4953
   29  490.8496 350.2871  12685    28  6853  5832
   30  490.8460 350.2846  12718    33  7670  5048
   31  490.7815 350.1340  12722     4  6974  5748
   32  490.7804 350.1344  12637    85  8474  4163
   33  490.8489 350.1496  12656    19  6986  5670
   34  490.8451 350.2847  12742    86  8458  4284
   35  490.8667 350.2177  12728    14  7643  5085
   36  490.8641 350.2142  12651    77  8382  4269
   37  490.8661 350.2123  12655     4  8362  4293
   38  490.8484 350.1481  12697    42  7648  5049
   39  490.6916 350.2224  12595   102  8444  4151
   40  490.8644 350.2166  12710   115  7675  5035
   41  490.8976 350.2305  12526   184  7505  5021
   42  490.8685 350.2165  12612    86  6867  5745
   43  490.8657 350.2162  12586    26  6876  5710
   44  490.7820 350.1321  12647    61  8334  4313
   45  490.7863 350.1361  12704    57  7667  5037
   46  490.8652 350.2139  12636    68  7534  5102
   47  490.9145 350.1647  12624    12  6802  5822
   48  490.9174 350.1650  12508   116  8219  4289
   49  490.8505 350.1509  12670   162  7574  5096
   50  490.7839 350.1364  12647    23  6847  5800
   51  490.7797 350.2711  12466   181  7624  4842
   52  490.8417 350.3561  12485    19  7569  4916
   53  490.8667 350.2180  12485     0  8341  4144
   54  490.8464 350.2858  12485     0  6775  5710
   55  490.7962 350.2007  12474    11  7558  4916
   56  490.8473 350.1487  12624   150  8320  4304
   57  490.8436 350.2849  12639    15  7601  5038
   58  490.8458 350.2848  12603    36  7541  5062
   59  490.8474 350.2825  12527    76  7493  5034
   60  490.8690 350.2152  12569    42  8268  4301
   61  490.8485 350.1479  12610    41  7485  5125
   62  490.7755 350.2710  12572    38  6815  5757
   63  490.7773 350.2724  12542    30  8272  4270
   64  490.8654 350.2162  12564    22  8227  4337
   65  490.8514 350.2829  12451   113  7424  5027
   66  490.8427 350.2848  12454     3  7656  4798
   67  490.7061 350.2931  12511    57  8251  4260
   68  490.7758 350.2730  12469    42  8159  4310
   69  490.7756 350.2721  12424    45  8186  4238
   70  490.8464 350.3577  12519    95  6755  5764
   71  490.8529 350.2855  12403   116  7479  4924
   72  490.8472 350.2864  12472    69  7581  4891
   73  490.7782 350.3094  12488    16  6769  5719
   74  490.7760 350.2676  12476    12  7458  5018
   75  490.7958 350.2041  12559    83  8228  4331
   76  490.8669 350.2139  12485    74  6680  5805
   77  490.9038 350.2331  12509    24  6809  5700
   78  490.8450 350.2863  12605    96  7432  5173
   79  490.8449 350.2849  12478   127  7599  4879
   80  490.9147 350.1666  12456    22  6804  5652
   81  490.7771 350.2761  12479    23  8137  4342
   82  490.8476 350.2858  12489    10  8180  4309
   83  490.8488 350.2904  12463    26  7380  5083
   84  490.8458 350.2850  12483    20  7612  4871
   85  490.8470 350.2825  12382   101  7444  4938
   86  490.8418 350.2836  12487   105  6771  5716
   87  490.8995 350.2315  12477    10  6653  5824
   88  490.8460 350.2862  12438    39  7350  5088
   89  490.8496 350.2849  12504    66  7498  5006
   90  490.8452 350.2895  12511     7  6677  5834
   91  490.7778 350.2704  12479    32  7436  5043
   92  490.8399 350.2870  12468    11  7423  5045
   93  490.8393 350.3539  12447    21  7571  4876
   94  490.9001 350.3314  12468    21  8234  4234
   95  490.8514 350.2892  12412    56  8195  4217
   96  490.8464 350.2844  12454    42  7536  4918
   97  490.8440 350.2861  12467    13  8209  4258
   98  490.8636 350.2161  12472     5  6724  5748
   99  490.8464 350.2887  12480     8  7527  4953
  100  490.8472 350.2883  12459    21  7520  4939
  101  490.9023 350.3342  12372    87  6655  5717
  102  490.8452 350.2876  12448    76  6743  5705
  103  490.8439 350.2833  12408    40  7373  5035
  104  490.8486 350.2871  12421    13  7513  4908
  105  490.7074 350.2956  12344    77  8251  4093
  106  490.8513 350.2883  12279    65  7500  4779
  107  490.9049 350.3324  12438   159  6610  5828
  108  490.8514 350.2906  12477    39  7290  5187
  109  490.7772 350.2763  12334   143  7481  4853
  110  490.7748 350.2750  12407    73  8176  4231
  111  490.7783 350.3107  12380    27  8156  4224
  112  490.9646 350.4272  12273   107  8180  4093
  113  490.8455 350.3566  12290    17  6594  5696
  114  490.8439 350.3569  12328    38  6624  5704
  115  490.8482 350.2872  12249    79  7356  4893
  116  490.8474 350.2863  12350   101  6661  5689
  117  490.8512 350.2893  12271    79  7237  5034
  118  490.8498 350.3614  12227    44  7382  4845
  119  490.8503 350.2862  12265    38  8193  4072
  120  490.8496 350.2863  12253    12  8209  4044
  121  490.8428 350.2887  12329    76  8160  4169
  122  490.7056 350.2968  12241    88  6608  5633
  123  490.8410 350.3614  12280    39  6550  5730
  124  490.8508 350.2857  12231    49  7282  4949
  125  490.8492 350.2858  12197    34  6585  5612
  126  490.8412 350.3564  12226    29  7341  4885
  127  490.8426 350.2826  12254    28  7282  4972
  128  490.7082 350.2961  12234    20  7301  4933
  129  490.8487 350.2871  12287    53  6591  5696
  130  490.8526 350.3595  12297    10  8129  4168
  131  490.8474 350.2874  12296     1  7382  4914
  132  490.8460 350.2862  12268    28  7359  4909
  133  490.8448 350.2855  12233    35  6523  5710
  134  490.7098 350.2962  12272    39  8053  4219
  135  490.8507 350.2887  12209    63  7287  4922
  136  490.8439 350.3634  12251    42  7184  5067
  137  490.8467 350.3598  12044   207  8078  3966
  138  490.8463 350.3562  12191   147  7324  4867
  139  490.8449 350.2855  12150    41  7398  4752
  140  490.8498 350.2904  12143     7  6539  5604
  141  490.8506 350.3607  12125    18  7328  4797
  142  490.8472 350.3607  12090    35  7338  4752
  143  490.8450 350.3607  12101    11  7197  4904
  144  490.8426 350.2850  12179    78  8058  4121
  145  490.7054 350.2951  12098    81  6593  5505
  146  490.7778 350.2764  12213   115  6516  5697
  147  490.8474 350.3649  12052   161  6509  5543
  148  490.8494 350.3629  12130    78  7284  4846
  149  490.8463 350.3568  12150    20  8111  4039
  150  490.7720 350.3805  12116    34  8129  3987
  151  490.7767 350.2730  12218   102  6565  5653
  152  490.8487 350.3580  12097   121  8003  4094
  153  490.8469 350.3567  12107    10  6511  5596
  154  490.8507 350.3588  12033    74  6476  5557
  155  490.8487 350.3594  12172   139  7255  4917
  156  490.8480 350.2867  12148    24  7309  4839
  157  490.8457 350.3534  12025   123  6482  5543
  158  490.8467 350.3560  12117    92  7267  4850
  159  490.8488 350.3601  12106    11  7299  4807
  160  490.8509 350.3598  12084    22  6545  5539
  161  490.8954 350.4054  12098    14  8020  4078
  162  490.7067 350.2976  12107     9  6616  5491
  163  490.8468 350.3599  12112     5  7221  4891
  164  490.8480 350.3605  12081    31  7154  4927
  165  490.8472 350.3644  12067    14  6439  5628
  166  490.8502 350.3617  12062     5  7180  4882
  167  490.8483 350.2914  12002    60  7989  4013
  168  490.7805 350.2757  12027    25  7187  4840
  169  490.7737 350.3490  12059    32  8051  4008
  170  490.9019 350.4051  12118    59  7930  4188
  171  490.8493 350.3640  12019    99  8004  4015
  172  490.9647 350.3755  12067    48  8026  4041
  173  490.8469 350.3604  12037    30  6544  5493
  174  490.7786 350.2760  12036     1  7300  4736
  175  490.8433 350.3621  12041     5  6470  5571
  176  490.8975 350.4081  12065    24  7292  4773
  177  491.0349 350.3991  12023    42  7990  4033
  178  490.8458 350.3605  11960    63  6458  5502
  179  490.8482 350.2898  11970    10  6434  5536
  180  490.8448 350.3595  12000    30  7260  4740
  181  490.8443 350.3629  11979    21  7234  4745
  182  490.8457 350.3629  12048    69  7320  4728
  183  490.8518 350.3625  11995    53  6464  5531
  184  490.7782 350.3817  11958    37  7166  4792
  185  490.8459 350.3559  12008    50  7170  4838
  186  490.7013 350.3702  11976    32  7944  4032
  187  490.8462 350.3633  11995    19  6490  5505
  188  490.8996 350.4076  12011    16  6385  5626
  189  490.9032 350.4057  12076    65  6473  5603
  190  490.8470 350.3624  12038    38  6489  5549
  191  490.8464 350.3614  11972    66  6502  5470
  192  490.8451 350.3579  11948    24  7893  4055
  193  490.8450 350.3597  11962    14  7960  4002
  194  490.8459 350.3615  11917    45  6451  5466
  195  490.9653 350.4321  11911     6  7184  4727
  196  490.8512 350.3622  11974    63  7176  4798
  197  490.8471 350.3606  12014    40  7854  4160
  198  490.8464 350.3630  11898   116  7073  4825
  199  490.9009 350.4051  12002   104  6453  5549
  200  490.8341 350.4336  11927    75  7058  4869
  201  490.8498 350.3633  11830    97  6401  5429
  202  490.8479 350.3593  11833     3  7074  4759
  203  490.8429 350.3597  11914    81  7924  3990
  204  490.8431 350.3652  11899    15  6388  5511
  205  490.8990 350.4077  11952    53  7048  4904
  206  490.9652 350.4283  11860    92  7139  4721
  207  490.9154 350.3833  11893    33  6989  4904
  208  490.8481 350.3593  11923    30  7175  4748
  209  490.8445 350.3573  11876    47  6341  5535
  210  490.8311 350.4266  11877     1  6381  5496
  211  490.9099 350.3053  11781    96  6349  5432
  212  490.8990 350.4046  11873    92  7218  4655
  213  490.9134 350.3858  11808    65  7096  4712
  214  490.8452 350.3577  11774    34  6989  4785
  215  490.7009 350.3712  11884   110  6360  5524
  216  490.7731 350.3869  11726   158  6312  5414
  217  490.7825 350.3093  11838   112  7047  4791
  218  490.8311 350.4297  11869    31  7043  4826
  219  490.9152 350.3847  11768   101  7075  4693
  220  490.8504 350.3609  11805    37  7886  3919
  221  490.8432 350.3605  11808     3  7073  4735
  222  490.8428 350.3601  11897    89  7097  4800
  223  490.8483 350.3591  11821    76  7118  4703
  224  490.8492 350.3618  11758    63  7120  4638
  225  490.9127 350.3877  11752     6  6307  5445
  226  490.8441 350.3607  11822    70  7092  4730
  227  490.7034 350.3737  11841    19  7113  4728
  228  490.7758 350.3486  11823    18  6301  5522
  229  490.8522 350.3611  11777    46  6378  5399
  230  490.9189 350.3857  11746    31  7823  3923
  231  490.9133 350.3834  11716    30  7046  4670
  232  490.8452 350.3615  11716     0  7004  4712
  233  490.9145 350.2597  11790    74  6333  5457
  234  490.8477 350.3576  11780    10  6977  4803
  235  490.8484 350.3641  11733    47  7805  3928
  236  490.8514 350.3653  11823    90  7015  4808
  237  490.8481 350.3620  11792    31  6320  5472
  238  490.8474 350.3601  11727    65  6365  5362
  239  490.7760 350.3808  11903   176  7100  4803
  240  490.8472 350.3600  11787   116  7768  4019
  241  490.8498 350.3615  11721    66  6998  4723
  242  490.8464 350.3635  11686    35  6296  5390
  243  490.9663 350.3763  11696    10  7062  4634
  244  490.8301 350.4286  11676    20  6260  5416
  245  490.7043 350.3738  11754    78  7831  3923
  246  490.8484 350.3620  11800    46  7765  4035
  247  490.9172 350.3800  11677   123  7771  3906
  248  490.9134 350.3875  11696    19  6923  4773
  249  490.8513 350.3612  11693     3  7020  4673
  250  490.8415 350.3558  11606    87  6210  5396
  251  490.8458 350.3622  11788   182  7082  4706
  252  490.8451 350.3608  11703    85  7073  4630
  253  490.9176 350.3854  11661    42  7717  3944
  254  490.9132 350.3862  11658     3  7726  3932
  255  490.7051 350.3737  11688    30  6273  5415
  256  490.8466 350.3593  11667    21  6961  4706
  257  490.8459 350.3636  11716    49  6907  4809
  258  490.8464 350.3674  11688    28  6953  4735
  259  490.9124 350.3881  11709    21  7014  4695
  260  490.8486 350.3626  11692    17  7683  4009
  261  490.8950 350.4562  11617    75  6181  5436
  262  490.8429 350.3664  11723   106  6205  5518
  263  490.8445 350.3654  11710    13  6225  5485
  264  490.8500 350.3637  11617    93  6817  4800
  265  490.9803 350.3598  11630    13  6193  5437
  266  490.8953 350.4563  11668    38  7000  4668
  267  490.9142 350.3863  11590    78  6176  5414
  268  490.7778 350.3547  11634    44  6922  4712
  269  490.7766 350.3524  11581    53  6942  4639
  270  490.8485 350.3664  11649    68  6817  4832
  271  490.9638 350.4327  11632    17  6857  4775
  272  491.0325 350.4066  11502   130  7607  3895
  273  490.9645 350.4363  11639   137  7648  3991
  274  490.8469 350.3656  11721    82  7037  4684
  275  490.8478 350.3646  11690    31  6863  4827
  276  490.8483 350.3680  11654    36  6123  5531
  277  490.9355 350.4662  11672    18  7682  3990
  278  491.0326 350.4024  11574    98  7626  3948
  279  490.9126 350.3863  11627    53  7610  4017
  280  490.9140 350.3865  11606    21  6110  5496
  281  490.8475 350.3666  11558    48  6193  5365
  282  490.8489 350.3649  11661   103  6842  4819
  283  491.0296 350.4076  11621    40  6826  4795
  284  490.9159 350.3883  11627     6  6166  5461
  285  490.8489 350.3639  11699    72  6979  4720
  286  490.8441 350.3626  11714    15  6887  4827
  287  490.9652 350.4315  11635    79  7621  4014
  288  490.9655 350.3833  11639     4  7674  3965
  289  490.9022 350.4110  11649    10  6942  4707
  290  490.9151 350.3882  11617    32  6912  4705
  291  490.8457 350.3616  11679    62  6135  5544
  292  490.8459 350.3637  11581    98  6960  4621
  293  490.8993 350.4103  11634    53  6926  4708
  294  490.9013 350.4098  11646    12  6916  4730
  295  490.9002 350.4105  11605    41  6914  4691
  296  490.9684 350.4345  11616    11  6843  4773
  297  490.8458 350.3642  11626    10  7644  3982
  298  490.8449 350.3641  11670    44  7712  3958
  299  490.8466 350.3631  11622    48  6791  4831
  300  490.9030 350.4065  11534    88  6850  4684
  301  490.9634 350.4350  11582    48  7529  4053
  302  490.9668 350.4328  11519    63  6828  4691
  303  490.8992 350.4083  11594    75  6073  5521
  304  490.8466 350.3620  11581    13  7658  3923
  305  490.8990 350.4093  11598    17  6083  5515
  306  490.9017 350.4078  11546    52  6843  4703
  307  490.9647 350.4332  11606    60  6825  4781
  308  490.9665 350.4326  11611     5  6082  5529
  309  490.8501 350.3606  11555    56  6781  4774
  310  490.7748 350.3848  11552     3  6843  4709
  311  490.9006 350.4079  11564    12  6776  4788
  312  490.9618 350.4328  11536    28  7527  4009
  313  490.9675 350.4332  11528     8  6067  5461
  314  490.8473 350.3657  11541    13  6877  4664
  315  490.8482 350.3647  11519    22  6029  5490
  316  490.8998 350.4065  11591    72  6085  5506
  317  490.9643 350.4314  11581    10  6930  4651
  318  490.9148 350.3907  11544    37  6906  4638
  319  490.9678 350.4314  11477    67  6043  5434
  320  490.8524 350.3629  11430    47  7604  3826
  321  490.8469 350.3604  11531   101  6900  4631
  322  490.9660 350.3810  11343   188  5979  5364
  323  491.0310 350.4032  11523   180  6861  4662
  324  490.9164 350.3877  11392   131  6076  5316
  325  490.9654 350.4322  11475    83  6026  5449
  326  490.8506 350.3625  11601   126  7577  4024
  327  490.8442 350.3630  11470   131  7574  3896
  328  490.8482 350.3594  11467     3  6914  4553
  329  490.9151 350.3843  11445    22  7534  3911
  330  490.9134 350.3882  11442     3  6691  4751
  331  490.9670 350.4313  11432    10  6054  5378
  332  491.0322 350.4029  11403    29  6822  4581
  333  490.8478 350.3598  11519   116  6040  5479
  334  490.9011 350.4056  11580    61  7519  4061
  335  490.9126 350.3873  11436   144  7541  3895
  336  490.9626 350.4315  11513    77  6713  4800
  337  490.9674 350.4327  11571    58  6018  5553
  338  490.9024 350.4091  11472    99  7553  3919
  339  490.8492 350.3635  11515    43  7528  3987
  340  491.0305 350.4038  11442    73  6850  4592
  341  490.9682 350.4283  11488    46  6833  4655
  342  490.9690 350.4342  11444    44  6015  5429
  343  490.9685 350.4282  11458    14  6715  4743
  344  491.0327 350.3985  11413    45  6008  5405
  345  490.8995 350.4055  11478    65  7499  3979
  346  490.9640 350.4328  11478     0  7511  3967
  347  490.9173 350.3860  11465    13  7590  3875
  348  490.9671 350.4341  11449    16  7520  3929
  349  491.0354 350.4055  11375    74  7512  3863
  350  490.9144 350.3335  11356    19  6871  4485
  351  490.8491 350.3616  11487   131  7603  3884
  352  490.9641 350.4290  11455    32  7527  3928
  353  490.9685 350.4302  11393    62  5995  5398
  354  490.9719 350.4339  11414    21  6651  4763
  355  491.0355 350.4047  11423     9  7561  3862
  356  490.9033 350.4089  11477    54  6792  4685
  357  490.7770 350.3858  11417    60  6615  4802
  358  490.8498 350.3649  11489    72  5997  5492
  359  490.9650 350.4376  11393    96  6677  4716
  360  490.9685 350.4365  11492    99  6828  4664
  361  491.0669 350.4669  11435    57  5976  5459
  362  491.0323 350.4062  11315   120  7541  3774
  363  490.9128 350.3892  11418   103  6656  4762
  364  490.9158 350.3875  11368    50  5983  5385
  365  490.9698 350.4324  11378    10  5968  5410
  366  490.9677 350.4358  11407    29  6571  4836
  367  490.9677 350.4332  11377    30  6597  4780
  368  490.9118 350.3854  11380     3  5948  5432
  369  490.8501 350.3658  11411    31  6614  4797
  370  490.9657 350.4361  11360    51  6778  4582
  371  490.9732 350.4341  11414    54  5918  5496
  372  491.0352 350.4082  11424    10  6553  4871
  373  490.9109 350.3901  11362    62  6584  4778
  374  490.9639 350.4335  11334    28  5935  5399
  375  490.9136 350.3904  11342     8  6742  4600
  376  490.9659 350.4350  11367    25  6787  4580
  377  490.9684 350.4345  11336    31  5928  5408
  378  491.0675 350.4730  11311    25  6794  4517
  379  490.9658 350.4324  11317     6  6553  4764
  380  490.9649 350.4357  11400    83  5947  5453
  381  490.9652 350.4336  11320    80  6644  4676
  382  490.9630 350.4362  11342    22  5946  5396
  383  491.0695 350.4676  11364    22  6555  4809
  384  491.0660 350.4694  11334    30  6553  4781
  385  490.9703 350.4317  11319    15  7408  3911
  386  490.9655 350.4375  11420   101  7399  4021
  387  490.8481 350.3680  11395    25  5921  5474
  388  491.0338 350.4107  11317    78  6750  4567
  389  491.0672 350.4719  11294    23  5939  5355
  390  491.0352 350.4074  11235    59  5910  5325
  391  490.9708 350.4369  11285    50  6703  4582
  392  490.9137 350.3894  11274    11  6724  4550
  393  490.9137 350.3904  11273     1  7469  3804
  394  490.9659 350.4346  11322    49  6667  4655
  395  491.0656 350.4685  11271    51  7377  3894
  396  491.0363 350.4109  11180    91  6757  4423
  397  490.9683 350.4332  11251    71  6521  4730
  398  490.9151 350.3889  11281    30  7319  3962
  399  490.9647 350.4317  11228    53  6688  4540
  400  490.9656 350.4314  11219     9  5850  5369
  401  491.0349 350.4116  11126    93  5917  5209
  402  491.0370 350.4059  11123     3  5887  5236
  403  490.9673 350.4368  11272   149  6712  4560
  404  491.0305 350.4065  11211    61  6762  4449
  405  490.9639 350.3823  11221    10  6484  4737
  406  491.0667 350.4718  11191    30  5870  5321
  407  490.9693 350.4378  11188     3  6450  4738
  408  490.9189 350.3891  11100    88  5835  5265
  409  490.9165 350.3862  11120    20  7303  3817
  410  490.9660 350.4322  11208    88  7351  3857
  411  491.0322 350.4100  11161    47  5852  5309
  412  491.0701 350.4697  11131    30  6438  4693
  413  491.0382 350.4066  11139     8  5856  5283
  414  490.9864 350.3616  11144     5  5839  5305
  415  490.9678 350.4339  11176    32  5789  5387
  416  491.0321 350.4027  11203    27  5838  5365
  417  491.0328 350.4056  11240    37  6697  4543
  418  491.0348 350.4095  11113   127  6384  4729
  419  491.0396 350.4113  11169    56  6403  4766
  420  490.9719 350.4381  11076    93  6562  4514
  421  491.0358 350.4060  11063    13  6630  4433
  422  490.9643 350.4338  11160    97  5843  5317
  423  491.0333 350.4040  11114    46  6451  4663
  424  490.9669 350.4329  11129    15  7298  3831
  425  490.9721 350.4373  11131     2  7236  3895
  426  490.9847 350.3625  11081    50  6429  4652
  427  490.9025 350.4091  11114    33  5824  5290
  428  490.9639 350.4344  11141    27  7310  3831
  429  491.0357 350.4074  11110    31  6450  4660
  430  490.9715 350.4363  11135    25  7286  3849
  431  491.0386 350.4078  11011   124  5743  5268
  432  490.9134 350.3928  11011     0  6560  4451
  433  491.0355 350.4057  11056    45  5845  5211
  434  490.9664 350.4334  11116    60  6402  4714
  435  491.0344 350.4084  11084    32  6454  4630
  436  490.9863 350.3613  11122    38  5775  5347
  437  491.0053 350.4946  11092    30  5765  5327
  438  490.9689 350.4347  11129    37  6574  4555
  439  491.0327 350.4037  11163    34  5881  5282
  440  491.0320 350.4081  11171     8  6604  4567
  441  491.0335 350.4059  11099    72  6586  4513
  442  490.9702 350.4382  11072    27  7262  3810
  443  491.0390 350.4093  11169    97  6559  4610
  444  491.0374 350.4108  11187    18  7160  4027
  445  490.9637 350.4335  11176    11  5858  5318
  446  491.0329 350.4067  11075   101  5802  5273
  447  491.0357 350.4053  11041    34  6377  4664
  448  491.0380 350.4078  11041     0  6622  4419
  449  491.0406 350.4117  11031    10  7197  3834
  450  491.0368 350.4092  11150   119  6627  4523
  451  491.0325 350.4086  11044   106  6318  4726
  452  491.0331 350.4093  11055    11  6355  4700
  453  490.9165 350.3893  10962    93  7152  3810
  454  491.0384 350.4137  11018    56  6380  4638
  455  491.0348 350.4138  11030    12  5693  5337
  456  491.0341 350.4065  11011    19  7112  3899
  457  490.9668 350.4320  10973    38  7185  3788
  458  490.9685 350.4356  11096   123  5715  5381
  459  491.0778 350.4671  11020    76  5723  5297
  460  490.9734 350.4377  11120   100  7081  4039
  461  491.0723 350.4678  11055    65  6530  4525
  462  491.0346 350.4078  11085    30  6372  4713
  463  490.9154 350.3909  11079     6  7169  3910
  464  490.9684 350.4353  11030    49  5737  5293
  465  491.0053 350.4964  11007    23  7077  3930
  466  491.1102 350.5318  10950    57  7108  3842
  467  491.0685 350.4699  11024    74  5673  5351
  468  491.0691 350.4704  11085    61  6520  4565
  469  490.9692 350.4368  11022    63  7169  3853
  470  490.9709 350.4380  11083    61  6444  4639
  471  491.0410 350.4101  11055    28  5714  5341
  472  491.0727 350.4714  10978    77  6445  4533
  473  491.0738 350.4712  11022    44  5742  5280
  474  491.0708 350.4691  11009    13  5718  5291
  475  490.9681 350.4366  10950    59  7125  3825
  476  491.0366 350.4097  10967    17  5722  5245
  477  491.0055 350.4979  10906    61  6352  4554
  478  491.0383 350.4129  10941    35  6442  4499
  479  491.0725 350.4737  11014    73  6538  4476
  480  491.0348 350.4089  10939    75  5667  5272
  481  490.9668 350.4357  10985    46  7152  3833
  482  490.9721 350.4365  10984     1  6339  4645
  483  491.1063 350.5307  10777   207  7050  3727
  484  491.0701 350.4733  10879   102  5715  5164
  485  491.0720 350.4719  10938    59  6478  4460
  486  491.0370 350.4101  10948    10  7132  3816
  487  491.0042 350.4960  10911    37  6463  4448
  488  490.9698 350.4385  10974    63  6348  4626
  489  491.1066 350.5323  10812   162  6230  4582
  490  491.1051 350.5323  10715    97  5641  5074
  491  491.0400 350.4111  10932   217  5643  5289
  492  491.0381 350.4110  10960    28  6365  4595
  493  491.0696 350.4703  10870    90  5650  5220
  494  491.0408 350.4102  10973   103  5699  5274
  495  491.1103 350.5329  10833   140  5616  5217
  496  491.0720 350.4712  10912    79  5653  5259
  497  491.0373 350.4144  10932    20  5688  5244
  498  491.0364 350.4117  10859    73  6305  4554
  499  490.9679 350.4389  10933    74  7034  3899
