# Supplementary material for: Maximum likelihood-based estimation of diffusion coefficient is quick and reliable method for analyzing estradiol actions on surface receptor movements
Source: Front Neuroinform. 2023 Mar 8;17:1005936. doi: 10.3389/fninf.2023.1005936 (PMC10031098; doi:10.3389/fninf.2023.1005936)
Supplement: Supplementary file 3 [file Data_Sheet_3.ZIP › 01-measured/00-Immobile/RoomTemperature/workstate_12_0035.dat]

    0  320.7354 377.3327   4167     0  2897  1270
    1  320.9407 377.1768   4192    25  3695   497
    2  320.6453 377.2132   4105    87  3125   980
    3  320.6181 377.3827   4185    80  3749   436
    4  320.7516 377.3316   4168    17  3744   424
    5  320.9090 377.3626   4149    19  3663   486
    6  320.8760 377.3118   4166    17  2943  1223
    7  320.7349 377.3315   4171     5  3680   491
    8  320.9990 377.0005   4091    80  2907  1184
    9  320.9087 377.3616   4149    58  3630   519
   10  320.9992 377.4972   4172    23  3477   695
   11  320.9989 377.4966   4110    62  3688   422
   12  320.7349 377.3323   4177    67  3030  1147
   13  320.7712 377.1537   4097    80  3662   435
   14  320.9082 377.3613   4036    61  3651   385
   15  320.9090 377.3612   4122    86  3645   477
   16  320.9164 377.1664   4114     8  3041  1073
   17  321.0000 377.4979   4097    17  3013  1084
   18  320.9093 377.3620   4130    33  3463   667
   19  320.9171 377.1666   4114    16  3628   486
   20  320.9170 377.1653   4073    41  3041  1032
   21  320.7515 377.3310   4069     4  2847  1222
   22  320.7702 377.1537   4125    56  3669   456
   23  320.9995 377.3064   4133     8  3031  1102
   24  320.9168 377.1668   4115    18  3439   676
   25  320.6455 377.2135   4146    31  3603   543
   26  320.6456 377.2123   4169    23  3651   518
   27  320.6450 377.2137   4212    43  3069  1143
   28  320.7353 377.3321   4162    50  2916  1246
   29  320.7348 377.3327   4127    35  3666   461
   30  320.7347 377.3315   4096    31  3623   473
   31  320.9090 377.3614   4105     9  3595   510
   32  320.9091 377.3613   4127    22  3631   496
   33  320.6452 377.2145   4164    37  2827  1337
   34  320.9992 377.4969   4103    61  3074  1029
   35  320.8746 377.3112   4091    12  3597   494
   36  320.6460 377.2131   4081    10  2836  1245
   37  320.8578 377.2844   4137    56  2810  1327
   38  320.7706 377.1528   4114    23  3632   482
   39  320.9091 377.3617   4078    36  3377   701
   40  320.7351 377.3324   4128    50  3599   529
   41  320.7712 377.1542   4097    31  3569   528
   42  320.7705 377.1533   4047    50  3687   360
   43  320.7518 377.3314   4051     4  3060   991
   44  320.9091 377.3614   4013    38  3411   602
   45  320.9089 377.3621   4087    74  3573   514
   46  320.9094 377.3614   4031    56  3581   450
   47  320.9095 377.3618   4047    16  3387   660
   48  320.9088 377.3617   4017    30  3374   643
   49  320.9090 377.3619   4018     1  3569   449
   50  320.9993 377.3065   4079    61  3000  1079
   51  320.9995 377.1996   4027    52  3551   476
   52  320.7516 377.3315   4001    26  3037   964
   53  320.7513 377.3315   3989    12  3590   399
   54  320.9992 377.1989   3981     8  3559   422
   55  320.9083 377.3623   4002    21  2928  1074
   56  320.9092 377.3614   3957    45  3446   511
   57  320.7710 377.1538   4001    44  3585   416
   58  320.9991 377.1987   4006     5  3592   414
   59  320.9091 377.3616   4028    22  3469   559
   60  320.9993 377.1993   3965    63  3515   450
   61  320.9089 377.3621   3987    22  3572   415
   62  320.7347 377.3320   3948    39  3571   377
   63  320.6449 377.2132   3983    35  3336   647
   64  320.9093 377.3609   3958    25  2785  1173
   65  320.9093 377.3617   3973    15  3508   465
   66  320.9089 377.3624   3957    16  3509   448
   67  320.9090 377.3624   3971    14  3381   590
   68  320.6452 377.2131   4000    29  3397   603
   69  320.6177 377.3823   3999     1  3528   471
   70  320.6458 377.2140   4033    34  2782  1251
   71  320.7515 377.3313   3989    44  3544   445
   72  320.9996 377.1989   3968    21  2946  1022
   73  320.9091 377.3607   3943    25  2951   992
   74  320.9989 377.0004   3898    45  3366   532
   75  320.9085 377.3607   3949    51  3537   412
   76  320.9093 377.3613   3927    22  2908  1019
   77  320.9092 377.3624   3903    24  3487   416
   78  320.9995 377.0006   3869    34  2992   877
   79  320.9090 377.3617   3920    51  3340   580
   80  320.7512 377.3318   3915     5  3491   424
   81  320.6167 377.3829   3926    11  3542   384
   82  320.9091 377.3620   3929     3  3483   446
   83  320.9092 377.3626   3916    13  3479   437
   84  320.9086 377.3619   3893    23  3498   395
   85  320.9087 377.3618   3899     6  3485   414
   86  320.6459 377.2134   3922    23  3495   427
   87  320.9092 377.3623   3953    31  3430   523
   88  320.9091 377.3626   3953     0  3473   480
   89  320.9091 377.3621   3961     8  3508   453
   90  320.9094 377.3622   3970     9  2786  1184
   91  320.9090 377.3623   3942    28  3489   453
   92  320.9088 377.3627   3859    83  2823  1036
   93  320.9992 377.1997   3955    96  3449   506
   94  320.9092 377.3632   3938    17  3546   392
   95  320.9099 377.3618   3939     1  3508   431
   96  320.9091 377.3617   3927    12  3433   494
   97  320.7518 377.3319   3918     9  3375   543
   98  320.9171 377.1658   3916     2  2726  1190
   99  320.9090 377.3624   3937    21  3505   432
  100  320.9093 377.3621   3935     2  2715  1220
  101  321.0001 377.2001   3922    13  3311   611
  102  320.9093 377.3611   3892    30  2771  1121
  103  320.6449 377.2145   3913    21  3481   432
  104  320.9092 377.3614   3899    14  2731  1168
  105  320.9093 377.3623   3942    43  2933  1009
  106  320.9997 377.2003   3914    28  2887  1027
  107  320.9092 377.3626   3924    10  3493   431
  108  320.9095 377.3613   3917     7  3516   401
  109  320.9094 377.3609   3937    20  3489   448
  110  320.9169 377.1671   3986    49  3504   482
  111  320.9993 377.1991   3951    35  3332   619
  112  321.0002 377.4972   3916    35  3473   443
  113  320.6460 377.2135   3949    33  2735  1214
  114  320.6455 377.2138   3922    27  3426   496
  115  320.9095 377.3612   3953    31  2872  1081
  116  320.9088 377.3617   3941    12  3469   472
  117  320.9994 377.4975   3964    23  3241   723
  118  320.9092 377.3632   3911    53  3415   496
  119  320.9095 377.3616   3929    18  3456   473
  120  320.9088 377.3628   3882    47  2865  1017
  121  320.9088 377.3610   3952    70  2864  1088
  122  320.9090 377.3615   3916    36  3368   548
  123  320.9091 377.3621   3930    14  3237   693
  124  320.9087 377.3616   3921     9  3462   459
  125  320.9994 377.4966   3903    18  2856  1047
  126  320.9083 377.3618   3885    18  2860  1025
  127  320.9090 377.3619   3942    57  3348   594
  128  320.9994 377.2000   3956    14  3295   661
  129  320.9996 377.4976   3861    95  3345   516
  130  320.9092 377.3620   3857     4  3397   460
  131  320.7516 377.4152   3907    50  3488   419
  132  320.9993 377.1998   3858    49  3203   655
  133  320.9994 377.2006   3894    36  3195   699
  134  320.9090 377.3629   3879    15  2856  1023
  135  320.9090 377.3622   3879     0  2830  1049
  136  320.9991 377.4973   3884     5  3236   648
  137  320.9993 377.2000   3860    24  3356   504
  138  320.9091 377.3616   3874    14  3427   447
  139  320.9089 377.3624   3868     6  3240   628
  140  320.7516 377.4152   3929    61  2916  1013
  141  320.9104 377.3623   3892    37  3134   758
  142  320.9996 377.4976   3902    10  2685  1217
  143  320.9092 377.3623   3860    42  2722  1138
  144  320.9996 377.1998   3831    29  3387   444
  145  320.9093 377.3613   3881    50  3352   529
  146  320.9093 377.3615   3860    21  3163   697
  147  320.9998 377.4983   3844    16  3393   451
  148  320.9092 377.3629   3845     1  3400   445
  149  320.9087 377.3630   3869    24  3362   507
  150  320.9993 377.1997   3861     8  3373   488
  151  320.9090 377.3623   3840    21  3165   675
  152  320.9089 377.3620   3906    66  3324   582
  153  320.9101 377.3615   3880    26  3411   469
  154  320.9095 377.3624   3885     5  3316   569
  155  320.9095 377.3627   3882     3  3393   489
  156  320.9991 377.1987   3895    13  3385   510
  157  320.9092 377.3626   3869    26  3370   499
  158  320.9993 377.4982   3884    15  3348   536
  159  320.9094 377.3615   3788    96  2817   971
  160  320.9089 377.3617   3869    81  3369   500
  161  320.9993 377.1998   3818    51  2689  1129
  162  320.9988 377.4976   3810     8  3348   462
  163  320.9994 377.4969   3851    41  3451   400
  164  320.9089 377.3619   3866    15  3201   665
  165  320.9996 377.4969   3823    43  3332   491
  166  320.9093 377.3632   3832     9  3232   600
  167  320.9095 377.3628   3804    28  2788  1016
  168  320.9090 377.3632   3782    22  2628  1154
  169  320.9094 377.3618   3834    52  3182   652
  170  320.9096 377.3619   3812    22  3307   505
  171  320.9093 377.3622   3879    67  3278   601
  172  320.9994 377.4987   3840    39  3391   449
  173  320.9994 377.4968   3852    12  3173   679
  174  320.6172 377.3825   3793    59  3186   607
  175  320.6185 377.3833   3842    49  3386   456
  176  320.9990 377.4990   3834     8  3388   446
  177  320.9997 377.4987   3844    10  3345   499
  178  320.9090 377.3625   3837     7  3299   538
  179  320.9091 377.3622   3751    86  3180   571
  180  320.7514 377.4152   3804    53  2757  1047
  181  320.7347 377.3325   3804     0  3266   538
  182  320.6459 377.2141   3912   108  2779  1133
  183  321.0002 377.4992   3774   138  3158   616
  184  320.9092 377.3625   3832    58  3295   537
  185  320.9094 377.3622   3809    23  3274   535
  186  320.9089 377.3626   3766    43  3150   616
  187  320.9090 377.3620   3862    96  3207   655
  188  320.9093 377.3624   3778    84  3313   465
  189  320.9099 377.3631   3826    48  2601  1225
  190  320.9094 377.3631   3775    51  2606  1169
  191  320.9095 377.3620   3797    22  2742  1055
  192  320.9087 377.3618   3763    34  2749  1014
  193  320.9090 377.3629   3769     6  3149   620
  194  320.9092 377.3629   3806    37  2560  1246
  195  320.9994 377.2011   3738    68  3236   502
  196  320.9094 377.3626   3737     1  3127   610
  197  320.9090 377.3632   3754    17  3293   461
  198  320.9093 377.3621   3730    24  2518  1212
  199  320.9089 377.3633   3726     4  2555  1171
  200  320.9096 377.3637   3736    10  3131   605
  201  320.9096 377.3625   3737     1  3274   463
  202  320.9092 377.3620   3734     3  3303   431
  203  320.9086 377.3625   3751    17  3260   491
  204  320.9091 377.3637   3713    38  3296   417
  205  320.9995 377.2008   3715     2  3193   522
  206  320.9999 377.4983   3658    57  2722   936
  207  320.9092 377.3635   3728    70  2514  1214
  208  320.9091 377.3626   3725     3  2569  1156
  209  320.9091 377.3614   3675    50  3303   372
  210  320.9990 377.2007   3657    18  2692   965
  211  320.9999 377.2009   3707    50  3086   621
  212  320.9094 377.3636   3712     5  3250   462
  213  320.9994 377.4985   3721     9  3275   446
  214  320.9100 377.3617   3689    32  3227   462
  215  320.9092 377.3624   3736    47  2695  1041
  216  320.9999 377.2011   3694    42  3271   423
  217  320.9996 377.2007   3735    41  2675  1060
  218  320.9091 377.3641   3726     9  2543  1183
  219  320.9097 377.3629   3727     1  3048   679
  220  320.9995 377.2001   3665    62  2669   996
  221  320.9091 377.3631   3693    28  3101   592
  222  321.0000 377.2005   3632    61  3207   425
  223  321.0003 377.2011   3657    25  3235   422
  224  321.1106 377.3331   3616    41  3015   601
  225  320.9096 377.3627   3689    73  2700   989
  226  321.1243 377.1256   3627    62  2691   936
  227  320.9995 377.0014   3635     8  2717   918
  228  321.1237 377.1258   3645    10  3024   621
  229  320.9999 377.2002   3639     6  3060   579
  230  321.0000 377.4985   3692    53  2532  1160
  231  321.1107 377.3330   3692     0  2545  1147
  232  320.9999 377.2001   3646    46  3225   421
  233  321.1100 377.3335   3603    43  2505  1098
  234  320.9997 377.2001   3597     6  3064   533
  235  320.9092 377.3627   3659    62  3265   394
  236  321.0000 377.2001   3641    18  2486  1155
  237  321.1107 377.3332   3657    16  3248   409
  238  320.9092 377.3631   3684    27  3162   522
  239  320.9997 377.2008   3727    43  3200   527
  240  320.9092 377.3635   3656    71  2699   957
  241  320.9994 377.2004   3550   106  3042   508
  242  321.0002 377.2000   3637    87  3211   426
  243  320.9999 377.2000   3650    13  2996   654
  244  320.9998 377.2005   3636    14  3242   394
  245  320.9993 377.2001   3666    30  3178   488
  246  320.9996 377.2007   3624    42  3229   395
  247  321.0002 377.2009   3592    32  2663   929
  248  320.9997 377.2007   3609    17  3167   442
  249  321.1105 377.3328   3682    73  2594  1088
  250  321.1239 377.1260   3697    15  3003   694
  251  320.9997 377.1999   3658    39  3050   608
  252  320.9092 377.3626   3679    21  3235   444
  253  320.9093 377.3638   3670     9  3145   525
  254  321.1105 377.3334   3596    74  3177   419
  255  320.9999 377.2005   3642    46  3210   432
  256  320.9992 377.2003   3589    53  2975   614
  257  320.9093 377.3623   3601    12  2987   614
  258  320.9095 377.3633   3580    21  2575  1005
  259  321.1104 377.3337   3594    14  2400  1194
  260  320.9994 377.4992   3579    15  2969   610
  261  321.1105 377.3328   3533    46  3124   409
  262  321.1098 377.3332   3583    50  3165   418
  263  320.9090 377.3632   3617    34  3139   478
  264  321.1105 377.3331   3515   102  3103   412
  265  321.1109 377.3336   3558    43  3144   414
  266  321.1105 377.3339   3600    42  3081   519
  267  320.9995 377.0014   3482   118  3150   332
  268  320.9994 377.0014   3553    71  2452  1101
  269  320.9993 377.2000   3540    13  3246   294
  270  321.1243 377.1255   3576    36  2433  1143
  271  321.1104 377.3333   3633    57  2992   641
  272  321.0003 377.5001   3537    96  2418  1119
  273  321.1100 377.3339   3510    27  2455  1055
  274  320.9996 377.2004   3576    66  3230   346
  275  320.9997 377.2003   3546    30  3202   344
  276  321.1100 377.3334   3537     9  2439  1098
  277  321.1103 377.3339   3565    28  3178   387
  278  320.9094 377.3639   3565     0  3082   483
  279  320.9994 377.2006   3600    35  2630   970
  280  320.9092 377.3643   3558    42  3180   378
  281  320.9995 377.2006   3575    17  3146   429
  282  320.9995 377.2005   3539    36  2975   564
  283  321.0001 377.2861   3476    63  3146   330
  284  320.9097 377.3635   3562    86  3169   393
  285  320.9096 377.3627   3553     9  3140   413
  286  320.9089 377.3633   3530    23  2425  1105
  287  321.1103 377.3331   3577    47  3134   443
  288  321.1107 377.3326   3586     9  2472  1114
  289  321.0901 377.6352   3567    19  3188   379
  290  321.1243 377.1259   3498    69  3190   308
  291  320.9991 377.2001   3531    33  2664   867
  292  320.9996 377.1997   3525     6  3167   358
  293  320.9094 377.3636   3521     4  3165   356
  294  320.9992 377.4993   3530     9  2576   954
  295  320.9996 377.2008   3561    31  3074   487
  296  320.9996 377.2008   3562     1  2403  1159
  297  320.9088 377.3637   3552    10  2570   982
  298  320.9093 377.3632   3587    35  3074   513
  299  320.9093 377.3635   3601    14  3086   515
  300  320.9998 377.4995   3534    67  2600   934
  301  320.9089 377.3639   3526     8  3112   414
  302  320.9095 377.3626   3511    15  3026   485
  303  320.9997 377.2006   3522    11  2409  1113
  304  320.9095 377.3628   3522     0  2441  1081
  305  321.1103 377.3332   3552    30  3085   467
  306  321.1101 377.3334   3507    45  3059   448
  307  321.1105 377.3337   3483    24  3165   318
  308  320.9099 377.3634   3482     1  3084   398
  309  320.9994 377.1997   3495    13  3225   270
  310  320.9091 377.3629   3520    25  3041   479
  311  320.9994 377.4995   3534    14  2397  1137
  312  320.9997 377.4991   3497    37  2439  1058
  313  321.0002 377.2006   3471    26  2497   974
  314  321.1098 377.3333   3472     1  2372  1100
  315  320.9991 377.2856   3476     4  2507   969
  316  321.1102 377.3335   3527    51  3165   362
  317  320.9995 377.2004   3490    37  3032   458
  318  320.9099 377.3632   3513    23  2398  1115
  319  320.9998 377.2006   3458    55  2993   465
  320  321.1105 377.3332   3474    16  3052   422
  321  320.9999 377.2861   3487    13  3131   356
  322  320.9991 377.2860   3506    19  3103   403
  323  320.9995 377.2858   3457    49  2494   963
  324  321.1240 377.1256   3493    36  3061   432
  325  320.9999 377.4991   3506    13  2522   984
  326  321.1240 377.1258   3505     1  2397  1108
  327  320.9993 377.2859   3456    49  2531   925
  328  320.9997 377.2002   3454     2  2370  1084
  329  321.1242 377.1257   3480    26  3031   449
  330  321.1238 377.1260   3441    39  2983   458
  331  321.1104 377.3329   3459    18  2511   948
  332  321.1250 377.1257   3405    54  3014   391
  333  320.9999 377.2859   3457    52  3015   442
  334  320.9994 377.0014   3474    17  3051   423
  335  321.1243 377.1257   3416    58  2368  1048
  336  320.9995 377.2857   3445    29  3090   355
  337  321.1107 377.3332   3466    21  3001   465
  338  320.9999 377.2855   3402    64  3072   330
  339  321.0002 377.2860   3419    17  3007   412
  340  321.1104 377.3328   3423     4  2959   464
  341  321.1242 377.1256   3416     7  3038   378
  342  321.0003 377.2861   3399    17  2326  1073
  343  320.9999 377.2859   3433    34  2980   453
  344  320.8338 377.1669   3419    14  2463   956
  345  320.9995 377.2856   3461    42  2948   513
  346  321.1246 377.1259   3431    30  2492   939
  347  320.9999 377.2859   3416    15  2829   587
  348  321.0003 377.2860   3412     4  2788   624
  349  321.0001 377.2859   3456    44  3027   429
  350  321.0000 377.2005   3457     1  3023   434
  351  320.9990 377.2855   3416    41  3011   405
  352  321.1103 377.3332   3433    17  2460   973
  353  321.0003 377.2010   3480    47  2960   520
  354  321.1102 377.3334   3444    36  3059   385
  355  321.1240 377.1258   3520    76  3039   481
  356  320.9096 377.3637   3488    32  3005   483
  357  320.9996 377.2000   3465    23  2996   469
  358  320.9994 377.4989   3354   111  3003   351
  359  320.9999 377.4998   3439    85  3015   424
  360  321.1106 377.3336   3500    61  3041   459
  361  321.1103 377.3337   3431    69  3014   417
  362  320.9993 377.2859   3423     8  3060   363
  363  321.0001 377.2004   3416     7  2982   434
  364  321.1236 377.1258   3456    40  3015   441
  365  321.0902 377.6353   3511    55  2969   542
  366  321.0002 377.2012   3472    39  2809   663
  367  321.0005 377.4998   3415    57  2977   438
  368  320.9993 377.2006   3368    47  2925   443
  369  320.9991 377.0016   3415    47  2317  1098
  370  320.9996 377.4992   3379    36  2969   410
  371  320.9998 377.4998   3364    15  2924   440
  372  321.1103 377.3335   3428    64  2951   477
  373  321.1103 377.3335   3392    36  2409   983
  374  320.9999 377.2000   3360    32  2732   628
  375  320.9993 377.2859   3403    43  2928   475
  376  321.1104 377.3341   3407     4  2292  1115
  377  321.1110 377.3331   3473    66  2391  1082
  378  321.0002 377.4997   3459    14  2975   484
  379  321.0003 377.2011   3438    21  2911   527
  380  320.9094 377.3633   3420    18  2255  1165
  381  320.9995 377.4999   3437    17  2231  1206
  382  320.9995 377.4989   3414    23  2241  1173
  383  321.1108 377.3338   3413     1  2932   481
  384  321.1106 377.3336   3366    47  2740   626
  385  321.1103 377.3332   3349    17  2959   390
  386  320.9991 377.4992   3402    53  2720   682
  387  320.9997 377.2003   3434    32  2897   537
  388  320.9995 377.4994   3446    12  2727   719
  389  321.0002 377.4997   3492    46  3035   457
  390  320.9999 377.4995   3387   105  2946   441
  391  320.9998 377.4994   3417    30  2996   421
  392  321.1102 377.3329   3401    16  2447   954
  393  320.9994 377.0014   3402     1  2889   513
  394  321.1101 377.3337   3434    32  2979   455
  395  321.1107 377.3332   3422    12  2764   658
  396  321.1104 377.3333   3395    27  2920   475
  397  321.0000 377.4994   3431    36  2233  1198
  398  321.1106 377.3331   3397    34  2743   654
  399  320.9991 377.2865   3346    51  2843   503
  400  321.1107 377.3335   3391    45  2352  1039
  401  321.1106 377.3337   3373    18  2875   498
  402  320.9997 377.2008   3336    37  2372   964
  403  321.1105 377.3336   3385    49  2893   492
  404  320.9996 377.2859   3373    12  2837   536
  405  320.9997 377.4991   3345    28  2739   606
  406  321.0001 377.5002   3326    19  2222  1104
  407  321.1107 377.3341   3361    35  2841   520
  408  321.0003 377.2002   3328    33  2342   986
  409  321.1248 377.1258   3370    42  2336  1034
  410  321.1100 377.3334   3352    18  2206  1146
  411  320.9997 377.2862   3358     6  2372   986
  412  321.0002 377.2864   3329    29  2367   962
  413  321.1113 377.3337   3297    32  2867   430
  414  321.0000 377.4994   3297     0  2403   894
  415  320.9099 377.3627   3380    83  2932   448
  416  320.9995 377.2858   3335    45  2838   497
  417  321.0001 377.4991   3343     8  2873   470
  418  321.1106 377.3332   3338     5  2792   546
  419  321.0002 377.4996   3341     3  2690   651
  420  321.1106 377.3335   3327    14  2837   490
  421  321.1109 377.3330   3287    40  2903   384
  422  321.0001 377.4992   3311    24  2892   419
  423  321.0001 377.4994   3364    53  2843   521
  424  321.0001 377.4998   3313    51  2223  1090
  425  321.1106 377.3335   3338    25  2893   445
  426  321.1103 377.3335   3370    32  2922   448
  427  321.0004 377.0008   3294    76  2807   487
  428  321.0003 377.4993   3315    21  2809   506
  429  321.1110 377.3333   3303    12  2204  1099
  430  321.1107 377.3336   3296     7  2371   925
  431  321.0003 377.2865   3261    35  2369   892
  432  320.9996 377.2860   3343    82  2172  1171
  433  321.0003 377.4995   3311    32  2661   650
  434  321.0000 377.4994   3335    24  2877   458
  435  320.9998 377.4995   3340     5  2198  1142
  436  321.1109 377.3332   3346     6  2652   694
  437  321.1105 377.3335   3308    38  2183  1125
  438  321.0008 377.2865   3263    45  2820   443
  439  321.0001 377.2859   3272     9  2382   890
  440  321.0003 377.2862   3265     7  2877   388
  441  320.9998 377.2860   3306    41  2636   670
  442  321.1101 377.3341   3265    41  2315   950
  443  321.0001 377.4990   3309    44  2207  1102
  444  321.0003 377.2861   3289    20  2221  1068
  445  320.9998 377.5000   3272    17  2850   422
  446  321.1114 377.3335   3272     0  2903   369
  447  321.1111 377.3333   3316    44  2791   525
  448  320.9998 377.4992   3274    42  2619   655
  449  321.0005 377.2861   3285    11  2191  1094
  450  321.0009 377.2863   3280     5  2193  1087
  451  321.0005 377.2861   3285     5  2821   464
  452  321.1241 377.1261   3318    33  2914   404
  453  320.9998 377.2861   3227    91  2908   319
  454  321.0004 377.4993   3287    60  2201  1086
  455  321.0001 377.4999   3370    83  2374   996
  456  321.0002 377.2864   3317    53  2857   460
  457  320.9996 377.2858   3239    78  2606   633
  458  321.1100 377.3338   3298    59  2825   473
  459  320.9998 377.4993   3281    17  2835   446
  460  321.1106 377.3336   3284     3  2333   951
  461  321.0005 377.4995   3306    22  2188  1118
  462  321.0002 377.2862   3255    51  2325   930
  463  320.9997 377.4998   3291    36  2801   490
  464  321.1105 377.3334   3283     8  2366   917
  465  321.0001 377.2865   3259    24  2951   308
  466  321.0008 377.5000   3217    42  2171  1046
  467  321.0002 377.4998   3215     2  2595   620
  468  321.0002 377.2860   3280    65  2147  1133
  469  320.9999 377.2861   3229    51  2778   451
  470  321.1100 377.3335   3236     7  2197  1039
  471  321.0003 377.4994   3229     7  2154  1075
  472  321.0001 377.2864   3268    39  2585   683
  473  321.0007 377.5003   3285    17  2626   659
  474  321.0005 377.4998   3267    18  2760   507
  475  320.9999 377.4995   3197    70  2748   449
  476  321.0000 377.4998   3249    52  2175  1074
  477  321.0005 377.5002   3185    64  2713   472
  478  321.0007 377.2863   3258    73  2879   379
  479  321.0005 377.5000   3297    39  2347   950
  480  321.0000 377.2861   3266    31  2837   429
  481  321.0001 377.4997   3261     5  2783   478
  482  321.0002 377.4997   3267     6  2284   983
  483  321.0003 377.5001   3258     9  2881   377
  484  321.2006 377.5994   3220    38  2081  1139
  485  321.0006 377.5003   3202    18  2554   648
  486  321.0001 377.5007   3156    46  2844   312
  487  320.9998 377.4999   3287   131  2537   750
  488  321.0003 377.5003   3242    45  2116  1126
  489  321.0011 377.5000   3249     7  2585   664
  490  321.0006 377.4997   3192    57  2132  1060
  491  321.0006 377.4998   3231    39  2566   665
  492  321.0001 377.5000   3243    12  2089  1154
  493  321.0003 377.4998   3233    10  2890   343
  494  321.0008 377.2861   3237     4  2679   558
  495  321.0010 377.4996   3249    12  2855   394
  496  321.0005 377.4999   3292    43  2739   553
  497  321.0001 377.4995   3234    58  2271   963
  498  321.1107 377.3342   3185    49  2811   374
  499  320.9999 377.4998   3226    41  2844   382
