# Supplementary material for: Maximum likelihood-based estimation of diffusion coefficient is quick and reliable method for analyzing estradiol actions on surface receptor movements
Source: Front Neuroinform. 2023 Mar 8;17:1005936. doi: 10.3389/fninf.2023.1005936 (PMC10031098; doi:10.3389/fninf.2023.1005936)
Supplement: Supplementary file 3 [file Data_Sheet_3.ZIP › 01-measured/00-Immobile/RoomTemperature/workstate_12_0041.dat]

    0  246.5391 430.1012   5247     0  2698  2549
    1  246.5815 430.1045   5237    10  2698  2539
    2  246.3997 430.1008   5248    11  2398  2850
    3  246.3473 430.1653   5284    36  2736  2548
    4  246.4194 430.1852   5299    15  2219  3080
    5  246.5210 430.0852   5286    13  3297  1989
    6  246.6094 430.0834   5302    16  3314  1988
    7  246.5693 430.0211   5264    38  3323  1941
    8  246.4993 430.0044   5191    73  2634  2557
    9  246.3738 430.0859   5213    22  2744  2469
   10  246.4473 430.0669   5195    18  2207  2988
   11  246.3469 430.1688   5266    71  2619  2647
   12  246.5410 430.1020   5304    38  2687  2617
   13  246.3992 430.1035   5213    91  2661  2552
   14  246.4990 430.0004   5299    86  2709  2590
   15  246.3438 430.1673   5237    62  2409  2828
   16  246.3452 430.1674   5218    19  2643  2575
   17  246.5194 430.0828   5195    23  2671  2524
   18  246.6959 430.1706   5223    28  2697  2526
   19  246.5671 430.0232   5288    65  2728  2560
   20  246.5670 430.0224   5277    11  2747  2530
   21  246.3448 430.1657   5252    25  2648  2604
   22  246.3451 430.1666   5232    20  2474  2758
   23  246.6411 430.0065   5293    61  2229  3064
   24  246.5504 430.1831   5261    32  2710  2551
   25  246.5714 430.0232   5258     3  2518  2740
   26  246.3720 430.0843   5229    29  2704  2525
   27  246.5715 429.9812   5209    20  2676  2533
   28  246.4008 430.1033   5218     9  2537  2681
   29  246.4906 430.3320   5192    26  2726  2466
   30  246.5217 430.2562   5189     3  2589  2600
   31  246.5675 430.0213   5219    30  2174  3045
   32  246.3579 430.0016   5242    23  2199  3043
   33  246.3742 430.0891   5156    86  2645  2511
   34  246.5370 430.1017   5257   101  2744  2513
   35  246.5489 430.1810   5170    87  2733  2437
   36  246.5018 430.2449   5201    31  2585  2616
   37  246.5641 429.8974   5122    79  2162  2960
   38  246.4472 430.0653   5114     8  2110  3004
   39  246.2680 430.1712   5189    75  2584  2605
   40  246.3479 430.1689   5156    33  2141  3015
   41  246.5384 430.1027   5221    65  2615  2606
   42  246.3839 430.1761   5083   138  2502  2581
   43  246.3731 430.0848   5122    39  2441  2681
   44  246.3032 430.0640   5148    26  2643  2505
   45  246.4984 430.2456   5208    60  2535  2673
   46  246.4697 430.0847   5191    17  2583  2608
   47  246.6422 430.0063   5121    70  2486  2635
   48  246.4290 430.2713   5135    14  2415  2720
   49  246.3543 430.2548   5101    34  2622  2479
   50  246.5960 430.0919   5137    36  2679  2458
   51  246.3732 430.0879   5082    55  2129  2953
   52  246.4910 430.3353   5068    14  2538  2530
   53  246.6390 430.3266   5065     3  2561  2504
   54  246.3403 430.3478   5065     0  2500  2565
   55  246.4564 430.1570   5017    48  2053  2964
   56  246.4466 430.0670   5025     8  2553  2472
   57  246.4288 430.2287   5095    70  2367  2728
   58  246.6098 430.1361   5035    60  2645  2390
   59  246.6093 430.1785   5037     2  3223  1814
   60  246.5238 430.0687   5055    18  2533  2522
   61  246.4464 430.0662   5022    33  2592  2430
   62  246.4476 430.0671   5016     6  2591  2425
   63  246.3560 430.2570   5015     1  2054  2961
   64  246.3705 430.2665   4974    41  2474  2500
   65  246.6833 430.1547   5035    61  2623  2412
   66  246.5340 430.1615   5034     1  2523  2511
   67  246.3741 430.0886   5039     5  2051  2988
   68  246.3833 430.1773   5021    18  2361  2660
   69  246.5115 430.0864   5087    66  2356  2731
   70  246.5659 430.3570   5033    54  3184  1849
   71  246.5338 430.1611   4980    53  3164  1816
   72  246.6097 430.1804   5048    68  2314  2734
   73  246.4906 430.1543   5040     8  2076  2964
   74  246.3740 430.0885   5068    28  2630  2438
   75  246.4162 430.3608   5034    34  2642  2392
   76  246.4166 430.3628   5076    42  2014  3062
   77  246.6020 430.2740   4970   106  2561  2409
   78  246.5344 430.1611   5012    42  2532  2480
   79  246.5342 430.1620   5023    11  2597  2426
   80  246.3525 430.2568   5038    15  2478  2560
   81  246.2610 430.3561   4956    82  1987  2969
   82  246.5014 430.2478   4992    36  2611  2381
   83  246.5345 430.1639   4982    10  2041  2941
   84  246.4258 430.2398   5018    36  2023  2995
   85  246.3540 430.2563   5027     9  2485  2542
   86  246.3386 430.3479   4935    92  1980  2955
   87  246.4895 430.3429   4946    11  2562  2384
   88  246.6179 430.4132   5023    77  3154  1869
   89  246.5793 430.3206   4991    32  2616  2375
   90  246.4898 430.3417   4897    94  2589  2308
   91  246.3396 430.3477   4935    38  2559  2376
   92  246.3405 430.3479   4899    36  2575  2324
   93  246.5231 430.2576   4926    27  2475  2451
   94  246.6021 430.2767   4896    30  2574  2322
   95  246.6171 430.4147   4943    47  2315  2628
   96  246.3388 430.3503   4921    22  2523  2398
   97  246.4179 430.3621   4937    16  2519  2418
   98  246.3404 430.3479   4847    90  2353  2494
   99  246.4130 430.3332   4947   100  2532  2415
  100  246.5230 430.2704   4957    10  2592  2365
  101  246.6009 430.2745   4979    22  2501  2478
  102  246.6186 430.4141   4913    66  2469  2444
  103  246.5974 430.2415   4900    13  2571  2329
  104  246.3383 430.3493   4953    53  2540  2413
  105  246.4161 430.3630   4955     2  2257  2698
  106  246.5240 430.2609   4885    70  3128  1757
  107  246.4897 430.3421   4815    70  2283  2532
  108  246.3416 430.3472   4898    83  2456  2442
  109  246.3694 430.2680   4899     1  2548  2351
  110  246.3394 430.3485   4896     3  1979  2917
  111  246.4477 430.2816   4932    36  2260  2672
  112  246.6037 430.2759   4879    53  2539  2340
  113  246.5243 430.2597   4861    18  2445  2416
  114  246.4134 430.3579   4919    58  2257  2662
  115  246.4891 430.3430   4899    20  1994  2905
  116  246.4421 430.2631   4828    71  2411  2417
  117  246.3398 430.3483   4955   127  2463  2492
  118  246.5670 430.3572   4967    12  3180  1787
  119  246.4185 430.3620   4909    58  2534  2375
  120  246.3401 430.3488   4864    45  2270  2594
  121  246.2863 430.2762   4840    24  2491  2349
  122  246.2880 430.2762   4859    19  2471  2388
  123  246.3408 430.3501   4875    16  2238  2637
  124  246.6547 430.3356   4862    13  3197  1665
  125  246.4909 430.3726   4882    20  2407  2475
  126  246.3685 430.2688   4849    33  2200  2649
  127  246.3627 430.2569   4871    22  2473  2398
  128  246.3474 430.1675   4870     1  2197  2673
  129  246.5674 430.3589   4878     8  3209  1669
  130  246.6769 430.2468   4875     3  2457  2418
  131  246.6415 430.3301   4938    63  2257  2681
  132  246.3407 430.3524   4843    95  2425  2418
  133  246.5226 430.2599   4913    70  2455  2458
  134  246.4410 430.2651   4833    80  1932  2901
  135  246.5233 430.2598   4851    18  2318  2533
  136  246.6759 430.2485   4867    16  2494  2373
  137  246.6020 430.2756   4823    44  2412  2411
  138  246.5242 430.2593   4846    23  2501  2345
  139  246.3610 430.2585   4840     6  2495  2345
  140  246.6020 430.2776   4839     1  2008  2831
  141  246.6021 430.2741   4895    56  2472  2423
  142  246.5242 430.2577   4851    44  3097  1754
  143  246.4442 430.2523   4772    79  2257  2515
  144  246.3627 430.2563   4790    18  2467  2323
  145  246.5241 430.2564   4815    25  2460  2355
  146  246.5677 430.3580   4845    30  2421  2424
  147  246.6766 430.2465   4874    29  2422  2452
  148  246.6028 430.2759   4888    14  1947  2941
  149  246.6184 430.4133   4898    10  1970  2928
  150  246.4130 430.3346   4916    18  2425  2491
  151  246.2601 430.3556   4866    50  2497  2369
  152  246.3413 430.3492   4890    24  2468  2422
  153  246.6761 430.2485   4838    52  2451  2387
  154  246.6018 430.2775   4854    16  2386  2468
  155  246.6007 430.2755   4841    13  2408  2433
  156  246.5345 430.1609   4886    45  1963  2923
  157  246.5006 430.2475   4888     2  2247  2641
  158  246.4905 430.3712   4829    59  2462  2367
  159  246.4913 430.3433   4748    81  2185  2563
  160  246.6760 430.2470   4798    50  2381  2417
  161  246.5247 430.2600   4766    32  2265  2501
  162  246.4892 430.3438   4803    37  1922  2881
  163  246.4893 430.3428   4776    27  2324  2452
  164  246.4910 430.3345   4870    94  2355  2515
  165  246.4903 430.3448   4762   108  2313  2449
  166  246.6032 430.2768   4789    27  1981  2808
  167  246.4420 430.2669   4711    78  2355  2356
  168  246.5229 430.2604   4824   113  2240  2584
  169  246.3413 430.3503   4795    29  2209  2586
  170  246.5670 430.3599   4774    21  2207  2567
  171  246.6197 430.4180   4796    22  2227  2569
  172  246.4913 430.3439   4781    15  2375  2406
  173  246.5798 430.3211   4813    32  2465  2348
  174  246.5243 430.2580   4739    74  2169  2570
  175  246.3408 430.3486   4831    92  1894  2937
  176  246.5676 430.3585   4806    25  1948  2858
  177  246.6210 430.4168   4745    61  3031  1714
  178  246.5242 430.2606   4773    28  2417  2356
  179  246.6013 430.2747   4787    14  2445  2342
  180  246.5669 430.3611   4791     4  2344  2447
  181  246.6020 430.2753   4743    48  2340  2403
  182  246.6022 430.2760   4792    49  2422  2370
  183  246.7288 430.3083   4757    35  2206  2551
  184  246.5680 430.3592   4724    33  2230  2494
  185  246.5249 430.2611   4741    17  2408  2333
  186  246.4893 430.3423   4684    57  1952  2732
  187  246.5242 430.2589   4676     8  2449  2227
  188  246.6030 430.2766   4783   107  2319  2464
  189  246.4917 430.3444   4744    39  1920  2824
  190  246.5243 430.2587   4744     0  2177  2567
  191  246.3696 430.2689   4722    22  2284  2438
  192  246.5233 430.2597   4704    18  3011  1693
  193  246.4436 430.2532   4729    25  2354  2375
  194  246.5231 430.2612   4740    11  3056  1684
  195  246.5254 430.2582   4722    18  2421  2301
  196  246.7873 430.2472   4743    21  1896  2847
  197  246.5352 430.1633   4750     7  2273  2477
  198  246.5242 430.2587   4737    13  2343  2394
  199  246.6021 430.2766   4742     5  1930  2812
  200  246.5254 430.2615   4724    18  1897  2827
  201  246.6204 430.4150   4740    16  2288  2452
  202  246.5673 430.3592   4668    72  2342  2326
  203  246.5237 430.2579   4671     3  2424  2247
  204  246.4414 430.2638   4641    30  2260  2381
  205  246.5235 430.2602   4675    34  2377  2298
  206  246.6039 430.2779   4689    14  1853  2836
  207  246.6035 430.2770   4682     7  2943  1739
  208  246.6037 430.2751   4760    78  1873  2887
  209  246.5248 430.2581   4700    60  2316  2384
  210  246.6021 430.2742   4717    17  2267  2450
  211  246.5847 430.1944   4609   108  2288  2321
  212  246.5259 430.2626   4574    35  2403  2171
  213  246.6043 430.2802   4632    58  2227  2405
  214  246.6768 430.2507   4648    16  2223  2425
  215  246.5230 430.2617   4688    40  2147  2541
  216  246.5233 430.2596   4634    54  2120  2514
  217  246.5259 430.2591   4710    76  2293  2417
  218  246.6557 430.3385   4693    17  2155  2538
  219  246.5687 430.3593   4650    43  2140  2510
  220  246.6033 430.2783   4672    22  1839  2833
  221  246.4899 430.3446   4665     7  2360  2305
  222  246.4416 430.2653   4578    87  2071  2507
  223  246.5845 430.1944   4639    61  1880  2759
  224  246.6780 430.2504   4650    11  2242  2408
  225  246.5263 430.2601   4688    38  2348  2340
  226  246.5243 430.2573   4681     7  2289  2392
  227  246.4424 430.2657   4595    86  2316  2279
  228  246.6633 430.2127   4636    41  2400  2236
  229  246.6030 430.2785   4655    19  2286  2369
  230  246.6040 430.2780   4626    29  2999  1627
  231  246.7161 430.2759   4679    53  2298  2381
  232  246.4422 430.2690   4543   136  2331  2212
  233  246.4418 430.2670   4593    50  2362  2231
  234  246.5254 430.2602   4623    30  2134  2489
  235  246.5691 430.3600   4712    89  2246  2466
  236  246.6220 430.4165   4676    36  2910  1766
  237  246.6572 430.3370   4719    43  2399  2320
  238  246.5245 430.2609   4666    53  2339  2327
  239  246.5235 430.2611   4670     4  2308  2362
  240  246.5256 430.2613   4673     3  2208  2465
  241  246.6042 430.2743   4646    27  2271  2375
  242  246.6803 430.2509   4640     6  2282  2358
  243  246.6575 430.3370   4666    26  2310  2356
  244  246.5246 430.2598   4663     3  2319  2344
  245  246.5235 430.2606   4693    30  2148  2545
  246  246.4911 430.3464   4624    69  2104  2520
  247  246.6794 430.2493   4607    17  2201  2406
  248  246.6046 430.2763   4607     0  2297  2310
  249  246.7296 430.3102   4636    29  2946  1690
  250  246.4431 430.2667   4624    12  2368  2256
  251  246.4091 430.3534   4615     9  2296  2319
  252  246.4903 430.3456   4583    32  2084  2499
  253  246.6054 430.2764   4571    12  2256  2315
  254  246.5257 430.2613   4552    19  2907  1645
  255  246.5244 430.2613   4626    74  2102  2524
  256  246.4093 430.3537   4607    19  2245  2362
  257  246.4911 430.3462   4597    10  2104  2493
  258  246.5705 430.3596   4618    21  2165  2453
  259  246.7297 430.3101   4597    21  2060  2537
  260  246.5851 430.1959   4565    32  2232  2333
  261  246.5261 430.2629   4577    12  2322  2255
  262  246.4903 430.3462   4554    23  2356  2198
  263  246.4914 430.3469   4523    31  2327  2196
  264  246.6055 430.2785   4577    54  2203  2374
  265  246.6572 430.3383   4595    18  2201  2394
  266  246.6596 430.3403   4625    30  2878  1747
  267  246.4919 430.3459   4541    84  2286  2255
  268  246.5232 430.2613   4584    43  2253  2331
  269  246.5253 430.2609   4550    34  1786  2764
  270  246.4904 430.3484   4572    22  1784  2788
  271  246.6580 430.3403   4567     5  2079  2488
  272  246.7167 430.2767   4619    52  2318  2301
  273  246.6216 430.4186   4621     2  2240  2381
  274  246.6035 430.2788   4593    28  2245  2348
  275  246.4899 430.3481   4602     9  2221  2381
  276  246.6036 430.2781   4594     8  2914  1680
  277  246.7161 430.2784   4577    17  2913  1664
  278  246.7169 430.2762   4594    17  1754  2840
  279  246.6561 430.3393   4615    21  2853  1762
  280  246.5250 430.2621   4581    34  2883  1698
  281  246.5669 430.3600   4664    83  2261  2403
  282  246.6034 430.2797   4541   123  2287  2254
  283  246.6578 430.3406   4559    18  1803  2756
  284  246.6570 430.3381   4595    36  2158  2437
  285  246.6027 430.2789   4617    22  2149  2468
  286  246.4902 430.3465   4544    73  2278  2266
  287  246.6556 430.3403   4565    21  1773  2792
  288  246.6572 430.3401   4467    98  2215  2252
  289  246.5456 430.4078   4556    89  2149  2407
  290  246.6220 430.4186   4510    46  2106  2404
  291  246.6547 430.3403   4558    48  1734  2824
  292  246.5250 430.2608   4494    64  2164  2330
  293  246.6565 430.3413   4492     2  2100  2392
  294  246.6566 430.3412   4495     3  1785  2710
  295  246.7177 430.3949   4513    18  1794  2719
  296  246.7300 430.3114   4492    21  2107  2385
  297  246.6036 430.2793   4523    31  1806  2717
  298  246.4107 430.3543   4502    21  1765  2737
  299  246.4897 430.3485   4550    48  1739  2811
  300  246.7166 430.2819   4495    55  2264  2231
  301  246.7900 430.3645   4545    50  2053  2492
  302  246.6794 430.4741   4525    20  1731  2794
  303  246.6199 430.4192   4564    39  2171  2393
  304  246.4089 430.3582   4562     2  2115  2447
  305  246.6562 430.3397   4522    40  2152  2370
  306  246.6560 430.3414   4567    45  2261  2306
  307  246.7186 430.3941   4514    53  2852  1662
  308  246.6806 430.4724   4512     2  2039  2473
  309  246.5673 430.3619   4499    13  2178  2321
  310  246.6541 430.3405   4553    54  1764  2789
  311  246.6561 430.3397   4503    50  2114  2389
  312  246.7176 430.3935   4450    53  2170  2280
  313  246.6216 430.4174   4499    49  1748  2751
  314  246.6561 430.3381   4474    25  2213  2261
  315  246.5262 430.2613   4466     8  1717  2749
  316  246.5257 430.2629   4443    23  2190  2253
  317  246.5256 430.2615   4476    33  2144  2332
  318  246.7301 430.3114   4469     7  1708  2761
  319  246.6940 430.3880   4492    23  1724  2768
  320  246.6041 430.2793   4448    44  1738  2710
  321  246.5248 430.2608   4495    47  2267  2228
  322  246.5247 430.2630   4489     6  1681  2808
  323  246.6210 430.4183   4512    23  1716  2796
  324  246.6937 430.3893   4490    22  2785  1705
  325  246.7314 430.3122   4464    26  2245  2219
  326  246.6573 430.3378   4495    31  2101  2394
  327  246.6562 430.3403   4458    37  2221  2237
  328  246.5243 430.2602   4443    15  2173  2270
  329  246.6043 430.2803   4468    25  2154  2314
  330  246.6435 430.3317   4481    13  2248  2233
  331  246.6936 430.3893   4431    50  2001  2430
  332  246.6581 430.3401   4417    14  2186  2231
  333  246.5865 430.1960   4424     7  2201  2223
  334  246.6039 430.2786   4443    19  2122  2321
  335  246.6221 430.4199   4511    68  1741  2770
  336  246.7298 430.3102   4446    65  2111  2335
  337  246.6047 430.2816   4342   104  2795  1547
  338  246.7897 430.2495   4436    94  2136  2300
  339  246.7162 430.2780   4421    15  2007  2414
  340  246.6049 430.2776   4389    32  2075  2314
  341  246.7316 430.3116   4444    55  2035  2409
  342  246.7170 430.3930   4385    59  1691  2694
  343  246.6576 430.3405   4433    48  2160  2273
  344  246.5862 430.1968   4372    61  2176  2196
  345  246.5457 430.4076   4421    49  2122  2299
  346  246.6059 430.2810   4379    42  1643  2736
  347  246.7910 430.3624   4361    18  1653  2708
  348  246.6590 430.3416   4383    22  2168  2215
  349  246.7176 430.2805   4399    16  2167  2232
  350  246.6568 430.3382   4453    54  2708  1745
  351  246.6041 430.2809   4392    61  2016  2376
  352  246.5709 430.3623   4377    15  2151  2226
  353  246.5698 430.3621   4443    66  1998  2445
  354  246.8973 430.3798   4353    90  2810  1543
  355  246.6584 430.3409   4419    66  2139  2280
  356  246.7158 430.2803   4392    27  2198  2194
  357  246.5255 430.2631   4374    18  2174  2200
  358  246.6052 430.2814   4397    23  1626  2771
  359  246.7304 430.3123   4429    32  2199  2230
  360  246.7190 430.3943   4452    23  2022  2430
  361  246.7183 430.2790   4359    93  2162  2197
  362  246.5254 430.2643   4340    19  1679  2661
  363  246.6573 430.3394   4433    93  1967  2466
  364  246.6048 430.2809   4347    86  2111  2236
  365  246.7898 430.3640   4436    89  2003  2433
  366  246.7316 430.3131   4389    47  2175  2214
  367  246.7804 430.3350   4330    59  2124  2206
  368  246.6042 430.2781   4330     0  2089  2241
  369  246.6047 430.2825   4366    36  2104  2262
  370  246.6568 430.3412   4383    17  2153  2230
  371  246.7179 430.3941   4363    20  2782  1581
  372  246.6577 430.3388   4344    19  2722  1622
  373  246.5264 430.2663   4290    54  2087  2203
  374  246.6211 430.4199   4344    54  2168  2176
  375  246.5675 430.3657   4367    23  2703  1664
  376  246.6219 430.4199   4355    12  2091  2264
  377  246.7175 430.3958   4308    47  2106  2202
  378  246.7597 430.4732   4375    67  2125  2250
  379  246.7889 430.5188   4456    81  2670  1786
  380  246.6919 430.3922   4420    36  1917  2503
  381  246.6213 430.4213   4355    65  2113  2242
  382  246.7182 430.3945   4291    64  2069  2222
  383  246.7190 430.3949   4352    61  1937  2415
  384  246.8967 430.3810   4334    18  1925  2409
  385  246.6052 430.2814   4285    49  2002  2283
  386  246.6209 430.4204   4382    97  1601  2781
  387  246.7140 430.5536   4373     9  1670  2703
  388  246.6203 430.4216   4349    24  2110  2239
  389  246.7806 430.3353   4318    31  1923  2395
  390  246.7176 430.3940   4321     3  2122  2199
  391  246.7583 430.4732   4283    38  2088  2195
  392  246.6214 430.4199   4323    40  1917  2406
  393  246.6195 430.4231   4364    41  2102  2262
  394  246.7180 430.2811   4340    24  1606  2734
  395  246.6220 430.4233   4327    13  2693  1634
  396  246.8499 430.4978   4291    36  1629  2662
  397  246.6044 430.2825   4288     3  2019  2269
  398  246.5460 430.4096   4309    21  1576  2733
  399  246.6572 430.3415   4369    60  1994  2375
  400  246.7447 430.4003   4223   146  2119  2104
  401  246.8223 430.4146   4276    53  2130  2146
  402  246.8312 430.4405   4277     1  2110  2167
  403  246.7159 430.5531   4370    93  2644  1726
  404  246.5254 430.2654   4345    25  2112  2233
  405  246.5807 430.3276   4324    21  2696  1628
  406  246.8240 430.4120   4304    20  1901  2403
  407  246.6811 430.4729   4290    14  2662  1628
  408  246.8961 430.3791   4278    12  2095  2183
  409  246.6235 430.3998   4217    61  2676  1541
  410  246.5260 430.2650   4238    21  2046  2192
  411  246.6581 430.3427   4324    86  1585  2739
  412  246.7188 430.5523   4315     9  2028  2287
  413  246.7577 430.4729   4280    35  1866  2414
  414  246.7180 430.5528   4340    60  2092  2248
  415  246.7573 430.4725   4288    52  1608  2680
  416  246.5258 430.2651   4193    95  1579  2614
  417  246.6560 430.3430   4338   145  2062  2276
  418  246.7162 430.5536   4306    32  1900  2406
  419  246.8310 430.4402   4263    43  2636  1627
  420  246.7174 430.5573   4311    48  2033  2278
  421  246.7576 430.4732   4246    65  2010  2236
  422  246.5255 430.2657   4237     9  2075  2162
  423  246.5250 430.2668   4266    29  2046  2220
  424  246.7551 430.4737   4270     4  1569  2701
  425  246.7569 430.4734   4172    98  2005  2167
  426  246.7040 430.4143   4202    30  2040  2162
  427  246.5814 430.3276   4229    27  1893  2336
  428  246.6408 430.2661   4213    16  2044  2169
  429  246.6582 430.3429   4266    53  1973  2293
  430  246.7574 430.4719   4217    49  1535  2682
  431  246.7589 430.4728   4225     8  1590  2635
  432  246.7044 430.4138   4193    32  2025  2168
  433  246.7177 430.2833   4247    54  2033  2214
  434  246.4437 430.2723   4215    32  1955  2260
  435  246.8215 430.4129   4183    32  1995  2188
  436  246.7595 430.4733   4204    21  2038  2166
  437  246.7576 430.4732   4195     9  2088  2107
  438  246.8239 430.4144   4211    16  2015  2196
  439  246.6892 430.3346   4226    15  2674  1552
  440  246.5851 430.1981   4230     4  1882  2348
  441  246.7570 430.4735   4176    54  2073  2103
  442  246.7919 430.5194   4234    58  2002  2232
  443  246.7586 430.4747   4220    14  2634  1586
  444  246.8212 430.4134   4193    27  1854  2339
  445  246.8220 430.4135   4194     1  1986  2208
  446  246.6216 430.4219   4224    30  1849  2375
  447  246.7571 430.4725   4190    34  2659  1531
  448  246.7581 430.4744   4183     7  2036  2147
  449  246.8322 430.4409   4200    17  2091  2109
  450  246.8214 430.4152   4182    18  2697  1485
  451  246.7569 430.4737   4183     1  2031  2152
  452  246.7182 430.3953   4170    13  2071  2099
  453  246.7590 430.4716   4191    21  1971  2220
  454  246.8325 430.4401   4257    66  2016  2241
  455  246.8252 430.4149   4165    92  1555  2610
  456  246.6497 430.2522   4109    56  2055  2054
  457  246.7575 430.4735   4213   104  2621  1592
  458  246.7909 430.5177   4274    61  1967  2307
  459  246.7583 430.4744   4215    59  1577  2638
  460  246.8250 430.4136   4140    75  2026  2114
  461  246.8256 430.4141   4112    28  1571  2541
  462  246.8219 430.4147   4133    21  1528  2605
  463  246.7574 430.4716   4199    66  1835  2364
  464  246.7580 430.4712   4150    49  2000  2150
  465  246.8241 430.4168   4170    20  2015  2155
  466  246.7205 430.5563   4216    46  2563  1653
  467  246.8248 430.4163   4174    42  2608  1566
  468  246.8223 430.4139   4204    30  1862  2342
  469  246.7552 430.4732   4159    45  1931  2228
  470  246.7207 430.5559   4262   103  1965  2297
  471  246.7198 430.5568   4227    35  1897  2330
  472  246.8229 430.4170   4121   106  1988  2133
  473  246.8243 430.4150   4157    36  2569  1588
  474  246.8245 430.4172   4172    15  1852  2320
  475  246.7173 430.5527   4232    60  1583  2649
  476  246.7188 430.5548   4175    57  1874  2301
  477  246.7190 430.5560   4162    13  1955  2207
  478  246.8240 430.4184   4063    99  1791  2272
  479  246.8256 430.4159   4140    77  2549  1591
  480  246.8246 430.4154   4127    13  1905  2222
  481  246.7174 430.5534   4206    79  1860  2346
  482  246.7166 430.5572   4198     8  1984  2214
  483  246.8259 430.4189   4111    87  2020  2091
  484  246.8103 430.5780   4259   148  1924  2335
  485  246.8245 430.4180   4146   113  1967  2179
  486  246.7582 430.4739   4169    23  2009  2160
  487  246.7922 430.5210   4246    77  1846  2400
  488  246.7584 430.4771   4128   118  1958  2170
  489  246.8246 430.4177   4111    17  1953  2158
  490  246.8521 430.5014   4188    77  2528  1660
  491  246.8249 430.4170   4131    57  1934  2197
  492  246.8238 430.4160   4122     9  1952  2170
  493  246.7570 430.4737   4164    42  1526  2638
  494  246.8234 430.4150   4128    36  1935  2193
  495  246.8255 430.4141   4088    40  1874  2214
  496  246.8240 430.4168   4095     7  1956  2139
  497  246.8234 430.4157   4065    30  1982  2083
  498  246.8225 430.4150   4041    24  1926  2115
  499  246.8234 430.4172   4075    34  1929  2146
