# Supplementary material for: Maximum likelihood-based estimation of diffusion coefficient is quick and reliable method for analyzing estradiol actions on surface receptor movements
Source: Front Neuroinform. 2023 Mar 8;17:1005936. doi: 10.3389/fninf.2023.1005936 (PMC10031098; doi:10.3389/fninf.2023.1005936)
Supplement: Supplementary file 3 [file Data_Sheet_3.ZIP › 01-measured/00-Immobile/RoomTemperature/workstate_12_0043.dat]

    0  341.4835 440.0608  11575     0  3479  8096
    1  341.4093 440.0541  11541    34  4105  7436
    2  341.4083 440.0475  11487    54  5152  6335
    3  341.4087 440.0482  11650   163  5132  6518
    4  341.3543 440.0830  11639    11  3538  8101
    5  341.4808 440.0611  11679    40  5090  6589
    6  341.4825 440.0586  11670     9  5154  6516
    7  341.4139 440.0511  11616    54  5164  6452
    8  341.4047 440.0494  11650    34  5134  6516
    9  341.2884 440.0611  11657     7  3529  8128
   10  341.3540 440.0846  11635    22  4089  7546
   11  341.4798 440.0636  11544    91  3523  8021
   12  341.4842 440.0627  11723   179  3572  8151
   13  341.4168 440.0543  11623   100  5115  6508
   14  341.4051 440.0489  11622     1  4091  7531
   15  341.4047 440.0523  11666    44  3827  7839
   16  341.4095 440.0524  11688    22  3864  7824
   17  341.4823 440.0610  11573   115  4122  7451
   18  341.4167 440.0601  11602    29  3820  7782
   19  341.3883 439.9924  11513    89  3822  7691
   20  341.4047 440.0495  11519     6  3762  7757
   21  341.3510 440.0819  11504    15  3840  7664
   22  341.4095 440.0504  11611   107  3565  8046
   23  341.4800 440.0608  11641    30  4204  7437
   24  341.4838 440.0643  11574    67  3547  8027
   25  341.4812 440.0591  11594    20  4063  7531
   26  341.4045 440.0471  11590     4  3748  7842
   27  341.3561 440.0834  11523    67  4073  7450
   28  341.4819 440.0571  11519     4  3582  7937
   29  341.4857 440.0565  11509    10  3847  7662
   30  341.4843 440.0554  11644   135  5171  6473
   31  341.4118 440.0468  11592    52  3536  8056
   32  341.4094 440.0529  11537    55  5173  6364
   33  341.4777 440.0549  11535     2  3809  7726
   34  341.4796 440.0621  11541     6  4073  7468
   35  341.4175 440.0608  11599    58  4042  7557
   36  341.4824 440.0541  11476   123  3490  7986
   37  341.4108 440.0510  11423    53  3470  7953
   38  341.4089 440.0467  11475    52  3832  7643
   39  341.4107 440.0568  11460    15  3807  7653
   40  341.4798 440.0604  11527    67  4038  7489
   41  341.4798 440.0572  11458    69  3797  7661
   42  341.4841 440.0531  11473    15  3477  7996
   43  341.4128 440.0526  11558    85  4997  6561
   44  341.4072 440.0480  11651    93  3795  7856
   45  341.4089 440.0553  11598    53  4080  7518
   46  341.4793 440.0618  11462   136  5010  6452
   47  341.4811 440.0607  11513    51  4050  7463
   48  341.4805 440.0548  11526    13  4006  7520
   49  341.5037 439.9940  11945   419  3489  8456
   50  341.4214 440.0858  11428   517  4022  7406
   51  341.4758 440.0545  11449    21  4048  7401
   52  341.4106 440.0560  11460    11  3774  7686
   53  341.4784 440.0614  11419    41  3480  7939
   54  341.4782 440.0556  11383    36  3987  7396
   55  341.4798 440.0561  11411    28  4978  6433
   56  341.4074 440.0549  11449    38  5009  6440
   57  341.4798 440.0548  11383    66  3988  7395
   58  341.4773 440.0551  11384     1  3960  7424
   59  341.4829 440.0597  11371    13  3450  7921
   60  341.5086 439.9952  11944   573  3487  8457
   61  341.3545 440.0870  11315   629  3722  7593
   62  341.3553 440.0918  11337    22  3971  7366
   63  341.4085 440.0563  11365    28  3709  7656
   64  341.4129 440.0619  11353    12  3445  7908
   65  341.4811 440.0607  11313    40  3658  7655
   66  341.4843 440.0600  11299    14  5011  6288
   67  341.4772 440.0519  11412   113  3698  7714
   68  341.4795 440.0573  11495    83  3733  7762
   69  341.4093 440.0571  11409    86  3736  7673
   70  341.4783 440.0646  11388    21  3749  7639
   71  341.4815 440.0607  11326    62  4934  6392
   72  341.4795 440.0600  11412    86  3433  7979
   73  341.4785 440.0612  11348    64  3913  7435
   74  341.4727 440.0561  11366    18  3713  7653
   75  341.4107 440.0606  11519   153  3945  7574
   76  341.4796 440.0650  11345   174  3404  7941
   77  341.4828 440.0633  11355    10  3951  7404
   78  341.4240 440.0900  11367    12  4931  6436
   79  341.4768 440.0570  11352    15  3720  7632
   80  341.4061 440.0578  11405    53  3953  7452
   81  341.4072 440.0584  11355    50  4958  6397
   82  341.4097 440.0647  11376    21  3459  7917
   83  341.4809 440.0611  11346    30  3658  7688
   84  341.4099 440.0589  11371    25  4974  6397
   85  341.4081 440.0582  11327    44  3945  7382
   86  341.4085 440.0605  11384    57  4942  6442
   87  341.3574 440.0956  11423    39  3853  7570
   88  341.4248 440.0899  11274   149  4930  6344
   89  341.4837 440.0616  11448   174  4897  6551
   90  341.4824 440.0622  11397    51  3945  7452
   91  341.4071 440.0613  11458    61  4888  6570
   92  341.4067 440.0579  11474    16  3722  7752
   93  341.4086 440.0600  11408    66  3418  7990
   94  341.4287 440.1001  11189   219  4872  6317
   95  341.4861 440.0638  11365   176  3690  7675
   96  341.4777 440.0604  11377    12  5013  6364
   97  341.4754 440.0579  11341    36  3404  7937
   98  341.4057 440.0565  11394    53  3417  7977
   99  341.4091 440.0575  11351    43  3397  7954
  100  341.4834 440.1431  11372    21  3427  7945
  101  341.4821 440.0642  11357    15  3888  7469
  102  341.4127 440.0642  11385    28  4944  6441
  103  341.4082 440.0605  11242   143  3705  7537
  104  341.4058 440.0579  11454   212  3849  7605
  105  341.3591 440.0969  11387    67  3903  7484
  106  341.4850 440.0675  11350    37  3920  7430
  107  341.4820 440.0685  11302    48  4947  6355
  108  341.4798 440.0655  11267    35  3398  7869
  109  341.4080 440.0642  11288    21  3395  7893
  110  341.4777 440.0631  11348    60  3367  7981
  111  341.3573 440.0908  11237   111  3356  7881
  112  341.4266 440.0998  11216    21  3639  7577
  113  341.4793 440.0639  11310    94  3371  7939
  114  341.4111 440.0635  11331    21  3654  7677
  115  341.3548 440.0921  11310    21  3356  7954
  116  341.3546 440.0930  11301     9  3866  7435
  117  341.4833 440.0664  11238    63  3339  7899
  118  341.4879 440.0683  11249    11  4783  6466
  119  341.4138 440.0643  11318    69  3851  7467
  120  341.4756 440.0655  11222    96  4871  6351
  121  341.4235 440.0962  11279    57  3300  7979
  122  341.4234 440.0942  11181    98  3333  7848
  123  341.4817 440.0678  11212    31  4812  6400
  124  341.4818 440.0684  11110   102  3626  7484
  125  341.4802 440.0678  11235   125  3885  7350
  126  341.4119 440.0587  11277    42  3320  7957
  127  341.4241 440.0912  11186    91  3911  7275
  128  341.4275 440.0955  11199    13  4858  6341
  129  341.4823 440.0628  11222    23  3858  7364
  130  341.4864 440.0692  11169    53  3875  7294
  131  341.4832 440.0666  11147    22  3852  7295
  132  341.4115 440.0553  11296   149  3854  7442
  133  341.3566 440.0898  11161   135  3627  7534
  134  341.3576 440.0902  11322   161  3828  7494
  135  341.4793 440.0643  11163   159  4815  6348
  136  341.4851 440.0659  11127    36  3569  7558
  137  341.4828 440.0667  11208    81  3594  7614
  138  341.4099 440.0646  11188    20  3831  7357
  139  341.3585 440.0897  11351   163  4899  6452
  140  341.4800 440.0682  11202   149  3302  7900
  141  341.4831 440.0658  11130    72  3578  7552
  142  341.4845 440.0678  11164    34  3609  7555
  143  341.4123 440.0602  11154    10  3253  7901
  144  341.3546 440.0862  11136    18  3280  7856
  145  341.4789 440.0594  11190    54  3553  7637
  146  341.4134 440.0693  11251    61  3554  7697
  147  341.4864 440.0707  11220    31  3805  7415
  148  341.4854 440.0724  11150    70  3790  7360
  149  341.4798 440.0627  11215    65  3258  7957
  150  341.4229 440.0925  11103   112  3581  7522
  151  341.4805 440.0647  11207   104  3332  7875
  152  341.4816 440.0666  11177    30  3300  7877
  153  341.4846 440.0691  11189    12  3270  7919
  154  341.4831 440.0720  11082   107  3558  7524
  155  341.4276 440.0990  11022    60  3793  7229
  156  341.4790 440.0609  11231   209  3782  7449
  157  341.4234 440.0973  11110   121  3240  7870
  158  341.4822 440.0684  11186    76  3594  7592
  159  341.4841 440.0705  11091    95  3536  7555
  160  341.4883 440.0704  11056    35  3214  7842
  161  341.4837 440.0658  11046    10  3288  7758
  162  341.4226 440.0971  11074    28  3537  7537
  163  341.4800 440.0670  11044    30  3765  7279
  164  341.4826 440.0704  11097    53  3524  7573
  165  341.4868 440.0738  11090     7  3234  7856
  166  341.4901 440.0714  11072    18  3494  7578
  167  341.4834 440.0666  11093    21  3498  7595
  168  341.4255 440.0979  11099     6  3801  7298
  169  341.4788 440.0673  11067    32  3511  7556
  170  341.4844 440.0729  11048    19  4685  6363
  171  341.5377 440.1205  11549   501  3607  7942
  172  341.4815 440.0644  11054   495  3261  7793
  173  341.4264 440.0968  10982    72  3302  7680
  174  341.4798 440.0676  11046    64  3720  7326
  175  341.4790 440.0722  10982    64  3772  7210
  176  341.4836 440.0750  11034    52  3725  7309
  177  341.4870 440.1489  10978    56  3674  7304
  178  341.4872 440.0643  11048    70  3257  7791
  179  341.4249 440.0942  10950    98  3669  7281
  180  341.4785 440.0682  10945     5  3684  7261
  181  341.4807 440.0721  10999    54  3711  7288
  182  341.4861 440.0721  11076    77  3250  7826
  183  341.4316 440.1021  10910   166  3728  7182
  184  341.4858 440.0718  10987    77  4717  6270
  185  341.4844 440.0690  10993     6  3528  7465
  186  341.4771 440.0675  10992     1  3219  7773
  187  341.4778 440.0685  11037    45  3696  7341
  188  341.4856 440.0730  11050    13  4711  6339
  189  341.4315 440.1041  10926   124  4726  6200
  190  341.4855 440.0710  10985    59  3456  7529
  191  341.4837 440.0650  10936    49  3474  7462
  192  341.4770 440.0672  10948    12  3660  7288
  193  341.4253 440.1038  11029    81  3732  7297
  194  341.4279 440.1036  11069    40  3701  7368
  195  341.5387 440.1182  11532   463  3729  7803
  196  341.4888 440.0718  10992   540  3185  7807
  197  341.4800 440.0704  11110   118  3656  7454
  198  341.4250 440.1006  10997   113  4653  6344
  199  341.4828 440.0675  10981    16  3679  7302
  200  341.4872 440.1493  10978     3  3176  7802
  201  341.4864 440.0712  10909    69  3444  7465
  202  341.4792 440.0677  10963    54  3177  7786
  203  341.3568 440.0959  10963     0  4608  6355
  204  341.4231 440.1010  10939    24  3202  7737
  205  341.4286 440.1007  10997    58  4611  6386
  206  341.5372 440.1164  11516   519  3572  7944
  207  341.4878 440.0751  10994   522  3172  7822
  208  341.4828 440.0720  10964    30  3611  7353
  209  341.4225 440.1018  10985    21  4645  6340
  210  341.4217 440.0979  10943    42  3634  7309
  211  341.4272 440.0992  10976    33  3680  7296
  212  341.4319 440.1034  10920    56  4686  6234
  213  341.5055 440.1382  11448   528  3220  8228
  214  341.4824 440.0732  10951   497  3152  7799
  215  341.4238 440.0976  10998    47  3146  7852
  216  341.4283 440.0992  10950    48  3168  7782
  217  341.4858 440.1415  11008    58  4628  6380
  218  341.4865 440.0715  10931    77  4612  6319
  219  341.4866 440.0733  10904    27  3166  7738
  220  341.4818 440.0708  10942    38  3152  7790
  221  341.4250 440.0998  10989    47  3470  7519
  222  341.4269 440.1003  10950    39  3447  7503
  223  341.4299 440.0975  10899    51  3163  7736
  224  341.4843 440.0711  10891     8  3602  7289
  225  341.4887 440.0733  10923    32  3633  7290
  226  341.4207 440.0944  10899    24  3439  7460
  227  341.4249 440.1005  10853    46  4684  6169
  228  341.4282 440.0963  10868    15  3464  7404
  229  341.4860 440.0735  10929    61  3202  7727
  230  341.5118 440.1353  11493   564  3733  7760
  231  341.4870 440.0697  10921   572  3636  7285
  232  341.4825 440.0680  10887    34  3651  7236
  233  341.4237 440.0988  10839    48  4664  6175
  234  341.4267 440.1003  10875    36  3096  7779
  235  341.5078 440.1371  11339   464  4739  6600
  236  341.5103 440.1332  11346     7  4755  6591
  237  341.4878 440.0721  10919   427  3636  7283
  238  341.4290 440.0979  10879    40  4665  6214
  239  341.4259 440.0946  10860    19  3655  7205
  240  341.4849 440.0674  10875    15  3615  7260
  241  341.4896 440.0684  10800    75  3588  7212
  242  341.4903 440.0694  10743    57  3633  7110
  243  341.4929 440.0692  10780    37  3601  7179
  244  341.4287 440.0957  10792    12  3406  7386
  245  341.4300 440.0971  10805    13  4610  6195
  246  341.4854 440.0728  10836    31  3396  7440
  247  341.5099 440.1354  11264   428  4689  6575
  248  341.5137 440.1341  11406   142  3143  8263
  249  341.5434 440.1175  11362    44  4670  6692
  250  341.4320 440.0997  10774   588  4538  6236
  251  341.4327 440.1022  10739    35  3595  7144
  252  341.4845 440.0719  10795    56  3349  7446
  253  341.5136 440.1356  11307   512  3117  8190
  254  341.4920 440.1484  10610   697  3081  7529
  255  341.4349 440.1001  10632    22  4560  6072
  256  341.4271 440.0959  10712    80  4536  6176
  257  341.4834 440.0748  10742    30  3057  7685
  258  341.5068 440.1383  11306   564  3405  7901
  259  341.5100 440.1380  11197   109  3371  7826
  260  341.4916 440.1478  10714   483  3575  7139
  261  341.5417 440.1140  11167   453  4592  6575
  262  341.4309 440.1020  10670   497  3564  7106
  263  341.4830 440.0726  10724    54  3555  7169
  264  341.5118 440.1384  11255   531  4566  6689
  265  341.5674 440.1828  11275    20  3355  7920
  266  341.4921 440.1508  10617   658  3559  7058
  267  341.4345 440.1018  10650    33  3104  7546
  268  341.4834 440.0732  10699    49  3595  7104
  269  341.4795 440.0685  10686    13  3299  7387
  270  341.5088 440.1391  11317   631  4595  6722
  271  341.5465 440.1202  11223    94  3621  7602
  272  341.5454 440.1136  11290    67  4629  6661
  273  341.4356 440.1075  10658   632  3012  7646
  274  341.4866 440.0694  10739    81  3317  7422
  275  341.5059 440.1329  11335   596  3414  7921
  276  341.5081 440.1395  11346    11  4628  6718
  277  341.4889 440.1526  10701   645  4502  6199
  278  341.4943 440.1550  10704     3  3298  7406
  279  341.5406 440.1174  11150   446  3558  7592
  280  341.5099 440.1350  11243    93  3071  8172
  281  341.5069 440.1384  11263    20  3089  8174
  282  341.4848 440.0761  10717   546  3029  7688
  283  341.4901 440.1536  10607   110  3506  7101
  284  341.5111 440.1389  11230   623  3141  8089
  285  341.5057 440.1393  11314    84  3118  8196
  286  341.4814 440.0734  10698   616  4516  6182
  287  341.4301 440.1041  10714    16  4500  6214
  288  341.4881 440.1562  10645    69  3536  7109
  289  341.5132 440.2168  11231   586  3114  8117
  290  341.5116 440.1361  11262    31  3459  7803
  291  341.4797 440.0730  10913   349  3078  7835
  292  341.4273 440.1035  10749   164  3485  7264
  293  341.4855 440.1525  10821    72  3093  7728
  294  341.4894 440.1498  10728    93  3058  7670
  295  341.5128 440.2163  11277   549  3367  7910
  296  341.5118 440.1386  11243    34  3060  8183
  297  341.5099 440.1348  11278    35  3076  8202
  298  341.4839 440.0750  10734   544  4474  6260
  299  341.5390 440.1128  11311   577  3409  7902
  300  341.4898 440.1519  10611   700  3337  7274
  301  341.5704 440.1858  11206   595  4587  6619
  302  341.5120 440.1369  11217    11  3039  8178
  303  341.4524 440.1680  10557   660  3266  7291
  304  341.4815 440.0689  10751   194  3494  7257
  305  341.4297 440.1044  10638   113  4405  6233
  306  341.4893 440.1518  10671    33  3259  7412
  307  341.5677 440.1852  11227   556  3312  7915
  308  341.5669 440.1837  11173    54  3530  7643
  309  341.5104 440.1374  11166     7  4532  6634
  310  341.4273 440.1044  10612   554  3241  7371
  311  341.4887 440.1564  10663    51  3291  7372
  312  341.5661 440.1864  11102   439  3036  8066
  313  341.5672 440.1844  11196    94  3289  7907
  314  341.4853 440.0745  10556   640  3211  7345
  315  341.4307 440.1064  10609    53  3011  7598
  316  341.4324 440.1111  10643    34  4402  6241
  317  341.4877 440.1541  10531   112  3454  7077
  318  341.5126 440.2191  11095   564  3500  7595
  319  341.5144 440.1424  11022    73  3012  8010
  320  341.4908 440.0722  10458   564  3440  7018
  321  341.4296 440.1031  10544    86  2969  7575
  322  341.4884 440.1488  10537     7  3437  7100
  323  341.4877 440.1526  10522    15  4378  6144
  324  341.5687 440.1860  11054   532  3320  7734
  325  341.5105 440.1415  11150    96  3284  7866
  326  341.5656 440.1832  11076    74  3005  8071
  327  341.4849 440.1483  10601   475  4414  6187
  328  341.4307 440.1045  10555    46  4356  6199
  329  341.4875 440.1538  10635    80  2940  7695
  330  341.5107 440.1418  11020   385  4478  6542
  331  341.5161 440.1396  11031    11  2947  8084
  332  341.4887 440.1511  10457   574  4356  6101
  333  341.4312 440.1046  10487    30  3249  7238
  334  341.4301 440.1111  10463    24  2954  7509
  335  341.5638 440.1849  11084   621  4439  6645
  336  341.5106 440.1431  11081     3  4493  6588
  337  341.5678 440.1853  11012    69  3007  8005
  338  341.4899 440.1515  10480   532  3213  7267
  339  341.4839 440.1517  10497    17  4354  6143
  340  341.4552 440.1744  10485    12  3391  7094
  341  341.5113 440.1449  10907   422  4414  6493
  342  341.5704 440.1851  10974    67  3246  7728
  343  341.5441 440.1212  10980     6  3247  7733
  344  341.4879 440.1483  10423   557  4371  6052
  345  341.4319 440.1074  10419     4  2979  7440
  346  341.5124 440.1418  11089   670  3443  7646
  347  341.5137 440.2225  11023    66  3489  7534
  348  341.5695 440.1857  10942    81  2960  7982
  349  341.5196 440.2178  11012    70  3468  7544
  350  341.4888 440.1496  10413   599  2973  7440
  351  341.4336 440.1061  10440    27  4328  6112
  352  341.5101 440.1399  11059   619  4428  6631
  353  341.5118 440.1455  10953   106  3323  7630
  354  341.5695 440.1868  10981    28  3458  7523
  355  341.5172 440.2211  10957    24  4421  6536
  356  341.5130 440.2166  10905    52  3446  7459
  357  341.4561 440.1730  10432   473  3360  7072
  358  341.5100 440.1379  11062   630  4481  6581
  359  341.5691 440.1900  10982    80  4456  6526
  360  341.5705 440.1896  11016    34  3273  7743
  361  341.5148 440.2223  10834   182  4410  6424
  362  341.5127 440.2179  10979   145  4434  6545
  363  341.5122 440.1402  11054    75  3486  7568
  364  341.5102 440.1428  11018    36  2992  8026
  365  341.5646 440.1868  11034    16  3439  7595
  366  341.5191 440.2243  10929   105  3271  7658
  367  341.5173 440.2198  10867    62  3488  7379
  368  341.4551 440.1740  10422   445  3318  7104
  369  341.5084 440.1397  11045   623  3240  7805
  370  341.5685 440.1913  10915   130  3266  7649
  371  341.5161 440.2220  10971    56  4380  6591
  372  341.5154 440.2243  10994    23  3275  7719
  373  341.5146 440.2196  10888   106  3241  7647
  374  341.5642 440.1869  11029   141  3400  7629
  375  341.5668 440.1864  11075    46  4459  6616
  376  341.5663 440.1891  10969   106  2939  8030
  377  341.5195 440.2240  10928    41  3232  7696
  378  341.5600 440.2822  10871    57  3424  7447
  379  341.5693 440.1893  10963    92  4416  6547
  380  341.5657 440.1877  10994    31  3405  7589
  381  341.5644 440.1884  10966    28  4368  6598
  382  341.5145 440.2213  10973     7  4374  6599
  383  341.5573 440.2809  10977     4  3427  7550
  384  341.5208 440.2213  10811   166  2914  7897
  385  341.5673 440.1846  10925   114  2880  8045
  386  341.5637 440.1881  10896    29  3271  7625
  387  341.5647 440.1852  10955    59  3395  7560
  388  341.5138 440.2174  10880    75  2857  8023
  389  341.5176 440.2209  10928    48  4380  6548
  390  341.5596 440.2793  10900    28  3262  7638
  391  341.5717 440.1908  10922    22  3218  7704
  392  341.5118 440.1445  10891    31  3370  7521
  393  341.5645 440.1863  10935    44  3386  7549
  394  341.5169 440.2225  10855    80  3274  7581
  395  341.5164 440.2206  10926    71  3210  7716
  396  341.5729 440.1895  10892    34  3220  7672
  397  341.5675 440.1880  10870    22  3199  7671
  398  341.5114 440.2193  10939    69  3367  7572
  399  341.5152 440.2240  10762   177  2870  7892
  400  341.5199 440.2243  10847    85  4400  6447
  401  341.5747 440.1880  10777    70  4341  6436
  402  341.5683 440.1898  10812    35  3360  7452
  403  341.5667 440.1879  10874    62  2885  7989
  404  341.5658 440.1845  10815    59  2889  7926
  405  341.5134 440.2207  10857    42  2887  7970
  406  341.5216 440.2235  10753   104  4359  6394
  407  341.6312 440.2312  10821    68  3184  7637
  408  341.5682 440.1866  10763    58  3147  7616
  409  341.5156 440.1393  10855    92  2848  8007
  410  341.5141 440.2198  10860     5  3394  7466
  411  341.5148 440.2207  10824    36  4353  6471
  412  341.5196 440.2246  10784    40  4378  6406
  413  341.5730 440.1916  10711    73  4327  6384
  414  341.5734 440.1885  10753    42  2894  7859
  415  341.5696 440.1856  10775    22  3366  7409
  416  341.5130 440.2178  10768     7  3378  7390
  417  341.5149 440.2205  10815    47  4379  6436
  418  341.5142 440.2192  10782    33  4329  6453
  419  341.5742 440.1946  10760    22  2847  7913
  420  341.5758 440.1912  10742    18  3390  7352
  421  341.5681 440.1873  10782    40  3359  7423
  422  341.4879 440.1503  10210   572  2824  7386
  423  341.5160 440.2157  10657   447  4339  6318
  424  341.5734 440.1854  10764   107  3383  7381
  425  341.6336 440.2230  10699    65  2830  7869
  426  341.5684 440.1843  10767    68  3351  7416
  427  341.5140 440.2185  10726    41  2872  7854
  428  341.5136 440.2195  10667    59  2790  7877
  429  341.5736 440.1866  10795   128  3375  7420
  430  341.5702 440.1926  10669   126  4314  6355
  431  341.6276 440.2281  10593    76  4278  6315
  432  341.5147 440.2214  10696   103  4286  6410
  433  341.5145 440.2230  10755    59  4315  6440
  434  341.4905 440.1527  10160   595  3082  7078
  435  341.5151 440.2227  10706   546  4287  6419
  436  341.5743 440.1939  10719    13  4319  6400
  437  341.5721 440.1903  10697    22  3282  7415
  438  341.5196 440.2245  10620    77  3132  7488
  439  341.5130 440.2204  10710    90  3156  7554
  440  341.5148 440.2248  10655    55  2838  7817
  441  341.5718 440.1895  10618    37  4277  6341
  442  341.5754 440.1951  10597    21  2820  7777
  443  341.5736 440.1939  10568    29  4311  6257
  444  341.5214 440.2244  10566     2  3321  7245
  445  341.5172 440.2200  10636    70  2832  7804
  446  341.5140 440.2187  10587    49  3151  7436
  447  341.5736 440.1915  10678    91  3156  7522
  448  341.5758 440.1908  10665    13  3135  7530
  449  341.5764 440.1971  10649    16  3324  7325
  450  341.5236 440.2236  10610    39  2855  7755
  451  341.5179 440.2235  10576    34  3276  7300
  452  341.5148 440.2226  10688   112  4263  6425
  453  341.5187 440.2271  10688     0  3327  7361
  454  341.6711 440.2874  10682     6  2826  7856
  455  341.6138 440.2496  10648    34  2835  7813
  456  341.5165 440.2204  10609    39  2826  7783
  457  341.5154 440.2225  10602     7  4297  6305
  458  341.5713 440.1932  10708   106  3121  7587
  459  341.5133 440.2938  10609    99  3140  7469
  460  341.5692 440.2622  10675    66  3157  7518
  461  341.5608 440.2879  10611    64  3125  7486
  462  341.5165 440.2187  10586    25  2826  7760
  463  341.5121 440.2238  10646    60  3294  7352
  464  341.5170 440.2261  10625    21  3128  7497
  465  341.6277 440.2311  10675    50  3097  7578
  466  341.5605 440.2882  10625    50  3289  7336
  467  341.5593 440.2850  10635    10  4242  6393
  468  341.5573 440.2843  10598    37  3112  7486
  469  341.5140 440.2220  10698   100  4224  6474
  470  341.5717 440.1939  10683    15  4209  6474
  471  341.5126 440.2984  10643    40  3142  7501
  472  341.5765 440.1944  10636     7  2792  7844
  473  341.5621 440.2851  10546    90  2773  7773
  474  341.5596 440.2825  10588    42  2781  7807
  475  341.5722 440.1904  10650    62  2811  7839
  476  341.5708 440.1952  10699    49  3171  7528
  477  341.6234 440.2982  10625    74  2766  7859
  478  341.6170 440.3261  10638    13  3128  7510
  479  341.5616 440.2876  10594    44  2760  7834
  480  341.5170 440.2311  10539    55  4216  6323
  481  341.5180 440.2294  10612    73  3264  7348
  482  341.5728 440.1935  10606     6  3158  7448
  483  341.6112 440.3921  10511    95  4195  6316
  484  341.5658 440.2866  10545    34  3125  7420
  485  341.6184 440.3207  10551     6  2735  7816
  486  341.5737 440.1914  10607    56  4253  6354
  487  341.5730 440.1958  10680    73  3123  7557
  488  341.5531 440.3548  10651    29  3272  7379
  489  341.6193 440.3236  10592    59  3209  7383
  490  341.6195 440.3271  10614    22  3275  7339
  491  341.6171 440.3216  10491   123  2733  7758
  492  341.5708 440.1919  10644   153  3135  7509
  493  341.5098 440.2937  10532   112  4176  6356
  494  341.5149 440.2964  10548    16  2747  7801
  495  341.6202 440.3251  10491    57  4188  6303
  496  341.6160 440.3953  10496     5  4184  6312
  497  341.5753 440.1978  10511    15  3204  7307
  498  341.6263 440.2311  10511     0  2713  7798
  499  341.5709 440.1958  10546    35  4155  6391
