# Supplementary material for: Maximum likelihood-based estimation of diffusion coefficient is quick and reliable method for analyzing estradiol actions on surface receptor movements
Source: Front Neuroinform. 2023 Mar 8;17:1005936. doi: 10.3389/fninf.2023.1005936 (PMC10031098; doi:10.3389/fninf.2023.1005936)
Supplement: Supplementary file 3 [file Data_Sheet_3.ZIP › 01-measured/00-Immobile/RoomTemperature/workstate_12_0044.dat]

    0  457.3649 441.3653   7586     0  6463  1123
    1  457.3659 441.3632   7638    52  5588  2050
    2  457.1782 441.3879   7599    39  7277   322
    3  457.3637 441.3616   7650    51  7295   355
    4  457.2753 441.4094   7679    29  5336  2343
    5  457.2749 441.4098   7660    19  5650  2010
    6  457.3658 441.3636   7563    97  6459  1104
    7  457.3663 441.3613   7617    54  6449  1168
    8  457.4105 441.2720   7545    72  5642  1903
    9  457.3191 441.3180   7583    38  7246   337
   10  457.3647 441.3610   7649    66  6498  1151
   11  457.3219 441.3185   7588    61  8898 -1310
   12  457.3669 441.3637   7615    27  6466  1149
   13  457.3646 441.3638   7540    75  5567  1973
   14  457.2743 441.4098   7585    45  5357  2228
   15  457.2739 441.4087   7659    74  6514  1145
   16  457.2748 441.4096   7670    11  6420  1250
   17  457.3645 441.3643   7641    29  5418  2223
   18  457.3662 441.3635   7630    11  7233   397
   19  457.4122 441.2725   7555    75  5901  1654
   20  457.3637 441.3628   7603    48  7239   364
   21  457.3209 441.3186   7525    78  5608  1917
   22  457.2746 441.4087   7627   102  6439  1188
   23  457.2764 441.4108   7577    50  5927  1650
   24  457.3671 441.3627   7666    89  6391  1275
   25  457.3660 441.3608   7647    19  5605  2042
   26  457.3519 441.2544   7640     7  7177   463
   27  457.3740 441.1545   7595    45  6394  1201
   28  457.3661 441.3622   7608    13  8929 -1321
   29  457.3657 441.3631   7629    21  6384  1245
   30  457.4139 441.2748   7546    83  5867  1679
   31  457.4106 441.2729   7504    42  5584  1920
   32  457.3661 441.3636   7597    93  5258  2339
   33  457.4130 441.2724   7532    65  7148   384
   34  457.3656 441.3643   7592    60  5342  2250
   35  457.2755 441.4105   7482   110  6352  1130
   36  457.3682 441.3614   7541    59  5818  1723
   37  457.4128 441.2725   7513    28  5315  2198
   38  457.2745 441.4082   7514     1  8848 -1334
   39  457.4112 441.2721   7537    23  5807  1730
   40  457.2772 441.4098   7522    15  8898 -1376
   41  457.3672 441.3629   7595    73  7181   414
   42  457.4148 441.2727   7512    83  8807 -1295
   43  457.3978 441.1650   7547    35  7196   351
   44  457.3655 441.3644   7580    33  5742  1838
   45  457.4124 441.2735   7508    72  5799  1709
   46  457.3646 441.3633   7475    33  8801 -1326
   47  457.3658 441.3636   7517    42  8823 -1306
   48  457.3638 441.3623   7431    86  6270  1161
   49  457.3983 441.1650   7484    53  6373  1111
   50  457.3643 441.3624   7554    70  5317  2237
   51  457.2750 441.4096   7446   108  7125   321
   52  457.3652 441.3641   7437     9  5728  1709
   53  457.4131 441.2748   7399    38  5322  2077
   54  457.3212 441.3191   7413    14  6353  1060
   55  457.4967 441.2112   7454    41  6263  1191
   56  457.3648 441.3632   7509    55  8718 -1209
   57  457.3656 441.3634   7492    17  6293  1199
   58  457.2763 441.4095   7383   109  6156  1227
   59  457.3663 441.3640   7494   111  8761 -1267
   60  457.4120 441.2729   7421    73  6373  1048
   61  457.3650 441.3642   7499    78  6233  1266
   62  457.3649 441.3631   7430    69  8748 -1318
   63  457.2749 441.4097   7335    95  5408  1927
   64  457.2763 441.4091   7412    77  5369  2043
   65  457.3662 441.3643   7379    33  5436  1943
   66  457.3657 441.3636   7355    24  6310  1045
   67  457.3652 441.3630   7513   158  8757 -1244
   68  457.3643 441.3618   7451    62  8633 -1182
   69  457.2759 441.4082   7373    78  7103   270
   70  457.3662 441.3637   7467    94  5709  1758
   71  457.3659 441.3644   7415    52  6188  1227
   72  457.2764 441.4093   7414     1  7015   399
   73  457.2764 441.4101   7418     4  8659 -1241
   74  457.2736 441.4101   7407    11  5200  2207
   75  457.3641 441.3652   7436    29  6311  1125
   76  457.3655 441.3646   7424    12  5181  2243
   77  457.3669 441.3667   7416     8  5236  2180
   78  457.3672 441.3640   7407     9  6267  1140
   79  457.3667 441.3645   7380    27  6338  1042
   80  457.3642 441.3617   7396    16  6230  1166
   81  457.3654 441.3631   7428    32  5183  2245
   82  457.3652 441.3635   7462    34  8608 -1146
   83  457.3679 441.3649   7424    38  6274  1150
   84  457.2798 441.1875   7445    21  5670  1775
   85  457.3635 441.3653   7432    13  6269  1163
   86  457.3643 441.3650   7418    14  5147  2271
   87  457.3665 441.3617   7373    45  7082   291
   88  457.3665 441.3620   7431    58  5656  1775
   89  457.2755 441.4101   7342    89  5395  1947
   90  457.2759 441.4095   7287    55  5638  1649
   91  457.3647 441.3634   7439   152  6214  1225
   92  457.2741 441.4108   7439     0  5647  1792
   93  457.3651 441.3644   7343    96  6205  1138
   94  457.3657 441.3636   7341     2  7014   327
   95  457.3662 441.3652   7379    38  5123  2256
   96  457.3648 441.3656   7315    64  8641 -1326
   97  457.1785 441.3874   7324     9  6238  1086
   98  457.3640 441.3639   7349    25  5135  2214
   99  457.3650 441.3638   7388    39  6961   427
  100  457.3664 441.3634   7375    13  6198  1177
  101  457.3675 441.3635   7329    46  8589 -1260
  102  457.3636 441.3637   7320     9  5143  2177
  103  457.3640 441.3644   7270    50  8585 -1315
  104  457.3648 441.3653   7306    36  5384  1922
  105  457.3652 441.3629   7227    79  5325  1902
  106  457.2774 441.4123   7296    69  5544  1752
  107  457.2775 441.4122   7294     2  5616  1678
  108  457.2757 441.4096   7239    55  8557 -1318
  109  457.4125 441.2730   7306    67  5598  1708
  110  457.2749 441.4094   7247    59  5090  2157
  111  457.2758 441.4108   7362   115  6183  1179
  112  457.3663 441.3644   7276    86  6056  1220
  113  457.3657 441.3641   7267     9  6923   344
  114  457.3646 441.3637   7228    39  5147  2081
  115  457.3634 441.3613   7263    35  7017   246
  116  457.2740 441.4103   7242    21  5318  1924
  117  457.4065 441.2590   7143    99  5593  1550
  118  457.4125 441.2744   7187    44  6165  1022
  119  457.4138 441.2748   7166    21  8502 -1336
  120  457.4115 441.2719   7292   126  5094  2198
  121  457.2759 441.4092   7241    51  5284  1957
  122  457.3207 441.3183   7210    31  6089  1121
  123  457.2758 441.4110   7196    14  5075  2121
  124  457.3664 441.3640   7169    27  5525  1644
  125  457.3644 441.3639   7244    75  5570  1674
  126  457.3640 441.3646   7204    40  6067  1137
  127  457.2749 441.4110   7190    14  8393 -1203
  128  457.4116 441.2734   7174    16  8398 -1224
  129  457.2747 441.4110   7311   137  6118  1193
  130  457.3672 441.3641   7178   133  6081  1097
  131  457.2763 441.4109   7120    58  6091  1029
  132  457.3194 441.3185   7132    12  6088  1044
  133  457.2742 441.4103   7159    27  5252  1907
  134  457.3200 441.3196   7156     3  6787   369
  135  457.4075 441.2600   7099    57  5454  1645
  136  457.3675 441.3646   7120    21  6893   227
  137  457.3665 441.3650   7199    79  6049  1150
  138  457.1808 441.3905   7103    96  5022  2081
  139  457.2756 441.4119   7278   175  6116  1162
  140  457.3226 441.3204   7128   150  8361 -1233
  141  457.3213 441.3204   7060    68  5207  1853
  142  457.2157 441.4982   7098    38  6786   312
  143  457.3667 441.3653   7098     0  6802   296
  144  457.2756 441.4107   7125    27  6051  1074
  145  457.2221 441.2950   7067    58  5003  2064
  146  457.4131 441.2756   7040    27  5280  1760
  147  457.4977 441.2126   7124    84  6793   331
  148  457.2789 441.4123   7099    25  5258  1841
  149  457.3195 441.3174   7117    18  6032  1085
  150  457.2757 441.4110   7082    35  4995  2087
  151  457.3080 441.2311   7018    64  6757   261
  152  457.2759 441.4115   7052    34  5444  1608
  153  457.3670 441.3651   7101    49  6052  1049
  154  457.3217 441.3199   7024    77  5388  1636
  155  457.1559 441.3827   7058    34  5286  1772
  156  457.3071 441.2285   7100    42  6763   337
  157  457.3211 441.3191   7156    56  8197 -1041
  158  457.3649 441.3636   7159     3  5248  1911
  159  457.3667 441.3649   7109    50  5046  2063
  160  457.3679 441.3661   7052    57  6804   248
  161  457.1564 441.3826   7040    12  5013  2027
  162  457.4062 441.2596   7120    80  5992  1128
  163  457.2749 441.4114   7116     4  5974  1142
  164  457.1947 441.1921   6940   176  6825   115
  165  457.3223 441.3194   7036    96  6751   285
  166  457.2769 441.4121   7044     8  5467  1577
  167  457.3230 441.3202   7115    71  6035  1080
  168  457.3214 441.3191   7080    35  5422  1658
  169  457.2760 441.4112   7057    23  4928  2129
  170  457.2776 441.4116   7060     3  5457  1603
  171  457.4066 441.2595   7102    42  5206  1896
  172  457.2769 441.4117   7067    35  4982  2085
  173  457.4058 441.2578   7076     9  6028  1048
  174  457.2754 441.4092   7110    34  5938  1172
  175  457.3221 441.3200   7029    81  4919  2110
  176  457.3666 441.3666   7167   138  6737   430
  177  457.2771 441.4111   7150    17  8267 -1117
  178  457.2775 441.4114   7047   103  6701   346
  179  457.3657 441.3628   7058    11  5960  1098
  180  457.3660 441.3645   7030    28  5424  1606
  181  457.3212 441.3193   7014    16  8201 -1187
  182  457.4084 441.2607   7029    15  8162 -1133
  183  457.4994 441.3084   7006    23  5132  1874
  184  457.2770 441.4096   7042    36  5927  1115
  185  457.4070 441.2588   6954    88  8159 -1205
  186  457.1794 441.3906   6950     4  5131  1819
  187  457.2769 441.4115   7009    59  5897  1112
  188  457.2776 441.4107   7040    31  5193  1847
  189  457.2773 441.4121   7097    57  5161  1936
  190  457.3671 441.3652   7008    89  4874  2134
  191  457.2753 441.4102   7038    30  5987  1051
  192  457.3647 441.3646   7001    37  5964  1037
  193  457.4136 441.2752   6970    31  6632   338
  194  457.2775 441.4106   7016    46  6717   299
  195  457.4092 441.2608   6967    49  5878  1089
  196  457.4998 441.2158   6959     8  4895  2064
  197  457.1791 441.3928   6931    28  5117  1814
  198  457.4078 441.2588   7018    87  8180 -1162
  199  457.4977 441.2156   7010     8  5884  1126
  200  457.3672 441.3645   6974    36  8161 -1187
  201  457.3578 441.4622   6935    39  5789  1146
  202  457.2777 441.4113   6923    12  6640   283
  203  457.4051 441.2583   6902    21  5905   997
  204  457.2814 441.1205   6909     7  5875  1034
  205  457.4075 441.2598   6895    14  6573   322
  206  457.4084 441.2602   6891     4  5828  1063
  207  457.4078 441.2585   6877    14  4860  2017
  208  457.2766 441.4118   6888    11  8067 -1179
  209  457.1227 441.2800   6855    33  4871  1984
  210  457.4065 441.2602   6897    42  5342  1555
  211  457.4065 441.2595   6881    16  8088 -1207
  212  457.2607 441.4057   6905    24  5031  1874
  213  457.4067 441.2596   6874    31  6582   292
  214  457.3229 441.3218   6867     7  5328  1539
  215  457.3210 441.3208   6819    48  4850  1969
  216  457.4986 441.3082   6870    51  5118  1752
  217  457.5910 441.2580   6945    75  6000   945
  218  457.3239 441.3218   6916    29  5908  1008
  219  457.5905 441.2607   6899    17  7836  -937
  220  457.3683 441.3652   6933    34  5815  1118
  221  457.2175 441.4986   6885    48  5779  1106
  222  457.2150 441.4965   6912    27  5805  1107
  223  457.4976 441.2142   6929    17  6562   367
  224  457.2781 441.4113   6903    26  5315  1588
  225  457.4076 441.2615   6882    21  4874  2008
  226  457.4068 441.2585   6882     0  8087 -1205
  227  457.2155 441.4977   6841    41  8069 -1228
  228  457.3089 441.2303   6837     4  8033 -1196
  229  457.3227 441.3196   6880    43  5093  1787
  230  457.3677 441.3662   6927    47  6566   361
  231  457.4061 441.2594   6845    82  6572   273
  232  457.4982 441.2152   6920    75  8093 -1173
  233  457.2417 441.3194   6810   110  5828   982
  234  457.3089 441.2317   6776    34  4791  1985
  235  457.4447 441.4069   6837    61  5263  1574
  236  457.4995 441.3073   6760    77  4806  1954
  237  457.4986 441.4972   6820    60  5245  1575
  238  457.4063 441.2585   6851    31  6598   253
  239  457.2812 441.1215   6828    23  5256  1572
  240  457.4066 441.2584   6806    22  5004  1802
  241  457.4073 441.2596   6808     2  6514   294
  242  457.4076 441.2607   6810     2  7992 -1182
  243  457.4995 441.3086   6805     5  6570   235
  244  457.4392 441.3999   6787    18  6503   284
  245  457.3836 441.1546   6823    36  6547   276
  246  457.3451 441.3454   6820     3  5829   991
  247  457.4996 441.3070   6815     5  5748  1067
  248  457.5915 441.2618   6820     5  5948   872
  249  457.4992 441.3079   6816     4  5251  1565
  250  457.3340 441.3737   6815     1  5033  1782
  251  457.3071 441.2304   6759    56  5835   924
  252  457.4986 441.2133   6804    45  6426   378
  253  457.4072 441.2605   6786    18  6461   325
  254  457.2421 441.3207   6752    34  5695  1057
  255  457.4980 441.4990   6744     8  6423   321
  256  457.2104 441.2090   6726    18  5193  1533
  257  457.2161 441.4991   6796    70  4709  2087
  258  457.4080 441.2608   6747    49  5768   979
  259  457.4079 441.2611   6715    32  4720  1995
  260  457.4075 441.2590   6759    44  4958  1801
  261  457.4087 441.2603   6752     7  4969  1783
  262  457.4390 441.3983   6742    10  7937 -1195
  263  457.2759 441.4122   6730    12  6399   331
  264  457.4395 441.3993   6704    26  5671  1033
  265  457.4990 441.3088   6783    79  6452   331
  266  457.4986 441.4991   6781     2  4962  1819
  267  457.4070 441.2612   6764    17  7905 -1141
  268  457.4398 441.4000   6673    91  7884 -1211
  269  457.4068 441.2604   6655    18  7842 -1187
  270  457.2787 441.4136   6765   110  4687  2078
  271  457.4413 441.3996   6683    82  5699   984
  272  457.4089 441.2608   6750    67  4654  2096
  273  457.4988 441.4987   6706    44  4915  1791
  274  457.2782 441.4128   6705     1  4686  2019
  275  457.3672 441.3669   6687    18  5166  1521
  276  457.2781 441.4135   6674    13  5699   975
  277  457.4980 441.4988   6633    41  5731   902
  278  457.0847 441.4389   6623    10  5684   939
  279  457.2772 441.4130   6678    55  5740   938
  280  457.4979 441.3089   6686     8  7848 -1162
  281  457.3231 441.3219   6677     9  7849 -1172
  282  457.4080 441.2590   6664    13  4917  1747
  283  457.4408 441.4008   6702    38  6378   324
  284  457.4489 441.3107   6668    34  5632  1036
  285  457.2164 441.4987   6636    32  4702  1934
  286  457.3479 441.4608   6711    75  4906  1805
  287  457.3470 441.6510   6754    43  4669  2085
  288  457.4398 441.3994   6719    35  7828 -1109
  289  457.4417 441.5981   6751    32  4714  2037
  290  457.4987 441.3092   6646   105  4612  2034
  291  457.3583 441.4634   6773   127  4619  2154
  292  457.4071 441.2607   6638   135  5698   940
  293  457.4405 441.4009   6653    15  4689  1964
  294  457.4400 441.5976   6710    57  5791   919
  295  457.3487 441.3482   6703     7  6310   393
  296  457.4987 441.3092   6669    34  6358   311
  297  457.2161 441.4979   6665     4  5576  1089
  298  457.4406 441.4009   6642    23  4658  1984
  299  457.4399 441.3993   6620    22  4902  1718
  300  457.4404 441.4003   6632    12  4907  1725
  301  457.4993 441.4984   6655    23  4580  2075
  302  457.3475 441.6500   6691    36  5180  1511
  303  457.3482 441.6505   6645    46  4635  2010
  304  457.4981 441.4977   6676    31  7769 -1093
  305  457.4999 441.4982   6612    64  5596  1016
  306  457.2160 441.4987   6656    44  6318   338
  307  457.6512 441.3481   6668    12  6306   362
  308  457.3483 441.6496   6672     4  5612  1060
  309  457.3996 441.5565   6644    28  4606  2038
  310  457.4059 441.2601   6689    45  5684  1005
  311  457.2983 441.5539   6667    22  6412   255
  312  457.4078 441.5541   6614    53  4943  1671
  313  457.3585 441.4643   6623     9  5631   992
  314  457.3463 441.3462   6619     4  4530  2089
  315  457.3465 441.3464   6556    63  6214   342
  316  457.4988 441.4993   6553     3  4912  1641
  317  457.3477 441.3477   6556     3  5523  1033
  318  457.4493 441.4142   6633    77  5638   995
  319  457.5904 441.2610   6527   106  4612  1915
  320  457.5006 441.2156   6579    52  5731   848
  321  457.4392 441.3991   6501    78  7698 -1197
  322  457.4067 441.2611   6563    62  5056  1507
  323  457.4449 441.4076   6499    64  7761 -1262
  324  457.2182 441.4986   6585    86  6253   332
  325  457.4995 441.3220   6580     5  5541  1039
  326  457.5580 441.4007   6617    37  5149  1468
  327  457.3336 441.3758   6593    24  4810  1783
  328  457.4995 441.4984   6573    20  6177   396
  329  457.4989 441.3087   6563    10  6222   341
  330  457.4414 441.5977   6523    40  6250   273
  331  457.6513 441.3487   6635   112  5651   984
  332  457.5002 441.4981   6560    75  5506  1054
  333  457.3468 441.3455   6506    54  4832  1674
  334  457.2770 441.4116   6553    47  6160   393
  335  457.3228 441.3216   6525    28  4763  1762
  336  457.6511 441.3471   6605    80  6229   376
  337  457.5911 441.2610   6574    31  5067  1507
  338  457.4998 441.4982   6593    19  4614  1979
  339  457.3336 441.3750   6597     4  5533  1064
  340  457.2790 441.4142   6596     1  6132   464
  341  457.3238 441.3231   6540    56  5537  1003
  342  457.3587 441.4644   6549     9  5012  1537
  343  457.4986 441.4973   6463    86  4992  1471
  344  457.2194 441.3911   6408    55  4795  1613
  345  457.2791 441.4127   6537   129  4999  1538
  346  457.4091 441.5532   6574    37  5060  1514
  347  457.5576 441.4001   6528    46  5046  1482
  348  457.4448 441.4091   6557    29  6116   441
  349  457.3862 441.4997   6569    12  5499  1070
  350  457.4994 441.3078   6529    40  5511  1018
  351  457.3231 441.3205   6567    38  6159   408
  352  457.2775 441.4143   6589    22  4596  1993
  353  457.2786 441.4143   6536    53  5492  1044
  354  457.6514 441.3482   6628    92  4787  1841
  355  457.4083 441.2618   6524   104  6140   384
  356  457.4985 441.3087   6545    21  4840  1705
  357  457.2782 441.4137   6458    87  4979  1479
  358  457.3482 441.6511   6584   126  5031  1553
  359  457.4099 441.5549   6588     4  5036  1552
  360  457.4493 441.4139   6591     3  7667 -1076
  361  457.2987 441.5539   6614    23  5594  1020
  362  457.2984 441.5540   6616     2  4769  1847
  363  457.2778 441.4141   6527    89  4901  1626
  364  457.3586 441.4640   6489    38  6099   390
  365  457.5003 441.4995   6555    66  4869  1686
  366  457.4419 441.4009   6516    39  6161   355
  367  457.3475 441.6510   6585    69  4530  2055
  368  457.4396 441.3995   6520    65  4760  1760
  369  457.3586 441.4621   6442    78  4948  1494
  370  457.2780 441.4134   6502    60  6079   423
  371  457.6421 441.5345   6626   124  6207   419
  372  457.5919 441.2614   6536    90  4442  2094
  373  457.2791 441.4129   6537     1  7584 -1047
  374  457.3673 441.3669   6583    46  4703  1880
  375  457.4986 441.3096   6453   130  4438  2015
  376  457.4075 441.2610   6515    62  7576 -1061
  377  457.3858 441.4988   6508     7  6085   423
  378  457.4457 441.4082   6553    45  5402  1151
  379  457.2776 441.4139   6483    70  7560 -1077
  380  457.4488 441.4130   6515    32  4675  1840
  381  457.2791 441.4145   6512     3  5475  1037
  382  457.3465 441.6509   6499    13  7600 -1101
  383  457.2623 441.4085   6498     1  6096   402
  384  457.3473 441.6516   6521    23  7645 -1124
  385  457.4399 441.4009   6501    20  4919  1582
  386  457.4987 441.3089   6462    39  6056   406
  387  457.4446 441.4073   6455     7  5370  1085
  388  457.4457 441.4079   6473    18  4757  1716
  389  457.5599 441.4007   6504    31  4761  1743
  390  457.4457 441.4087   6447    57  5400  1047
  391  457.4492 441.4155   6482    35  5409  1073
  392  457.3678 441.3680   6530    48  4420  2110
  393  457.3683 441.3677   6462    68  5382  1080
  394  457.3491 441.6508   6494    32  5001  1493
  395  457.4402 441.4002   6508    14  6024   484
  396  457.4416 441.5991   6479    29  5427  1052
  397  457.2788 441.4146   6487     8  5375  1112
  398  457.4482 441.4135   6468    19  7462  -994
  399  457.2171 441.4994   6482    14  5368  1114
  400  457.3599 441.4648   6525    43  4378  2147
  401  457.5003 441.4989   6469    56  6009   460
  402  457.3478 441.6501   6470     1  5442  1028
  403  457.3667 441.3668   6459    11  4356  2103
  404  457.4073 441.2605   6424    35  4625  1799
  405  457.2788 441.4137   6420     4  7494 -1074
  406  457.3471 441.4604   6415     5  4363  2052
  407  457.5905 441.2619   6434    19  7141  -707
  408  457.4444 441.4071   6373    61  5326  1047
  409  457.4618 441.4610   6390    17  4835  1555
  410  457.4388 441.3997   6360    30  5318  1042
  411  457.5593 441.4006   6417    57  4690  1727
  412  457.5002 441.4990   6402    15  4359  2043
  413  457.4456 441.4089   6342    60  7494 -1152
  414  457.5002 441.4990   6349     7  5340  1009
  415  457.4398 441.4001   6353     4  7446 -1093
  416  457.3477 441.6511   6359     6  5363   996
  417  457.4996 441.4994   6349    10  6001   348
  418  457.5001 441.4985   6369    20  4666  1703
  419  457.5006 441.4994   6380    11  7136  -756
  420  457.5592 441.3999   6309    71  7127  -818
  421  457.5585 441.3997   6361    52  7211  -850
  422  457.2418 441.3207   6321    40  7427 -1106
  423  457.3477 441.3465   6351    30  4328  2023
  424  457.4986 441.4982   6271    80  4834  1437
  425  457.4423 441.5986   6325    54  6001   324
  426  457.4996 441.4999   6272    53  5313   959
  427  457.4993 441.3079   6321    49  7394 -1073
  428  457.4993 441.3072   6311    10  4585  1726
  429  457.4096 441.5544   6404    93  4622  1782
  430  457.5004 441.4994   6357    47  5310  1047
  431  457.3484 441.6514   6377    20  4821  1556
  432  457.5604 441.3995   6315    62  4666  1649
  433  457.4994 441.5001   6317     2  5982   335
  434  457.4393 441.4004   6308     9  5312   996
  435  457.4403 441.4006   6327    19  4628  1699
  436  457.3473 441.6515   6323     4  5966   357
  437  457.5910 441.4445   6409    86  7084  -675
  438  457.4405 441.5968   6408     1  5999   409
  439  457.3345 441.3749   6300   108  4329  1971
  440  457.4397 441.5983   6413   113  7468 -1055
  441  457.4406 441.5975   6362    51  4267  2095
  442  457.5912 441.4445   6380    18  7110  -730
  443  457.4420 441.5977   6369    11  4770  1599
  444  457.6528 441.3478   6344    25  5957   387
  445  457.5596 441.4006   6382    38  4663  1719
  446  457.4996 441.4994   6290    92  5945   345
  447  457.4413 441.5978   6355    65  5304  1051
  448  457.6523 441.3474   6255   100  5909   346
  449  457.5013 441.5002   6402   147  4864  1538
  450  457.5004 441.4991   6339    63  4831  1508
  451  457.4992 441.4989   6218   121  5246   972
  452  457.5015 441.4995   6310    92  7127  -817
  453  457.4411 441.5975   6294    16  4327  1967
  454  457.5019 441.5005   6358    64  4269  2089
  455  457.4413 441.5977   6333    25  4288  2045
  456  457.4991 441.3097   6301    32  7277  -976
  457  457.5003 441.3097   6307     6  5903   404
  458  457.3476 441.6516   6347    40  4322  2025
  459  457.4416 441.5982   6287    60  5307   980
  460  457.5608 441.4001   6323    36  4322  2001
  461  457.4410 441.5981   6253    70  5244  1009
  462  457.5016 441.4993   6309    56  4862  1447
  463  457.4496 441.4144   6310     1  4754  1556
  464  457.3482 441.6514   6279    31  4293  1986
  465  457.5589 441.4007   6278     1  4303  1975
  466  457.4414 441.6004   6252    26  5839   413
  467  457.5010 441.4984   6260     8  4557  1703
  468  457.4994 441.4985   6284    24  5266  1018
  469  457.5610 441.4005   6235    49  5266   969
  470  457.4400 441.5968   6287    52  5281  1006
  471  457.4406 441.5986   6180   107  5256   924
  472  457.4412 441.5980   6286   106  4744  1542
  473  457.7255 441.5009   6294     8  5888   406
  474  457.5015 441.4995   6235    59  5957   278
  475  457.4401 441.5967   6270    35  7326 -1056
  476  457.5002 441.4991   6266     4  4554  1712
  477  457.7586 441.3624   6265     1  4271  1994
  478  457.5000 441.4995   6255    10  5184  1071
  479  457.7262 441.5004   6317    62  5216  1101
  480  457.4987 441.4986   6207   110  5190  1017
  481  457.5010 441.5000   6306    99  5171  1135
  482  457.3921 441.4771   6112   194  5758   354
  483  457.6079 441.5213   6223   111  4608  1615
  484  457.5010 441.5004   6312    89  4830  1482
  485  457.3930 441.4768   6151   161  5778   373
  486  457.4395 441.3999   6156     5  4248  1908
  487  457.5015 441.5005   6219    63  4858  1361
  488  457.6088 441.5213   6290    71  4257  2033
  489  457.5020 441.5007   6269    21  4580  1689
  490  457.5010 441.4996   6169   100  4748  1421
  491  457.4419 441.5982   6220    51  5237   983
  492  457.5004 441.5001   6276    56  4636  1640
  493  457.5002 441.4995   6240    36  4283  1957
  494  457.5006 441.4986   6147    93  5832   315
  495  457.5006 441.5002   6303   156  4235  2068
  496  457.7259 441.5013   6245    58  4554  1691
  497  457.5005 441.5009   6226    19  5196  1030
  498  457.5006 441.4997   6191    35  4175  2016
  499  457.5000 441.5000   6191     0  5871   320
