# Supplementary material for: Maximum likelihood-based estimation of diffusion coefficient is quick and reliable method for analyzing estradiol actions on surface receptor movements
Source: Front Neuroinform. 2023 Mar 8;17:1005936. doi: 10.3389/fninf.2023.1005936 (PMC10031098; doi:10.3389/fninf.2023.1005936)
Supplement: Supplementary file 3 [file Data_Sheet_3.ZIP › 01-measured/00-Immobile/RoomTemperature/workstate_12_0045.dat]

    0  355.9973 445.8248   6839     0  5132  1707
    1  355.8755 445.8336   6758    81  5514  1244
    2  355.8021 445.9157   6883   125  4779  2104
    3  355.7116 445.9942   6860    23  5260  1600
    4  355.6968 445.8833   6919    59  5225  1694
    5  355.7137 445.9978   6854    65  5184  1670
    6  355.9231 445.9205   6858     4  4858  2000
    7  355.8756 445.8323   6874    16  5240  1634
    8  355.6974 445.8824   6834    40  4829  2005
    9  355.8013 445.9178   6932    98  4852  2080
   10  355.9066 445.9039   6873    59  5400  1473
   11  355.9174 445.9154   6856    17  4881  1975
   12  355.7856 445.9115   6810    46  5449  1361
   13  355.8022 445.9165   6816     6  5415  1401
   14  355.8025 445.9157   6946   130  5435  1511
   15  355.8007 445.9171   6875    71  5187  1688
   16  355.7855 445.9101   6917    42  4854  2063
   17  355.8754 445.8338   6872    45  4811  2061
   18  355.8027 445.9205   6929    57  5409  1520
   19  355.9213 445.9208   6894    35  5446  1448
   20  355.8760 445.8320   6893     1  5447  1446
   21  355.6975 445.8818   6848    45  5414  1434
   22  355.6074 445.9569   6924    76  5197  1727
   23  355.7136 445.9963   6890    34  4841  2049
   24  355.9238 445.9217   6858    32  4795  2063
   25  355.9225 445.9229   6837    21  5449  1388
   26  355.8746 445.8311   6836     1  4786  2050
   27  355.7847 445.9104   6840     4  4773  2067
   28  355.8031 445.9187   6855    15  5407  1448
   29  356.0371 445.9190   6741   114  4818  1923
   30  356.1200 445.8327   6855   114  5406  1449
   31  355.6974 445.8833   6921    66  4761  2160
   32  355.9964 445.8250   6832    89  4844  1988
   33  355.7144 445.9975   6796    36  4836  1960
   34  355.8285 445.9983   6768    28  5347  1421
   35  355.9225 445.9217   6779    11  4747  2032
   36  355.9229 445.9206   6789    10  5129  1660
   37  355.9977 445.8259   6683   106  5263  1420
   38  355.9083 445.9061   6759    76  4845  1914
   39  355.8019 445.9171   6864   105  4868  1996
   40  355.7857 445.9112   6753   111  5360  1393
   41  355.8017 445.9165   6764    11  5162  1602
   42  355.8758 445.8327   6720    44  5105  1615
   43  355.7126 445.9951   6771    51  5185  1586
   44  355.6708 445.8723   6784    13  5282  1502
   45  355.7835 445.9101   6750    34  5342  1408
   46  355.8746 445.8332   6711    39  4743  1968
   47  355.9226 445.9210   6745    34  4774  1971
   48  355.7125 445.9955   6684    61  5288  1396
   49  355.9965 445.8248   6753    69  4775  1978
   50  355.7131 445.9959   6778    25  5308  1470
   51  355.6955 445.8822   6780     2  5190  1590
   52  355.7133 445.9966   6721    59  5141  1580
   53  355.9228 445.9217   6696    25  4733  1963
   54  355.8285 445.9968   6750    54  4743  2007
   55  355.7854 445.9114   6743     7  5054  1689
   56  355.7844 445.9100   6703    40  5059  1644
   57  355.8010 445.9174   6673    30  5064  1609
   58  355.9228 445.9213   6700    27  4694  2006
   59  355.8761 445.8341   6723    23  4705  2018
   60  355.8288 445.9971   6756    33  5227  1529
   61  355.6066 445.9563   6828    72  4733  2095
   62  355.8025 445.9182   6772    56  5119  1653
   63  355.9223 445.9207   6693    79  4728  1965
   64  355.9230 445.9211   6744    51  5297  1447
   65  355.8029 445.9185   6663    81  5073  1590
   66  355.9084 445.9092   6631    32  4721  1910
   67  355.8273 445.9970   6727    96  5089  1638
   68  355.9085 445.9075   6653    74  4758  1895
   69  355.8005 445.9191   6691    38  5035  1656
   70  355.9976 445.8269   6591   100  5212  1379
   71  356.1192 445.8356   6700   109  4742  1958
   72  355.7853 445.9121   6648    52  5226  1422
   73  355.8031 445.9189   6667    19  4714  1953
   74  355.7122 445.9953   6671     4  5083  1588
   75  355.8766 445.8354   6637    34  4760  1877
   76  355.8020 445.9177   6646     9  5222  1424
   77  355.8763 445.8341   6628    18  5033  1595
   78  355.9093 445.9089   6706    78  5183  1523
   79  355.7131 445.9974   6711     5  5037  1674
   80  355.8019 445.9179   6633    78  5027  1606
   81  355.8016 445.9179   6656    23  4703  1953
   82  355.8035 445.9198   6654     2  5199  1455
   83  355.8293 445.9976   6730    76  4696  2034
   84  355.8767 445.8335   6706    24  4757  1949
   85  355.7114 445.9966   6629    77  4736  1893
   86  355.8006 445.9196   6698    69  4680  2018
   87  355.9979 445.8279   6638    60  5247  1391
   88  355.9094 445.9088   6711    73  4781  1930
   89  355.8028 445.9204   6787    76  4728  2059
   90  355.8032 445.9193   6685   102  5206  1479
   91  355.9213 445.9221   6689     4  4691  1998
   92  355.8027 445.9190   6702    13  4703  1999
   93  355.8750 445.8335   6652    50  5154  1498
   94  355.9983 445.8279   6683    31  4985  1698
   95  355.7135 445.9991   6646    37  5156  1490
   96  355.7131 445.9977   6630    16  4674  1956
   97  355.7133 445.9967   6643    13  5192  1451
   98  355.7852 445.9119   6578    65  5231  1347
   99  355.9088 445.9073   6600    22  5282  1318
  100  355.9102 445.9092   6685    85  5169  1516
  101  355.9085 445.9090   6625    60  4932  1693
  102  355.7853 445.9114   6547    78  5242  1305
  103  355.7852 445.9118   6505    42  5194  1311
  104  355.7841 445.9113   6561    56  4940  1621
  105  355.8279 445.9983   6604    43  4624  1980
  106  355.9104 445.9093   6560    44  4925  1635
  107  355.9110 445.9092   6624    64  4670  1954
  108  355.9098 445.9086   6474   150  4689  1785
  109  355.9088 445.9084   6447    27  4661  1786
  110  355.8755 445.8345   6584   137  5216  1368
  111  355.9075 445.9083   6512    72  5221  1291
  112  355.9170 445.9170   6587    75  5133  1454
  113  355.8759 445.8340   6476   111  4931  1545
  114  355.8760 445.8345   6497    21  4649  1848
  115  355.9088 445.9080   6502     5  5184  1318
  116  355.9088 445.9093   6525    23  5195  1330
  117  355.9084 445.9095   6541    16  4917  1624
  118  355.8295 445.9979   6508    33  5076  1432
  119  355.9089 445.9082   6411    97  4940  1471
  120  355.9086 445.9083   6453    42  4666  1787
  121  355.7842 445.9120   6546    93  4598  1948
  122  355.9086 445.9086   6570    24  5124  1446
  123  355.9083 445.9080   6501    69  4669  1832
  124  355.9096 445.9086   6459    42  4935  1524
  125  355.9986 445.9980   6429    30  4624  1805
  126  355.7118 445.9972   6460    31  5087  1373
  127  355.9089 445.9077   6493    33  5147  1346
  128  355.9080 445.9081   6471    22  4651  1820
  129  355.9100 445.9076   6438    33  4880  1558
  130  355.8044 445.9215   6492    54  4607  1885
  131  355.9100 445.9092   6464    28  4881  1583
  132  355.8026 445.9174   6490    26  5112  1378
  133  355.9088 445.9079   6480    10  4597  1883
  134  355.9077 445.9081   6500    20  4667  1833
  135  355.9982 445.8283   6523    23  5090  1433
  136  355.9094 445.9100   6418   105  5042  1376
  137  355.9092 445.9094   6409     9  5060  1349
  138  355.9082 445.9088   6468    59  4875  1593
  139  355.9077 445.9084   6444    24  4601  1843
  140  355.7136 445.9964   6514    70  4568  1946
  141  355.9097 445.9093   6472    42  5033  1439
  142  355.7139 445.9977   6421    51  4851  1570
  143  355.9092 445.9073   6445    24  5019  1426
  144  355.7846 445.9109   6490    45  4904  1586
  145  355.7853 445.9114   6522    32  4877  1645
  146  355.9075 445.9081   6453    69  5079  1374
  147  355.9235 445.9213   6457     4  4871  1586
  148  355.8290 445.9977   6492    35  5063  1429
  149  355.7854 445.9126   6541    49  4569  1972
  150  355.9073 445.9075   6437   104  5079  1358
  151  355.9090 445.9077   6508    71  4506  2002
  152  355.7123 445.9975   6441    67  4857  1584
  153  355.9104 445.9097   6415    26  4564  1851
  154  355.9989 445.8296   6477    62  4810  1667
  155  355.9089 445.9085   6486     9  4587  1899
  156  355.9074 445.9077   6492     6  4515  1977
  157  355.7133 445.9967   6466    26  5026  1440
  158  355.9229 445.9225   6531    65  5059  1472
  159  356.0375 445.9213   6475    56  4522  1953
  160  355.9991 445.8298   6520    45  5016  1504
  161  355.9095 445.9094   6467    53  4790  1677
  162  355.7850 445.9113   6460     7  4582  1878
  163  355.7149 445.9981   6389    71  4492  1897
  164  355.8030 445.9193   6466    77  4538  1928
  165  355.9239 445.9246   6496    30  4813  1683
  166  355.8300 446.0005   6446    50  4826  1620
  167  355.9090 445.9107   6466    20  5052  1414
  168  355.9102 445.9090   6445    21  5030  1415
  169  355.8280 445.9976   6401    44  4538  1863
  170  355.9235 445.9250   6417    16  4530  1887
  171  355.9176 445.9173   6475    58  4780  1695
  172  355.9105 445.9103   6467     8  4759  1708
  173  355.7127 445.9965   6419    48  4785  1634
  174  355.8018 445.9192   6439    20  5008  1431
  175  355.9235 445.9236   6404    35  4545  1859
  176  355.8291 445.9996   6424    20  4749  1675
  177  355.9110 445.9108   6440    16  5023  1417
  178  355.9090 445.9099   6505    65  4572  1933
  179  355.7142 445.9973   6415    90  4956  1459
  180  355.8017 445.9202   6384    31  4515  1869
  181  355.7146 445.9983   6359    25  4963  1396
  182  356.1210 445.8359   6373    14  4949  1424
  183  355.9992 445.9986   6311    62  4991  1320
  184  355.9992 445.9992   6375    64  4501  1874
  185  355.8285 445.9986   6345    30  4467  1878
  186  355.9102 445.9096   6330    15  4461  1869
  187  355.9978 445.8279   6309    21  4421  1888
  188  355.9106 445.9102   6393    84  4501  1892
  189  355.8288 445.9988   6347    46  4715  1632
  190  355.9996 445.9996   6300    47  4767  1533
  191  355.8295 445.9977   6352    52  4419  1933
  192  355.7141 445.9990   6293    59  4969  1324
  193  355.7146 445.9998   6324    31  4723  1601
  194  355.9106 445.9104   6375    51  4754  1621
  195  355.9982 445.9992   6348    27  4965  1383
  196  355.9102 445.9095   6308    40  4710  1598
  197  355.9090 445.9089   6352    44  4451  1901
  198  355.9090 445.9109   6272    80  4659  1613
  199  355.8291 445.9991   6347    75  4483  1864
  200  355.9101 445.9105   6341     6  4894  1447
  201  355.9173 445.9174   6276    65  4939  1337
  202  355.7863 445.9136   6249    27  4934  1315
  203  355.9089 445.9094   6265    16  4736  1529
  204  355.9077 445.9100   6249    16  4930  1319
  205  355.9970 445.9990   6242     7  4671  1571
  206  355.9978 445.9985   6244     2  4733  1511
  207  356.0878 445.9101   6300    56  4414  1886
  208  355.9092 445.9083   6160   140  4426  1734
  209  355.9089 445.9102   6274   114  4446  1828
  210  355.9081 445.9088   6371    97  4687  1684
  211  355.9972 445.9993   6256   115  4950  1306
  212  355.8291 445.9993   6338    82  4906  1432
  213  355.9100 446.0878   6257    81  4861  1396
  214  355.9984 445.9983   6233    24  4402  1831
  215  355.9104 445.9115   6203    30  4391  1812
  216  355.9072 445.9095   6251    48  4415  1836
  217  355.9095 445.9072   6197    54  4631  1566
  218  355.9110 445.9109   6311   114  4375  1936
  219  355.8299 445.9992   6239    72  4370  1869
  220  355.7145 445.9977   6246     7  4678  1568
  221  355.7139 445.9989   6282    36  4455  1827
  222  355.9091 445.9072   6236    46  4903  1333
  223  355.9098 445.9098   6269    33  4921  1348
  224  355.9174 445.9174   6317    48  4704  1613
  225  356.2110 445.9135   6232    85  4638  1594
  226  355.9091 445.9075   6270    38  4908  1362
  227  355.9075 445.9073   6335    65  4370  1965
  228  355.9083 445.9094   6235   100  4358  1877
  229  355.9096 445.9093   6249    14  4943  1306
  230  355.9177 445.9175   6182    67  4941  1241
  231  355.9104 445.9102   6252    70  4368  1884
  232  355.7120 445.9977   6296    44  4895  1401
  233  355.9088 445.9092   6237    59  4371  1866
  234  355.9086 445.9086   6223    14  4639  1584
  235  355.8281 445.9999   6279    56  4453  1826
  236  355.9990 445.9983   6255    24  4905  1350
  237  355.8292 445.9997   6329    74  4653  1676
  238  355.9104 445.9104   6351    22  4951  1400
  239  355.9079 445.9087   6360     9  4707  1653
  240  355.7132 445.9983   6294    66  4848  1446
  241  355.9179 445.9178   6274    20  4805  1469
  242  355.9099 445.9086   6251    23  4416  1835
  243  355.9996 446.0002   6205    46  4449  1756
  244  355.9080 445.9108   6255    50  4850  1405
  245  355.9093 445.9090   6298    43  4658  1640
  246  355.9092 445.9102   6224    74  4394  1830
  247  355.8287 445.9989   6232     8  4661  1571
  248  355.9991 445.9988   6195    37  4852  1343
  249  355.9996 445.9985   6250    55  4868  1382
  250  355.9980 445.9990   6322    72  4648  1674
  251  355.9103 445.9100   6234    88  4645  1589
  252  355.7132 445.9979   6261    27  4845  1416
  253  355.9987 445.9982   6176    85  4595  1581
  254  355.9107 445.9104   6248    72  4383  1865
  255  355.9977 445.9985   6220    28  4364  1856
  256  355.8269 445.9982   6209    11  4376  1833
  257  355.7140 445.9988   6237    28  4339  1898
  258  355.7131 445.9998   6194    43  4384  1810
  259  355.9979 445.9986   6226    32  4629  1597
  260  355.9981 445.9984   6147    79  4583  1564
  261  355.9972 445.9990   6182    35  4648  1534
  262  355.9976 445.9980   6162    20  4628  1534
  263  355.9971 445.9986   6172    10  4375  1797
  264  355.9982 445.9992   6188    16  4758  1430
  265  355.9997 445.9991   6122    66  4605  1517
  266  355.9986 445.9993   6132    10  4777  1355
  267  355.9093 445.9107   6203    71  4746  1457
  268  355.9106 446.0870   6160    43  4347  1813
  269  355.9095 446.0883   6116    44  4327  1789
  270  355.9988 445.9998   6158    42  4356  1802
  271  356.0009 446.0001   6167     9  4339  1828
  272  355.9997 446.0009   6214    47  4779  1435
  273  355.9104 445.9105   6113   101  4367  1746
  274  355.8267 445.9987   6151    38  4795  1356
  275  355.8021 445.9204   6151     0  4303  1848
  276  355.9981 445.9994   6193    42  4529  1664
  277  355.9986 445.9999   6110    83  4773  1337
  278  355.9089 446.0894   6172    62  4353  1819
  279  355.9971 445.9991   6159    13  4581  1578
  280  355.9086 445.9101   6134    25  4628  1506
  281  355.9100 446.0885   6101    33  4317  1784
  282  355.9099 445.9095   6160    59  4343  1817
  283  355.9993 445.9996   6151     9  4336  1815
  284  355.9992 445.9990   6125    26  4333  1792
  285  355.9100 446.0874   6189    64  4290  1899
  286  355.8281 445.9978   6140    49  4303  1837
  287  355.9969 445.9992   6118    22  4296  1822
  288  355.9979 445.9985   6174    56  4314  1860
  289  355.9111 446.0908   6186    12  4548  1638
  290  355.9990 445.9990   6165    21  4736  1429
  291  355.9980 445.9987   6067    98  4554  1513
  292  355.9966 445.9984   6105    38  4552  1553
  293  355.9979 445.9984   6153    48  4586  1567
  294  355.9986 445.9995   6136    17  4764  1372
  295  355.9998 445.9994   6123    13  4267  1856
  296  355.9097 446.0888   6125     2  4237  1888
  297  355.8294 445.9994   6130     5  4720  1410
  298  355.9984 445.9989   6139     9  4482  1657
  299  355.9981 445.9984   6150    11  4294  1856
  300  355.9993 446.0008   6168    18  4750  1418
  301  355.9997 445.9996   6158    10  4544  1614
  302  355.9112 446.0874   6123    35  4536  1587
  303  355.9110 446.0878   6138    15  4547  1591
  304  355.8282 445.9987   6139     1  4717  1422
  305  355.9977 445.9996   6106    33  4539  1567
  306  355.9990 446.0007   6121    15  4769  1352
  307  356.0010 446.0005   6078    43  4280  1798
  308  355.9996 445.9996   6112    34  4284  1828
  309  355.8286 445.9990   6118     6  4250  1868
  310  355.9977 445.9991   6145    27  4672  1473
  311  355.9987 445.9998   6145     0  4236  1909
  312  355.9100 446.0890   6109    36  4522  1587
  313  355.9108 446.0882   6043    66  4499  1544
  314  355.9974 445.9986   6063    20  4702  1361
  315  355.9984 445.9986   6065     2  4220  1845
  316  355.9984 446.0007   6088    23  4249  1839
  317  355.9979 446.0013   6114    26  4420  1694
  318  355.9996 446.0006   6045    69  4236  1809
  319  355.9989 446.0013   6010    35  4644  1366
  320  355.9986 446.0003   6004     6  4285  1719
  321  355.9985 445.9997   6028    24  4253  1775
  322  355.9984 445.9986   6038    10  4267  1771
  323  355.9988 446.0001   6060    22  4202  1858
  324  355.9999 446.0007   6002    58  4246  1756
  325  356.0013 446.0016   6027    25  4448  1579
  326  355.9992 445.9999   6062    35  4641  1421
  327  355.9995 446.0001   6090    28  4178  1912
  328  355.9970 445.9990   6044    46  4505  1539
  329  356.0000 445.9989   6012    32  4239  1773
  330  355.9993 445.9999   6019     7  4474  1545
  331  356.0009 446.0016   5940    79  4228  1712
  332  355.9997 445.9998   5956    16  4182  1774
  333  355.9981 446.0003   6038    82  4664  1374
  334  355.9973 445.9996   6063    25  4662  1401
  335  355.9984 446.0005   5980    83  4644  1336
  336  355.9990 446.0004   5980     0  4469  1511
  337  355.9992 446.0014   5968    12  4223  1745
  338  356.0001 446.0010   6007    39  4159  1848
  339  355.9973 445.9998   6000     7  4192  1808
  340  355.9098 446.0890   6043    43  4191  1852
  341  356.1333 446.0012   5971    72  4597  1374
  342  355.9985 446.0007   5980     9  4219  1761
  343  355.9994 446.0001   6009    29  4626  1383
  344  355.9987 445.9994   6057    48  4457  1600
  345  355.9978 445.9997   6036    21  4464  1572
  346  356.0004 446.0013   6047    11  4619  1428
  347  356.0001 446.0010   5983    64  4498  1485
  348  356.0014 446.0015   6062    79  4599  1463
  349  356.0013 446.0011   5998    64  4613  1385
  350  355.9990 445.9992   6046    48  4416  1630
  351  355.9990 445.9995   6010    36  4150  1860
  352  355.9103 446.0881   5994    16  4573  1421
  353  356.0004 446.0009   5985     9  4482  1503
  354  355.9128 446.0910   6013    28  4605  1408
  355  356.0004 446.0001   6042    29  4199  1843
  356  355.9991 446.0006   6017    25  4681  1336
  357  355.9988 445.9995   5997    20  4106  1891
  358  355.9985 445.9997   5974    23  4118  1856
  359  356.0007 446.0021   5981     7  4604  1377
  360  356.0009 446.0017   5966    15  4480  1486
  361  356.0021 446.0016   6044    78  4460  1584
  362  355.9997 445.9991   6028    16  4610  1418
  363  356.0005 446.0000   6028     0  4604  1424
  364  355.9100 446.0894   5981    47  4109  1872
  365  356.0004 446.0012   5960    21  4455  1505
  366  356.0012 445.9995   5940    20  4608  1332
  367  356.0014 446.0024   5995    55  4178  1817
  368  355.9997 446.0010   5956    39  4552  1404
  369  355.9113 446.0894   5889    67  4163  1726
  370  355.9996 446.0010   5906    17  4414  1492
  371  355.9994 446.0031   5942    36  4593  1349
  372  356.0012 446.0020   5905    37  4558  1347
  373  355.9999 446.0003   5875    30  4605  1270
  374  355.9979 446.0001   5854    21  4401  1453
  375  356.0007 446.0010   5927    73  4603  1324
  376  355.9993 446.0010   5880    47  4515  1365
  377  356.0007 446.0023   5971    91  4124  1847
  378  356.0013 446.0021   5901    70  4537  1364
  379  355.9103 446.0893   5942    41  4577  1365
  380  355.9999 446.0009   5871    71  4508  1363
  381  355.9102 446.0895   5894    23  4449  1445
  382  355.9994 446.0009   5983    89  4403  1580
  383  356.0005 446.0036   5937    46  4358  1579
  384  356.1348 446.0015   5932     5  4110  1822
  385  356.0008 446.0012   5910    22  4352  1558
  386  355.9987 446.0014   5932    22  4597  1335
  387  355.9995 446.0020   5908    24  4111  1797
  388  356.0000 446.0024   5948    40  4114  1834
  389  356.0000 446.0014   5935    13  4139  1796
  390  356.0000 446.0021   5888    47  4536  1352
  391  356.0013 446.0020   5843    45  4537  1306
  392  355.9995 446.0006   5845     2  4080  1765
  393  355.9999 446.0013   5839     6  4398  1441
  394  356.0001 446.0026   5903    64  4379  1524
  395  355.9998 446.0015   5888    15  4520  1368
  396  356.0008 446.0014   5903    15  4114  1789
  397  355.9999 446.0010   5803   100  4544  1259
  398  355.9993 446.0007   5928   125  4127  1801
  399  356.0004 446.0012   5868    60  4568  1300
  400  356.0003 446.0010   5880    12  4285  1595
  401  355.9999 446.0009   5877     3  4077  1800
  402  356.0420 446.0854   5923    46  4320  1603
  403  355.9118 446.0880   5852    71  4518  1334
  404  356.0000 446.0007   5817    35  4503  1314
  405  355.9991 446.0009   5868    51  4342  1526
  406  356.0015 446.0018   5879    11  4082  1797
  407  356.0004 446.0019   5828    51  4301  1527
  408  356.0001 446.0006   5856    28  4325  1531
  409  355.9993 446.0008   5760    96  4524  1236
  410  356.0007 446.0018   5781    21  4294  1487
  411  356.0000 446.0006   5824    43  4075  1749
  412  356.0006 446.0019   5826     2  4492  1334
  413  356.0004 446.0028   5816    10  4485  1331
  414  356.0012 446.0006   5772    44  4485  1287
  415  355.9983 446.0001   5825    53  3978  1847
  416  355.9992 445.9998   5777    48  4544  1233
  417  355.9965 446.0002   5828    51  4063  1765
  418  355.9997 446.0016   5931   103  4334  1597
  419  356.0012 446.0026   5821   110  4300  1521
  420  355.9125 446.0894   5791    30  4452  1339
  421  355.9992 446.0000   5800     9  4085  1715
  422  355.9998 446.0006   5789    11  4307  1482
  423  355.9106 446.0897   5846    57  4526  1320
  424  355.9999 446.0010   5828    18  4439  1389
  425  356.1337 445.9999   5828     0  4061  1767
  426  356.1342 446.0018   5837     9  4056  1781
  427  356.0003 446.0008   5759    78  4462  1297
  428  355.9095 446.0902   5864   105  4523  1341
  429  356.0007 446.0017   5797    67  4418  1379
  430  355.9119 446.0905   5828    31  4021  1807
  431  356.0003 446.0025   5726   102  4507  1219
  432  356.0012 446.0007   5763    37  4408  1355
  433  355.9986 446.0003   5804    41  4501  1303
  434  356.0012 446.0006   5818    14  4278  1540
  435  355.9999 446.0025   5770    48  3989  1781
  436  356.0014 446.0021   5666   104  4463  1203
  437  356.1337 446.0030   5771   105  4417  1354
  438  356.0019 446.0013   5741    30  4244  1497
  439  355.9991 445.9996   5769    28  4295  1474
  440  355.9997 446.0003   5754    15  4023  1731
  441  355.9997 446.0025   5772    18  4282  1490
  442  356.0016 446.0021   5727    45  4259  1468
  443  356.2138 446.0873   5762    35  4414  1348
  444  355.9999 446.0009   5690    72  4352  1338
  445  355.9987 445.9998   5775    85  4456  1319
  446  355.9995 446.0016   5724    51  3978  1746
  447  356.0001 446.0018   5737    13  4326  1411
  448  356.0006 446.0023   5715    22  4281  1434
  449  356.2147 446.0872   5721     6  3993  1728
  450  356.0017 446.0032   5747    26  4429  1318
  451  356.0000 446.0017   5769    22  4301  1468
  452  356.0006 446.0023   5720    49  4473  1247
  453  355.9119 446.0911   5754    34  4305  1449
  454  356.0024 446.0018   5717    37  4248  1469
  455  356.0905 446.0915   5764    47  4287  1477
  456  356.0885 446.0895   5806    42  4415  1391
  457  355.9999 446.0010   5794    12  4429  1365
  458  356.1354 446.0029   5709    85  4313  1396
  459  356.0018 446.0030   5733    24  3997  1736
  460  356.2132 446.0866   5778    45  4425  1353
  461  356.0013 446.0015   5757    21  4022  1735
  462  355.9997 446.0024   5788    31  4326  1462
  463  356.0000 446.0013   5772    16  4270  1502
  464  356.0007 446.0025   5707    65  3953  1754
  465  356.2130 446.0872   5769    62  3998  1771
  466  356.0906 446.0919   5770     1  4359  1411
  467  356.0013 446.0025   5827    57  4376  1451
  468  356.0012 446.0030   5728    99  3945  1783
  469  356.0002 446.0027   5738    10  4212  1526
  470  356.0002 446.0021   5678    60  4345  1333
  471  356.1353 446.0019   5703    25  3990  1713
  472  356.0906 446.0916   5772    69  4193  1579
  473  356.0005 446.0048   5807    35  4410  1397
  474  356.0002 446.0021   5746    61  4250  1496
  475  355.9992 446.0021   5758    12  4386  1372
  476  356.0005 446.0035   5712    46  4358  1354
  477  356.0900 446.0920   5741    29  3987  1754
  478  356.0007 446.1751   5804    63  4363  1441
  479  356.0019 446.0039   5746    58  4196  1550
  480  356.0019 446.0026   5688    58  4348  1340
  481  355.9996 446.0037   5637    51  4368  1269
  482  356.0007 446.0028   5651    14  3970  1681
  483  356.0017 446.0032   5751   100  4309  1442
  484  356.0014 446.0027   5727    24  4143  1584
  485  356.0019 446.0031   5733     6  4097  1636
  486  356.0006 446.0022   5656    77  4134  1522
  487  355.9111 446.0912   5724    68  4178  1546
  488  356.0913 446.0935   5669    55  4004  1665
  489  356.0022 446.0035   5774   105  3982  1792
  490  356.0027 446.0036   5718    56  3983  1735
  491  356.0012 446.0037   5701    17  3977  1724
  492  356.1360 446.0036   5696     5  4140  1556
  493  355.9124 446.0909   5718    22  4010  1708
  494  356.0900 446.0912   5753    35  3960  1793
  495  356.2139 446.0884   5655    98  4346  1309
  496  356.1349 446.0032   5735    80  4265  1470
  497  356.2132 446.0875   5680    55  3977  1703
  498  356.1341 446.0013   5660    20  4150  1510
  499  356.0900 446.0910   5709    49  3937  1772
