# Supplementary material for: Maximum likelihood-based estimation of diffusion coefficient is quick and reliable method for analyzing estradiol actions on surface receptor movements
Source: Front Neuroinform. 2023 Mar 8;17:1005936. doi: 10.3389/fninf.2023.1005936 (PMC10031098; doi:10.3389/fninf.2023.1005936)
Supplement: Supplementary file 3 [file Data_Sheet_3.ZIP › 01-measured/00-Immobile/RoomTemperature/workstate_12_0046.dat]

    0  235.1546 449.6295   5955     0  2268  3687
    1  235.1490 449.6261   5899    56  2272  3627
    2  235.1085 449.5883   5937    38  2233  3704
    3  235.1114 449.5644   5951    14  2117  3834
    4  235.0440 449.5952   6009    58  2120  3889
    5  235.1510 449.6305   5992    17  1978  4014
    6  235.1795 449.5691   6038    46  2515  3523
    7  235.1459 449.6268   5961    77  2146  3815
    8  235.1775 449.5658   5960     1  1983  3977
    9  235.0422 449.5929   5906    54  2269  3637
   10  235.0427 449.5961   6013   107  2894  3119
   11  235.1484 449.6319   5981    32  1976  4005
   12  235.1496 449.6316   5946    35  2909  3037
   13  235.0787 449.6497   5968    22  2513  3455
   14  235.1461 449.6259   5919    49  2242  3677
   15  235.1092 449.5667   5977    58  2528  3449
   16  235.0449 449.5942   5937    40  2004  3933
   17  235.1455 449.6322   5952    15  2530  3422
   18  235.1485 449.6327   6012    60  2237  3775
   19  235.1503 449.6303   5989    23  2065  3924
   20  235.1495 449.6246   5998     9  2252  3746
   21  235.1123 449.5653   5908    90  2176  3732
   22  235.0464 449.5970   6002    94  2933  3069
   23  235.1515 449.6326   6059    57  2052  4007
   24  235.1494 449.6328   6036    23  2257  3779
   25  235.1510 449.6298   5960    76  2495  3465
   26  235.1083 449.5646   5893    67  2018  3875
   27  235.1079 449.5694   5974    81  2474  3500
   28  235.1462 449.6308   5970     4  2237  3733
   29  235.0815 449.6528   6065    95  2047  4018
   30  235.1501 449.6275   5942   123  2227  3715
   31  235.1109 449.5676   6006    64  2066  3940
   32  235.1072 449.5673   5964    42  2231  3733
   33  235.1473 449.6304   5983    19  2051  3932
   34  235.1491 449.6325   5968    15  2001  3967
   35  235.1484 449.6305   5966     2  2855  3111
   36  235.1472 449.6294   5940    26  2240  3700
   37  235.0414 449.5922   5984    44  2024  3960
   38  235.0446 449.5949   5884   100  1978  3906
   39  235.0445 449.5969   5943    59  2479  3464
   40  235.0795 449.6589   5937     6  2463  3474
   41  235.1456 449.6303   5851    86  2099  3752
   42  235.1497 449.6275   5936    85  2859  3077
   43  235.1470 449.6284   5894    42  2035  3859
   44  235.0439 449.5942   5858    36  2066  3792
   45  235.1094 449.5703   5978   120  2095  3883
   46  235.1475 449.6299   5883    95  2238  3645
   47  235.1490 449.6314   5847    36  1935  3912
   48  235.1484 449.6306   5816    31  2435  3381
   49  235.1130 449.5664   5889    73  2414  3475
   50  235.0460 449.5971   5899    10  2215  3684
   51  235.0426 449.5927   5906     7  1962  3944
   52  235.1475 449.6321   5914     8  2441  3473
   53  235.1476 449.6299   5841    73  2235  3606
   54  235.1476 449.6309   5806    35  2440  3366
   55  235.0814 449.6602   5926   120  2065  3861
   56  235.1457 449.6294   5861    65  2227  3634
   57  235.0784 449.6499   5844    17  2832  3012
   58  235.1509 449.6301   5854    10  1911  3943
   59  235.1500 449.6299   5854     0  2808  3046
   60  235.1481 449.6333   5900    46  2457  3443
   61  235.0475 449.5971   5824    76  2799  3025
   62  235.1475 449.6306   5846    22  2764  3082
   63  235.1475 449.6294   5868    22  2448  3420
   64  235.0802 449.6537   5841    27  2437  3404
   65  235.2019 449.6890   5857    16  1913  3944
   66  235.1507 449.6329   5793    64  1912  3881
   67  235.0829 449.6588   5792     1  2769  3023
   68  235.1454 449.6315   5861    69  2182  3679
   69  235.1462 449.6302   5807    54  2398  3409
   70  235.1485 449.6345   5796    11  2199  3597
   71  235.1501 449.6311   5731    65  2041  3690
   72  235.0833 449.6613   5766    35  2068  3698
   73  235.0835 449.6606   5758     8  2740  3018
   74  235.1472 449.6299   5810    52  2185  3625
   75  235.1484 449.6308   5770    40  2750  3020
   76  235.1499 449.6325   5756    14  2052  3704
   77  235.1509 449.6326   5802    46  2018  3784
   78  235.1527 449.6358   5785    17  2019  3766
   79  235.1502 449.6308   5864    79  1914  3950
   80  235.1442 449.6293   5766    98  2190  3576
   81  235.1441 449.6285   5741    25  2131  3610
   82  235.1502 449.6290   5761    20  2180  3581
   83  235.0856 449.6612   5718    43  2188  3530
   84  235.0802 449.6594   5810    92  1887  3923
   85  235.1452 449.6292   5744    66  1975  3769
   86  235.0752 449.6529   5739     5  2148  3591
   87  235.1508 449.6284   5678    61  1980  3698
   88  235.1493 449.6321   5726    48  1863  3863
   89  235.0848 449.6588   5746    20  2173  3573
   90  235.1497 449.6319   5742     4  2137  3605
   91  235.1461 449.6310   5767    25  2014  3753
   92  235.1432 449.6285   5771     4  2383  3388
   93  235.1499 449.6304   5780     9  2348  3432
   94  235.1496 449.6343   5757    23  2003  3754
   95  235.1524 449.6353   5746    11  2684  3062
   96  235.1482 449.6335   5796    50  2128  3668
   97  235.0787 449.6538   5803     7  2108  3695
   98  235.1470 449.6322   5768    35  2036  3732
   99  235.1478 449.6328   5795    27  2741  3054
  100  235.2602 449.7277   5796     1  2018  3778
  101  235.1534 449.6343   5744    52  2412  3332
  102  235.1472 449.6304   5758    14  1979  3779
  103  235.1458 449.6330   5752     6  1868  3884
  104  235.1474 449.6332   5763    11  1970  3793
  105  235.1474 449.6321   5767     4  1874  3893
  106  235.1991 449.6886   5828    61  2345  3483
  107  235.1500 449.6366   5766    62  2096  3670
  108  235.1486 449.6359   5810    44  1957  3853
  109  235.1449 449.6311   5701   109  1962  3739
  110  235.1470 449.6283   5750    49  2342  3408
  111  235.1478 449.6337   5753     3  2003  3750
  112  235.1538 449.6358   5740    13  1925  3815
  113  235.1526 449.6320   5686    54  1972  3714
  114  235.1471 449.6300   5693     7  2325  3368
  115  235.1481 449.6287   5721    28  1988  3733
  116  235.0820 449.6615   5609   112  1998  3611
  117  235.0859 449.6604   5635    26  1941  3694
  118  235.2779 449.6895   5666    31  2329  3337
  119  235.1511 449.6340   5709    43  1841  3868
  120  235.1487 449.6289   5696    13  2090  3606
  121  235.1459 449.6313   5731    35  1838  3893
  122  235.0823 449.6562   5678    53  2334  3344
  123  235.1530 449.6331   5634    44  1915  3719
  124  235.1532 449.6342   5707    73  2612  3095
  125  235.1506 449.6320   5669    38  2338  3331
  126  235.1481 449.6317   5694    25  2345  3349
  127  235.1470 449.6325   5718    24  1827  3891
  128  235.1471 449.6322   5734    16  1778  3956
  129  235.1504 449.6298   5653    81  1819  3834
  130  235.2046 449.6803   5669    16  2013  3656
  131  235.1521 449.6326   5702    33  2674  3028
  132  235.1471 449.6319   5638    64  2042  3596
  133  235.0791 449.6577   5704    66  2066  3638
  134  235.0801 449.6609   5696     8  1839  3857
  135  235.1506 449.6371   5666    30  2048  3618
  136  235.2069 449.6766   5619    47  2625  2994
  137  235.2816 449.6893   5593    26  2314  3279
  138  235.1510 449.6311   5617    24  2292  3325
  139  235.1489 449.6326   5666    49  2320  3346
  140  235.1527 449.6328   5630    36  2088  3542
  141  235.2807 449.6911   5679    49  2049  3630
  142  235.2793 449.6919   5659    20  1900  3759
  143  235.1521 449.6331   5576    83  2039  3537
  144  235.0819 449.6592   5616    40  2052  3564
  145  235.0853 449.6618   5583    33  2042  3541
  146  235.2062 449.6813   5667    84  1911  3756
  147  235.1509 449.6335   5660     7  2323  3337
  148  235.1535 449.6343   5687    27  1905  3782
  149  235.1480 449.6324   5707    20  2703  3004
  150  235.1501 449.6333   5700     7  1909  3791
  151  235.1510 449.6302   5689    11  1818  3871
  152  235.2050 449.6787   5606    83  1844  3762
  153  235.1533 449.6350   5710   104  1897  3813
  154  235.1530 449.6354   5721    11  1902  3819
  155  235.2612 449.7260   5752    31  2022  3730
  156  235.1505 449.6299   5658    94  1914  3744
  157  235.2775 449.6898   5626    32  1938  3688
  158  235.1521 449.6315   5679    53  1934  3745
  159  235.1533 449.6366   5638    41  1917  3721
  160  235.1532 449.6353   5610    28  2058  3552
  161  235.1513 449.6326   5639    29  1937  3702
  162  235.0805 449.6590   5633     6  2083  3550
  163  235.1476 449.6312   5609    24  2612  2997
  164  235.1506 449.6342   5618     9  1912  3706
  165  235.2776 449.6895   5609     9  1934  3675
  166  235.3867 449.7858   5656    47  2650  3006
  167  235.0835 449.6616   5667    11  1788  3879
  168  235.1517 449.6359   5563   104  2663  2900
  169  235.1519 449.6331   5571     8  1798  3773
  170  235.2802 449.6952   5636    65  1783  3853
  171  235.2524 449.7374   5638     2  1866  3772
  172  235.2080 449.7309   5601    37  2023  3578
  173  235.1524 449.6326   5633    32  1971  3662
  174  235.1504 449.6335   5608    25  2254  3354
  175  235.2046 449.6811   5637    29  1958  3679
  176  235.2800 449.6925   5562    75  2059  3503
  177  235.3892 449.7870   5558     4  2558  3000
  178  235.1575 449.6735   5497    61  1869  3628
  179  235.1497 449.6338   5559    62  1771  3788
  180  235.1490 449.6326   5560     1  1919  3641
  181  235.1522 449.6343   5635    75  2285  3350
  182  235.2812 449.6941   5567    68  1870  3697
  183  235.3267 449.7482   5585    18  2017  3568
  184  235.2892 449.7149   5494    91  2592  2902
  185  235.2062 449.6767   5545    51  2598  2947
  186  235.1461 449.6342   5586    41  2056  3530
  187  235.1515 449.6330   5548    38  2248  3300
  188  235.2522 449.7365   5538    10  1766  3772
  189  235.3376 449.7758   5471    67  2239  3232
  190  235.2220 449.6473   5484    13  1759  3725
  191  235.2787 449.6908   5513    29  1738  3775
  192  235.2044 449.6775   5498    15  1882  3616
  193  235.1495 449.6344   5534    36  1873  3661
  194  235.2124 449.7231   5484    50  1779  3705
  195  235.4009 449.8160   5524    40  1852  3672
  196  235.3555 449.6854   5511    13  1778  3733
  197  235.1469 449.6324   5500    11  2579  2921
  198  235.1500 449.6346   5530    30  2020  3510
  199  235.2775 449.6942   5526     4  2006  3520
  200  235.3250 449.7509   5541    15  1851  3690
  201  235.3265 449.7498   5477    64  1971  3506
  202  235.2058 449.6769   5552    75  1835  3717
  203  235.1488 449.6353   5543     9  1863  3680
  204  235.2116 449.7245   5517    26  1947  3570
  205  235.1985 449.7594   5542    25  2176  3366
  206  235.3862 449.7867   5541     1  2257  3284
  207  235.2808 449.6946   5510    31  1699  3811
  208  235.2079 449.6785   5533    23  2006  3527
  209  235.1498 449.6355   5558    25  2011  3547
  210  235.1505 449.6335   5557     1  1884  3673
  211  235.2062 449.7325   5504    53  1873  3631
  212  235.3261 449.8208   5555    51  1716  3839
  213  235.2800 449.6951   5512    43  1882  3630
  214  235.2790 449.6907   5430    82  2201  3229
  215  235.1519 449.6343   5498    68  1960  3538
  216  235.0856 449.6635   5575    77  2216  3359
  217  235.2055 449.7310   5556    19  1837  3719
  218  235.2605 449.7811   5494    62  1986  3508
  219  235.2078 449.6784   5506    12  1867  3639
  220  235.2061 449.6782   5501     5  1699  3802
  221  235.1511 449.6334   5497     4  1967  3530
  222  235.1987 449.6905   5544    47  1918  3626
  223  235.0868 449.6659   5525    19  2558  2967
  224  235.2796 449.6918   5523     2  2028  3495
  225  235.2783 449.6938   5540    17  2161  3379
  226  235.1516 449.6348   5481    59  2554  2927
  227  235.1507 449.6339   5481     0  1680  3801
  228  235.1514 449.6341   5546    65  1727  3819
  229  235.2798 449.6910   5509    37  2015  3494
  230  235.2809 449.6926   5505     4  1949  3556
  231  235.3570 449.6850   5471    34  1866  3605
  232  235.1530 449.6335   5524    53  1994  3530
  233  235.0847 449.6614   5393   131  2188  3205
  234  235.2767 449.6923   5446    53  1857  3589
  235  235.2798 449.6918   5430    16  1744  3686
  236  235.2799 449.6941   5442    12  1698  3744
  237  235.4010 449.7463   5455    13  1957  3498
  238  235.2135 449.7220   5396    59  2489  2907
  239  235.1990 449.7587   5446    50  1872  3574
  240  235.2134 449.7240   5480    34  1751  3729
  241  235.2791 449.6965   5468    12  1728  3740
  242  235.2807 449.6940   5419    49  2456  2963
  243  235.4629 449.7835   5397    22  1885  3512
  244  235.3368 449.7752   5410    13  1936  3474
  245  235.0815 449.6609   5434    24  2541  2893
  246  235.1377 449.7103   5393    41  1943  3450
  247  235.2783 449.6939   5485    92  1789  3696
  248  235.2790 449.6958   5448    37  1786  3662
  249  235.4625 449.7851   5496    48  1798  3698
  250  235.2122 449.7233   5392   104  1907  3485
  251  235.2111 449.7227   5430    38  2498  2932
  252  235.2103 449.7216   5368    62  1869  3499
  253  235.2789 449.6940   5441    73  2512  2929
  254  235.4625 449.7840   5436     5  1767  3669
  255  235.0889 449.6616   5412    24  2449  2963
  256  235.0849 449.6622   5379    33  1780  3599
  257  235.2033 449.6817   5403    24  1677  3726
  258  235.2792 449.6960   5395     8  2442  2953
  259  235.3252 449.7514   5396     1  1890  3506
  260  235.3252 449.8179   5410    14  1795  3615
  261  235.3363 449.7748   5362    48  1834  3528
  262  235.2777 449.6900   5362     0  2456  2906
  263  235.2769 449.6901   5393    31  1903  3490
  264  235.2793 449.6952   5420    27  1931  3489
  265  235.3893 449.7909   5438    18  1678  3760
  266  235.4665 449.7852   5385    53  1922  3463
  267  235.1520 449.6372   5397    12  1917  3480
  268  235.2122 449.7248   5421    24  1925  3496
  269  235.2014 449.6806   5371    50  1655  3716
  270  235.2515 449.7400   5424    53  1764  3660
  271  235.3888 449.7891   5430     6  1766  3664
  272  235.4638 449.7845   5412    18  1790  3622
  273  235.3363 449.7778   5364    48  1662  3702
  274  235.2777 449.6962   5318    46  1815  3503
  275  235.2060 449.6815   5450   132  1829  3621
  276  235.2136 449.7285   5348   102  2125  3223
  277  235.3247 449.8244   5358    10  1922  3436
  278  235.3374 449.7784   5334    24  1785  3549
  279  235.2127 449.7257   5410    76  1857  3553
  280  235.2775 449.6932   5364    46  1750  3614
  281  235.2754 449.6964   5396    32  1758  3638
  282  235.2771 449.6970   5358    38  1769  3589
  283  235.4019 449.8182   5365     7  1882  3483
  284  235.3547 449.6907   5338    27  1756  3582
  285  235.1373 449.7125   5352    14  1869  3483
  286  235.2778 449.6953   5363    11  1830  3533
  287  235.2124 449.7277   5360     3  1840  3520
  288  235.4004 449.8193   5371    11  2425  2946
  289  235.4621 449.7869   5384    13  1746  3638
  290  235.2787 449.6952   5314    70  1669  3645
  291  235.2767 449.6949   5349    35  1879  3470
  292  235.2037 449.6796   5328    21  2105  3223
  293  235.1357 449.7205   5433   105  2442  2991
  294  235.4016 449.8177   5339    94  1874  3465
  295  235.3386 449.7794   5348     9  1714  3634
  296  235.3556 449.6891   5350     2  2097  3253
  297  235.2059 449.6817   5359     9  1854  3505
  298  235.2789 449.6938   5362     3  1891  3471
  299  235.2618 449.7815   5231   131  2110  3121
  300  235.4633 449.7858   5327    96  2423  2904
  301  235.3871 449.7902   5335     8  1701  3634
  302  235.3554 449.6933   5311    24  2412  2899
  303  235.2781 449.6906   5292    19  2113  3179
  304  235.0851 449.6626   5292     0  2098  3194
  305  235.2103 449.7230   5293     1  2444  2849
  306  235.4006 449.8160   5377    84  1879  3498
  307  235.3567 449.6894   5263   114  1859  3404
  308  235.2826 449.6955   5319    56  1625  3694
  309  235.3552 449.6881   5264    55  1736  3528
  310  235.2118 449.7233   5232    32  2418  2814
  311  235.3365 449.7791   5300    68  2407  2893
  312  235.3259 449.7531   5360    60  1751  3609
  313  235.2816 449.6979   5269    91  2378  2891
  314  235.2773 449.6941   5246    23  1726  3520
  315  235.2883 449.7175   5241     5  1761  3480
  316  235.2619 449.7825   5304    63  2065  3239
  317  235.3377 449.7765   5298     6  2416  2882
  318  235.3379 449.7825   5230    68  1608  3622
  319  235.3574 449.6905   5279    49  1719  3560
  320  235.2798 449.6928   5249    30  1578  3671
  321  235.2135 449.7222   5277    28  1601  3676
  322  235.3354 449.7767   5256    21  1870  3386
  323  235.2110 449.7263   5309    53  1851  3458
  324  235.3563 449.6919   5285    24  2069  3216
  325  235.3577 449.6902   5252    33  1609  3643
  326  235.4021 449.7475   5261     9  2034  3227
  327  235.2102 449.7242   5228    33  1674  3554
  328  235.2872 449.7178   5293    65  1702  3591
  329  235.2121 449.7257   5249    44  1720  3529
  330  235.4890 449.8538   5293    44  2395  2898
  331  235.2794 449.6963   5263    30  1854  3409
  332  235.3536 449.6908   5277    14  1729  3548
  333  235.2607 449.7803   5250    27  1643  3607
  334  235.2113 449.7255   5261    11  1727  3534
  335  235.4000 449.7489   5327    66  1822  3505
  336  235.3587 449.6894   5259    68  2387  2872
  337  235.4630 449.7880   5281    22  1593  3688
  338  235.4663 449.7896   5210    71  1800  3410
  339  235.3369 449.7777   5284    74  1715  3569
  340  235.4019 449.7484   5311    27  2362  2949
  341  235.4105 449.8574   5302     9  1676  3626
  342  235.4928 449.8548   5292    10  1812  3480
  343  235.4668 449.7869   5226    66  1792  3434
  344  235.4002 449.8158   5275    49  1813  3462
  345  235.2794 449.6957   5283     8  2047  3236
  346  235.4622 449.7875   5278     5  2035  3243
  347  235.3563 449.6917   5259    19  1816  3443
  348  235.4901 449.8563   5204    55  1662  3542
  349  235.4045 449.8202   5225    21  1697  3528
  350  235.4012 449.8174   5238    13  1672  3566
  351  235.3360 449.7794   5262    24  1669  3593
  352  235.3261 449.7544   5259     3  2380  2879
  353  235.4624 449.7864   5305    46  1799  3506
  354  235.4659 449.7891   5311     6  1671  3640
  355  235.4643 449.7889   5322    11  1811  3511
  356  235.4005 449.8178   5269    53  2403  2866
  357  235.2121 449.7249   5248    21  1675  3573
  358  235.2770 449.6976   5277    29  2374  2903
  359  235.4126 449.8607   5262    15  2002  3260
  360  235.4633 449.7900   5281    19  1986  3295
  361  235.3960 449.8933   5292    11  2313  2979
  362  235.3998 449.8191   5253    39  1638  3615
  363  235.2132 449.7273   5233    20  1756  3477
  364  235.2758 449.6984   5218    15  1689  3529
  365  235.4633 449.7894   5199    19  1679  3520
  366  235.4186 449.9618   5281    82  1554  3727
  367  235.4011 449.8213   5245    36  1532  3713
  368  235.2109 449.7270   5196    49  1677  3519
  369  235.2606 449.7856   5276    80  1673  3603
  370  235.4263 449.8896   5194    82  1775  3419
  371  235.4056 449.8226   5196     2  1650  3546
  372  235.4025 449.8221   5181    15  2334  2847
  373  235.3368 449.7805   5172     9  1530  3642
  374  235.2774 449.6975   5161    11  1778  3383
  375  235.2349 449.7961   5198    37  2332  2866
  376  235.4872 449.8557   5220    22  2315  2905
  377  235.4209 449.9613   5211     9  1984  3227
  378  235.4039 449.8218   5229    18  1639  3590
  379  235.4016 449.8194   5241    12  1659  3582
  380  235.2612 449.7833   5210    31  1527  3683
  381  235.3875 449.7920   5173    37  1535  3638
  382  235.3372 449.7822   5184    11  2329  2855
  383  235.4013 449.8220   5168    16  1518  3650
  384  235.4052 449.8223   5150    18  1797  3353
  385  235.2125 449.7281   5160    10  2286  2874
  386  235.2827 449.8545   5192    32  1552  3640
  387  235.2094 449.7298   5190     2  1971  3219
  388  235.3997 449.8189   5208    18  1556  3652
  389  235.4034 449.8217   5185    23  1752  3433
  390  235.4010 449.8213   5152    33  1592  3560
  391  235.3365 449.7842   5127    25  1926  3201
  392  235.2352 449.7960   5177    50  1523  3654
  393  235.3355 449.7824   5207    30  1493  3714
  394  235.3246 449.8235   5249    42  1999  3250
  395  235.4016 449.8208   5197    52  1703  3494
  396  235.4191 449.9616   5172    25  1545  3627
  397  235.2791 449.6977   5157    15  1523  3634
  398  235.2107 449.7306   5162     5  2290  2872
  399  235.3248 449.8226   5128    34  1921  3207
  400  235.4171 449.9588   5119     9  1509  3610
  401  235.4013 449.8215   5137    18  1629  3508
  402  235.2126 449.7286   5117    20  1502  3615
  403  235.2358 449.7987   5130    13  1774  3356
  404  235.2119 449.7258   5067    63  1910  3157
  405  235.3249 449.8231   5161    94  1733  3428
  406  235.3938 449.8929   5231    70  1528  3703
  407  235.3958 449.8935   5147    84  1878  3269
  408  235.3131 449.7929   5086    61  2232  2854
  409  235.3541 449.6893   5107    21  1897  3210
  410  235.2112 449.7261   5214   107  1740  3474
  411  235.2121 449.8338   5137    77  1645  3492
  412  235.3469 449.9435   5140     3  1775  3365
  413  235.3382 449.7819   5144     4  1725  3419
  414  235.4882 449.8569   5148     4  1784  3364
  415  235.2799 449.6977   5165    17  1580  3585
  416  235.2607 449.7856   5102    63  1714  3388
  417  235.3367 449.7816   5154    52  1658  3496
  418  235.4003 449.8203   5104    50  1600  3504
  419  235.4017 449.8222   5167    63  2238  2929
  420  235.4250 449.8189   5131    36  1615  3516
  421  235.3575 449.6917   5128     3  1737  3391
  422  235.3880 449.7911   5200    72  1759  3441
  423  235.3363 449.7781   5107    93  1595  3512
  424  235.3556 449.8716   5130    23  2237  2893
  425  235.3376 449.7828   5154    24  1755  3399
  426  235.4272 449.8169   5132    22  1499  3633
  427  235.3249 449.8223   5182    50  1752  3430
  428  235.3189 449.8935   5184     2  1961  3223
  429  235.3380 449.7821   5121    63  1728  3393
  430  235.3542 449.9245   5121     0  2231  2890
  431  235.4919 449.8569   5101    20  1901  3200
  432  235.4898 449.8542   5078    23  1909  3169
  433  235.3396 449.7810   5152    74  1703  3449
  434  235.3367 449.7786   5103    49  1779  3324
  435  235.3549 449.9252   5081    22  1707  3374
  436  235.3825 449.7613   5054    27  2191  2863
  437  235.4172 449.8858   5090    36  1751  3339
  438  235.4184 449.9593   5075    15  1721  3354
  439  235.4004 449.8180   5104    29  1596  3508
  440  235.4038 449.8207   5147    43  1477  3670
  441  235.3626 449.8500   5172    25  1476  3696
  442  235.4903 449.8567   5116    56  1708  3408
  443  235.4904 449.8565   5098    18  1729  3369
  444  235.4276 449.8881   5095     3  1957  3138
  445  235.3371 449.7825   5108    13  1545  3563
  446  235.3605 449.8510   5133    25  1571  3562
  447  235.3620 449.8503   5117    16  1536  3581
  448  235.4268 449.8197   5104    13  1432  3672
  449  235.4187 449.9619   5099     5  1527  3572
  450  235.4045 449.8215   5145    46  1941  3204
  451  235.3425 449.9394   5071    74  1481  3590
  452  235.2883 449.7235   5052    19  1705  3347
  453  235.3546 449.6956   5114    62  1707  3407
  454  235.4272 449.8899   5077    37  2192  2885
  455  235.4131 450.0331   5071     6  1914  3157
  456  235.3002 449.9767   5055    16  1463  3592
  457  235.3607 449.8501   5014    41  1757  3257
  458  235.4802 449.9257   5024    10  1535  3489
  459  235.4273 449.8905   5111    87  1611  3500
  460  235.4108 450.0317   5097    14  1588  3509
  461  235.3901 450.0842   5152    55  1882  3270
  462  235.4051 449.8190   5080    72  1409  3671
  463  235.3134 449.7931   5040    40  1692  3348
  464  235.4897 449.8578   5033     7  2147  2886
  465  235.4905 449.8576   5070    37  1861  3209
  466  235.4148 450.0341   5028    42  1714  3314
  467  235.3760 450.1599   5077    49  2177  2900
  468  235.4287 449.8887   4988    89  1517  3471
  469  235.3132 449.7927   5009    21  1677  3332
  470  235.4150 449.8884   5008     1  1734  3274
  471  235.4919 449.9976   5069    61  1889  3180
  472  235.4187 449.9628   5030    39  1488  3542
  473  235.4333 450.0296   5082    52  1693  3389
  474  235.4226 449.9621   4993    89  1510  3483
  475  235.3626 449.8509   5013    20  1572  3441
  476  235.3522 449.9237   4979    34  2165  2814
  477  235.4190 449.9623   4981     2  2194  2787
  478  235.3719 450.0153   4994    13  1490  3504
  479  235.4324 450.0318   5002     8  1491  3511
  480  235.4220 449.9626   4967    35  1679  3288
  481  235.4027 449.7490   4957    10  1659  3298
  482  235.4174 449.9592   4972    15  2172  2800
  483  235.4305 449.8900   5083   111  1549  3534
  484  235.4336 450.0312   5079     4  1445  3634
  485  235.4295 449.8912   4992    87  2171  2821
  486  235.4872 449.8554   5016    24  2158  2858
  487  235.4271 449.8188   5046    30  1690  3356
  488  235.4146 450.0335   4994    52  1701  3293
  489  235.4255 450.1042   5051    57  1651  3400
  490  235.3775 450.1568   4982    69  1831  3151
  491  235.4217 449.9616   4999    17  1542  3457
  492  235.3145 449.7936   4989    10  2195  2794
  493  235.3134 449.7937   4958    31  1545  3413
  494  235.3786 450.1569   5012    54  1833  3179
  495  235.4336 450.0318   4992    20  1701  3291
  496  235.3793 450.1581   4902    90  1870  3032
  497  235.4936 449.8578   5012   110  1515  3497
  498  235.3511 449.9224   4969    43  1823  3146
  499  235.3504 449.9236   4954    15  1611  3343
