# Supplementary material for: Maximum likelihood-based estimation of diffusion coefficient is quick and reliable method for analyzing estradiol actions on surface receptor movements
Source: Front Neuroinform. 2023 Mar 8;17:1005936. doi: 10.3389/fninf.2023.1005936 (PMC10031098; doi:10.3389/fninf.2023.1005936)
Supplement: Supplementary file 3 [file Data_Sheet_3.ZIP › 01-measured/00-Immobile/RoomTemperature/workstate_12_0047.dat]

    0  352.7001 456.1293   7930     0  4925  3005
    1  352.6656 456.0512   7903    27  4886  3017
    2  352.6382 455.9175   7971    68  5416  2555
    3  352.5964 455.9996   7970     1  5364  2606
    4  352.7464 456.0550   7967     3  5427  2540
    5  352.7037 456.1314   7976     9  4957  3019
    6  352.7015 456.1323   8078   102  5447  2631
    7  352.6339 456.0744   7931   147  4997  2934
    8  352.5959 455.9984   7969    38  4956  3013
    9  352.6402 455.9160   7977     8  5044  2933
   10  352.5459 455.9160   7957    20  4956  3001
   11  352.7018 456.1305   8004    47  4943  3061
   12  352.7855 456.1048   8063    59  4993  3070
   13  352.7852 456.1002   7969    94  4937  3032
   14  352.5957 455.9985   7988    19  4982  3006
   15  352.6314 456.0753   8012    24  4948  3064
   16  352.7465 456.0542   7970    42  4985  2985
   17  352.7015 456.1331   7958    12  4940  3018
   18  352.7855 456.1018   7977    19  4972  3005
   19  352.7532 456.0254   7907    70  5383  2524
   20  352.5959 455.9998   7981    74  4944  3037
   21  352.7137 455.9713   7977     4  5405  2572
   22  352.6117 456.1333   7902    75  4960  2942
   23  352.7017 456.1317   7935    33  4962  2973
   24  352.7013 456.1331   7955    20  4952  3003
   25  352.8331 456.0253   7924    31  4946  2978
   26  352.5044 455.9989   7930     6  4994  2936
   27  352.5746 456.0543   7903    27  4913  2990
   28  352.7859 456.1010   7927    24  4955  2972
   29  352.7875 456.1023   7920     7  4925  2995
   30  352.8013 455.9477   7886    34  5332  2554
   31  352.5961 456.0005   7886     0  5413  2473
   32  352.5454 455.9177   7929    43  5365  2564
   33  352.5840 456.0008   7892    37  5330  2562
   34  352.7027 456.1326   7919    27  4883  3036
   35  352.7016 456.1308   7893    26  5390  2503
   36  352.7549 456.0269   7825    68  4867  2958
   37  352.6751 456.0585   7765    60  4826  2939
   38  352.5458 455.9168   7831    66  5327  2504
   39  352.6135 456.1334   7866    35  4855  3011
   40  352.7851 456.1006   7885    19  4908  2977
   41  352.6998 456.1328   7856    29  4920  2936
   42  352.7012 456.1320   7796    60  4858  2938
   43  352.6199 455.9726   7754    42  4876  2878
   44  352.5452 455.9166   7836    82  4824  3012
   45  352.5738 456.0560   7824    12  4857  2967
   46  352.7849 456.1024   7819     5  4807  3012
   47  352.7003 456.1320   7787    32  4834  2953
   48  352.7015 456.1331   7755    32  5276  2479
   49  352.6393 455.9203   7872   117  4896  2976
   50  352.6129 456.1358   7846    26  5300  2546
   51  352.7012 456.1291   7815    31  4864  2951
   52  352.6671 456.0558   7759    56  5269  2490
   53  352.6663 456.2170   7800    41  4787  3013
   54  352.7021 456.1322   7801     1  5294  2507
   55  352.7489 456.0543   7892    91  4884  3008
   56  352.5468 455.9185   7749   143  4862  2887
   57  352.7004 456.1315   7748     1  4870  2878
   58  352.8343 456.0266   7766    18  5269  2497
   59  352.7021 456.1348   7747    19  4756  2991
   60  352.7031 456.1332   7824    77  4901  2923
   61  352.7019 456.1321   7800    24  4837  2963
   62  352.6135 456.1359   7784    16  5266  2518
   63  352.6645 456.2175   7708    76  4926  2782
   64  352.7030 456.1365   7791    83  5277  2514
   65  352.7494 456.0565   7720    71  4722  2998
   66  352.7147 456.1411   7754    34  4919  2835
   67  352.6572 456.0570   7744    10  4794  2950
   68  352.7027 456.1322   7811    67  4836  2975
   69  352.5742 456.0564   7670   141  5166  2504
   70  352.7873 456.1036   7734    64  4746  2988
   71  352.6685 456.2166   7755    21  4766  2989
   72  352.7035 456.1330   7750     5  5234  2516
   73  352.6672 456.2172   7782    32  5244  2538
   74  352.6648 456.0544   7729    53  4843  2886
   75  352.7000 456.1344   7762    33  5206  2556
   76  352.7019 456.1332   7762     0  5227  2535
   77  352.7039 456.1328   7769     7  5253  2516
   78  352.6684 456.2201   7808    39  4733  3075
   79  352.7034 456.1335   7750    58  4821  2929
   80  352.6673 456.2178   7712    38  5285  2427
   81  352.6980 456.1337   7725    13  4819  2906
   82  352.7042 456.1348   7682    43  4741  2941
   83  352.7483 456.0567   7716    34  4708  3008
   84  352.7028 456.1341   7719     3  4876  2843
   85  352.6988 456.1329   7703    16  5210  2493
   86  352.6998 456.1350   7757    54  4829  2928
   87  352.7039 456.1367   7773    16  4768  3005
   88  352.7035 456.1336   7784    11  4743  3041
   89  352.6679 456.2196   7737    47  4807  2930
   90  352.6680 456.2202   7802    65  4757  3045
   91  352.7138 456.1404   7684   118  4727  2957
   92  352.7120 455.9740   7636    48  4723  2913
   93  352.7858 456.1057   7736   100  4757  2979
   94  352.7131 456.1412   7777    41  5143  2634
   95  352.7153 456.1431   7695    82  5192  2503
   96  352.7881 456.1052   7743    48  5173  2570
   97  352.7857 456.1060   7781    38  5178  2603
   98  352.7019 456.1325   7753    28  5175  2578
   99  352.8326 456.0276   7710    43  4728  2982
  100  352.7507 456.0573   7760    50  4740  3020
  101  352.7896 456.1046   7745    15  4710  3035
  102  352.7850 456.1043   7719    26  5200  2519
  103  352.6644 456.0552   7595   124  4737  2858
  104  352.7854 456.1026   7730   135  4795  2935
  105  352.6674 456.2190   7725     5  4746  2979
  106  352.6889 456.3086   7643    82  4735  2908
  107  352.7043 456.1354   7725    82  4785  2940
  108  352.8682 456.1267   7676    49  4695  2981
  109  352.7006 456.1321   7590    86  5186  2404
  110  352.5735 456.2233   7646    56  4668  2978
  111  352.7129 456.1406   7639     7  4772  2867
  112  352.6661 456.2213   7627    12  4703  2924
  113  352.7876 456.1052   7591    36  5170  2421
  114  352.6661 456.2181   7667    76  4704  2963
  115  352.5724 456.2234   7622    45  4678  2944
  116  352.5760 456.2238   7615     7  4723  2892
  117  352.6693 456.2189   7621     6  4611  3010
  118  352.6679 456.2192   7568    53  5130  2438
  119  352.7900 456.1046   7623    55  4680  2943
  120  352.7017 456.1315   7613    10  5163  2450
  121  352.6656 456.2162   7649    36  4642  3007
  122  352.7148 456.1423   7619    30  4645  2974
  123  352.7043 456.1353   7658    39  4613  3045
  124  352.6708 456.2185   7575    83  4710  2865
  125  352.7877 456.1057   7603    28  4690  2913
  126  352.6674 456.2159   7574    29  5079  2495
  127  352.6666 456.2162   7582     8  4685  2897
  128  352.7479 456.0560   7655    73  4651  3004
  129  352.7027 456.1364   7575    80  5090  2485
  130  352.6870 456.3094   7589    14  4665  2924
  131  352.7863 456.1067   7624    35  4661  2963
  132  352.7132 456.1396   7525    99  5028  2497
  133  352.5744 456.2249   7591    66  4665  2926
  134  352.5750 456.2231   7544    47  4670  2874
  135  352.7027 456.1339   7540     4  5034  2506
  136  352.7881 456.1063   7542     2  5076  2466
  137  352.7045 456.1364   7510    32  4673  2837
  138  352.7015 456.1319   7551    41  5057  2494
  139  352.7012 456.1329   7630    79  4664  2966
  140  352.7886 456.1064   7594    36  5031  2563
  141  352.6699 456.2218   7584    10  4584  3000
  142  352.6879 456.3091   7548    36  5013  2535
  143  352.7147 456.1398   7502    46  4592  2910
  144  352.6131 456.1388   7606   104  4949  2657
  145  352.6671 456.2177   7561    45  4733  2828
  146  352.7036 456.1350   7562     1  4603  2959
  147  352.6698 456.2195   7490    72  4624  2866
  148  352.7034 456.1363   7615   125  5052  2563
  149  352.7870 456.1068   7606     9  4655  2951
  150  352.7015 456.1331   7610     4  4665  2945
  151  352.7029 456.1347   7593    17  4606  2987
  152  352.7023 456.1363   7547    46  4619  2928
  153  352.6694 456.2207   7510    37  4651  2859
  154  352.6698 456.2221   7539    29  5032  2507
  155  352.7016 456.1329   7553    14  4606  2947
  156  352.6122 456.1373   7607    54  5066  2541
  157  352.7015 456.1357   7527    80  4658  2869
  158  352.7856 456.1079   7588    61  4651  2937
  159  352.6677 456.2193   7504    84  4601  2903
  160  352.6691 456.2213   7562    58  4654  2908
  161  352.5913 456.3187   7521    41  4554  2967
  162  352.7129 456.1409   7452    69  4574  2878
  163  352.7035 456.1348   7433    19  4988  2445
  164  352.7855 456.1042   7510    77  4560  2950
  165  352.6882 456.3098   7471    39  4966  2505
  166  352.7360 456.2309   7502    31  4598  2904
  167  352.6399 456.2369   7439    63  5013  2426
  168  352.5758 456.2250   7459    20  4584  2875
  169  352.7031 456.1356   7485    26  4514  2971
  170  352.6864 456.3121   7387    98  4503  2884
  171  352.6888 456.3093   7447    60  4971  2476
  172  352.7023 456.1355   7540    93  4938  2602
  173  352.5763 456.2239   7434   106  4498  2936
  174  352.6126 456.1381   7401    33  4997  2404
  175  352.6838 456.3090   7394     7  4587  2807
  176  352.6882 456.3103   7474    80  4558  2916
  177  352.6866 456.3093   7448    26  4907  2541
  178  352.7041 456.1347   7554   106  4548  3006
  179  352.6666 456.2223   7448   106  4528  2920
  180  352.6667 456.2205   7465    17  4927  2538
  181  352.7033 456.1364   7423    42  4895  2528
  182  352.6863 456.3091   7483    60  4490  2993
  183  352.6720 456.2201   7456    27  4540  2916
  184  352.6869 456.3101   7491    35  4598  2893
  185  352.6691 456.2192   7435    56  4466  2969
  186  352.6654 456.2207   7403    32  4981  2422
  187  352.6853 456.3078   7346    57  5005  2341
  188  352.6874 456.3111   7443    97  4553  2890
  189  352.6716 456.2221   7526    83  4516  3010
  190  352.6679 456.2215   7411   115  4949  2462
  191  352.6689 456.2200   7382    29  4486  2896
  192  352.7032 456.1352   7371    11  4998  2373
  193  352.6856 456.3082   7319    52  4962  2357
  194  352.6863 456.3093   7403    84  4463  2940
  195  352.6891 456.3103   7430    27  4458  2972
  196  352.6874 456.3094   7396    34  4868  2528
  197  352.7010 456.1358   7474    78  4505  2969
  198  352.6659 456.2204   7360   114  4441  2919
  199  352.6863 456.3094   7430    70  4466  2964
  200  352.5944 456.3181   7336    94  4906  2430
  201  352.6882 456.3087   7362    26  4463  2899
  202  352.6876 456.3067   7327    35  4439  2888
  203  352.6659 456.2190   7322     5  4530  2792
  204  352.6680 456.2183   7353    31  4539  2814
  205  352.5969 456.1550   7297    56  4877  2420
  206  352.6699 456.2197   7314    17  4509  2805
  207  352.6879 456.3103   7362    48  4425  2937
  208  352.6843 456.3093   7289    73  4932  2357
  209  352.5904 456.3165   7282     7  4450  2832
  210  352.5748 456.2277   7388   106  4422  2966
  211  352.6374 456.2387   7324    64  4463  2861
  212  352.5927 456.3179   7346    22  4894  2452
  213  352.6895 456.3077   7252    94  4853  2399
  214  352.6872 456.3073   7206    46  4822  2384
  215  352.6846 456.3090   7240    34  4460  2780
  216  352.5899 456.3177   7280    40  4437  2843
  217  352.7346 456.2319   7288     8  4403  2885
  218  352.6883 456.3089   7249    39  4441  2808
  219  352.6878 456.3083   7197    52  4910  2287
  220  352.6877 456.3081   7225    28  4420  2805
  221  352.5912 456.3181   7317    92  4441  2876
  222  352.6681 456.2188   7227    90  4860  2367
  223  352.7143 456.1417   7265    38  4414  2851
  224  352.6885 456.3081   7232    33  4867  2365
  225  352.6880 456.3089   7276    44  4454  2822
  226  352.5913 456.3156   7250    26  4479  2771
  227  352.7147 456.1431   7323    73  4902  2421
  228  352.6679 456.2203   7303    20  4452  2851
  229  352.6883 456.3073   7305     2  4454  2851
  230  352.6892 456.3105   7195   110  4894  2301
  231  352.6872 456.3086   7274    79  4397  2877
  232  352.6767 456.0594   7259    15  4403  2856
  233  352.6394 456.2388   7273    14  4468  2805
  234  352.5755 456.2242   7313    40  4872  2441
  235  352.7776 456.2723   7313     0  4447  2866
  236  352.7796 456.2743   7335    22  4838  2497
  237  352.6890 456.3089   7276    59  4803  2473
  238  352.5927 456.3178   7280     4  4442  2838
  239  352.6989 456.0912   7310    30  4454  2856
  240  352.6680 456.2192   7304     6  4838  2466
  241  352.6695 456.2183   7275    29  4346  2929
  242  352.6880 456.3088   7233    42  4414  2819
  243  352.6873 456.3107   7224     9  4862  2362
  244  352.6412 456.2405   7214    10  4431  2783
  245  352.5919 456.3185   7232    18  4425  2807
  246  352.5748 456.2252   7243    11  4388  2855
  247  352.6875 456.3101   7317    74  4370  2947
  248  352.6873 456.3109   7253    64  4327  2926
  249  352.7364 456.2326   7245     8  4414  2831
  250  352.5926 456.3185   7251     6  4794  2457
  251  352.5740 456.2249   7229    22  4805  2424
  252  352.7019 456.1357   7212    17  4784  2428
  253  352.6893 456.3094   7167    45  4814  2353
  254  352.6891 456.3097   7279   112  4414  2865
  255  352.6687 456.2217   7274     5  4328  2946
  256  352.6685 456.2203   7208    66  4345  2863
  257  352.6676 456.2213   7293    85  4451  2842
  258  352.6873 456.3098   7248    45  4434  2814
  259  352.6893 456.3094   7227    21  4399  2828
  260  352.6897 456.3099   7274    47  4323  2951
  261  352.6706 456.2203   7218    56  4413  2805
  262  352.7038 456.1365   7251    33  4829  2422
  263  352.6871 456.3085   7195    56  4428  2767
  264  352.6886 456.3108   7248    53  4760  2488
  265  352.6894 456.3100   7199    49  4385  2814
  266  352.6913 456.3112   7212    13  4758  2454
  267  352.6881 456.3116   7184    28  4313  2871
  268  352.6860 456.3101   7167    17  4321  2846
  269  352.6843 456.3106   7155    12  4344  2811
  270  352.6882 456.3105   7226    71  4422  2804
  271  352.6894 456.3120   7282    56  4721  2561
  272  352.6904 456.3121   7188    94  4342  2846
  273  352.6888 456.3126   7145    43  4393  2752
  274  352.7034 456.1363   7121    24  4730  2391
  275  352.6869 456.3108   7106    15  4327  2779
  276  352.6878 456.3120   7215   109  4318  2897
  277  352.7302 456.3292   7100   115  4310  2790
  278  352.8129 456.2799   7082    18  4694  2388
  279  352.6882 456.3109   7218   136  4398  2820
  280  352.6868 456.3114   7173    45  4410  2763
  281  352.6871 456.3119   7165     8  4384  2781
  282  352.6800 456.4050   7167     2  4362  2805
  283  352.6887 456.3135   7195    28  4382  2813
  284  352.6682 456.2226   7221    26  4387  2834
  285  352.6683 456.2209   7244    23  4365  2879
  286  352.6872 456.3081   7193    51  4343  2850
  287  352.6894 456.3091   7210    17  4712  2498
  288  352.6899 456.3110   7213     3  4269  2944
  289  352.6804 456.4073   7163    50  4639  2524
  290  352.6914 456.3111   7142    21  4326  2816
  291  352.6872 456.3099   7136     6  4315  2821
  292  352.6841 456.3084   7143     7  4360  2783
  293  352.5801 456.4173   7165    22  4365  2800
  294  352.6906 456.3121   7164     1  4682  2482
  295  352.6898 456.3107   7174    10  4658  2516
  296  352.6903 456.3110   7149    25  4675  2474
  297  352.6872 456.3105   7112    37  4333  2779
  298  352.6863 456.3086   7117     5  4296  2821
  299  352.5754 456.2268   7192    75  4692  2500
  300  352.6882 456.3118   7094    98  4333  2761
  301  352.7787 456.2771   7197   103  4339  2858
  302  352.6892 456.3114   7132    65  4334  2798
  303  352.6885 456.3108   7089    43  4365  2724
  304  352.5795 456.4174   7138    49  4710  2428
  305  352.6877 456.3082   7131     7  4354  2777
  306  352.5929 456.3227   7179    48  4258  2921
  307  352.6790 456.4062   7113    66  4708  2405
  308  352.6883 456.3105   7140    27  4259  2881
  309  352.6862 456.3083   7133     7  4659  2474
  310  352.5754 456.2243   7132     1  4207  2925
  311  352.6900 456.3096   7116    16  4243  2873
  312  352.6890 456.3099   7151    35  4244  2907
  313  352.7791 456.2744   7002   149  4308  2694
  314  352.6864 456.3096   7068    66  4321  2747
  315  352.6676 456.2183   7111    43  4661  2450
  316  352.7344 456.2323   7126    15  4646  2480
  317  352.6411 456.2411   7108    18  4226  2882
  318  352.6892 456.3119   7141    33  4164  2977
  319  352.6911 456.3121   7075    66  4633  2442
  320  352.6878 456.3103   7044    31  4620  2424
  321  352.6870 456.3100   6999    45  4259  2740
  322  352.5928 456.3187   7075    76  4273  2802
  323  352.6898 456.3107   7020    55  4200  2820
  324  352.6883 456.3114   7066    46  4222  2844
  325  352.8632 456.2952   7113    47  4259  2854
  326  352.6804 456.4052   7039    74  4244  2795
  327  352.6396 456.2387   7022    17  4664  2358
  328  352.5935 456.3188   6976    46  4339  2637
  329  352.7349 456.2322   7012    36  4300  2712
  330  352.6900 456.3096   7028    16  4153  2875
  331  352.6887 456.3118   6984    44  4243  2741
  332  352.6885 456.3102   6988     4  4614  2374
  333  352.5921 456.3181   7035    47  4214  2821
  334  352.5901 456.3187   7060    25  4228  2832
  335  352.6900 456.3120   6953   107  4189  2764
  336  352.6910 456.3108   6980    27  4306  2674
  337  352.8113 456.1905   7020    40  4286  2734
  338  352.6914 456.3100   7046    26  4245  2801
  339  352.6881 456.3088   7055     9  4195  2860
  340  352.6883 456.3112   6998    57  4640  2358
  341  352.6802 456.4065   7067    69  4130  2937
  342  352.6906 456.3108   7051    16  4299  2752
  343  352.8150 456.2796   7016    35  4272  2744
  344  352.8116 456.2786   6958    58  4670  2288
  345  352.8161 456.1782   7010    52  4614  2396
  346  352.6871 456.3119   7043    33  4634  2409
  347  352.6803 456.4075   6915   128  4106  2809
  348  352.6872 456.3107   7002    87  4189  2813
  349  352.6888 456.3117   7070    68  4595  2475
  350  352.5941 456.3197   6972    98  4095  2877
  351  352.6695 456.2203   7002    30  4229  2773
  352  352.6884 456.3108   6941    61  4169  2772
  353  352.6916 456.3114   6992    51  4275  2717
  354  352.7801 456.3302   7034    42  4574  2460
  355  352.6883 456.3103   6990    44  4637  2353
  356  352.5932 456.3196   6998     8  4173  2825
  357  352.6887 456.3078   6950    48  4126  2824
  358  352.6869 456.3104   6994    44  4216  2778
  359  352.7803 456.2746   7022    28  4158  2864
  360  352.6809 456.4055   7040    18  4605  2435
  361  352.6899 456.3124   7049     9  4573  2476
  362  352.7370 456.2319   7016    33  4637  2379
  363  352.6883 456.3082   7054    38  4651  2403
  364  352.6864 456.3102   6982    72  4125  2857
  365  352.6886 456.3122   7003    21  4582  2421
  366  352.6817 456.4074   6935    68  4209  2726
  367  352.6826 456.4067   6994    59  4642  2352
  368  352.6886 456.3121   6988     6  4188  2800
  369  352.6885 456.3097   6875   113  4160  2715
  370  352.6800 456.4041   6841    34  4184  2657
  371  352.7617 456.3599   6902    61  4144  2758
  372  352.6813 456.4060   6927    25  4148  2779
  373  352.6890 456.3120   6941    14  4150  2791
  374  352.8181 456.1827   6852    89  4522  2330
  375  352.6787 456.4042   6929    77  4159  2770
  376  352.6777 456.4061   6906    23  4092  2814
  377  352.6797 456.4075   6915     9  4163  2752
  378  352.8138 456.2799   6866    49  4549  2317
  379  352.6895 456.3114   6963    97  4614  2349
  380  352.6870 456.3108   6901    62  4181  2720
  381  352.6876 456.3101   6914    13  4096  2818
  382  352.6806 456.4061   6982    68  4600  2382
  383  352.6815 456.4072   7030    48  4604  2426
  384  352.6918 456.3132   6973    57  4138  2835
  385  352.6878 456.3114   6915    58  4565  2350
  386  352.6881 456.3113   6952    37  4129  2823
  387  352.6863 456.3101   7015    63  4161  2854
  388  352.6876 456.3116   6966    49  4139  2827
  389  352.7671 456.2641   6946    20  4180  2766
  390  352.6920 456.3129   6915    31  4122  2793
  391  352.6818 456.4064   6913     2  4219  2694
  392  352.6869 456.3112   6887    26  4142  2745
  393  352.6882 456.3110   6846    41  4118  2728
  394  352.6823 456.4062   6882    36  4053  2829
  395  352.6811 456.4072   6891     9  4128  2763
  396  352.6914 456.3118   7005   114  4116  2889
  397  352.6840 456.4056   6826   179  4587  2239
  398  352.6802 456.4056   6887    61  4496  2391
  399  352.6809 456.4054   6904    17  4114  2790
  400  352.8178 456.1845   6840    64  4552  2288
  401  352.7815 456.3316   6969   129  4128  2841
  402  352.6808 456.4077   6860   109  4094  2766
  403  352.6824 456.4059   6826    34  4066  2760
  404  352.6793 456.4050   6826     0  4105  2721
  405  352.7118 456.2875   6846    20  4128  2718
  406  352.6813 456.4082   6847     1  4525  2322
  407  352.6836 456.4072   6808    39  4527  2281
  408  352.6831 456.4061   6853    45  4083  2770
  409  352.6894 456.3103   6752   101  4054  2698
  410  352.5834 456.4192   6822    70  4083  2739
  411  352.6808 456.4090   6816     6  4068  2748
  412  352.6817 456.4074   6843    27  4099  2744
  413  352.6814 456.4080   6817    26  4488  2329
  414  352.6914 456.3121   6787    30  4103  2684
  415  352.6897 456.3100   6817    30  4049  2768
  416  352.5822 456.4191   6792    25  4113  2679
  417  352.5801 456.4185   6837    45  4117  2720
  418  352.7605 456.3614   6815    22  4538  2277
  419  352.6930 456.3139   6856    41  4482  2374
  420  352.7811 456.3311   6804    52  4479  2325
  421  352.5835 456.4180   6782    22  4155  2627
  422  352.5799 456.4167   6785     3  4516  2269
  423  352.7127 456.2884   6782     3  4097  2685
  424  352.7133 456.2892   6788     6  4172  2616
  425  352.6809 456.4067   6773    15  4080  2693
  426  352.6794 456.4061   6835    62  4049  2786
  427  352.5822 456.4175   6822    13  4080  2742
  428  352.7126 456.2889   6750    72  4149  2601
  429  352.6806 456.4072   6826    76  4112  2714
  430  352.6802 456.4088   6804    22  4417  2387
  431  352.7799 456.3302   6764    40  4083  2681
  432  352.6907 456.3111   6816    52  4436  2380
  433  352.7125 456.2878   6756    60  4081  2675
  434  352.5810 456.4175   6835    79  4068  2767
  435  352.7602 456.3604   6757    78  4491  2266
  436  352.6814 456.4090   6654   103  4482  2172
  437  352.7757 456.4256   6807   153  4124  2683
  438  352.8130 456.2815   6705   102  4487  2218
  439  352.5816 456.4187   6755    50  4103  2652
  440  352.6806 456.4071   6833    78  4023  2810
  441  352.6917 456.3147   6851    18  4047  2804
  442  352.6912 456.3114   6750   101  4405  2345
  443  352.6813 456.4067   6750     0  4406  2344
  444  352.6823 456.4072   6703    47  4390  2313
  445  352.5950 456.3205   6809   106  4453  2356
  446  352.6808 456.4056   6769    40  4456  2313
  447  352.7742 456.4245   6719    50  4448  2271
  448  352.7740 456.4241   6771    52  4006  2765
  449  352.7744 456.4258   6816    45  4031  2785
  450  352.6827 456.4060   6798    18  4000  2798
  451  352.5829 456.4183   6712    86  4432  2280
  452  352.6807 456.4077   6680    32  4066  2614
  453  352.6804 456.4093   6729    49  4395  2334
  454  352.6818 456.4080   6698    31  4004  2694
  455  352.5831 456.4220   6679    19  3989  2690
  456  352.5835 456.4214   6736    57  4398  2338
  457  352.6806 456.4072   6750    14  4016  2734
  458  352.6814 456.4079   6705    45  3982  2723
  459  352.6833 456.4084   6728    23  3962  2766
  460  352.6827 456.4096   6741    13  3963  2778
  461  352.7610 456.3620   6748     7  4038  2710
  462  352.6622 456.3726   6694    54  4044  2650
  463  352.5821 456.4182   6691     3  3971  2720
  464  352.6803 456.4088   6700     9  4042  2658
  465  352.6832 456.4088   6664    36  3985  2679
  466  352.9394 456.4223   6676    12  4055  2621
  467  352.6417 456.3665   6721    45  4373  2348
  468  352.8137 456.2826   6673    48  4024  2649
  469  352.6814 456.4057   6739    66  4421  2318
  470  352.6811 456.4078   6662    77  4363  2299
  471  352.7752 456.4245   6668     6  3969  2699
  472  352.6836 456.4100   6703    35  4372  2331
  473  352.7619 456.3639   6714    11  4407  2307
  474  352.5838 456.4213   6715     1  3943  2772
  475  352.6810 456.4070   6671    44  4358  2313
  476  352.6815 456.4086   6638    33  4060  2578
  477  352.6823 456.4109   6692    54  4372  2320
  478  352.8470 456.4052   6723    31  4071  2652
  479  352.7300 456.4124   6655    68  4346  2309
  480  352.7154 456.2911   6600    55  4343  2257
  481  352.6814 456.4079   6711   111  3991  2720
  482  352.6819 456.4058   6645    66  4305  2340
  483  352.6828 456.4093   6664    19  4339  2325
  484  352.7606 456.4519   6677    13  3999  2678
  485  352.6820 456.4092   6737    60  3957  2780
  486  352.6804 456.4053   6672    65  3969  2703
  487  352.6803 456.4087   6667     5  3923  2744
  488  352.6818 456.4088   6666     1  4018  2648
  489  352.6829 456.4133   6729    63  3967  2762
  490  352.6620 456.3727   6647    82  3987  2660
  491  352.6817 456.4095   6615    32  3920  2695
  492  352.5806 456.4191   6620     5  3905  2715
  493  352.6808 456.4083   6691    71  4344  2347
  494  352.6816 456.4097   6692     1  3965  2727
  495  352.7453 456.3554   6617    75  3993  2624
  496  352.8141 456.2818   6642    25  3980  2662
  497  352.6840 456.4074   6636     6  3875  2761
  498  352.6813 456.4064   6589    47  3917  2672
  499  352.6801 456.4099   6653    64  4312  2341
