# Supplementary material for: Maximum likelihood-based estimation of diffusion coefficient is quick and reliable method for analyzing estradiol actions on surface receptor movements
Source: Front Neuroinform. 2023 Mar 8;17:1005936. doi: 10.3389/fninf.2023.1005936 (PMC10031098; doi:10.3389/fninf.2023.1005936)
Supplement: Supplementary file 3 [file Data_Sheet_3.ZIP › 01-measured/00-Immobile/RoomTemperature/workstate_12_0049.dat]

    0  447.3684 467.3702  10206     0  6629  3577
    1  447.3904 467.2646  10227    21  6248  3979
    2  447.3866 467.2620  10206    21  5522  4684
    3  447.2785 467.4120  10178    28  6213  3965
    4  447.3768 467.1622  10243    65  6171  4072
    5  447.2801 467.4138  10183    60  6735  3448
    6  447.3900 467.2628  10247    64  5554  4693
    7  447.3696 467.3708  10273    26  5499  4774
    8  447.3753 467.1626  10259    14  6550  3709
    9  447.2785 467.4096  10281    22  6173  4108
   10  447.2800 467.4117  10288     7  6215  4073
   11  447.2808 467.4141  10177   111  6673  3504
   12  447.3873 467.2644  10167    10  6582  3585
   13  447.3748 467.1630  10216    49  6271  3945
   14  447.3734 467.1626  10225     9  5514  4711
   15  447.2790 467.4119  10186    39  6632  3554
   16  447.2801 467.4108  10164    22  6201  3963
   17  447.3691 467.3694  10136    28  6541  3595
   18  447.3704 467.3698  10141     5  5496  4645
   19  447.3693 467.3676  10156    15  6587  3569
   20  447.3755 467.1623  10194    38  5493  4701
   21  447.3763 467.1623  10270    76  6112  4158
   22  447.3764 467.1627  10130   140  6199  3931
   23  447.3680 467.3677  10201    71  5527  4674
   24  447.4227 467.4525  10188    13  6585  3603
   25  447.3687 467.3677  10203    15  5510  4693
   26  447.2922 467.1988  10124    79  6509  3615
   27  447.2801 467.4149  10077    47  6150  3927
   28  447.3676 467.3692  10152    75  6592  3560
   29  447.3689 467.3697  10149     3  6140  4009
   30  447.3704 467.3688  10133    16  6630  3503
   31  447.3672 467.3670  10137     4  5605  4532
   32  447.3757 467.1607  10223    86  5524  4699
   33  447.2923 467.1998  10125    98  6562  3563
   34  447.3900 467.2641  10195    70  6117  4078
   35  447.3890 467.2647  10093   102  6459  3634
   36  447.3709 467.3694  10064    29  6013  4051
   37  447.2791 467.4133   9998    66  5503  4495
   38  447.2799 467.4119  10119   121  6419  3700
   39  447.2790 467.4118  10090    29  6505  3585
   40  447.2799 467.4148  10101    11  6477  3624
   41  447.3703 467.3724  10083    18  6073  4010
   42  447.3711 467.3700  10000    83  5539  4461
   43  447.3770 467.1612  10075    75  6517  3558
   44  447.2803 467.4118  10054    21  6480  3574
   45  447.2803 467.4124  10069    15  5401  4668
   46  447.3695 467.3688  10006    63  6456  3550
   47  447.3925 467.2619  10030    24  6368  3662
   48  447.3698 467.3669   9943    87  5936  4007
   49  447.2815 467.4134  10032    89  6530  3502
   50  447.2794 467.4147  10050    18  5450  4600
   51  447.2816 467.4136  10044     6  5425  4619
   52  447.2820 467.4146   9977    67  6445  3532
   53  447.3698 467.3696   9981     4  6390  3591
   54  447.2818 467.4137   9999    18  6412  3587
   55  447.2811 467.4116  10021    22  5985  4036
   56  447.2794 467.4153  10022     1  6041  3981
   57  447.3717 467.3688  10109    87  6069  4040
   58  447.5016 467.4986  10386   277  6039  4347
   59  447.3695 467.3679   9949   437  6045  3904
   60  447.3713 467.3680  10023    74  5486  4537
   61  447.2819 467.4131   9972    51  6513  3459
   62  447.2815 467.4146   9933    39  5406  4527
   63  447.3682 467.3703   9950    17  5396  4554
   64  447.5013 467.4980  10439   489  5426  5013
   65  447.3705 467.3709   9915   524  5439  4476
   66  447.3700 467.3659   9988    73  5993  3995
   67  447.3679 467.3687   9966    22  5407  4559
   68  447.2792 467.4131   9939    27  6426  3513
   69  447.3682 467.3705   9954    15  5365  4589
   70  447.5000 467.4998  10352   398  5387  4965
   71  447.3701 467.3700   9962   390  6361  3601
   72  447.2829 467.4149   9874    88  5939  3935
   73  447.3713 467.3684  10023   149  6442  3581
   74  447.3680 467.3672   9948    75  5352  4596
   75  447.2803 467.4164  10018    70  5384  4634
   76  447.3693 467.3687   9960    58  6373  3587
   77  447.3706 467.3682   9881    79  5968  3913
   78  447.3713 467.3672   9864    17  5962  3902
   79  447.3710 467.3671   9915    51  6405  3510
   80  447.3700 467.3674   9865    50  5965  3900
   81  447.2790 467.4140   9874     9  5989  3885
   82  447.2810 467.4164   9971    97  6453  3518
   83  447.3721 467.3691   9855   116  6401  3454
   84  447.3695 467.3691   9931    76  5369  4562
   85  447.3694 467.3686   9863    68  6380  3483
   86  447.3888 467.2642   9999   136  5933  4066
   87  447.2814 467.4145   9881   118  5379  4502
   88  447.2821 467.4153   9855    26  5392  4463
   89  447.3711 467.3681   9870    15  5347  4523
   90  447.2830 467.4168   9879     9  5916  3963
   91  447.3683 467.3699   9876     3  6420  3456
   92  447.3686 467.3697   9895    19  6435  3460
   93  447.2807 467.4131   9948    53  5919  4029
   94  447.2826 467.4154   9838   110  5354  4484
   95  447.2836 467.4141   9800    38  6336  3464
   96  447.3694 467.3690   9843    43  5873  3970
   97  447.3714 467.3681   9788    55  6428  3360
   98  447.3693 467.3704   9974   186  5312  4662
   99  447.2793 467.4133   9862   112  5837  4025
  100  447.2816 467.4162   9788    74  6426  3362
  101  447.2831 467.4159   9739    49  6355  3384
  102  447.2810 467.4178   9816    77  6340  3476
  103  447.3702 467.3698   9748    68  6401  3347
  104  447.2787 467.4148   9808    60  5847  3961
  105  447.3688 467.3680   9835    27  6240  3595
  106  447.3712 467.3680   9797    38  5327  4470
  107  447.2827 467.4145   9720    77  5821  3899
  108  447.3692 467.3708   9778    58  5327  4451
  109  447.3675 467.3690   9827    49  5800  4027
  110  447.2800 467.4146   9828     1  5862  3966
  111  447.2823 467.4159   9931   103  6306  3625
  112  447.4161 467.5527   9874    57  5358  4516
  113  447.4212 467.4545   9728   146  6378  3350
  114  447.3707 467.3692   9743    15  6181  3562
  115  447.2813 467.4150   9741     2  5257  4484
  116  447.3710 467.3666   9728    13  6289  3439
  117  447.3705 467.3689   9701    27  5886  3815
  118  447.3621 467.4655   9628    73  6165  3463
  119  447.3704 467.3711   9726    98  5262  4464
  120  447.3696 467.3709   9765    39  6220  3545
  121  447.3712 467.3687   9819    54  6243  3576
  122  447.2814 467.4118   9728    91  6178  3550
  123  447.4211 467.4540   9800    72  5232  4568
  124  447.3709 467.3709   9676   124  6234  3442
  125  447.3699 467.3715   9696    20  6252  3444
  126  447.2805 467.4134   9715    19  6204  3511
  127  447.2802 467.4137   9726    11  5216  4510
  128  447.2796 467.4148   9731     5  5838  3893
  129  447.2831 467.4155   9771    40  5276  4495
  130  447.3687 467.3714   9777     6  5797  3980
  131  447.4501 467.4172   9724    53  5734  3990
  132  447.3685 467.3690   9771    47  6206  3565
  133  447.3053 467.3012   9764     7  5818  3946
  134  447.2822 467.4137   9712    52  5195  4517
  135  447.3714 467.3709   9731    19  6177  3554
  136  447.5808 467.5478  10119   388  5224  4895
  137  447.2823 467.4164   9643   476  6120  3523
  138  447.2807 467.4121   9674    31  6203  3471
  139  447.2797 467.4127   9627    47  6152  3475
  140  447.3712 467.3696   9719    92  5733  3986
  141  447.4218 467.4540   9680    39  5252  4428
  142  447.4502 467.4180   9597    83  5238  4359
  143  447.2810 467.4163   9611    14  6134  3477
  144  447.3706 467.3685   9663    52  5184  4479
  145  447.3715 467.3694   9679    16  6188  3491
  146  447.4219 467.4536   9613    66  5253  4360
  147  447.4215 467.4549   9649    36  6083  3566
  148  447.5012 467.4999  10098   449  6338  3760
  149  447.3722 467.3693   9698   400  5210  4488
  150  447.2793 467.4142   9631    67  6104  3527
  151  447.2807 467.4140   9712    81  5807  3905
  152  447.4210 467.4537   9586   126  5197  4389
  153  447.3716 467.3717   9641    55  6245  3396
  154  447.4505 467.4165   9589    52  6099  3490
  155  447.2816 467.4164   9674    85  5739  3935
  156  447.2812 467.4162   9654    20  6100  3554
  157  447.3690 467.3695   9692    38  5157  4535
  158  447.4226 467.4530   9727    35  6146  3581
  159  447.5010 467.5009  10118   391  6372  3746
  160  447.3733 467.3699   9636   482  5177  4459
  161  447.2821 467.4150   9605    31  5120  4485
  162  447.2817 467.4158   9586    19  6142  3444
  163  447.3703 467.3684   9628    42  5157  4471
  164  447.3709 467.3709   9603    25  6045  3558
  165  447.3730 467.3703   9577    26  6153  3424
  166  447.4212 467.4539   9616    39  5221  4395
  167  447.2817 467.4148   9520    96  6147  3373
  168  447.3701 467.3708   9564    44  6124  3440
  169  447.3714 467.3699   9591    27  6084  3507
  170  447.4517 467.4157   9509    82  6173  3336
  171  447.4177 467.5504   9623   114  6157  3466
  172  447.3624 467.4632   9512   111  6069  3443
  173  447.4506 467.4170   9566    54  6172  3394
  174  447.3714 467.3704   9642    76  6116  3526
  175  447.3715 467.3693   9539   103  6071  3468
  176  447.2824 467.4155   9551    12  6122  3429
  177  447.4524 467.4138   9553     2  5233  4320
  178  447.3606 467.4654   9487    66  5638  3849
  179  447.3384 467.5025   9584    97  5159  4425
  180  447.4211 467.4540   9565    19  5738  3827
  181  447.3703 467.3707   9468    97  5666  3802
  182  447.3628 467.4648   9515    47  6126  3389
  183  447.5818 467.5479  10031   516  6303  3728
  184  447.4217 467.4536   9457   574  5679  3778
  185  447.4507 467.4167   9533    76  6160  3373
  186  447.3708 467.3726   9469    64  6165  3304
  187  447.3700 467.3715   9452    17  5060  4392
  188  447.2816 467.4180   9479    27  6162  3317
  189  447.5013 467.4999   9908   429  6202  3706
  190  447.4498 467.4149   9469   439  5674  3795
  191  447.4226 467.4539   9516    47  5628  3888
  192  447.3699 467.3698   9473    43  6120  3353
  193  447.3717 467.3687   9505    32  6106  3399
  194  447.4526 467.4142   9484    21  5082  4402
  195  447.3631 467.4659   9459    25  5088  4371
  196  447.3710 467.3704   9409    50  5077  4332
  197  447.3701 467.3708   9467    58  5955  3512
  198  447.2816 467.4173   9409    58  5599  3810
  199  447.3636 467.4644   9418     9  5617  3801
  200  447.3614 467.4649   9392    26  5083  4309
  201  447.3719 467.3696   9372    20  5867  3505
  202  447.3625 467.4678   9337    35  6065  3272
  203  447.2808 467.4172   9369    32  5088  4281
  204  447.2801 467.4155   9345    24  5978  3367
  205  447.2820 467.4154   9379    34  5620  3759
  206  447.5004 467.5016   9900   521  6163  3737
  207  447.4521 467.4156   9281   619  5967  3314
  208  447.4494 467.4176   9302    21  5599  3703
  209  447.3615 467.4650   9306     4  5584  3722
  210  447.2822 467.4144   9401    95  6011  3390
  211  447.2813 467.4146   9388    13  5050  4338
  212  447.3628 467.4636   9358    30  5589  3769
  213  447.4526 467.4158   9309    49  5004  4305
  214  447.3695 467.3710   9294    15  5083  4211
  215  447.3704 467.3688   9428   134  5888  3540
  216  447.2819 467.4155   9281   147  6003  3278
  217  447.2820 467.4135   9339    58  6056  3283
  218  447.4175 467.5523   9416    77  5580  3836
  219  447.4512 467.4179   9237   179  5553  3684
  220  447.4504 467.4170   9284    47  5975  3309
  221  447.2816 467.4144   9269    15  5516  3753
  222  447.2807 467.4142   9412   143  5534  3878
  223  447.3616 467.4641   9297   115  4993  4304
  224  447.5007 467.4998   9734   437  5607  4127
  225  447.3621 467.4669   9322   412  5944  3378
  226  447.2809 467.4142   9396    74  5010  4386
  227  447.2807 467.4167   9345    51  5995  3350
  228  447.3623 467.4644   9281    64  5882  3399
  229  447.4513 467.4162   9296    15  6026  3270
  230  447.5794 467.5486   9802   506  5649  4153
  231  447.3615 467.4672   9331   471  6017  3314
  232  447.3623 467.4636   9376    45  4995  4381
  233  447.3611 467.4645   9342    34  4976  4366
  234  447.3628 467.4653   9345     3  5972  3373
  235  447.3634 467.4674   9281    64  5613  3668
  236  447.5014 467.5009   9762   481  5676  4086
  237  447.3623 467.4660   9285   477  5523  3762
  238  447.2819 467.4158   9325    40  5994  3331
  239  447.3601 467.4639   9251    74  5995  3256
  240  447.5017 467.5022   9742   491  6139  3603
  241  447.4526 467.4169   9310   432  5569  3741
  242  447.3720 467.3710   9276    34  4958  4318
  243  447.4110 467.5545   9330    54  4962  4368
  244  447.3620 467.4661   9247    83  5512  3735
  245  447.3624 467.4657   9315    68  4975  4340
  246  447.3612 467.4644   9223    92  4994  4229
  247  447.5016 467.5021   9739   516  5024  4715
  248  447.3634 467.4651   9211   528  5854  3357
  249  447.5010 467.5981   9777   566  5026  4751
  250  447.4108 467.5540   9330   447  5555  3775
  251  447.3624 467.4646   9247    83  5569  3678
  252  447.4093 467.5560   9369   122  5957  3412
  253  447.3612 467.4666   9224   145  4986  4238
  254  447.3621 467.4670   9235    11  5847  3388
  255  447.3603 467.4648   9147    88  5929  3218
  256  447.3607 467.4646   9217    70  5920  3297
  257  447.3615 467.4657   9195    22  4899  4296
  258  447.4502 467.4189   9160    35  5803  3357
  259  447.5806 467.5481   9622   462  6059  3563
  260  447.3609 467.4664   9180   442  5837  3343
  261  447.3604 467.4659   9253    73  5502  3751
  262  447.3627 467.4642   9245     8  5909  3336
  263  447.4518 467.4164   9185    60  5514  3671
  264  447.4161 467.5532   9190     5  5934  3256
  265  447.4667 467.6411   9279    89  5913  3366
  266  447.4121 467.5553   9219    60  5499  3720
  267  447.4515 467.4164   9099   120  4867  4232
  268  447.3624 467.4656   9052    47  4889  4163
  269  447.3613 467.4658   9124    72  4919  4205
  270  447.4517 467.4163   9225   101  4895  4330
  271  447.3621 467.4645   9132    93  5743  3389
  272  447.3637 467.4639   9133     1  5837  3296
  273  447.4512 467.4145   9074    59  4886  4188
  274  447.3629 467.4670   9075     1  5808  3267
  275  447.3609 467.4673   9081     6  5833  3248
  276  447.4087 467.5578   9119    38  5907  3212
  277  447.3624 467.4669   9080    39  5819  3261
  278  447.4179 467.5512   9128    48  5359  3769
  279  447.4664 467.6412   9206    78  5911  3295
  280  447.3722 467.3707   9106   100  5463  3643
  281  447.3605 467.4672   9136    30  5783  3353
  282  447.4662 467.6417   9219    83  5874  3345
  283  447.4671 467.6406   9228     9  5810  3418
  284  447.4117 467.5564   9149    79  5841  3308
  285  447.5030 467.4999   9511   362  5862  3649
  286  447.3622 467.4668   9021   490  5871  3150
  287  447.4154 467.5537   9207   186  4931  4276
  288  447.5034 467.5997   9586   379  6008  3578
  289  447.4680 467.6416   9135   451  4933  4202
  290  447.5012 467.5035   9583   448  5943  3640
  291  447.4137 467.5551   9161   422  5842  3319
  292  447.4515 467.4158   9096    65  5796  3300
  293  447.4095 467.5565   9124    28  5376  3748
  294  447.3632 467.4667   9096    28  5405  3691
  295  447.4674 467.6405   9113    17  5841  3272
  296  447.5024 467.5015   9554   441  5477  4077
  297  447.3619 467.4667   9033   521  5747  3286
  298  447.3624 467.4652   9009    24  5783  3226
  299  447.3630 467.4642   9117   108  5798  3319
  300  447.3594 467.4653   9038    79  4858  4180
  301  447.5539 467.6875   9492   454  5972  3520
  302  447.5027 467.5013   9469    23  4900  4569
  303  447.3632 467.4659   9070   399  5388  3682
  304  447.4069 467.5566   9132    62  5790  3342
  305  447.3619 467.4648   9049    83  5670  3379
  306  447.4126 467.5552   9101    52  5377  3724
  307  447.4523 467.4177   9062    39  5375  3687
  308  447.5515 467.5866   9470   408  5961  3509
  309  447.3717 467.3705   9026   444  5823  3203
  310  447.3611 467.4636   8978    48  5734  3244
  311  447.3640 467.4644   9053    75  5302  3751
  312  447.5803 467.5501   9483   430  4934  4549
  313  447.5009 467.5021   9486     3  5953  3533
  314  447.4534 467.4167   9044   442  4842  4202
  315  447.3637 467.4654   9011    33  5692  3319
  316  447.3631 467.4661   9007     4  4820  4187
  317  447.3625 467.4661   9019    12  5388  3631
  318  447.5804 467.5484   9532   513  5365  4167
  319  447.5800 467.5495   9481    51  5870  3611
  320  447.5015 467.5003   9541    60  4874  4667
  321  447.2817 467.4165   9058   483  5259  3799
  322  447.3610 467.4659   8971    87  5669  3302
  323  447.3624 467.4668   8983    12  5649  3334
  324  447.5820 467.5469   9452   469  5854  3598
  325  447.4543 467.4157   8994   458  5184  3810
  326  447.5823 467.5465   9459   465  5862  3597
  327  447.4507 467.4163   9055   404  5314  3741
  328  447.3636 467.4652   8990    65  5669  3321
  329  447.3622 467.4661   8935    55  5700  3235
  330  447.4672 467.6417   9054   119  5756  3298
  331  447.5032 467.5009   9402   348  5844  3558
  332  447.3631 467.4652   8937   465  4781  4156
  333  447.3630 467.4637   8887    50  5665  3222
  334  447.3630 467.4649   8910    23  5325  3585
  335  447.4663 467.6408   9009    99  4784  4225
  336  447.5534 467.5855   9390   381  5780  3610
  337  447.5529 467.5859   9384     6  5842  3542
  338  447.5033 467.4993   9272   112  4772  4500
  339  447.4103 467.5540   8926   346  5269  3657
  340  447.3625 467.4672   8843    83  5723  3120
  341  447.5796 467.5501   9346   503  4813  4533
  342  447.6327 467.6353   9394    48  5840  3554
  343  447.3626 467.4660   9010   384  5576  3434
  344  447.3620 467.4648   8877   133  5296  3581
  345  447.3608 467.4658   8900    23  4733  4167
  346  447.4179 467.5522   8997    97  4731  4266
  347  447.6329 467.6327   9356   359  5831  3525
  348  447.5537 467.6882   9236   120  5311  3925
  349  447.4133 467.5548   8920   316  5686  3234
  350  447.5020 467.4991   9169   249  5724  3445
  351  447.3616 467.4673   8863   306  5619  3244
  352  447.4675 467.6410   8894    31  4847  4047
  353  447.6335 467.6325   9347   453  4804  4543
  354  447.6321 467.6327   9398    51  5787  3611
  355  447.4131 467.5547   8890   508  5761  3129
  356  447.4096 467.5563   8884     6  5678  3206
  357  447.3602 467.4648   8836    48  5544  3292
  358  447.6316 467.6326   9338   502  5748  3590
  359  447.4175 467.5527   8987   351  5721  3266
  360  447.5527 467.5864   9331   344  5795  3536
  361  447.4103 467.5585   8849   482  4763  4086
  362  447.3622 467.4661   8778    71  4680  4098
  363  447.4511 467.4159   8852    74  5590  3262
  364  447.4675 467.6416   8832    20  5735  3097
  365  447.4672 467.6418   8832     0  4792  4040
  366  447.6328 467.6309   9304   472  5733  3571
  367  447.4675 467.6418   8891   413  5669  3222
  368  447.4670 467.6414   8948    57  5256  3692
  369  447.4513 467.4182   8828   120  5530  3298
  370  447.4667 467.6428   8880    52  5622  3258
  371  447.5522 467.6869   9303   423  5271  4032
  372  447.4669 467.6417   8933   370  5603  3330
  373  447.4697 467.6418   8868    65  5155  3713
  374  447.4673 467.6423   8843    25  5167  3676
  375  447.3631 467.4663   8744    99  5530  3214
  376  447.4537 467.4166   8735     9  4708  4027
  377  447.4688 467.6424   8832    97  5186  3646
  378  447.5535 467.5849   9251   419  5239  4012
  379  447.4167 467.5524   8910   341  5733  3177
  380  447.4671 467.6410   8945    35  5599  3346
  381  447.5529 467.5871   9236   291  4760  4476
  382  447.3619 467.4677   8783   453  5139  3644
  383  447.5542 467.6884   9199   416  5729  3470
  384  447.5535 467.6878   9095   104  4757  4338
  385  447.6326 467.6335   9187    92  4760  4427
  386  447.5514 467.5868   9229    42  5718  3511
  387  447.4673 467.6409   8820   409  5697  3123
  388  447.3638 467.4652   8755    65  4644  4111
  389  447.5044 467.5015   9167   412  4685  4482
  390  447.5038 467.5005   9219    52  4637  4582
  391  447.5801 467.5487   9255    36  4745  4510
  392  447.5805 467.5494   9276    21  5235  4041
  393  447.6330 467.6329   9232    44  5693  3539
  394  447.5522 467.6874   9197    35  4770  4427
  395  447.4688 467.6400   8840   357  4740  4100
  396  447.7244 467.5876   9160   320  4759  4401
  397  447.6332 467.6316   9197    37  5232  3965
  398  447.4175 467.5525   8865   332  5175  3690
  399  447.4172 467.5529   8769    96  4709  4060
  400  447.5586 467.5913   9231   462  5671  3560
  401  447.5548 467.6888   9168    63  5153  4015
  402  447.6333 467.6324   9142    26  5223  3919
  403  447.5522 467.5853   9203    61  4736  4467
  404  447.3621 467.4665   8768   435  5137  3631
  405  447.4109 467.5569   8778    10  5584  3194
  406  447.4132 467.5553   8773     5  4654  4119
  407  447.5539 467.6877   9153   380  5671  3482
  408  447.6348 467.6320   9094    59  5532  3562
  409  447.5811 467.5493   9185    91  4716  4469
  410  447.4675 467.6423   8746   439  5585  3161
  411  447.4134 467.5557   8797    51  5523  3274
  412  447.4133 467.5547   8828    31  4637  4191
  413  447.6337 467.6323   9121   293  5703  3418
  414  447.6343 467.6330   9088    33  5190  3898
  415  447.5538 467.6876   9147    59  5550  3597
  416  447.4124 467.5547   8791   356  5136  3655
  417  447.4101 467.5558   8801    10  5108  3693
  418  447.4183 467.5524   8789    12  5488  3301
  419  447.6339 467.6342   9139   350  4640  4499
  420  447.6323 467.6342   9074    65  5156  3918
  421  447.4691 467.6415   8677   397  5437  3240
  422  447.4120 467.5558   8730    53  5522  3208
  423  447.6322 467.6326   9102   372  5129  3973
  424  447.6338 467.6321   9150    48  5659  3491
  425  447.6352 467.6338   9037   113  4650  4387
  426  447.5523 467.5858   9054    17  4686  4368
  427  447.4120 467.5553   8710   344  5531  3179
  428  447.4118 467.5566   8663    47  5046  3617
  429  447.4695 467.6412   8751    88  4647  4104
  430  447.5815 467.5481   9124   373  5579  3545
  431  447.6343 467.6315   9113    11  5121  3992
  432  447.5020 467.5016   9133    20  5152  3981
  433  447.4113 467.5563   8735   398  5493  3242
  434  447.4690 467.6391   8688    47  4598  4090
  435  447.6338 467.6313   9067   379  5568  3499
  436  447.6351 467.6318   9003    64  5582  3421
  437  447.6344 467.6317   9001     2  4574  4427
  438  447.5542 467.6877   9033    32  4653  4380
  439  447.4123 467.5549   8691   342  4628  4063
  440  447.4671 467.6423   8711    20  5568  3143
  441  447.5537 467.5863   9079   368  5570  3509
  442  447.6328 467.6336   9027    52  4603  4424
  443  447.6325 467.6355   9050    23  5070  3980
  444  447.6339 467.6311   9078    28  5166  3912
  445  447.3624 467.4658   8555   523  5341  3214
  446  447.4151 467.5548   8624    69  5051  3573
  447  447.6321 467.6332   9044   420  5524  3520
  448  447.6327 467.6331   9090    46  5042  4048
  449  447.6343 467.6333   9001    89  5123  3878
  450  447.4135 467.5568   8547   454  4624  3923
  451  447.5040 467.4986   8838   291  5039  3799
  452  447.4672 467.6421   8623   215  5094  3529
  453  447.5540 467.6886   9018   395  4649  4369
  454  447.4140 467.5569   8616   402  4568  4048
  455  447.5557 467.6881   8998   382  5557  3441
  456  447.5052 467.5012   8982    16  5512  3470
  457  447.5544 467.6894   9001    19  5669  3332
  458  447.5047 467.5022   8928    73  5607  3321
  459  447.5547 467.6896   8920     8  5120  3800
  460  447.6351 467.6312   9051   131  5693  3358
  461  447.7242 467.5851   8972    79  5594  3378
  462  447.4135 467.5554   8661   311  5382  3279
  463  447.4125 467.5553   8564    97  5027  3537
  464  447.5041 467.5022   8997   433  5556  3441
  465  447.6342 467.6354   8975    22  4618  4357
  466  447.6366 467.6334   8978     3  4508  4470
  467  447.4685 467.6407   8594   384  4610  3984
  468  447.5538 467.6864   9016   422  4582  4434
  469  447.6340 467.6321   8989    27  5029  3960
  470  447.6340 467.6320   9018    29  5591  3427
  471  447.5540 467.6880   8918   100  5597  3321
  472  447.6357 467.6350   9009    91  4985  4024
  473  447.7246 467.5852   8993    16  5534  3459
  474  447.5041 467.5018   8904    89  5578  3326
  475  447.6336 467.6329   8923    19  4554  4369
  476  447.6334 467.6320   8955    32  4570  4385
  477  447.6350 467.6347   8961     6  5481  3480
  478  447.4694 467.6417   8564   397  5441  3123
  479  447.7398 467.6668   8947   383  5549  3398
  480  447.4118 467.5575   8538   409  5390  3148
  481  447.5524 467.6868   8970   432  5506  3464
  482  447.6342 467.6320   8968     2  4596  4372
  483  447.8197 467.6075   8918    50  5437  3481
  484  447.6346 467.6341   8952    34  5521  3431
  485  447.6349 467.6334   8860    92  4610  4250
  486  447.6351 467.6349   9003   143  5542  3461
  487  447.5527 467.6887   8904    99  5538  3366
  488  447.5556 467.6902   8937    33  5056  3881
  489  447.6446 467.6435   8943     6  5449  3494
  490  447.5536 467.6902   8937     6  5031  3906
  491  447.5541 467.6879   8851    86  4540  4311
  492  447.4690 467.6440   8599   252  5394  3205
  493  447.5543 467.6884   8975   376  4534  4441
  494  447.5536 467.6896   8842   133  5404  3438
  495  447.6350 467.6326   8923    81  5437  3486
  496  447.8201 467.6077   8887    36  5506  3381
  497  447.6353 467.6361   8889     2  4548  4341
  498  447.6339 467.6334   8885     4  5356  3529
  499  447.4686 467.6433   8465   420  4541  3924
