# Supplementary material for: Maximum likelihood-based estimation of diffusion coefficient is quick and reliable method for analyzing estradiol actions on surface receptor movements
Source: Front Neuroinform. 2023 Mar 8;17:1005936. doi: 10.3389/fninf.2023.1005936 (PMC10031098; doi:10.3389/fninf.2023.1005936)
Supplement: Supplementary file 3 [file Data_Sheet_3.ZIP › 01-measured/00-Immobile/RoomTemperature/workstate_12_0053.dat]

    0  314.9998 480.8016   4476     0  3299  1177
    1  314.8194 480.8192   4511    35  3332  1179
    2  314.8193 480.8187   4454    57  3288  1166
    3  314.8194 480.8186   4472    18  4544   -72
    4  314.8193 480.8192   4508    36  4587   -79
    5  314.8003 480.9994   4515     7  4625  -110
    6  314.8194 480.8191   4469    46  4499   -30
    7  314.9992 480.8011   4431    38  3119  1312
    8  314.8194 480.8185   4493    62  3261  1232
    9  314.9993 480.9997   4432    61  4472   -40
   10  314.9997 480.9997   4479    47  3252  1227
   11  314.8187 480.8196   4461    18  4585  -124
   12  314.8345 480.9992   4500    39  3176  1324
   13  314.8183 480.8187   4432    68  4527   -95
   14  314.8883 480.6676   4408    24  4559  -151
   15  314.9987 480.9995   4508   100  3214  1294
   16  314.9990 480.9993   4424    84  4567  -143
   17  314.9994 480.9995   4409    15  3270  1139
   18  314.9995 480.8012   4430    21  3254  1176
   19  315.0901 480.6384   4454    24  3267  1187
   20  314.9999 480.8009   4531    77  4456    75
   21  314.8002 481.0000   4486    45  3020  1466
   22  314.8008 480.9999   4449    37  4556  -107
   23  314.9993 480.8012   4446     3  3252  1194
   24  315.0003 481.0000   4494    48  4493     1
   25  314.8189 481.1805   4452    42  3252  1200
   26  314.8187 480.8187   4479    27  4502   -23
   27  314.8187 480.8192   4470     9  4483   -13
   28  314.9988 481.0002   4419    51  3244  1175
   29  314.9996 480.9999   4449    30  4556  -107
   30  314.9995 480.8011   4387    62  3185  1202
   31  314.9994 480.9997   4454    67  3014  1440
   32  314.9997 480.9992   4363    91  3028  1335
   33  314.8745 480.8756   4458    95  4518   -60
   34  314.9995 480.8008   4387    71  3019  1368
   35  314.8197 480.8191   4481    94  4524   -43
   36  315.0001 480.8015   4469    12  4544   -75
   37  314.8016 480.9997   4452    17  3241  1211
   38  314.8189 480.8194   4444     8  3224  1220
   39  314.8188 480.8191   4406    38  3087  1319
   40  314.9997 480.9999   4406     0  3054  1352
   41  314.9988 480.9994   4400     6  4449   -49
   42  314.8189 480.8192   4440    40  2987  1453
   43  314.8013 480.9995   4408    32  4543  -135
   44  314.9999 480.9993   4422    14  2994  1428
   45  314.8186 480.8196   4434    12  4446   -12
   46  314.8195 480.8194   4402    32  3177  1225
   47  314.8192 480.8188   4397     5  2968  1429
   48  314.9990 480.9998   4312    85  4431  -119
   49  314.9994 481.0001   4347    35  3182  1165
   50  314.9995 480.9992   4358    11  2980  1378
   51  314.8181 480.8188   4368    10  2992  1376
   52  314.9998 480.8008   4386    18  4413   -27
   53  314.8190 480.8187   4335    51  4350   -15
   54  314.9994 481.0001   4367    32  3149  1218
   55  314.9993 480.9996   4361     6  4440   -79
   56  314.9997 480.8010   4336    25  3151  1185
   57  314.9993 480.8005   4327     9  4417   -90
   58  314.9994 480.9999   4306    21  3161  1145
   59  314.9991 480.9997   4302     4  4386   -84
   60  314.9992 481.0003   4344    42  4420   -76
   61  314.9992 480.9996   4366    22  3192  1174
   62  314.8186 480.8189   4402    36  4360    42
   63  314.9990 481.0003   4338    64  3159  1179
   64  314.9996 480.9996   4325    13  2967  1358
   65  314.9994 481.1986   4340    15  3107  1233
   66  314.9996 480.9994   4307    33  3158  1149
   67  314.9994 480.9997   4295    12  4373   -78
   68  314.9994 480.8008   4324    29  4359   -35
   69  314.9994 480.9997   4363    39  4326    37
   70  314.9990 480.9999   4257   106  3135  1122
   71  314.9994 480.9999   4310    53  3102  1208
   72  314.9998 480.9997   4357    47  3138  1219
   73  314.9996 480.9999   4305    52  3433   872
   74  314.8188 480.8191   4320    15  2975  1345
   75  314.9988 480.9997   4326     6  4277    49
   76  314.9995 481.0009   4318     8  2964  1354
   77  314.9993 480.9998   4321     3  3091  1230
   78  314.9996 481.0001   4319     2  4318     1
   79  314.9995 481.0005   4367    48  4375    -8
   80  314.8336 480.9998   4356    11  4335    21
   81  314.8011 480.9999   4335    21  4303    32
   82  314.9995 481.0000   4298    37  3083  1215
   83  314.9999 481.0011   4293     5  4350   -57
   84  314.9996 480.9999   4291     2  4313   -22
   85  314.8006 481.0002   4338    47  4406   -68
   86  314.9996 481.0001   4275    63  4306   -31
   87  314.9992 481.0005   4311    36  3153  1158
   88  315.0004 481.0004   4307     4  4279    28
   89  315.0001 481.0003   4300     7  4327   -27
   90  314.9997 481.0005   4303     3  3136  1167
   91  314.8008 481.0000   4348    45  3108  1240
   92  314.8004 481.0003   4268    80  3102  1166
   93  314.9996 481.0001   4328    60  3097  1231
   94  314.9999 481.1986   4358    30  3075  1283
   95  314.9997 481.0004   4242   116  3065  1177
   96  314.9994 480.9993   4272    30  3081  1191
   97  314.9993 480.9997   4343    71  4346    -3
   98  315.0001 480.8010   4228   115  4220     8
   99  314.9994 480.9990   4251    23  4218    33
  100  315.1254 481.1246   4232    19  2884  1348
  101  315.1250 480.8750   4237     5  3443   794
  102  314.9995 481.0004   4170    67  4287  -117
  103  314.9996 481.0002   4256    86  4334   -78
  104  314.9988 480.9998   4222    34  3104  1118
  105  314.9998 480.9997   4262    40  4341   -79
  106  315.0004 480.9999   4246    16  4324   -78
  107  314.9997 481.0004   4297    51  4326   -29
  108  315.0004 481.0001   4246    51  4309   -63
  109  314.9999 480.9999   4272    26  4305   -33
  110  314.9992 480.9997   4255    17  4324   -69
  111  314.9995 481.0003   4232    23  4286   -54
  112  314.9994 481.0002   4214    18  4333  -119
  113  314.9999 481.0006   4264    50  4276   -12
  114  314.9993 481.0001   4219    45  4261   -42
  115  314.9996 480.9999   4211     8  4313  -102
  116  314.9993 481.0003   4252    41  4313   -61
  117  314.9995 481.0008   4170    82  4258   -88
  118  314.9995 481.0008   4189    19  3051  1138
  119  314.9998 481.0003   4223    34  4225    -2
  120  314.9990 481.0003   4263    40  3086  1177
  121  314.8189 481.1810   4232    31  2843  1389
  122  314.9996 481.0002   4238     6  4245    -7
  123  315.0000 481.0002   4200    38  3100  1100
  124  315.0001 480.9999   4243    43  4248    -5
  125  314.8011 480.9999   4231    12  3022  1209
  126  314.9994 480.9994   4208    23  3072  1136
  127  314.9997 481.0000   4224    16  2886  1338
  128  314.9996 480.9997   4233     9  3037  1196
  129  314.8194 480.8192   4268    35  3027  1241
  130  314.9999 481.0004   4178    90  4241   -63
  131  314.9996 480.9997   4229    51  4208    21
  132  314.9996 480.9999   4227     2  2834  1393
  133  314.9991 480.9998   4193    34  4194    -1
  134  314.9993 481.0002   4177    16  2984  1193
  135  314.9996 481.0009   4166    11  4168    -2
  136  315.0001 481.0005   4165     1  4188   -23
  137  314.9999 481.0004   4179    14  4275   -96
  138  314.9994 481.0000   4201    22  4169    32
  139  314.9995 481.0005   4186    15  4182     4
  140  315.0003 481.0003   4169    17  3030  1139
  141  315.0000 480.9998   4215    46  4197    18
  142  315.1251 481.1245   4128    87  3410   718
  143  315.0002 481.0001   4150    22  3018  1132
  144  314.9993 481.0003   4185    35  4130    55
  145  314.9999 481.0004   4172    13  2967  1205
  146  314.9996 481.0004   4125    47  4251  -126
  147  315.0001 481.0004   4139    14  4154   -15
  148  315.0000 481.0004   4171    32  2818  1353
  149  314.9994 481.0000   4123    48  4108    15
  150  314.9995 481.0003   4129     6  4208   -79
  151  314.9991 481.0003   4151    22  2980  1171
  152  314.9995 481.0002   4136    15  4148   -12
  153  314.9996 481.0011   4135     1  4206   -71
  154  315.0002 481.0001   4118    17  3010  1108
  155  314.8748 481.1248   4178    60  4165    13
  156  314.7147 481.0000   4105    73  4128   -23
  157  314.9991 481.0001   4132    27  3071  1061
  158  315.0001 481.0002   4108    24  2982  1126
  159  314.8011 481.0000   4127    19  2960  1167
  160  315.1245 481.1252   4080    47  4223  -143
  161  314.9997 481.0001   4148    68  4229   -81
  162  314.8751 481.1251   4155     7  4208   -53
  163  314.9991 481.0003   4154     1  4117    37
  164  314.9997 480.9997   4106    48  2813  1293
  165  315.0003 481.0006   4098     8  4086    12
  166  314.9995 481.0008   4075    23  4080    -5
  167  315.0000 481.2854   4120    45  4204   -84
  168  315.0001 481.0005   4114     6  4139   -25
  169  315.0001 481.0004   4127    13  4206   -79
  170  315.0003 481.0011   4130     3  4150   -20
  171  315.0005 481.0003   4139     9  2798  1341
  172  314.9994 481.0005   4120    19  2977  1143
  173  314.9993 480.9992   4164    44  2843  1321
  174  314.9990 480.9999   4096    68  4157   -61
  175  314.8012 481.0002   4136    40  4099    37
  176  315.0003 481.0008   4086    50  2999  1087
  177  315.2853 481.0001   4078     8  2934  1144
  178  314.9996 481.0005   4112    34  2978  1134
  179  314.9991 480.9999   4100    12  4168   -68
  180  314.9999 480.9999   4110    10  4130   -20
  181  314.9996 480.9994   4046    64  4177  -131
  182  314.8338 481.1662   4079    33  4060    19
  183  315.0004 481.0002   4075     4  4141   -66
  184  315.0004 480.9999   4144    69  2930  1214
  185  314.7150 481.0001   4038   106  2926  1112
  186  315.0001 481.0001   4061    23  2983  1078
  187  315.0002 480.9999   4066     5  4029    37
  188  315.1249 481.1252   4127    61  2803  1324
  189  315.0005 481.0008   4093    34  2946  1147
  190  315.0001 481.0003   4032    61  4103   -71
  191  314.9999 481.0000   4051    19  3034  1017
  192  314.7148 481.0002   4005    46  4136  -131
  193  315.1247 481.1250   4057    52  4056     1
  194  314.9995 481.0001   4100    43  4148   -48
  195  315.1249 481.1250   4044    56  4131   -87
  196  314.9995 481.0000   4057    13  4009    48
  197  314.9997 480.9999   4014    43  2777  1237
  198  314.9994 481.0001   4040    26  2728  1312
  199  314.8751 481.1251   4021    19  2693  1328
  200  314.9999 481.0009   4056    35  2921  1135
  201  314.9998 481.0005   4005    51  2707  1298
  202  314.9996 481.0002   4129   124  2987  1142
  203  314.9999 481.0004   4086    43  2953  1133
  204  314.9998 481.0005   4017    69  2898  1119
  205  314.8754 481.1250   4074    57  3237   837
  206  315.0001 481.0004   4032    42  2768  1264
  207  315.0006 481.1995   4061    29  4081   -20
  208  314.9994 481.0003   4057     4  2918  1139
  209  314.9990 481.0001   3980    77  2927  1053
  210  315.1662 480.8337   4052    72  2903  1149
  211  315.0003 481.2850   4048     4  2877  1171
  212  315.1246 481.1253   4044     4  4029    15
  213  315.0004 481.0006   4062    18  2909  1153
  214  314.9999 481.0003   4014    48  2928  1086
  215  314.9995 481.0006   4019     5  4082   -63
  216  314.9992 481.0003   4111    92  4047    64
  217  314.9993 481.0005   4019    92  3268   751
  218  314.8751 481.1249   3966    53  2932  1034
  219  314.9995 481.0003   4000    34  2779  1221
  220  314.9996 481.0002   4035    35  4004    31
  221  314.8751 481.1251   4031     4  4091   -60
  222  314.9989 481.0003   4033     2  2898  1135
  223  314.8751 481.1250   4052    19  4032    20
  224  314.9998 481.0005   3991    61  4031   -40
  225  315.0003 481.0005   4041    50  4138   -97
  226  314.9993 481.0004   4033     8  4050   -17
  227  314.9999 481.0005   4044    11  2875  1169
  228  315.0002 481.0007   4059    15  2851  1208
  229  315.0002 481.0005   4025    34  2892  1133
  230  315.0001 481.0009   4031     6  2890  1141
  231  315.0000 481.0007   4022     9  4083   -61
  232  314.9990 481.0001   4000    22  4046   -46
  233  314.9995 481.0001   4012    12  2940  1072
  234  314.9999 481.0001   4034    22  2706  1328
  235  315.0000 481.1994   4038     4  2879  1159
  236  315.0001 481.0003   3975    63  4052   -77
  237  315.0006 481.0000   4004    29  2925  1079
  238  314.9991 480.9999   4034    30  4084   -50
  239  314.9998 481.0001   4022    12  4088   -66
  240  314.9992 481.0002   3999    23  3148   851
  241  314.9996 480.9999   3992     7  2865  1127
  242  314.9997 481.0000   3947    45  2875  1072
  243  315.1245 481.1255   4011    64  4063   -52
  244  315.0008 481.0006   4005     6  2821  1184
  245  314.9996 480.9998   3970    35  2681  1289
  246  314.9998 481.0008   3982    12  2901  1081
  247  315.0001 481.0004   3949    33  3909    40
  248  315.0003 480.9996   4015    66  2878  1137
  249  315.0000 481.0008   4004    11  2792  1212
  250  315.0001 481.0001   3972    32  3921    51
  251  315.1247 481.1248   3993    21  3981    12
  252  314.9999 481.0009   3939    54  3990   -51
  253  314.9998 481.0004   3953    14  3985   -32
  254  314.9993 481.0004   3990    37  3950    40
  255  314.8753 481.1252   3947    43  2846  1101
  256  315.0001 481.0005   3985    38  3932    53
  257  314.9994 481.0003   3970    15  2820  1150
  258  314.8337 481.1665   3931    39  3949   -18
  259  315.0001 481.2851   3925     6  2636  1289
  260  315.1668 481.1668   3875    50  2610  1265
  261  315.0002 481.2853   3935    60  2610  1325
  262  314.9995 481.0006   3956    21  2655  1301
  263  314.9996 481.0002   3928    28  3982   -54
  264  314.9999 481.0003   3970    42  2779  1191
  265  315.0004 481.0005   3955    15  3949     6
  266  315.0007 481.0006   3962     7  3104   858
  267  315.0004 481.0001   3923    39  2853  1070
  268  314.8746 481.1250   3968    45  3997   -29
  269  314.9995 481.0004   3930    38  2854  1076
  270  315.0002 481.0001   3951    21  3866    85
  271  315.0000 481.0009   3996    45  3945    51
  272  314.9999 481.2853   3934    62  3974   -40
  273  315.0010 481.0008   3875    59  2850  1025
  274  314.8338 481.1663   3909    34  3974   -65
  275  314.9994 480.9999   3943    34  2790  1153
  276  314.9998 481.0005   3947     4  3918    29
  277  314.9999 481.0009   3901    46  3922   -21
  278  315.1246 481.1256   3931    30  3909    22
  279  315.0002 481.0000   3899    32  2764  1135
  280  314.9995 481.0004   3917    18  3902    15
  281  315.0000 481.0003   3923     6  3949   -26
  282  315.0002 481.2855   3919     4  3927    -8
  283  315.0005 481.0007   3957    38  3911    46
  284  314.9996 481.0004   3954     3  3864    90
  285  315.0006 481.0009   3944    10  2659  1285
  286  314.9995 481.0005   3934    10  2836  1098
  287  315.0001 481.0007   3899    35  2633  1266
  288  315.1665 481.1666   3901     2  3898     3
  289  315.0003 481.2854   3886    15  2786  1100
  290  314.9998 481.0004   3928    42  2745  1183
  291  314.9998 481.0003   3842    86  2755  1087
  292  315.0000 480.9998   3930    88  3871    59
  293  314.9998 481.0010   3876    54  3995  -119
  294  315.0001 481.0004   3913    37  2762  1151
  295  315.0001 481.0009   3893    20  2620  1273
  296  314.9998 481.0008   3869    24  3926   -57
  297  314.8753 480.8752   3864     5  3869    -5
  298  314.9998 481.2856   3903    39  2621  1282
  299  315.0000 481.0006   3838    65  2610  1228
  300  315.0001 481.2857   3885    47  3848    37
  301  315.0003 481.2857   3875    10  2814  1061
  302  314.9999 481.0010   3835    40  3838    -3
  303  314.9996 481.0005   3869    34  2748  1121
  304  314.9994 481.0003   3844    25  3906   -62
  305  314.9996 481.0007   3841     3  3922   -81
  306  315.0004 481.1992   3931    90  3828   103
  307  314.9996 481.0005   3862    69  2818  1044
  308  315.0003 481.0007   3831    31  3818    13
  309  315.0004 481.0006   3886    55  3903   -17
  310  314.9998 481.0006   3855    31  2671  1184
  311  315.0002 481.0007   3859     4  3822    37
  312  315.0006 481.0003   3873    14  2723  1150
  313  315.1252 481.1252   3854    19  3873   -19
  314  315.0002 481.0003   3835    19  2699  1136
  315  314.9995 481.0003   3859    24  2805  1054
  316  314.9999 481.0004   3846    13  3868   -22
  317  315.0003 481.2852   3892    46  2576  1316
  318  315.1248 481.1253   3779   113  2791   988
  319  315.0005 481.0009   3802    23  3825   -23
  320  315.0006 481.0004   3853    51  2575  1278
  321  315.1666 481.1665   3799    54  3817   -18
  322  314.8333 481.1668   3793     6  2730  1063
  323  314.9997 481.2854   3852    59  2752  1100
  324  315.0001 481.1996   3809    43  3908   -99
  325  315.0005 481.0010   3792    17  3851   -59
  326  314.9999 481.2853   3820    28  3862   -42
  327  315.0000 481.0011   3854    34  2732  1122
  328  314.9997 481.2853   3818    36  3800    18
  329  315.1246 481.1254   3772    46  2784   988
  330  315.1245 481.1258   3779     7  3887  -108
  331  315.0005 481.0011   3790    11  2560  1230
  332  315.0002 481.2855   3785     5  2645  1140
  333  315.0001 481.0008   3766    19  2755  1011
  334  314.9997 481.0006   3789    23  3070   719
  335  314.9999 481.2854   3835    46  2769  1066
  336  315.1250 481.1253   3826     9  2739  1087
  337  315.1249 481.1256   3838    12  3824    14
  338  315.2851 481.0002   3759    79  2741  1018
  339  315.1250 481.1250   3760     1  3842   -82
  340  315.0001 481.0014   3792    32  2719  1073
  341  315.0006 481.0011   3795     3  2693  1102
  342  315.1247 481.1256   3749    46  2753   996
  343  315.1665 481.1669   3795    46  3800    -5
  344  315.0000 481.2500   3754    41  3836   -82
  345  314.8752 481.1250   3724    30  2556  1168
  346  314.9999 481.0010   3790    66  3766    24
  347  315.0002 481.0005   3713    77  2745   968
  348  315.0002 481.2854   3770    57  2524  1246
  349  315.1999 481.3998   3727    43  3033   694
  350  315.0003 481.2855   3781    54  3840   -59
  351  314.9998 481.0004   3768    13  3758    10
  352  315.1666 481.1666   3711    57  3759   -48
  353  315.0005 481.0002   3752    41  3826   -74
  354  315.0002 481.0000   3722    30  2998   724
  355  315.0006 481.2856   3760    38  3787   -27
  356  315.0004 481.2851   3735    25  3832   -97
  357  315.1250 481.1246   3783    48  3782     1
  358  314.9998 481.2849   3753    30  3823   -70
  359  315.0006 481.0009   3742    11  2652  1090
  360  314.8753 481.1253   3773    31  2527  1246
  361  315.0001 481.2852   3742    31  3002   740
  362  314.9999 481.2857   3752    10  2680  1072
  363  315.0000 481.0008   3812    60  3741    71
  364  315.1249 481.1255   3775    37  2639  1136
  365  315.1249 481.1256   3721    54  2671  1050
  366  315.1252 481.1254   3722     1  2637  1085
  367  315.1668 481.1668   3721     1  2607  1114
  368  315.0000 481.2852   3713     8  2664  1049
  369  315.0002 481.2854   3739    26  3708    31
  370  314.9996 481.2856   3783    44  3786    -3
  371  315.1667 481.1668   3761    22  2505  1256
  372  315.0003 481.0006   3668    93  2527  1141
  373  315.0004 481.2855   3703    35  2745   958
  374  315.1251 481.1250   3716    13  2636  1080
  375  314.9999 481.2856   3674    42  3724   -50
  376  315.0001 481.0006   3735    61  3701    34
  377  315.3329 481.3332   3704    31  3706    -2
  378  315.1669 481.1670   3701     3  2609  1092
  379  315.0002 481.2853   3675    26  2476  1199
  380  315.0001 481.0000   3744    69  2619  1125
  381  315.0004 481.0008   3742     2  3724    18
  382  315.0001 481.0004   3731    11  3779   -48
  383  315.1669 481.1668   3705    26  2689  1016
  384  315.1663 481.1662   3705     0  2437  1268
  385  315.1249 481.1257   3671    34  3734   -63
  386  315.1248 481.1256   3752    81  3728    24
  387  315.0005 481.2858   3702    50  3742   -40
  388  315.1249 481.1257   3736    34  3728     8
  389  315.1668 481.1669   3717    19  3704    13
  390  315.0006 481.0005   3717     0  3725    -8
  391  315.1665 481.1668   3681    36  2442  1239
  392  314.8337 481.1666   3633    48  3674   -41
  393  314.8337 481.1666   3642     9  2556  1086
  394  315.1248 481.1248   3672    30  3640    32
  395  315.1251 481.1256   3662    10  3673   -11
  396  315.0002 481.4995   3667     5  2632  1035
  397  315.0000 481.2853   3708    41  3731   -23
  398  315.0005 481.2856   3673    35  2636  1037
  399  315.0003 481.2854   3670     3  3636    34
  400  315.0008 481.2858   3680    10  3784  -104
  401  315.0010 481.0006   3676     4  2947   729
  402  315.0006 481.0010   3688    12  2621  1067
  403  315.0003 481.0012   3695     7  3676    19
  404  314.8753 481.1252   3651    44  3743   -92
  405  315.1248 481.1253   3730    79  2957   773
  406  315.0004 481.2854   3713    17  2592  1121
  407  315.1253 481.1256   3696    17  3664    32
  408  315.1250 481.1250   3618    78  2470  1148
  409  315.0002 481.2856   3628    10  3684   -56
  410  315.0001 481.2855   3636     8  3681   -45
  411  315.1245 481.1256   3636     0  2473  1163
  412  315.1252 481.1255   3683    47  2542  1141
  413  315.1251 481.1250   3697    14  3634    63
  414  315.0006 481.0013   3648    49  2965   683
  415  315.1244 481.1255   3622    26  2548  1074
  416  315.0004 481.2856   3656    34  3716   -60
  417  315.1250 481.1253   3676    20  2609  1067
  418  315.1254 481.1247   3655    21  2928   727
  419  315.0003 481.2857   3665    10  2585  1080
  420  315.1248 481.1260   3697    32  2597  1100
  421  315.1254 481.1250   3677    20  2956   721
  422  315.0000 481.0005   3650    27  3694   -44
  423  315.1664 481.1663   3644     6  2559  1085
  424  315.1253 481.1255   3691    47  2985   706
  425  315.0010 481.0010   3616    75  3638   -22
  426  315.0002 481.2500   3566    50  2557  1009
  427  315.0007 481.0003   3675   109  3632    43
  428  315.0004 481.0009   3631    44  2583  1048
  429  315.0002 481.2853   3676    45  3586    90
  430  315.1257 481.1251   3590    86  2556  1034
  431  315.0004 481.2858   3657    67  3661    -4
  432  315.1254 481.1255   3619    38  2417  1202
  433  315.1247 481.1253   3637    18  2573  1064
  434  315.0006 481.2855   3675    38  3548   127
  435  315.0006 481.2858   3631    44  3595    36
  436  315.0004 481.2858   3607    24  2569  1038
  437  315.1251 481.1254   3634    27  3581    53
  438  315.1249 481.1252   3616    18  2543  1073
  439  315.0003 481.2857   3638    22  2519  1119
  440  315.0002 481.0005   3584    54  2408  1176
  441  315.0004 481.2852   3575     9  2581   994
  442  315.1255 481.1255   3604    29  2366  1238
  443  315.0003 481.0009   3687    83  2558  1129
  444  315.2857 481.0003   3640    47  3629    11
  445  315.2853 481.0001   3643     3  3573    70
  446  315.0005 481.0006   3694    51  3584   110
  447  315.1250 481.1251   3614    80  2382  1232
  448  315.0003 481.0011   3651    37  2561  1090
  449  315.0008 481.2858   3601    50  2347  1254
  450  315.1669 481.1670   3571    30  3684  -113
  451  315.1664 481.1669   3625    54  2966   659
  452  315.0005 481.2854   3615    10  2580  1035
  453  315.0005 481.0013   3640    25  2581  1059
  454  315.0006 481.0009   3624    16  3609    15
  455  315.1254 481.1256   3605    19  3655   -50
  456  315.1667 481.1669   3581    24  2913   668
  457  315.0002 481.0010   3632    51  3589    43
  458  315.0004 481.0014   3617    15  3659   -42
  459  315.0008 481.0014   3657    40  2872   785
  460  315.0006 481.0007   3613    44  3602    11
  461  315.1253 481.1252   3677    64  2554  1123
  462  315.2853 481.0002   3673     4  3545   128
  463  315.0003 481.0002   3615    58  3595    20
  464  315.0005 481.0006   3599    16  3632   -33
  465  315.1248 481.1257   3632    33  3617    15
  466  315.0005 481.2856   3591    41  2362  1229
  467  315.1672 481.1672   3600     9  2535  1065
  468  315.0004 481.2859   3575    25  2879   696
  469  314.9999 481.2856   3589    14  2460  1129
  470  315.1664 481.1665   3593     4  2550  1043
  471  315.0003 481.2858   3576    17  3588   -12
  472  315.1251 481.1251   3542    34  2886   656
  473  315.1669 481.1669   3557    15  2901   656
  474  315.1249 481.1252   3562     5  3649   -87
  475  315.1244 481.1259   3579    17  2376  1203
  476  315.0003 481.2858   3541    38  2361  1180
  477  315.1255 481.1256   3544     3  2350  1194
  478  315.4998 481.0009   3544     0  3569   -25
  479  315.4994 481.4996   3525    19  2849   676
  480  315.1669 481.1671   3561    36  2310  1251
  481  315.1249 481.1254   3561     0  2532  1029
  482  315.1249 481.1260   3581    20  3591   -10
  483  315.1255 481.1257   3579     2  3588    -9
  484  315.1257 481.1257   3591    12  2507  1084
  485  315.1253 481.1253   3559    32  2539  1020
  486  315.0003 481.2856   3556     3  3599   -43
  487  315.1254 481.1255   3587    31  3538    49
  488  314.9999 481.2859   3559    28  3622   -63
  489  315.1251 481.1253   3622    63  3667   -45
  490  315.1248 481.1252   3516   106  3553   -37
  491  315.0005 481.2856   3585    69  2491  1094
  492  315.0004 481.0006   3554    31  3672  -118
  493  315.0003 481.2858   3604    50  2827   777
  494  315.0006 481.2854   3569    35  3442   127
  495  315.1249 481.1259   3579    10  3526    53
  496  315.1251 481.1252   3565    14  2536  1029
  497  315.0005 481.2856   3493    72  3468    25
  498  315.0003 481.0013   3550    57  2850   700
  499  314.9999 481.2860   3565    15  2295  1270
