# Supplementary material for: Maximum likelihood-based estimation of diffusion coefficient is quick and reliable method for analyzing estradiol actions on surface receptor movements
Source: Front Neuroinform. 2023 Mar 8;17:1005936. doi: 10.3389/fninf.2023.1005936 (PMC10031098; doi:10.3389/fninf.2023.1005936)
Supplement: Supplementary file 3 [file Data_Sheet_3.ZIP › 01-measured/00-Immobile/RoomTemperature/workstate_12_0054.dat]

    0  390.4135 481.5494   7266     0  5356  1910
    1  390.0613 481.4244   7260     6  5310  1950
    2  390.4188 481.4246   7282    22  5643  1639
    3  390.1473 481.4701   7323    41  5438  1885
    4  390.4133 481.5465   7290    33  5381  1909
    5  390.3401 481.4678   7359    69  5452  1907
    6  390.4130 481.5467   7290    69  5434  1856
    7  390.4926 481.4981   7291     1  5350  1941
    8  390.0625 481.4244   7289     2  5387  1902
    9  390.2099 481.4992   7298     9  5609  1689
   10  390.2717 481.5841   7225    73  5348  1877
   11  390.2729 481.5845   7234     9  5342  1892
   12  390.0613 481.5750   7296    62  5392  1904
   13  390.1471 481.4700   7244    52  5309  1935
   14  390.2714 481.5829   7159    85  5325  1834
   15  390.0960 481.4841   7180    21  6392   788
   16  390.1650 481.5652   7253    73  6295   958
   17  390.2713 481.5842   7196    57  6319   877
   18  390.4130 481.5483   7235    39  5400  1835
   19  390.2117 481.4984   7074   161  5339  1735
   20  390.2708 481.4137   7154    80  5304  1850
   21  390.0331 481.4001   7168    14  5300  1868
   22  390.1652 481.5998   7243    75  5319  1924
   23  390.2118 481.4983   7234     9  5339  1895
   24  390.2723 481.5861   7153    81  6235   918
   25  390.3267 481.4995   7123    30  6367   756
   26  390.1352 481.4135   7148    25  6411   737
   27  390.2708 481.5847   7135    13  5324  1811
   28  390.3279 481.4997   7187    52  6374   813
   29  390.4142 481.5486   7111    76  6215   896
   30  390.4131 481.5474   7149    38  6222   927
   31  390.2718 481.4140   7113    36  5311  1802
   32  390.3613 481.6311   7132    19  5300  1832
   33  390.2718 481.5841   7034    98  5283  1751
   34  390.3281 481.5014   7142   108  5333  1809
   35  390.3298 481.4999   7124    18  5292  1832
   36  390.3612 481.6319   7164    40  5279  1885
   37  390.2723 481.4139   7086    78  5159  1927
   38  390.3285 481.4984   7132    46  5283  1849
   39  390.3281 481.4986   7184    52  5357  1827
   40  390.1641 481.5650   7122    62  5309  1813
   41  390.0024 481.6540   7107    15  5215  1892
   42  390.4146 481.5487   7072    35  5278  1794
   43  390.0969 481.4835   7115    43  6330   785
   44  390.2738 481.5834   7066    49  5272  1794
   45  390.3291 481.5011   7088    22  5349  1739
   46  390.2540 481.5800   7081     7  6132   949
   47  390.2721 481.5837   7030    51  5214  1816
   48  390.4142 481.5463   7022     8  6134   888
   49  390.2732 481.5837   7014     8  5284  1730
   50  390.3297 481.4981   7033    19  5161  1872
   51  390.3275 481.4995   7027     6  5521  1506
   52  390.0334 481.4008   7057    30  6315   742
   53  390.1255 481.4994   7045    12  6285   760
   54  390.3283 481.4993   7043     2  5160  1883
   55  390.2716 481.5831   6951    92  5284  1667
   56  390.2117 481.4992   6995    44  5165  1830
   57  390.3281 481.4983   7046    51  5270  1776
   58  390.2718 481.4146   7002    44  6268   734
   59  390.1984 481.6664   7062    60  5243  1819
   60  390.3285 481.4992   7066     4  5498  1568
   61  390.2713 481.5837   7045    21  6043  1002
   62  390.1020 481.4817   6983    62  5199  1784
   63  390.0646 481.5792   6967    16  5178  1789
   64  390.2712 481.5844   7043    76  5178  1865
   65  390.3303 481.4993   6971    72  6308   663
   66  390.2735 481.5872   6871   100  5251  1620
   67  390.1656 481.5994   7014   143  6055   959
   68  390.2114 481.4992   6949    65  5224  1725
   69  390.2233 481.4843   6997    48  6245   752
   70  390.2746 481.5843   6902    95  5196  1706
   71  390.2732 481.5841   6954    52  5150  1804
   72  390.2132 481.5004   6933    21  6099   834
   73  390.1106 481.5187   6942     9  5196  1746
   74  390.2100 481.5013   6931    11  5151  1780
   75  390.2720 481.5848   6940     9  6014   926
   76  390.2719 481.5848   6945     5  5217  1728
   77  390.2741 481.5844   6923    22  5077  1846
   78  390.2737 481.5846   6953    30  5070  1883
   79  390.2709 481.5831   6994    41  5156  1838
   80  390.0340 481.5991   6967    27  6021   946
   81  390.2111 481.5022   6840   127  5161  1679
   82  390.2725 481.5851   6930    90  5115  1815
   83  390.2720 481.5853   6955    25  5072  1883
   84  390.3292 481.5019   6967    12  5084  1883
   85  390.2221 481.4836   6985    18  5224  1761
   86  390.2716 481.5874   6821   164  5173  1648
   87  390.2729 481.5842   6921   100  6017   904
   88  390.2737 481.5861   6932    11  5081  1851
   89  390.3639 481.6325   6898    34  5157  1741
   90  390.2727 481.5857   6972    74  5087  1885
   91  390.2725 481.5845   6947    25  5155  1792
   92  390.0971 481.6745   6928    19  5086  1842
   93  390.2111 481.5000   6864    64  5155  1709
   94  390.2745 481.5855   6872     8  5104  1768
   95  390.2739 481.5858   6884    12  5034  1850
   96  390.2131 481.5008   6874    10  5110  1764
   97  390.2714 481.5845   6993   119  5157  1836
   98  390.2102 481.4990   6895    98  5107  1788
   99  390.2135 481.4995   6854    41  5203  1651
  100  390.2737 481.5865   6852     2  5088  1764
  101  390.3627 481.6331   6855     3  5118  1737
  102  390.0974 481.6777   6918    63  5159  1759
  103  390.2733 481.5857   6906    12  6021   885
  104  390.2717 481.5841   6893    13  5122  1771
  105  390.3629 481.6326   6868    25  5129  1739
  106  390.3636 481.6327   6859     9  5072  1787
  107  390.3622 481.6333   6876    17  5991   885
  108  390.2739 481.5848   6847    29  5046  1801
  109  390.2102 481.5015   6849     2  5052  1797
  110  390.2731 481.5855   6774    75  5046  1728
  111  390.2124 481.5012   6830    56  5110  1720
  112  390.2730 481.5857   6859    29  5971   888
  113  390.4148 481.5478   6829    30  5112  1717
  114  390.2118 481.5006   6806    23  5187  1619
  115  390.0019 481.5005   6870    64  5150  1720
  116  390.2122 481.4994   6838    32  5382  1456
  117  390.1105 481.5191   6773    65  5959   814
  118  390.2740 481.5867   6769     4  5039  1730
  119  390.2719 481.5859   6740    29  5092  1648
  120  390.1114 481.5192   6801    61  4965  1836
  121  390.2722 481.5856   6751    50  6019   732
  122  390.0022 481.5010   6740    11  5965   775
  123  390.2153 481.5011   6698    42  4977  1721
  124  390.2164 481.4990   6733    35  6099   634
  125  390.2737 481.5872   6687    46  4940  1747
  126  390.2716 481.5861   6799   112  5159  1640
  127  390.2135 481.5002   6737    62  5057  1680
  128  390.0014 481.5004   6733     4  5080  1653
  129  390.3633 481.6318   6861   128  5943   918
  130  390.2141 481.5003   6754   107  5022  1732
  131  390.2735 481.5868   6777    23  4984  1793
  132  390.2125 481.4994   6725    52  4892  1833
  133  390.2127 481.4995   6731     6  4997  1734
  134  390.2745 481.5855   6720    11  5024  1696
  135  390.4147 481.5474   6738    18  4953  1785
  136  390.2744 481.5861   6731     7  4953  1778
  137  390.2732 481.5858   6694    37  5017  1677
  138  390.2749 481.5849   6723    29  5878   845
  139  390.2738 481.5861   6753    30  4995  1758
  140  390.2742 481.5877   6706    47  5959   747
  141  390.3633 481.6329   6744    38  4960  1784
  142  390.3650 481.6331   6756    12  4976  1780
  143  390.2136 481.5010   6674    82  4933  1741
  144  390.0027 481.5008   6722    48  4990  1732
  145  390.2751 481.5853   6745    23  5033  1712
  146  390.2743 481.5870   6767    22  4947  1820
  147  390.2143 481.4996   6731    36  5234  1497
  148  390.2736 481.5871   6709    22  5014  1695
  149  390.2138 481.4992   6762    53  5015  1747
  150  390.2113 481.5006   6787    25  5889   898
  151  390.2132 481.5006   6691    96  4869  1822
  152  390.2746 481.5860   6734    43  4930  1804
  153  390.2145 481.5027   6716    18  5045  1671
  154  390.2141 481.5002   6640    76  5951   689
  155  390.2753 481.5842   6651    11  4983  1668
  156  390.1106 481.5189   6679    28  4968  1711
  157  390.2720 481.5850   6730    51  4945  1785
  158  390.2116 481.5013   6679    51  5030  1649
  159  390.2742 481.5863   6665    14  5064  1601
  160  390.2137 481.5019   6617    48  5861   756
  161  390.2734 481.5856   6685    68  4966  1719
  162  390.2716 481.5839   6720    35  4980  1740
  163  390.1099 481.5206   6611   109  4985  1626
  164  390.1108 481.5198   6633    22  4901  1732
  165  390.2737 481.5879   6635     2  4991  1644
  166  390.2744 481.5840   6700    65  4959  1741
  167  390.2131 481.5010   6655    45  5844   811
  168  390.2720 481.5842   6683    28  4890  1793
  169  390.2131 481.5009   6683     0  4889  1794
  170  390.3209 481.6799   6638    45  4926  1712
  171  390.2752 481.5878   6573    65  4926  1647
  172  390.2136 481.5015   6631    58  4900  1731
  173  390.2736 481.5884   6634     3  4951  1683
  174  390.2127 481.5002   6616    18  4941  1675
  175  390.2128 481.4995   6631    15  4966  1665
  176  390.1114 481.5205   6702    71  4954  1748
  177  390.1123 481.5205   6659    43  4997  1662
  178  390.1120 481.5193   6597    62  5863   734
  179  390.2132 481.5011   6583    14  4897  1686
  180  390.2130 481.5011   6605    22  4890  1715
  181  390.2729 481.5872   6681    76  4935  1746
  182  390.2132 481.5021   6577   104  5841   736
  183  390.3203 481.6794   6664    87  4904  1760
  184  390.2757 481.5878   6684    20  4941  1743
  185  390.2134 481.5029   6566   118  5797   769
  186  390.2124 481.5016   6652    86  4984  1668
  187  390.2736 481.5850   6658     6  4828  1830
  188  390.2750 481.5892   6650     8  4973  1677
  189  390.2757 481.5863   6584    66  4856  1728
  190  390.1767 481.6064   6640    56  4924  1716
  191  390.2133 481.5025   6582    58  4833  1749
  192  390.2738 481.5874   6608    26  4821  1787
  193  390.2736 481.5887   6533    75  4916  1617
  194  390.1133 481.5191   6543    10  4948  1595
  195  390.2757 481.5857   6625    82  4908  1717
  196  390.2147 481.5014   6556    69  4858  1698
  197  390.2120 481.5005   6670   114  4862  1808
  198  390.2127 481.5021   6603    67  5772   831
  199  390.2756 481.5865   6542    61  5802   740
  200  390.2749 481.5860   6524    18  4922  1602
  201  390.2765 481.5883   6543    19  4935  1608
  202  390.2134 481.5003   6480    63  4897  1583
  203  390.1122 481.5210   6515    35  5742   773
  204  390.2128 481.5024   6563    48  4805  1758
  205  390.2744 481.5862   6523    40  4911  1612
  206  390.2747 481.5871   6538    15  4771  1767
  207  390.3637 481.6340   6631    93  4933  1698
  208  390.2148 481.5019   6577    54  5780   797
  209  390.1112 481.5206   6491    86  4729  1762
  210  390.1120 481.5198   6522    31  4900  1622
  211  390.1799 481.6084   6521     1  4877  1644
  212  390.3199 481.6786   6474    47  5754   720
  213  390.2742 481.5883   6582   108  5726   856
  214  390.2118 481.5026   6513    69  4866  1647
  215  390.2143 481.5011   6465    48  4856  1609
  216  390.2743 481.5865   6618   153  5736   882
  217  390.2749 481.5879   6503   115  4899  1604
  218  390.2752 481.5876   6520    17  5792   728
  219  390.2140 481.5015   6528     8  4809  1719
  220  390.2135 481.5005   6547    19  4800  1747
  221  390.0020 481.5019   6577    30  5765   812
  222  390.2136 481.4987   6584     7  5057  1527
  223  390.2138 481.5016   6547    37  5743   804
  224  390.2736 481.5880   6536    11  4833  1703
  225  390.3640 481.6333   6570    34  4909  1661
  226  390.2125 481.5003   6575     5  4784  1791
  227  390.2136 481.5008   6544    31  4876  1668
  228  390.2126 481.5004   6588    44  5752   836
  229  390.2142 481.5001   6552    36  4899  1653
  230  390.3194 481.6792   6477    75  4872  1605
  231  390.2138 481.5017   6617   140  5752   865
  232  390.2738 481.5870   6537    80  4800  1737
  233  390.2733 481.5851   6498    39  4896  1602
  234  390.1120 481.5189   6470    28  4853  1617
  235  390.2737 481.5874   6450    20  5748   702
  236  390.2142 481.5022   6472    22  4866  1606
  237  390.2760 481.5858   6476     4  4746  1730
  238  390.0039 481.5014   6463    13  4835  1628
  239  390.0016 481.4995   6464     1  5894   570
  240  390.2126 481.5006   6510    46  4833  1677
  241  390.2129 481.5032   6455    55  4759  1696
  242  390.2144 481.5011   6439    16  4849  1590
  243  390.2748 481.5861   6526    87  5774   752
  244  390.2119 481.5001   6503    23  4757  1746
  245  390.0034 481.5015   6416    87  4814  1602
  246  390.2128 481.5026   6445    29  4822  1623
  247  390.2758 481.5870   6407    38  4882  1525
  248  390.0434 481.6012   6358    49  4858  1500
  249  390.2743 481.5877   6430    72  4745  1685
  250  390.0028 481.5003   6396    34  4778  1618
  251  390.1125 481.5189   6430    34  4785  1645
  252  390.2134 481.5026   6417    13  5669   748
  253  390.2745 481.5872   6454    37  4707  1747
  254  390.1123 481.5206   6414    40  4792  1622
  255  390.2743 481.5852   6453    39  5675   778
  256  390.2138 481.4996   6468    15  4676  1792
  257  390.1109 481.5192   6402    66  4795  1607
  258  390.2150 481.5010   6416    14  4730  1686
  259  390.2745 481.5870   6376    40  4756  1620
  260  390.1138 481.5202   6333    43  5605   728
  261  390.1131 481.5212   6332     1  4780  1552
  262  390.2753 481.5871   6381    49  4816  1565
  263  390.2732 481.5853   6404    23  4705  1699
  264  390.3652 481.6341   6452    48  4734  1718
  265  390.2736 481.5873   6413    39  4675  1738
  266  390.3222 481.6794   6371    42  4746  1625
  267  390.2751 481.5862   6412    41  5639   773
  268  390.2754 481.5853   6356    56  4732  1624
  269  390.2132 481.5015   6348     8  4717  1631
  270  390.2748 481.5857   6388    40  4772  1616
  271  390.2752 481.5880   6421    33  5548   873
  272  390.2761 481.5871   6351    70  4728  1623
  273  390.0023 481.5032   6338    13  4701  1637
  274  390.2136 481.5017   6418    80  4818  1600
  275  390.2724 481.5880   6357    61  4730  1627
  276  390.2139 481.5009   6382    25  4693  1689
  277  390.2144 481.5001   6334    48  4654  1680
  278  390.2147 481.5018   6301    33  4685  1616
  279  390.1786 481.6087   6332    31  4699  1633
  280  390.1123 481.5205   6376    44  4689  1687
  281  390.2143 481.5033   6382     6  4656  1726
  282  390.1121 481.5210   6361    21  4735  1626
  283  390.1542 481.6172   6302    59  4742  1560
  284  390.0025 481.5021   6332    30  5548   784
  285  390.2133 481.5033   6360    28  4696  1664
  286  390.2125 481.5014   6301    59  4732  1569
  287  390.1793 481.6087   6361    60  4709  1652
  288  390.1167 481.6940   6288    73  4633  1655
  289  390.2228 481.7042   6348    60  4667  1681
  290  390.2577 481.5951   6176   172  4588  1588
  291  390.1552 481.6166   6269    93  4656  1613
  292  390.0033 481.5015   6269     0  4658  1611
  293  390.1549 481.6165   6308    39  4653  1655
  294  390.2149 481.5023   6353    45  4615  1738
  295  390.2409 481.6797   6331    22  5566   765
  296  390.2758 481.5872   6267    64  4634  1633
  297  390.2742 481.5875   6218    49  4673  1545
  298  390.2591 481.5934   6205    13  5563   642
  299  390.1131 481.5213   6224    19  4674  1550
  300  390.0033 481.5029   6268    44  5542   726
  301  390.3213 481.6795   6265     3  4736  1529
  302  390.1539 481.6167   6213    52  4620  1593
  303  390.2141 481.5020   6209     4  4628  1581
  304  390.1126 481.5197   6196    13  4659  1537
  305  390.2598 481.5933   6239    43  4648  1591
  306  390.2411 481.6790   6215    24  4648  1567
  307  390.2590 481.5943   6208     7  4627  1581
  308  390.1549 481.6169   6188    20  4675  1513
  309  390.2397 481.6805   6226    38  4649  1577
  310  390.0427 481.6001   6179    47  4636  1543
  311  390.2410 481.6811   6154    25  5540   614
  312  390.2588 481.5945   6180    26  4657  1523
  313  390.2155 481.5018   6190    10  4670  1520
  314  390.2147 481.5009   6205    15  4582  1623
  315  390.2142 481.5020   6242    37  4551  1691
  316  390.1121 481.5205   6191    51  4656  1535
  317  390.2148 481.5023   6226    35  5544   682
  318  390.4061 481.7408   6233     7  4571  1662
  319  390.2741 481.5889   6252    19  4568  1684
  320  390.2580 481.5944   6170    82  4597  1573
  321  390.1118 481.5201   6174     4  4624  1550
  322  390.3468 481.6528   6172     2  4589  1583
  323  390.1783 481.6078   6197    25  4612  1585
  324  390.1786 481.6087   6239    42  4657  1582
  325  390.2591 481.5938   6188    51  4611  1577
  326  390.0427 481.6020   6181     7  5541   640
  327  390.0429 481.6022   6170    11  4648  1522
  328  390.1781 481.6082   6220    50  4622  1598
  329  390.1553 481.6165   6224     4  4633  1591
  330  390.2594 481.5937   6179    45  4570  1609
  331  390.2582 481.5949   6152    27  5494   658
  332  390.1552 481.6162   6191    39  4630  1561
  333  390.0423 481.6013   6165    26  4626  1539
  334  390.2403 481.6796   6167     2  5509   658
  335  390.3455 481.6538   6214    47  5454   760
  336  390.2593 481.5955   6213     1  4642  1571
  337  390.4065 481.7381   6168    45  5536   632
  338  390.2221 481.7038   6142    26  4615  1527
  339  390.1539 481.6167   6103    39  4508  1595
  340  390.3200 481.6783   6185    82  5472   713
  341  390.4047 481.7413   6150    35  4610  1540
  342  390.2401 481.6809   6055    95  4588  1467
  343  390.2799 481.8778   6083    28  4680  1403
  344  390.0425 481.6020   6097    14  5434   663
  345  390.2398 481.6810   6126    29  4577  1549
  346  390.1545 481.6173   6046    80  4576  1470
  347  390.2590 481.5932   6103    57  4585  1518
  348  390.3460 481.6526   6133    30  4574  1559
  349  390.2103 481.7897   6087    46  4567  1520
  350  390.0430 481.6003   6101    14  4592  1509
  351  390.2089 481.7919   6090    11  5479   611
  352  390.2579 481.5953   6135    45  4553  1582
  353  390.4056 481.7401   6139     4  4532  1607
  354  390.2594 481.5940   6155    16  5453   702
  355  390.2188 481.9112   6053   102  4531  1522
  356  390.3463 481.6540   6050     3  5434   616
  357  390.3208 481.6794   6113    63  4542  1571
  358  390.3202 481.6796   6070    43  4554  1516
  359  390.4064 481.7410   6185   115  4537  1648
  360  390.4062 481.7412   6071   114  4533  1538
  361  390.4063 481.7404   6091    20  4527  1564
  362  390.1279 481.6677   6073    18  4538  1535
  363  390.1270 481.6671   6008    65  4474  1534
  364  390.3194 481.7603   6043    35  4496  1547
  365  390.1211 481.7210   6047     4  5444   603
  366  390.2188 481.9101   6069    22  4614  1455
  367  390.4060 481.7407   6042    27  4554  1488
  368  390.3441 481.6544   6025    17  5486   539
  369  390.2408 481.6798   6033     8  4480  1553
  370  390.0939 481.9069   6019    14  4523  1496
  371  390.1549 481.6176   6089    70  4552  1537
  372  390.2792 481.8791   6057    32  4500  1557
  373  390.3078 481.7704   6008    49  4524  1484
  374  390.2399 481.6798   5935    73  4533  1402
  375  390.0417 481.6022   6097   162  5354   743
  376  390.0906 481.7823   6012    85  4550  1462
  377  390.3217 481.6790   6041    29  4498  1543
  378  390.4060 481.7416   5977    64  4461  1516
  379  390.2093 481.7918   5990    13  4443  1547
  380  390.4052 481.7413   6005    15  4529  1476
  381  390.0030 481.7085   5986    19  5412   574
  382  390.1209 481.7206   6037    51  5400   637
  383  390.1556 481.6167   5971    66  4497  1474
  384  390.2219 481.7047   6052    81  5480   572
  385  390.3203 481.6797   6015    37  4470  1545
  386  390.1541 481.6174   5996    19  5423   573
  387  390.0886 481.7823   5999     3  5416   583
  388  390.1216 481.7208   5991     8  4534  1457
  389  390.3076 481.7685   6002    11  4492  1510
  390  390.2093 481.7911   6007     5  4436  1571
  391  390.2406 481.6799   6013     6  5388   625
  392  390.1217 481.7198   5943    70  4494  1449
  393  390.0893 481.7811   5979    36  4437  1542
  394  390.1276 481.6684   5958    21  4439  1519
  395  390.2930 481.9963   5982    24  5442   540
  396  390.2803 481.8786   5990     8  4488  1502
  397  390.3457 481.6526   5976    14  4467  1509
  398  390.2406 481.6802   5978     2  4437  1541
  399  390.2409 481.6797   5940    38  4439  1501
  400  390.0896 481.7816   5965    25  4538  1427
  401  390.0441 481.5995   5981    16  4470  1511
  402  390.2152 481.5030   5980     1  4428  1552
  403  390.3188 481.7600   5955    25  4458  1497
  404  390.2402 481.6812   5978    23  4492  1486
  405  390.0431 481.6018   5948    30  5394   554
  406  390.2795 481.8788   6025    77  4472  1553
  407  390.4062 481.7408   5957    68  4426  1531
  408  390.3073 481.7695   5922    35  4369  1553
  409  390.3442 481.6556   5906    16  4421  1485
  410  390.3196 481.7590   5974    68  5243   731
  411  390.1926 481.8074   5942    32  4387  1555
  412  390.4971 481.7867   5969    27  4386  1583
  413  390.4062 481.7414   6017    48  4384  1633
  414  390.2593 481.5946   5944    73  4369  1575
  415  390.2597 481.5923   5925    19  4342  1583
  416  390.1556 481.6164   5952    27  4466  1486
  417  390.2403 481.6802   5926    26  4436  1490
  418  390.0427 481.6020   6007    81  5315   692
  419  390.2586 481.5960   5972    35  4393  1579
  420  390.3203 481.6796   5964     8  5271   693
  421  390.2608 481.5935   5910    54  4391  1519
  422  390.1548 481.6167   6012   102  4399  1613
  423  390.3197 481.6787   6037    25  4447  1590
  424  390.2411 481.6794   5915   122  5320   595
  425  390.3191 481.7605   5924     9  4376  1548
  426  390.2585 481.5942   5891    33  5244   647
  427  390.0024 481.7099   5886     5  4381  1505
  428  390.2400 481.6807   5890     4  4340  1550
  429  390.4066 481.7414   5901    11  4387  1514
  430  390.3463 481.6552   5820    81  4365  1455
  431  390.3466 481.6541   5844    24  5245   599
  432  390.2096 481.7899   5828    16  4325  1503
  433  390.2099 481.7909   5830     2  4379  1451
  434  390.1555 481.6163   5852    22  4309  1543
  435  390.2090 481.7903   5801    51  5251   550
  436  390.2405 481.6809   5845    44  4385  1460
  437  390.3841 481.8451   5830    15  4380  1450
  438  390.0944 481.9065   5755    75  5314   441
  439  390.2094 481.7901   5821    66  4428  1393
  440  390.4057 481.7401   5877    56  4375  1502
  441  390.0899 481.7811   5858    19  4366  1492
  442  390.3448 481.6552   5872    14  4308  1564
  443  390.3207 481.6807   5880     8  4430  1450
  444  390.2186 481.9105   5834    46  4389  1445
  445  390.0894 481.7804   5843     9  5309   534
  446  390.2093 481.7907   5819    24  4325  1494
  447  390.0893 481.7815   5790    29  5270   520
  448  390.3329 481.8729   5852    62  4344  1508
  449  390.2921 481.9972   5807    45  4406  1401
  450  390.2187 481.9097   5847    40  4357  1490
  451  390.2096 481.7907   5769    78  4349  1420
  452  390.0940 481.9066   5841    72  5270   571
  453  390.0900 481.7813   5782    59  4305  1477
  454  390.2178 481.9115   5849    67  4275  1574
  455  390.0935 481.9074   5800    49  4312  1488
  456  390.0901 481.7805   5808     8  5258   550
  457  390.0893 481.7819   5754    54  4289  1465
  458  390.3449 481.6548   5842    88  4311  1531
  459  390.3460 481.6544   5831    11  4285  1546
  460  390.3846 481.8452   5828     3  4340  1488
  461  390.2415 481.6810   5748    80  4264  1484
  462  390.2095 481.7904   5729    19  4307  1422
  463  390.0435 481.6009   5876   147  4250  1626
  464  390.0896 481.7816   5741   135  5270   471
  465  390.4058 481.7413   5808    67  4354  1454
  466  390.3204 481.7603   5785    23  4264  1521
  467  390.2195 481.9101   5777     8  4263  1514
  468  390.2408 481.6800   5765    12  4295  1470
  469  390.2094 481.7909   5760     5  4291  1469
  470  390.4053 481.7406   5755     5  4263  1492
  471  390.3456 481.6558   5784    29  4328  1456
  472  390.4000 481.9578   5800    16  4254  1546
  473  390.3840 481.8461   5788    12  5247   541
  474  390.2408 481.6796   5774    14  4339  1435
  475  390.2800 481.8791   5789    15  4249  1540
  476  390.3444 481.6568   5808    19  4335  1473
  477  390.2196 481.9112   5733    75  4286  1447
  478  390.3209 481.7594   5767    34  5206   561
  479  390.2928 481.9971   5767     0  5297   470
  480  390.2192 481.9108   5724    43  4299  1425
  481  390.2102 481.7912   5687    37  4304  1383
  482  390.0898 481.7822   5741    54  4274  1467
  483  390.3914 481.5239   5705    36  4219  1486
  484  390.1929 481.8559   5752    47  5223   529
  485  390.2195 481.9111   5762    10  4182  1580
  486  390.3453 481.6556   5764     2  4170  1594
  487  390.0940 481.9074   5699    65  4304  1395
  488  390.3333 481.8731   5718    19  4285  1433
  489  390.2193 481.9111   5684    34  4218  1466
  490  390.0901 481.7822   5702    18  4255  1447
  491  390.2916 481.9970   5717    15  4196  1521
  492  390.0935 481.9066   5684    33  4203  1481
  493  390.2412 481.6806   5722    38  4246  1476
  494  390.4978 481.7265   5700    22  4282  1418
  495  390.3806 481.7611   5708     8  4281  1427
  496  390.1450 481.8071   5634    74  5218   416
  497  390.2510 481.7498   5617    17  4235  1382
  498  390.0926 481.9072   5629    12  4171  1458
  499  390.0949 481.9058   5657    28  5198   459
