# Supplementary material for: Maximum likelihood-based estimation of diffusion coefficient is quick and reliable method for analyzing estradiol actions on surface receptor movements
Source: Front Neuroinform. 2023 Mar 8;17:1005936. doi: 10.3389/fninf.2023.1005936 (PMC10031098; doi:10.3389/fninf.2023.1005936)
Supplement: Supplementary file 3 [file Data_Sheet_3.ZIP › 01-measured/01-E2_Ampa/100nME2/neurite/workstate_09neurit_0027.dat]

    0  275.6175 205.8476   7581     0  4368  3213
    1  275.3342 206.9531   7566    15  4572  2994
    2  275.1723 207.6285   7312   254  4763  2549
    3  275.0236 207.3191   6835   477  4945  1890
    4  275.9692 206.8724   8456  1621  5060  3396
    5  275.7267 207.3457   7465   991  6014  1451
    6  275.8704 207.3829   8191   726  4237  3954
    7  274.9091 206.9561   7088  1103  4585  2503
    8  275.5495 206.7029   7365   277  3940  3425
    9  275.3869 207.0883   7164   201  4658  2506
   10  275.2438 208.4662   7385   221  5191  2194
   11  274.8343 208.0201   7437    52  5518  1919
   12  275.2014 207.4837   7012   425  4627  2385
   13  274.5149 206.4008   6152   860  4557  1595
   14  274.0251 207.2563   6600   448  4268  2332
   15  273.9300 207.7190   7202   602  4745  2457
