# Supplementary material for: Maximum likelihood-based estimation of diffusion coefficient is quick and reliable method for analyzing estradiol actions on surface receptor movements
Source: Front Neuroinform. 2023 Mar 8;17:1005936. doi: 10.3389/fninf.2023.1005936 (PMC10031098; doi:10.3389/fninf.2023.1005936)
Supplement: Supplementary file 3 [file Data_Sheet_3.ZIP › 01-measured/01-E2_Ampa/100nME2/neurite/workstate_09neurit_0078.dat]

    4  58.3381 247.0308   7725     0  7411   314
    5  57.0250 247.6218   9064  1339  6511  2553
    6  58.4083 247.5876   7621  1443  5913  1708
    7  57.0395 247.4022   7106   515  6624   482
    8  55.5779 246.6625   9074  1968  6981  2093
    9  57.3531 246.1003   7750  1324  7346   404
   10  54.7265 247.8175   7546   204  6771   775
   11  58.7188 248.1610   9240  1694  7316  1924
   12  58.0599 247.4273   8858   382  7054  1804
   13  57.4665 246.8092   7352  1506  7011   341
   14  58.1328 246.4677   7598   246  6751   847
   15  57.7194 249.3168   7823   225  8195  -372
   16  56.2647 245.8425   7705   118  7059   646
   17  55.4520 245.6857   8510   805  6510  2000
   18  57.7259 247.2294   7753   757  7228   525
   19  56.4987 245.9214   7257   496  7098   159
   20  57.4654 246.0287   8531  1274  6288  2243
   21  57.2865 245.9991   6760  1771  6302   458
   22  57.9390 244.3848   7706   946  6497  1209
   23  58.6191 245.3463   7002   704  5230  1772
   24  58.7785 245.2783   8007  1005  6610  1397
   25  56.9994 247.0037   8525   518  7051  1474
   26  58.6236 247.5636   7014  1511  6385   629
   27  55.1438 246.8877   8006   992  7922    84
   28  57.8778 246.7192   8262   256  6595  1667
   29  58.5685 247.7985   7691   571  7409   282
   30  59.2391 248.8372   6834   857  6932   -98
   31  58.3458 246.6517   6975   141  6980    -5
   32  58.2610 247.1736   7165   190  7373  -208
   33  58.9480 247.6573   7625   460  8306  -681
   34  59.7178 247.1838   7206   419  7088   118
   35  60.0003 248.0000   7070   136  6816   254
   36  61.0020 246.8270   7371   301  6743   628
   37  60.5008 247.9984   8700  1329  8133   567
   38  59.7184 245.5860   7324  1376  7102   222
