# Supplementary material for: Maximum likelihood-based estimation of diffusion coefficient is quick and reliable method for analyzing estradiol actions on surface receptor movements
Source: Front Neuroinform. 2023 Mar 8;17:1005936. doi: 10.3389/fninf.2023.1005936 (PMC10031098; doi:10.3389/fninf.2023.1005936)
Supplement: Supplementary file 3 [file Data_Sheet_3.ZIP › 01-measured/01-E2_Ampa/100nME2/neurite/workstate_09neurit_0258.dat]

   21  272.5863 207.8841   6048     0  4228  1820
   22  272.4337 209.2271   6994   946  5144  1850
   23  272.9140 207.9691   7291   297  5640  1651
   24  275.3640 207.9844   7572   281  5333  2239
   25  272.5339 207.6427   6568  1004  4761  1807
   26  273.5601 207.3753   6870   302  4711  2159
   27  272.2284 207.7686   5461  1409  5201   260
   28  271.1885 207.5007   5707   246  5316   391
   29  273.4691 207.9967   6519   812  5291  1228
   30  273.7477 207.7455   5813   706  4586  1227
   31  272.1810 207.7722   5819     6  4285  1534
   32  272.3144 206.4471   5902    83  4219  1683
   33  272.3200 207.9581   6426   524  4734  1692
   34  272.0000 207.0000   5544   882  5196   348
   35  273.0567 208.7753   5645   101  5574    71
   36  272.7320 207.9999   5962   317  5186   776
   37  273.1257 207.7497   7101  1139  5372  1729
   38  276.0000 210.0000   7528   427  4606  2922
