# Supplementary material for: Maximum likelihood-based estimation of diffusion coefficient is quick and reliable method for analyzing estradiol actions on surface receptor movements
Source: Front Neuroinform. 2023 Mar 8;17:1005936. doi: 10.3389/fninf.2023.1005936 (PMC10031098; doi:10.3389/fninf.2023.1005936)
Supplement: Supplementary file 3 [file Data_Sheet_3.ZIP › 01-measured/01-E2_Ampa/100nME2/neurite/workstate_09neurit_0362.dat]

   34  262.6863 197.1602   5212     0  5015   197
   35  262.5532 197.7593   5350   138  4420   930
   36  261.2896 198.7098   5339    11  4286  1053
   37  260.7810 197.2466   6107   768  5560   547
   38  260.6674 198.4984   5096  1011  4271   825
   39  261.6992 197.1001   6232  1136  4886  1346
   40  261.4000 197.2002   4712  1520  5480  -768
   41  260.0730 198.0004   6213  1501  4272  1941
   42  260.0000 196.4994   4489  1724  6233 -1744
   43  261.1916 198.4272   5612  1123  4814   798
   44  262.9998 197.4006   5532    80  4953   579
   45  262.3005 195.2992   4744   788  4811   -67
   46  263.3322 196.0821   4665    79  4943  -278
   47  262.0004 196.6478   4650    15  4870  -220
