# Supplementary material for: Maximum likelihood-based estimation of diffusion coefficient is quick and reliable method for analyzing estradiol actions on surface receptor movements
Source: Front Neuroinform. 2023 Mar 8;17:1005936. doi: 10.3389/fninf.2023.1005936 (PMC10031098; doi:10.3389/fninf.2023.1005936)
Supplement: Supplementary file 3 [file Data_Sheet_3.ZIP › 01-measured/01-E2_Ampa/100nME2/neurite/workstate_09neurit_0609.dat]

   56  328.5029 188.0014   5303     0  3346  1957
   57  328.5003 187.9981   5574   271  3828  1746
   58  329.6001 187.7997   5492    82  3832  1660
   59  330.5717 189.2848   4846   646  3467  1379
   60  331.6655 187.0683   5332   486  3786  1546
   61  331.1821 188.2155   5672   340  3429  2243
   62  331.3001 188.0656   5974   302  3681  2293
   63  330.6886 187.9992   4993   981  3595  1398
   64  329.8471 187.6135   4972    21  3692  1280
   65  330.6934 188.5229   5349   377  3859  1490
   66  329.4868 188.2145   4774   575  3060  1714
   67  329.6645 187.5840   4766     8  3564  1202
   68  329.7494 187.7491   4936   170  4423   513
   69  329.3870 187.7216   4320   616  3097  1223
   70  329.7229 188.0006   4265    55  4041   224
   71  329.8473 188.3835   5371  1106  3842  1529
   72  330.3491 189.5879   4735   636  3563  1172
   73  329.5242 188.0819   4958   223  3414  1544
   74  329.3003 188.7998   4465   493  3265  1200
   75  329.7073 187.9989   4922   457  3859  1063
   76  329.7501 187.4377   4826    96  3804  1022
   77  328.5935 187.5924   5102   276  3689  1413
   78  329.2503 187.3328   4781   321  3327  1454
   79  329.1887 187.0462   4360   421  3683   677
   80  328.0004 188.5005   4456    96  3298  1158
   81  330.1279 187.5633   5421   965  3974  1447
