# Supplementary material for: Maximum likelihood-based estimation of diffusion coefficient is quick and reliable method for analyzing estradiol actions on surface receptor movements
Source: Front Neuroinform. 2023 Mar 8;17:1005936. doi: 10.3389/fninf.2023.1005936 (PMC10031098; doi:10.3389/fninf.2023.1005936)
Supplement: Supplementary file 3 [file Data_Sheet_3.ZIP › 01-measured/01-E2_Ampa/100nME2/neurite/workstate_09neurit_0719.dat]

   63  229.9988 221.2682   7835     0  4082  3753
   64  229.8687 219.5895   7455   380  3899  3556
   65  231.0013 219.6534   7204   251  4381  2823
   66  229.3259 220.4490   8085   881  4934  3151
   67  230.4713 221.1546   7832   253  4279  3553
   68  230.8310 219.8000   7461   371  4278  3183
   69  230.3806 221.9785   8755  1294  4563  4192
   70  228.6222 222.2307   9601   846  4690  4911
   71  230.5384 220.4047   7177  2424  3960  3217
   72  231.1507 219.3356   6753   424  3703  3050
   73  230.0689 219.9336   6969   216  4257  2712
   74  230.2556 220.1288   7883   914  4244  3639
   75  229.0454 222.6406   8530   647  5062  3468
   76  230.6542 219.4695   7442  1088  3937  3505
   77  230.2421 221.0397   7170   272  4461  2709
   78  230.0175 222.9473   7491   321  4041  3450
   79  229.3976 222.4715   7293   198  3959  3334
   80  228.5739 220.0768   7597   304  4586  3011
   81  232.5695 218.3785   6141  1456  4675  1466
   82  231.9679 218.5750   6604   463  4071  2533
   83  231.9115 219.0885   5841   763  4218  1623
   84  231.5998 219.5998   6709   868  4067  2642
   85  232.5487 219.4002   7707   998  4748  2959
   86  232.1399 218.7485   6960   747  4094  2866
   87  229.4462 219.8946   7822   862  3841  3981
   88  228.8671 221.8584   7808    14  4719  3089
   89  230.6711 220.0813   7082   726  3712  3370
   90  232.2439 219.5144   7243   161  4343  2900
