# Supplementary material for: Maximum likelihood-based estimation of diffusion coefficient is quick and reliable method for analyzing estradiol actions on surface receptor movements
Source: Front Neuroinform. 2023 Mar 8;17:1005936. doi: 10.3389/fninf.2023.1005936 (PMC10031098; doi:10.3389/fninf.2023.1005936)
Supplement: Supplementary file 3 [file Data_Sheet_3.ZIP › 01-measured/01-E2_Ampa/100nME2/neurite/workstate_09neurit_0735.dat]

   64  247.3152 226.8965   6234     0  6010   224
   65  244.9044 226.8062   6565   331  5268  1297
   66  244.6859 226.5322   7589  1024  5635  1954
   67  243.7670 227.2376   6276  1313  5532   744
   68  243.4231 227.1034   6871   595  4840  2031
   69  244.0001 226.8666   5920   951  6781  -861
   70  244.1657 226.4348   7625  1705  4850  2775
   71  242.2167 226.4971   6322  1303  5461   861
   72  243.9999 227.1751   6915   593  5334  1581
   73  244.1692 227.1700   7762   847  5897  1865
   74  245.1352 226.4674   6701  1061  5222  1479
   75  244.7831 225.9134   6094   607  4917  1177
   76  245.3323 226.8877   6172    78  4904  1268
   77  245.1251 227.1267   6488   316  5855   633
   78  244.9226 227.6132   6015   473  5102   913
   79  245.8425 225.8506   6625   610  4323  2302
