# Supplementary material for: Maximum likelihood-based estimation of diffusion coefficient is quick and reliable method for analyzing estradiol actions on surface receptor movements
Source: Front Neuroinform. 2023 Mar 8;17:1005936. doi: 10.3389/fninf.2023.1005936 (PMC10031098; doi:10.3389/fninf.2023.1005936)
Supplement: Supplementary file 3 [file Data_Sheet_3.ZIP › 01-measured/01-E2_Ampa/100nME2/neurite/workstate_09neurit_0800.dat]

   69  261.5758 196.0622   6627     0  6143   484
   70  261.3461 196.6555   5177  1450  6552 -1375
   71  261.2477 197.3739   5187    10  6112  -925
   72  261.3946 197.7810   5502   315  3992  1510
   73  261.9405 196.7280   5985   483  3511  2474
   74  261.2518 197.9727   5256   729  4159  1097
   75  261.5250 196.6184   5282    26  5033   249
   76  261.1792 197.4340   5215    67  5617  -402
   77  261.6065 197.2846   5019   196  4270   749
   78  260.8876 198.0032   5737   718  6214  -477
   79  261.6102 198.5067   5651    86  4343  1308
   80  261.5419 196.6891   5729    78  3792  1937
   81  261.9008 195.4886   5839   110  6182  -343
   82  262.4961 195.2342   6083   244  5258   825
   83  263.3307 193.3545   6113    30  4768  1345
   84  263.8005 194.7742   5377   736  4611   766
   85  262.4518 194.4133   5579   202  5488    91
   86  262.4019 195.7983   5942   363  6150  -208
   87  262.2654 194.9972   5952    10  4513  1439
   88  263.5575 193.3345   5283   669  5170   113
   89  263.8671 191.7844   5555   272  4236  1319
