# Supplementary material for: Maximum likelihood-based estimation of diffusion coefficient is quick and reliable method for analyzing estradiol actions on surface receptor movements
Source: Front Neuroinform. 2023 Mar 8;17:1005936. doi: 10.3389/fninf.2023.1005936 (PMC10031098; doi:10.3389/fninf.2023.1005936)
Supplement: Supplementary file 3 [file Data_Sheet_3.ZIP › 01-measured/01-E2_Ampa/100nME2/neurite/workstate_09neurit_0818.dat]

   71  77.6671 249.6660   9061     0  6587  2474
   72  76.6003 248.4960  10383  1322  8921  1462
   73  76.4188 248.1302  10332    51  8258  2074
   74  76.4336 249.0597   8841  1491  7084  1757
   75  74.9105 247.7708   9848  1007  6783  3065
   76  76.0240 248.6175  10540   692  6224  4316
   77  77.9001 248.3768  10136   404  7941  2195
   78  79.1394 248.0702  11796  1660  8018  3778
   79  75.3735 247.5998  11360   436  8643  2717
   80  77.2263 248.6110   9885  1475  6613  3272
   81  76.6354 249.1310   9911    26  6703  3208
   82  75.5321 248.5247  10711   800  6764  3947
   83  76.8879 248.9541  10009   702  6789  3220
   84  78.4017 249.0001   9230   779  7226  2004
   85  78.8780 248.7273   8646   584  7488  1158
   86  76.3545 248.5677   9064   418  6571  2493
   87  74.7772 247.1763   8970    94  7737  1233
   88  75.7759 250.0317   9061    91  6240  2821
   89  72.5446 246.8205  10717  1656 10227   490
   90  71.9036 247.8088   8693  2024  5863  2830
   91  71.9645 248.8137   9191   498  5945  3246
   92  72.7812 248.1740  10483  1292  7128  3355
   93  73.9426 249.5016   7601  2882  6238  1363
