# Supplementary material for: Maximum likelihood-based estimation of diffusion coefficient is quick and reliable method for analyzing estradiol actions on surface receptor movements
Source: Front Neuroinform. 2023 Mar 8;17:1005936. doi: 10.3389/fninf.2023.1005936 (PMC10031098; doi:10.3389/fninf.2023.1005936)
Supplement: Supplementary file 3 [file Data_Sheet_3.ZIP › 01-measured/01-E2_Ampa/100nME2/neurite/workstate_09neurit_0900.dat]

   88  349.7779 169.1107   5029     0  3919  1110
   89  351.0835 168.1671   4562   467  3711   851
   90  350.7142 167.8928   4979   417  3357  1622
   91  349.9384 168.6661   5422   443  3560  1862
   92  351.7502 170.2499   4912   510  2839  2073
   93  350.7583 169.8794   4947    35  3224  1723
   94  350.6155 169.1606   4870    77  3528  1342
   95  351.1912 169.0459   4248   622  3761   487
   96  351.1614 169.5175   4975   727  4263   712
   97  351.1033 170.4815   4639   336  3374  1265
   98  350.5616 171.0427   6092  1453  3345  2747
   99  350.5045 169.1863   5176   916  3540  1636
  100  350.1866 170.5002   5141    35  2840  2301
  101  351.2499 169.2509   4147   994  3487   660
  102  351.3707 168.4071   5121   974  3465  1656
