# Supplementary material for: Maximum likelihood-based estimation of diffusion coefficient is quick and reliable method for analyzing estradiol actions on surface receptor movements
Source: Front Neuroinform. 2023 Mar 8;17:1005936. doi: 10.3389/fninf.2023.1005936 (PMC10031098; doi:10.3389/fninf.2023.1005936)
Supplement: Supplementary file 3 [file Data_Sheet_3.ZIP › 01-measured/01-E2_Ampa/100nME2/neurite/workstate_09neurit_1023.dat]

   88  319.3288 194.0715   4986     0  3921  1065
   89  318.4380 196.0629   4856   130  3479  1377
   90  318.0973 194.5477   5096   240  3557  1539
   91  315.0000 194.0000   5353   257  4197  1156
   92  318.8000 195.5005   4912   441  3603  1309
   93  317.2780 195.0883   4823    89  3692  1131
   94  316.5981 194.6499   5817   994  3427  2390
   95  317.2486 194.5401   5278   539  3659  1619
   96  316.6190 194.4200   4797   481  3822   975
   97  316.7236 195.3872   4886    89  3485  1401
   98  317.2758 196.0251   6791  1905  4596  2195
   99  316.0022 196.3217   4958  1833  3783  1175
  100  314.6812 194.4504   4607   351  3780   827
  101  313.6531 195.3457   5094   487  3102  1992
  102  313.4986 194.7769   4472   622  3361  1111
  103  313.8807 195.1539   5253   781  4489   764
  104  315.0010 194.5001   5466   213  3710  1756
  105  314.0034 195.0045   6039   573  4390  1649
  106  315.2197 194.7534   6058    19  3652  2406
  107  315.9021 194.2243   4758  1300  3625  1133
  108  315.0012 193.9976   6240  1482  3612  2628
  109  316.8742 193.2503   4324  1916  4441  -117
