# Supplementary material for: Maximum likelihood-based estimation of diffusion coefficient is quick and reliable method for analyzing estradiol actions on surface receptor movements
Source: Front Neuroinform. 2023 Mar 8;17:1005936. doi: 10.3389/fninf.2023.1005936 (PMC10031098; doi:10.3389/fninf.2023.1005936)
Supplement: Supplementary file 3 [file Data_Sheet_3.ZIP › 01-measured/01-E2_Ampa/100nME2/neurite/workstate_09neurit_1040.dat]

   89  353.8326 184.5273   6642     0  3701  2941
   90  354.0969 184.0966   5873   769  3691  2182
   91  350.6105 184.0792   8263  2390  3278  4985
   92  354.7631 184.8371   6358  1905  2736  3622
   93  354.6971 185.2195   5752   606  3906  1846
   94  352.8363 184.7101   5448   304  2959  2489
   95  354.8333 185.1667   5117   331  3457  1660
   96  354.9416 184.8908   5494   377  4145  1349
   97  353.1535 185.6181   5256   238  3214  2042
   98  353.9991 185.4997   6244   988  3400  2844
   99  354.3760 185.7231   5435   809  3298  2137
  100  355.4023 185.4096   6534  1099  2996  3538
  101  352.7961 184.6883   7253   719  3106  4147
  102  354.6465 186.4793   5181  2072  3246  1935
  103  353.7492 186.4174   5431   250  3268  2163
  104  354.0997 186.0997   4986   445  3360  1626
