# Supplementary material for: Maximum likelihood-based estimation of diffusion coefficient is quick and reliable method for analyzing estradiol actions on surface receptor movements
Source: Front Neuroinform. 2023 Mar 8;17:1005936. doi: 10.3389/fninf.2023.1005936 (PMC10031098; doi:10.3389/fninf.2023.1005936)
Supplement: Supplementary file 3 [file Data_Sheet_3.ZIP › 01-measured/01-E2_Ampa/100nME2/neurite/workstate_09neurit_1133.dat]

   98  327.4194 188.1050   4506     0  3393  1113
   99  326.3156 188.5784   4231   275  3211  1020
  100  328.1455 187.8593   4881   650  3806  1075
  101  328.6006 187.7999   4082   799  2959  1123
  102  328.5008 187.4998   4239   157  3350   889
  103  328.4647 188.3575   5067   828  3527  1540
  104  329.4448 187.2228   4611   456  4285   326
  105  329.3329 187.8885   4738   127  3399  1339
  106  328.9060 187.0438   4932   194  3727  1205
  107  330.5675 188.6755   4805   127  3568  1237
  108  329.7383 188.7978   5029   224  3438  1591
  109  329.5710 188.3804   4417   612  3650   767
  110  330.6390 189.5673   5588  1171  3511  2077
  111  330.8577 189.9286   4848   740  3069  1779
  112  329.7215 189.6056   5169   321  3811  1358
  113  331.0004 188.0008   5365   196  3658  1707
  114  331.3650 189.0897   4268  1097  3929   339
