# Supplementary material for: Maximum likelihood-based estimation of diffusion coefficient is quick and reliable method for analyzing estradiol actions on surface receptor movements
Source: Front Neuroinform. 2023 Mar 8;17:1005936. doi: 10.3389/fninf.2023.1005936 (PMC10031098; doi:10.3389/fninf.2023.1005936)
Supplement: Supplementary file 3 [file Data_Sheet_3.ZIP › 01-measured/01-E2_Ampa/100nME2/neurite/workstate_09neurit_1137.dat]

  104  56.0112 246.9536   8914     0  6195  2719
  105  55.7170 246.7646   8312   602  7110  1202
  106  55.8938 247.6894  10017  1705  8108  1909
  107  55.3729 247.9044   8519  1498  7132  1387
  108  55.0905 246.4544   7059  1460  6872   187
  109  55.5433 247.7415   7723   664  7043   680
  110  55.4535 248.0803   7645    78  5110  2535
  111  54.9203 248.4510   8226   581  6422  1804
  112  54.1836 246.7899   8345   119  6731  1614
  113  55.1515 246.4268   7388   957  6811   577
  114  55.4243 246.7529   7526   138  7326   200
  115  55.5483 246.0645   8720  1194  7172  1548
  116  54.0000 247.0000   7075  1645  7200  -125
  117  54.9594 246.6250   8484  1409  7948   536
  118  55.1346 245.7998   7052  1432  7245  -193
  119  57.3338 246.7516   7841   789  7506   335
