# Supplementary material for: Maximum likelihood-based estimation of diffusion coefficient is quick and reliable method for analyzing estradiol actions on surface receptor movements
Source: Front Neuroinform. 2023 Mar 8;17:1005936. doi: 10.3389/fninf.2023.1005936 (PMC10031098; doi:10.3389/fninf.2023.1005936)
Supplement: Supplementary file 3 [file Data_Sheet_3.ZIP › 01-measured/01-E2_Ampa/100nME2/neurite/workstate_09neurit_1198.dat]

  105  108.5140 250.4040   8452     0  7299  1153
  106  111.6474 251.1776   9340   888  6916  2424
  107  108.5021 248.2963   8423   917  6632  1791
  108  107.2751 249.0671   7981   442  7381   600
  109  109.4682 249.4052   7736   245  6175  1561
  110  109.8539 250.1450   9044  1308  5486  3558
  111  109.3814 250.3801   8137   907  7150   987
  112  110.3841 250.4726   8213    76  7057  1156
  113  110.8550 250.1416   8361   148  5803  2558
  114  110.0557 250.1346   8854   493  6577  2277
  115  110.8563 250.1135   9546   692  6992  2554
  116  110.6075 250.1147   9639    93  7236  2403
  117  111.6500 249.9130  10232   593  8055  2177
  118  110.4246 249.7744   8447  1785  6193  2254
  119  111.2368 250.7048   9245   798  6775  2470
  120  110.9133 250.3802   9175    70  6756  2419
  121  110.2005 249.3201  10322  1147  7438  2884
  122  110.4281 248.7099   7851  2471  7143   708
  123  110.7076 248.4548   8543   692  6174  2369
  124  109.7148 249.2555   7716   827  6594  1122
  125  111.2470 249.6417   9672  1956  7565  2107
  126  110.7491 250.2554   9473   199  6899  2574
  127  110.3068 250.8642   8642   831  8586    56
  128  110.1060 249.1525   8834   192  6778  2056
  129  110.0774 248.9440   8858    24  5777  3081
  130  111.2650 251.2837   9790   932  8600  1190
  131  110.3476 248.8773   9109   681  7307  1802
  132  110.7980 249.5666   8808   301  6505  2303
  133  110.9046 249.8549   9849  1041  7265  2584
  134  109.2229 249.8900   8553  1296  8215   338
  135  113.0797 251.7411   8693   140  7060  1633
  136  112.3519 250.4624   8506   187  6148  2358
  137  109.4160 252.2931   7651   855  7106   545
  138  110.5004 251.0000   7680    29  6514  1166
  139  107.8597 250.6600   9098  1418  8075  1023
  140  106.9991 248.0016   7602  1496  7754  -152
