# Supplementary material for: Maximum likelihood-based estimation of diffusion coefficient is quick and reliable method for analyzing estradiol actions on surface receptor movements
Source: Front Neuroinform. 2023 Mar 8;17:1005936. doi: 10.3389/fninf.2023.1005936 (PMC10031098; doi:10.3389/fninf.2023.1005936)
Supplement: Supplementary file 3 [file Data_Sheet_3.ZIP › 01-measured/01-E2_Ampa/100nME2/neurite/workstate_09neurit_1215.dat]

  106  235.2979 219.3984   6932     0  4369  2563
  107  234.9636 217.2556   6361   571  4393  1968
  108  232.7628 219.9247   6247   114  3842  2405
  109  232.1822 218.9128   7744  1497  4914  2830
  110  234.0490 218.9297   7783    39  4426  3357
  111  232.7516 219.0696   8742   959  3527  5215
  112  233.7834 219.2952   8038   704  3942  4096
  113  233.5011 218.8348   7425   613  4487  2938
  114  232.6643 218.8982   8130   705  4339  3791
  115  230.4652 220.9654   7558   572  4214  3344
  116  231.7984 220.4473   6856   702  3975  2881
  117  230.6239 223.5253   8409  1553  4953  3456
  118  229.9872 223.5062   8427    18  4728  3699
  119  231.0424 220.7477   7394  1033  3874  3520
  120  230.9955 222.9696   7453    59  5498  1955
  121  231.1968 221.7065   8691  1238  4269  4422
  122  231.0733 222.5888   6906  1785  4864  2042
  123  232.0289 220.2090   6421   485  4551  1870
  124  231.0031 220.7310   7503  1082  3921  3582
  125  232.3372 220.2722   7657   154  3659  3998
  126  230.8822 220.4985   7290   367  4446  2844
  127  231.6986 219.9322   7580   290  4862  2718
  128  232.1387 220.0305   7003   577  4632  2371
  129  231.1820 220.0528   8148  1145  4232  3916
  130  231.6998 218.9525   7986   162  4089  3897
  131  231.1808 219.4291   7262   724  5351  1911
  132  230.0122 222.0240   8017   755  4921  3096
  133  233.0862 219.4646   7337   680  4352  2985
  134  233.1578 220.0785   7213   124  4696  2517
  135  233.3752 223.4952  10425  3212  4626  5799
  136  233.0759 218.8009   7267  3158  4388  2879
  137  234.0740 218.2896   8154   887  4467  3687
  138  232.8627 218.7309   6564  1590  3436  3128
  139  234.0212 219.8186   7476   912  5316  2160
  140  233.1183 219.2584   7547    71  3494  4053
  141  233.9942 218.4911   6417  1130  4193  2224
  142  232.9123 220.3030   7503  1086  4073  3430
  143  232.5069 220.0001   7049   454  4038  3011
