# Supplementary material for: Maximum likelihood-based estimation of diffusion coefficient is quick and reliable method for analyzing estradiol actions on surface receptor movements
Source: Front Neuroinform. 2023 Mar 8;17:1005936. doi: 10.3389/fninf.2023.1005936 (PMC10031098; doi:10.3389/fninf.2023.1005936)
Supplement: Supplementary file 3 [file Data_Sheet_3.ZIP › 01-measured/01-E2_Ampa/100nME2/neurite/workstate_09neurit_1330.dat]

  116  354.4449 186.1832   5656     0  3642  2014
  117  353.1465 186.2091   6179   523  3389  2790
  118  354.3839 186.3847   5311   868  3278  2033
  119  355.1354 185.9992   5284    27  3763  1521
  120  353.5440 186.1651   6167   883  3561  2606
  121  353.7776 185.5559   6228    61  3949  2279
  122  352.5000 186.0000   5655   573  3304  2351
  123  353.5004 186.0000   4486  1169  4489    -3
  124  357.2191 185.8898   5433   947  3114  2319
  125  354.3249 185.2564   6707  1274  3939  2768
  126  354.0397 185.9161   5666  1041  3301  2365
  127  355.1662 185.9168   5135   531  3332  1803
  128  354.4989 185.1649   5224    89  2975  2249
  129  354.9759 186.6932   6303  1079  5022  1281
  130  355.1794 185.0720   5308   995  3336  1972
  131  357.0011 185.7506   5138   170  3162  1976
