# Supplementary material for: Maximum likelihood-based estimation of diffusion coefficient is quick and reliable method for analyzing estradiol actions on surface receptor movements
Source: Front Neuroinform. 2023 Mar 8;17:1005936. doi: 10.3389/fninf.2023.1005936 (PMC10031098; doi:10.3389/fninf.2023.1005936)
Supplement: Supplementary file 3 [file Data_Sheet_3.ZIP › 01-measured/01-E2_Ampa/100nME2/neurite/workstate_09neurit_1380.dat]

  120  330.5590 187.9194   5146     0  3699  1447
  121  332.3789 188.7560   5563   417  3903  1660
  122  332.1726 188.8966   4574   989  3302  1272
  123  332.0000 188.2146   5132   558  3683  1449
  124  332.4147 189.5287   5453   321  3505  1948
  125  330.7434 187.9014   4843   610  3809  1034
  126  332.5881 189.0670   4934    91  4129   805
  127  332.0911 188.2724   4748   186  3143  1605
  128  332.3996 188.9677   5583   835  3695  1888
  129  332.1905 188.2869   4438  1145  3974   464
  130  332.7843 188.6064   4380    58  3893   487
  131  331.7513 188.6004   4680   300  4006   674
  132  332.3065 189.2694   4879   199  3307  1572
  133  331.7667 188.5882   4592   287  3210  1382
  134  331.7362 189.1576   5072   480  3417  1655
  135  331.5620 189.2510   5155    83  3621  1534
  136  331.6979 190.3760   6005   850  4042  1963
  137  331.0871 188.7812   4637  1368  3968   669
  138  332.5702 187.8566   4931   294  3278  1653
  139  332.5785 188.4491   5158   227  3043  2115
  140  332.7549 187.9992   5993   835  3611  2382
  141  335.7558 188.5295   5423   570  3009  2414
  142  334.0023 188.4139   6020   597  3162  2858
  143  332.7358 189.7893   5579   441  4654   925
  144  334.8222 189.1754   5102   477  3496  1606
  145  335.0465 189.4089   4885   217  3443  1442
  146  334.7390 189.1565   5688   803  3622  2066
  147  334.1742 189.0022   4813   875  3738  1075
  148  335.4797 189.4693   5713   900  3743  1970
  149  336.0007 189.0012   5859   146  4107  1752
  150  334.2330 189.9995   5858     1  3980  1878
  151  335.3428 190.3464   4942   916  3529  1413
  152  334.8370 190.0427   5215   273  3918  1297
  153  334.4288 189.0973   4773   442  3506  1267
  154  334.8604 190.2212   5309   536  4594   715
  155  334.4160 190.2752   4742   567  3464  1278
  156  334.3476 189.7735   5353   611  2877  2476
  157  333.3113 189.6859   4716   637  3240  1476
  158  334.1475 189.6214   5370   654  3918  1452
  159  334.5840 190.3331   4430   940  3784   646
  160  334.0013 189.5628   5596  1166  3137  2459
  161  335.0704 190.4625   6003   407  3714  2289
  162  333.8339 190.0977   5722   281  3795  1927
  163  334.5274 190.4464   5229   493  3633  1596
  164  333.8634 189.7055   4878   351  3444  1434
  165  334.4295 191.9419   5814   936  3512  2302
  166  334.5618 189.8691   5691   123  4269  1422
  167  333.6971 188.3937   5795   104  3579  2216
  168  334.4813 188.7490   6471   676  3836  2635
  169  334.1707 188.6212   4879  1592  3257  1622
  170  334.5275 189.2365   6643  1764  3728  2915
  171  334.8099 189.2655   4787  1856  3109  1678
  172  334.5453 188.9019   5297   510  4756   541
  173  335.1386 189.3908   5436   139  3451  1985
  174  334.0029 189.5310   5765   329  3719  2046
  175  334.2243 189.7035   5589   176  3230  2359
  176  334.9117 189.4567   5484   105  3796  1688
  177  334.1349 189.4052   5889   405  3524  2365
  178  334.1321 188.7772   5909    20  4287  1622
  179  334.0264 189.5514   4935   974  2828  2107
  180  333.7553 188.7500   5373   438  3819  1554
  181  334.8942 189.3665   5571   198  4063  1508
  182  335.9768 189.3343   6337   766  3528  2809
  183  335.8448 188.1365   5655   682  4050  1605
  184  335.8853 190.0280   4474  1181  4380    94
  185  334.6779 189.7401   4216   258  3571   645
  186  334.6693 188.9597   4875   659  3933   942
  187  335.3676 189.3727   5327   452  3672  1655
  188  334.3367 189.3246   6734  1407  3534  3200
  189  333.4547 189.7374   5815   919  3347  2468
  190  334.3980 189.6853   5266   549  3999  1267
  191  334.3615 190.6972   5688   422  3673  2015
  192  331.8003 189.3994   4695   993  3471  1224
