# Supplementary material for: Maximum likelihood-based estimation of diffusion coefficient is quick and reliable method for analyzing estradiol actions on surface receptor movements
Source: Front Neuroinform. 2023 Mar 8;17:1005936. doi: 10.3389/fninf.2023.1005936 (PMC10031098; doi:10.3389/fninf.2023.1005936)
Supplement: Supplementary file 3 [file Data_Sheet_3.ZIP › 01-measured/01-E2_Ampa/100nME2/neurite/workstate_09neurit_1392.dat]

  121  279.0486 209.2855   7162     0  5212  1950
  122  280.2833 207.6522   7333   171  4672  2661
  123  280.3347 207.6965   6496   837  4842  1654
  124  279.9397 206.9957   6802   306  4664  2138
  125  279.1863 207.5678   7968  1166  4540  3428
  126  278.4127 207.4568   7542   426  4825  2717
  127  280.4126 209.3185   7535     7  5723  1812
  128  279.8988 208.1032   7906   371  5240  2666
  129  275.3284 209.0045   7486   420  4812  2674
  130  279.9067 207.0938   6633   853  3477  3156
  131  279.1594 208.9358   7474   841  5047  2427
  132  275.1213 208.7848   6699   775  5167  1532
  133  277.2570 209.1976   8046  1347  4480  3566
  134  278.9321 209.5229   6914  1132  4820  2094
  135  276.7256 209.1791   7218   304  5259  1959
  136  274.5177 208.8078   6218  1000  4993  1225
  137  278.7719 208.6240   6878   660  4642  2236
  138  279.6370 207.8193   7641   763  5211  2430
  139  278.9100 207.7412   8008   367  4261  3747
  140  277.2657 209.0344   6496  1512  4201  2295
  141  278.6591 210.0858   7829  1333  5344  2485
  142  275.0747 209.2327   6962   867  4978  1984
  143  274.2256 209.3178   6962     0  3823  3139
  144  274.2786 208.9310   8372  1410  4574  3798
  145  272.9649 209.8734   6043  2329  5186   857
  146  269.8741 209.8752   5636   407  5924  -288
