# Supplementary material for: Maximum likelihood-based estimation of diffusion coefficient is quick and reliable method for analyzing estradiol actions on surface receptor movements
Source: Front Neuroinform. 2023 Mar 8;17:1005936. doi: 10.3389/fninf.2023.1005936 (PMC10031098; doi:10.3389/fninf.2023.1005936)
Supplement: Supplementary file 3 [file Data_Sheet_3.ZIP › 01-measured/01-E2_Ampa/100nME2/neurite/workstate_09neurit_1688.dat]

  145  233.2782 219.5925   8297     0  4417  3880
  146  232.1866 221.3325   8220    77  4447  3773
  147  233.8162 220.7875   7280   940  4381  2899
  148  233.0302 220.3546   7010   270  4401  2609
  149  232.7594 220.2320   6465   545  4427  2038
  150  233.5550 219.8339   7578  1113  4298  3280
  151  234.0564 219.8638   6984   594  4357  2627
  152  233.2167 220.4178   7613   629  4806  2807
  153  233.9948 219.5860   7426   187  3683  3743
  154  233.0136 219.6251   8247   821  5198  3049
  155  234.6807 219.4338   8135   112  3893  4242
  156  234.6222 219.1785   8020   115  4001  4019
  157  233.9992 217.5898   7767   253  4241  3526
  158  233.6336 218.8535   7616   151  4399  3217
  159  233.6846 219.3466   7128   488  4455  2673
  160  233.6087 219.8095   7149    21  4096  3053
  161  233.7068 219.2165   6888   261  4118  2770
  162  234.1233 219.4228   7721   833  4220  3501
  163  233.3582 219.1146   6664  1057  3889  2775
  164  233.8270 218.1293   7589   925  4038  3551
  165  233.9848 218.1845   7325   264  4435  2890
  166  233.1311 219.2227   7869   544  4281  3588
  167  234.2698 218.5613   7470   399  4361  3109
  168  233.6274 218.8965   7249   221  4216  3033
  169  234.1501 218.4830   7701   452  4160  3541
  170  233.3134 222.8792   8997  1296  5104  3893
  171  233.5694 218.6136   8045   952  4697  3348
  172  234.5682 219.2731   7505   540  3813  3692
  173  234.1765 219.5580   7421    84  4841  2580
  174  233.9630 219.1974   7704   283  4664  3040
  175  233.2489 219.5430   7467   237  5019  2448
  176  232.6457 218.8857   6500   967  4825  1675
  177  233.4363 219.7358   6973   473  4174  2799
  178  233.4289 220.8425   6960    13  4819  2141
  179  232.8878 222.6473   9170  2210  4781  4389
  180  234.1739 219.3251   8028  1142  4010  4018
  181  232.4553 221.0686   7652   376  4170  3482
  182  230.4958 222.4280  10422  2770  4663  5759
  183  232.9361 220.5637   7806  2616  4268  3538
  184  231.6881 223.3373   8660   854  5335  3325
  185  228.8442 224.3458   8013   647  4504  3509
  186  230.5027 222.4294   7454   559  4736  2718
