# Supplementary material for: Maximum likelihood-based estimation of diffusion coefficient is quick and reliable method for analyzing estradiol actions on surface receptor movements
Source: Front Neuroinform. 2023 Mar 8;17:1005936. doi: 10.3389/fninf.2023.1005936 (PMC10031098; doi:10.3389/fninf.2023.1005936)
Supplement: Supplementary file 3 [file Data_Sheet_3.ZIP › 01-measured/01-E2_Ampa/100nME2/neurite/workstate_09neurit_1730.dat]

  149  309.4991 198.9975   4774     0  3333  1441
  150  309.5007 195.0003   5008   234  3421  1587
  151  308.3170 195.8259   5380   372  3848  1532
  152  308.0487 196.7132   5177   203  4139  1038
  153  310.9967 195.3328   5267    90  4385   882
  154  309.2296 197.5716   5603   336  3533  2070
  155  309.6819 198.4098   5664    61  3833  1831
  156  307.4013 197.5999   4337  1327  3513   824
  157  308.1242 197.6697   4665   328  3795   870
  158  307.1669 197.8329   5124   459  3633  1491
  159  306.2856 197.1431   4432   692  3453   979
  160  307.8007 197.5006   4526    94  3583   943
  161  308.7582 196.4823   5320   794  3951  1369
  162  306.6156 197.6139   4670   650  3815   855
  163  308.6184 198.4307   5120   450  3758  1362
  164  308.4998 196.5001   5313   193  4104  1209
  165  307.4995 197.4998   5286    27  3820  1466
  166  305.3334 198.3334   5407   121  4281  1126
