# Supplementary material for: Maximum likelihood-based estimation of diffusion coefficient is quick and reliable method for analyzing estradiol actions on surface receptor movements
Source: Front Neuroinform. 2023 Mar 8;17:1005936. doi: 10.3389/fninf.2023.1005936 (PMC10031098; doi:10.3389/fninf.2023.1005936)
Supplement: Supplementary file 3 [file Data_Sheet_3.ZIP › 01-measured/01-E2_Ampa/100nME2/neurite/workstate_09neurit_1747.dat]

  154  231.5001 230.6673   6872     0  5877   995
  155  232.7642 230.9988   6659   213  6628    31
  156  231.1375 229.4141   7645   986  6011  1634
  157  231.4973 228.9941   7386   259  4803  2583
  158  233.4026 230.4561   7263   123  6274   989
  159  231.9695 229.3765   8109   846  6846  1263
  160  232.1777 229.1112   6587  1522  5824   763
  161  233.0269 229.6553   6273   314  5215  1058
  162  233.1734 229.6844   7371  1098  5478  1893
  163  234.1776 229.3914   5874  1497  6079  -205
  164  232.1041 228.1446   7603  1729  5332  2271
  165  234.3072 229.7777   7593    10  5933  1660
  166  233.9070 229.8654   6844   749  6521   323
  167  233.9985 228.4991   7260   416  5883  1377
  168  231.4992 229.5002   6598   662  6014   584
  169  234.0498 229.1582   6903   305  6846    57
