# Supplementary material for: Maximum likelihood-based estimation of diffusion coefficient is quick and reliable method for analyzing estradiol actions on surface receptor movements
Source: Front Neuroinform. 2023 Mar 8;17:1005936. doi: 10.3389/fninf.2023.1005936 (PMC10031098; doi:10.3389/fninf.2023.1005936)
Supplement: Supplementary file 3 [file Data_Sheet_3.ZIP › 01-measured/01-E2_Ampa/100nME2/neurite/workstate_09neurit_1867.dat]

  173  75.2110 248.4492  11094     0  9936  1158
  174  75.7682 249.2021  10091  1003  6475  3616
  175  77.0402 248.1698   9088  1003  7837  1251
  176  77.2154 248.8582  11032  1944  9490  1542
  177  78.7956 248.9783   9851  1181  6800  3051
  178  78.4884 249.1404   9374   477  6442  2932
  179  73.8354 248.7700  10045   671  7183  2862
  180  75.5432 249.3155   8308  1737  6784  1524
  181  75.7077 248.0373   9096   788  7053  2043
  182  75.9057 248.7662   9191    95  6289  2902
  183  75.0188 249.6242   9426   235  7529  1897
  184  76.0476 249.2848   9481    55  6926  2555
  185  76.3335 249.3138  11256  1775  7661  3595
  186  74.6773 248.9540  10360   896  7330  3030
  187  75.0801 249.5152   9737   623  5910  3827
  188  74.4948 249.4977  10691   954  6776  3915
  189  75.1974 249.4271  10703    12  6232  4471
  190  75.0902 249.1449   9698  1005  6943  2755
  191  75.7111 248.0229   9381   317  6840  2541
  192  75.6752 249.4504   9758   377  6807  2951
  193  75.5265 248.6332  10071   313  7517  2554
  194  75.3908 248.0826   9168   903  6514  2654
  195  75.7914 249.2320   9629   461  5884  3745
  196  76.3384 250.0196   9226   403  7716  1510
  197  76.8191 248.9613  10824  1598  7409  3415
  198  75.4598 249.8404   9569  1255  6654  2915
  199  75.6206 248.6196  10681  1112  8437  2244
  200  75.0659 247.9171   9237  1444  7788  1449
  201  75.8355 249.1208   8470   767  6808  1662
  202  74.8514 248.7359   8596   126  6518  2078
  203  78.1243 250.6078   9937  1341  7755  2182
  204  78.0017 248.5021   7978  1959  6867  1111
  205  78.4624 249.4884   7657   321  7210   447
  206  79.9399 249.1421   8783  1126  6094  2689
  207  78.6593 247.8237   9791  1008  8476  1315
  208  79.6695 249.4228   8251  1540  6637  1614
  209  80.1708 247.1708   8451   200  7367  1084
  210  81.1335 248.7995   8739   288  8426   313
  211  80.4996 249.7523   8308   431  7173  1135
