# Supplementary material for: Maximum likelihood-based estimation of diffusion coefficient is quick and reliable method for analyzing estradiol actions on surface receptor movements
Source: Front Neuroinform. 2023 Mar 8;17:1005936. doi: 10.3389/fninf.2023.1005936 (PMC10031098; doi:10.3389/fninf.2023.1005936)
Supplement: Supplementary file 3 [file Data_Sheet_3.ZIP › 01-measured/01-E2_Ampa/100nME2/neurite/workstate_09neurit_2276.dat]

  200  271.4991 209.9988   5737     0  5102   635
  201  270.7673 209.2297   6798  1061  5578  1220
  202  270.6962 208.9092   5664  1134  4441  1223
  203  270.1890 207.8139   6993  1329  4636  2357
  204  271.8036 208.5644   7302   309  4924  2378
  205  271.0652 208.5487   5911  1391  5200   711
  206  271.1230 208.9980   5999    88  5359   640
  207  271.7479 208.7495   5953    46  4917  1036
  208  270.5892 208.0613   5314   639  4366   948
  209  270.2573 208.7991   5807   493  4751  1056
  210  269.9668 208.1978   5448   359  4175  1273
  211  269.9162 208.9447   6681  1233  5353  1328
  212  269.3962 209.7970   6684     3  5056  1628
  213  268.4726 209.4124   6015   669  4428  1587
  214  270.0317 209.4131   5293   722  4920   373
  215  269.7263 209.5005   6734  1441  4602  2132
  216  269.9572 208.7609   6096   638  4963  1133
  217  269.9986 207.7416   5556   540  4661   895
  218  269.4293 209.3799   5814   258  4365  1449
  219  269.0365 208.4472   5384   430  4487   897
