# Supplementary material for: Maximum likelihood-based estimation of diffusion coefficient is quick and reliable method for analyzing estradiol actions on surface receptor movements
Source: Front Neuroinform. 2023 Mar 8;17:1005936. doi: 10.3389/fninf.2023.1005936 (PMC10031098; doi:10.3389/fninf.2023.1005936)
Supplement: Supplementary file 3 [file Data_Sheet_3.ZIP › 01-measured/01-E2_Ampa/100nME2/neurite/workstate_09neurit_2346.dat]

  203  70.5407 248.1234  10283     0  8400  1883
  204  70.1744 249.2593   8161  2122  6594  1567
  205  69.4536 249.1832   7600   561  6853   747
  206  67.8780 248.2026   8432   832  6032  2400
  207  67.7997 248.3997   9759  1327  7781  1978
  208  67.9384 247.1237   7721  2038  7301   420
  209  66.5004 248.2574   8733  1012  7873   860
  210  68.4004 247.9725   8484   249  8647  -163
  211  70.1294 245.6690   8809   325  8063   746
  212  69.4501 249.0974   8212   597  6777  1435
  213  68.5227 247.2631   8521   309  7193  1328
  214  66.9625 248.7077   8931   410  6913  2018
  215  69.4997 249.1835   8487   444  6991  1496
  216  68.2502 247.6684   8300   187  6763  1537
  217  71.9999 250.4990   9721  1421  7438  2283
  218  69.8916 249.2845  10386   665  9124  1262
  219  70.5885 248.8801   8012  2374  7440   572
  220  69.7194 248.9288   9523  1511  7396  2127
