# Supplementary material for: Maximum likelihood-based estimation of diffusion coefficient is quick and reliable method for analyzing estradiol actions on surface receptor movements
Source: Front Neuroinform. 2023 Mar 8;17:1005936. doi: 10.3389/fninf.2023.1005936 (PMC10031098; doi:10.3389/fninf.2023.1005936)
Supplement: Supplementary file 3 [file Data_Sheet_3.ZIP › 01-measured/01-E2_Ampa/100nME2/neurite/workstate_09neurit_2518.dat]

  222  228.0412 225.5876   8001     0  5206  2795
  223  228.1738 224.3303   9015  1014  5252  3763
  224  228.5396 223.7408   7410  1605  5002  2408
  225  226.7374 226.1235   7252   158  4811  2441
  226  226.8789 224.0660   8080   828  6529  1551
  227  228.4611 224.6504   7571   509  4465  3106
  228  225.5728 225.1848   7578     7  4615  2963
  229  226.5011 224.6699   7811   233  4326  3485
  230  227.0338 224.6948   7225   586  4468  2757
  231  226.2731 224.7482   8109   884  4949  3160
  232  228.2183 224.7780   6908  1201  4730  2178
  233  225.4568 226.3717   6824    84  5016  1808
  234  226.9072 224.0231   6737    87  5858   879
  235  229.4117 224.4991   7505   768  4831  2674
  236  226.3084 224.1179   7525    20  4583  2942
  237  225.1938 225.0376   6826   699  5131  1695
  238  225.9982 225.1418   7797   971  4815  2982
  239  226.1128 225.7334   7470   327  4785  2685
  240  224.7403 227.3539   7768   298  4963  2805
  241  225.1843 224.0435   8112   344  5880  2232
  242  226.7139 223.5072   8703   591  5909  2794
  243  227.4287 222.6137   6801  1902  5298  1503
  244  225.6918 224.0749   7437   636  5175  2262
  245  224.4750 224.9700   6927   510  4795  2132
  246  225.2243 224.5819   7634   707  5082  2552
  247  227.2852 223.8703   7665    31  4204  3461
  248  228.1668 223.1658   6965   700  3970  2995
  249  224.8885 224.9993   6776   189  4844  1932
  250  225.0615 223.6999   7485   709  4638  2847
  251  224.9998 223.8337   6320  1165  4376  1944
  252  229.0589 224.8087   6896   576  4379  2517
  253  226.1999 223.6000   7504   608  4806  2698
  254  227.9592 223.5215   6945   559  5101  1844
  255  227.3138 223.7815   7161   216  4576  2585
  256  227.7659 224.3837   6933   228  5582  1351
  257  227.1191 223.4125   6050   883  4183  1867
  258  227.3394 223.5995   6969   919  4471  2498
  259  226.5593 224.1427   7716   747  5581  2135
  260  226.1603 223.4191   7726    10  4444  3282
  261  226.0214 223.5601   7587   139  4591  2996
  262  226.1839 223.5638   6899   688  4219  2680
  263  226.7787 224.6751   7119   220  4756  2363
  264  225.6812 222.6301   8177  1058  4262  3915
  265  227.0866 223.5661   7045  1132  4815  2230
  266  227.0839 223.3779   6871   174  4503  2368
  267  226.0295 223.6648   6695   176  4451  2244
  268  226.7757 223.6109   6673    22  5330  1343
  269  228.5292 223.7102   6925   252  4339  2586
  270  227.5639 223.2993   6812   113  4599  2213
  271  228.2391 223.4505   7890  1078  4735  3155
  272  228.2366 221.9961   7122   768  4361  2761
  273  227.8247 223.9086   7889   767  4436  3453
  274  227.1169 224.3116   7322   567  5329  1993
  275  227.2971 224.5668   6947   375  4783  2164
  276  228.1684 223.9726   6483   464  4891  1592
  277  227.2974 222.4196   6656   173  4303  2353
  278  227.5020 224.4995   6732    76  4640  2092
  279  226.8476 223.5142   6989   257  4860  2129
