# Supplementary material for: Maximum likelihood-based estimation of diffusion coefficient is quick and reliable method for analyzing estradiol actions on surface receptor movements
Source: Front Neuroinform. 2023 Mar 8;17:1005936. doi: 10.3389/fninf.2023.1005936 (PMC10031098; doi:10.3389/fninf.2023.1005936)
Supplement: Supplementary file 3 [file Data_Sheet_3.ZIP › 01-measured/01-E2_Ampa/100nME2/neurite/workstate_09neurit_2564.dat]

  223  237.3329 215.3332   5126     0  4428   698
  224  239.2867 216.0008   5549   423  6485  -936
  225  237.9270 215.9316   4994   555  5100  -106
  226  238.7528 215.4154   6469  1475  4717  1752
  227  239.0397 215.9602   5642   827  6395  -753
  228  237.1139 214.8903   5240   402  3497  1743
  229  237.8237 215.0004   5732   492  3955  1777
  230  237.8470 214.4601   5154   578  4111  1043
  231  238.7383 213.9568   5413   259  3892  1521
  232  238.7423 215.4817   5778   365  4597  1181
  233  238.6236 215.1064   4947   831  4762   185
  234  239.6271 214.5599   5713   766  5163   550
  235  238.0000 216.0000   5668    45  4676   992
  236  237.8000 217.3994   5340   328  4427   913
  237  238.1498 215.6518   5566   226  5275   291
  238  238.9621 213.3982   5481    85  5984  -503
