# Supplementary material for: Maximum likelihood-based estimation of diffusion coefficient is quick and reliable method for analyzing estradiol actions on surface receptor movements
Source: Front Neuroinform. 2023 Mar 8;17:1005936. doi: 10.3389/fninf.2023.1005936 (PMC10031098; doi:10.3389/fninf.2023.1005936)
Supplement: Supplementary file 3 [file Data_Sheet_3.ZIP › 01-measured/01-E2_Ampa/100nME2/neurite/workstate_09neurit_2676.dat]

  232  333.3574 191.5710   4669     0  4687   -18
  233  331.5730 189.0860   5430   761  3016  2414
  234  332.4967 189.8831   4778   652  3378  1400
  235  331.6116 189.6137   4952   174  3876  1076
  236  333.8997 190.6989   4988    36  3661  1327
  237  331.8724 187.9126   4837   151  3175  1662
  238  332.6364 188.5443   4277   560  3521   756
  239  333.4673 189.1995   4781   504  3238  1543
  240  334.9985 188.9998   5273   492  3802  1471
  241  332.4420 189.4431   4181  1092  3204   977
  242  334.4505 188.5871   4876   695  4161   715
  243  334.7002 190.6331   4052   824  3669   383
  244  333.9099 188.9061   4564   512  3737   827
  245  334.4015 190.1570   5208   644  3128  2080
  246  334.7485 190.2491   4860   348  3783  1077
  247  335.2891 189.0003   4587   273  3748   839
  248  334.5705 190.9446   5254   667  2937  2317
  249  334.3655 189.3641   5086   168  2856  2230
  250  333.9807 189.1766   4991    95  3333  1658
  251  334.9984 189.5018   4588   403  3376  1212
  252  334.9439 189.7775   5016   428  3719  1297
  253  334.5207 189.4773   5053    37  3713  1340
  254  334.4999 189.0033   5201   148  4016  1185
  255  333.2235 189.8310   4709   492  3279  1430
  256  333.9727 190.1078   5189   480  3767  1422
  257  333.8236 190.0889   4741   448  3128  1613
  258  333.9607 190.4230   4783    42  3145  1638
  259  334.4610 189.6428   4866    83  3392  1474
  260  334.6435 188.0704   5568   702  3716  1852
  261  334.3569 188.6820   4665   903  2813  1852
  262  334.6661 187.8893   4678    13  3143  1535
  263  334.8420 189.7804   4588    90  3621   967
  264  335.3842 189.3069   5972  1384  4591  1381
  265  334.9636 187.8576   4801  1171  3182  1619
