# Supplementary material for: Maximum likelihood-based estimation of diffusion coefficient is quick and reliable method for analyzing estradiol actions on surface receptor movements
Source: Front Neuroinform. 2023 Mar 8;17:1005936. doi: 10.3389/fninf.2023.1005936 (PMC10031098; doi:10.3389/fninf.2023.1005936)
Supplement: Supplementary file 3 [file Data_Sheet_3.ZIP › 01-measured/01-E2_Ampa/100nME2/neurite/workstate_09neurit_2828.dat]

  245  320.0000 196.4996   3756     0  3875  -119
  246  318.6162 193.6161   4472   716  3753   719
  247  318.0007 194.4996   3975   497  3497   478
  248  320.9998 194.9998   3869   106  4196  -327
  249  318.1042 193.7366   4565   696  3333  1232
  250  319.7990 195.4994   4031   534  3384   647
  251  318.9999 194.5000   4371   340  3224  1147
  252  318.3941 193.5176   4888   517  4034   854
  253  321.4995 192.1067   5314   426  3286  2028
  254  319.2417 193.3583   4380   934  3387   993
  255  318.6016 192.6659   4524   144  4170   354
  256  319.4993 193.4988   4457    67  4264   193
  257  319.5710 193.2867   4417    40  3522   895
  258  320.4743 193.8429   4550   133  4590   -40
  259  320.1957 193.1138   4583    33  4485    98
  260  320.1789 193.5898   5589  1006  3435  2154
  261  319.5606 193.0776   4477  1112  3109  1368
