# Supplementary material for: Maximum likelihood-based estimation of diffusion coefficient is quick and reliable method for analyzing estradiol actions on surface receptor movements
Source: Front Neuroinform. 2023 Mar 8;17:1005936. doi: 10.3389/fninf.2023.1005936 (PMC10031098; doi:10.3389/fninf.2023.1005936)
Supplement: Supplementary file 3 [file Data_Sheet_3.ZIP › 01-measured/01-E2_Ampa/100nME2/neurite/workstate_09neurit_2963.dat]

  264  242.0000 228.0000   5418     0  6050  -632
  265  240.5277 228.2653   5711   293  4834   877
  266  241.4295 228.9389   5570   141  4951   619
  267  241.7493 229.0538   5781   211  5123   658
  268  241.1589 227.5255   5915   134  5376   539
  269  241.5204 228.6569   6213   298  4909  1304
  270  240.8439 228.3081   6252    39  4941  1311
  271  240.8006 229.4999   5564   688  5703  -139
  272  239.4010 228.2010   6374   810  5291  1083
  273  240.8419 228.0025   6583   209  4975  1608
  274  240.4409 228.3219   5989   594  5020   969
  275  241.3321 229.6659   5758   231  5621   137
  276  240.6314 229.2109   5474   284  5295   179
  277  241.7663 228.1584   5800   326  4781  1019
  278  241.0006 228.1820   5848    48  4664  1184
  279  240.8210 228.7269   6109   261  4924  1185
