# Supplementary material for: Maximum likelihood-based estimation of diffusion coefficient is quick and reliable method for analyzing estradiol actions on surface receptor movements
Source: Front Neuroinform. 2023 Mar 8;17:1005936. doi: 10.3389/fninf.2023.1005936 (PMC10031098; doi:10.3389/fninf.2023.1005936)
Supplement: Supplementary file 3 [file Data_Sheet_3.ZIP › 01-measured/01-E2_Ampa/100nME2/neurite/workstate_09neurit_3212.dat]

    0  313.0282 194.7206   5343     0  4324  1019
    1  313.0004 194.4124   5710   367  4050  1660
    2  314.1341 195.4072   6525   815  4927  1598
    3  314.4007 194.8228   5971   554  4508  1463
    4  314.7458 194.1922   5094   877  4161   933
    5  314.3341 194.4542   5585   491  3211  2374
    6  315.0018 193.3643   5886   301  3943  1943
    7  314.7514 193.6946   5002   884  3531  1471
    8  316.1851 193.0682   6207  1205  3660  2547
    9  315.3727 193.3293   4931  1276  3603  1328
   10  315.3686 193.5527   5962  1031  3204  2758
   11  315.5000 192.8921   5232   730  3647  1585
   12  315.9499 193.3998   4793   439  3980   813
   13  316.0038 193.9982   5130   337  3375  1755
   14  317.3631 192.9087   4633   497  3491  1142
   15  317.5761 193.6765   4450   183  4435    15
   16  316.5020 193.8948   5483  1033  3440  2043
   17  316.3165 192.8286   5374   109  3741  1633
   18  315.1716 193.9424   5224   150  3881  1343
   19  316.9482 193.6014   5304    80  3364  1940
