# Supplementary material for: Maximum likelihood-based estimation of diffusion coefficient is quick and reliable method for analyzing estradiol actions on surface receptor movements
Source: Front Neuroinform. 2023 Mar 8;17:1005936. doi: 10.3389/fninf.2023.1005936 (PMC10031098; doi:10.3389/fninf.2023.1005936)
Supplement: Supplementary file 3 [file Data_Sheet_3.ZIP › 01-measured/01-E2_Ampa/100nME2/neurite/workstate_09neurit_3213.dat]

   22  317.3787 193.2505   5948     0  3299  2649
   23  320.9591 191.3462   5152   796  4565   587
   24  319.0223 193.7571   5903   751  3766  2137
   25  318.8010 193.0014   5598   305  3111  2487
   26  319.1670 193.4741   5584    14  3607  1977
   27  320.9563 192.9685   6141   557  3300  2841
   28  319.2598 194.6085   5402   739  3675  1727
   29  319.9157 193.8095   5664   262  3811  1853
   30  315.6718 195.0256   6585   921  4071  2514
   31  321.8790 192.2155   7183   598  3356  3827
   32  318.2914 193.6661   6199   984  3752  2447
   33  319.0294 193.6188   6124    75  4121  2003
   34  315.5175 193.7089   5153   971  3453  1700
   35  318.5612 194.6414   5281   128  3380  1901
   36  319.2080 194.0553   5861   580  4225  1636
   37  319.6394 193.6628   7522  1661  3995  3527
   38  315.9072 195.2026   5883  1639  3632  2251
   39  318.4706 193.9632   6183   300  3382  2801
   40  321.9303 192.5423   7430  1247  3603  3827
   41  318.9964 194.3561   5642  1788  3604  2038
   42  320.0847 193.6763   6262   620  3936  2326
   43  319.0825 193.8001   6067   195  4491  1576
   44  318.9358 194.3095   5246   821  4830   416
   45  318.9497 193.8998   5154    92  3859  1295
   46  321.4315 193.0284   5922   768  3510  2412
   47  319.5645 193.4365   5386   536  4185  1201
   48  319.2278 192.8587   5112   274  4097  1015
   49  320.1625 192.3101   5373   261  3621  1752
   50  323.3604 191.3916   6363   990  3926  2437
   51  323.8341 191.0395   6110   253  3438  2672
   52  317.4842 194.2750   6325   215  3984  2341
   53  318.0067 194.4632   6311    14  3794  2517
   54  319.3060 194.4865   5412   899  3379  2033
   55  320.3508 192.9677   5978   566  4248  1730
   56  318.2130 194.1383   6562   584  3803  2759
   57  320.2237 193.4996   5737   825  4260  1477
   58  319.6923 193.0014   5248   489  3946  1302
   59  319.9331 194.1004   6038   790  3742  2296
   60  319.8812 195.5808   6218   180  4159  2059
   61  319.2102 194.0259   5792   426  3183  2609
   62  319.1949 193.3555   5814    22  3716  2098
   63  319.3337 193.7872   5308   506  4896   412
   64  318.7899 193.5028   4822   486  3770  1052
   65  317.8005 193.4971   5256   434  4141  1115
   66  317.4269 194.5774   4836   420  4431   405
   67  317.1805 193.9802   5377   541  3659  1718
   68  317.3125 193.1449   6680  1303  4335  2345
   69  318.2102 193.0447   5416  1264  5206   210
   70  318.0342 194.2125   5123   293  4063  1060
   71  317.3624 194.5734   6449  1326  4194  2255
   72  317.8422 195.0201   5963   486  3849  2114
   73  317.0717 195.1406   4652  1311  3909   743
   74  317.5704 194.4513   5146   494  4462   684
   75  317.4316 195.1452   5275   129  3976  1299
   76  316.7083 194.7097   5077   198  3890  1187
   77  317.3244 194.9669   5765   688  4274  1491
   78  316.9678 194.8692   5501   264  3716  1785
   79  316.7352 194.3838   5131   370  4055  1076
   80  314.8328 194.7278   5699   568  4162  1537
   81  316.9208 194.8123   5146   553  3666  1480
   82  315.1007 193.6257   5434   288  3822  1612
   83  315.8983 195.6758   5406    28  3502  1904
   84  316.2692 195.2010   5257   149  4239  1018
   85  314.8750 195.0969   4919   338  3328  1591
