# Supplementary material for: Maximum likelihood-based estimation of diffusion coefficient is quick and reliable method for analyzing estradiol actions on surface receptor movements
Source: Front Neuroinform. 2023 Mar 8;17:1005936. doi: 10.3389/fninf.2023.1005936 (PMC10031098; doi:10.3389/fninf.2023.1005936)
Supplement: Supplementary file 3 [file Data_Sheet_3.ZIP › 01-measured/01-E2_Ampa/100nME2/neurite/workstate_09neurit_3226.dat]

  146  127.0000 249.0000   9752     0  7358  2394
  147  127.7684 249.2298  10907  1155  7310  3597
  148  128.4082 248.7524  10621   286  6860  3761
  149  128.4394 247.4235  10108   513  5872  4236
  150  126.6008 249.1424  10268   160  6102  4166
  151  127.7452 249.2989  10026   242  6103  3923
  152  125.7775 249.2019   9407   619  6279  3128
  153  126.8157 249.7580  10156   749  6701  3455
  154  126.5030 250.3219   9790   366  6634  3156
  155  126.9043 247.9759   9473   317  6906  2567
  156  127.2814 248.6348  10314   841  7093  3221
  157  128.8593 248.7966  11319  1005  6203  5116
  158  127.2158 249.8928  10314  1005  5782  4532
  159  127.5074 249.5358  11068   754  6164  4904
  160  128.2826 247.6360  10646   422  6074  4572
  161  127.0227 249.4299  10855   209  7773  3082
  162  127.7043 249.6979  11241   386  6224  5017
  163  128.3379 249.9088  12069   828  7015  5054
  164  128.4238 247.4331  11545   524  7611  3934
  165  129.4869 248.7362  11656   111  5403  6253
  166  128.3749 248.8118   9973  1683  7148  2825
  167  129.0176 248.6413  11489  1516  6710  4779
  168  129.4241 248.2218  11374   115  7011  4363
  169  128.8892 248.5120  11898   524  6237  5661
  170  129.2763 248.4959  11035   863  6543  4492
  171  127.0395 249.7430  10817   218  6550  4267
  172  129.3441 248.4065  10381   436  6416  3965
  173  128.9256 248.6451  11957  1576  5979  5978
  174  128.1516 249.0458  11241   716  6411  4830
  175  130.2097 249.1869  12728  1487  6759  5969
  176  130.2974 247.8340  13312   584  7108  6204
  177  129.0005 249.7180  11515  1797  5964  5551
  178  127.4584 249.5691  10577   938  6922  3655
  179  127.8680 249.1186  10247   330  6122  4125
  180  125.4226 250.1660   9853   394  6558  3295
  181  126.5779 250.1916  10792   939  6196  4596
  182  126.3547 249.5159   9366  1426  5460  3906
  183  125.4343 249.1587   9673   307  5687  3986
  184  126.8215 247.6318   9888   215  6132  3756
  185  125.7957 248.5403  10747   859  6562  4185
