# Supplementary material for: Maximum likelihood-based estimation of diffusion coefficient is quick and reliable method for analyzing estradiol actions on surface receptor movements
Source: Front Neuroinform. 2023 Mar 8;17:1005936. doi: 10.3389/fninf.2023.1005936 (PMC10031098; doi:10.3389/fninf.2023.1005936)
Supplement: Supplementary file 3 [file Data_Sheet_3.ZIP › 01-measured/01-E2_Ampa/100nME2/neurite/workstate_09neurit_3229.dat]

  197  124.9237 249.2716  10607     0  6961  3646
  198  125.9154 251.3284   8983  1624  6097  2886
  199  125.4992 250.3672  10125  1142  7764  2361
  200  126.8852 250.2333   9988   137  6685  3303
  201  125.2190 250.4823   9854   134  6978  2876
  202  127.0377 250.1676   9868    14  5611  4257
  203  125.2740 251.2219  11104  1236  6697  4407
  204  125.7369 250.8067   9606  1498  6800  2806
  205  126.5053 249.4323   9532    74  6812  2720
  206  126.0404 249.8092   9929   397  7003  2926
  207  126.1587 250.8621  11085  1156  8125  2960
  208  125.0050 251.6250   8944  2141  5658  3286
  209  127.3777 248.7425  10526  1582  7457  3069
  210  127.6976 248.8395  10006   520  5536  4470
  211  127.0968 248.7347   9995    11  6862  3133
  212  126.8128 249.2964  10430   435  7470  2960
  213  127.0483 249.3128   9910   520  7335  2575
  214  126.2642 250.6389  10505   595  6174  4331
  215  126.1966 250.3900   9682   823  6437  3245
  216  127.1972 248.6496   9782   100  6601  3181
  217  126.0319 249.6569  10517   735  6766  3751
  218  126.3029 249.3873  12340  1823  8867  3473
  219  126.1601 250.3086  10045  2295  6371  3674
  220  126.1803 250.9085  10109    64  6854  3255
  221  125.6670 250.9116   9232   877  6781  2451
  222  125.2446 250.3781   8898   334  5903  2995
  223  126.0819 249.9227   9859   961  6360  3499
  224  125.9730 249.4543   9305   554  5141  4164
  225  125.4742 249.9507   9185   120  6651  2534
  226  124.5162 250.3141  10181   996  7111  3070
  227  125.8740 250.2052  10408   227  6719  3689
  228  125.1665 250.4988   8710  1698  6280  2430
  229  125.6970 250.6729  10052  1342  6414  3638
  230  126.3714 249.3163  10381   329  5920  4461
  231  125.8123 250.0912   9125  1256  6635  2490
  232  126.5937 248.9248   9962   837  6728  3234
  233  126.4648 251.2211  10153   191  6493  3660
  234  126.4164 250.3460   9658   495  6234  3424
  235  126.9815 251.3292   8850   808  6593  2257
  236  127.0236 250.7984  10305  1455  6464  3841
  237  127.5814 251.9995   9197  1108  6406  2791
  238  127.5880 252.8819   9204     7  5950  3254
  239  127.5873 251.1432   9106    98  6344  2762
  240  127.0879 250.8631  10263  1157  7008  3255
  241  125.5952 251.0264   9547   716  6453  3094
  242  126.6974 248.6892   9955   408  6115  3840
