# Supplementary material for: Maximum likelihood-based estimation of diffusion coefficient is quick and reliable method for analyzing estradiol actions on surface receptor movements
Source: Front Neuroinform. 2023 Mar 8;17:1005936. doi: 10.3389/fninf.2023.1005936 (PMC10031098; doi:10.3389/fninf.2023.1005936)
Supplement: Supplementary file 3 [file Data_Sheet_3.ZIP › 01-measured/01-E2_Ampa/100nME2/neurite/workstate_09neurit_3232.dat]

   14  114.6213 249.0788   8981     0  7591  1390
   15  113.6778 248.9604   8734   247  6072  2662
   16  115.3542 250.4648   9708   974  8513  1195
   17  114.0774 250.5258   9403   305  7439  1964
   18  113.1486 249.7232   8736   667  7524  1212
   19  114.1501 249.6288  10071  1335  7004  3067
   20  114.4907 248.8466   8907  1164  6677  2230
   21  115.6002 249.2009   7443  1464  7245   198
   22  115.9990 249.6887   7998   555  7450   548
   23  115.2199 249.1082   9062  1064  8427   635
   24  115.3716 249.1565   9060     2  8350   710
   25  115.7086 249.3840   9876   816  8118  1758
   26  113.6661 248.5550   7902  1974  7567   335
   27  115.0715 248.7857   8971  1069  7311  1660
   28  117.9331 249.4663   9223   252  8220  1003
   29  117.7536 250.3345   9271    48  7297  1974
   30  116.8412 250.0010   7155  2116  7807  -652
   31  116.1531 249.6149   9763  2608  6940  2823
   32  115.0529 248.3515   8357  1406  7357  1000
   33  116.0007 247.8348   8430    73  7368  1062
   34  114.9602 250.2566   8275   155  7232  1043
   35  115.4706 250.3533   8336    61  7185  1151
   36  116.4994 249.9984   8385    49  7020  1365
   37  114.8299 250.1364   8575   190  8813  -238
   38  116.4280 249.2850   7661   914  7828  -167
   39  115.8469 251.0913   8782  1121  8477   305
   40  115.2066 249.6902   7208  1574  7092   116
   41  115.3004 249.7501   7809   601  6884   925
