# Supplementary material for: Maximum likelihood-based estimation of diffusion coefficient is quick and reliable method for analyzing estradiol actions on surface receptor movements
Source: Front Neuroinform. 2023 Mar 8;17:1005936. doi: 10.3389/fninf.2023.1005936 (PMC10031098; doi:10.3389/fninf.2023.1005936)
Supplement: Supplementary file 3 [file Data_Sheet_3.ZIP › 01-measured/01-E2_Ampa/100nME2/neurite/workstate_09neurit_3233.dat]

   42  115.5897 249.7244   8865     0  7572  1293
   43  115.1777 250.4295   7854  1011  6480  1374
   44  116.0021 250.0025   8863  1009  8015   848
   45  114.8039 248.6433   8745   118  6222  2523
   46  113.4311 248.4294   8269   476  8363   -94
   47  115.2962 250.7687   8875   606  7170  1705
   48  115.5144 250.3538   9859   984  7699  2160
   49  115.9005 249.0533   8017  1842  6127  1890
   50  116.0818 248.4400   8978   961  6200  2778
   51  116.7345 249.7971   7554  1424  5891  1663
   52  116.9018 251.8957   8022   468  7669   353
   53  116.6535 250.2811   8773   751  8070   703
   54  114.8629 250.2746   7462  1311  7640  -178
   55  112.6191 251.0399   8170   708  7223   947
   56  114.2127 249.4993   8141    29  7600   541
   57  113.3442 248.7808   7450   691  6774   676
   58  113.1978 249.0854   9093  1643  7751  1342
   59  111.9008 249.0996   7560  1533  5641  1919
   60  111.9957 250.0017  10125  2565  8581  1544
   61  109.2288 250.6152   7710  2415  6843   867
   62  112.0000 248.0000   8577   867  6934  1643
   63  115.4684 246.7992   8693   116  6615  2078
   64  110.9557 248.2978   9240   547  6470  2770
   65  113.2611 249.6056   8584   656  7041  1543
   66  114.6033 250.5677   8108   476  6917  1191
   67  111.5821 249.0112   8978   870  6904  2074
   68  112.2126 250.6663   8351   627  6575  1776
   69  115.4212 250.3216   9296   945  6732  2564
   70  113.5333 249.6089   8975   321  6877  2098
   71  114.3522 249.7939   8414   561  6686  1728
   72  115.5185 250.3136   9191   777  8111  1080
   73  115.0432 250.9773   9327   136  6411  2916
   74  114.1244 249.8729   8474   853  7165  1309
   75  114.1495 249.9626   8986   512  7322  1664
   76  115.5507 251.6506   8614   372  7275  1339
   77  115.2278 249.8552   8968   354  7305  1663
   78  115.2238 250.4742   9546   578  8248  1298
   79  114.4761 249.7255  11006  1460  6743  4263
   80  114.7425 250.7328   8981  2025  6101  2880
   81  113.6563 250.0734   9410   429  7488  1922
   82  112.3501 248.7630   9069   341  6116  2953
   83  113.8577 250.3923   9084    15  7012  2072
   84  115.2004 249.6391   8618   466  5602  3016
   85  115.6670 249.6981   8509   109  6550  1959
   86  113.1427 250.3859   8241   268  6321  1920
   87  114.6522 250.1795   8974   733  6691  2283
   88  115.1911 250.8393   8775   199  6046  2729
   89  116.3864 250.5482   8319   456  7216  1103
