# Supplementary material for: Maximum likelihood-based estimation of diffusion coefficient is quick and reliable method for analyzing estradiol actions on surface receptor movements
Source: Front Neuroinform. 2023 Mar 8;17:1005936. doi: 10.3389/fninf.2023.1005936 (PMC10031098; doi:10.3389/fninf.2023.1005936)
Supplement: Supplementary file 3 [file Data_Sheet_3.ZIP › 01-measured/01-E2_Ampa/100nME2/neurite/workstate_09neurit_3234.dat]

    0  68.8790 247.9426   9448     0  6058  3390
    1  72.2910 247.4271  10638  1190  7393  3245
    2  72.6611 248.2999  11227   589  5779  5448
    3  69.9704 249.3896  10598   629  7499  3099
    4  73.0336 248.6574   9803   795  6196  3607
    5  72.1481 247.7399   9077   726  6474  2603
    6  72.9713 248.1228   9702   625  5563  4139
    7  70.4846 247.9391   9630    72  7034  2596
    8  70.6917 248.2028  10683  1053  7694  2989
    9  73.1382 247.5898  10181   502  6253  3928
   10  73.8742 248.1871  10799   618  6574  4225
   11  75.5169 247.9551  10825    26  7377  3448
   12  74.8122 248.4233  10545   280  7093  3452
   13  76.0507 248.1425   9328  1217  6629  2699
   14  74.4662 247.7492  10391  1063  6477  3914
   15  74.1189 247.9513  10211   180  5885  4326
   16  75.6638 247.5928  11187   976  6914  4273
   17  76.4195 247.3436  11459   272  6744  4715
   18  75.9215 247.9426  10287  1172  6623  3664
   19  74.8513 247.5161  10631   344  6794  3837
   20  76.7662 247.5388  10755   124  6915  3840
   21  75.5675 247.2222   9438  1317  5604  3834
   22  76.4164 247.5107  10752  1314  6674  4078
   23  77.5378 248.1705  10508   244  6881  3627
   24  77.6335 247.7966  11034   526  7483  3551
   25  77.5590 248.2759  10156   878  7018  3138
   26  78.0775 247.5270   9913   243  6538  3375
   27  77.7022 248.5121  11099  1186  6685  4414
   28  77.5382 248.3560  10067  1032  6954  3113
   29  76.9350 248.1652  11626  1559  6936  4690
   30  78.7546 248.9324   9071  2555  6248  2823
   31  79.3165 248.4441  10363  1292  6526  3837
   32  78.4774 249.4248   9400   963  6450  2950
   33  78.0933 248.8185   9754   354  7086  2668
   34  79.4687 249.4245   9327   427  5964  3363
