# Supplementary material for: Maximum likelihood-based estimation of diffusion coefficient is quick and reliable method for analyzing estradiol actions on surface receptor movements
Source: Front Neuroinform. 2023 Mar 8;17:1005936. doi: 10.3389/fninf.2023.1005936 (PMC10031098; doi:10.3389/fninf.2023.1005936)
Supplement: Supplementary file 3 [file Data_Sheet_3.ZIP › 01-measured/01-E2_Ampa/100nME2/neurite/workstate_09neurit_3239.dat]

  104  67.5707 248.5390   9026     0  6718  2308
  105  68.3500 248.5976   8737   289  6445  2292
  106  68.2504 248.0353   9830  1093  7555  2275
  107  67.3984 249.1019   9782    48  6623  3159
  108  68.9234 248.5681   9000   782  6519  2481
  109  70.9178 248.6791   8532   468  7012  1520
  110  71.7389 247.3309   8771   239  7923   848
  111  72.7387 248.5535   9465   694  7388  2077
  112  71.1459 248.8566   8891   574  7834  1057
  113  71.3497 246.7010   8294   597  7233  1061
  114  71.2497 248.4815   9385  1091  6321  3064
  115  70.3249 247.4063   8991   394  6765  2226
  116  69.7999 248.7615   7943  1048  6249  1694
  117  69.5520 249.2901   9345  1402  7028  2317
  118  69.9253 248.5929   7454  1891  6109  1345
  119  71.5329 248.1516   8305   851  6649  1656
  120  73.2425 246.6878   7958   347  7003   955
  121  71.3317 248.3334   9714  1756  7595  2119
  122  71.8005 247.4989   7457  2257  6506   951
  123  73.0487 247.0465   8620  1163  6849  1771
  124  71.6147 249.1495   8621     1  7166  1455
  125  71.8325 245.8337   8838   217  7755  1083
