# Supplementary material for: Maximum likelihood-based estimation of diffusion coefficient is quick and reliable method for analyzing estradiol actions on surface receptor movements
Source: Front Neuroinform. 2023 Mar 8;17:1005936. doi: 10.3389/fninf.2023.1005936 (PMC10031098; doi:10.3389/fninf.2023.1005936)
Supplement: Supplementary file 3 [file Data_Sheet_3.ZIP › 01-measured/01-E2_Ampa/100nME2/neurite/workstate_09neurit_3240.dat]

  126  72.2352 247.7678   9215     0  7422  1793
  127  74.8034 249.0770  10279  1064  8782  1497
  128  74.4132 248.9066   9917   362  6788  3129
  129  74.9564 248.5080   9576   341  6712  2864
  130  75.9065 247.1068  10152   576  6853  3299
  131  77.8601 248.5936   9049  1103  6713  2336
  132  77.0509 249.4341   8862   187  7125  1737
  133  79.0254 249.2373  10290  1428 10259    31
  134  80.7089 249.9734   8741  1549  8263   478
  135  80.2833 248.6119  10024  1283  7286  2738
  136  79.7622 249.1661   9033   991  7364  1669
  137  77.9193 248.7025   8350   683  9245  -895
  138  77.5225 249.4724   9234   884  8280   954
  139  79.2837 249.7123   9704   470  8869   835
  140  77.8225 249.2552   9353   351  7181  2172
  141  77.9072 251.5834  10276   923  6712  3564
  142  78.8765 249.2462   8859  1417  7190  1669
  143  77.7068 248.4989   8023   836  7351   672
  144  77.2528 248.7983   9795  1772  7738  2057
  145  78.3522 248.8442   8974   821  6653  2321
  146  76.9767 249.4288   8976     2  7143  1833
  147  75.9935 248.9979   9811   835  7084  2727
  148  75.5141 249.2005  10461   650  7687  2774
  149  74.0513 248.6943   9518   943  7617  1901
  150  74.1638 249.0628   8470  1048  7181  1289
  151  73.9116 249.4889   8341   129  6917  1424
  152  75.5863 249.0085   9331   990  7539  1792
  153  75.8337 249.3200   9319    12  7002  2317
  154  74.7796 248.4624   8659   660  7342  1317
  155  73.7983 249.1186   7881   778  7423   458
  156  72.3809 247.2755   8904  1023  7441  1463
  157  71.2421 246.2750   8440   464  7506   934
  158  72.6901 247.0983   8509    69  6385  2124
  159  74.1475 247.5794   8746   237  7069  1677
  160  75.6070 247.8235   7902   844  6686  1216
  161  73.7934 248.7242   9746  1844  7708  2038
