# Supplementary material for: Maximum likelihood-based estimation of diffusion coefficient is quick and reliable method for analyzing estradiol actions on surface receptor movements
Source: Front Neuroinform. 2023 Mar 8;17:1005936. doi: 10.3389/fninf.2023.1005936 (PMC10031098; doi:10.3389/fninf.2023.1005936)
Supplement: Supplementary file 3 [file Data_Sheet_3.ZIP › 01-measured/01-E2_Ampa/100nME2/neurite/workstate_23neurit_0029.dat]

    0  423.3197 140.9990   8607     0  3901  4706
    1  422.8571 141.3845   8487   120  3444  5043
    2  422.8492 141.1015   8832   345  3567  5265
    3  423.6139 141.0208   7768  1064  3518  4250
    4  423.2300 141.5850   7701    67  3557  4144
    5  422.6400 141.7659   8421   720  3979  4442
    6  422.9491 140.1483   8572   151  3158  5414
    7  422.2798 140.2853   7925   647  3818  4107
    8  422.2408 140.8510   8260   335  3043  5217
    9  422.2397 140.5763   8218    42  3902  4316
   10  422.6795 140.9702   8203    15  4042  4161
   11  422.7085 140.9047   8460   257  3674  4786
   12  422.4392 140.9967   9501  1041  3136  6365
   13  423.3010 140.1661   8200  1301  3679  4521
   14  421.9160 140.5662   8380   180  3380  5000
   15  422.8419 141.1059   8655   275  3750  4905
   16  426.4977 140.1730   7854   801  3109  4745
   17  424.9347 139.8896   7961   107  3529  4432
   18  423.2740 140.7862   8087   126  3497  4590
   19  425.6372 140.1099   8568   481  3172  5396
   20  424.2060 140.1727   9404   836  3966  5438
   21  425.9828 140.0913   8853   551  3349  5504
   22  425.9584 139.7270   7381  1472  2744  4637
   23  422.4940 140.8246   9191  1810  3545  5646
   24  421.5956 141.0307   8077  1114  3384  4693
   25  421.8160 141.3247   9139  1062  4077  5062
   26  422.4954 140.8610   7420  1719  3428  3992
   27  421.9992 141.5362   8082   662  4016  4066
   28  422.0377 140.6024   7688   394  3558  4130
   29  422.7990 139.9036   7853   165  3538  4315
   30  422.5820 140.3229   7776    77  3348  4428
   31  421.6334 140.0030   7147   629  3527  3620
   32  422.0542 140.2066   7721   574  3817  3904
   33  426.5837 140.0619   7409   312  2623  4786
   34  422.9986 139.3105   7714   305  3200  4514
   35  422.1391 140.5797   7952   238  3902  4050
   36  422.7022 141.0721   7993    41  3747  4246
   37  421.7755 140.2569   7745   248  3434  4311
   38  421.1094 141.8922   7763    18  4216  3547
   39  421.6834 141.8818   8297   534  3776  4521
   40  421.7221 141.6125   8939   642  3605  5334
   41  421.5201 141.3936   8476   463  3892  4584
   42  421.3642 141.3047   8549    73  3528  5021
   43  421.9675 141.4205   8164   385  3198  4966
   44  421.8979 141.4192   9047   883  3691  5356
   45  421.3719 141.7563   8070   977  4460  3610
