# Supplementary material for: Maximum likelihood-based estimation of diffusion coefficient is quick and reliable method for analyzing estradiol actions on surface receptor movements
Source: Front Neuroinform. 2023 Mar 8;17:1005936. doi: 10.3389/fninf.2023.1005936 (PMC10031098; doi:10.3389/fninf.2023.1005936)
Supplement: Supplementary file 3 [file Data_Sheet_3.ZIP › 01-measured/01-E2_Ampa/100nME2/neurite/workstate_23neurit_0030.dat]

    0  433.1148 139.5855   5664     0  3037  2627
    1  432.9520 139.3805   5511   153  2948  2563
    2  432.8801 139.4094   5696   185  2861  2835
    3  433.6883 138.4613   6005   309  2796  3209
    4  432.5633 138.7486   5084   921  3441  1643
    5  432.6306 139.0497   5775   691  3680  2095
    6  431.8907 139.8878   5972   197  2732  3240
    7  432.2777 140.6101   5340   632  2914  2426
    8  432.0641 139.3114   5637   297  3026  2611
    9  432.9989 139.8861   6389   752  3856  2533
   10  433.4556 139.2524   6055   334  3008  3047
   11  433.4026 140.0759   5523   532  3678  1845
   12  432.8489 140.2005   5504    19  3032  2472
   13  432.4295 139.5718   5632   128  3125  2507
   14  432.0025 139.3541   5848   216  3186  2662
   15  432.9427 140.3315   6187   339  3131  3056
