# Supplementary material for: Maximum likelihood-based estimation of diffusion coefficient is quick and reliable method for analyzing estradiol actions on surface receptor movements
Source: Front Neuroinform. 2023 Mar 8;17:1005936. doi: 10.3389/fninf.2023.1005936 (PMC10031098; doi:10.3389/fninf.2023.1005936)
Supplement: Supplementary file 3 [file Data_Sheet_3.ZIP › 01-measured/01-E2_Ampa/100nME2/neurite/workstate_23neurit_0033.dat]

    0  478.7420 113.6296   4365     0  2367  1998
    1  478.0666 112.8678   4538   173  3465  1073
    2  478.9998 113.2497   3947   591  3323   624
    3  479.3337 112.6659   4266   319  2524  1742
    4  477.8692 113.5638   4207    59  2534  1673
    5  478.5005 113.4990   4286    79  2908  1378
    6  478.4211 113.2323   5192   906  2578  2614
    7  477.9996 113.4994   3988  1204  3676   312
    8  478.9211 113.0778   4196   208  3751   445
    9  478.3970 112.9648   5118   922  2439  2679
   10  478.5000 113.7153   4750   368  2145  2605
   11  479.1196 113.7192   4346   404  2762  1584
   12  479.0752 113.0760   3958   388  2197  1761
   13  477.8138 113.3116   4467   509  3240  1227
   14  478.3995 113.3986   4734   267  2551  2183
   15  477.5005 112.4991   4499   235  2782  1717
   16  478.0009 112.9991   3985   514  3614   371
   17  478.5636 112.6255   4190   205  2444  1746
   18  478.7500 112.0001   3979   211  2467  1512
   19  479.6377 113.0909   3918    61  3269   649
   20  479.8480 112.9211   4191   273  2772  1419
   21  479.3186 112.9567   4854   663  2514  2340
   22  478.8404 113.8421   4709   145  2506  2203
   23  479.8453 113.8468   3838   871  3073   765
   24  479.1921 113.3884   4475   637  3145  1330
   25  479.1042 113.5805   4289   186  2515  1774
