# Supplementary material for: Maximum likelihood-based estimation of diffusion coefficient is quick and reliable method for analyzing estradiol actions on surface receptor movements
Source: Front Neuroinform. 2023 Mar 8;17:1005936. doi: 10.3389/fninf.2023.1005936 (PMC10031098; doi:10.3389/fninf.2023.1005936)
Supplement: Supplementary file 3 [file Data_Sheet_3.ZIP › 01-measured/01-E2_Ampa/100nME2/neurite/workstate_23neurit_0192.dat]

   22  34.6658 174.6669   7395     0  4749  2646
   23  34.7176 174.1537   8140   745  7988   152
   24  34.6225 171.3481   8767   627  4205  4562
   25  33.2945 174.5292   7243  1524  4471  2772
   26  34.1684 173.6644   8412  1169  8452   -40
   27  33.7008 173.6360   8124   288  8727  -603
   28  33.3557 175.2572   8850   726  5581  3269
   29  33.0000 174.0000   6932  1918  3951  2981
   30  33.3330 172.6664   8722  1790  3958  4764
   31  34.0725 172.0360   8247   475  4847  3400
   32  33.5635 175.9351   8548   301  6083  2465
   33  34.1706 173.5864   8945   397  9003   -58
   34  34.4583 173.7913   8084   861  8317  -233
   35  34.4459 174.2778   7868   216  4500  3368
   36  34.4910 174.8345   7942    74  4534  3408
   37  34.9289 172.4834   9324  1382  9001   323
   38  35.3833 172.3844   7650  1674  4436  3214
