# Supplementary material for: Maximum likelihood-based estimation of diffusion coefficient is quick and reliable method for analyzing estradiol actions on surface receptor movements
Source: Front Neuroinform. 2023 Mar 8;17:1005936. doi: 10.3389/fninf.2023.1005936 (PMC10031098; doi:10.3389/fninf.2023.1005936)
Supplement: Supplementary file 3 [file Data_Sheet_3.ZIP › 01-measured/01-E2_Ampa/100nME2/neurite/workstate_23neurit_0343.dat]

   42  479.9994 112.0007   4114     0  2120  1994
   43  480.4994 111.1999   3953   161  2440  1513
   44  480.3487 111.3470   3991    38  2485  1506
   45  479.9989 113.0003   4135   144  2848  1287
   46  479.5438 112.9575   3691   444  3454   237
   47  479.1106 112.2229   3952   261  2919  1033
   48  479.5342 112.1337   3286   666  2851   435
   49  480.3991 112.6004   3406   120  2683   723
   50  480.6115 111.2777   4254   848  3000  1254
   51  480.5588 112.6263   4175    79  3476   699
   52  480.3188 111.3637   3980   195  2263  1717
   53  481.1258 111.4996   3279   701  2764   515
   54  480.9998 111.5012   3877   598  3125   752
   55  481.0997 112.5495   4057   180  2456  1601
   56  480.6324 113.6346   4842   785  2924  1918
   57  480.6437 113.2132   4744    98  2656  2088
   58  480.8502 112.6492   4321   423  2415  1906
   59  480.5710 111.6209   4041   280  2448  1593
   60  480.2506 112.5620   4043     2  2798  1245
   61  480.2853 112.4993   3999    44  2479  1520
   62  480.2142 112.2864   3769   230  2560  1209
   63  480.0011 112.9990   3743    26  2411  1332
   64  480.3550 112.1764   3933   190  2268  1665
   65  479.8752 112.1253   3702   231  2947   755
   66  480.6670 113.3330   3663    39  2363  1300
   67  480.8457 112.4620   3824   161  3419   405
   68  480.0000 112.0000   3759    65  3226   533
   69  480.8004 111.9996   3759     0  3034   725
   70  479.5005 111.0000   3323   436  2403   920
   71  480.1117 111.6657   3252    71  2524   728
   72  480.6674 112.4990   3971   719  2619  1352
   73  479.8322 112.9156   3807   164  2629  1178
   74  480.5004 111.4999   3551   256  2565   986
   75  482.1994 112.6000   3534    17  2406  1128
   76  479.4077 111.2740   4369   835  2721  1648
   77  479.9991 111.4985   3661   708  2863   798
   78  479.0000 113.0000   3632    29  2436  1196
   79  480.2001 112.5003   3665    33  3082   583
