# Supplementary material for: Maximum likelihood-based estimation of diffusion coefficient is quick and reliable method for analyzing estradiol actions on surface receptor movements
Source: Front Neuroinform. 2023 Mar 8;17:1005936. doi: 10.3389/fninf.2023.1005936 (PMC10031098; doi:10.3389/fninf.2023.1005936)
Supplement: Supplementary file 3 [file Data_Sheet_3.ZIP › 01-measured/01-E2_Ampa/100nME2/neurite/workstate_23neurit_0710.dat]

  114  421.6096 140.9056   8779     0  4195  4584
  115  422.1172 141.2169   8775     4  3278  5497
  116  421.1093 140.5219   8760    15  3118  5642
  117  421.5935 140.9758   7974   786  3686  4288
  118  420.7592 141.5414   8856   882  3440  5416
  119  421.0850 140.7339   7153  1703  3643  3510
  120  421.2824 140.7767   7148     5  3345  3803
  121  421.4691 141.6552   7987   839  3338  4649
  122  422.0939 141.4518   7703   284  4008  3695
  123  422.7375 141.6487   7550   153  4142  3408
  124  421.8630 141.5980   7914   364  3633  4281
  125  421.8556 141.0187   9146  1232  5142  4004
  126  421.9716 141.2043   7860  1286  3546  4314
  127  421.9344 140.9495   8472   612  3655  4817
  128  422.1975 140.6951   7694   778  3454  4240
  129  423.0196 140.9299   8519   825  3343  5176
  130  423.6333 140.9590   7961   558  3892  4069
  131  423.7465 140.9773   8228   267  3941  4287
  132  423.1790 140.9878   8451   223  4017  4434
  133  422.6773 141.4322   8445     6  3591  4854
  134  422.7940 140.8040   8719   274  3903  4816
  135  422.3763 141.6444   7903   816  4067  3836
  136  423.5000 140.8255   7884    19  3454  4430
  137  422.7167 141.4660   7985   101  3441  4544
