# Supplementary material for: Maximum likelihood-based estimation of diffusion coefficient is quick and reliable method for analyzing estradiol actions on surface receptor movements
Source: Front Neuroinform. 2023 Mar 8;17:1005936. doi: 10.3389/fninf.2023.1005936 (PMC10031098; doi:10.3389/fninf.2023.1005936)
Supplement: Supplementary file 3 [file Data_Sheet_3.ZIP › 01-measured/01-E2_Ampa/100nME2/neurite/workstate_23neurit_0726.dat]

   95  413.9481 152.8891   8038     0  3636  4402
   96  414.1405 152.8276   7630   408  3261  4369
   97  414.5708 152.8399   7942   312  4783  3159
   98  414.2626 152.8335   8638   696  4323  4315
   99  414.0401 153.0632   7640   998  3793  3847
  100  413.9779 153.4842   7155   485  3386  3769
  101  414.3569 152.3276   7785   630  3353  4432
  102  414.4168 152.7291   7221   564  3475  3746
  103  414.6071 152.1408   6826   395  3354  3472
  104  414.0195 153.1417   8599  1773  3506  5093
  105  413.9425 152.9561   7381  1218  3735  3646
  106  414.2555 152.2703   7687   306  3930  3757
  107  414.5862 152.3803   8567   880  3640  4927
  108  413.7700 153.1784   8465   102  3702  4763
  109  413.9148 152.1161   7955   510  4800  3155
  110  414.4811 151.8733   7573   382  4031  3542
  111  414.5921 152.6494   7368   205  4130  3238
  112  414.4521 152.6254   8306   938  3711  4595
  113  414.9561 152.0627   8613   307  4960  3653
  114  414.7187 152.3153   8840   227  3486  5354
  115  414.1552 152.1559   7793  1047  3472  4321
  116  414.6472 151.7753   7595   198  3714  3881
  117  415.3200 151.8428   7396   199  3764  3632
  118  415.3389 152.1304   7702   306  3420  4282
  119  415.2927 151.6782   7189   513  3751  3438
  120  415.3697 151.3579   6955   234  3736  3219
  121  414.8584 152.6742   7851   896  3484  4367
  122  414.9758 152.4912   7840    11  3506  4334
  123  414.6669 153.0547   7952   112  3611  4341
  124  414.4732 153.1911   7633   319  3110  4523
  125  414.3972 153.1103   7882   249  3159  4723
  126  414.4178 153.5374   7946    64  4711  3235
  127  414.9594 151.7821   7820   126  4340  3480
  128  414.1963 153.4868   7220   600  3521  3699
  129  413.2727 153.6107   8285  1065  3718  4567
  130  414.4423 152.2182   8286     1  3719  4567
  131  414.5446 152.3380   7817   469  4118  3699
  132  413.9814 153.1110   7422   395  3757  3665
  133  414.6328 152.4183   8316   894  4148  4168
  134  413.8180 153.9069   7150  1166  3710  3440
  135  414.5798 153.8991   6939   211  3960  2979
  136  414.4979 153.5994   8031  1092  4183  3848
  137  413.7833 153.8501   7849   182  4230  3619
  138  412.8597 154.1233   7727   122  3881  3846
  139  413.8335 153.1765   7365   362  3210  4155
  140  413.7110 154.1897   7713   348  3618  4095
  141  414.3715 153.1476   7988   275  3509  4479
  142  415.2569 151.7780   7324   664  3350  3974
  143  415.1509 151.6605   7701   377  3530  4171
  144  414.9159 152.3700   7727    26  3887  3840
  145  415.2173 152.0205   8288   561  3657  4631
  146  414.5772 152.9002   8349    61  3938  4411
  147  414.5034 152.4869   7488   861  4040  3448
  148  415.1135 152.5463   7345   143  3712  3633
  149  415.1868 151.6337   7221   124  4477  2744
