# Supplementary material for: Maximum likelihood-based estimation of diffusion coefficient is quick and reliable method for analyzing estradiol actions on surface receptor movements
Source: Front Neuroinform. 2023 Mar 8;17:1005936. doi: 10.3389/fninf.2023.1005936 (PMC10031098; doi:10.3389/fninf.2023.1005936)
Supplement: Supplementary file 3 [file Data_Sheet_3.ZIP › 01-measured/01-E2_Ampa/100nME2/neurite/workstate_23neurit_0757.dat]

  112  357.8101 170.7872   6718     0  4005  2713
  113  357.6313 171.2312   6694    24  3251  3443
  114  357.2966 171.0578   7480   786  3187  4293
  115  358.2813 170.4511   7900   420  3210  4690
  116  357.6540 170.5681   6966   934  3072  3894
  117  358.2696 171.3979   7452   486  3330  4122
  118  357.1967 170.6421   7686   234  3385  4301
  119  357.6606 170.4422   6549  1137  3498  3051
  120  356.8840 171.2117   6239   310  3927  2312
  121  357.3029 169.9075   6733   494  4300  2433
  122  356.5365 170.3582   6677    56  3397  3280
  123  358.0469 170.6137   7595   918  3445  4150
  124  360.0903 170.6179   7446   149  3141  4305
  125  357.6270 170.4868   7511    65  3472  4039
  126  357.5675 170.4338   6542   969  3190  3352
  127  357.1535 170.9942   6898   356  5365  1533
  128  358.5824 171.3405   7288   390  3523  3765
  129  356.9151 170.9429   7497   209  3303  4194
  130  356.1415 170.5262   6448  1049  4774  1674
  131  356.5979 170.2477   6696   248  2839  3857
  132  357.4313 171.3773   6552   144  4419  2133
  133  357.3509 171.1244   6431   121  4465  1966
  134  356.7157 171.2125   6228   203  3404  2824
  135  357.1523 170.7185   6555   327  2950  3605
  136  356.5332 171.0709   6671   116  3926  2745
