# Supplementary material for: Maximum likelihood-based estimation of diffusion coefficient is quick and reliable method for analyzing estradiol actions on surface receptor movements
Source: Front Neuroinform. 2023 Mar 8;17:1005936. doi: 10.3389/fninf.2023.1005936 (PMC10031098; doi:10.3389/fninf.2023.1005936)
Supplement: Supplementary file 3 [file Data_Sheet_3.ZIP › 01-measured/01-E2_Ampa/100nME2/neurite/workstate_23neurit_0833.dat]

  109  433.6243 139.1868   5851     0  3361  2490
  110  432.7225 139.1669   6002   151  2710  3292
  111  431.8412 139.8433   5430   572  3259  2171
  112  432.3840 139.6136   5123   307  2740  2383
  113  434.3661 139.1439   5620   497  2835  2785
  114  432.5003 138.9986   5126   494  2865  2261
  115  433.0007 139.9997   5321   195  2986  2335
  116  431.3845 139.6155   6163   842  2921  3242
  117  434.4998 138.8341   5676   487  3282  2394
  118  430.0000 139.7500   5800   124  3113  2687
  119  431.2497 138.6251   5978   178  3598  2380
  120  432.9078 139.6354   4806  1172  3060  1746
  121  434.1699 139.6849   5436   630  3502  1934
  122  433.1793 140.1812   5505    69  3096  2409
  123  434.2874 139.6668   5603    98  3481  2122
  124  433.0917 139.3626   5289   314  2480  2809
