# Supplementary material for: Maximum likelihood-based estimation of diffusion coefficient is quick and reliable method for analyzing estradiol actions on surface receptor movements
Source: Front Neuroinform. 2023 Mar 8;17:1005936. doi: 10.3389/fninf.2023.1005936 (PMC10031098; doi:10.3389/fninf.2023.1005936)
Supplement: Supplementary file 3 [file Data_Sheet_3.ZIP › 01-measured/01-E2_Ampa/100nME2/neurite/workstate_23neurit_0838.dat]

  110  349.3795 162.9980   6203     0  3959  2244
  111  348.7986 162.4986   6350   147  4278  2072
  112  349.0670 161.9348   5994   356  4183  1811
  113  349.9498 161.1003   5867   127  4669  1198
  114  349.8335 160.8335   5412   455  4460   952
  115  348.8918 161.2797   5864   452  4103  1761
  116  349.7383 162.6651   6126   262  3904  2222
  117  349.1323 162.2169   6210    84  4538  1672
  118  349.7997 161.9649   7420  1210  4217  3203
  119  348.5002 162.0008   5397  2023  3919  1478
  120  348.7637 160.3343   5042   355  4142   900
  121  349.9999 161.4999   5991   949  4680  1311
  122  349.8418 161.1577   5792   199  4027  1765
  123  348.9642 161.2229   7661  1869  4002  3659
  124  349.6587 162.4681   6486  1175  3830  2656
  125  350.0837 161.8319   6870   384  3977  2893
  126  349.0760 162.5750   6215   655  3099  3116
  127  350.4218 161.4204   5659   556  4713   946
  128  350.2431 162.3989   6075   416  3771  2304
  129  349.5889 162.4655   6455   380  3265  3190
  130  349.5625 161.7490   5543   912  3723  1820
  131  349.8948 162.6285   6469   926  3246  3223
  132  351.1269 161.1228   5852   617  3008  2844
  133  350.6157 162.6151   5425   427  3713  1712
  134  350.4002 161.0999   4632   793  4027   605
  135  351.2017 161.4007   4743   111  4009   734
  136  351.8748 161.8754   4924   181  3653  1271
