# Supplementary material for: Maximum likelihood-based estimation of diffusion coefficient is quick and reliable method for analyzing estradiol actions on surface receptor movements
Source: Front Neuroinform. 2023 Mar 8;17:1005936. doi: 10.3389/fninf.2023.1005936 (PMC10031098; doi:10.3389/fninf.2023.1005936)
Supplement: Supplementary file 3 [file Data_Sheet_3.ZIP › 01-measured/01-E2_Ampa/100nME2/neurite/workstate_23neurit_1046.dat]

  140  434.3613 139.9082   4938     0  3374  1564
  141  433.6016 139.7615   5351   413  3001  2350
  142  432.0016 139.5001   5326    25  3220  2106
  143  433.4211 139.5796   5535   209  3247  2288
  144  432.0924 139.9060   5279   256  2446  2833
  145  432.9476 140.0555   5601   322  3198  2403
  146  432.6678 141.1115   5865   264  3429  2436
  147  433.7141 140.4282   5169   696  2906  2263
  148  433.1087 140.2795   5464   295  2875  2589
  149  431.1008 139.9489   5117   347  3088  2029
  150  431.2343 139.9403   6086   969  3527  2559
  151  431.0933 140.9099   5485   601  2762  2723
  152  430.7695 140.2303   5619   134  2999  2620
  153  431.9976 140.2959   5754   135  2869  2885
  154  431.6238 140.8753   5853    99  3184  2669
  155  431.6784 140.1191   5776    77  2591  3185
  156  432.0744 140.1881   6175   399  2844  3331
  157  431.1910 140.1424   5926   249  2932  2994
  158  431.5168 140.3939   6277   351  3012  3265
  159  431.0002 139.9973   6057   220  2708  3349
  160  431.3160 139.0404   6381   324  3209  3172
