# Supplementary material for: Maximum likelihood-based estimation of diffusion coefficient is quick and reliable method for analyzing estradiol actions on surface receptor movements
Source: Front Neuroinform. 2023 Mar 8;17:1005936. doi: 10.3389/fninf.2023.1005936 (PMC10031098; doi:10.3389/fninf.2023.1005936)
Supplement: Supplementary file 3 [file Data_Sheet_3.ZIP › 01-measured/01-E2_Ampa/100nME2/neurite/workstate_23neurit_1192.dat]

  162  356.2087 170.9983   8254     0  4617  3637
  163  356.1994 170.6540   6982  1272  3789  3193
  164  356.1018 171.0963   7299   317  3982  3317
  165  356.7041 171.1147   7045   254  3105  3940
  166  357.5377 170.9726   6972    73  3287  3685
  167  356.9001 171.0282   7123   151  3785  3338
  168  357.6025 171.0270   6699   424  3034  3665
  169  357.5701 171.1116   7129   430  3854  3275
  170  357.4288 171.0565   6114  1015  3733  2381
  171  357.6664 170.9951   6923   809  3553  3370
  172  357.3141 171.0898   7077   154  3300  3777
  173  357.3375 171.1440   7085     8  4768  2317
  174  358.2112 171.9510   6764   321  4402  2362
  175  356.8679 171.7332   7285   521  4378  2907
  176  358.0867 171.5746   6909   376  4878  2031
  177  358.3223 171.0312   6721   188  3170  3551
