# Supplementary material for: Maximum likelihood-based estimation of diffusion coefficient is quick and reliable method for analyzing estradiol actions on surface receptor movements
Source: Front Neuroinform. 2023 Mar 8;17:1005936. doi: 10.3389/fninf.2023.1005936 (PMC10031098; doi:10.3389/fninf.2023.1005936)
Supplement: Supplementary file 3 [file Data_Sheet_3.ZIP › 01-measured/01-E2_Ampa/100nME2/neurite/workstate_23neurit_1496.dat]

  206  230.2661 187.3332   6838     0  5031  1807
  207  231.1655 187.3327   7304   466  6111  1193
  208  230.2490 187.9993   6681   623  5484  1197
  209  229.9542 187.8074   6716    35  5249  1467
  210  229.5000 186.8010   7220   504  6511   709
  211  230.0015 188.6666   7026   194  5802  1224
  212  230.6160 188.4626   7906   880  6474  1432
  213  231.3529 188.7131   7896    10  6186  1710
  214  229.6670 187.8335   7214   682  6793   421
  215  230.4987 187.5004   7191    23  5323  1868
  216  230.5000 186.5017   6916   275  5802  1114
  217  230.2492 188.7500   7131   215  6206   925
  218  230.5000 189.0000   7427   296  6314  1113
  219  230.5997 188.7986   6530   897  5745   785
  220  230.5320 188.6662   8459  1929  7230  1229
  221  229.6689 187.0838   7067  1392  6169   898
  222  230.9367 187.3123   7568   501  6288  1280
