# Supplementary material for: Maximum likelihood-based estimation of diffusion coefficient is quick and reliable method for analyzing estradiol actions on surface receptor movements
Source: Front Neuroinform. 2023 Mar 8;17:1005936. doi: 10.3389/fninf.2023.1005936 (PMC10031098; doi:10.3389/fninf.2023.1005936)
Supplement: Supplementary file 3 [file Data_Sheet_3.ZIP › 01-measured/01-E2_Ampa/100nME2/neurite/workstate_23neurit_1612.dat]

  225  71.0940 183.9088   7894     0  6188  1706
  226  68.8465 185.0610   9312  1418  7470  1842
  227  70.3807 186.0635   9119   193  7330  1789
  228  69.5002 185.9994   9065    54 10000  -935
  229  70.1031 184.1688   8615   450  6111  2504
  230  70.5016 184.4983   8543    72  6380  2163
  231  68.3331 184.7340   8724   181  4981  3743
  232  71.1771 184.9413   7917   807  7121   796
  233  71.2126 186.0852   7470   447  7766  -296
  234  70.6191 183.9959   7462     8  6389  1073
  235  68.4999 184.0712   8862  1400  5442  3420
  236  69.7775 185.0004   8252   610  6949  1303
  237  70.8083 183.0464   8549   297  6118  2431
  238  70.7406 184.0447   8478    71  5771  2707
  239  71.1670 184.1672   7490   988  5741  1749
  240  70.4840 185.1118   8768  1278  7475  1293
  241  69.0720 185.4276   9098   330  7502  1596
  242  72.0000 182.5005   7134  1964  5968  1166
  243  68.9997 185.5001   9447  2313  7192  2255
  244  70.9999 182.5842   8507   940  7222  1285
  245  69.2135 184.6804   8198   309  6420  1778
  246  70.0002 183.5714   8473   275  6722  1751
  247  69.9077 184.3630   8729   256  7534  1195
  248  70.0393 185.3971   7909   820  6599  1310
  249  69.3088 183.6121   8516   607  7287  1229
  250  70.5203 183.3492   8338   178  6714  1624
  251  72.0000 184.0000   7729   609  6761   968
  252  70.1111 185.5562   8453   724  8482   -29
  253  71.8337 183.4145   7705   748  6026  1679
