# Supplementary material for: Maximum likelihood-based estimation of diffusion coefficient is quick and reliable method for analyzing estradiol actions on surface receptor movements
Source: Front Neuroinform. 2023 Mar 8;17:1005936. doi: 10.3389/fninf.2023.1005936 (PMC10031098; doi:10.3389/fninf.2023.1005936)
Supplement: Supplementary file 3 [file Data_Sheet_3.ZIP › 01-measured/01-E2_Ampa/100nME2/neurite/workstate_23neurit_1804.dat]

  255  70.7340 185.1321   8864     0  7017  1847
  256  70.6999 181.6005   8243   621  7194  1049
  257  70.5172 185.7075   8817   574  7011  1806
  258  70.6812 184.1581   8532   285  6945  1587
  259  71.4444 182.8877   8314   218  6226  2088
  260  71.3002 183.8000   7647   667  6342  1305
  261  70.6216 184.7113   8684  1037  8131   553
  262  71.2556 183.6678   9661   977  7641  2020
  263  70.3256 184.2575   8415  1246  6597  1818
  264  70.1752 184.3506   9055   640  6356  2699
  265  71.4778 184.1462   8650   405  6494  2156
  266  71.0000 185.0000   8696    46  6905  1791
  267  70.0000 185.0000   7838   858  7112   726
  268  69.6163 185.3854   8776   938  6914  1862
  269  70.6666 184.6654   7231  1545  5676  1555
  270  70.0000 183.5001   8834  1603  6474  2360
  271  70.5992 183.9997   7767  1067  6236  1531
  272  70.6975 184.1015   8390   623  6480  1910
  273  69.4301 185.1096   8265   125  6575  1690
  274  70.3959 184.9107   9080   815  6501  2579
  275  70.0002 184.2850   7878  1202  6717  1161
  276  71.0387 185.4416   8713   835  7175  1538
  277  70.8808 184.7667   7366  1347  5940  1426
  278  69.2786 184.8264   8440  1074  6727  1713
  279  69.3488 185.6055   8218   222  4190  4028
