# Supplementary material for: Maximum likelihood-based estimation of diffusion coefficient is quick and reliable method for analyzing estradiol actions on surface receptor movements
Source: Front Neuroinform. 2023 Mar 8;17:1005936. doi: 10.3389/fninf.2023.1005936 (PMC10031098; doi:10.3389/fninf.2023.1005936)
Supplement: Supplementary file 3 [file Data_Sheet_3.ZIP › 01-measured/01-E2_Ampa/100nME2/neurite/workstate_23neurit_1980.dat]

    2  302.0245 175.3279   6170     0  5234   936
    3  301.5248 175.5984   6383   213  5073  1310
    4  301.6223 174.3701   5688   695  4959   729
    5  302.6183 175.1393   5963   275  4510  1453
    6  302.0634 174.1301   5544   419  4343  1201
    7  302.6658 174.6221   5931   387  3764  2167
    8  302.2887 174.4530   6386   455  4493  1893
    9  301.5986 174.7018   6322    64  4758  1564
   10  300.9028 175.3065   6523   201  4367  2156
   11  301.2094 175.2069   5651   872  4897   754
   12  301.5405 174.1536   4927   724  4915    12
   13  300.9979 174.5010   4971    44  4601   370
   14  301.6509 174.6070   5557   586  4021  1536
   15  301.7574 174.0440   4812   745  4622   190
   16  301.0027 174.9975   5068   256  4024  1044
   17  300.5199 175.1082   5180   112  5312  -132
   18  300.8654 175.4654   5473   293  3921  1552
   19  301.6846 175.0864   5762   289  3874  1888
   20  302.5783 175.4984   5712    50  5030   682
   21  303.0495 174.8840   5643    69  3415  2228
   22  302.2482 175.0919   5887   244  3902  1985
   23  301.8509 174.7186   6518   631  3785  2733
   24  301.2081 174.8975   6121   397  4482  1639
   25  301.8785 174.8861   7009   888  3686  3323
   26  301.2619 175.5492   5891  1118  4774  1117
   27  301.7431 174.5899   5528   363  5219   309
   28  301.0028 175.0417   5474    54  4782   692
   29  301.9088 175.1074   5864   390  4103  1761
   30  301.1142 175.0027   5784    80  4029  1755
   31  301.5674 175.0488   5912   128  4398  1514
   32  301.5006 174.2952   6049   137  4588  1461
   33  301.4320 174.9032   5586   463  4542  1044
   34  302.6903 176.0276   6468   882  5562   906
   35  301.4087 175.9254   5631   837  3936  1695
   36  300.5479 175.2890   6203   572  3882  2321
   37  301.4324 175.7988   6154    49  5750   404
   38  301.3543 175.6446   5853   301  4663  1190
   39  300.9135 175.9567   5665   188  4412  1253
   40  301.0017 176.1424   5197   468  4722   475
   41  301.4526 175.1830   5604   407  5198   406
   42  300.8729 174.7137   5439   165  4663   776
   43  301.4926 175.5009   5920   481  4739  1181
   44  301.1248 175.1666   4951   969  4341   610
