# Supplementary material for: Maximum likelihood-based estimation of diffusion coefficient is quick and reliable method for analyzing estradiol actions on surface receptor movements
Source: Front Neuroinform. 2023 Mar 8;17:1005936. doi: 10.3389/fninf.2023.1005936 (PMC10031098; doi:10.3389/fninf.2023.1005936)
Supplement: Supplementary file 3 [file Data_Sheet_3.ZIP › 01-measured/01-E2_Ampa/100nME2/neurite/workstate_23neurit_1983.dat]

   47  301.6005 175.0386   5521     0  5324   197
   48  301.2031 175.4402   6101   580  4490  1611
   49  301.5820 175.4522   5710   391  4482  1228
   50  302.1384 175.8912   6300   590  5126  1174
   51  300.7593 175.8631   6524   224  4242  2282
   52  300.5752 175.6290   6263   261  4163  2100
   53  300.5437 175.0978   6747   484  5276  1471
   54  300.9998 174.5004   5121  1626  3529  1592
   55  300.5912 174.3201   6186  1065  5066  1120
   56  300.3716 174.9996   6706   520  4952  1754
   57  300.6749 174.5895   5619  1087  5253   366
   58  301.1738 175.1714   5450   169  4212  1238
   59  300.4111 174.7215   5898   448  4678  1220
   60  300.6695 175.1193   5694   204  5166   528
   61  300.7857 174.0902   5925   231  5286   639
   62  300.9618 174.6308   5721   204  4209  1512
   63  300.2975 175.4102   5614   107  4994   620
   64  301.2071 175.5538   6034   420  4150  1884
   65  300.9650 175.1026   5080   954  4564   516
   66  300.9650 174.9047   5823   743  3838  1985
   67  301.0808 175.2801   5817     6  4959   858
   68  300.8731 174.7080   5807    10  3775  2032
   69  300.3312 174.8730   5741    66  4253  1488
   70  300.4997 174.0002   5753    12  3850  1903
   71  300.8802 175.4127   5238   515  4408   830
   72  300.7503 175.6649   5599   361  4026  1573
   73  300.5543 175.4066   5376   223  4036  1340
   74  301.1222 174.8801   5596   220  4367  1229
   75  301.1549 174.1335   5943   347  4351  1592
   76  301.9601 175.0796   5185   758  4257   928
   77  300.7054 175.4971   5812   627  3689  2123
   78  301.5000 175.9968   5751    61  4655  1096
   79  300.8113 175.1470   5771    20  3901  1870
   80  301.9618 175.4143   5662   109  4297  1365
   81  301.8272 175.1022   5279   383  4442   837
   82  300.4214 173.8955   5104   175  4024  1080
   83  300.2007 176.0833   5866   762  3474  2392
   84  301.2988 174.9988   5702   164  4603  1099
   85  301.1699 175.0255   5976   274  3795  2181
   86  300.7711 174.9600   5873   103  4742  1131
   87  300.3338 175.2388   5527   346  4425  1102
   88  300.7505 175.2509   5412   115  4643   769
   89  301.0005 174.7367   5981   569  3549  2432
   90  302.3150 174.9197   6189   208  4506  1683
   91  300.4375 173.7497   5407   782  4603   804
   92  300.8004 174.4404   5308    99  4368   940
   93  301.5457 175.4164   5427   119  3562  1865
   94  303.8937 175.2592   6115   688  4024  2091
   95  301.1091 174.5185   5087  1028  4447   640
   96  301.3925 174.5002   5513   426  3626  1887
   97  300.8186 175.0313   5766   253  5224   542
   98  301.4979 174.5021   5297   469  3928  1369
   99  302.3130 174.8898   5813   516  4588  1225
  100  302.1389 175.3766   5983   170  4769  1214
  101  301.6482 175.6027   5901    82  3491  2410
  102  301.8044 175.6946   5609   292  4369  1240
  103  301.3307 176.1245   5700    91  3718  1982
  104  301.1390 174.9979   5758    58  4542  1216
  105  301.3518 175.6457   6156   398  4755  1401
  106  301.0612 175.3348   5942   214  3963  1979
  107  302.2745 176.0761   5762   180  4231  1531
  108  304.0704 176.0809   5871   109  4876   995
