# Supplementary material for: Maximum likelihood-based estimation of diffusion coefficient is quick and reliable method for analyzing estradiol actions on surface receptor movements
Source: Front Neuroinform. 2023 Mar 8;17:1005936. doi: 10.3389/fninf.2023.1005936 (PMC10031098; doi:10.3389/fninf.2023.1005936)
Supplement: Supplementary file 3 [file Data_Sheet_3.ZIP › 01-measured/01-E2_Ampa/100nME2/neurite/workstate_23neurit_1985.dat]

  109  302.4289 176.1605   5879     0  4775  1104
  110  302.2616 176.3509   5713   166  4025  1688
  111  302.3644 175.4897   5550   163  3384  2166
  112  302.0967 176.0496   5476    74  4101  1375
  113  302.0345 176.3410   5717   241  5229   488
  114  302.6850 175.8933   6344   627  4239  2105
  115  302.1676 175.9164   5424   920  5003   421
  116  302.5011 175.3333   5215   209  5029   186
  117  302.5472 175.6409   5881   666  4159  1722
  118  302.8304 175.3109   5112   769  3958  1154
  119  303.3651 174.6383   5244   132  3574  1670
  120  303.0869 175.4592   5684   440  4827   857
  121  302.6344 175.2088   6406   722  4688  1718
  122  302.9987 176.1659   5179  1227  3865  1314
  123  302.9495 175.8015   5478   299  3896  1582
  124  302.2053 175.6971   5817   339  4880   937
  125  303.0973 175.5507   4798  1019  3253  1545
  126  301.7477 174.5426   5287   489  4559   728
  127  303.0262 175.3724   5993   706  4366  1627
  128  303.1449 175.6414   5311   682  4208  1103
  129  302.3326 175.8747   5413   102  3630  1783
  130  303.2681 174.7593   5511    98  3115  2396
  131  302.6757 175.6460   5475    36  4238  1237
  132  302.1526 175.6756   5946   471  4182  1764
  133  302.3967 175.1790   5767   179  4538  1229
  134  302.4996 174.8766   5850    83  4943   907
  135  301.9999 175.7994   4977   873  5119  -142
  136  302.0871 175.3111   5648   671  5049   599
  137  302.2163 174.6740   5296   352  3472  1824
  138  301.8319 175.3593   4845   451  4799    46
  139  301.5821 175.5514   6013  1168  4591  1422
  140  303.0406 175.2357   5109   904  4081  1028
  141  301.1509 175.4332   6247  1138  4512  1735
  142  301.5435 175.1954   5482   765  4538   944
  143  301.0517 175.4728   5365   117  4780   585
  144  301.2350 175.2957   5802   437  4177  1625
  145  301.1085 174.7923   6339   537  4926  1413
  146  302.5001 174.8005   5259  1080  3932  1327
  147  302.2100 175.2882   6699  1440  4924  1775
  148  301.6113 175.1777   5496  1203  4097  1399
  149  302.0060 175.0001   4959   537  3645  1314
  150  302.4476 175.2233   5794   835  4787  1007
  151  301.9993 175.1038   5550   244  4742   808
  152  301.4333 175.6082   5110   440  3857  1253
  153  301.3550 175.2860   5237   127  3799  1438
  154  301.3257 176.0870   6162   925  3824  2338
  155  301.4181 175.6841   5309   853  3843  1466
  156  302.4461 175.8720   6554  1245  3905  2649
