# Supplementary material for: Maximum likelihood-based estimation of diffusion coefficient is quick and reliable method for analyzing estradiol actions on surface receptor movements
Source: Front Neuroinform. 2023 Mar 8;17:1005936. doi: 10.3389/fninf.2023.1005936 (PMC10031098; doi:10.3389/fninf.2023.1005936)
Supplement: Supplementary file 3 [file Data_Sheet_3.ZIP › 01-measured/01-E2_Ampa/100nME2/neurite/workstate_23neurit_1987.dat]

  157  301.5930 176.1486   5764     0  4559  1205
  158  301.5770 175.4981   5380   384  4308  1072
  159  301.6311 175.4005   6390  1010  4005  2385
  160  300.9980 175.9312   5484   906  3732  1752
  161  301.6778 175.5854   5910   426  4098  1812
  162  301.9144 175.7554   5685   225  4921   764
  163  301.3685 175.7703   4821   864  3591  1230
  164  301.4428 175.2604   5346   525  3966  1380
  165  301.9083 175.3510   5737   391  3469  2268
  166  301.8778 174.8728   5493   244  4948   545
  167  302.0011 174.9978   5126   367  3653  1473
  168  301.8539 175.8577   5037    89  3983  1054
  169  302.1214 174.9392   5546   509  3630  1916
  170  301.2511 175.1163   6096   550  4822  1274
  171  301.4724 175.7113   6748   652  4438  2310
  172  302.0235 175.6947   5596  1152  4105  1491
  173  301.1651 175.5912   6312   716  4033  2279
  174  301.5251 175.7191   5805   507  3899  1906
  175  301.6266 175.6858   5378   427  5082   296
  176  301.9935 175.4954   5204   174  3788  1416
  177  302.1782 175.2953   5726   522  3985  1741
  178  301.6996 175.5006   4997   729  4068   929
  179  302.0033 174.7987   6035  1038  3824  2211
  180  301.4061 175.8418   4979  1056  4152   827
  181  302.1135 175.8106   5463   484  4409  1054
  182  302.1272 175.7113   5472     9  4502   970
  183  302.0401 175.5577   5255   217  4555   700
  184  302.7368 177.3146   5686   431  4191  1495
  185  302.0002 176.2230   6000   314  4374  1626
  186  301.9220 176.4347   5295   705  4218  1077
  187  301.7983 174.9973   6685  1390  4200  2485
  188  302.4090 175.5498   5427  1258  3835  1592
  189  301.0910 175.2310   6307   880  3897  2410
  190  302.2733 175.3299   5179  1128  4175  1004
  191  301.9299 175.3376   6086   907  3412  2674
  192  301.6955 175.4980   5510   576  4905   605
  193  302.9711 174.5632   5667   157  4551  1116
  194  301.9428 175.6574   6479   812  3679  2800
  195  302.4400 174.9212   5063  1416  3999  1064
  196  301.6818 174.6821   7085  2022  4549  2536
  197  302.2369 174.8899   6215   870  4508  1707
  198  302.7544 174.3006   5036  1179  4114   922
  199  301.6689 175.0983   5130    94  4134   996
  200  301.8866 174.7686   5822   692  4898   924
  201  303.4619 175.3040   5922   100  4409  1513
  202  302.3086 175.4983   5188   734  4814   374
  203  302.3027 175.1012   5319   131  4261  1058
  204  302.5922 174.8452   6092   773  3341  2751
