# Supplementary material for: Maximum likelihood-based estimation of diffusion coefficient is quick and reliable method for analyzing estradiol actions on surface receptor movements
Source: Front Neuroinform. 2023 Mar 8;17:1005936. doi: 10.3389/fninf.2023.1005936 (PMC10031098; doi:10.3389/fninf.2023.1005936)
Supplement: Supplementary file 3 [file Data_Sheet_3.ZIP › 01-measured/01-E2_Ampa/100nME2/neurite/workstate_23neurit_1989.dat]

  205  303.1667 175.1987   5468     0  4189  1279
  206  303.4237 175.4215   6249   781  4597  1652
  207  301.8491 174.3734   6197    52  4462  1735
  208  303.1624 175.3009   6400   203  3789  2611
  209  302.4908 175.0246   6981   581  4115  2866
  210  302.6217 175.7636   5736  1245  4523  1213
  211  302.8045 175.1362   5505   231  4371  1134
  212  302.6667 174.8749   5128   377  4737   391
  213  302.1294 175.2869   5498   370  4435  1063
  214  302.2149 174.4978   5090   408  4454   636
  215  302.6653 174.5762   5285   195  4109  1176
  216  302.2564 174.4059   5608   323  4429  1179
  217  303.4472 174.4181   6338   730  4510  1828
  218  301.5929 175.2252   5460   878  3950  1510
  219  302.3327 175.5229   5309   151  4513   796
  220  303.0897 174.5722   6172   863  4015  2157
  221  301.8824 175.2314   5951   221  3731  2220
  222  302.8237 174.7666   5388   563  3657  1731
  223  301.3696 175.6323   5526   138  4592   934
  224  301.5627 175.4425   5168   358  3626  1542
  225  302.7201 175.2716   6408  1240  4117  2291
  226  302.3901 175.4971   5486   922  3849  1637
  227  301.3533 174.9393   5126   360  3988  1138
  228  302.0911 175.4852   5994   868  4229  1765
  229  301.7793 175.4982   5503   491  3586  1917
  230  302.7183 175.9568   5500     3  4294  1206
  231  301.6389 175.9706   5570    70  4676   894
  232  302.1090 175.5185   5010   560  3563  1447
  233  301.3464 174.9682   5501   491  4864   637
  234  302.7013 175.6454   6070   569  3926  2144
  235  302.5004 174.9973   5564   506  3924  1640
  236  302.3614 175.5821   6092   528  3734  2358
  237  301.5586 174.9096   5732   360  4539  1193
  238  301.4538 174.8080   6363   631  3933  2430
  239  301.4140 175.5509   6095   268  4152  1943
  240  301.6821 174.9982   4993  1102  3164  1829
  241  302.0655 174.8814   5779   786  4669  1110
  242  302.2916 175.7115   5739    40  4037  1702
  243  301.6955 175.5475   6059   320  4080  1979
