# Supplementary material for: Maximum likelihood-based estimation of diffusion coefficient is quick and reliable method for analyzing estradiol actions on surface receptor movements
Source: Front Neuroinform. 2023 Mar 8;17:1005936. doi: 10.3389/fninf.2023.1005936 (PMC10031098; doi:10.3389/fninf.2023.1005936)
Supplement: Supplementary file 3 [file Data_Sheet_3.ZIP › 01-measured/01-E2_Ampa/100nME2/neurite/workstate_23neurit_1990.dat]

  244  301.7116 175.0996   5641     0  3807  1834
  245  302.2902 175.5404   6081   440  4440  1641
  246  302.7452 174.9054   5751   330  5025   726
  247  301.8496 174.8492   5508   243  3755  1753
  248  301.2642 174.8438   6188   680  4639  1549
  249  301.8698 174.5354   5826   362  4393  1433
  250  301.9603 174.3608   5586   240  4515  1071
  251  301.8158 173.8172   5008   578  3790  1218
  252  301.9997 174.3446   5992   984  3908  2084
  253  302.1416 175.3895   6135   143  4770  1365
  254  301.8147 174.2745   4439  1696  4987  -548
  255  302.9722 174.9961   5976  1537  3677  2299
  256  302.4995 175.7762   4651  1325  4313   338
  257  302.6554 175.5375   5147   496  3795  1352
  258  301.0297 175.3439   5208    61  4157  1051
  259  301.5283 176.2619   5303    95  4629   674
  260  302.6434 176.0956   5058   245  3720  1338
  261  301.3320 174.7044   5414   356  4343  1071
  262  302.4773 174.6814   5684   270  3899  1785
  263  302.3863 175.1408   6145   461  3776  2369
  264  301.8568 175.2201   7183  1038  3760  3423
  265  302.5725 175.0632   6088  1095  4967  1121
  266  301.8633 175.6087   7220  1132  5145  2075
  267  301.9636 175.3952   4935  2285  3824  1111
  268  301.9408 175.6518   6134  1199  5334   800
  269  302.1191 175.2640   5840   294  4654  1186
  270  301.8969 175.4189   5648   192  4296  1352
  271  302.4013 175.8649   5717    69  4171  1546
  272  302.9711 175.7157   5237   480  4372   865
  273  302.8615 175.4717   5772   535  4815   957
  274  302.5972 175.8198   6996  1224  5146  1850
  275  303.7914 175.4570   5886  1110  3583  2303
  276  304.0171 176.1520   5762   124  4227  1535
  277  303.6346 175.3652   5039   723  4414   625
  278  304.3846 174.9309   5628   589  4400  1228
  279  303.0217 174.9801   5446   182  3184  2262
