# Supplementary material for: Maximum likelihood-based estimation of diffusion coefficient is quick and reliable method for analyzing estradiol actions on surface receptor movements
Source: Front Neuroinform. 2023 Mar 8;17:1005936. doi: 10.3389/fninf.2023.1005936 (PMC10031098; doi:10.3389/fninf.2023.1005936)
Supplement: Supplementary file 3 [file Data_Sheet_3.ZIP › 01-measured/01-E2_Ampa/100nME2/neurite/workstate_23neurit_1994.dat]

    0  375.8338 168.5094  12373     0  3776  8597
    1  375.7118 168.6407  11842   531  3359  8483
    2  376.6037 168.6270  11060   782  3356  7704
    3  376.6211 169.1467  12151  1091  3228  8923
    4  375.9763 169.0345  11400   751  3033  8367
    5  376.0532 169.0981  11805   405  3319  8486
    6  376.3012 168.9455  11194   611  3119  8075
    7  375.3326 168.9866  10481   713  2923  7558
    8  376.0162 168.9232   9794   687  3470  6324
    9  375.5905 169.0063  11040  1246  3634  7406
   10  375.9820 168.6978  11254   214  3351  7903
   11  376.0352 169.4129  10424   830  3104  7320
   12  375.9644 169.3889  10654   230  3580  7074
   13  375.8395 169.4533  10784   130  3877  6907
   14  375.5070 169.3754  10803    19  3008  7795
   15  376.0943 169.3867  10846    43  3489  7357
   16  374.9149 169.0917  11279   433  4081  7198
   17  376.1901 169.5612   9678  1601  3934  5744
   18  376.0317 169.3024   9886   208  3347  6539
   19  376.4014 169.1299  11159  1273  3800  7359
   20  376.1474 169.0747   9920  1239  3493  6427
   21  375.9446 169.0768  10094   174  2938  7156
   22  376.9068 169.1058   9776   318  2784  6992
   23  375.6329 169.0274  10447   671  3354  7093
