# Supplementary material for: Maximum likelihood-based estimation of diffusion coefficient is quick and reliable method for analyzing estradiol actions on surface receptor movements
Source: Front Neuroinform. 2023 Mar 8;17:1005936. doi: 10.3389/fninf.2023.1005936 (PMC10031098; doi:10.3389/fninf.2023.1005936)
Supplement: Supplementary file 3 [file Data_Sheet_3.ZIP › 01-measured/01-E2_Ampa/100nME2/neurite/workstate_23neurit_1995.dat]

   24  375.9658 168.8538  10498     0  3583  6915
   25  376.2252 168.6189  10923   425  3602  7321
   26  375.8425 168.7760   9675  1248  3458  6217
   27  376.2942 168.9564  10085   410  3550  6535
   28  376.1315 168.8831  10433   348  3482  6951
   29  375.7782 168.8022  11160   727  3669  7491
   30  375.8191 168.5742  10871   289  3737  7134
   31  376.1712 168.8398  11674   803  3709  7965
   32  376.3219 169.0969  12021   347  3309  8712
   33  376.2885 168.6491  10539  1482  3698  6841
   34  375.4334 168.5335  10263   276  2887  7376
   35  375.5399 169.3113   9756   507  3543  6213
   36  375.6935 168.7603  10579   823  3549  7030
   37  376.4062 169.0906   9839   740  3303  6536
   38  376.4403 168.8431  10977  1138  3235  7742
   39  376.3502 168.4697  10571   406  3398  7173
   40  375.6731 168.5832  10199   372  3210  6989
   41  375.0120 168.6500  10715   516  3861  6854
   42  376.1840 168.4026  10779    64  3528  7251
   43  375.8568 168.6875   9869   910  3327  6542
   44  375.3836 168.4834  10463   594  3363  7100
   45  375.1602 168.6822  10332   131  3913  6419
   46  375.8836 168.7315  10604   272  3162  7442
   47  375.7863 168.8042  10605     1  2897  7708
   48  376.1146 168.6060  10860   255  2861  7999
   49  375.5294 168.9967  10672   188  3199  7473
   50  375.4127 168.8474  10568   104  3542  7026
   51  375.7988 168.7441  11187   619  3247  7940
   52  375.9892 168.6968   9733  1454  3262  6471
   53  375.5534 168.9499  11329  1596  3565  7764
   54  375.9708 168.9088  10755   574  3134  7621
   55  375.7657 168.8424  10797    42  3278  7519
   56  375.6503 169.3585  11232   435  3482  7750
   57  376.0054 169.0389  11082   150  3190  7892
   58  376.1318 168.5473  11985   903  3882  8103
   59  374.9766 168.3919  11930    55  3864  8066
   60  374.9814 168.5518  11405   525  3474  7931
   61  375.0859 168.4765  10954   451  3475  7479
   62  375.9831 168.6309  10695   259  3504  7191
   63  375.3114 168.5332  10460   235  3499  6961
   64  375.4818 168.7032   9836   624  3741  6095
   65  374.9813 169.0324  10716   880  3339  7377
   66  374.7149 168.9602  10964   248  3022  7942
   67  374.8384 169.1642  12362  1398  3146  9216
   68  375.0953 168.9032  10810  1552  3150  7660
   69  374.6811 169.3724  10261   549  3182  7079
   70  375.2945 169.4538  10213    48  2723  7490
   71  375.0201 169.0194  10847   634  2836  8011
   72  374.7098 168.9586  10191   656  3452  6739
   73  374.5867 169.2662  10063   128  3761  6302
   74  375.3185 168.6778  10371   308  3776  6595
   75  375.1313 168.8185  10731   360  3179  7552
   76  375.0310 167.8894   9797   934  3353  6444
   77  375.3242 167.9078   9901   104  3062  6839
   78  374.9954 168.0543  10338   437  3109  7229
   79  375.9315 168.2629  10370    32  3144  7226
   80  375.2093 168.2405   9450   920  3672  5778
   81  375.8764 167.7007   9849   399  2482  7367
   82  375.1396 167.8951   9957   108  4194  5763
   83  375.9699 168.1128  10241   284  2956  7285
   84  375.3776 168.0082   9918   323  3629  6289
   85  375.9991 168.2821  10421   503  3433  6988
   86  375.6289 167.8660  10118   303  3649  6469
   87  375.5404 168.2477   9635   483  3327  6308
   88  374.7693 168.4997  10048   413  3287  6761
   89  374.4551 168.9160  10915   867  3270  7645
   90  375.4718 168.9061   9515  1400  3240  6275
   91  373.7770 168.9247  10986  1471  3689  7297
   92  375.2370 168.6086  10857   129  3355  7502
   93  375.0474 168.8101  11371   514  3359  8012
