# Supplementary material for: Maximum likelihood-based estimation of diffusion coefficient is quick and reliable method for analyzing estradiol actions on surface receptor movements
Source: Front Neuroinform. 2023 Mar 8;17:1005936. doi: 10.3389/fninf.2023.1005936 (PMC10031098; doi:10.3389/fninf.2023.1005936)
Supplement: Supplementary file 3 [file Data_Sheet_3.ZIP › 01-measured/01-E2_Ampa/100nME2/neurite/workstate_23neurit_1997.dat]

  105  376.7102 169.0737  10959     0  3364  7595
  106  377.0032 169.0981  10806   153  3712  7094
  107  376.7667 169.1330  11097   291  3111  7986
  108  376.2963 169.0105  11167    70  3621  7546
  109  375.8027 168.8887  11511   344  2974  8537
  110  375.8322 169.1268  11106   405  2533  8573
  111  375.3938 168.9143  10991   115  3669  7322
  112  375.4451 168.5829  10268   723  3431  6837
  113  375.6314 168.5288   9485   783  3443  6042
  114  375.7759 168.5389  10456   971  2949  7507
  115  375.4990 168.4589  10404    52  3222  7182
  116  375.3783 168.4614  10801   397  3293  7508
  117  374.6735 168.7479  10505   296  3217  7288
  118  375.4497 168.3708  11116   611  4545  6571
  119  375.1639 168.7580  10568   548  3365  7203
  120  375.0768 168.6493  11190   622  3643  7547
  121  376.2881 168.7687  11276    86  3231  8045
  122  375.3595 168.8468  11919   643  3208  8711
  123  375.3552 169.2595  10991   928  4726  6265
  124  375.4909 168.6307  11180   189  3107  8073
  125  375.1326 168.4907  11195    15  3149  8046
  126  374.0361 168.2494  10886   309  3249  7637
  127  374.5076 168.6655  10406   480  3431  6975
  128  375.5443 168.7896  10057   349  3359  6698
  129  374.5359 168.7733  10128    71  3428  6700
  130  374.7941 168.6909   9199   929  3582  5617
  131  375.8198 168.2095   9221    22  2844  6377
  132  374.6832 168.3816  10383  1162  3458  6925
  133  376.0697 168.1352  10081   302  3288  6793
  134  375.5075 169.0217  10267   186  3089  7178
  135  376.4692 168.3923   9331   936  2997  6334
  136  375.3373 168.6506  10877  1546  2934  7943
  137  374.8422 168.7486  10523   354  3178  7345
  138  375.6934 168.6099   9890   633  3311  6579
  139  374.3382 169.1644  10886   996  3588  7298
  140  376.3647 168.6655   9834  1052  2850  6984
  141  376.6526 168.6786   9743    91  3071  6672
  142  375.6985 169.1543  10017   274  3264  6753
  143  375.4257 168.7748  10069    52  3747  6322
  144  375.8537 168.3368  10496   427  3469  7027
  145  375.5079 168.9674  10402    94  2553  7849
