# Supplementary material for: Maximum likelihood-based estimation of diffusion coefficient is quick and reliable method for analyzing estradiol actions on surface receptor movements
Source: Front Neuroinform. 2023 Mar 8;17:1005936. doi: 10.3389/fninf.2023.1005936 (PMC10031098; doi:10.3389/fninf.2023.1005936)
Supplement: Supplementary file 3 [file Data_Sheet_3.ZIP › 01-measured/01-E2_Ampa/100nME2/neurite/workstate_23neurit_2002.dat]

  191  375.6966 169.4707  10711     0  3151  7560
  192  375.9734 169.3188  10053   658  2775  7278
  193  375.5032 169.1522  10267   214  3495  6772
  194  376.0209 169.2963  10506   239  2899  7607
  195  375.2484 169.6032   9185  1321  3145  6040
  196  375.0711 169.6544   9824   639  4280  5544
  197  375.0628 169.5669   9819     5  3588  6231
  198  375.9707 169.4968  10362   543  3236  7126
  199  375.1280 169.3689  10293    69  2812  7481
  200  375.5615 169.6438  10674   381  3618  7056
  201  375.3287 169.3722  10271   403  3729  6542
  202  374.8531 169.5807  10618   347  3362  7256
  203  374.7716 169.3748  10801   183  3350  7451
  204  375.2381 169.1391  10269   532  2893  7376
  205  375.2981 169.0252   9808   461  3396  6412
  206  374.9696 169.0981  10924  1116  3355  7569
  207  374.7210 169.4319   9845  1079  4085  5760
  208  374.8642 168.6661  10687   842  3348  7339
  209  375.1174 168.9776  11500   813  3474  8026
  210  375.5471 169.1627  10516   984  3805  6711
  211  374.9428 169.1499  10487    29  3218  7269
  212  375.8344 169.4524  11266   779  3380  7886
  213  375.2031 169.2061  10633   633  3646  6987
  214  375.2785 169.3587  11411   778  3807  7604
  215  375.3570 169.2886  11540   129  4221  7319
  216  375.2482 169.0168  11499    41  4078  7421
  217  374.6728 168.9361   9491  2008  2954  6537
  218  374.7310 169.2776   9509    18  3043  6466
  219  375.3823 169.3145  10051   542  4277  5774
  220  374.8034 169.1167  10639   588  3965  6674
  221  376.3276 169.1169  10118   521  4433  5685
  222  375.5846 169.3024   9950   168  2771  7179
  223  375.7582 169.0821  10259   309  6050  4209
  224  375.7921 169.1262  10153   106  2902  7251
  225  376.5285 168.6720   9933   220  2969  6964
  226  377.0072 168.6257   9272   661  3566  5706
  227  375.3710 169.1379  10335  1063  3630  6705
  228  375.5655 169.0395  10591   256  3282  7309
