# Supplementary material for: Maximum likelihood-based estimation of diffusion coefficient is quick and reliable method for analyzing estradiol actions on surface receptor movements
Source: Front Neuroinform. 2023 Mar 8;17:1005936. doi: 10.3389/fninf.2023.1005936 (PMC10031098; doi:10.3389/fninf.2023.1005936)
Supplement: Supplementary file 3 [file Data_Sheet_3.ZIP › 01-measured/01-E2_Ampa/100nME2/neurite/workstate_23neurit_2003.dat]

  229  375.5101 168.3232  10421     0  3273  7148
  230  376.2210 168.7097   9539   882  3199  6340
  231  375.7007 168.1725   9554    15  3709  5845
  232  375.8361 168.3800  10130   576  3085  7045
  233  376.1177 168.4774  10553   423  2991  7562
  234  376.2334 168.1769   9690   863  3320  6370
  235  376.8354 167.9954   9471   219  2835  6636
  236  376.1172 168.0402  10840  1369  3977  6863
  237  376.2118 168.0180  10863    23  3485  7378
  238  375.7037 167.8920  10054   809  3931  6123
  239  374.8145 168.2481  10271   217  3056  7215
  240  375.8977 167.9668   9735   536  3596  6139
  241  376.1365 168.0119   9706    29  3003  6703
  242  375.7803 168.2368  10835  1129  3668  7167
  243  375.5155 167.9700   9808  1027  3155  6653
  244  375.6294 167.9177  10340   532  3933  6407
  245  375.5649 167.5868  10277    63  3026  7251
  246  375.7807 167.6976  10188    89  3504  6684
  247  375.8391 168.0016   9764   424  5204  4560
  248  376.2582 168.4628   9955   191  2997  6958
  249  376.4390 168.3310  10182   227  4021  6161
  250  376.2577 168.4938  10432   250  3605  6827
  251  376.2530 168.5201  10093   339  3227  6866
  252  376.1645 168.3821  10600   507  2916  7684
  253  375.6932 169.0043  11397   797  3093  8304
  254  376.1784 168.6580  11323    74  3278  8045
  255  376.3679 168.6290  10575   748  3529  7046
  256  376.0482 169.0902  10022   553  3086  6936
  257  376.6549 168.9980   9404   618  3155  6249
  258  376.5333 168.8993  10420  1016  3285  7135
  259  376.5285 169.0949   9914   506  2994  6920
  260  376.1676 168.8129   9588   326  3822  5766
  261  376.3475 168.6279   9822   234  3109  6713
  262  376.2596 168.5057   9592   230  2761  6831
  263  377.2521 168.3835   9100   492  3434  5666
  264  375.4718 168.4705   9741   641  4102  5639
  265  376.6047 169.0231   9359   382  3401  5958
  266  376.0318 168.7087  10721  1362  3613  7108
  267  376.4371 168.3522  10107   614  3514  6593
  268  375.9563 168.8366  10588   481  3667  6921
  269  377.0399 169.1848  10508    80  3726  6782
  270  377.0583 169.6027   9485  1023  3819  5666
  271  377.8480 169.9042  11180  1695  4151  7029
  272  377.5213 169.5958   9789  1391  3586  6203
  273  377.1626 169.3710   9809    20  3499  6310
  274  376.8713 169.5773  10413   604  3632  6781
  275  377.2296 169.3105   9648   765  3161  6487
  276  376.8805 169.6277   9763   115  3339  6424
  277  376.7812 169.3549   9439   324  3770  5669
  278  376.6721 169.4253   9923   484  3443  6480
  279  376.3928 169.5781   8209  1714  3116  5093
