# Supplementary material for: Maximum likelihood-based estimation of diffusion coefficient is quick and reliable method for analyzing estradiol actions on surface receptor movements
Source: Front Neuroinform. 2023 Mar 8;17:1005936. doi: 10.3389/fninf.2023.1005936 (PMC10031098; doi:10.3389/fninf.2023.1005936)
Supplement: Supplementary file 3 [file Data_Sheet_3.ZIP › 01-measured/01-E2_Ampa/100nME2/neurite/workstate_23neurit_2004.dat]

    0  448.0939 133.2286   7297     0  2946  4351
    1  448.0730 134.0444   7779   482  3028  4751
    2  447.9407 133.8259   7153   626  2754  4399
    3  447.5696 133.7127   7026   127  3334  3692
    4  447.4955 134.0299   7470   444  3251  4219
    5  447.2426 134.1205   7976   506  3505  4471
    6  447.4313 134.2703   7045   931  3438  3607
    7  447.2567 133.7534   6881   164  3101  3780
    8  447.7707 133.2754   7134   253  3426  3708
    9  447.6666 133.4545   6700   434  2602  4098
   10  447.6417 133.4133   7002   302  2448  4554
   11  447.4766 133.3584   7617   615  3908  3709
   12  447.2609 133.7224   7009   608  3134  3875
   13  446.9376 133.4752   6555   454  2933  3622
   14  447.4279 133.2195   7142   587  3129  4013
   15  446.9752 133.7385   7291   149  2848  4443
   16  446.9578 133.4115   6794   497  3382  3412
   17  446.2919 133.3016   6356   438  3553  2803
   18  446.4010 133.0842   7278   922  3589  3689
   19  447.2608 133.5981   6513   765  2682  3831
   20  447.2125 133.1236   6625   112  2842  3783
   21  447.2533 133.7633   7423   798  2714  4709
   22  447.0564 133.0707   6719   704  2607  4112
   23  447.0507 133.1900   7012   293  3445  3567
   24  446.8779 133.3552   7529   517  3661  3868
