# Supplementary material for: Maximum likelihood-based estimation of diffusion coefficient is quick and reliable method for analyzing estradiol actions on surface receptor movements
Source: Front Neuroinform. 2023 Mar 8;17:1005936. doi: 10.3389/fninf.2023.1005936 (PMC10031098; doi:10.3389/fninf.2023.1005936)
Supplement: Supplementary file 3 [file Data_Sheet_3.ZIP › 01-measured/01-E2_Ampa/100nME2/neurite/workstate_23neurit_2006.dat]

   25  446.9744 133.0406   7565     0  3360  4205
   26  446.6148 134.2101   7382   183  3244  4138
   27  446.9668 133.6456   7182   200  2671  4511
   28  446.7160 133.2341   7209    27  3011  4198
   29  446.5807 133.1855   6684   525  2684  4000
   30  446.9011 133.3803   6646    38  2471  4175
   31  447.4762 133.6172   6754   108  2821  3933
   32  447.0488 132.9071   7042   288  3383  3659
   33  447.1009 133.7483   7272   230  3317  3955
   34  447.4419 133.8029   7235    37  2885  4350
   35  447.7106 133.5448   8445  1210  3166  5279
   36  446.9302 134.1486   7126  1319  2824  4302
   37  447.2270 133.7797   7146    20  3341  3805
   38  447.2001 134.0067   7687   541  2964  4723
   39  447.2512 133.7983   7598    89  2939  4659
   40  447.2831 133.3711   7509    89  2843  4666
   41  447.4647 133.8631   7444    65  3536  3908
   42  447.0738 133.6899   7458    14  3130  4328
   43  447.3218 134.1294   6449  1009  3443  3006
   44  447.1507 134.1329   7405   956  3061  4344
   45  446.8616 133.9275   7077   328  3602  3475
   46  447.0326 133.4664   7026    51  2759  4267
   47  446.2861 133.2201   6959    67  3201  3758
   48  446.8124 132.9208   6770   189  2791  3979
   49  446.6550 133.1038   7324   554  3082  4242
   50  447.1112 132.9333   7191   133  3203  3988
   51  447.4814 133.6372   6568   623  2854  3714
   52  446.8946 133.6192   7316   748  2763  4553
   53  447.2748 133.4046   6816   500  2980  3836
   54  447.4121 133.7534   6557   259  2487  4070
   55  446.9547 133.1798   7350   793  3538  3812
   56  447.3956 133.9272   6990   360  3144  3846
   57  446.8490 132.9503   6861   129  2708  4153
