# Supplementary material for: Maximum likelihood-based estimation of diffusion coefficient is quick and reliable method for analyzing estradiol actions on surface receptor movements
Source: Front Neuroinform. 2023 Mar 8;17:1005936. doi: 10.3389/fninf.2023.1005936 (PMC10031098; doi:10.3389/fninf.2023.1005936)
Supplement: Supplementary file 3 [file Data_Sheet_3.ZIP › 01-measured/01-E2_Ampa/100nME2/neurite/workstate_23neurit_2008.dat]

   58  447.3635 132.9790   6538     0  2783  3755
   59  446.6447 132.8488   6974   436  2906  4068
   60  447.0229 133.1618   6315   659  3424  2891
   61  447.3434 133.0507   6486   171  2973  3513
   62  447.6681 133.9130   7184   698  3121  4063
   63  447.5122 134.1528   6347   837  2118  4229
   64  447.0204 133.5854   7677  1330  2782  4895
   65  447.6771 133.8266   6796   881  2876  3920
   66  447.8994 133.9012   6113   683  3041  3072
   67  447.5521 133.9475   6323   210  3472  2851
   68  447.3198 133.8242   6953   630  3487  3466
   69  447.4655 133.5927   6201   752  2939  3262
   70  447.3605 133.1511   6834   633  2577  4257
   71  447.6592 133.6138   7151   317  2550  4601
   72  447.4667 133.1363   6609   542  3556  3053
   73  446.7483 132.3102   6584    25  3138  3446
   74  447.1328 133.0250   7005   421  3074  3931
   75  447.3326 132.6974   7151   146  3621  3530
   76  447.5490 132.6521   6562   589  2864  3698
   77  446.4862 132.7500   6444   118  2942  3502
   78  447.3307 132.8105   6692   248  2724  3968
   79  446.8118 132.5762   6048   644  2941  3107
   80  447.0404 132.7832   6774   726  2544  4230
   81  447.1694 132.7530   5805   969  2578  3227
