# Supplementary material for: Maximum likelihood-based estimation of diffusion coefficient is quick and reliable method for analyzing estradiol actions on surface receptor movements
Source: Front Neuroinform. 2023 Mar 8;17:1005936. doi: 10.3389/fninf.2023.1005936 (PMC10031098; doi:10.3389/fninf.2023.1005936)
Supplement: Supplementary file 3 [file Data_Sheet_3.ZIP › 01-measured/01-E2_Ampa/100nME2/neurite/workstate_23neurit_2010.dat]

   82  447.4274 133.0247   5563     0  2363  3200
   83  447.3737 132.8985   5303   260  3476  1827
   84  446.9821 132.8390   5811   508  2356  3455
   85  447.2024 133.2256   5609   202  2976  2633
   86  447.5794 132.9649   5955   346  2623  3332
   87  446.9586 132.6802   6172   217  3639  2533
   88  446.5077 132.9991   6646   474  3120  3526
   89  447.1750 132.6742   6169   477  2702  3467
   90  446.7499 132.6643   7074   905  3064  4010
   91  446.6365 132.5709   6331   743  3532  2799
   92  447.0988 132.8283   6987   656  3273  3714
   93  446.9206 132.7961   6438   549  3201  3237
   94  447.3137 133.5023   6274   164  2666  3608
   95  447.9464 133.3788   6258    16  3313  2945
   96  447.1438 133.0092   5665   593  3166  2499
   97  447.0131 132.3966   6371   706  2574  3797
   98  447.7103 133.0837   6051   320  3564  2487
   99  447.3834 133.0064   6819   768  3118  3701
  100  447.7697 133.4731   6048   771  2776  3272
  101  446.9272 132.8641   6621   573  3096  3525
  102  448.2466 133.1888   6488   133  3294  3194
  103  446.8472 132.8390   7665  1177  2451  5214
  104  447.1846 132.8352   6329  1336  2771  3558
  105  447.1659 133.1045   5957   372  2840  3117
  106  447.6554 133.6754   6788   831  2910  3878
  107  447.6406 133.3563   6080   708  3021  3059
  108  447.4285 133.2212   5935   145  2711  3224
  109  447.5193 133.4197   6045   110  2412  3633
  110  447.8130 133.1275   6641   596  3338  3303
  111  447.1287 132.7984   6886   245  3163  3723
  112  447.2616 133.5931   6167   719  2759  3408
  113  447.7707 133.4350   5418   749  2576  2842
  114  447.1979 133.0450   6265   847  3361  2904
  115  447.1696 133.6638   6220    45  3222  2998
  116  447.9883 134.3845   6639   419  3084  3555
