# Supplementary material for: Maximum likelihood-based estimation of diffusion coefficient is quick and reliable method for analyzing estradiol actions on surface receptor movements
Source: Front Neuroinform. 2023 Mar 8;17:1005936. doi: 10.3389/fninf.2023.1005936 (PMC10031098; doi:10.3389/fninf.2023.1005936)
Supplement: Supplementary file 3 [file Data_Sheet_3.ZIP › 01-measured/01-E2_Ampa/100nME2/neurite/workstate_23neurit_2012.dat]

  117  447.3971 133.6903   6413     0  2898  3515
  118  447.2843 134.2293   5903   510  3031  2872
  119  447.5697 133.9422   6592   689  3032  3560
  120  447.4742 133.8499   6187   405  2813  3374
  121  447.6572 134.0356   5871   316  3723  2148
  122  447.5048 134.4266   7332  1461  2647  4685
  123  447.8834 134.3662   6154  1178  2593  3561
  124  447.0578 133.7502   6921   767  3021  3900
  125  447.1366 133.6389   6422   499  3377  3045
  126  447.2384 134.2433   6663   241  2519  4144
  127  447.5632 134.5692   6995   332  3530  3465
  128  446.6622 133.4481   6853   142  2742  4111
  129  447.5340 134.1001   5987   866  3695  2292
  130  447.1321 133.7752   6259   272  2744  3515
  131  447.5661 133.4993   6219    40  2758  3461
  132  448.0456 133.7123   6207    12  2792  3415
  133  447.9032 133.8250   6056   151  2561  3495
  134  446.9960 133.5015   6650   594  2476  4174
  135  447.4180 133.6960   6087   563  3125  2962
  136  447.0174 133.6104   6566   479  2802  3764
  137  447.5824 133.9516   6540    26  2965  3575
  138  447.3146 133.4312   7022   482  2951  4071
  139  447.5814 133.5029   5990  1032  2562  3428
  140  447.4794 133.5711   6459   469  3210  3249
  141  447.1079 133.2839   6364    95  2970  3394
  142  447.5080 133.5052   5697   667  3439  2258
  143  447.3730 133.7768   6357   660  2919  3438
  144  447.3124 133.5287   5916   441  2713  3203
  145  447.3069 133.1489   5926    10  2902  3024
  146  446.4361 133.2117   6414   488  3425  2989
  147  448.0069 134.1172   5501   913  2590  2911
  148  446.7354 133.6202   5920   419  3071  2849
  149  447.3449 133.4580   5960    40  3048  2912
  150  447.4485 134.1331   6081   121  2910  3171
  151  447.4952 133.2873   5990    91  3096  2894
