# Supplementary material for: Maximum likelihood-based estimation of diffusion coefficient is quick and reliable method for analyzing estradiol actions on surface receptor movements
Source: Front Neuroinform. 2023 Mar 8;17:1005936. doi: 10.3389/fninf.2023.1005936 (PMC10031098; doi:10.3389/fninf.2023.1005936)
Supplement: Supplementary file 3 [file Data_Sheet_3.ZIP › 01-measured/01-E2_Ampa/100nME2/neurite/workstate_23neurit_2014.dat]

  152  446.4458 133.2365   6370     0  3157  3213
  153  447.3636 133.2074   5896   474  2885  3011
  154  446.5706 132.7718   6102   206  2919  3183
  155  447.9054 133.4147   5804   298  2606  3198
  156  447.2702 133.9111   5489   315  2578  2911
  157  447.0103 133.5217   5441    48  3184  2257
  158  447.9513 133.9259   6571  1130  2823  3748
  159  446.8848 133.3949   6281   290  2731  3550
  160  446.8619 133.4211   7153   872  2993  4160
  161  447.2779 133.2947   5992  1161  2796  3196
  162  447.4191 133.6474   5634   358  2799  2835
  163  447.3600 133.1093   5571    63  2465  3106
  164  447.3875 133.3651   6294   723  3199  3095
  165  446.6803 132.9533   6426   132  2773  3653
  166  447.3145 133.2890   5704   722  2914  2790
  167  447.9859 133.9380   5624    80  2512  3112
  168  447.2625 133.4915   6154   530  2880  3274
  169  447.7748 133.7117   5607   547  3035  2572
  170  447.7535 133.9468   5824   217  2772  3052
  171  448.0344 133.6687   5414   410  3565  1849
  172  447.1879 133.3060   6137   723  3109  3028
  173  447.3985 132.8826   6646   509  2629  4017
  174  447.8560 133.6986   5936   710  2860  3076
  175  447.4801 134.2473   5675   261  2773  2902
  176  446.8556 133.4797   6077   402  2859  3218
  177  447.0206 133.1354   6245   168  2423  3822
  178  446.9590 133.7093   6593   348  2864  3729
  179  447.2527 133.5397   6518    75  3165  3353
  180  447.4638 133.9246   6568    50  3267  3301
  181  447.6376 133.6334   6645    77  3562  3083
  182  447.4366 133.4379   5665   980  3225  2440
  183  447.6506 133.7344   6444   779  3536  2908
  184  447.1985 133.7507   6715   271  2404  4311
  185  447.7564 133.5260   5714  1001  2345  3369
  186  447.4115 133.7581   6162   448  4150  2012
  187  447.6628 134.0191   6663   501  3348  3315
  188  447.2780 133.4106   6338   325  3462  2876
  189  447.5552 133.5723   5917   421  2883  3034
  190  447.7740 133.5910   5770   147  2714  3056
  191  447.6663 133.9653   5556   214  3378  2178
  192  447.6195 133.6221   5891   335  2620  3271
  193  447.6194 133.7547   5852    39  2492  3360
  194  447.5466 133.4933   6194   342  2834  3360
  195  447.9643 133.8121   5853   341  2564  3289
  196  447.8437 133.8413   6242   389  3523  2719
  197  447.6755 133.8330   6189    53  2865  3324
  198  448.0447 133.7857   5670   519  2808  2862
  199  447.2814 133.7995   6304   634  3717  2587
  200  447.6149 133.4379   6192   112  2568  3624
  201  448.0131 133.5072   5615   577  4411  1204
  202  447.4611 134.1262   6327   712  3056  3271
  203  447.8772 133.8993   5919   408  3389  2530
  204  447.6547 133.5419   6904   985  2845  4059
  205  447.5441 133.8383   6446   458  2552  3894
  206  446.4815 133.0248   6850   404  2652  4198
  207  447.5197 134.4078   6243   607  3081  3162
  208  447.4208 134.0234   5874   369  2280  3594
  209  446.9165 133.9043   6766   892  2818  3948
  210  446.9364 133.8504   6450   316  2538  3912
  211  447.2225 133.6208   6064   386  2619  3445
  212  447.0076 133.2273   6490   426  3533  2957
  213  447.6981 133.6004   6089   401  4475  1614
  214  447.7212 133.7498   6724   635  3230  3494
  215  447.6219 133.9296   6222   502  3845  2377
  216  447.6006 134.2804   6178    44  2832  3346
  217  447.3025 133.7766   6547   369  3078  3469
  218  447.0558 134.2056   6894   347  2657  4237
  219  447.1367 133.8734   6427   467  2435  3992
  220  446.6329 133.8505   6805   378  2743  4062
  221  446.9244 134.4691   6686   119  3139  3547
  222  446.7053 133.7549   6695     9  2809  3886
  223  447.0999 133.9652   6315   380  2950  3365
  224  447.2235 133.6013   6037   278  2894  3143
  225  447.6603 133.8405   5675   362  2828  2847
  226  447.5334 133.7182   6151   476  2839  3312
  227  447.2007 133.5991   6641   490  2988  3653
  228  447.4283 133.9091   5808   833  3046  2762
  229  447.5825 133.6259   5851    43  2842  3009
  230  447.3857 133.9260   6498   647  3607  2891
  231  447.3483 133.5022   6684   186  3685  2999
  232  447.2052 133.4988   7151   467  3386  3765
  233  447.3152 133.7002   6437   714  3041  3396
  234  447.4358 133.6467   5915   522  2944  2971
  235  446.6154 133.4486   6432   517  3122  3310
  236  447.5385 133.9982   5940   492  2754  3186
  237  447.2686 133.0449   5781   159  2407  3374
  238  447.0361 133.1172   6856  1075  2972  3884
