# Supplementary material for: Maximum likelihood-based estimation of diffusion coefficient is quick and reliable method for analyzing estradiol actions on surface receptor movements
Source: Front Neuroinform. 2023 Mar 8;17:1005936. doi: 10.3389/fninf.2023.1005936 (PMC10031098; doi:10.3389/fninf.2023.1005936)
Supplement: Supplementary file 3 [file Data_Sheet_3.ZIP › 01-measured/01-E2_Ampa/100nME2/neurite/workstate_23neurit_2015.dat]

  239  447.0851 133.5108   6404     0  3110  3294
  240  446.5062 133.9286   6680   276  2990  3690
  241  447.3126 134.0282   5957   723  3302  2655
  242  447.3484 133.6701   5949     8  2503  3446
  243  447.2548 133.3991   6842   893  2800  4042
  244  447.6133 133.2626   6738   104  3159  3579
  245  447.2510 133.2127   5963   775  3361  2602
  246  447.4941 133.3386   6037    74  2965  3072
  247  447.4930 133.7810   6509   472  2908  3601
  248  446.9656 133.8266   6004   505  4254  1750
  249  447.0980 134.3721   6098    94  3372  2726
  250  446.9518 133.8938   6357   259  2916  3441
  251  446.4819 133.5942   6352     5  2702  3650
  252  446.6847 133.6127   7162   810  2915  4247
  253  447.0040 133.9975   6068  1094  2405  3663
  254  446.7660 133.4662   5988    80  2293  3695
  255  446.6814 133.5728   6588   600  2800  3788
  256  447.5344 133.2299   5746   842  3527  2219
  257  446.7482 133.4260   5901   155  3061  2840
  258  446.5735 133.2224   5934    33  2363  3571
  259  446.8222 133.3119   5240   694  2853  2387
  260  446.7739 133.1085   5444   204  2690  2754
  261  446.4685 132.6058   5718   274  3091  2627
  262  446.4975 133.1988   5276   442  2845  2431
  263  446.8374 133.3111   5425   149  2892  2533
  264  446.5663 133.2375   5930   505  4178  1752
  265  447.6272 133.1089   5620   310  3720  1900
  266  447.0340 133.4446   6324   704  3585  2739
  267  446.7212 133.6603   6175   149  2231  3944
  268  447.0037 133.9985   5320   855  3540  1780
  269  446.6216 132.6185   5760   440  4486  1274
  270  446.9594 132.9204   5677    83  2942  2735
  271  447.2665 132.8260   5591    86  3085  2506
  272  446.9541 133.1767   5495    96  2768  2727
  273  447.3307 133.0342   6592  1097  4694  1898
  274  446.8042 133.3199   5972   620  3061  2911
  275  446.6404 133.4510   7701  1729  3022  4679
  276  446.3037 133.3539   6532  1169  2520  4012
  277  446.6863 133.6095   5988   544  3008  2980
  278  446.6280 133.2577   6556   568  2688  3868
  279  446.9837 133.7478   6249   307  3017  3232
