# Supplementary material for: Maximum likelihood-based estimation of diffusion coefficient is quick and reliable method for analyzing estradiol actions on surface receptor movements
Source: Front Neuroinform. 2023 Mar 8;17:1005936. doi: 10.3389/fninf.2023.1005936 (PMC10031098; doi:10.3389/fninf.2023.1005936)
Supplement: Supplementary file 3 [file Data_Sheet_3.ZIP › 01-measured/01-E2_Ampa/100nME2/neurite/workstate_23neurit_2016.dat]

    0  470.6016 121.7893   4942     0  2855  2087
    1  470.9363 122.2705   5487   545  3113  2374
    2  470.1142 121.8254   5388    99  3148  2240
    3  470.6858 121.4388   5808   420  2912  2896
    4  469.8026 121.8046   5098   710  2974  2124
    5  470.0706 121.3567   5299   201  3630  1669
    6  469.9943 121.0035   6386  1087  3271  3115
    7  469.6025 120.8124   5039  1347  2586  2453
    8  470.0472 121.1673   5160   121  3159  2001
    9  470.5072 120.3444   5597   437  2597  3000
   10  469.9766 120.5556   5485   112  2790  2695
   11  470.1232 120.8010   4919   566  2497  2422
   12  469.7307 121.3546   5205   286  2577  2628
   13  470.0469 121.3639   4796   409  2501  2295
   14  470.4582 120.2931   5498   702  2700  2798
   15  470.2584 121.1697   5273   225  2832  2441
   16  470.0901 121.8731   6158   885  2863  3295
   17  470.0706 121.0228   5656   502  2502  3154
   18  469.7349 121.1773   4834   822  3262  1572
   19  469.3421 120.8051   4844    10  2584  2260
   20  469.2644 120.8566   5102   258  2992  2110
   21  469.9444 120.7856   5315   213  3224  2091
   22  469.2846 121.1616   5418   103  3297  2121
   23  469.7388 121.0464   5549   131  2955  2594
   24  470.2210 121.8088   5069   480  2480  2589
