# Supplementary material for: Maximum likelihood-based estimation of diffusion coefficient is quick and reliable method for analyzing estradiol actions on surface receptor movements
Source: Front Neuroinform. 2023 Mar 8;17:1005936. doi: 10.3389/fninf.2023.1005936 (PMC10031098; doi:10.3389/fninf.2023.1005936)
Supplement: Supplementary file 3 [file Data_Sheet_3.ZIP › 01-measured/01-E2_Ampa/100nME2/neurite/workstate_23neurit_2019.dat]

   28  470.3196 120.3663   4413     0  2719  1694
   29  470.1046 121.1703   4582   169  2723  1859
   30  470.6447 120.6762   4712   130  2779  1933
   31  470.0879 120.1864   5221   509  3181  2040
   32  470.1908 122.1531   5554   333  2614  2940
   33  469.6818 122.3915   5146   408  2992  2154
   34  469.6815 121.8443   5404   258  2935  2469
   35  470.0572 121.7554   5835   431  2824  3011
   36  470.4977 121.6470   4936   899  3357  1579
   37  470.4977 120.9986   5210   274  3182  2028
   38  470.0433 121.4195   4661   549  2639  2022
   39  470.0973 120.6830   4977   316  3037  1940
   40  469.1344 121.6109   4686   291  2488  2198
   41  470.0690 120.6724   4801   115  2721  2080
   42  469.6145 121.0612   4373   428  2381  1992
   43  469.5951 120.7131   4816   443  3384  1432
   44  469.2452 120.9922   4615   201  2659  1956
   45  469.4420 121.0692   4939   324  2518  2421
   46  469.6048 121.4505   4431   508  3022  1409
   47  469.4107 121.6773   4669   238  3044  1625
   48  469.5013 120.9967   4878   209  2869  2009
   49  470.1958 120.4183   4915    37  2610  2305
   50  470.1756 120.4109   4900    15  3026  1874
   51  469.5553 120.1445   5115   215  2785  2330
   52  469.7499 120.4761   5135    20  2837  2298
   53  470.4827 120.1805   4939   196  2809  2130
   54  469.3666 119.9260   4979    40  2821  2158
   55  468.8578 121.2151   5142   163  3007  2135
   56  469.3597 120.1202   5412   270  3069  2343
   57  470.5850 120.5152   5043   369  2917  2126
   58  469.6608 121.0002   5073    30  2626  2447
   59  469.1584 121.2830   4423   650  2974  1449
   60  469.3844 121.4053   5050   627  2809  2241
   61  468.8954 121.6411   4275   775  2412  1863
   62  469.2356 121.5968   4503   228  2609  1894
   63  469.4863 121.4378   4746   243  2780  1966
   64  469.3934 121.5265   4627   119  2137  2490
   65  469.7910 121.6566   4819   192  2283  2536
   66  470.8288 120.7184   4771    48  2935  1836
   67  470.0314 121.3406   4673    98  2853  1820
   68  469.5977 120.5516   4797   124  2902  1895
   69  469.4194 120.5796   4833    36  2734  2099
   70  469.4977 120.6286   4149   684  2763  1386
   71  469.3983 120.8766   4228    79  2380  1848
   72  469.4597 120.4375   5445  1217  2889  2556
   73  469.6300 120.6355   4240  1205  2933  1307
   74  469.6920 119.8828   4402   162  3310  1092
   75  468.6185 120.7062   4461    59  2341  2120
   76  469.0018 120.1030   4584   123  3470  1114
   77  469.2873 120.3343   4311   273  2486  1825
   78  469.5458 120.7125   4415   104  2533  1882
   79  469.1104 121.3679   4084   331  2731  1353
   80  469.4287 120.5679   4931   847  2944  1987
   81  469.3810 121.3321   4501   430  3022  1479
   82  469.9988 120.9574   4244   257  2820  1424
   83  469.0467 121.1441   4439   195  2869  1570
   84  468.8227 121.8689   4789   350  3365  1424
