# Supplementary material for: Maximum likelihood-based estimation of diffusion coefficient is quick and reliable method for analyzing estradiol actions on surface receptor movements
Source: Front Neuroinform. 2023 Mar 8;17:1005936. doi: 10.3389/fninf.2023.1005936 (PMC10031098; doi:10.3389/fninf.2023.1005936)
Supplement: Supplementary file 3 [file Data_Sheet_3.ZIP › 01-measured/01-E2_Ampa/100nME2/neurite/workstate_23neurit_2021.dat]

   85  469.1312 120.5044   4539     0  2866  1673
   86  469.1769 120.7087   4511    28  3199  1312
   87  469.9981 120.5026   4602    91  2975  1627
   88  470.5496 120.5725   5106   504  2999  2107
   89  469.5645 120.5681   5847   741  2956  2891
   90  470.4731 121.0889   4653  1194  2855  1798
   91  469.7837 120.3735   5321   668  2584  2737
   92  470.4498 120.8524   5004   317  2926  2078
   93  469.5205 120.2392   4726   278  2290  2436
   94  469.0037 120.4954   4643    83  2790  1853
   95  470.0610 119.8686   4925   282  3242  1683
   96  469.5458 120.7676   4458   467  2763  1695
   97  469.9991 120.4938   4236   222  2750  1486
   98  471.0021 120.5010   5039   803  3090  1949
   99  469.9694 120.8472   4267   772  3402   865
  100  470.4154 120.4859   4604   337  2691  1913
  101  470.2547 120.7100   4762   158  2717  2045
  102  469.8245 121.7631   4704    58  2796  1908
  103  469.5156 121.3802   3857   847  2173  1684
  104  470.4188 121.2489   4289   432  2741  1548
  105  469.9213 121.5183   4239    50  2126  2113
  106  470.5807 121.8331   4278    39  2583  1695
  107  470.5394 121.0913   4252    26  2986  1266
  108  469.8445 120.7302   4726   474  2966  1760
  109  469.9121 120.7122   4956   230  2828  2128
  110  469.6754 120.8090   4883    73  2818  2065
  111  469.9915 120.4729   4940    57  2942  1998
  112  469.5360 121.2496   4653   287  3199  1454
  113  470.0624 121.0404   5127   474  2952  2175
  114  470.0400 121.0746   5121     6  2568  2553
  115  469.1651 120.8673   4687   434  2681  2006
  116  469.0844 121.3316   4530   157  2822  1708
  117  470.1533 120.6267   4025   505  2762  1263
  118  470.5074 121.2855   4418   393  2842  1576
  119  469.4975 121.5012   4243   175  2499  1744
  120  469.2572 120.5963   4080   163  3083   997
  121  470.6888 121.4479   4396   316  3651   745
  122  468.9975 121.5028   4388     8  2641  1747
