# Supplementary material for: Maximum likelihood-based estimation of diffusion coefficient is quick and reliable method for analyzing estradiol actions on surface receptor movements
Source: Front Neuroinform. 2023 Mar 8;17:1005936. doi: 10.3389/fninf.2023.1005936 (PMC10031098; doi:10.3389/fninf.2023.1005936)
Supplement: Supplementary file 3 [file Data_Sheet_3.ZIP › 01-measured/01-E2_Ampa/100nME2/neurite/workstate_23neurit_2023.dat]

  123  469.6223 121.4981   4458     0  2919  1539
  124  468.8868 120.7597   4696   238  2702  1994
  125  469.6176 121.3227   4531   165  2833  1698
  126  469.6351 121.6372   4706   175  2872  1834
  127  470.1393 120.7602   4882   176  3348  1534
  128  469.7231 120.1195   5164   282  2586  2578
  129  470.0733 120.4357   5005   159  2437  2568
  130  470.6087 120.1616   4161   844  2446  1715
  131  470.3147 120.2078   4429   268  3238  1191
  132  470.1751 120.5125   4893   464  2339  2554
  133  469.9704 120.1280   4664   229  3049  1615
  134  470.0016 121.2444   4593    71  2609  1984
  135  470.1411 120.6439   3932   661  3115   817
  136  469.6512 120.7262   4259   327  3153  1106
  137  470.1736 120.5657   4449   190  2753  1696
  138  470.6396 120.8959   4121   328  3246   875
  139  469.7294 121.6347   4178    57  3271   907
  140  469.7363 121.6990   4217    39  2603  1614
  141  469.7113 121.1799   4670   453  3438  1232
  142  470.0675 121.4168   4434   236  2913  1521
  143  470.1983 121.2850   3902   532  2553  1349
  144  470.3303 120.8761   3962    60  2649  1313
  145  470.2445 121.4704   3852   110  2819  1033
  146  469.7991 121.3786   4503   651  2788  1715
  147  470.4277 120.9463   4916   413  2859  2057
  148  470.1197 121.1709   4657   259  2457  2200
  149  470.2750 121.3803   3741   916  2671  1070
  150  471.4828 121.1034   4583   842  3094  1489
  151  471.0895 121.4808   4254   329  2714  1540
  152  470.4859 120.9101   3941   313  3227   714
  153  470.7756 120.5487   4718   777  2742  1976
  154  470.9994 120.0052   4100   618  2907  1193
  155  470.6831 121.2308   4548   448  3109  1439
  156  470.0692 121.7272   4682   134  2953  1729
  157  469.7240 120.9319   4284   398  2270  2014
  158  469.8478 120.9804   4977   693  2287  2690
  159  469.5277 120.8319   4300   677  3042  1258
  160  470.4405 121.0603   3804   496  2136  1668
  161  469.9451 121.4390   4602   798  3347  1255
  162  470.2443 120.9105   4824   222  2478  2346
  163  469.5026 121.4991   4126   698  2181  1945
  164  469.4644 121.7426   4378   252  2996  1382
