# Supplementary material for: Maximum likelihood-based estimation of diffusion coefficient is quick and reliable method for analyzing estradiol actions on surface receptor movements
Source: Front Neuroinform. 2023 Mar 8;17:1005936. doi: 10.3389/fninf.2023.1005936 (PMC10031098; doi:10.3389/fninf.2023.1005936)
Supplement: Supplementary file 3 [file Data_Sheet_3.ZIP › 01-measured/01-E2_Ampa/100nME2/neurite/workstate_23neurit_2025.dat]

  165  468.9986 122.0003   4371     0  3001  1370
  166  469.8065 121.1921   4291    80  2701  1590
  167  469.5253 121.3208   4416   125  2283  2133
  168  469.8595 121.3906   4761   345  2616  2145
  169  470.5744 121.4235   4426   335  2377  2049
  170  470.3513 121.1188   4490    64  3122  1368
  171  470.0488 121.8516   4665   175  3255  1410
  172  470.1602 121.0468   4335   330  2982  1353
  173  469.8304 121.0284   4322    13  2590  1732
  174  470.1341 121.7020   4218   104  2618  1600
  175  469.3063 121.6929   5683  1465  3051  2632
  176  470.0464 120.7325   4351  1332  2769  1582
  177  469.9080 121.0256   4927   576  2608  2319
  178  469.5429 121.3946   5262   335  2384  2878
  179  469.9728 120.6586   4638   624  2904  1734
  180  469.9683 121.2457   4469   169  2876  1593
  181  469.8035 120.9437   4343   126  2632  1711
  182  468.7784 121.1961   4931   588  2562  2369
  183  469.0728 120.9285   4953    22  2770  2183
  184  469.5318 121.0706   5154   201  2819  2335
  185  470.3039 121.3648   4933   221  2765  2168
  186  469.0753 121.4055   4166   767  2950  1216
  187  469.4989 121.9996   4385   219  2966  1419
  188  470.0523 121.9196   4358    27  2852  1506
  189  470.0246 120.8056   4344    14  2807  1537
  190  470.7975 120.5702   5000   656  2568  2432
  191  469.9986 120.9993   4468   532  2728  1740
  192  469.9988 121.4996   5120   652  2288  2832
  193  469.9218 120.9782   4757   363  2397  2360
  194  470.4487 121.4258   5077   320  2465  2612
  195  470.8652 120.7095   5406   329  2240  3166
  196  470.4988 120.9083   4789   617  2662  2127
  197  469.2422 121.4449   4605   184  2947  1658
  198  469.3999 120.9238   4883   278  3024  1859
  199  469.6211 121.5714   4501   382  3081  1420
  200  469.8358 121.9352   4446    55  2089  2357
  201  470.1129 121.3130   4779   333  2836  1943
  202  470.7031 120.7830   4944   165  2541  2403
  203  470.5000 121.5046   4201   743  2995  1206
  204  470.0758 121.2316   4487   286  2558  1929
  205  470.1450 120.7979   4438    49  2466  1972
  206  469.9273 121.5415   4847   409  3231  1616
  207  469.8455 121.8422   4304   543  2528  1776
  208  469.7549 121.8408   4089   215  2584  1505
  209  469.6759 121.7755   4218   129  2534  1684
  210  469.3302 121.3909   4274    56  2654  1620
  211  469.7091 121.2881   3963   311  2669  1294
  212  469.9432 120.8549   4238   275  3056  1182
  213  469.9215 120.8096   4245     7  3011  1234
  214  469.9031 121.2821   4254     9  3016  1238
  215  469.6270 120.9372   4123   131  2492  1631
  216  469.8321 121.7508   4039    84  3032  1007
  217  471.3752 120.8512   4789   750  2585  2204
  218  471.0282 122.0277   4723    66  3241  1482
  219  471.5439 121.9126   4163   560  3014  1149
  220  470.9961 121.6489   4510   347  2808  1702
  221  470.8887 121.2799   4134   376  3278   856
