# Supplementary material for: Maximum likelihood-based estimation of diffusion coefficient is quick and reliable method for analyzing estradiol actions on surface receptor movements
Source: Front Neuroinform. 2023 Mar 8;17:1005936. doi: 10.3389/fninf.2023.1005936 (PMC10031098; doi:10.3389/fninf.2023.1005936)
Supplement: Supplementary file 3 [file Data_Sheet_3.ZIP › 01-measured/01-E2_Ampa/100nME2/neurite/workstate_23neurit_2026.dat]

  222  471.0005 120.9012   4823     0  2653  2170
  223  470.9748 121.5807   4647   176  2710  1937
  224  471.2975 121.5004   4716    69  2931  1785
  225  470.9977 122.1392   4444   272  2788  1656
  226  471.2568 121.7945   3979   465  2407  1572
  227  471.8048 121.7361   4583   604  2958  1625
  228  471.3674 121.2716   4572    11  2937  1635
  229  470.3596 121.2505   5064   492  3030  2034
  230  471.0243 121.1857   4465   599  2802  1663
  231  470.7432 121.5429   4117   348  2181  1936
  232  470.8478 121.4502   4386   269  3165  1221
  233  470.5868 121.1137   4435    49  2804  1631
  234  470.5595 120.7294   4408    27  2840  1568
  235  470.3424 120.6045   4240   168  2832  1408
  236  470.3334 120.7592   4084   156  2895  1189
  237  470.4254 120.4992   4321   237  2665  1656
  238  469.9293 120.7144   4164   157  2044  2120
  239  470.0810 121.0839   4105    59  2402  1703
  240  470.3453 121.1370   3941   164  2433  1508
  241  470.7312 119.7705   4308   367  2879  1429
  242  470.5401 120.8337   4224    84  2669  1555
  243  470.4022 119.8775   4448   224  2544  1904
  244  470.7880 121.0546   3730   718  2546  1184
  245  470.1365 120.5325   3818    88  2679  1139
  246  470.4711 120.2476   4451   633  2127  2324
  247  472.2727 120.1233   4475    24  3354  1121
  248  471.3165 120.5740   4092   383  3402   690
  249  470.8983 120.8934   4354   262  2573  1781
  250  471.5312 120.3419   4403    49  2170  2233
  251  470.2130 120.3376   4518   115  3044  1474
  252  470.5145 120.5931   3450  1068  2985   465
  253  470.5388 120.2184   4135   685  2316  1819
  254  470.7868 120.0617   4161    26  2863  1298
  255  470.3170 121.1627   4705   544  2625  2080
  256  469.9198 120.8660   4776    71  2843  1933
  257  471.0016 121.2859   3904   872  2973   931
  258  470.2769 121.2778   3952    48  2542  1410
  259  470.4973 121.5024   4588   636  3130  1458
  260  470.7865 122.1558   4777   189  2855  1922
  261  470.5310 122.8522   4563   214  2816  1747
  262  470.8711 122.1262   4607    44  2717  1890
  263  470.2506 121.1095   4344   263  2965  1379
  264  470.6116 121.8602   4750   406  2897  1853
  265  470.5274 121.6369   4356   394  2883  1473
  266  470.4129 121.8016   4630   274  2395  2235
  267  471.0717 121.7969   4284   346  2182  2102
  268  470.6281 121.9146   5024   740  2880  2144
  269  470.7422 121.5465   4407   617  2309  2098
  270  470.6275 121.8403   4039   368  2853  1186
  271  470.1150 122.0782   3539   500  3109   430
  272  470.9683 122.6202   4494   955  3109  1385
  273  470.8978 121.4075   4676   182  2881  1795
  274  470.8904 121.3183   3996   680  2394  1602
  275  471.4297 121.5723   4029    33  2978  1051
  276  471.9445 121.3254   3762   267  3036   726
  277  470.2092 121.5799   4847  1085  3125  1722
  278  470.4121 121.5517   4073   774  2700  1373
  279  470.5882 121.3094   4234   161  2741  1493
