# Supplementary material for: Maximum likelihood-based estimation of diffusion coefficient is quick and reliable method for analyzing estradiol actions on surface receptor movements
Source: Front Neuroinform. 2023 Mar 8;17:1005936. doi: 10.3389/fninf.2023.1005936 (PMC10031098; doi:10.3389/fninf.2023.1005936)
Supplement: Supplementary file 3 [file Data_Sheet_3.ZIP › 01-measured/01-E2_Ampa/100nME2/neurite/workstate_23neurit_2028.dat]

   14  285.2742 177.0636   8403     0  3500  4903
   15  286.8664 176.2259   7507   896  4496  3011
   16  286.3808 176.7875   7075   432  5259  1816
   17  285.2114 176.6672   6676   399  4371  2305
   18  284.5779 176.2256   6532   144  4781  1751
   19  287.4214 176.5355   8632  2100  4540  4092
   20  285.2933 175.9970   7612  1020  4191  3421
   21  287.1946 176.9780   7908   296  4203  3705
   22  286.6964 176.4239   8988  1080  4250  4738
   23  287.1640 176.0794   7679  1309  5632  2047
   24  285.5081 176.0745   8197   518  4499  3698
   25  285.1389 176.1845   7401   796  4471  2930
   26  286.5444 176.5028   7899   498  5783  2116
   27  286.6723 176.2946   7472   427  4362  3110
   28  285.6947 176.4937   6407  1065  4723  1684
   29  286.3215 177.1681   8166  1759  4642  3524
   30  286.4750 176.9373   8295   129  5126  3169
   31  285.4512 176.2104   8259    36  4353  3906
   32  286.2612 176.9335   8030   229  4308  3722
   33  285.7906 177.2341   7729   301  4747  2982
   34  285.9692 176.4130   8379   650  4896  3483
   35  285.5670 176.7227   8156   223  4147  4009
   36  285.0457 175.5779   7232   924  4469  2763
   37  286.3331 177.5038   8964  1732  3931  5033
   38  287.1965 176.7326   7935  1029  4528  3407
   39  286.3658 177.8456   8099   164  4773  3326
   40  285.4158 176.8764   7773   326  4221  3552
   41  286.3059 176.9170   8181   408  4861  3320
   42  285.9961 177.8092   7949   232  4992  2957
   43  286.0735 177.0798   8404   455  5454  2950
   44  285.4884 177.1779   7529   875  5593  1936
   45  285.7616 176.7500   8662  1133  3270  5392
   46  284.9734 176.9103   8535   127  4411  4124
   47  285.8850 177.2212   7918   617  4733  3185
   48  284.9284 176.4400   8271   353  5802  2469
   49  283.9362 175.9512   7576   695  5605  1971
   50  286.2343 177.3946   7317   259  4649  2668
   51  285.0231 176.6244   7832   515  4496  3336
   52  284.7067 176.8167   7139   693  3665  3474
   53  286.5645 177.5604   7815   676  4902  2913
   54  285.1101 176.8591   6661  1154  4201  2460
   55  286.7815 179.3838   8158  1497  4935  3223
   56  285.0547 175.7523   8558   400  5528  3030
   57  286.7277 177.9513   7446  1112  4327  3119
   58  284.9263 177.2047   6364  1082  3258  3106
   59  286.1309 176.8120   7144   780  4740  2404
   60  285.8213 177.3101   7293   149  4226  3067
   61  284.8334 176.5099   7390    97  5013  2377
   62  282.8752 176.3331   6648   742  3886  2762
   63  285.7773 176.2428   7409   761  4696  2713
   64  285.0337 176.7982   7305   104  5356  1949
   65  283.6431 176.5395   6821   484  3809  3012
   66  284.4132 178.0857   7800   979  4024  3776
   67  284.7132 177.9583   7669   131  4385  3284
   68  285.6381 176.8781   7788   119  4030  3758
   69  285.7501 175.9568   7316   472  4294  3022
   70  285.9321 176.7508   7353    37  3168  4185
   71  284.4250 176.2312   7131   222  4444  2687
   72  283.6669 177.3345   6145   986  3600  2545
   73  284.2163 175.9259   6212    67  4700  1512
   74  286.2894 177.1454   7733  1521  3136  4597
   75  285.3241 176.4371   6372  1361  4704  1668
   76  285.4893 177.1512   7939  1567  4598  3341
   77  285.1299 176.8997   7673   266  4769  2904
   78  286.9325 177.0553   7332   341  4141  3191
   79  286.0453 177.4464   7410    78  3917  3493
