# Supplementary material for: Maximum likelihood-based estimation of diffusion coefficient is quick and reliable method for analyzing estradiol actions on surface receptor movements
Source: Front Neuroinform. 2023 Mar 8;17:1005936. doi: 10.3389/fninf.2023.1005936 (PMC10031098; doi:10.3389/fninf.2023.1005936)
Supplement: Supplementary file 3 [file Data_Sheet_3.ZIP › 01-measured/01-E2_Ampa/100nME2/neurite/workstate_23neurit_2030.dat]

   80  285.4678 176.4862   7136     0  4597  2539
   81  285.2544 176.6425   7869   733  4103  3766
   82  285.9259 176.4063   6377  1492  4399  1978
   83  285.3056 176.7366   6471    94  3677  2794
   84  285.3241 176.7852   7275   804  3555  3720
   85  285.9337 176.1297   8485  1210  5732  2753
   86  286.6101 176.3802   6888  1597  3849  3039
   87  284.1170 176.6932   7201   313  4363  2838
   88  285.4365 175.7919   7363   162  4589  2774
   89  284.6281 176.0815   8063   700  5097  2966
   90  287.1703 175.7798   7388   675  4380  3008
   91  283.8950 176.1677   6470   918  4560  1910
   92  284.7198 176.2810   7438   968  4198  3240
   93  284.3287 176.8593   7163   275  3513  3650
   94  284.0316 176.4725   7596   433  4984  2612
   95  284.7261 176.6780   6990   606  3536  3454
   96  286.1962 177.5937   7710   720  4557  3153
   97  284.8684 177.0618   7401   309  4877  2524
   98  284.8373 175.9466   6887   514  5092  1795
   99  284.4583 176.6071   7185   298  5118  2067
  100  284.6795 175.1290   7892   707  5109  2783
  101  285.7315 177.7529   7600   292  3983  3617
  102  283.4496 176.9442   7528    72  4206  3322
  103  285.0294 175.7576   7861   333  4757  3104
  104  284.9405 175.1655   6744  1117  4988  1756
  105  284.8801 177.0404   7970  1226  5742  2228
  106  285.6784 176.9579   7822   148  4943  2879
  107  285.6453 177.7849   7606   216  4849  2757
  108  285.0712 177.1957   7616    10  4573  3043
  109  285.4610 176.9285   6472  1144  3780  2692
  110  285.5121 177.5349   8531  2059  5106  3425
  111  286.7366 176.4393   7100  1431  4206  2894
  112  285.6089 177.1214   7478   378  3870  3608
  113  286.1049 177.0575   7894   416  5126  2768
  114  285.7352 176.9721   7498   396  4273  3225
