# Supplementary material for: Maximum likelihood-based estimation of diffusion coefficient is quick and reliable method for analyzing estradiol actions on surface receptor movements
Source: Front Neuroinform. 2023 Mar 8;17:1005936. doi: 10.3389/fninf.2023.1005936 (PMC10031098; doi:10.3389/fninf.2023.1005936)
Supplement: Supplementary file 3 [file Data_Sheet_3.ZIP › 01-measured/01-E2_Ampa/100nME2/neurite/workstate_23neurit_2032.dat]

  115  285.6549 177.0189   7241     0  4726  2515
  116  285.2376 177.7221   8336  1095  4644  3692
  117  286.0555 177.5214   8101   235  4151  3950
  118  285.5217 177.1655   6856  1245  4632  2224
  119  284.1336 176.2864   8500  1644  5344  3156
  120  285.1788 176.0784   7166  1334  4471  2695
  121  286.6190 177.5621   9102  1936  3559  5543
  122  286.3488 176.8847   7713  1389  3866  3847
  123  286.2919 177.4355   7660    53  4665  2995
  124  285.9090 177.9264   7821   161  4756  3065
  125  286.1032 176.6728   7569   252  4291  3278
  126  287.0247 176.8698   7943   374  3681  4262
  127  286.5515 178.4670   7660   283  4612  3048
  128  285.3536 176.3821   7490   170  4909  2581
  129  286.5412 177.4273   7723   233  4356  3367
  130  284.3444 176.6515   6246  1477  4441  1805
  131  285.5686 176.5580   7307  1061  3707  3600
  132  285.3615 177.1167   8229   922  5182  3047
  133  285.6188 176.2228   7102  1127  4259  2843
  134  285.9667 177.4280   7972   870  5001  2971
  135  286.4482 176.9385   7318   654  4056  3262
  136  286.2070 177.2974   7237    81  3916  3321
  137  285.9589 177.0306   7170    67  3834  3336
  138  285.3510 175.8355   7486   316  4869  2617
  139  285.5023 176.9915   7389    97  3900  3489
  140  285.1744 176.5117   7008   381  4985  2023
  141  285.4176 176.4385   7058    50  4262  2796
  142  285.4889 176.4217   7454   396  5053  2401
  143  286.1277 176.3004   6985   469  4838  2147
  144  285.4758 176.3494   7163   178  3313  3850
  145  285.7857 177.3917   7287   124  4012  3275
  146  287.8713 177.6797   6712   575  4923  1789
  147  287.0613 176.8255   6987   275  5354  1633
  148  287.5612 176.8729   8453  1466  4945  3508
  149  287.1679 177.8654   8151   302  5589  2562
  150  285.1438 177.2123   6788  1363  4831  1957
  151  286.3622 176.2263   6865    77  3994  2871
  152  286.4053 177.1859   7011   146  3649  3362
  153  286.6359 176.8890   7319   308  4539  2780
  154  286.1241 176.0980   6981   338  4234  2747
  155  286.9510 177.7281   7395   414  5369  2026
  156  287.7026 177.8543   7467    72  5201  2266
  157  287.1024 178.8693   8224   757  4531  3693
  158  286.8721 178.5118   6176  2048  5063  1113
  159  286.0211 177.1470   6658   482  5120  1538
