# Supplementary material for: Maximum likelihood-based estimation of diffusion coefficient is quick and reliable method for analyzing estradiol actions on surface receptor movements
Source: Front Neuroinform. 2023 Mar 8;17:1005936. doi: 10.3389/fninf.2023.1005936 (PMC10031098; doi:10.3389/fninf.2023.1005936)
Supplement: Supplementary file 3 [file Data_Sheet_3.ZIP › 01-measured/01-E2_Ampa/100nME2/neurite/workstate_23neurit_2033.dat]

  160  286.9578 177.2955   7383     0  5031  2352
  161  286.0756 176.5685   7450    67  4026  3424
  162  286.3433 177.5805   7413    37  4630  2783
  163  286.4670 177.8107   6749   664  4511  2238
  164  286.8989 177.5467   7358   609  3942  3416
  165  287.4716 176.6121   7943   585  4785  3158
  166  288.1401 178.6820   7510   433  5069  2441
  167  287.3317 177.4317   6331  1179  4768  1563
  168  287.4067 177.4939   6940   609  3396  3544
  169  286.7078 177.5428   7563   623  4223  3340
  170  285.5152 176.2086   6477  1086  4682  1795
  171  286.7362 176.6604   7667  1190  4301  3366
  172  287.5961 177.9352   6487  1180  3454  3033
  173  285.7430 176.9980   7046   559  4833  2213
  174  286.8136 176.7868   6963    83  4526  2437
  175  286.3438 176.7450   6664   299  3416  3248
  176  286.8783 177.7991   6528   136  4101  2427
  177  286.0239 176.9696   6230   298  4590  1640
  178  285.6632 177.0588   6344   114  5219  1125
  179  287.9651 178.4486   8034  1690  4078  3956
  180  286.7934 177.2635   7149   885  4304  2845
  181  286.1084 176.8815   6274   875  3208  3066
  182  287.3157 178.0206   7327  1053  4069  3258
  183  285.5809 176.5450   6279  1048  3755  2524
  184  287.3042 178.7821   7506  1227  4547  2959
  185  285.9113 176.7507   6450  1056  5297  1153
  186  286.8926 177.0338   7099   649  3612  3487
  187  287.9950 178.6218   8545  1446  4933  3612
  188  287.0594 178.0817   7463  1082  4208  3255
  189  285.7915 176.6810   6923   540  4500  2423
  190  286.9597 176.9588   7562   639  4089  3473
  191  287.0175 178.0947   7386   176  4416  2970
  192  288.1308 178.0130   7354    32  4629  2725
  193  285.6996 176.5342   7232   122  3519  3713
  194  287.0587 178.0901   6591   641  4249  2342
  195  287.1856 177.6930   6792   201  4202  2590
  196  286.7698 178.7235   8042  1250  4538  3504
  197  286.1962 177.7062   8198   156  4439  3759
  198  287.4699 178.2144   8005   193  4183  3822
  199  286.1921 177.7791   7784   221  5788  1996
  200  285.5839 176.5807   7445   339  3991  3454
  201  287.6958 178.1463   7058   387  5718  1340
  202  286.9631 177.8195   7549   491  4208  3341
  203  285.7324 176.9321   6349  1200  5041  1308
  204  285.8309 177.1233   6345     4  4315  2030
  205  284.7514 176.4490   7107   762  3662  3445
  206  287.5222 178.6063   7156    49  4221  2935
  207  287.7517 177.4677   8064   908  5268  2796
  208  285.5116 177.5377   7038  1026  4133  2905
  209  285.9389 176.5717   7650   612  4588  3062
  210  286.6366 177.8456   7593    57  4672  2921
  211  286.6126 177.4838   7724   131  3552  4172
  212  286.3116 177.7879   7020   704  3291  3729
  213  287.4160 178.4427   6988    32  5506  1482
  214  288.3462 179.3276   7190   202  4974  2216
  215  286.3713 177.5139   6471   719  5063  1408
  216  287.3191 178.5886   8337  1866  4646  3691
  217  285.7847 176.8405   6742  1595  3869  2873
  218  285.9211 176.8023   6925   183  3946  2979
  219  286.4214 178.2367   6413   512  4141  2272
  220  286.2540 177.4380   7388   975  5756  1632
  221  285.3843 176.1533   8118   730  4193  3925
  222  286.6766 176.9386   7731   387  5027  2704
  223  287.8074 178.1605   7617   114  4396  3221
  224  286.7805 176.7749   6751   866  4042  2709
  225  285.7703 177.5222   7914  1163  3719  4195
  226  286.0186 177.8030   6815  1099  3154  3661
  227  287.8767 178.5955   6990   175  3902  3088
  228  285.9445 177.2841   7205   215  4972  2233
  229  285.9089 176.5405   6683   522  5487  1196
  230  286.7164 177.7637   7064   381  4113  2951
  231  286.9982 176.9980   7077    13  4868  2209
  232  286.3907 176.4779   6159   918  4202  1957
  233  287.3119 177.8118   6313   154  3617  2696
  234  284.7062 176.9970   6157   156  4268  1889
  235  285.0443 176.1899   6625   468  4243  2382
  236  285.3952 177.8858   6573    52  4206  2367
  237  284.7720 177.5893   6374   199  4393  1981
  238  285.8317 176.9145   6508   134  4232  2276
  239  286.1435 176.7138   6718   210  5776   942
  240  284.8449 176.6256   5658  1060  4109  1549
  241  285.2865 178.1049   6366   708  3650  2716
  242  286.9087 178.8637   6759   393  4303  2456
  243  285.3347 176.7069   6276   483  4562  1714
  244  287.1325 176.0670   5961   315  4103  1858
  245  287.2116 176.6320   7193  1232  4382  2811
  246  284.4173 177.4969   6108  1085  3478  2630
  247  284.9547 176.5922   7288  1180  3845  3443
  248  286.4994 176.0000   6133  1155  4601  1532
  249  285.4111 176.2925   5990   143  4245  1745
  250  284.7563 177.6985   6552   562  5147  1405
  251  284.5146 176.1811   6544     8  5256  1288
  252  287.2145 176.3569   6761   217  4999  1762
  253  284.5501 177.5996   6497   264  5055  1442
  254  286.8792 178.1156   6483    14  4611  1872
  255  285.1810 175.9986   6010   473  4390  1620
