# Supplementary material for: Maximum likelihood-based estimation of diffusion coefficient is quick and reliable method for analyzing estradiol actions on surface receptor movements
Source: Front Neuroinform. 2023 Mar 8;17:1005936. doi: 10.3389/fninf.2023.1005936 (PMC10031098; doi:10.3389/fninf.2023.1005936)
Supplement: Supplementary file 3 [file Data_Sheet_3.ZIP › 01-measured/01-E2_Ampa/100nME2/neurite/workstate_23neurit_2034.dat]

  104  207.0952 208.3239   8019     0  6911  1108
  105  207.1770 208.4845   7781   238  6130  1651
  106  208.4372 208.4767   7482   299  6157  1325
  107  207.8454 207.6625   7764   282  4939  2825
  108  207.0259 207.1360   9190  1426  8467   723
  109  207.7953 207.3713   8972   218  6958  2014
  110  208.3462 207.3438   8529   443  7559   970
  111  205.5484 206.7973   9986  1457  6974  3012
  112  206.3806 206.7510   9689   297  6963  2726
  113  206.7327 206.9058   9215   474  5099  4116
  114  208.6862 206.7980   8844   371  5875  2969
  115  207.4660 206.2672   9448   604  7533  1915
  116  207.9759 207.1753   9281   167  6295  2986
  117  208.0572 206.7360   9398   117  8506   892
  118  208.8660 207.2430   9285   113  6787  2498
  119  207.6989 207.5042   8822   463  5019  3803
  120  208.6254 207.7698   9207   385  6744  2463
  121  207.6115 207.0318   8603   604  7375  1228
  122  207.9606 207.5783   8184   419  7000  1184
  123  207.3046 207.4610   8711   527  6755  1956
  124  207.0143 206.4988   9434   723  7021  2413
  125  206.9970 206.0710   8271  1163  7034  1237
  126  206.0945 205.7391   8298    27  7529   769
  127  207.2757 203.9059   9230   932  5844  3386
  128  207.6918 206.5941   8237   993  7499   738
