# Supplementary material for: Maximum likelihood-based estimation of diffusion coefficient is quick and reliable method for analyzing estradiol actions on surface receptor movements
Source: Front Neuroinform. 2023 Mar 8;17:1005936. doi: 10.3389/fninf.2023.1005936 (PMC10031098; doi:10.3389/fninf.2023.1005936)
Supplement: Supplementary file 3 [file Data_Sheet_3.ZIP › 01-measured/01-E2_Ampa/100nME2/neurite/workstate_23neurit_2036.dat]

  129  208.8732 206.9548   8282     0  5674  2608
  130  205.0404 206.9402   9923  1641  6090  3833
  131  207.8404 206.5132   8769  1154  7504  1265
  132  208.8179 207.9184   7787   982  6119  1668
  133  208.1422 207.4914   8153   366  6665  1488
  134  207.3895 208.0985  10130  1977  5778  4352
  135  208.3622 208.4644   9444   686  7274  2170
  136  208.6116 207.3359   8580   864  6296  2284
  137  208.8609 208.3910   7568  1012  6934   634
  138  209.4118 208.4100   7322   246  6005  1317
  139  207.7977 208.0582   7923   601  6462  1461
  140  209.1302 207.6934   8360   437  7500   860
  141  208.5758 208.0643   8528   168  7457  1071
  142  208.9139 208.5393   7234  1294  5688  1546
  143  209.1195 208.4125   7287    53  7392  -105
  144  208.8407 207.9492   8008   721  6203  1805
  145  207.9715 208.1820   7910    98  7462   448
  146  206.7067 206.1219   9291  1381  7784  1507
  147  207.2642 206.4056   8307   984  6642  1665
  148  208.0955 206.4844   7902   405  6142  1760
  149  208.2030 207.4394   8693   791  5372  3321
  150  207.3680 205.4427   8891   198  8143   748
  151  207.9845 206.7755   9672   781  7457  2215
  152  206.5843 206.5372   9378   294  5757  3621
  153  208.0019 207.4987   8199  1179  7957   242
  154  209.2272 208.2729   8607   408  7015  1592
