# Supplementary material for: Maximum likelihood-based estimation of diffusion coefficient is quick and reliable method for analyzing estradiol actions on surface receptor movements
Source: Front Neuroinform. 2023 Mar 8;17:1005936. doi: 10.3389/fninf.2023.1005936 (PMC10031098; doi:10.3389/fninf.2023.1005936)
Supplement: Supplementary file 3 [file Data_Sheet_3.ZIP › 01-measured/01-E2_Ampa/100nME2/neurite/workstate_23neurit_2038.dat]

  155  209.1757 208.8949   7377     0  6746   631
  156  209.0020 208.7373   7767   390  8178  -411
  157  204.8377 206.9723   8984  1217  7239  1745
  158  207.2322 207.6797   8649   335  7009  1640
  159  207.6687 207.6388   8849   200  6686  2163
  160  206.9431 207.5767   9223   374  6398  2825
  161  206.0031 207.0441   8984   239  6839  2145
  162  207.7410 209.1161   7758  1226  5096  2662
  163  208.6640 209.5762   8134   376  6387  1747
  164  207.9723 208.8699   7851   283  6846  1005
  165  208.0765 207.9708   7948    97  6253  1695
  166  206.1529 208.2422   9463  1515  7173  2290
  167  207.9696 207.8941   7829  1634  6146  1683
  168  205.4253 208.2760   9541  1712  7142  2399
  169  208.4122 208.4070   8158  1383  8385  -227
  170  209.1099 208.1104   8856   698  6216  2640
  171  207.8802 207.6997   8612   244  5345  3267
  172  208.1087 208.2386   8234   378  6736  1498
  173  208.5858 207.9870   8421   187  6920  1501
  174  208.2300 208.4252   8345    76  6753  1592
  175  208.4186 207.3437   9179   834  7276  1903
  176  208.0851 208.6353   7915  1264  6694  1221
  177  206.7528 208.3777   8407   492  6334  2073
  178  206.9201 208.2190   8150   257  6811  1339
  179  209.4174 208.3065   8377   227  7431   946
  180  209.0332 208.2512   8500   123  7393  1107
  181  207.3140 207.4541   9709  1209  5865  3844
  182  207.1590 207.8726   8530  1179  6138  2392
  183  207.0447 207.5497   9021   491  7791  1230
  184  207.4546 208.2890   9230   209  5811  3419
  185  206.2484 208.2810   8411   819  5087  3324
  186  207.6092 208.3199   8008   403  5279  2729
