# Supplementary material for: Maximum likelihood-based estimation of diffusion coefficient is quick and reliable method for analyzing estradiol actions on surface receptor movements
Source: Front Neuroinform. 2023 Mar 8;17:1005936. doi: 10.3389/fninf.2023.1005936 (PMC10031098; doi:10.3389/fninf.2023.1005936)
Supplement: Supplementary file 3 [file Data_Sheet_3.ZIP › 01-measured/01-E2_Ampa/100nME2/neurite/workstate_23neurit_2040.dat]

  187  207.2410 208.9278   8064     0  6535  1529
  188  207.5552 207.8464   7466   598  7115   351
  189  207.8991 208.1737   8273   807  7182  1091
  190  208.0955 208.5506   8585   312  7080  1505
  191  208.3832 208.6527   8297   288  7524   773
  192  208.1424 209.1423   8266    31  7537   729
  193  208.3637 208.6078   8022   244  8340  -318
  194  208.3841 208.1488   8002    20  6335  1667
  195  207.9977 208.5077   7644   358  7074   570
  196  208.3908 209.5182   7944   300  7667   277
  197  206.8630 208.6884   8759   815  7869   890
  198  208.4041 209.4420   8036   723  6988  1048
  199  207.5906 209.3325   7495   541  7696  -201
  200  205.4079 207.3410  10033  2538  6124  3909
  201  207.8133 209.3915   8652  1381  5855  2797
  202  208.0871 208.8031   8792   140  7524  1268
  203  207.5538 209.1090   8442   350  6494  1948
  204  207.9821 208.6219   9596  1154  7896  1700
  205  208.2009 208.8825   9741   145  7594  2147
  206  207.7484 209.0035   8553  1188  5931  2622
  207  208.2998 209.3790   7588   965  6827   761
  208  208.5015 209.2390   7930   342  7622   308
  209  208.5766 208.5351   7973    43  7485   488
  210  208.5008 208.0040   7221   752  6534   687
  211  207.8818 208.3485   9526  2305  6633  2893
  212  208.3008 208.2284   7783  1743  4921  2862
  213  207.6193 207.5156   7446   337  4963  2483
  214  208.2156 208.9204   9319  1873  7206  2113
  215  208.2983 209.0226   8437   882  6969  1468
  216  208.7550 208.7528   8634   197  7071  1563
  217  207.5747 208.5696   7633  1001  6592  1041
  218  208.2800 208.3835   8762  1129  6983  1779
  219  208.4083 208.6422   8365   397  6939  1426
  220  208.2501 207.9506   7968   397  7717   251
  221  208.8477 208.6713   7737   231  6826   911
  222  208.2350 208.8455   7566   171  6534  1032
  223  209.3188 209.0009   8002   436  6766  1236
