# Supplementary material for: Maximum likelihood-based estimation of diffusion coefficient is quick and reliable method for analyzing estradiol actions on surface receptor movements
Source: Front Neuroinform. 2023 Mar 8;17:1005936. doi: 10.3389/fninf.2023.1005936 (PMC10031098; doi:10.3389/fninf.2023.1005936)
Supplement: Supplementary file 3 [file Data_Sheet_3.ZIP › 01-measured/01-E2_Ampa/100nME2/neurite/workstate_23neurit_2042.dat]

  224  208.4830 209.0888   7516     0  6601   915
  225  207.9317 208.1517   8157   641  7305   852
  226  207.6022 208.7220   7402   755  6289  1113
  227  208.3069 208.7607   8195   793  6316  1879
  228  209.4962 209.2131   7298   897  7525  -227
  229  208.2510 209.2826   8551  1253  6867  1684
  230  207.7404 208.3320   8710   159  7370  1340
  231  208.5017 209.3299   7569  1141  5361  2208
  232  207.4408 208.2727   8453   884  6010  2443
  233  208.0388 209.2397   7131  1322  7220   -89
  234  207.7819 209.2780   7260   129  6928   332
  235  207.8051 208.7097   7184    76  7108    76
  236  207.0744 208.3841   8585  1401  8708  -123
  237  207.9286 208.8553   7343  1242  6790   553
  238  206.6709 208.5457   7644   301  6987   657
  239  207.6669 209.2678   7366   278  6222  1144
  240  208.0002 209.0022   7703   337  7298   405
  241  208.4252 208.3858   7701     2  5096  2605
  242  209.9176 209.5634   6127  1574  6722  -595
  243  208.0020 209.0004   8044  1917  8087   -43
  244  207.4353 208.8275   7658   386  6687   971
  245  208.4794 207.9784   8557   899  6744  1813
  246  207.5761 208.4257   7722   835  5595  2127
  247  207.9077 208.9062   7194   528  7305  -111
  248  208.2850 208.1061   8152   958  6130  2022
  249  209.2862 207.9995   7762   390  6904   858
