# Supplementary material for: Maximum likelihood-based estimation of diffusion coefficient is quick and reliable method for analyzing estradiol actions on surface receptor movements
Source: Front Neuroinform. 2023 Mar 8;17:1005936. doi: 10.3389/fninf.2023.1005936 (PMC10031098; doi:10.3389/fninf.2023.1005936)
Supplement: Supplementary file 3 [file Data_Sheet_3.ZIP › 01-measured/01-E2_Ampa/100nME2/neurite/workstate_23neurit_2043.dat]

  257  207.6731 210.0709   8006     0  6518  1488
  258  208.1574 209.0292   8135   129  5668  2467
  259  208.7572 209.0013   7686   449  6544  1142
  260  208.5059 209.4997   7456   230  6545   911
  261  209.2559 209.8799   7692   236  5094  2598
  262  208.1398 209.1042   8315   623  7175  1140
  263  207.8825 207.4100   8093   222  6848  1245
  264  208.3167 208.8193   7561   532  7170   391
  265  207.7604 208.1187   7537    24  5228  2309
  266  207.6804 208.4357   7901   364  5415  2486
  267  207.7863 208.3232   8309   408  6603  1706
  268  208.3019 208.8611   7850   459  6562  1288
  269  207.8774 208.8326   7549   301  6307  1242
  270  208.0908 208.7725   8114   565  5296  2818
  271  208.8646 208.7069   8141    27  7270   871
  272  208.5142 208.6600   7437   704  6601   836
  273  207.9047 208.1160   7749   312  6586  1163
  274  207.4296 208.1573   8516   767  6990  1526
  275  208.1269 207.4997   8061   455  7176   885
  276  208.0009 208.2854   7967    94  7203   764
  277  208.6835 208.1581   7872    95  5874  1998
