# Supplementary material for: Maximum likelihood-based estimation of diffusion coefficient is quick and reliable method for analyzing estradiol actions on surface receptor movements
Source: Front Neuroinform. 2023 Mar 8;17:1005936. doi: 10.3389/fninf.2023.1005936 (PMC10031098; doi:10.3389/fninf.2023.1005936)
Supplement: Supplementary file 3 [file Data_Sheet_3.ZIP › 01-measured/01-E2_Ampa/100nME2/neurite/workstate_23neurit_2045.dat]

    0  412.4647 131.3386   9453     0  3760  5693
    1  411.9083 131.1235   9393    60  3350  6043
    2  411.7814 131.2744  10737  1344  3972  6765
    3  412.0869 131.3194  10043   694  3388  6655
    4  411.8468 131.5606  10428   385  3287  7141
    5  411.7254 131.3852  10371    57  3333  7038
    6  410.9851 130.9351  10387    16  2762  7625
    7  410.8924 130.8991  10757   370  3498  7259
    8  411.0989 130.9099  10886   129  3310  7576
    9  411.0287 130.8849  10795    91  3825  6970
   10  411.0932 130.8963  10980   185  2696  8284
   11  411.1147 130.8452  11609   629  3874  7735
   12  411.6487 130.8668  11592    17  3666  7926
   13  411.6598 131.2611  10456  1136  2998  7458
   14  411.7888 130.7782  10842   386  3212  7630
   15  411.5437 130.5731  11286   444  3158  8128
   16  411.6336 131.3511  10557   729  3589  6968
   17  411.2930 131.1707  10936   379  4038  6898
   18  411.4735 130.9863   9637  1299  3779  5858
   19  410.9409 130.6881  10366   729  3447  6919
   20  410.3770 131.0259   9836   530  3219  6617
   21  410.7175 130.7219  11206  1370  3472  7734
   22  410.5210 130.6035  10902   304  3672  7230
   23  411.1271 130.5261  11333   431  3105  8228
   24  410.8456 130.6341   9494  1839  3193  6301
   25  411.0080 130.5068  10508  1014  4037  6471
   26  410.6413 130.1792   9546   962  3452  6094
   27  410.5463 130.4173   9377   169  3483  5894
   28  411.1382 130.5656  10147   770  3471  6676
   29  410.9699 130.6393  10106    41  3420  6686
   30  410.9427 131.0414  10456   350  3467  6989
   31  411.3947 130.7962   9981   475  3630  6351
   32  410.4253 130.5839   9572   409  3444  6128
   33  411.2517 130.7614   9265   307  3900  5365
   34  411.0316 130.5487   9487   222  3534  5953
   35  411.0921 129.9402   9925   438  4154  5771
   36  411.5431 130.2582   9712   213  3965  5747
   37  411.7121 130.6088   9853   141  3580  6273
   38  411.6579 130.0947  10420   567  3114  7306
   39  411.7678 130.1911  10099   321  3127  6972
   40  411.7295 130.3356  10363   264  3474  6889
   41  411.5736 129.9897  11181   818  3793  7388
   42  411.9211 130.3245   9834  1347  3869  5965
   43  411.5235 130.1712  10567   733  4423  6144
   44  411.2884 130.2671  10254   313  3848  6406
   45  411.6463 130.4025  10117   137  3841  6276
   46  411.7590 130.2509   9706   411  3610  6096
   47  411.7047 130.1329  10176   470  4371  5805
   48  411.9857 130.0273  10177     1  3356  6821
   49  412.0964 130.3080  11082   905  4477  6605
   50  411.7458 129.5679  10285   797  3833  6452
   51  412.0192 129.7133  11301  1016  4686  6615
   52  411.8093 129.6767  11247    54  3762  7485
