# Supplementary material for: Maximum likelihood-based estimation of diffusion coefficient is quick and reliable method for analyzing estradiol actions on surface receptor movements
Source: Front Neuroinform. 2023 Mar 8;17:1005936. doi: 10.3389/fninf.2023.1005936 (PMC10031098; doi:10.3389/fninf.2023.1005936)
Supplement: Supplementary file 3 [file Data_Sheet_3.ZIP › 01-measured/01-E2_Ampa/100nME2/neurite/workstate_23neurit_2047.dat]

   53  411.9956 130.0551  10706     0  4064  6642
   54  411.7550 130.3053  10312   394  4343  5969
   55  412.2506 130.3924   9923   389  3195  6728
   56  411.7246 129.6502  10851   928  3204  7647
   57  411.3816 129.7583   8101  2750  3816  4285
   58  411.3248 129.4090   9205  1104  2602  6603
   59  411.8841 129.8114   9731   526  3449  6282
   60  411.1467 130.1516   9530   201  3498  6032
   61  411.5770 129.6878   9762   232  3326  6436
   62  411.5947 129.6106   9882   120  3374  6508
   63  411.3252 129.3155  10031   149  3496  6535
   64  410.6547 130.1381   9394   637  3990  5404
   65  411.0408 130.2171  10515  1121  3400  7115
   66  410.7378 130.5197   9923   592  3264  6659
   67  411.5441 130.2479   9043   880  3870  5173
   68  411.0634 130.1809   9794   751  3315  6479
   69  411.2178 130.1278   9743    51  4158  5585
   70  410.8599 130.2526  10113   370  3597  6516
   71  410.3591 130.1128   8786  1327  3471  5315
   72  410.5887 130.6561   9893  1107  3982  5911
   73  411.0880 131.0267   9135   758  3274  5861
   74  411.1180 130.2884   9383   248  2999  6384
