# Supplementary material for: Maximum likelihood-based estimation of diffusion coefficient is quick and reliable method for analyzing estradiol actions on surface receptor movements
Source: Front Neuroinform. 2023 Mar 8;17:1005936. doi: 10.3389/fninf.2023.1005936 (PMC10031098; doi:10.3389/fninf.2023.1005936)
Supplement: Supplementary file 3 [file Data_Sheet_3.ZIP › 01-measured/01-E2_Ampa/100nME2/neurite/workstate_23neurit_2049.dat]

   75  410.7664 130.1155  10579     0  3230  7349
   76  410.8224 130.2596   9884   695  3563  6321
   77  411.4225 130.1071   9516   368  3074  6442
   78  411.2211 130.3394   9536    20  4009  5527
   79  411.3285 130.2751   9316   220  3009  6307
   80  411.1452 130.7711   9492   176  3867  5625
   81  411.2685 130.5773   9882   390  4198  5684
   82  410.5572 130.2532   8561  1321  2911  5650
   83  410.7223 130.5386   9416   855  3326  6090
   84  411.0066 130.9746   8674   742  3183  5491
   85  410.7072 130.9905   8832   158  3328  5504
   86  410.6707 130.6290   8574   258  3524  5050
   87  411.0840 130.6010   8829   255  3339  5490
   88  410.3788 130.7681   8878    49  2985  5893
   89  412.2757 130.8969   9067   189  3406  5661
