# Supplementary material for: Maximum likelihood-based estimation of diffusion coefficient is quick and reliable method for analyzing estradiol actions on surface receptor movements
Source: Front Neuroinform. 2023 Mar 8;17:1005936. doi: 10.3389/fninf.2023.1005936 (PMC10031098; doi:10.3389/fninf.2023.1005936)
Supplement: Supplementary file 3 [file Data_Sheet_3.ZIP › 01-measured/01-E2_Ampa/100nME2/neurite/workstate_23neurit_2051.dat]

   90  412.4724 130.8027   9761     0  4614  5147
   91  412.2496 130.6565   8416  1345  2945  5471
   92  411.5706 130.5658   9527  1111  3267  6260
   93  411.4963 130.6593   9093   434  3374  5719
   94  411.0375 130.4001   8964   129  3754  5210
   95  410.9531 130.2284   8599   365  3528  5071
   96  411.0040 130.4372   8888   289  3014  5874
   97  411.1179 130.2982   9267   379  2786  6481
   98  411.5410 130.3713   9403   136  4126  5277
   99  411.9055 130.5824   9709   306  2976  6733
  100  410.9535 130.5632   8851   858  3051  5800
  101  411.6405 130.5054   8933    82  3274  5659
  102  410.5448 130.4663   8599   334  3879  4720
  103  411.0850 130.3768   8797   198  2945  5852
  104  410.6904 130.3579   8926   129  4302  4624
