# Supplementary material for: Maximum likelihood-based estimation of diffusion coefficient is quick and reliable method for analyzing estradiol actions on surface receptor movements
Source: Front Neuroinform. 2023 Mar 8;17:1005936. doi: 10.3389/fninf.2023.1005936 (PMC10031098; doi:10.3389/fninf.2023.1005936)
Supplement: Supplementary file 3 [file Data_Sheet_3.ZIP › 01-measured/01-E2_Ampa/100nME2/neurite/workstate_23neurit_2053.dat]

  105  410.7747 130.0384   8821     0  3008  5813
  106  410.7810 130.4282   8248   573  4000  4248
  107  410.9806 130.3247   8820   572  3061  5759
  108  410.5213 130.3981   8947   127  4114  4833
  109  411.2176 130.6726   8143   804  3003  5140
  110  411.5668 130.5893   8135     8  3137  4998
  111  411.4627 130.9214   8143     8  3433  4710
  112  411.2857 131.0003   9409  1266  3627  5782
  113  411.5477 131.1669   8521   888  3445  5076
  114  411.0161 130.7488   8273   248  3193  5080
  115  410.7632 130.7082   7464   809  3280  4184
  116  410.6036 130.6107   8276   812  3396  4880
  117  410.3927 131.2749   8661   385  3699  4962
  118  411.0972 130.4756   8411   250  3479  4932
  119  409.8709 130.0467   7236  1175  2980  4256
