# Supplementary material for: Maximum likelihood-based estimation of diffusion coefficient is quick and reliable method for analyzing estradiol actions on surface receptor movements
Source: Front Neuroinform. 2023 Mar 8;17:1005936. doi: 10.3389/fninf.2023.1005936 (PMC10031098; doi:10.3389/fninf.2023.1005936)
Supplement: Supplementary file 3 [file Data_Sheet_3.ZIP › 01-measured/01-E2_Ampa/100nME2/neurite/workstate_23neurit_2055.dat]

  120  410.8547 130.6760   7144     0  3595  3549
  121  410.4593 130.2167   8047   903  2816  5231
  122  410.5513 130.5930   8781   734  3287  5494
  123  410.4969 130.4888   8375   406  3093  5282
  124  411.5649 130.9585   8198   177  3097  5101
  125  410.6233 130.5998   7924   274  3011  4913
  126  410.9119 130.8636   8359   435  3354  5005
  127  410.1341 130.7899   7570   789  2905  4665
  128  410.0988 129.8732   8189   619  2787  5402
  129  410.5099 130.5981   9152   963  3864  5288
  130  411.2985 130.4941   9164    12  4274  4890
  131  411.8250 131.1121   8978   186  4269  4709
  132  411.8197 130.4637   9032    54  3161  5871
  133  411.4127 130.1005   8233   799  3395  4838
  134  411.7744 131.2744   9594  1361  2762  6832
