# Supplementary material for: Maximum likelihood-based estimation of diffusion coefficient is quick and reliable method for analyzing estradiol actions on surface receptor movements
Source: Front Neuroinform. 2023 Mar 8;17:1005936. doi: 10.3389/fninf.2023.1005936 (PMC10031098; doi:10.3389/fninf.2023.1005936)
Supplement: Supplementary file 3 [file Data_Sheet_3.ZIP › 01-measured/01-E2_Ampa/100nME2/neurite/workstate_23neurit_2056.dat]

  135  411.7172 130.3879   8278     0  3099  5179
  136  411.2094 129.9613   8266    12  2971  5295
  137  412.3430 130.5118   8456   190  4045  4411
  138  411.4807 129.7524   8540    84  3727  4813
  139  411.2325 129.8663   8244   296  2706  5538
  140  410.4923 130.1117   8131   113  2932  5199
  141  411.0957 131.2288   8537   406  3577  4960
  142  411.2023 130.9532   8607    70  3755  4852
  143  411.3006 130.6743   7925   682  3523  4402
  144  411.2812 130.3173   7951    26  2787  5164
  145  410.6604 131.1251   8772   821  2819  5953
  146  411.0715 131.2911   8204   568  3336  4868
  147  411.8772 131.4288   9125   921  3146  5979
  148  411.8505 131.1157   9256   131  3010  6246
  149  412.0262 131.2912   9419   163  3902  5517
  150  411.8176 131.3577   8841   578  2877  5964
  151  411.8069 131.4821   9243   402  3923  5320
  152  411.8151 131.0794   8594   649  3150  5444
  153  411.8360 130.6955   9475   881  3900  5575
  154  411.9627 131.8371   9073   402  3000  6073
  155  412.0392 131.7917   9069     4  3584  5485
  156  412.0281 131.4382   9350   281  3846  5504
  157  411.6473 130.8116   8849   501  2602  6247
  158  411.2758 131.0586   9343   494  3729  5614
  159  411.1072 131.1282   8813   530  3093  5720
  160  410.6603 130.5513   9178   365  3762  5416
