# Supplementary material for: Maximum likelihood-based estimation of diffusion coefficient is quick and reliable method for analyzing estradiol actions on surface receptor movements
Source: Front Neuroinform. 2023 Mar 8;17:1005936. doi: 10.3389/fninf.2023.1005936 (PMC10031098; doi:10.3389/fninf.2023.1005936)
Supplement: Supplementary file 3 [file Data_Sheet_3.ZIP › 01-measured/01-E2_Ampa/100nME2/neurite/workstate_23neurit_2057.dat]

  162  410.7193 130.6205   8060     0  3168  4892
  163  410.8057 130.7398   8842   782  3490  5352
  164  411.1616 130.9761   8796    46  4398  4398
  165  410.6851 130.2400   7480  1316  3587  3893
  166  410.4724 130.5187   7795   315  2718  5077
  167  411.3639 130.9790   7895   100  3216  4679
  168  410.2457 130.0289   7515   380  3301  4214
  169  410.2142 129.7656   8536  1021  3614  4922
  170  411.2472 130.6299   9022   486  3290  5732
  171  411.0675 130.5598   8295   727  3748  4547
  172  411.0713 130.3612   8947   652  3908  5039
  173  410.6494 130.6848   9677   730  3730  5947
  174  411.0141 130.6749   8851   826  3667  5184
  175  410.9294 130.8111   9057   206  3318  5739
  176  410.8984 130.0671   8931   126  3354  5577
  177  410.8583 130.1611   9212   281  3085  6127
  178  411.2006 131.0575   8278   934  4400  3878
  179  411.5689 130.3806   7938   340  2813  5125
  180  411.5550 130.7708   8912   974  2711  6201
  181  411.8478 130.9983   8118   794  3360  4758
  182  411.5284 130.6906   8390   272  3113  5277
  183  411.5634 130.8164   7916   474  3007  4909
  184  410.6976 130.7229   8346   430  2727  5619
  185  411.1869 131.0037   8206   140  3352  4854
  186  411.5204 131.4322   8790   584  4237  4553
  187  411.3178 130.6914   8475   315  2850  5625
  188  411.1558 130.4052   8156   319  3788  4368
  189  411.2974 131.3789   7841   315  3125  4716
