# Supplementary material for: Maximum likelihood-based estimation of diffusion coefficient is quick and reliable method for analyzing estradiol actions on surface receptor movements
Source: Front Neuroinform. 2023 Mar 8;17:1005936. doi: 10.3389/fninf.2023.1005936 (PMC10031098; doi:10.3389/fninf.2023.1005936)
Supplement: Supplementary file 3 [file Data_Sheet_3.ZIP › 01-measured/01-E2_Ampa/100nME2/neurite/workstate_23neurit_2059.dat]

  190  410.8148 130.9856   8265     0  3579  4686
  191  410.6821 131.3055   8538   273  3733  4805
  192  410.3289 131.4767   8875   337  2995  5880
  193  410.9245 130.9990   8085   790  2865  5220
  194  411.6033 131.3073   7442   643  2878  4564
  195  410.9486 131.2840   8131   689  3114  5017
  196  410.4837 131.1744   7494   637  3485  4009
  197  410.9116 131.5500   9440  1946  3883  5557
  198  410.9060 131.6337   7795  1645  3216  4579
  199  412.1887 132.1973   7871    76  3619  4252
  200  411.7137 131.3935   8140   269  2583  5557
  201  412.6640 132.4921   8511   371  3153  5358
  202  411.5581 131.7980   7415  1096  3017  4398
  203  411.6137 132.0304   8469  1054  3380  5089
  204  412.0795 132.0875   7419  1050  3067  4352
