# Supplementary material for: Maximum likelihood-based estimation of diffusion coefficient is quick and reliable method for analyzing estradiol actions on surface receptor movements
Source: Front Neuroinform. 2023 Mar 8;17:1005936. doi: 10.3389/fninf.2023.1005936 (PMC10031098; doi:10.3389/fninf.2023.1005936)
Supplement: Supplementary file 3 [file Data_Sheet_3.ZIP › 01-measured/01-E2_Ampa/100nME2/neurite/workstate_23neurit_2061.dat]

  205  411.9243 132.0516   8257     0  3137  5120
  206  412.6723 132.4947   8012   245  3456  4556
  207  411.7854 132.1004   8103    91  3312  4791
  208  411.3574 131.8050   8049    54  3877  4172
  209  411.6593 131.4717   8301   252  2877  5424
  210  412.1313 131.8227   9392  1091  2798  6594
  211  411.6633 132.0184   7815  1577  3825  3990
  212  411.3622 131.5493   7560   255  3854  3706
  213  411.9929 131.5642   7007   553  3960  3047
  214  412.3484 131.6028   8285  1278  3592  4693
  215  412.7367 131.5846   8787   502  2907  5880
  216  412.4255 131.0583   7415  1372  2962  4453
  217  412.0619 130.7727   7633   218  3138  4495
  218  411.6990 131.1893   7756   123  3580  4176
  219  411.8785 131.5428   7499   257  2946  4553
  220  411.0181 130.9404   7596    97  3590  4006
  221  411.4376 130.9273   8638  1042  4433  4205
  222  411.7363 131.2901   7998   640  3360  4638
