# Supplementary material for: Maximum likelihood-based estimation of diffusion coefficient is quick and reliable method for analyzing estradiol actions on surface receptor movements
Source: Front Neuroinform. 2023 Mar 8;17:1005936. doi: 10.3389/fninf.2023.1005936 (PMC10031098; doi:10.3389/fninf.2023.1005936)
Supplement: Supplementary file 3 [file Data_Sheet_3.ZIP › 01-measured/01-E2_Ampa/100nME2/neurite/workstate_23neurit_2063.dat]

  223  411.9308 131.2636   7530     0  2833  4697
  224  411.5818 131.2518   8193   663  3527  4666
  225  411.4204 130.9338   8401   208  3594  4807
  226  410.7185 130.3266   7806   595  3148  4658
  227  411.2172 130.3209   8294   488  3133  5161
  228  411.8116 130.8548   8318    24  3102  5216
  229  411.1455 130.7373   8551   233  4435  4116
  230  410.9217 130.1941   7861   690  3331  4530
  231  411.4732 130.7256   7777    84  3176  4601
  232  411.2657 130.6380   7415   362  3667  3748
  233  412.4115 130.8193   7563   148  3291  4272
  234  410.9867 131.0645   7772   209  3657  4115
  235  411.9490 130.8622   7931   159  4483  3448
  236  411.4583 130.5781   7704   227  2676  5028
  237  412.2261 131.0258   8132   428  3364  4768
  238  411.3259 130.4909   7781   351  4204  3577
  239  411.3691 130.5404   8131   350  2731  5400
  240  411.1873 130.4722   7204   927  3987  3217
  241  412.1452 130.9807   8432  1228  3658  4774
  242  412.1467 130.4193   8164   268  2957  5207
  243  412.5439 130.6752   7735   429  4289  3446
  244  412.9106 130.7976   8104   369  3687  4417
  245  412.7519 130.8455   8591   487  3326  5265
  246  413.1958 130.6333   8541    50  3023  5518
  247  412.6955 130.9175   9071   530  3144  5927
  248  413.7809 130.9494   8715   356  3435  5280
