# Supplementary material for: Maximum likelihood-based estimation of diffusion coefficient is quick and reliable method for analyzing estradiol actions on surface receptor movements
Source: Front Neuroinform. 2023 Mar 8;17:1005936. doi: 10.3389/fninf.2023.1005936 (PMC10031098; doi:10.3389/fninf.2023.1005936)
Supplement: Supplementary file 3 [file Data_Sheet_3.ZIP › 01-measured/01-E2_Ampa/100nME2/neurite/workstate_23neurit_2064.dat]

  249  413.7269 130.3916   9455     0  4166  5289
  250  413.9332 130.6039   9159   296  3041  6118
  251  413.1308 130.0761   8926   233  3361  5565
  252  413.3958 130.1195   8314   612  2524  5790
  253  412.7078 130.3704   8295    19  3808  4487
  254  412.3782 130.2660   9488  1193  3442  6046
  255  412.2120 129.9575   7955  1533  2990  4965
  256  412.2004 130.1087   8614   659  4532  4082
  257  412.0697 130.7002   8838   224  3067  5771
  258  412.4416 131.2479   8248   590  3689  4559
  259  413.1239 131.1563   8127   121  2891  5236
  260  412.9566 130.6169   8905   778  4015  4890
  261  413.0223 130.7904   9505   600  3148  6357
  262  412.3488 130.5891   9646   141  3867  5779
  263  412.4562 130.9543   8387  1259  3357  5030
  264  412.1799 130.4905   9348   961  4043  5305
  265  412.5587 130.8284   9095   253  3634  5461
  266  412.2062 130.9142   8540   555  3426  5114
  267  412.4702 130.7259   9100   560  3227  5873
  268  412.2214 130.9223   8288   812  3372  4916
  269  412.4758 130.5602   8106   182  4253  3853
  270  412.2899 131.0322   8221   115  3181  5040
  271  412.9881 131.3324   9640  1419  3945  5695
  272  412.7716 130.7975   9273   367  4420  4853
  273  413.6465 131.5409   9812   539  3958  5854
  274  413.2749 131.6572   9157   655  3575  5582
  275  412.3972 131.9218   9735   578  2764  6971
  276  412.9741 131.3969   8526  1209  3937  4589
  277  412.3024 131.6690   7689   837  2812  4877
  278  411.8351 131.1466   8382   693  3464  4918
  279  411.9900 130.9660   8718   336  2983  5735
