# Supplementary material for: Maximum likelihood-based estimation of diffusion coefficient is quick and reliable method for analyzing estradiol actions on surface receptor movements
Source: Front Neuroinform. 2023 Mar 8;17:1005936. doi: 10.3389/fninf.2023.1005936 (PMC10031098; doi:10.3389/fninf.2023.1005936)
Supplement: Supplementary file 3 [file Data_Sheet_3.ZIP › 01-measured/01-E2_Ampa/100nME2/neurite/workstate_23neurit_2066.dat]

   31  205.5592 207.2585   9066     0  7438  1628
   32  206.5150 207.8455   8618   448  5283  3335
   33  203.4798 208.5003   8757   139  6415  2342
   34  206.2436 207.5789   8389   368  5466  2923
   35  205.6074 208.1856   8205   184  7235   970
   36  204.8636 205.9806   9410  1205  6559  2851
   37  204.3148 207.4590   9308   102  7930  1378
   38  205.5922 207.1245   8269  1039  5713  2556
   39  206.4207 208.1924   8426   157  5580  2846
   40  206.3628 207.3185   9398   972  5283  4115
   41  205.3298 208.0632   9054   344  5235  3819
   42  206.2623 207.8539   9598   544  6701  2897
   43  207.1785 208.0624   8595  1003  5677  2918
   44  205.1447 206.6913   9600  1005  6047  3553
   45  205.6750 206.2303   9943   343  7208  2735
   46  206.0200 206.2845  10578   635  7435  3143
   47  207.0279 206.2479   9472  1106  7969  1503
   48  205.1038 206.0741   9343   129  8304  1039
   49  206.8108 205.4768   8609   734  7538  1071
   50  206.6295 205.5971   9159   550  6923  2236
   51  204.9811 206.0015  10168  1009  6542  3626
   52  207.7751 207.0796   8093  2075  7592   501
   53  206.7906 207.0019   8643   550  4683  3960
   54  206.0734 206.7580   9402   759  6693  2709
   55  204.6583 206.3732   9582   180  8683   899
   56  205.5373 205.9482   9560    22  6733  2827
   57  205.1719 207.8107   9634    74  5592  4042
   58  207.4388 207.3748   8769   865  7549  1220
   59  206.9184 206.5839   7678  1091  5214  2464
   60  204.6349 205.9333   9605  1927  7263  2342
   61  205.7470 206.6627   9421   184  5908  3513
   62  207.8554 208.0021   8429   992  5918  2511
   63  204.7403 206.0912   8586   157  5559  3027
   64  206.8021 206.5659   8427   159  6961  1466
   65  202.7253 207.0788   8336    91  5638  2698
   66  206.3023 206.2979   8699   363  8039   660
   67  207.5792 206.2329   8692     7  7712   980
   68  206.9488 206.9140   7925   767  7196   729
