# Supplementary material for: Maximum likelihood-based estimation of diffusion coefficient is quick and reliable method for analyzing estradiol actions on surface receptor movements
Source: Front Neuroinform. 2023 Mar 8;17:1005936. doi: 10.3389/fninf.2023.1005936 (PMC10031098; doi:10.3389/fninf.2023.1005936)
Supplement: Supplementary file 3 [file Data_Sheet_3.ZIP › 01-measured/01-E2_Ampa/100nME2/neurite/workstate_23neurit_2067.dat]

   69  205.5911 207.0517   8818     0  5504  3314
   70  206.9498 206.9215   8864    46  5472  3392
   71  206.9293 207.0303   9103   239  5295  3808
   72  205.5125 206.8252   9281   178  6911  2370
   73  205.4788 206.6826  10277   996  6734  3543
   74  206.6414 206.7592   9500   777  5144  4356
   75  206.2762 206.9734   9909   409  5303  4606
   76  204.3136 206.3113  10996  1087  7409  3587
   77  205.1247 207.2123   8316  2680  8063   253
   78  206.9124 207.6259   7799   517  6283  1516
   79  204.1976 206.8989   9313  1514  7226  2087
   80  207.3615 206.5824   7676  1637  4387  3289
   81  206.8002 206.9222   8377   701  5488  2889
   82  206.4217 206.0320   8870   493  6071  2799
   83  206.7013 207.0897   8791    79  6869  1922
   84  204.8695 206.9783   9986  1195  7606  2380
   85  203.6052 207.0579  10213   227  8107  2106
   86  205.2262 206.5613   9467   746  5357  4110
   87  206.0000 207.5932  10282   815  8468  1814
   88  205.8185 206.6300   9730   552  7718  2012
   89  205.5469 207.4311  10444   714  7689  2755
   90  205.2378 206.8934  10290   154  6317  3973
   91  205.4777 207.5709   9256  1034  5895  3361
   92  203.8254 206.8503   9007   249  8133   874
   93  206.0755 208.0711   9092    85  7113  1979
   94  206.0887 207.5581   8771   321  6931  1840
   95  207.8916 207.9794   8884   113  7988   896
   96  205.8558 207.3510   8841    43  6324  2517
   97  206.9758 207.9079   7781  1060  6565  1216
   98  207.0351 207.9571   8587   806  7576  1011
   99  206.3999 205.9313   9818  1231  6742  3076
  100  206.5062 207.5011   8737  1081  5702  3035
  101  205.4630 206.9281   9371   634  7559  1812
  102  205.3125 206.5833   9735   364  6137  3598
  103  203.7537 205.8954  10207   472  5967  4240
  104  199.9989 206.3335   8567  1640  5216  3351
