# Supplementary material for: Maximum likelihood-based estimation of diffusion coefficient is quick and reliable method for analyzing estradiol actions on surface receptor movements
Source: Front Neuroinform. 2023 Mar 8;17:1005936. doi: 10.3389/fninf.2023.1005936 (PMC10031098; doi:10.3389/fninf.2023.1005936)
Supplement: Supplementary file 3 [file Data_Sheet_3.ZIP › 01-measured/01-E2_Ampa/100nME2/neurite/workstate_23neurit_2074.dat]

    0  53.3330 185.8072  11600     0  7749  3851
    1  53.2396 185.0727  12668  1068  6872  5796
    2  52.5683 185.6793  11379  1289  5051  6328
    3  52.8760 185.1398  11956   577  6721  5235
    4  53.0198 185.6963  11550   406  6337  5213
    5  53.1880 185.7993  10671   879  5422  5249
    6  53.4877 185.1717  12163  1492  7134  5029
    7  52.4348 184.9422  10738  1425  7147  3591
    8  52.2302 185.0336  11612   874  6661  4951
    9  52.8807 185.3126  10626   986  6538  4088
   10  52.9103 184.8816  11615   989  5259  6356
   11  52.5593 185.0659  11707    92  7057  4650
   12  52.8779 185.3940  10551  1156  4311  6240
   13  53.1171 185.0096  11653  1102  7534  4119
   14  53.1515 185.2842  10440  1213  7056  3384
   15  52.6519 185.3870  12057  1617  8477  3580
   16  52.7342 185.3461  11531   526  5648  5883
   17  52.2726 184.8024  11000   531  6418  4582
   18  52.5180 185.2519  11366   366  7213  4153
   19  51.9205 184.3215  10861   505  6075  4786
   20  52.3251 184.9384  10897    36  7724  3173
   21  52.1555 185.3682  11062   165  7260  3802
   22  52.8045 185.4019  11409   347  4451  6958
   23  53.1185 185.6391  11237   172  7338  3899
   24  53.2330 185.2071  11652   415  6943  4709
   25  52.7113 185.7145  11381   271  6847  4534
   26  52.6972 185.5648  11307    74  7335  3972
   27  52.6689 185.8667  10983   324  5790  5193
   28  53.1563 185.0677  11113   130  7833  3280
   29  52.7865 185.7663   9838  1275  6297  3541
   30  53.1245 185.4356  11442  1604  7907  3535
