# Supplementary material for: Maximum likelihood-based estimation of diffusion coefficient is quick and reliable method for analyzing estradiol actions on surface receptor movements
Source: Front Neuroinform. 2023 Mar 8;17:1005936. doi: 10.3389/fninf.2023.1005936 (PMC10031098; doi:10.3389/fninf.2023.1005936)
Supplement: Supplementary file 3 [file Data_Sheet_3.ZIP › 01-measured/01-E2_Ampa/100nME2/neurite/workstate_23neurit_2076.dat]

   31  52.3033 185.2671  11181     0  5214  5967
   32  52.0498 184.7178  11662   481  6359  5303
   33  53.2014 185.5313  12176   514  7802  4374
   34  52.6554 184.7471  11745   431  6846  4899
   35  52.4174 185.5202  10292  1453  4995  5297
   36  52.6312 185.1827  10509   217  4304  6205
   37  52.7787 185.3216  12542  2033  5277  7265
   38  52.0103 185.1381  10642  1900  4819  5823
   39  52.4223 185.0600  11146   504  4955  6191
   40  52.4646 185.3877  10615   531  7674  2941
   41  52.4397 185.7526  10944   329  8003  2941
   42  52.4124 185.3719  11619   675  5336  6283
   43  52.1536 185.3739  12286   667  6677  5609
   44  52.1955 185.4648  12015   271  8222  3793
   45  52.2873 185.0053  11621   394  5761  5860
   46  52.9932 185.0834  11667    46  7541  4126
   47  52.5777 185.2685  11726    59  4246  7480
   48  51.3164 184.8064  11636    90  8109  3527
   49  52.9883 185.4347  11558    78  7027  4531
   50  51.9819 186.1622  12323   765  5287  7036
   51  52.3998 185.3755  10642  1681  5092  5550
   52  52.2556 185.6163  10481   161  7570  2911
   53  52.6374 185.4032  11995  1514  7706  4289
   54  51.9992 185.4725  11102   893  4563  6539
   55  52.1819 185.6775  10986   116  5433  5553
   56  52.0388 185.4087  11099   113  7729  3370
   57  52.9051 184.8678  10585   514  5324  5261
   58  52.4342 185.1682  10671    86  7381  3290
