# Supplementary material for: Maximum likelihood-based estimation of diffusion coefficient is quick and reliable method for analyzing estradiol actions on surface receptor movements
Source: Front Neuroinform. 2023 Mar 8;17:1005936. doi: 10.3389/fninf.2023.1005936 (PMC10031098; doi:10.3389/fninf.2023.1005936)
Supplement: Supplementary file 3 [file Data_Sheet_3.ZIP › 01-measured/01-E2_Ampa/100nME2/neurite/workstate_23neurit_2078.dat]

   59  52.2730 185.3708  11333     0  6158  5175
   60  52.4928 185.4709  10425   908  5724  4701
   61  51.9025 185.2909  10608   183  4913  5695
   62  52.5716 185.3816  10059   549  5105  4954
   63  52.5101 184.7082  10007    52  7405  2602
   64  52.0229 185.4117  10418   411  7497  2921
   65  51.8968 185.0070  10686   268  5409  5277
   66  52.8903 185.5369  10335   351  5298  5037
   67  52.2491 185.0132  11017   682  7302  3715
   68  52.5757 185.6566  11300   283  6126  5174
   69  53.0995 184.5875  11159   141  4896  6263
   70  51.8720 184.9641  11030   129  5036  5994
   71  52.1691 184.7505  10902   128  7807  3095
   72  52.2337 185.5097  10068   834  4732  5336
   73  52.7705 184.8767  10519   451  6679  3840
   74  52.4239 185.5365   9965   554  6983  2982
   75  52.8366 185.2378  11195  1230  6498  4697
   76  52.4142 185.4419  10117  1078  5919  4198
   77  53.0400 185.3015  10666   549  7166  3500
   78  52.2615 185.6882  11156   490  8275  2881
   79  52.9542 185.6325  10446   710  7559  2887
   80  52.9415 185.4080  10658   212  7966  2692
   81  54.1715 186.2239  11823  1165  6144  5679
