# Supplementary material for: Maximum likelihood-based estimation of diffusion coefficient is quick and reliable method for analyzing estradiol actions on surface receptor movements
Source: Front Neuroinform. 2023 Mar 8;17:1005936. doi: 10.3389/fninf.2023.1005936 (PMC10031098; doi:10.3389/fninf.2023.1005936)
Supplement: Supplementary file 3 [file Data_Sheet_3.ZIP › 01-measured/01-E2_Ampa/100nME2/neurite/workstate_23neurit_2080.dat]

   82  53.1477 185.4158  10955     0  7107  3848
   83  52.5774 185.4184  10582   373  4144  6438
   84  53.0433 186.2195  10995   413  5400  5595
   85  53.5329 185.7385   9987  1008  5310  4677
   86  53.4168 185.6026   9761   226  8923   838
   87  54.3740 185.6718  11452  1691  7290  4162
   88  54.1030 185.8592  10653   799  4959  5694
   89  54.6208 185.9065  10524   129  6971  3553
   90  54.7811 185.7141  10773   249  7715  3058
   91  54.0271 185.0686  11113   340  9054  2059
   92  53.9595 185.1223  11053    60  7997  3056
   93  54.7343 184.9874  10167   886  7095  3072
   94  54.4952 185.8536   9988   179  4972  5016
   95  54.2354 185.5298  10022    34  7707  2315
   96  54.9922 185.7585  10359   337  7512  2847
   97  54.4561 185.4763  10170   189  7920  2250
   98  54.3423 185.5659  10893   723  8221  2672
   99  54.1750 185.9755  10004   889  4436  5568
  100  54.2069 186.3128  11214  1210  7819  3395
  101  54.5590 185.7197  10358   856  6799  3559
  102  54.6922 186.0779  10876   518  7427  3449
  103  54.5060 185.5928  10021   855  6309  3712
  104  54.0487 185.3808   9966    55  6596  3370
