# Supplementary material for: Maximum likelihood-based estimation of diffusion coefficient is quick and reliable method for analyzing estradiol actions on surface receptor movements
Source: Front Neuroinform. 2023 Mar 8;17:1005936. doi: 10.3389/fninf.2023.1005936 (PMC10031098; doi:10.3389/fninf.2023.1005936)
Supplement: Supplementary file 3 [file Data_Sheet_3.ZIP › 01-measured/01-E2_Ampa/100nME2/neurite/workstate_23neurit_2082.dat]

  105  54.5369 186.0791  10540     0  7299  3241
  106  54.8016 186.2280  10968   428  7425  3543
  107  54.8535 185.6582  10384   584  6855  3529
  108  54.7158 185.9623  10582   198  7558  3024
  109  55.3355 185.5533  10637    55  7988  2649
  110  54.3457 185.8461  11614   977  5199  6415
  111  54.9120 185.5228  10862   752  6919  3943
  112  54.4257 186.0227  10901    39  5507  5394
  113  54.8052 185.8876  10092   809  7167  2925
  114  54.6381 185.7822  11180  1088  7413  3767
  115  55.1837 185.7457  10849   331  6904  3945
  116  55.8298 185.8103  11133   284  7150  3983
  117  55.2426 186.0061  10453   680  7301  3152
  118  54.9595 186.1052  10607   154  6771  3836
  119  55.2761 186.0801  10749   142  7433  3316
