# Supplementary material for: Maximum likelihood-based estimation of diffusion coefficient is quick and reliable method for analyzing estradiol actions on surface receptor movements
Source: Front Neuroinform. 2023 Mar 8;17:1005936. doi: 10.3389/fninf.2023.1005936 (PMC10031098; doi:10.3389/fninf.2023.1005936)
Supplement: Supplementary file 3 [file Data_Sheet_3.ZIP › 01-measured/01-E2_Ampa/100nME2/neurite/workstate_23neurit_2084.dat]

  120  55.3556 185.6932   9859     0  7030  2829
  121  55.5490 186.0962  10034   175  7066  2968
  122  55.5838 185.9471  10534   500  7141  3393
  123  54.7847 185.8947   9821   713  8251  1570
  124  54.4306 185.7178  10087   266  7999  2088
  125  55.5903 185.4671  10164    77  7354  2810
  126  55.8231 185.9685  11561  1397  8579  2982
  127  55.7947 185.8137  10882   679  7505  3377
  128  55.9765 186.2715   9826  1056  7041  2785
  129  55.6790 186.3547  11705  1879  7441  4264
  130  56.3569 186.8423  10857   848  7898  2959
  131  56.2654 186.3529  12013  1156  7581  4432
  132  55.7436 185.7366  11741   272  7290  4451
  133  55.9197 186.1367  10972   769  7172  3800
  134  55.4884 186.3930  10478   494  7756  2722
  135  55.1907 186.2157  10394    84  7254  3140
  136  55.5408 186.1416  10693   299  7478  3215
  137  55.3315 185.9769  10107   586  7147  2960
  138  55.2621 185.6910  10934   827  6946  3988
  139  55.7088 185.7127  11302   368  8833  2469
  140  55.2801 186.0950   9764  1538  6894  2870
