# Supplementary material for: Maximum likelihood-based estimation of diffusion coefficient is quick and reliable method for analyzing estradiol actions on surface receptor movements
Source: Front Neuroinform. 2023 Mar 8;17:1005936. doi: 10.3389/fninf.2023.1005936 (PMC10031098; doi:10.3389/fninf.2023.1005936)
Supplement: Supplementary file 3 [file Data_Sheet_3.ZIP › 01-measured/01-E2_Ampa/100nME2/neurite/workstate_23neurit_2086.dat]

  141  54.7927 185.7477  10995     0  7214  3781
  142  54.7888 186.0280  10186   809  7255  2931
  143  54.9575 185.9191  10373   187  7173  3200
  144  55.6443 185.9530  10245   128  6405  3840
  145  55.1724 185.9804  10171    74  6936  3235
  146  54.8603 186.3135  11674  1503  7500  4174
  147  54.4212 185.5039  11703    29  8355  3348
  148  54.6445 185.1759  10879   824  8474  2405
  149  54.3664 185.5468  10544   335  4657  5887
  150  54.6547 186.0012  10458    86  8257  2201
  151  54.9073 185.7127   9508   950  7390  2118
  152  55.1110 186.5659  10249   741  6832  3417
  153  55.2932 185.3562  11136   887  7730  3406
  154  54.9929 185.4584  11018   118  6735  4283
  155  54.6197 185.7049  11006    12  7015  3991
  156  55.1596 185.4141  10286   720  7076  3210
  157  55.2243 185.8499  10354    68  7501  2853
  158  54.5879 185.7918  10092   262  7780  2312
  159  55.0737 185.6308  10765   673  9159  1606
  160  54.1590 185.2606  10521   244  7442  3079
  161  54.1133 185.6076   9260  1261  7608  1652
  162  54.8945 185.9068  10773  1513  7520  3253
  163  53.6595 186.0024   9675  1098  7395  2280
  164  54.7376 185.8796  10929  1254  8039  2890
