# Supplementary material for: Maximum likelihood-based estimation of diffusion coefficient is quick and reliable method for analyzing estradiol actions on surface receptor movements
Source: Front Neuroinform. 2023 Mar 8;17:1005936. doi: 10.3389/fninf.2023.1005936 (PMC10031098; doi:10.3389/fninf.2023.1005936)
Supplement: Supplementary file 3 [file Data_Sheet_3.ZIP › 01-measured/01-E2_Ampa/100nME2/neurite/workstate_23neurit_2088.dat]

  165  54.9900 186.1224  10090     0  7136  2954
  166  54.2319 185.5791  10191   101  4987  5204
  167  53.8446 185.4955   9505   686  6832  2673
  168  54.4587 185.7955  10129   624  5526  4603
  169  54.5167 185.9608   9913   216  7721  2192
  170  53.4195 184.9609  10237   324  5324  4913
  171  53.6251 185.3751  11565  1328  7970  3595
  172  53.8539 185.6750  10634   931  6286  4348
  173  53.4287 185.4072  11097   463  7115  3982
  174  54.2655 185.5854   9456  1641  5016  4440
  175  54.1795 186.1146  10483  1027  4999  5484
  176  54.2543 185.9237  10612   129  5604  5008
  177  54.4000 185.5500   9935   677  5455  4480
  178  54.2441 185.7903   9292   643  7179  2113
  179  55.2018 185.1526  10354  1062  7194  3160
  180  54.7914 186.0460  10230   124  6691  3539
  181  55.1411 186.0707  10432   202  6123  4309
  182  53.9495 185.9732   9017  1415  5106  3911
  183  54.5529 185.5848   8947    70  8069   878
  184  55.3918 185.9684   9983  1036  7975  2008
  185  54.9972 185.4385  10862   879  6564  4298
  186  54.9671 186.2096  10759   103  7300  3459
  187  55.0969 186.2632   9994   765  6985  3009
  188  55.6295 185.6450   9877   117  6821  3056
  189  55.8478 186.2814   9660   217  6713  2947
  190  55.3304 185.7660   9259   401  7667  1592
  191  55.0172 185.8258   9964   705  7705  2259
