# Supplementary material for: Maximum likelihood-based estimation of diffusion coefficient is quick and reliable method for analyzing estradiol actions on surface receptor movements
Source: Front Neuroinform. 2023 Mar 8;17:1005936. doi: 10.3389/fninf.2023.1005936 (PMC10031098; doi:10.3389/fninf.2023.1005936)
Supplement: Supplementary file 3 [file Data_Sheet_3.ZIP › 01-measured/01-E2_Ampa/100nME2/neurite/workstate_23neurit_2090.dat]

  192  54.4392 186.5301   9572     0  5743  3829
  193  54.4723 185.7408  10076   504  6599  3477
  194  54.1239 185.6947   9751   325  5111  4640
  195  54.2716 185.7181   9534   217  5025  4509
  196  54.0696 185.6418   9758   224  5148  4610
  197  53.6505 184.5546   9378   380  6762  2616
  198  53.1988 185.2584   9543   165  6443  3100
  199  52.5999 185.2314   9812   269  5260  4552
  200  52.6876 184.6906  10070   258  7528  2542
  201  52.2711 184.7431  10069     1  5028  5041
  202  53.2763 185.0857   9812   257  7418  2394
  203  52.5780 185.3366   9860    48  4984  4876
  204  52.6678 184.7397   9354   506  7689  1665
  205  52.7669 185.3193   9507   153  5575  3932
  206  52.9018 184.9530   9756   249  6191  3565
  207  53.1545 185.2104   9548   208  7532  2016
  208  52.9997 185.0041   9351   197  4932  4419
  209  52.8923 185.0328   8793   558  5760  3033
  210  52.7857 184.9400   9307   514  4475  4832
  211  52.3926 185.1563   9784   477  8529  1255
  212  51.9712 185.0907   8875   909  8496   379
  213  52.7222 184.2233   9008   133  6654  2354
  214  53.5424 185.5759   8865   143  4985  3880
  215  54.1625 184.9838   9856   991  7515  2341
  216  53.0222 184.9151   9464   392  7622  1842
  217  53.6539 184.7247   9441    23  7140  2301
  218  52.0005 185.1710   9511    70  5627  3884
  219  52.9345 185.5758   8341  1170  7094  1247
  220  53.0716 184.9816  10228  1887  8196  2032
