# Supplementary material for: Maximum likelihood-based estimation of diffusion coefficient is quick and reliable method for analyzing estradiol actions on surface receptor movements
Source: Front Neuroinform. 2023 Mar 8;17:1005936. doi: 10.3389/fninf.2023.1005936 (PMC10031098; doi:10.3389/fninf.2023.1005936)
Supplement: Supplementary file 3 [file Data_Sheet_3.ZIP › 01-measured/01-E2_Ampa/100nME2/neurite/workstate_23neurit_2091.dat]

  221  53.0939 185.1012  10204     0  5316  4888
  222  54.0435 185.8103   8585  1619  7034  1551
  223  53.2707 185.2702   8906   321  6354  2552
  224  53.8082 185.8551   8883    23  5274  3609
  225  53.5975 185.5158   9947  1064  4894  5053
  226  54.1003 185.6501  10165   218  5669  4496
  227  53.5903 185.1230  10155    10  7099  3056
  228  51.8022 186.1994   9713   442  5999  3714
  229  53.8363 185.0972   9530   183  6513  3017
  230  54.4601 185.8458   9061   469  5130  3931
  231  54.0978 184.6390  10126  1065  6809  3317
  232  53.6653 185.4424   9747   379  7155  2592
  233  53.0700 185.5492   8956   791  7897  1059
  234  52.5625 185.4381   9210   254  5153  4057
  235  52.3395 185.2743   9691   481  7832  1859
  236  52.7163 184.9230   9395   296  7120  2275
  237  53.5986 185.2777  10974  1579  6886  4088
  238  53.3978 184.4608   9778  1196  4131  5647
  239  54.0720 184.8489   8868   910  6098  2770
  240  53.3427 185.6061   9300   432  8382   918
  241  54.2131 185.8046   9894   594  7642  2252
  242  53.6950 185.2696   8075  1819  6685  1390
  243  53.0717 185.0480  10262  2187  8089  2173
  244  52.7362 186.2025   9654   608  5850  3804
  245  53.6952 184.7333   8931   723  6420  2511
  246  51.5225 184.3057   8703   228  6871  1832
  247  53.5728 184.5771  10201  1498  7815  2386
  248  53.3432 185.1175   8804  1397  5019  3785
  249  53.1031 184.8994   9566   762  6759  2807
  250  53.2794 184.9078   9634    68  7080  2554
  251  53.1556 185.0013   9379   255  7201  2178
  252  52.6057 184.8919   9375     4  6086  3289
  253  54.7515 185.4424  10768  1393  6486  4282
  254  53.6099 184.9475   9421  1347  7429  1992
  255  52.3337 184.4179   9273   148  6608  2665
  256  54.3048 184.3322   9354    81  7409  1945
  257  53.3960 185.5165   7971  1383  5742  2229
  258  53.8355 185.6694   9115  1144  5484  3631
  259  53.8484 185.6110   9046    69  5311  3735
  260  54.1572 185.5511   8707   339  4693  4014
  261  53.8928 185.2345   9518   811  8093  1425
  262  52.6099 184.7517  10290   772  8003  2287
  263  53.6076 185.6787   9294   996  7226  2068
  264  54.9396 185.3622   9673   379  6557  3116
  265  53.8404 186.2946   9794   121  6098  3696
  266  52.8902 186.1115   8940   854  7813  1127
  267  54.7300 185.5021   8914    26  7527  1387
  268  54.0349 184.6567   9419   505  7068  2351
  269  54.3105 185.2633   8686   733  5933  2753
  270  52.5702 184.7948  10568  1882  6847  3721
  271  54.6856 184.9695   9090  1478  6595  2495
  272  54.0903 186.6370   8949   141  7544  1405
  273  54.8569 183.7140   8566   383  6154  2412
  274  54.4134 185.7235   8543    23  6838  1705
  275  56.6488 186.1503   8679   136  6936  1743
  276  53.9353 185.8663   8263   416  7648   615
  277  53.1052 185.7240   7718   545  4330  3388
  278  55.4115 184.1193   8329   611  6457  1872
  279  54.7582 185.2843   8846   517  5986  2860
