# Supplementary material for: Maximum likelihood-based estimation of diffusion coefficient is quick and reliable method for analyzing estradiol actions on surface receptor movements
Source: Front Neuroinform. 2023 Mar 8;17:1005936. doi: 10.3389/fninf.2023.1005936 (PMC10031098; doi:10.3389/fninf.2023.1005936)
Supplement: Supplementary file 3 [file Data_Sheet_3.ZIP › 01-measured/01-E2_Ampa/100nME2/neurite/workstate_23neurit_2094.dat]

   94  71.2891 184.5510   8840     0  7174  1666
   95  72.0978 184.5523   8620   220  7317  1303
   96  71.7379 184.5214   8870   250  7182  1688
   97  70.2808 182.9749   8841    29  6924  1917
   98  72.0894 185.9086   8618   223  7890   728
   99  70.6610 185.0285   8836   218  6340  2496
  100  71.4959 185.1754   9430   594  7336  2094
  101  71.3475 185.2172   8373  1057  6361  2012
  102  71.5583 186.0366   8138   235  7277   861
  103  71.1303 184.5508   8666   528  6089  2577
  104  71.6988 184.3503   8728    62  6274  2454
  105  72.0018 184.4946   9135   407  6787  2348
  106  71.2747 183.9547   9128     7  6601  2527
  107  70.7794 185.1474   9129     1  6637  2492
  108  71.7567 184.7240   8769   360  7018  1751
  109  72.2114 184.2178   8073   696  7043  1030
  110  72.0800 185.4328   9043   970  7019  2024
  111  73.1727 185.0362   9460   417  6464  2996
  112  71.0891 185.0633  10354   894  7312  3042
  113  72.2148 184.7814   9048  1306  6713  2335
  114  72.4830 184.6622   9278   230  6933  2345
  115  70.6948 184.0883   8748   530  6270  2478
  116  71.2483 185.3202   9028   280  7048  1980
  117  71.2073 183.0429   8138   890  6570  1568
  118  70.0061 184.7293   9191  1053  6584  2607
  119  71.2952 183.7298   9162    29  6555  2607
  120  69.6254 183.5947   9885   723  6479  3406
  121  70.6452 185.0624   8373  1512  6761  1612
  122  70.5991 184.3737   8824   451  6636  2188
  123  72.0241 184.8265   8747    77  7507  1240
  124  71.6643 184.6342   8633   114  7139  1494
  125  72.1485 184.2029   8783   150  7047  1736
  126  71.5827 184.7776   9675   892  7533  2142
  127  71.3103 186.2411   9334   341  7505  1829
  128  70.6809 184.3195   7864  1470  6834  1030
  129  71.0429 186.1197   9467  1603  7853  1614
  130  72.1716 185.6505   8524   943  7605   919
  131  73.0702 184.5944   8408   116  6885  1523
  132  72.4734 183.5878   9322   914  6376  2946
  133  72.2143 184.5129   8309  1013  6955  1354
  134  72.7026 185.6427   9302   993  7512  1790
  135  71.8818 184.1414   8412   890  6129  2283
  136  72.0304 184.8718   8932   520  7062  1870
  137  71.6882 183.6259   8875    57  5968  2907
  138  70.9359 182.7640   9577   702  6370  3207
  139  70.7271 184.0436   9219   358  7976  1243
  140  68.8243 183.8233   8746   473  6559  2187
  141  71.1822 183.4979   8674    72  6521  2153
  142  71.5115 184.3438   9083   409  6245  2838
  143  70.9513 183.8908   8823   260  6337  2486
  144  71.8550 184.9434   8458   365  6211  2247
  145  72.1462 185.3191   8796   338  6057  2739
  146  72.0864 185.2262   9096   300  6473  2623
  147  72.4667 186.5661   9258   162  7795  1463
  148  71.7185 185.9965   8754   504  7082  1672
  149  71.7689 186.2265   8723    31  6627  2096
  150  72.3060 185.8051   8901   178  8121   780
  151  71.7505 186.5255   8663   238  7465  1198
  152  71.4792 185.5191   8460   203  6700  1760
  153  72.4876 185.0291   9198   738  7340  1858
  154  72.1532 185.5328   9138    60  6948  2190
  155  71.2294 184.1835   8684   454  6596  2088
  156  72.8008 183.8830   8233   451  5665  2568
  157  72.6455 185.9670   7339   894  6993   346
  158  71.0618 185.2103   8610  1271  7329  1281
  159  73.5002 184.0012   7504  1106  6524   980
  160  72.0736 184.5935   8706  1202  7270  1436
  161  72.3334 184.4997   7634  1072  6772   862
  162  71.2220 185.5934   9121  1487  7494  1627
  163  70.5458 184.2704   8808   313  6942  1866
  164  70.2411 186.2872   8923   115  8039   884
  165  71.3046 185.8092   8657   266  7002  1655
  166  70.5782 184.9963   9056   399  7021  2035
  167  70.6665 182.3331   7761  1295  5958  1803
  168  71.0000 183.4998   8836  1075  6166  2670
  169  70.0469 185.8092   8575   261  7721   854
  170  70.2126 185.3915   8790   215  6950  1840
