# Supplementary material for: Maximum likelihood-based estimation of diffusion coefficient is quick and reliable method for analyzing estradiol actions on surface receptor movements
Source: Front Neuroinform. 2023 Mar 8;17:1005936. doi: 10.3389/fninf.2023.1005936 (PMC10031098; doi:10.3389/fninf.2023.1005936)
Supplement: Supplementary file 3 [file Data_Sheet_3.ZIP › 01-measured/01-E2_Ampa/100nME2/neurite/workstate_23neurit_2096.dat]

   64  69.9999 183.7039   9088     0  6846  2242
   65  72.2930 182.4371   8229   859  6042  2187
   66  71.8353 184.4297   8186    43  6655  1531
   67  71.4889 184.3986   9710  1524  6582  3128
   68  71.1796 183.7674   8900   810  7248  1652
   69  71.6880 183.8828   8460   440  6519  1941
   70  71.4656 183.1155   9322   862  6068  3254
   71  71.5596 184.2662  10079   757  7297  2782
   72  71.5892 182.5340   8751  1328  6143  2608
   73  70.4558 184.1054   9453   702  6186  3267
   74  73.3213 185.9417   8977   476  6429  2548
   75  71.4861 183.2746   9508   531  7461  2047
   76  71.6196 183.7622   8418  1090  7251  1167
   77  71.4092 184.4044   8952   534  6773  2179
   78  71.1542 184.7982   9986  1034  7489  2497
   79  71.7222 184.5841   7954  2032  6652  1302
   80  71.4988 184.9922   8783   829  6993  1790
   81  71.0835 185.6670  10747  1964  8760  1987
   82  71.4983 184.4928   9239  1508  6275  2964
   83  71.7983 183.7600   8998   241  5691  3307
   84  71.8490 184.4177   8733   265  7004  1729
   85  71.9271 184.6036   9157   424  6789  2368
   86  71.2669 184.9072   8574   583  7998   576
   87  71.3446 185.0690   8903   329  7003  1900
   88  71.4278 184.8079   8963    60  6494  2469
   89  71.6763 183.9427   8960     3  6067  2893
   90  71.8488 183.7777   8771   189  6942  1829
   91  71.3998 183.9675   8807    36  7183  1624
   92  70.9686 183.5876  10316  1509  7451  2865
   93  72.3752 185.3739   9505   811  7122  2383
