# Supplementary material for: Maximum likelihood-based estimation of diffusion coefficient is quick and reliable method for analyzing estradiol actions on surface receptor movements
Source: Front Neuroinform. 2023 Mar 8;17:1005936. doi: 10.3389/fninf.2023.1005936 (PMC10031098; doi:10.3389/fninf.2023.1005936)
Supplement: Supplementary file 3 [file Data_Sheet_3.ZIP › 01-measured/01-E2_Ampa/100nME2/neurite/workstate_23neurit_2097.dat]

    0  71.1165 184.9008  10039     0  7181  2858
    1  70.4819 184.0907  10109    70  6485  3624
    2  70.5126 183.8385   8850  1259  6487  2363
    3  70.7024 184.2451  10362  1512  6142  4220
    4  70.4200 184.5867  10965   603  8231  2734
    5  70.7269 185.5368   8850  2115  6056  2794
    6  70.8210 184.9819   9803   953  6901  2902
    7  69.9222 184.3779  10120   317  6360  3760
    8  70.2876 184.2233   8939  1181  6057  2882
    9  70.0240 184.6489   9456   517  6300  3156
   10  71.3204 184.4808   9536    80  6935  2601
   11  70.9743 184.7440   9802   266  6982  2820
   12  70.9475 185.6454   9319   483  5714  3605
   13  70.8830 184.7916   9287    32  7233  2054
   14  71.0450 186.4405   9047   240  7020  2027
   15  70.6817 185.5057   9929   882  8330  1599
   16  70.1831 184.7481  10969  1040  7728  3241
   17  70.3680 184.1577   9340  1629  5778  3562
   18  70.7792 184.0358   9709   369  6735  2974
   19  70.5021 183.9062   9230   479  5606  3624
   20  70.3880 184.2230   9544   314  7168  2376
   21  71.1854 184.0980   9447    97  6068  3379
