# Supplementary material for: Maximum likelihood-based estimation of diffusion coefficient is quick and reliable method for analyzing estradiol actions on surface receptor movements
Source: Front Neuroinform. 2023 Mar 8;17:1005936. doi: 10.3389/fninf.2023.1005936 (PMC10031098; doi:10.3389/fninf.2023.1005936)
Supplement: Supplementary file 3 [file Data_Sheet_3.ZIP › 01-measured/01-E2_Ampa/100nME2/neurite/workstate_23neurit_2098.dat]

   22  70.6338 184.6814   8792     0  6241  2551
   23  70.6068 184.7406   9724   932  6695  3029
   24  71.1917 184.9349  10291   567  6769  3522
   25  70.6189 184.6759   8963  1328  6058  2905
   26  71.1222 184.7249   9100   137  6831  2269
   27  70.8874 185.4138  10099   999  7103  2996
   28  72.5935 184.5159   8524  1575  7096  1428
   29  71.5261 185.6930   7882   642  6026  1856
   30  70.8625 183.2947   7902    20  6435  1467
   31  70.6383 182.9103   8264   362  6839  1425
   32  71.1429 184.5342   9290  1026  8455   835
   33  70.9988 184.9973   9369    79  6930  2439
   34  70.9974 182.9987   8585   784  5793  2792
   35  70.9086 184.3317   8146   439  6313  1833
   36  70.8646 183.3864   8300   154  5696  2604
   37  69.3502 183.0970   9896  1596  7128  2768
   38  70.3720 184.1304   9602   294  6572  3030
   39  69.4225 185.2265   9539    63  6773  2766
   40  70.5598 185.6168   9235   304  6926  2309
   41  70.3380 185.0647   9356   121  8207  1149
   42  70.1651 185.9738  10752  1396  7365  3387
   43  70.3355 185.1138   9861   891  8009  1852
   44  70.7881 186.2721   9474   387  7720  1754
   45  69.2868 185.4614   9344   130  8127  1217
   46  70.9537 183.9084   9533   189  6410  3123
   47  70.8277 184.2988   9561    28  6190  3371
   48  69.6013 184.3359   9660    99  7341  2319
   49  70.6267 182.9123   9542   118  6271  3271
   50  70.2797 183.3605  10173   631  6752  3421
   51  69.9987 183.9984   9847   326  6351  3496
   52  70.7538 184.2258   9837    10  6397  3440
   53  69.7797 184.2749   9463   374  7254  2209
   54  70.8935 185.1048   9388    75  6795  2593
   55  69.4516 183.7152   9729   341  7226  2503
   56  70.8704 183.7597   9534   195  6847  2687
   57  70.9066 184.4538   8461  1073  6733  1728
   58  70.0793 184.4973   8936   475  6655  2281
   59  69.4209 184.3194   9580   644  7739  1841
   60  69.1243 183.4035   9458   122  6465  2993
   61  69.3876 183.7094   8997   461  6274  2723
   62  70.4785 183.2850   8318   679  5720  2598
   63  70.2282 184.2584   9007   689  6831  2176
