# Supplementary material for: Maximum likelihood-based estimation of diffusion coefficient is quick and reliable method for analyzing estradiol actions on surface receptor movements
Source: Front Neuroinform. 2023 Mar 8;17:1005936. doi: 10.3389/fninf.2023.1005936 (PMC10031098; doi:10.3389/fninf.2023.1005936)
Supplement: Supplementary file 3 [file Data_Sheet_3.ZIP › 01-measured/01-E2_Ampa/100nME2/neurite/workstate_23neurit_2099.dat]

    0  23.9291 140.7043   8229     0  6677  1552
    1  23.8401 137.4500   9086   857  6336  2750
    2  24.2490 139.9601   8154   932  4740  3414
    3  23.7788 139.1873   6812  1342  4669  2143
    4  24.6631 139.1277   7057   245  4569  2488
    5  23.1255 139.1242   8321  1264  6327  1994
    6  22.8109 138.1457   6203  2118  6063   140
    7  23.4995 138.7763   7152   949  5407  1745
    8  23.9996 137.3959   8236  1084  6073  2163
    9  22.5014 138.0014   7641   595  5818  1823
   10  23.1997 138.5004   6606  1035  5377  1229
   11  22.9995 138.5012   5872   734  5296   576
   12  23.6743 137.1010   7775  1903  5608  2167
   13  24.5517 137.7045   9266  1491  6266  3000
   14  22.8639 138.1031   7486  1780  5579  1907
   15  22.5175 137.9708   7026   460  4675  2351
   16  22.8923 138.3867   7820   794  5966  1854
   17  23.1868 139.0253   8850  1030  5839  3011
   18  23.1100 137.5195   6503  2347  3990  2513
   19  22.7191 138.2526   8567  2064  5910  2657
   20  23.4169 138.4530   7566  1001  6112  1454
   21  23.1949 138.1725   8390   824  5645  2745
   22  22.8723 137.9073   6809  1581  6124   685
   23  22.7359 138.5452   6732    77  4241  2491
   24  22.7384 139.1794   8603  1871  4218  4385
   25  22.9199 139.4071   7709   894  3262  4447
   26  23.1213 139.1512   6989   720  5078  1911
   27  23.3050 140.3498   9084  2095  6560  2524
   28  22.9679 138.6804   9537   453  5919  3618
   29  23.7260 139.3030   7519  2018  5272  2247
   30  23.9982 138.6921   7677   158  6663  1014
   31  24.4859 141.2890   8442   765  4226  4216
   32  23.8191 137.6430   8985   543  6645  2340
   33  23.8635 139.0022   6964  2021  4392  2572
   34  23.8639 138.7994   7188   224  5063  2125
   35  24.3630 136.9074   7658   470  5722  1936
   36  23.1288 139.4815   7554   104  5096  2458
   37  24.4961 139.5011   7106   448  5204  1902
   38  23.7408 139.2591   8053   947  4278  3775
   39  23.9699 138.2544   7770   283  4379  3391
   40  23.0701 138.0768   7351   419  4261  3090
   41  23.4957 138.5010   8874  1523  4927  3947
   42  23.3790 138.9008   8583   291  5858  2725
   43  23.4401 138.7038   7657   926  4312  3345
   44  23.4981 138.3208   8063   406  4536  3527
   45  23.6748 138.3610   7734   329  3973  3761
   46  23.4143 137.1829   7882   148  5787  2095
   47  22.8931 138.4823   8136   254  4946  3190
   48  23.5324 138.0008   8044    92  6011  2033
   49  23.3467 138.2964   8495   451  5795  2700
   50  23.0715 139.7151   6744  1751  4546  2198
   51  23.2425 138.1218   7371   627  4771  2600
   52  23.5471 137.8951   9338  1967  6008  3330
   53  23.0011 139.5010   8065  1273  5633  2432
   54  23.8764 139.8842   8470   405  3896  4574
   55  24.0482 139.8773   8470     0  6238  2232
   56  24.1622 140.9927   8160   310  6981  1179
   57  23.5291 140.8155   7999   161  4704  3295
   58  24.0768 140.9507   7950    49  3807  4143
   59  23.6973 141.0617   7860    90  5498  2362
   60  23.3308 140.3132   7753   107  5096  2657
