# Supplementary material for: Maximum likelihood-based estimation of diffusion coefficient is quick and reliable method for analyzing estradiol actions on surface receptor movements
Source: Front Neuroinform. 2023 Mar 8;17:1005936. doi: 10.3389/fninf.2023.1005936 (PMC10031098; doi:10.3389/fninf.2023.1005936)
Supplement: Supplementary file 3 [file Data_Sheet_3.ZIP › 01-measured/01-E2_Ampa/100nME2/neurite/workstate_23neurit_2101.dat]

   61  23.7092 140.9457   7461     0  3807  3654
   62  23.3334 141.1549   7581   120  4433  3148
   63  23.7039 142.0915   9093  1512  6287  2806
   64  23.9311 141.6959   8768   325  4679  4089
   65  23.9298 142.4704   7978   790  3818  4160
   66  24.5664 144.1290   7974     4  4848  3126
   67  24.0023 144.1643   8575   601  5988  2587
   68  24.7323 143.8743   8363   212  4811  3552
   69  24.4018 142.7182   8440    77  5205  3235
   70  23.9997 143.4974   8520    80  6397  2123
   71  24.4240 143.5489   8709   189  5720  2989
   72  24.7414 143.4049   7643  1066  5781  1862
   73  24.4123 143.1192   7633    10  3971  3662
   74  24.8156 143.0906   7026   607  5282  1744
   75  24.6293 143.5713   8238  1212  4524  3714
   76  24.5602 142.4014   7874   364  5852  2022
   77  24.5790 142.4852   7005   869  4119  2886
   78  24.5007 142.5008   7038    33  6221   817
   79  24.7494 142.6238   7091    53  4929  2162
   80  24.0965 141.8135   6568   523  5373  1195
   81  24.9962 140.7344   8264  1696  6133  2131
   82  25.0467 140.2255   7748   516  3944  3804
   83  24.3760 142.5606   6049  1699  4024  2025
   84  25.2149 142.4975   7413  1364  6540   873
   85  23.7084 143.1326   7493    80  4349  3144
   86  24.4670 142.3054   6657   836  5954   703
   87  24.6340 141.3007   7136   479  4950  2186
   88  24.9629 142.8854   7041    95  4718  2323
   89  23.9959 142.0043   6849   192  5279  1570
   90  24.3095 142.9322   6613   236  4164  2449
