# Supplementary material for: Maximum likelihood-based estimation of diffusion coefficient is quick and reliable method for analyzing estradiol actions on surface receptor movements
Source: Front Neuroinform. 2023 Mar 8;17:1005936. doi: 10.3389/fninf.2023.1005936 (PMC10031098; doi:10.3389/fninf.2023.1005936)
Supplement: Supplementary file 3 [file Data_Sheet_3.ZIP › 01-measured/01-E2_Ampa/100nME2/neurite/workstate_23neurit_2102.dat]

   94  24.0904 142.0436   7523     0  5259  2264
   95  23.3472 142.1737   6453  1070  4553  1900
   96  23.9626 142.4150   7361   908  5630  1731
   97  24.7006 141.8502   6327  1034  5194  1133
   98  23.4018 142.7205   7581  1254  6529  1052
   99  24.4000 141.0698   7429   152  4251  3178
  100  24.2234 142.0046   6842   587  5556  1286
  101  24.7963 142.4049   7495   653  4457  3038
  102  24.5365 142.8891   7569    74  5518  2051
  103  24.4486 142.5870   7761   192  5581  2180
  104  24.2393 142.9344   7728    33  5673  2055
  105  23.7135 142.5708   6264  1464  4192  2072
  106  23.8331 143.1673   7050   786  7371  -321
  107  24.0006 144.4977   7352   302  6346  1006
  108  24.1418 143.3587   8277   925  6231  2046
  109  24.0002 142.4994   7917   360  5380  2537
  110  23.4590 142.1672   6787  1130  4619  2168
  111  23.0653 142.1332   8066  1279  5617  2449
  112  25.1741 143.6560   8097    31  7226   871
  113  24.6660 140.8765   7437   660  5916  1521
  114  24.2308 141.4239   8146   709  5995  2151
  115  24.0000 141.9999   7687   459  5129  2558
  116  23.9241 139.6921   6826   861  5174  1652
  117  24.8735 141.1531   6676   150  3568  3108
  118  24.8670 142.5330   7139   463  6370   769
  119  24.3551 142.2130   7475   336  4963  2512
