# Supplementary material for: Maximum likelihood-based estimation of diffusion coefficient is quick and reliable method for analyzing estradiol actions on surface receptor movements
Source: Front Neuroinform. 2023 Mar 8;17:1005936. doi: 10.3389/fninf.2023.1005936 (PMC10031098; doi:10.3389/fninf.2023.1005936)
Supplement: Supplementary file 3 [file Data_Sheet_3.ZIP › 01-measured/01-E2_Ampa/100nME2/neurite/workstate_23neurit_2105.dat]

  181  25.1265 142.3752   6551     0  4324  2227
  182  24.5993 140.9340   6870   319  4725  2145
  183  24.6140 141.8447   6864     6  4053  2811
  184  24.6543 142.2231   7347   483  4776  2571
  185  25.1922 142.6136   7784   437  5013  2771
  186  25.3960 141.7609   8160   376  5809  2351
  187  24.1667 141.5308   7041  1119  4452  2589
  188  25.6886 140.9707   7288   247  5725  1563
  189  24.8972 141.7124   7195    93  6803   392
  190  24.0670 141.6656   7532   337  5255  2277
  191  25.2265 141.5717   8030   498  4340  3690
  192  24.3054 141.0304   7796   234  5197  2599
  193  24.3429 140.6327   6934   862  4402  2532
  194  24.4354 140.3361   7569   635  5727  1842
  195  24.4988 141.0002   6730   839  4575  2155
  196  23.9014 141.4517   7223   493  5294  1929
  197  24.0014 140.0041   6774   449  3655  3119
  198  24.4173 140.7442   7029   255  4540  2489
  199  24.5225 140.9767   8385  1356  4472  3913
  200  24.0001 141.0026   6579  1806  5764   815
  201  24.5622 141.0559   6653    74  5197  1456
  202  23.8010 141.3790   7522   869  6152  1370
  203  23.8760 141.7067   7251   271  5483  1768
  204  25.4588 141.6727   7431   180  5786  1645
