# Supplementary material for: Maximum likelihood-based estimation of diffusion coefficient is quick and reliable method for analyzing estradiol actions on surface receptor movements
Source: Front Neuroinform. 2023 Mar 8;17:1005936. doi: 10.3389/fninf.2023.1005936 (PMC10031098; doi:10.3389/fninf.2023.1005936)
Supplement: Supplementary file 4 [file Data_Sheet_4.ZIP › D0.01_s100/0010/Traj_N=10_D=0.01_Error=100_MotionBlur_No.000.dat]

001 -0.046 -0.115
002 0.182 -0.163
003 -0.411 -1.244
004 -0.674 0.263
005 0.098 0.250
006 -0.619 -1.310
007 0.555 0.245
008 -0.003 0.111
009 -0.658 1.043
010 -0.945 -1.616
011 -1.434 -0.257
