# Supplementary material for: Maximum likelihood-based estimation of diffusion coefficient is quick and reliable method for analyzing estradiol actions on surface receptor movements
Source: Front Neuroinform. 2023 Mar 8;17:1005936. doi: 10.3389/fninf.2023.1005936 (PMC10031098; doi:10.3389/fninf.2023.1005936)
Supplement: Supplementary file 4 [file Data_Sheet_4.ZIP › D0.01_s100/0010/Traj_N=10_D=0.01_Error=100_MotionBlur_No.001.dat]

001 0.055 0.206
002 0.281 -0.031
003 -0.484 1.190
004 -0.064 0.196
005 0.629 -0.881
006 -0.673 0.138
007 -0.725 -0.298
008 0.034 -0.014
009 0.480 -1.013
010 -0.971 -0.279
011 1.231 -0.170
