# Supplementary material for: Maximum likelihood-based estimation of diffusion coefficient is quick and reliable method for analyzing estradiol actions on surface receptor movements
Source: Front Neuroinform. 2023 Mar 8;17:1005936. doi: 10.3389/fninf.2023.1005936 (PMC10031098; doi:10.3389/fninf.2023.1005936)
Supplement: Supplementary file 4 [file Data_Sheet_4.ZIP › D0.01_s100/0010/Traj_N=10_D=0.01_Error=100_MotionBlur_No.002.dat]

001 0.218 -0.036
002 1.043 0.107
003 -0.219 0.029
004 0.938 -0.648
005 0.840 -0.192
006 1.330 0.251
007 0.146 0.399
008 1.751 0.447
009 1.109 -0.552
010 2.277 -0.090
011 0.780 0.297
