# Supplementary material for: Maximum likelihood-based estimation of diffusion coefficient is quick and reliable method for analyzing estradiol actions on surface receptor movements
Source: Front Neuroinform. 2023 Mar 8;17:1005936. doi: 10.3389/fninf.2023.1005936 (PMC10031098; doi:10.3389/fninf.2023.1005936)
Supplement: Supplementary file 4 [file Data_Sheet_4.ZIP › D0.01_s100/0010/Traj_N=10_D=0.01_Error=100_MotionBlur_No.003.dat]

001 0.078 0.165
002 -0.593 -0.233
003 -0.389 -0.110
004 0.378 -0.743
005 -1.048 -1.753
006 0.284 0.309
007 -0.676 0.056
008 -1.011 -0.279
009 -0.915 0.015
010 0.968 -1.050
011 -0.724 0.178
