# Supplementary material for: Maximum likelihood-based estimation of diffusion coefficient is quick and reliable method for analyzing estradiol actions on surface receptor movements
Source: Front Neuroinform. 2023 Mar 8;17:1005936. doi: 10.3389/fninf.2023.1005936 (PMC10031098; doi:10.3389/fninf.2023.1005936)
Supplement: Supplementary file 4 [file Data_Sheet_4.ZIP › D0.01_s100/0010/Traj_N=10_D=0.01_Error=100_MotionBlur_No.004.dat]

001 -0.090 -0.043
002 0.993 1.345
003 -0.428 -0.451
004 -0.273 0.409
005 -0.442 -1.264
006 0.696 -0.012
007 -0.602 0.282
008 -1.250 0.338
009 -0.415 0.622
010 0.022 0.744
011 -0.002 0.253
