# Supplementary material for: Maximum likelihood-based estimation of diffusion coefficient is quick and reliable method for analyzing estradiol actions on surface receptor movements
Source: Front Neuroinform. 2023 Mar 8;17:1005936. doi: 10.3389/fninf.2023.1005936 (PMC10031098; doi:10.3389/fninf.2023.1005936)
Supplement: Supplementary file 4 [file Data_Sheet_4.ZIP › D0.01_s100/0010/Traj_N=10_D=0.01_Error=100_MotionBlur_No.005.dat]

001 -0.209 -0.024
002 -0.565 0.314
003 0.097 0.008
004 -0.904 0.086
005 -0.324 -0.312
006 0.005 0.685
007 -1.180 -0.587
008 -0.615 1.064
009 -1.255 -0.997
010 0.074 -0.878
011 -1.023 -1.434
