# Supplementary material for: Maximum likelihood-based estimation of diffusion coefficient is quick and reliable method for analyzing estradiol actions on surface receptor movements
Source: Front Neuroinform. 2023 Mar 8;17:1005936. doi: 10.3389/fninf.2023.1005936 (PMC10031098; doi:10.3389/fninf.2023.1005936)
Supplement: Supplementary file 4 [file Data_Sheet_4.ZIP › D0.01_s100/0010/Traj_N=10_D=0.01_Error=100_MotionBlur_No.006.dat]

001 0.081 0.192
002 0.800 0.642
003 0.093 0.850
004 -0.582 -0.130
005 -1.140 0.139
006 -0.366 -0.379
007 -0.417 -1.172
008 -0.441 -0.523
009 -1.318 -0.502
010 0.149 0.246
011 -0.924 0.205
