# Supplementary material for: Maximum likelihood-based estimation of diffusion coefficient is quick and reliable method for analyzing estradiol actions on surface receptor movements
Source: Front Neuroinform. 2023 Mar 8;17:1005936. doi: 10.3389/fninf.2023.1005936 (PMC10031098; doi:10.3389/fninf.2023.1005936)
Supplement: Supplementary file 4 [file Data_Sheet_4.ZIP › D0.01_s100/0010/Traj_N=10_D=0.01_Error=100_MotionBlur_No.007.dat]

001 -0.090 -0.016
002 -0.009 -0.338
003 0.278 1.144
004 0.126 0.310
005 -0.710 -0.064
006 -0.013 0.781
007 -1.199 0.908
008 -0.960 0.552
009 1.315 0.678
010 -0.739 -0.210
011 -0.213 1.029
