# Supplementary material for: Maximum likelihood-based estimation of diffusion coefficient is quick and reliable method for analyzing estradiol actions on surface receptor movements
Source: Front Neuroinform. 2023 Mar 8;17:1005936. doi: 10.3389/fninf.2023.1005936 (PMC10031098; doi:10.3389/fninf.2023.1005936)
Supplement: Supplementary file 4 [file Data_Sheet_4.ZIP › D0.01_s100/0010/Traj_N=10_D=0.01_Error=100_MotionBlur_No.008.dat]

001 0.054 -0.041
002 -0.553 0.162
003 0.535 -0.328
004 -1.090 -0.463
005 -0.943 -1.438
006 0.718 -0.090
007 0.423 -1.426
008 0.094 -0.642
009 0.037 -0.628
010 1.017 -0.495
011 0.618 -0.092
