# Supplementary material for: Maximum likelihood-based estimation of diffusion coefficient is quick and reliable method for analyzing estradiol actions on surface receptor movements
Source: Front Neuroinform. 2023 Mar 8;17:1005936. doi: 10.3389/fninf.2023.1005936 (PMC10031098; doi:10.3389/fninf.2023.1005936)
Supplement: Supplementary file 4 [file Data_Sheet_4.ZIP › D0.01_s100/0010/Traj_N=10_D=0.01_Error=100_MotionBlur_No.009.dat]

001 0.044 0.176
002 -0.056 0.508
003 -0.677 0.018
004 0.389 -0.236
005 0.459 0.035
006 -1.195 0.615
007 0.203 0.591
008 -0.192 0.969
009 0.249 0.044
010 -0.677 -0.100
011 -1.011 0.485
