# Supplementary material for: Maximum likelihood-based estimation of diffusion coefficient is quick and reliable method for analyzing estradiol actions on surface receptor movements
Source: Front Neuroinform. 2023 Mar 8;17:1005936. doi: 10.3389/fninf.2023.1005936 (PMC10031098; doi:10.3389/fninf.2023.1005936)
Supplement: Supplementary file 4 [file Data_Sheet_4.ZIP › D0.01_s100/0010/Traj_N=10_D=0.01_Error=100_MotionBlur_No.010.dat]

001 -0.128 0.046
002 0.245 0.090
003 0.191 -0.481
004 -1.484 -0.345
005 1.339 -0.448
006 0.132 -0.688
007 0.155 1.259
008 1.624 0.936
009 1.064 1.783
010 0.772 1.472
011 0.502 0.512
