# Supplementary material for: Maximum likelihood-based estimation of diffusion coefficient is quick and reliable method for analyzing estradiol actions on surface receptor movements
Source: Front Neuroinform. 2023 Mar 8;17:1005936. doi: 10.3389/fninf.2023.1005936 (PMC10031098; doi:10.3389/fninf.2023.1005936)
Supplement: Supplementary file 4 [file Data_Sheet_4.ZIP › D0.01_s100/0010/Traj_N=10_D=0.01_Error=100_MotionBlur_No.011.dat]

001 -0.011 0.048
002 -0.085 0.408
003 -0.733 -0.464
004 0.183 -0.539
005 -0.721 -0.153
006 -0.732 -0.071
007 0.293 -0.848
008 0.053 -1.078
009 -1.328 -0.880
010 0.281 -0.879
011 0.522 -1.126
