# Supplementary material for: Maximum likelihood-based estimation of diffusion coefficient is quick and reliable method for analyzing estradiol actions on surface receptor movements
Source: Front Neuroinform. 2023 Mar 8;17:1005936. doi: 10.3389/fninf.2023.1005936 (PMC10031098; doi:10.3389/fninf.2023.1005936)
Supplement: Supplementary file 4 [file Data_Sheet_4.ZIP › D0.01_s100/0010/Traj_N=10_D=0.01_Error=100_MotionBlur_No.012.dat]

001 -0.007 -0.007
002 0.465 -0.130
003 -0.272 -0.541
004 0.883 -0.599
005 0.380 0.362
006 -0.507 -0.941
007 -1.496 0.344
008 -0.955 -0.404
009 -1.027 0.090
010 -0.350 -0.972
011 -1.158 -0.575
