# Supplementary material for: Maximum likelihood-based estimation of diffusion coefficient is quick and reliable method for analyzing estradiol actions on surface receptor movements
Source: Front Neuroinform. 2023 Mar 8;17:1005936. doi: 10.3389/fninf.2023.1005936 (PMC10031098; doi:10.3389/fninf.2023.1005936)
Supplement: Supplementary file 4 [file Data_Sheet_4.ZIP › D0.01_s100/0010/Traj_N=10_D=0.01_Error=100_MotionBlur_No.013.dat]

001 0.008 -0.197
002 -1.780 0.232
003 -0.113 1.330
004 0.154 1.330
005 -0.302 0.404
006 -0.494 0.526
007 0.889 0.199
008 -0.409 -0.262
009 0.253 -0.631
010 0.220 -0.934
011 1.285 -1.383
