# Supplementary material for: Maximum likelihood-based estimation of diffusion coefficient is quick and reliable method for analyzing estradiol actions on surface receptor movements
Source: Front Neuroinform. 2023 Mar 8;17:1005936. doi: 10.3389/fninf.2023.1005936 (PMC10031098; doi:10.3389/fninf.2023.1005936)
Supplement: Supplementary file 4 [file Data_Sheet_4.ZIP › D0.01_s100/0010/Traj_N=10_D=0.01_Error=100_MotionBlur_No.014.dat]

001 0.081 -0.116
002 -0.959 -0.525
003 0.189 -1.691
004 0.258 0.310
005 -0.186 -0.140
006 -0.568 -0.440
007 -0.075 -0.841
008 -0.670 -1.536
009 -0.945 -1.188
010 -0.264 -0.636
011 0.584 -1.186
