# Supplementary material for: Maximum likelihood-based estimation of diffusion coefficient is quick and reliable method for analyzing estradiol actions on surface receptor movements
Source: Front Neuroinform. 2023 Mar 8;17:1005936. doi: 10.3389/fninf.2023.1005936 (PMC10031098; doi:10.3389/fninf.2023.1005936)
Supplement: Supplementary file 4 [file Data_Sheet_4.ZIP › D0.01_s100/0010/Traj_N=10_D=0.01_Error=100_MotionBlur_No.015.dat]

001 -0.075 0.065
002 -1.464 -0.269
003 0.188 -0.811
004 -0.985 0.718
005 -1.049 0.663
006 -1.164 -0.136
007 0.752 -0.115
008 0.593 -0.357
009 -0.615 -0.231
010 -0.261 0.938
011 0.997 0.630
