# Supplementary material for: Maximum likelihood-based estimation of diffusion coefficient is quick and reliable method for analyzing estradiol actions on surface receptor movements
Source: Front Neuroinform. 2023 Mar 8;17:1005936. doi: 10.3389/fninf.2023.1005936 (PMC10031098; doi:10.3389/fninf.2023.1005936)
Supplement: Supplementary file 4 [file Data_Sheet_4.ZIP › D0.01_s100/0010/Traj_N=10_D=0.01_Error=100_MotionBlur_No.016.dat]

001 0.006 0.024
002 0.279 -0.421
003 0.635 -0.260
004 0.732 -1.170
005 0.311 -1.023
006 -0.062 -0.777
007 0.407 -1.730
008 -0.019 0.129
009 0.002 0.448
010 0.208 -1.262
011 0.024 -0.376
