# Supplementary material for: Maximum likelihood-based estimation of diffusion coefficient is quick and reliable method for analyzing estradiol actions on surface receptor movements
Source: Front Neuroinform. 2023 Mar 8;17:1005936. doi: 10.3389/fninf.2023.1005936 (PMC10031098; doi:10.3389/fninf.2023.1005936)
Supplement: Supplementary file 4 [file Data_Sheet_4.ZIP › D0.01_s100/0010/Traj_N=10_D=0.01_Error=100_MotionBlur_No.017.dat]

001 0.033 -0.025
002 1.525 0.720
003 -0.075 -0.835
004 -0.314 0.592
005 0.367 0.495
006 -1.412 0.148
007 1.015 -1.686
008 0.045 0.187
009 1.208 0.313
010 0.005 -0.298
011 0.856 -0.458
