# Supplementary material for: Maximum likelihood-based estimation of diffusion coefficient is quick and reliable method for analyzing estradiol actions on surface receptor movements
Source: Front Neuroinform. 2023 Mar 8;17:1005936. doi: 10.3389/fninf.2023.1005936 (PMC10031098; doi:10.3389/fninf.2023.1005936)
Supplement: Supplementary file 4 [file Data_Sheet_4.ZIP › D0.01_s100/0010/Traj_N=10_D=0.01_Error=100_MotionBlur_No.018.dat]

001 -0.072 0.037
002 -0.447 -0.925
003 0.944 -1.385
004 -0.413 -0.126
005 0.569 -0.233
006 -0.088 -1.205
007 -0.633 -0.405
008 -0.150 0.514
009 0.390 -0.580
010 -0.286 -0.611
011 1.143 -0.589
