# Supplementary material for: Maximum likelihood-based estimation of diffusion coefficient is quick and reliable method for analyzing estradiol actions on surface receptor movements
Source: Front Neuroinform. 2023 Mar 8;17:1005936. doi: 10.3389/fninf.2023.1005936 (PMC10031098; doi:10.3389/fninf.2023.1005936)
Supplement: Supplementary file 4 [file Data_Sheet_4.ZIP › D0.01_s100/0010/Traj_N=10_D=0.01_Error=100_MotionBlur_No.019.dat]

001 -0.002 0.020
002 -0.265 -0.806
003 0.244 -0.318
004 0.096 -0.605
005 0.607 0.026
006 0.338 0.017
007 0.125 0.532
008 1.477 0.193
009 -1.208 -0.777
010 1.044 0.480
011 -0.554 -0.016
