# Supplementary material for: Maximum likelihood-based estimation of diffusion coefficient is quick and reliable method for analyzing estradiol actions on surface receptor movements
Source: Front Neuroinform. 2023 Mar 8;17:1005936. doi: 10.3389/fninf.2023.1005936 (PMC10031098; doi:10.3389/fninf.2023.1005936)
Supplement: Supplementary file 4 [file Data_Sheet_4.ZIP › D0.01_s100/0010/Traj_N=10_D=0.01_Error=100_MotionBlur_No.020.dat]

001 -0.052 -0.019
002 -0.185 -0.102
003 0.321 -0.276
004 -0.792 -0.212
005 0.656 -0.030
006 -0.432 -1.876
007 -0.913 -1.775
008 0.098 -1.132
009 -0.065 -0.583
010 0.352 -0.993
011 0.801 0.027
