# Supplementary material for: Maximum likelihood-based estimation of diffusion coefficient is quick and reliable method for analyzing estradiol actions on surface receptor movements
Source: Front Neuroinform. 2023 Mar 8;17:1005936. doi: 10.3389/fninf.2023.1005936 (PMC10031098; doi:10.3389/fninf.2023.1005936)
Supplement: Supplementary file 4 [file Data_Sheet_4.ZIP › D0.01_s100/0010/Traj_N=10_D=0.01_Error=100_MotionBlur_No.021.dat]

001 -0.115 -0.020
002 0.652 -0.440
003 0.410 -0.227
004 0.301 0.428
005 0.847 -0.941
006 -0.261 -1.337
007 0.013 -0.368
008 0.187 -1.028
009 -0.175 0.743
010 -0.131 0.727
011 0.393 -1.017
