# Supplementary material for: Maximum likelihood-based estimation of diffusion coefficient is quick and reliable method for analyzing estradiol actions on surface receptor movements
Source: Front Neuroinform. 2023 Mar 8;17:1005936. doi: 10.3389/fninf.2023.1005936 (PMC10031098; doi:10.3389/fninf.2023.1005936)
Supplement: Supplementary file 4 [file Data_Sheet_4.ZIP › D0.01_s100/0010/Traj_N=10_D=0.01_Error=100_MotionBlur_No.022.dat]

001 -0.049 0.188
002 -0.988 0.095
003 0.768 -1.309
004 -1.321 -1.050
005 -0.038 1.097
006 -1.003 0.212
007 -0.931 0.511
008 -0.685 -1.723
009 0.494 -0.734
010 -0.732 -1.073
011 -0.692 -0.011
