# Supplementary material for: Maximum likelihood-based estimation of diffusion coefficient is quick and reliable method for analyzing estradiol actions on surface receptor movements
Source: Front Neuroinform. 2023 Mar 8;17:1005936. doi: 10.3389/fninf.2023.1005936 (PMC10031098; doi:10.3389/fninf.2023.1005936)
Supplement: Supplementary file 4 [file Data_Sheet_4.ZIP › D0.01_s100/0010/Traj_N=10_D=0.01_Error=100_MotionBlur_No.023.dat]

001 -0.072 -0.136
002 0.063 0.355
003 0.091 -0.141
004 -0.204 0.757
005 -0.506 0.370
006 -1.083 1.427
007 0.124 -1.226
008 -1.585 -1.387
009 0.677 -0.324
010 0.056 -0.118
011 0.872 0.002
