# Supplementary material for: Maximum likelihood-based estimation of diffusion coefficient is quick and reliable method for analyzing estradiol actions on surface receptor movements
Source: Front Neuroinform. 2023 Mar 8;17:1005936. doi: 10.3389/fninf.2023.1005936 (PMC10031098; doi:10.3389/fninf.2023.1005936)
Supplement: Supplementary file 4 [file Data_Sheet_4.ZIP › D0.01_s100/0010/Traj_N=10_D=0.01_Error=100_MotionBlur_No.024.dat]

001 -0.110 -0.244
002 -0.368 0.713
003 0.803 0.174
004 -0.320 -0.206
005 -1.301 -0.569
006 0.411 -0.118
007 -0.356 0.344
008 -1.438 0.702
009 -0.481 0.566
010 -0.593 -0.631
011 -0.924 0.154
