# Supplementary material for: Maximum likelihood-based estimation of diffusion coefficient is quick and reliable method for analyzing estradiol actions on surface receptor movements
Source: Front Neuroinform. 2023 Mar 8;17:1005936. doi: 10.3389/fninf.2023.1005936 (PMC10031098; doi:10.3389/fninf.2023.1005936)
Supplement: Supplementary file 4 [file Data_Sheet_4.ZIP › D0.01_s100/0010/Traj_N=10_D=0.01_Error=100_MotionBlur_No.025.dat]

001 0.034 -0.030
002 0.695 -0.080
003 0.148 0.909
004 0.772 0.084
005 0.316 -0.326
006 0.001 0.253
007 0.911 0.499
008 0.126 0.080
009 -0.465 0.247
010 0.792 0.863
011 -0.149 0.067
