# Supplementary material for: Maximum likelihood-based estimation of diffusion coefficient is quick and reliable method for analyzing estradiol actions on surface receptor movements
Source: Front Neuroinform. 2023 Mar 8;17:1005936. doi: 10.3389/fninf.2023.1005936 (PMC10031098; doi:10.3389/fninf.2023.1005936)
Supplement: Supplementary file 4 [file Data_Sheet_4.ZIP › D0.01_s100/0010/Traj_N=10_D=0.01_Error=100_MotionBlur_No.026.dat]

001 0.003 0.031
002 0.077 0.082
003 -0.298 -0.195
004 1.061 -1.229
005 -0.183 0.745
006 -0.478 1.027
007 -0.476 -0.970
008 -0.116 -0.024
009 0.552 -0.506
010 -0.680 -0.416
011 -0.171 0.637
