# Supplementary material for: Maximum likelihood-based estimation of diffusion coefficient is quick and reliable method for analyzing estradiol actions on surface receptor movements
Source: Front Neuroinform. 2023 Mar 8;17:1005936. doi: 10.3389/fninf.2023.1005936 (PMC10031098; doi:10.3389/fninf.2023.1005936)
Supplement: Supplementary file 4 [file Data_Sheet_4.ZIP › D0.01_s100/0010/Traj_N=10_D=0.01_Error=100_MotionBlur_No.027.dat]

001 -0.143 0.073
002 -0.017 1.058
003 1.406 0.107
004 -0.336 -0.048
005 -0.175 -0.680
006 -0.928 -1.721
007 0.638 -1.468
008 -1.329 -1.873
009 -0.578 -1.721
010 -0.907 -2.233
011 -0.305 -0.656
