# Supplementary material for: Maximum likelihood-based estimation of diffusion coefficient is quick and reliable method for analyzing estradiol actions on surface receptor movements
Source: Front Neuroinform. 2023 Mar 8;17:1005936. doi: 10.3389/fninf.2023.1005936 (PMC10031098; doi:10.3389/fninf.2023.1005936)
Supplement: Supplementary file 4 [file Data_Sheet_4.ZIP › D0.01_s100/0010/Traj_N=10_D=0.01_Error=100_MotionBlur_No.028.dat]

001 -0.067 -0.080
002 -0.682 -0.698
003 -0.871 -0.788
004 -0.273 -0.170
005 0.101 1.126
006 -1.083 0.084
007 -0.957 0.396
008 0.171 -0.334
009 -0.363 -0.028
010 -0.284 0.406
011 -0.446 -0.249
