# Supplementary material for: Maximum likelihood-based estimation of diffusion coefficient is quick and reliable method for analyzing estradiol actions on surface receptor movements
Source: Front Neuroinform. 2023 Mar 8;17:1005936. doi: 10.3389/fninf.2023.1005936 (PMC10031098; doi:10.3389/fninf.2023.1005936)
Supplement: Supplementary file 4 [file Data_Sheet_4.ZIP › D0.01_s100/0010/Traj_N=10_D=0.01_Error=100_MotionBlur_No.029.dat]

001 -0.077 0.082
002 -0.544 -1.489
003 -1.290 -0.844
004 -0.376 0.448
005 -0.534 -1.335
006 -0.634 0.006
007 -0.858 0.709
008 -0.366 -0.119
009 -0.161 -0.463
010 -0.093 0.246
011 0.340 -0.128
