# Supplementary material for: Maximum likelihood-based estimation of diffusion coefficient is quick and reliable method for analyzing estradiol actions on surface receptor movements
Source: Front Neuroinform. 2023 Mar 8;17:1005936. doi: 10.3389/fninf.2023.1005936 (PMC10031098; doi:10.3389/fninf.2023.1005936)
Supplement: Supplementary file 4 [file Data_Sheet_4.ZIP › D0.01_s100/0010/Traj_N=10_D=0.01_Error=100_MotionBlur_No.030.dat]

001 0.098 -0.032
002 -1.012 0.217
003 1.128 0.392
004 0.712 -0.098
005 0.693 1.071
006 0.035 1.470
007 0.264 0.096
008 -0.684 0.110
009 1.161 0.826
010 0.676 0.839
011 -1.333 -1.100
