# Supplementary material for: Maximum likelihood-based estimation of diffusion coefficient is quick and reliable method for analyzing estradiol actions on surface receptor movements
Source: Front Neuroinform. 2023 Mar 8;17:1005936. doi: 10.3389/fninf.2023.1005936 (PMC10031098; doi:10.3389/fninf.2023.1005936)
Supplement: Supplementary file 4 [file Data_Sheet_4.ZIP › D0.01_s100/0010/Traj_N=10_D=0.01_Error=100_MotionBlur_No.031.dat]

001 -0.168 -0.064
002 -0.298 -1.203
003 -0.781 0.358
004 0.188 -0.873
005 -0.992 0.656
006 -0.770 0.256
007 0.276 -0.220
008 -1.074 -0.848
009 -0.045 -0.137
010 -0.926 -0.598
011 -0.024 -0.092
