# Supplementary material for: Maximum likelihood-based estimation of diffusion coefficient is quick and reliable method for analyzing estradiol actions on surface receptor movements
Source: Front Neuroinform. 2023 Mar 8;17:1005936. doi: 10.3389/fninf.2023.1005936 (PMC10031098; doi:10.3389/fninf.2023.1005936)
Supplement: Supplementary file 4 [file Data_Sheet_4.ZIP › D0.01_s100/0010/Traj_N=10_D=0.01_Error=100_MotionBlur_No.032.dat]

001 -0.135 -0.145
002 -0.975 -0.480
003 0.465 0.070
004 0.409 -0.688
005 0.611 -0.379
006 1.134 0.236
007 1.988 0.868
008 0.138 -1.472
009 0.750 0.167
010 1.192 -0.397
011 0.150 0.890
