# Supplementary material for: Maximum likelihood-based estimation of diffusion coefficient is quick and reliable method for analyzing estradiol actions on surface receptor movements
Source: Front Neuroinform. 2023 Mar 8;17:1005936. doi: 10.3389/fninf.2023.1005936 (PMC10031098; doi:10.3389/fninf.2023.1005936)
Supplement: Supplementary file 4 [file Data_Sheet_4.ZIP › D0.01_s100/0010/Traj_N=10_D=0.01_Error=100_MotionBlur_No.033.dat]

001 -0.018 -0.043
002 0.238 -0.371
003 -0.453 -1.110
004 -0.394 -0.047
005 0.599 -1.887
006 -0.113 -0.625
007 1.137 -0.163
008 -0.226 0.267
009 -0.020 0.096
010 1.226 0.184
011 0.596 0.118
