# Supplementary material for: Maximum likelihood-based estimation of diffusion coefficient is quick and reliable method for analyzing estradiol actions on surface receptor movements
Source: Front Neuroinform. 2023 Mar 8;17:1005936. doi: 10.3389/fninf.2023.1005936 (PMC10031098; doi:10.3389/fninf.2023.1005936)
Supplement: Supplementary file 4 [file Data_Sheet_4.ZIP › D0.01_s100/0010/Traj_N=10_D=0.01_Error=100_MotionBlur_No.034.dat]

001 -0.072 -0.146
002 0.228 0.439
003 1.112 -0.188
004 0.081 -0.325
005 -0.375 -0.280
006 1.393 -1.046
007 0.157 0.053
008 1.192 1.589
009 0.225 -0.307
010 0.469 -0.049
011 0.283 0.461
