# Supplementary material for: Maximum likelihood-based estimation of diffusion coefficient is quick and reliable method for analyzing estradiol actions on surface receptor movements
Source: Front Neuroinform. 2023 Mar 8;17:1005936. doi: 10.3389/fninf.2023.1005936 (PMC10031098; doi:10.3389/fninf.2023.1005936)
Supplement: Supplementary file 4 [file Data_Sheet_4.ZIP › D0.01_s100/0010/Traj_N=10_D=0.01_Error=100_MotionBlur_No.035.dat]

001 -0.075 0.008
002 0.262 -0.054
003 -0.001 0.151
004 -0.558 -1.282
005 -0.386 0.702
006 -0.551 -0.018
007 -0.072 0.235
008 -0.096 -1.102
009 0.237 0.828
010 -1.121 -0.593
011 0.357 0.551
