# Supplementary material for: Maximum likelihood-based estimation of diffusion coefficient is quick and reliable method for analyzing estradiol actions on surface receptor movements
Source: Front Neuroinform. 2023 Mar 8;17:1005936. doi: 10.3389/fninf.2023.1005936 (PMC10031098; doi:10.3389/fninf.2023.1005936)
Supplement: Supplementary file 4 [file Data_Sheet_4.ZIP › D0.01_s100/0010/Traj_N=10_D=0.01_Error=100_MotionBlur_No.036.dat]

001 -0.099 0.024
002 -0.321 0.209
003 -0.653 0.550
004 -0.621 0.403
005 -0.022 -1.484
006 -0.185 0.440
007 -0.250 0.528
008 -1.035 0.993
009 -0.101 1.398
010 -1.082 1.068
011 1.444 0.022
