# Supplementary material for: Maximum likelihood-based estimation of diffusion coefficient is quick and reliable method for analyzing estradiol actions on surface receptor movements
Source: Front Neuroinform. 2023 Mar 8;17:1005936. doi: 10.3389/fninf.2023.1005936 (PMC10031098; doi:10.3389/fninf.2023.1005936)
Supplement: Supplementary file 4 [file Data_Sheet_4.ZIP › D0.01_s100/0010/Traj_N=10_D=0.01_Error=100_MotionBlur_No.037.dat]

001 -0.108 -0.171
002 -1.125 -0.627
003 -1.341 -0.736
004 -0.900 0.044
005 -1.127 0.349
006 0.275 -0.359
007 -0.643 -0.772
008 0.481 1.943
009 0.074 -1.183
010 1.281 0.456
011 -0.556 0.687
