# Supplementary material for: Maximum likelihood-based estimation of diffusion coefficient is quick and reliable method for analyzing estradiol actions on surface receptor movements
Source: Front Neuroinform. 2023 Mar 8;17:1005936. doi: 10.3389/fninf.2023.1005936 (PMC10031098; doi:10.3389/fninf.2023.1005936)
Supplement: Supplementary file 4 [file Data_Sheet_4.ZIP › D0.01_s100/0010/Traj_N=10_D=0.01_Error=100_MotionBlur_No.038.dat]

001 -0.095 0.080
002 -0.808 -0.589
003 -0.044 0.329
004 0.528 0.262
005 -1.247 0.671
006 -0.562 -1.014
007 0.088 0.104
008 -0.834 0.124
009 -0.733 -0.142
010 -0.536 1.385
011 0.209 1.318
