# Supplementary material for: Maximum likelihood-based estimation of diffusion coefficient is quick and reliable method for analyzing estradiol actions on surface receptor movements
Source: Front Neuroinform. 2023 Mar 8;17:1005936. doi: 10.3389/fninf.2023.1005936 (PMC10031098; doi:10.3389/fninf.2023.1005936)
Supplement: Supplementary file 4 [file Data_Sheet_4.ZIP › D0.01_s100/0010/Traj_N=10_D=0.01_Error=100_MotionBlur_No.039.dat]

001 -0.022 0.079
002 0.445 0.130
003 -0.299 -0.465
004 0.598 0.117
005 1.294 0.344
006 0.922 0.343
007 0.658 -0.133
008 1.044 1.296
009 0.628 0.783
010 -0.616 0.387
011 1.297 -0.109
