# Supplementary material for: Maximum likelihood-based estimation of diffusion coefficient is quick and reliable method for analyzing estradiol actions on surface receptor movements
Source: Front Neuroinform. 2023 Mar 8;17:1005936. doi: 10.3389/fninf.2023.1005936 (PMC10031098; doi:10.3389/fninf.2023.1005936)
Supplement: Supplementary file 4 [file Data_Sheet_4.ZIP › D0.01_s100/0010/Traj_N=10_D=0.01_Error=100_MotionBlur_No.040.dat]

001 -0.171 -0.122
002 -0.357 -0.348
003 -0.577 -1.216
004 0.268 -0.446
005 -0.217 -0.077
006 -0.256 -1.095
007 -0.209 0.831
008 0.481 -0.065
009 -0.820 -0.841
010 -1.339 0.354
011 -0.845 -0.324
