# Supplementary material for: Maximum likelihood-based estimation of diffusion coefficient is quick and reliable method for analyzing estradiol actions on surface receptor movements
Source: Front Neuroinform. 2023 Mar 8;17:1005936. doi: 10.3389/fninf.2023.1005936 (PMC10031098; doi:10.3389/fninf.2023.1005936)
Supplement: Supplementary file 4 [file Data_Sheet_4.ZIP › D0.01_s100/0010/Traj_N=10_D=0.01_Error=100_MotionBlur_No.041.dat]

001 0.001 0.140
002 -1.213 0.485
003 0.291 0.533
004 0.711 -0.782
005 -0.791 -0.891
006 0.033 0.191
007 1.412 -1.358
008 0.577 0.677
009 0.397 -0.059
010 -0.374 0.862
011 0.346 0.296
