# Supplementary material for: Maximum likelihood-based estimation of diffusion coefficient is quick and reliable method for analyzing estradiol actions on surface receptor movements
Source: Front Neuroinform. 2023 Mar 8;17:1005936. doi: 10.3389/fninf.2023.1005936 (PMC10031098; doi:10.3389/fninf.2023.1005936)
Supplement: Supplementary file 4 [file Data_Sheet_4.ZIP › D0.01_s100/0010/Traj_N=10_D=0.01_Error=100_MotionBlur_No.042.dat]

001 0.016 0.052
002 -0.058 -0.158
003 -1.086 0.919
004 -0.422 0.728
005 1.071 0.992
006 -0.919 -0.664
007 -0.495 0.592
008 -0.175 0.985
009 0.639 0.436
010 -0.243 0.509
011 -0.672 0.479
