# Supplementary material for: Maximum likelihood-based estimation of diffusion coefficient is quick and reliable method for analyzing estradiol actions on surface receptor movements
Source: Front Neuroinform. 2023 Mar 8;17:1005936. doi: 10.3389/fninf.2023.1005936 (PMC10031098; doi:10.3389/fninf.2023.1005936)
Supplement: Supplementary file 4 [file Data_Sheet_4.ZIP › D0.01_s100/0010/Traj_N=10_D=0.01_Error=100_MotionBlur_No.043.dat]

001 -0.047 0.076
002 -0.355 0.132
003 -1.003 -0.069
004 -0.003 -0.043
005 0.418 -0.777
006 -1.706 0.126
007 -0.587 0.220
008 0.405 -0.428
009 0.692 -0.210
010 0.814 -0.851
011 0.022 -0.198
