# Supplementary material for: Maximum likelihood-based estimation of diffusion coefficient is quick and reliable method for analyzing estradiol actions on surface receptor movements
Source: Front Neuroinform. 2023 Mar 8;17:1005936. doi: 10.3389/fninf.2023.1005936 (PMC10031098; doi:10.3389/fninf.2023.1005936)
Supplement: Supplementary file 4 [file Data_Sheet_4.ZIP › D0.01_s100/0010/Traj_N=10_D=0.01_Error=100_MotionBlur_No.044.dat]

001 0.139 -0.011
002 -0.639 0.081
003 0.096 -0.608
004 0.002 -0.876
005 0.158 0.666
006 -0.185 -0.612
007 0.082 -1.651
008 1.329 -0.335
009 -0.272 -0.331
010 0.940 -1.415
011 -1.129 -0.554
