# Supplementary material for: Maximum likelihood-based estimation of diffusion coefficient is quick and reliable method for analyzing estradiol actions on surface receptor movements
Source: Front Neuroinform. 2023 Mar 8;17:1005936. doi: 10.3389/fninf.2023.1005936 (PMC10031098; doi:10.3389/fninf.2023.1005936)
Supplement: Supplementary file 4 [file Data_Sheet_4.ZIP › D0.01_s100/0010/Traj_N=10_D=0.01_Error=100_MotionBlur_No.045.dat]

001 0.066 0.006
002 0.822 0.433
003 -1.579 -1.039
004 0.041 -0.613
005 1.444 -0.535
006 0.087 -1.583
007 0.605 -0.648
008 -0.160 -1.090
009 -0.007 0.924
010 -0.539 -0.533
011 -0.460 -1.036
