# Supplementary material for: Maximum likelihood-based estimation of diffusion coefficient is quick and reliable method for analyzing estradiol actions on surface receptor movements
Source: Front Neuroinform. 2023 Mar 8;17:1005936. doi: 10.3389/fninf.2023.1005936 (PMC10031098; doi:10.3389/fninf.2023.1005936)
Supplement: Supplementary file 4 [file Data_Sheet_4.ZIP › D0.01_s100/0010/Traj_N=10_D=0.01_Error=100_MotionBlur_No.046.dat]

001 -0.031 0.119
002 -0.302 -0.889
003 -1.104 0.189
004 0.044 -0.007
005 -0.413 1.054
006 0.527 0.806
007 0.263 -0.463
008 0.612 1.210
009 0.547 1.089
010 0.665 1.418
011 -0.567 0.882
