# Supplementary material for: Maximum likelihood-based estimation of diffusion coefficient is quick and reliable method for analyzing estradiol actions on surface receptor movements
Source: Front Neuroinform. 2023 Mar 8;17:1005936. doi: 10.3389/fninf.2023.1005936 (PMC10031098; doi:10.3389/fninf.2023.1005936)
Supplement: Supplementary file 4 [file Data_Sheet_4.ZIP › D0.01_s100/0010/Traj_N=10_D=0.01_Error=100_MotionBlur_No.047.dat]

001 0.088 -0.106
002 -0.105 -0.669
003 0.523 0.244
004 0.255 -0.441
005 -0.214 -1.296
006 -0.656 0.225
007 -0.392 -0.628
008 0.359 -1.051
009 0.365 -0.692
010 1.393 -0.366
011 0.692 -1.022
