# Supplementary material for: Maximum likelihood-based estimation of diffusion coefficient is quick and reliable method for analyzing estradiol actions on surface receptor movements
Source: Front Neuroinform. 2023 Mar 8;17:1005936. doi: 10.3389/fninf.2023.1005936 (PMC10031098; doi:10.3389/fninf.2023.1005936)
Supplement: Supplementary file 4 [file Data_Sheet_4.ZIP › D0.01_s100/0010/Traj_N=10_D=0.01_Error=100_MotionBlur_No.048.dat]

001 0.062 0.113
002 -0.410 -0.021
003 0.049 0.919
004 -0.369 0.434
005 0.003 1.029
006 0.122 -0.290
007 -0.392 0.762
008 0.550 0.874
009 0.187 0.349
010 -0.365 0.003
011 0.299 0.047
