# Supplementary material for: Maximum likelihood-based estimation of diffusion coefficient is quick and reliable method for analyzing estradiol actions on surface receptor movements
Source: Front Neuroinform. 2023 Mar 8;17:1005936. doi: 10.3389/fninf.2023.1005936 (PMC10031098; doi:10.3389/fninf.2023.1005936)
Supplement: Supplementary file 4 [file Data_Sheet_4.ZIP › D0.01_s100/0010/Traj_N=10_D=0.01_Error=100_MotionBlur_No.049.dat]

001 0.112 -0.068
002 0.308 0.481
003 -0.021 -0.185
004 -0.126 -0.698
005 -0.125 0.182
006 -0.306 -1.329
007 1.447 0.504
008 -0.258 -0.335
009 -0.180 -0.498
010 0.766 0.568
011 0.439 0.832
