# Supplementary material for: Maximum likelihood-based estimation of diffusion coefficient is quick and reliable method for analyzing estradiol actions on surface receptor movements
Source: Front Neuroinform. 2023 Mar 8;17:1005936. doi: 10.3389/fninf.2023.1005936 (PMC10031098; doi:10.3389/fninf.2023.1005936)
Supplement: Supplementary file 4 [file Data_Sheet_4.ZIP › D0.01_s100/0010/Traj_N=10_D=0.01_Error=100_MotionBlur_No.050.dat]

001 -0.105 -0.050
002 -0.478 0.363
003 0.923 0.318
004 0.567 -0.551
005 -0.939 -0.088
006 0.367 0.008
007 -0.098 -0.429
008 -1.263 -0.582
009 1.293 0.873
010 -0.312 0.297
011 -0.471 -0.273
