# Supplementary material for: Maximum likelihood-based estimation of diffusion coefficient is quick and reliable method for analyzing estradiol actions on surface receptor movements
Source: Front Neuroinform. 2023 Mar 8;17:1005936. doi: 10.3389/fninf.2023.1005936 (PMC10031098; doi:10.3389/fninf.2023.1005936)
Supplement: Supplementary file 4 [file Data_Sheet_4.ZIP › D0.01_s100/0010/Traj_N=10_D=0.01_Error=100_MotionBlur_No.051.dat]

001 0.075 -0.046
002 0.087 -1.170
003 -0.517 -0.509
004 -0.859 -0.194
005 0.534 0.089
006 -0.383 0.381
007 0.088 -0.753
008 0.473 -0.509
009 0.851 -0.147
010 0.828 0.532
011 1.117 0.656
