# Supplementary material for: Maximum likelihood-based estimation of diffusion coefficient is quick and reliable method for analyzing estradiol actions on surface receptor movements
Source: Front Neuroinform. 2023 Mar 8;17:1005936. doi: 10.3389/fninf.2023.1005936 (PMC10031098; doi:10.3389/fninf.2023.1005936)
Supplement: Supplementary file 4 [file Data_Sheet_4.ZIP › D0.01_s100/0010/Traj_N=10_D=0.01_Error=100_MotionBlur_No.052.dat]

001 0.089 -0.053
002 -0.302 -2.274
003 -0.949 -0.340
004 -0.285 -0.626
005 0.120 -0.034
006 0.948 0.787
007 -0.050 -0.032
008 1.016 -0.276
009 1.143 0.811
010 -0.976 0.532
011 -0.162 -0.099
