# Supplementary material for: Maximum likelihood-based estimation of diffusion coefficient is quick and reliable method for analyzing estradiol actions on surface receptor movements
Source: Front Neuroinform. 2023 Mar 8;17:1005936. doi: 10.3389/fninf.2023.1005936 (PMC10031098; doi:10.3389/fninf.2023.1005936)
Supplement: Supplementary file 4 [file Data_Sheet_4.ZIP › D0.01_s100/0010/Traj_N=10_D=0.01_Error=100_MotionBlur_No.053.dat]

001 -0.063 -0.147
002 -1.189 0.426
003 -1.377 -0.128
004 0.480 -0.823
005 -0.925 0.820
006 -1.215 0.268
007 0.006 1.057
008 -0.402 0.573
009 -1.033 0.355
010 -1.201 -0.090
011 -1.306 -0.378
