# Supplementary material for: Maximum likelihood-based estimation of diffusion coefficient is quick and reliable method for analyzing estradiol actions on surface receptor movements
Source: Front Neuroinform. 2023 Mar 8;17:1005936. doi: 10.3389/fninf.2023.1005936 (PMC10031098; doi:10.3389/fninf.2023.1005936)
Supplement: Supplementary file 4 [file Data_Sheet_4.ZIP › D0.01_s100/0010/Traj_N=10_D=0.01_Error=100_MotionBlur_No.054.dat]

001 -0.018 -0.082
002 -0.460 -0.533
003 -0.093 0.502
004 -0.340 -1.464
005 -0.149 -0.524
006 0.290 -0.301
007 0.453 -0.597
008 0.281 0.926
009 0.410 -1.078
010 0.216 -1.396
011 -0.804 -0.172
