# Supplementary material for: Maximum likelihood-based estimation of diffusion coefficient is quick and reliable method for analyzing estradiol actions on surface receptor movements
Source: Front Neuroinform. 2023 Mar 8;17:1005936. doi: 10.3389/fninf.2023.1005936 (PMC10031098; doi:10.3389/fninf.2023.1005936)
Supplement: Supplementary file 4 [file Data_Sheet_4.ZIP › D0.01_s100/0010/Traj_N=10_D=0.01_Error=100_MotionBlur_No.055.dat]

001 0.148 0.010
002 -0.055 -0.003
003 -0.402 1.185
004 0.202 0.660
005 -1.233 -0.624
006 1.072 -0.493
007 0.332 -2.015
008 0.120 1.038
009 0.271 0.187
010 1.240 -0.001
011 0.161 0.249
