# Supplementary material for: Maximum likelihood-based estimation of diffusion coefficient is quick and reliable method for analyzing estradiol actions on surface receptor movements
Source: Front Neuroinform. 2023 Mar 8;17:1005936. doi: 10.3389/fninf.2023.1005936 (PMC10031098; doi:10.3389/fninf.2023.1005936)
Supplement: Supplementary file 4 [file Data_Sheet_4.ZIP › D0.01_s100/0010/Traj_N=10_D=0.01_Error=100_MotionBlur_No.056.dat]

001 -0.108 0.070
002 -0.107 0.845
003 -0.195 1.224
004 -0.234 -0.255
005 0.617 -0.720
006 -0.525 0.974
007 0.079 -0.163
008 -0.179 -1.164
009 -0.258 -0.258
010 0.854 -0.303
011 1.005 -0.454
