# Supplementary material for: Maximum likelihood-based estimation of diffusion coefficient is quick and reliable method for analyzing estradiol actions on surface receptor movements
Source: Front Neuroinform. 2023 Mar 8;17:1005936. doi: 10.3389/fninf.2023.1005936 (PMC10031098; doi:10.3389/fninf.2023.1005936)
Supplement: Supplementary file 4 [file Data_Sheet_4.ZIP › D0.01_s100/0010/Traj_N=10_D=0.01_Error=100_MotionBlur_No.057.dat]

001 -0.108 0.103
002 -1.210 0.831
003 -0.675 -0.954
004 -0.055 -0.247
005 -0.839 0.525
006 -0.275 -0.857
007 0.068 -0.380
008 -0.536 -0.838
009 -0.079 -1.126
010 0.444 0.336
011 -0.433 -2.023
