# Supplementary material for: Maximum likelihood-based estimation of diffusion coefficient is quick and reliable method for analyzing estradiol actions on surface receptor movements
Source: Front Neuroinform. 2023 Mar 8;17:1005936. doi: 10.3389/fninf.2023.1005936 (PMC10031098; doi:10.3389/fninf.2023.1005936)
Supplement: Supplementary file 4 [file Data_Sheet_4.ZIP › D0.01_s100/0010/Traj_N=10_D=0.01_Error=100_MotionBlur_No.058.dat]

001 0.062 -0.143
002 -0.708 -0.171
003 -0.008 -0.785
004 -1.523 0.098
005 -1.524 0.175
006 0.394 -0.870
007 -1.434 -0.869
008 -0.608 -1.401
009 -0.687 0.757
010 -0.732 0.151
011 -1.269 0.332
