# Supplementary material for: Maximum likelihood-based estimation of diffusion coefficient is quick and reliable method for analyzing estradiol actions on surface receptor movements
Source: Front Neuroinform. 2023 Mar 8;17:1005936. doi: 10.3389/fninf.2023.1005936 (PMC10031098; doi:10.3389/fninf.2023.1005936)
Supplement: Supplementary file 4 [file Data_Sheet_4.ZIP › D0.01_s100/0010/Traj_N=10_D=0.01_Error=100_MotionBlur_No.059.dat]

001 -0.139 -0.054
002 0.225 -1.511
003 0.635 -1.458
004 -0.786 0.254
005 0.463 -0.290
006 0.211 -1.561
007 0.793 -1.409
008 0.240 1.186
009 0.085 0.082
010 1.721 -0.928
011 -0.150 -1.046
