# Supplementary material for: Maximum likelihood-based estimation of diffusion coefficient is quick and reliable method for analyzing estradiol actions on surface receptor movements
Source: Front Neuroinform. 2023 Mar 8;17:1005936. doi: 10.3389/fninf.2023.1005936 (PMC10031098; doi:10.3389/fninf.2023.1005936)
Supplement: Supplementary file 4 [file Data_Sheet_4.ZIP › D0.01_s100/0010/Traj_N=10_D=0.01_Error=100_MotionBlur_No.060.dat]

001 -0.017 0.076
002 1.753 0.076
003 -0.260 0.352
004 -0.946 0.702
005 -0.258 -1.097
006 0.183 -0.304
007 -0.054 0.850
008 -0.440 -1.200
009 -0.338 -0.011
010 0.602 -0.925
011 0.183 -0.856
