# Supplementary material for: Maximum likelihood-based estimation of diffusion coefficient is quick and reliable method for analyzing estradiol actions on surface receptor movements
Source: Front Neuroinform. 2023 Mar 8;17:1005936. doi: 10.3389/fninf.2023.1005936 (PMC10031098; doi:10.3389/fninf.2023.1005936)
Supplement: Supplementary file 4 [file Data_Sheet_4.ZIP › D0.01_s100/0010/Traj_N=10_D=0.01_Error=100_MotionBlur_No.061.dat]

001 -0.012 0.123
002 0.421 -0.124
003 -1.373 -0.256
004 -0.393 0.839
005 -0.491 1.339
006 -1.692 0.329
007 -0.751 1.256
008 -0.627 0.322
009 -0.684 0.324
010 -0.794 -0.313
011 0.435 -0.249
