# Supplementary material for: Maximum likelihood-based estimation of diffusion coefficient is quick and reliable method for analyzing estradiol actions on surface receptor movements
Source: Front Neuroinform. 2023 Mar 8;17:1005936. doi: 10.3389/fninf.2023.1005936 (PMC10031098; doi:10.3389/fninf.2023.1005936)
Supplement: Supplementary file 4 [file Data_Sheet_4.ZIP › D0.01_s100/0010/Traj_N=10_D=0.01_Error=100_MotionBlur_No.062.dat]

001 -0.038 0.006
002 0.340 0.227
003 0.127 1.073
004 0.219 0.390
005 0.641 0.387
006 0.262 -0.718
007 0.667 0.420
008 -0.321 -0.561
009 0.578 -0.411
010 0.199 0.895
011 1.582 -0.283
