# Supplementary material for: Maximum likelihood-based estimation of diffusion coefficient is quick and reliable method for analyzing estradiol actions on surface receptor movements
Source: Front Neuroinform. 2023 Mar 8;17:1005936. doi: 10.3389/fninf.2023.1005936 (PMC10031098; doi:10.3389/fninf.2023.1005936)
Supplement: Supplementary file 4 [file Data_Sheet_4.ZIP › D0.01_s100/0010/Traj_N=10_D=0.01_Error=100_MotionBlur_No.063.dat]

001 0.051 -0.045
002 0.905 -0.443
003 0.913 -0.075
004 0.269 0.113
005 1.328 0.343
006 -0.181 -0.409
007 0.741 0.357
008 0.611 -0.753
009 0.210 -1.722
010 -0.053 -0.878
011 0.263 -0.617
