# Supplementary material for: Maximum likelihood-based estimation of diffusion coefficient is quick and reliable method for analyzing estradiol actions on surface receptor movements
Source: Front Neuroinform. 2023 Mar 8;17:1005936. doi: 10.3389/fninf.2023.1005936 (PMC10031098; doi:10.3389/fninf.2023.1005936)
Supplement: Supplementary file 4 [file Data_Sheet_4.ZIP › D0.01_s100/0010/Traj_N=10_D=0.01_Error=100_MotionBlur_No.064.dat]

001 -0.162 -0.016
002 -0.621 0.199
003 -0.629 -0.074
004 -0.998 0.058
005 1.358 0.530
006 1.042 -0.669
007 -0.737 1.063
008 -0.231 0.750
009 0.885 1.681
010 -1.192 0.856
011 -0.432 0.976
