# Supplementary material for: Maximum likelihood-based estimation of diffusion coefficient is quick and reliable method for analyzing estradiol actions on surface receptor movements
Source: Front Neuroinform. 2023 Mar 8;17:1005936. doi: 10.3389/fninf.2023.1005936 (PMC10031098; doi:10.3389/fninf.2023.1005936)
Supplement: Supplementary file 4 [file Data_Sheet_4.ZIP › D0.01_s100/0010/Traj_N=10_D=0.01_Error=100_MotionBlur_No.065.dat]

001 0.146 0.168
002 -0.375 -0.527
003 0.844 0.637
004 0.321 -0.170
005 -0.218 -0.122
006 0.046 -0.430
007 1.014 0.265
008 0.357 -0.866
009 0.360 0.357
010 0.971 0.472
011 1.680 -0.535
