# Supplementary material for: Maximum likelihood-based estimation of diffusion coefficient is quick and reliable method for analyzing estradiol actions on surface receptor movements
Source: Front Neuroinform. 2023 Mar 8;17:1005936. doi: 10.3389/fninf.2023.1005936 (PMC10031098; doi:10.3389/fninf.2023.1005936)
Supplement: Supplementary file 4 [file Data_Sheet_4.ZIP › D0.01_s100/0010/Traj_N=10_D=0.01_Error=100_MotionBlur_No.066.dat]

001 -0.076 0.089
002 0.448 -0.237
003 0.433 -0.571
004 0.655 -0.725
005 -0.768 -0.676
006 0.779 0.100
007 0.441 -0.292
008 -0.144 -0.184
009 0.037 0.967
010 0.233 0.577
011 0.936 -0.324
