# Supplementary material for: Maximum likelihood-based estimation of diffusion coefficient is quick and reliable method for analyzing estradiol actions on surface receptor movements
Source: Front Neuroinform. 2023 Mar 8;17:1005936. doi: 10.3389/fninf.2023.1005936 (PMC10031098; doi:10.3389/fninf.2023.1005936)
Supplement: Supplementary file 4 [file Data_Sheet_4.ZIP › D0.01_s100/0010/Traj_N=10_D=0.01_Error=100_MotionBlur_No.067.dat]

001 -0.018 0.095
002 -0.331 0.412
003 -0.936 0.545
004 -0.126 -0.473
005 -0.704 -0.651
006 -1.860 -0.550
007 0.320 -0.190
008 -0.192 1.102
009 0.290 -0.620
010 1.011 0.652
011 -0.239 0.584
