# Supplementary material for: Maximum likelihood-based estimation of diffusion coefficient is quick and reliable method for analyzing estradiol actions on surface receptor movements
Source: Front Neuroinform. 2023 Mar 8;17:1005936. doi: 10.3389/fninf.2023.1005936 (PMC10031098; doi:10.3389/fninf.2023.1005936)
Supplement: Supplementary file 4 [file Data_Sheet_4.ZIP › D0.01_s100/0010/Traj_N=10_D=0.01_Error=100_MotionBlur_No.068.dat]

001 -0.052 0.062
002 -0.249 -0.297
003 0.853 -0.545
004 -0.641 0.609
005 -1.118 0.648
006 -1.437 0.221
007 -0.124 0.195
008 0.798 0.397
009 1.493 1.508
010 0.134 1.085
011 0.662 0.491
