# Supplementary material for: Maximum likelihood-based estimation of diffusion coefficient is quick and reliable method for analyzing estradiol actions on surface receptor movements
Source: Front Neuroinform. 2023 Mar 8;17:1005936. doi: 10.3389/fninf.2023.1005936 (PMC10031098; doi:10.3389/fninf.2023.1005936)
Supplement: Supplementary file 4 [file Data_Sheet_4.ZIP › D0.01_s100/0010/Traj_N=10_D=0.01_Error=100_MotionBlur_No.069.dat]

001 0.009 0.087
002 -0.582 -0.359
003 -0.102 0.637
004 0.953 -0.629
005 -0.152 -0.412
006 -0.777 -0.269
007 0.219 0.480
008 -0.239 -0.606
009 0.432 0.582
010 0.351 -1.005
011 -0.419 1.031
