# Supplementary material for: Maximum likelihood-based estimation of diffusion coefficient is quick and reliable method for analyzing estradiol actions on surface receptor movements
Source: Front Neuroinform. 2023 Mar 8;17:1005936. doi: 10.3389/fninf.2023.1005936 (PMC10031098; doi:10.3389/fninf.2023.1005936)
Supplement: Supplementary file 4 [file Data_Sheet_4.ZIP › D0.01_s100/0010/Traj_N=10_D=0.01_Error=100_MotionBlur_No.070.dat]

001 0.087 0.041
002 0.116 0.157
003 0.730 0.853
004 -0.631 1.068
005 0.585 1.665
006 -0.337 0.589
007 0.016 1.595
008 -1.259 -0.268
009 -0.431 0.582
010 -1.385 -0.168
011 -0.195 0.859
