# Supplementary material for: Maximum likelihood-based estimation of diffusion coefficient is quick and reliable method for analyzing estradiol actions on surface receptor movements
Source: Front Neuroinform. 2023 Mar 8;17:1005936. doi: 10.3389/fninf.2023.1005936 (PMC10031098; doi:10.3389/fninf.2023.1005936)
Supplement: Supplementary file 4 [file Data_Sheet_4.ZIP › D0.01_s100/0010/Traj_N=10_D=0.01_Error=100_MotionBlur_No.071.dat]

001 0.144 -0.020
002 0.343 -0.917
003 0.663 0.253
004 0.732 -0.492
005 -0.339 -0.844
006 0.557 -0.653
007 0.251 -0.131
008 0.454 0.167
009 0.794 0.042
010 0.530 -0.263
011 1.187 -0.846
