# Supplementary material for: Maximum likelihood-based estimation of diffusion coefficient is quick and reliable method for analyzing estradiol actions on surface receptor movements
Source: Front Neuroinform. 2023 Mar 8;17:1005936. doi: 10.3389/fninf.2023.1005936 (PMC10031098; doi:10.3389/fninf.2023.1005936)
Supplement: Supplementary file 4 [file Data_Sheet_4.ZIP › D0.01_s100/0010/Traj_N=10_D=0.01_Error=100_MotionBlur_No.072.dat]

001 -0.133 0.023
002 0.356 0.030
003 -0.094 -0.361
004 -0.885 0.194
005 -0.506 0.667
006 -0.342 1.210
007 -1.356 0.447
008 -0.994 0.589
009 -0.702 1.305
010 -0.438 1.239
011 -1.998 0.756
