# Supplementary material for: Maximum likelihood-based estimation of diffusion coefficient is quick and reliable method for analyzing estradiol actions on surface receptor movements
Source: Front Neuroinform. 2023 Mar 8;17:1005936. doi: 10.3389/fninf.2023.1005936 (PMC10031098; doi:10.3389/fninf.2023.1005936)
Supplement: Supplementary file 4 [file Data_Sheet_4.ZIP › D0.01_s100/0010/Traj_N=10_D=0.01_Error=100_MotionBlur_No.073.dat]

001 -0.056 0.099
002 -0.919 0.017
003 0.291 0.265
004 -0.711 0.630
005 0.924 1.631
006 -1.109 -0.469
007 -0.547 1.115
008 -0.784 1.793
009 -0.267 0.940
010 -0.461 1.176
011 -0.578 1.240
