# Supplementary material for: Maximum likelihood-based estimation of diffusion coefficient is quick and reliable method for analyzing estradiol actions on surface receptor movements
Source: Front Neuroinform. 2023 Mar 8;17:1005936. doi: 10.3389/fninf.2023.1005936 (PMC10031098; doi:10.3389/fninf.2023.1005936)
Supplement: Supplementary file 4 [file Data_Sheet_4.ZIP › D0.01_s100/0010/Traj_N=10_D=0.01_Error=100_MotionBlur_No.074.dat]

001 0.066 0.041
002 0.674 -0.391
003 -0.122 0.663
004 -0.714 0.231
005 -0.017 0.033
006 -0.201 0.972
007 0.329 0.895
008 1.238 -0.227
009 -0.531 -0.826
010 -0.582 0.218
011 1.427 -1.115
