# Supplementary material for: Maximum likelihood-based estimation of diffusion coefficient is quick and reliable method for analyzing estradiol actions on surface receptor movements
Source: Front Neuroinform. 2023 Mar 8;17:1005936. doi: 10.3389/fninf.2023.1005936 (PMC10031098; doi:10.3389/fninf.2023.1005936)
Supplement: Supplementary file 4 [file Data_Sheet_4.ZIP › D0.01_s100/0010/Traj_N=10_D=0.01_Error=100_MotionBlur_No.075.dat]

001 0.040 0.146
002 -0.292 0.994
003 1.499 0.694
004 0.390 0.064
005 -0.762 -0.032
006 -0.308 0.371
007 0.775 0.633
008 0.250 2.278
009 -1.094 2.019
010 0.098 0.611
011 -0.608 0.199
