# Supplementary material for: Maximum likelihood-based estimation of diffusion coefficient is quick and reliable method for analyzing estradiol actions on surface receptor movements
Source: Front Neuroinform. 2023 Mar 8;17:1005936. doi: 10.3389/fninf.2023.1005936 (PMC10031098; doi:10.3389/fninf.2023.1005936)
Supplement: Supplementary file 4 [file Data_Sheet_4.ZIP › D0.01_s100/0010/Traj_N=10_D=0.01_Error=100_MotionBlur_No.076.dat]

001 -0.022 0.079
002 -0.609 0.581
003 -0.996 -0.366
004 -0.975 1.024
005 -1.110 1.757
006 -0.831 0.430
007 -0.537 -0.613
008 -0.673 0.401
009 0.120 -0.567
010 -0.899 1.011
011 -1.791 1.948
