# Supplementary material for: Maximum likelihood-based estimation of diffusion coefficient is quick and reliable method for analyzing estradiol actions on surface receptor movements
Source: Front Neuroinform. 2023 Mar 8;17:1005936. doi: 10.3389/fninf.2023.1005936 (PMC10031098; doi:10.3389/fninf.2023.1005936)
Supplement: Supplementary file 4 [file Data_Sheet_4.ZIP › D0.01_s100/0010/Traj_N=10_D=0.01_Error=100_MotionBlur_No.077.dat]

001 -0.017 0.097
002 1.129 0.296
003 -0.639 0.184
004 0.393 0.717
005 1.016 -0.160
006 -0.053 0.820
007 1.064 -1.081
008 -0.432 -1.377
009 0.635 -1.843
010 -1.136 -2.168
011 0.010 -1.295
