# Supplementary material for: Maximum likelihood-based estimation of diffusion coefficient is quick and reliable method for analyzing estradiol actions on surface receptor movements
Source: Front Neuroinform. 2023 Mar 8;17:1005936. doi: 10.3389/fninf.2023.1005936 (PMC10031098; doi:10.3389/fninf.2023.1005936)
Supplement: Supplementary file 4 [file Data_Sheet_4.ZIP › D0.01_s100/0010/Traj_N=10_D=0.01_Error=100_MotionBlur_No.078.dat]

001 0.060 -0.099
002 -0.005 0.591
003 0.337 -0.485
004 0.464 0.159
005 -0.045 -0.721
006 0.612 -0.503
007 0.480 0.669
008 -0.030 -1.524
009 0.801 -0.115
010 0.784 -0.379
011 0.308 0.101
