# Supplementary material for: Maximum likelihood-based estimation of diffusion coefficient is quick and reliable method for analyzing estradiol actions on surface receptor movements
Source: Front Neuroinform. 2023 Mar 8;17:1005936. doi: 10.3389/fninf.2023.1005936 (PMC10031098; doi:10.3389/fninf.2023.1005936)
Supplement: Supplementary file 4 [file Data_Sheet_4.ZIP › D0.01_s100/0010/Traj_N=10_D=0.01_Error=100_MotionBlur_No.079.dat]

001 0.061 -0.098
002 -0.120 -0.477
003 -0.200 -0.542
004 0.353 0.130
005 -0.094 -0.940
006 -0.057 -0.382
007 0.717 -0.343
008 -1.026 -0.912
009 0.711 -1.020
010 0.140 -0.050
011 -0.132 0.281
