# Supplementary material for: Maximum likelihood-based estimation of diffusion coefficient is quick and reliable method for analyzing estradiol actions on surface receptor movements
Source: Front Neuroinform. 2023 Mar 8;17:1005936. doi: 10.3389/fninf.2023.1005936 (PMC10031098; doi:10.3389/fninf.2023.1005936)
Supplement: Supplementary file 4 [file Data_Sheet_4.ZIP › D0.01_s100/0010/Traj_N=10_D=0.01_Error=100_MotionBlur_No.080.dat]

001 -0.018 0.010
002 0.582 -0.269
003 -0.404 0.099
004 0.070 0.498
005 0.378 0.402
006 0.267 0.037
007 -0.700 -0.901
008 -2.437 0.464
009 -0.301 -0.331
010 0.378 0.343
011 -0.369 -1.172
