# Supplementary material for: Maximum likelihood-based estimation of diffusion coefficient is quick and reliable method for analyzing estradiol actions on surface receptor movements
Source: Front Neuroinform. 2023 Mar 8;17:1005936. doi: 10.3389/fninf.2023.1005936 (PMC10031098; doi:10.3389/fninf.2023.1005936)
Supplement: Supplementary file 4 [file Data_Sheet_4.ZIP › D0.01_s100/0010/Traj_N=10_D=0.01_Error=100_MotionBlur_No.081.dat]

001 0.137 0.168
002 0.169 -0.548
003 -0.419 1.310
004 -0.270 0.569
005 -0.213 -1.510
006 -0.361 1.138
007 0.375 -0.669
008 -0.253 -1.361
009 0.244 0.367
010 0.291 0.070
011 -0.271 0.000
