# Supplementary material for: Maximum likelihood-based estimation of diffusion coefficient is quick and reliable method for analyzing estradiol actions on surface receptor movements
Source: Front Neuroinform. 2023 Mar 8;17:1005936. doi: 10.3389/fninf.2023.1005936 (PMC10031098; doi:10.3389/fninf.2023.1005936)
Supplement: Supplementary file 4 [file Data_Sheet_4.ZIP › D0.01_s100/0010/Traj_N=10_D=0.01_Error=100_MotionBlur_No.082.dat]

001 -0.063 0.034
002 -0.095 0.803
003 0.501 0.940
004 -1.229 0.366
005 -0.311 0.990
006 0.112 -0.287
007 -1.953 0.412
008 -0.054 -0.425
009 0.051 0.043
010 -0.160 -0.140
011 -1.102 0.157
