# Supplementary material for: Maximum likelihood-based estimation of diffusion coefficient is quick and reliable method for analyzing estradiol actions on surface receptor movements
Source: Front Neuroinform. 2023 Mar 8;17:1005936. doi: 10.3389/fninf.2023.1005936 (PMC10031098; doi:10.3389/fninf.2023.1005936)
Supplement: Supplementary file 4 [file Data_Sheet_4.ZIP › D0.01_s100/0010/Traj_N=10_D=0.01_Error=100_MotionBlur_No.083.dat]

001 -0.086 -0.012
002 -0.752 0.004
003 -0.451 -1.116
004 -1.271 -0.276
005 -0.870 -0.127
006 0.858 0.109
007 -0.592 0.180
008 0.183 -0.427
009 -0.890 0.293
010 -0.572 -0.881
011 -0.332 0.082
