# Supplementary material for: Maximum likelihood-based estimation of diffusion coefficient is quick and reliable method for analyzing estradiol actions on surface receptor movements
Source: Front Neuroinform. 2023 Mar 8;17:1005936. doi: 10.3389/fninf.2023.1005936 (PMC10031098; doi:10.3389/fninf.2023.1005936)
Supplement: Supplementary file 4 [file Data_Sheet_4.ZIP › D0.01_s100/0010/Traj_N=10_D=0.01_Error=100_MotionBlur_No.084.dat]

001 -0.063 0.085
002 -0.308 0.328
003 -0.087 0.161
004 -0.364 0.087
005 -1.063 0.005
006 -0.415 0.295
007 -1.092 0.081
008 0.998 2.244
009 0.302 0.949
010 -0.957 2.258
011 -1.073 1.303
