# Supplementary material for: Maximum likelihood-based estimation of diffusion coefficient is quick and reliable method for analyzing estradiol actions on surface receptor movements
Source: Front Neuroinform. 2023 Mar 8;17:1005936. doi: 10.3389/fninf.2023.1005936 (PMC10031098; doi:10.3389/fninf.2023.1005936)
Supplement: Supplementary file 4 [file Data_Sheet_4.ZIP › D0.01_s100/0010/Traj_N=10_D=0.01_Error=100_MotionBlur_No.085.dat]

001 0.019 -0.086
002 -0.234 0.458
003 1.408 0.422
004 -0.497 -0.222
005 -1.684 0.785
006 -0.866 0.075
007 -0.430 -0.567
008 -0.505 -0.751
009 0.539 -1.183
010 0.119 1.545
011 -1.670 0.600
