# Supplementary material for: Maximum likelihood-based estimation of diffusion coefficient is quick and reliable method for analyzing estradiol actions on surface receptor movements
Source: Front Neuroinform. 2023 Mar 8;17:1005936. doi: 10.3389/fninf.2023.1005936 (PMC10031098; doi:10.3389/fninf.2023.1005936)
Supplement: Supplementary file 4 [file Data_Sheet_4.ZIP › D0.01_s100/0010/Traj_N=10_D=0.01_Error=100_MotionBlur_No.086.dat]

001 -0.024 -0.041
002 0.085 1.380
003 -0.063 0.080
004 1.014 0.494
005 0.488 -1.645
006 0.253 -0.726
007 0.942 -0.715
008 -0.011 0.834
009 -0.345 0.484
010 0.117 0.333
011 -0.039 -0.522
