# Supplementary material for: Maximum likelihood-based estimation of diffusion coefficient is quick and reliable method for analyzing estradiol actions on surface receptor movements
Source: Front Neuroinform. 2023 Mar 8;17:1005936. doi: 10.3389/fninf.2023.1005936 (PMC10031098; doi:10.3389/fninf.2023.1005936)
Supplement: Supplementary file 4 [file Data_Sheet_4.ZIP › D0.01_s100/0010/Traj_N=10_D=0.01_Error=100_MotionBlur_No.087.dat]

001 -0.037 -0.007
002 0.551 -0.222
003 0.991 0.431
004 0.517 -0.034
005 0.129 -0.689
006 -0.000 -0.352
007 0.754 -0.990
008 0.224 -0.558
009 0.167 -0.514
010 -0.831 -0.902
011 1.144 -0.772
