# Supplementary material for: Maximum likelihood-based estimation of diffusion coefficient is quick and reliable method for analyzing estradiol actions on surface receptor movements
Source: Front Neuroinform. 2023 Mar 8;17:1005936. doi: 10.3389/fninf.2023.1005936 (PMC10031098; doi:10.3389/fninf.2023.1005936)
Supplement: Supplementary file 4 [file Data_Sheet_4.ZIP › D0.01_s100/0010/Traj_N=10_D=0.01_Error=100_MotionBlur_No.088.dat]

001 0.012 0.058
002 0.022 -0.238
003 1.062 0.143
004 -0.255 0.381
005 -0.211 -0.714
006 -0.919 0.078
007 1.030 -1.063
008 0.687 -0.930
009 0.889 -0.741
010 -0.542 -1.447
011 1.168 -0.316
