# Supplementary material for: Maximum likelihood-based estimation of diffusion coefficient is quick and reliable method for analyzing estradiol actions on surface receptor movements
Source: Front Neuroinform. 2023 Mar 8;17:1005936. doi: 10.3389/fninf.2023.1005936 (PMC10031098; doi:10.3389/fninf.2023.1005936)
Supplement: Supplementary file 4 [file Data_Sheet_4.ZIP › D0.01_s100/0010/Traj_N=10_D=0.01_Error=100_MotionBlur_No.089.dat]

001 -0.260 0.051
002 0.288 0.850
003 -0.153 -0.088
004 -0.495 -0.626
005 0.514 0.281
006 -0.026 1.273
007 -0.531 -0.137
008 0.153 0.326
009 -0.321 0.212
010 0.360 1.247
011 -0.222 0.935
