# Supplementary material for: Maximum likelihood-based estimation of diffusion coefficient is quick and reliable method for analyzing estradiol actions on surface receptor movements
Source: Front Neuroinform. 2023 Mar 8;17:1005936. doi: 10.3389/fninf.2023.1005936 (PMC10031098; doi:10.3389/fninf.2023.1005936)
Supplement: Supplementary file 4 [file Data_Sheet_4.ZIP › D0.01_s100/0010/Traj_N=10_D=0.01_Error=100_MotionBlur_No.090.dat]

001 0.010 0.013
002 -0.634 0.263
003 -0.395 1.121
004 -1.056 -0.587
005 -0.101 0.662
006 -0.831 -0.235
007 -1.915 -0.675
008 0.468 -0.634
009 -0.875 -0.411
010 -0.206 -0.000
011 0.810 -0.749
