# Supplementary material for: Maximum likelihood-based estimation of diffusion coefficient is quick and reliable method for analyzing estradiol actions on surface receptor movements
Source: Front Neuroinform. 2023 Mar 8;17:1005936. doi: 10.3389/fninf.2023.1005936 (PMC10031098; doi:10.3389/fninf.2023.1005936)
Supplement: Supplementary file 4 [file Data_Sheet_4.ZIP › D0.01_s100/0010/Traj_N=10_D=0.01_Error=100_MotionBlur_No.091.dat]

001 0.069 0.001
002 0.111 0.162
003 0.032 -0.077
004 -0.220 0.953
005 0.160 -0.211
006 -0.695 -0.354
007 -0.571 0.317
008 -0.034 0.603
009 0.049 0.600
010 0.268 0.372
011 -0.266 -0.628
