# Supplementary material for: Maximum likelihood-based estimation of diffusion coefficient is quick and reliable method for analyzing estradiol actions on surface receptor movements
Source: Front Neuroinform. 2023 Mar 8;17:1005936. doi: 10.3389/fninf.2023.1005936 (PMC10031098; doi:10.3389/fninf.2023.1005936)
Supplement: Supplementary file 4 [file Data_Sheet_4.ZIP › D0.01_s100/0010/Traj_N=10_D=0.01_Error=100_MotionBlur_No.092.dat]

001 -0.168 -0.099
002 0.290 -0.277
003 -0.303 0.123
004 -0.731 -0.173
005 -1.001 -0.207
006 0.358 0.466
007 0.300 0.077
008 0.304 1.212
009 -1.800 0.929
010 -0.458 0.393
011 -0.510 -0.172
