# Supplementary material for: Maximum likelihood-based estimation of diffusion coefficient is quick and reliable method for analyzing estradiol actions on surface receptor movements
Source: Front Neuroinform. 2023 Mar 8;17:1005936. doi: 10.3389/fninf.2023.1005936 (PMC10031098; doi:10.3389/fninf.2023.1005936)
Supplement: Supplementary file 4 [file Data_Sheet_4.ZIP › D0.01_s100/0010/Traj_N=10_D=0.01_Error=100_MotionBlur_No.093.dat]

001 -0.004 -0.058
002 -0.494 -0.196
003 -0.381 0.284
004 1.270 0.899
005 -0.318 0.739
006 -0.535 0.504
007 0.059 -0.460
008 0.798 -0.524
009 -0.880 0.584
010 -0.332 0.631
011 -0.651 0.235
