# Supplementary material for: Maximum likelihood-based estimation of diffusion coefficient is quick and reliable method for analyzing estradiol actions on surface receptor movements
Source: Front Neuroinform. 2023 Mar 8;17:1005936. doi: 10.3389/fninf.2023.1005936 (PMC10031098; doi:10.3389/fninf.2023.1005936)
Supplement: Supplementary file 4 [file Data_Sheet_4.ZIP › D0.01_s100/0010/Traj_N=10_D=0.01_Error=100_MotionBlur_No.094.dat]

001 -0.033 0.011
002 -0.624 -0.753
003 0.101 0.342
004 1.230 -0.161
005 -0.440 -0.428
006 0.788 0.359
007 -0.095 -1.025
008 -0.133 -1.022
009 -0.906 0.441
010 -0.341 1.475
011 -0.817 0.284
