# Supplementary material for: Maximum likelihood-based estimation of diffusion coefficient is quick and reliable method for analyzing estradiol actions on surface receptor movements
Source: Front Neuroinform. 2023 Mar 8;17:1005936. doi: 10.3389/fninf.2023.1005936 (PMC10031098; doi:10.3389/fninf.2023.1005936)
Supplement: Supplementary file 4 [file Data_Sheet_4.ZIP › D0.01_s100/0010/Traj_N=10_D=0.01_Error=100_MotionBlur_No.095.dat]

001 -0.100 0.014
002 -0.521 -0.672
003 -0.536 -0.472
004 0.482 -0.365
005 -0.014 -0.118
006 0.527 -0.553
007 1.407 -0.240
008 -0.099 -0.534
009 -0.193 -0.207
010 -0.358 -0.659
011 -1.384 -0.901
