# Supplementary material for: Maximum likelihood-based estimation of diffusion coefficient is quick and reliable method for analyzing estradiol actions on surface receptor movements
Source: Front Neuroinform. 2023 Mar 8;17:1005936. doi: 10.3389/fninf.2023.1005936 (PMC10031098; doi:10.3389/fninf.2023.1005936)
Supplement: Supplementary file 4 [file Data_Sheet_4.ZIP › D0.01_s100/0010/Traj_N=10_D=0.01_Error=100_MotionBlur_No.096.dat]

001 0.077 -0.010
002 0.366 0.936
003 0.588 -0.069
004 0.519 -0.364
005 1.449 -1.011
006 -0.810 -0.441
007 0.060 0.243
008 0.019 0.294
009 -0.861 0.632
010 0.544 0.376
011 0.220 -0.250
