# Supplementary material for: Maximum likelihood-based estimation of diffusion coefficient is quick and reliable method for analyzing estradiol actions on surface receptor movements
Source: Front Neuroinform. 2023 Mar 8;17:1005936. doi: 10.3389/fninf.2023.1005936 (PMC10031098; doi:10.3389/fninf.2023.1005936)
Supplement: Supplementary file 4 [file Data_Sheet_4.ZIP › D0.01_s100/0010/Traj_N=10_D=0.01_Error=100_MotionBlur_No.097.dat]

001 0.070 0.097
002 0.192 0.742
003 0.497 -0.231
004 -0.624 -0.290
005 -0.964 0.883
006 1.204 0.998
007 -0.359 1.057
008 0.443 -0.020
009 -1.208 1.080
010 -0.496 0.299
011 -2.090 0.210
