# Supplementary material for: Maximum likelihood-based estimation of diffusion coefficient is quick and reliable method for analyzing estradiol actions on surface receptor movements
Source: Front Neuroinform. 2023 Mar 8;17:1005936. doi: 10.3389/fninf.2023.1005936 (PMC10031098; doi:10.3389/fninf.2023.1005936)
Supplement: Supplementary file 4 [file Data_Sheet_4.ZIP › D0.01_s100/0010/Traj_N=10_D=0.01_Error=100_MotionBlur_No.098.dat]

001 -0.085 0.068
002 -0.057 0.953
003 0.258 -0.346
004 0.391 0.107
005 2.113 0.908
006 -1.175 0.625
007 0.770 0.857
008 0.955 1.135
009 -0.359 1.242
010 0.879 0.264
011 -0.126 -0.640
