# Supplementary material for: Maximum likelihood-based estimation of diffusion coefficient is quick and reliable method for analyzing estradiol actions on surface receptor movements
Source: Front Neuroinform. 2023 Mar 8;17:1005936. doi: 10.3389/fninf.2023.1005936 (PMC10031098; doi:10.3389/fninf.2023.1005936)
Supplement: Supplementary file 4 [file Data_Sheet_4.ZIP › D0.01_s100/0010/Traj_N=10_D=0.01_Error=100_MotionBlur_No.099.dat]

001 -0.133 0.079
002 -0.528 0.639
003 -0.426 0.352
004 -0.940 0.142
005 -0.732 -1.186
006 -0.283 -0.578
007 0.673 -0.470
008 0.197 -0.717
009 0.338 -0.519
010 0.066 -1.577
011 0.652 -0.730
