# Supplementary material for: Maximum likelihood-based estimation of diffusion coefficient is quick and reliable method for analyzing estradiol actions on surface receptor movements
Source: Front Neuroinform. 2023 Mar 8;17:1005936. doi: 10.3389/fninf.2023.1005936 (PMC10031098; doi:10.3389/fninf.2023.1005936)
Supplement: Supplementary file 4 [file Data_Sheet_4.ZIP › D0.01_s100/0010/Traj_N=10_D=0.01_Error=100_MotionBlur_No.100.dat]

001 0.012 0.141
002 -0.720 -0.694
003 -0.298 -0.634
004 0.603 0.879
005 0.795 1.502
006 -0.606 0.592
007 -0.035 1.104
008 -1.896 1.009
009 -1.267 2.020
010 -0.306 1.332
011 -1.244 1.327
