# Supplementary material for: Maximum likelihood-based estimation of diffusion coefficient is quick and reliable method for analyzing estradiol actions on surface receptor movements
Source: Front Neuroinform. 2023 Mar 8;17:1005936. doi: 10.3389/fninf.2023.1005936 (PMC10031098; doi:10.3389/fninf.2023.1005936)
Supplement: Supplementary file 4 [file Data_Sheet_4.ZIP › D0.01_s100/0010/Traj_N=10_D=0.01_Error=100_MotionBlur_No.101.dat]

001 -0.026 0.168
002 0.184 0.543
003 -0.732 0.841
004 0.202 -0.071
005 -1.341 1.227
006 1.288 0.831
007 0.737 0.751
008 0.414 1.746
009 -1.434 0.001
010 -0.364 -0.065
011 0.780 0.216
