# Supplementary material for: Maximum likelihood-based estimation of diffusion coefficient is quick and reliable method for analyzing estradiol actions on surface receptor movements
Source: Front Neuroinform. 2023 Mar 8;17:1005936. doi: 10.3389/fninf.2023.1005936 (PMC10031098; doi:10.3389/fninf.2023.1005936)
Supplement: Supplementary file 4 [file Data_Sheet_4.ZIP › D0.01_s100/0010/Traj_N=10_D=0.01_Error=100_MotionBlur_No.102.dat]

001 -0.090 -0.038
002 -0.409 0.370
003 -0.737 -0.184
004 0.750 0.435
005 1.121 -0.050
006 -0.828 -0.312
007 -1.548 -1.596
008 0.431 -0.408
009 -1.056 -0.169
010 -0.695 0.066
011 -0.224 -0.296
