# Supplementary material for: Maximum likelihood-based estimation of diffusion coefficient is quick and reliable method for analyzing estradiol actions on surface receptor movements
Source: Front Neuroinform. 2023 Mar 8;17:1005936. doi: 10.3389/fninf.2023.1005936 (PMC10031098; doi:10.3389/fninf.2023.1005936)
Supplement: Supplementary file 4 [file Data_Sheet_4.ZIP › D0.01_s100/0010/Traj_N=10_D=0.01_Error=100_MotionBlur_No.103.dat]

001 0.007 -0.112
002 -0.480 0.232
003 -0.066 -0.008
004 -1.064 0.060
005 -0.728 -0.195
006 -0.110 -0.847
007 -0.295 0.218
008 0.636 0.210
009 -0.510 -0.567
010 -0.351 0.452
011 0.300 0.350
