# Supplementary material for: Maximum likelihood-based estimation of diffusion coefficient is quick and reliable method for analyzing estradiol actions on surface receptor movements
Source: Front Neuroinform. 2023 Mar 8;17:1005936. doi: 10.3389/fninf.2023.1005936 (PMC10031098; doi:10.3389/fninf.2023.1005936)
Supplement: Supplementary file 4 [file Data_Sheet_4.ZIP › D0.01_s100/0010/Traj_N=10_D=0.01_Error=100_MotionBlur_No.104.dat]

001 0.022 -0.058
002 -0.332 -1.409
003 -0.359 0.946
004 -0.055 -1.154
005 0.386 -0.332
006 -0.490 -0.700
007 0.078 -0.033
008 1.060 -1.347
009 0.464 -0.983
010 -0.722 -0.799
011 0.068 -0.943
