# Supplementary material for: Maximum likelihood-based estimation of diffusion coefficient is quick and reliable method for analyzing estradiol actions on surface receptor movements
Source: Front Neuroinform. 2023 Mar 8;17:1005936. doi: 10.3389/fninf.2023.1005936 (PMC10031098; doi:10.3389/fninf.2023.1005936)
Supplement: Supplementary file 4 [file Data_Sheet_4.ZIP › D0.01_s100/0010/Traj_N=10_D=0.01_Error=100_MotionBlur_No.105.dat]

001 0.102 -0.207
002 0.748 -2.258
003 0.757 -0.967
004 0.286 -0.071
005 0.190 -0.340
006 -0.170 -0.333
007 1.158 0.004
008 1.412 -0.029
009 1.204 -1.877
010 -1.179 0.026
011 -0.144 -0.985
