# Supplementary material for: Maximum likelihood-based estimation of diffusion coefficient is quick and reliable method for analyzing estradiol actions on surface receptor movements
Source: Front Neuroinform. 2023 Mar 8;17:1005936. doi: 10.3389/fninf.2023.1005936 (PMC10031098; doi:10.3389/fninf.2023.1005936)
Supplement: Supplementary file 4 [file Data_Sheet_4.ZIP › D0.01_s100/0010/Traj_N=10_D=0.01_Error=100_MotionBlur_No.106.dat]

001 0.054 0.003
002 -0.633 -0.131
003 -0.014 -0.046
004 1.315 0.595
005 0.037 -0.210
006 0.306 -0.367
007 0.532 -0.082
008 -1.432 -0.133
009 -0.063 -1.555
010 -0.441 -1.359
011 -0.987 -0.347
