# Supplementary material for: Maximum likelihood-based estimation of diffusion coefficient is quick and reliable method for analyzing estradiol actions on surface receptor movements
Source: Front Neuroinform. 2023 Mar 8;17:1005936. doi: 10.3389/fninf.2023.1005936 (PMC10031098; doi:10.3389/fninf.2023.1005936)
Supplement: Supplementary file 4 [file Data_Sheet_4.ZIP › D0.01_s100/0010/Traj_N=10_D=0.01_Error=100_MotionBlur_No.107.dat]

001 0.073 0.028
002 0.089 -1.074
003 0.443 0.613
004 0.974 -0.121
005 0.942 -0.179
006 1.267 2.077
007 0.829 0.191
008 -0.016 -0.276
009 0.912 1.385
010 2.004 1.471
011 0.997 1.321
