# Supplementary material for: Maximum likelihood-based estimation of diffusion coefficient is quick and reliable method for analyzing estradiol actions on surface receptor movements
Source: Front Neuroinform. 2023 Mar 8;17:1005936. doi: 10.3389/fninf.2023.1005936 (PMC10031098; doi:10.3389/fninf.2023.1005936)
Supplement: Supplementary file 4 [file Data_Sheet_4.ZIP › D0.01_s100/0010/Traj_N=10_D=0.01_Error=100_MotionBlur_No.108.dat]

001 -0.091 -0.146
002 -0.779 0.145
003 -0.428 -1.189
004 -0.292 -0.817
005 -0.354 -0.895
006 0.079 0.366
007 0.217 -0.864
008 0.592 1.663
009 -0.148 -0.391
010 -0.883 -1.577
011 -0.135 -0.464
