# Supplementary material for: Maximum likelihood-based estimation of diffusion coefficient is quick and reliable method for analyzing estradiol actions on surface receptor movements
Source: Front Neuroinform. 2023 Mar 8;17:1005936. doi: 10.3389/fninf.2023.1005936 (PMC10031098; doi:10.3389/fninf.2023.1005936)
Supplement: Supplementary file 4 [file Data_Sheet_4.ZIP › D0.01_s100/0010/Traj_N=10_D=0.01_Error=100_MotionBlur_No.109.dat]

001 0.110 0.092
002 0.731 0.178
003 0.860 -0.622
004 -0.801 0.305
005 -0.126 0.499
006 0.121 -0.019
007 -0.881 0.787
008 -0.087 0.740
009 -0.203 0.431
010 1.237 -0.074
011 0.698 -0.644
