# Supplementary material for: Maximum likelihood-based estimation of diffusion coefficient is quick and reliable method for analyzing estradiol actions on surface receptor movements
Source: Front Neuroinform. 2023 Mar 8;17:1005936. doi: 10.3389/fninf.2023.1005936 (PMC10031098; doi:10.3389/fninf.2023.1005936)
Supplement: Supplementary file 4 [file Data_Sheet_4.ZIP › D0.01_s100/0010/Traj_N=10_D=0.01_Error=100_MotionBlur_No.110.dat]

001 -0.088 0.284
002 0.359 0.571
003 0.131 0.134
004 0.002 0.958
005 0.079 0.767
006 0.080 0.831
007 0.381 1.701
008 0.115 0.945
009 0.063 2.782
010 1.664 2.032
011 0.674 1.883
