# Supplementary material for: Maximum likelihood-based estimation of diffusion coefficient is quick and reliable method for analyzing estradiol actions on surface receptor movements
Source: Front Neuroinform. 2023 Mar 8;17:1005936. doi: 10.3389/fninf.2023.1005936 (PMC10031098; doi:10.3389/fninf.2023.1005936)
Supplement: Supplementary file 4 [file Data_Sheet_4.ZIP › D0.01_s100/0010/Traj_N=10_D=0.01_Error=100_MotionBlur_No.111.dat]

001 0.082 -0.142
002 -0.190 -0.349
003 0.439 -0.735
004 0.374 0.428
005 0.440 1.114
006 1.205 1.233
007 1.665 0.364
008 -0.073 0.984
009 1.898 0.049
010 -0.099 1.533
011 1.718 0.187
