# Supplementary material for: Maximum likelihood-based estimation of diffusion coefficient is quick and reliable method for analyzing estradiol actions on surface receptor movements
Source: Front Neuroinform. 2023 Mar 8;17:1005936. doi: 10.3389/fninf.2023.1005936 (PMC10031098; doi:10.3389/fninf.2023.1005936)
Supplement: Supplementary file 4 [file Data_Sheet_4.ZIP › D0.01_s100/0010/Traj_N=10_D=0.01_Error=100_MotionBlur_No.112.dat]

001 -0.067 -0.054
002 -0.069 -0.514
003 -0.168 -0.363
004 0.545 -0.982
005 -0.432 -0.354
006 0.819 -0.684
007 0.179 0.007
008 1.018 -0.133
009 -0.496 -1.125
010 0.436 -0.313
011 1.107 0.070
