# Supplementary material for: Maximum likelihood-based estimation of diffusion coefficient is quick and reliable method for analyzing estradiol actions on surface receptor movements
Source: Front Neuroinform. 2023 Mar 8;17:1005936. doi: 10.3389/fninf.2023.1005936 (PMC10031098; doi:10.3389/fninf.2023.1005936)
Supplement: Supplementary file 4 [file Data_Sheet_4.ZIP › D0.01_s100/0010/Traj_N=10_D=0.01_Error=100_MotionBlur_No.113.dat]

001 0.048 0.030
002 0.434 -0.318
003 -0.207 0.274
004 0.368 0.051
005 -0.734 0.674
006 -0.047 0.092
007 -0.005 -0.687
008 0.561 0.178
009 -0.365 -0.018
010 1.540 -0.455
011 1.443 0.639
