# Supplementary material for: Maximum likelihood-based estimation of diffusion coefficient is quick and reliable method for analyzing estradiol actions on surface receptor movements
Source: Front Neuroinform. 2023 Mar 8;17:1005936. doi: 10.3389/fninf.2023.1005936 (PMC10031098; doi:10.3389/fninf.2023.1005936)
Supplement: Supplementary file 4 [file Data_Sheet_4.ZIP › D0.01_s100/0010/Traj_N=10_D=0.01_Error=100_MotionBlur_No.114.dat]

001 -0.133 -0.068
002 -1.395 -1.061
003 -0.856 -1.018
004 -0.065 0.218
005 -0.307 -0.131
006 -0.061 -0.456
007 -0.634 0.834
008 -0.542 0.232
009 0.321 -0.184
010 1.330 -0.456
011 0.184 -0.479
