# Supplementary material for: Maximum likelihood-based estimation of diffusion coefficient is quick and reliable method for analyzing estradiol actions on surface receptor movements
Source: Front Neuroinform. 2023 Mar 8;17:1005936. doi: 10.3389/fninf.2023.1005936 (PMC10031098; doi:10.3389/fninf.2023.1005936)
Supplement: Supplementary file 4 [file Data_Sheet_4.ZIP › D0.01_s100/0010/Traj_N=10_D=0.01_Error=100_MotionBlur_No.115.dat]

001 -0.006 0.011
002 -0.108 0.962
003 0.057 0.643
004 -0.215 -0.001
005 0.821 -0.928
006 0.470 -0.877
007 -0.217 -0.362
008 1.292 -1.043
009 0.905 -0.545
010 1.443 -1.073
011 0.486 -0.644
