# Supplementary material for: Maximum likelihood-based estimation of diffusion coefficient is quick and reliable method for analyzing estradiol actions on surface receptor movements
Source: Front Neuroinform. 2023 Mar 8;17:1005936. doi: 10.3389/fninf.2023.1005936 (PMC10031098; doi:10.3389/fninf.2023.1005936)
Supplement: Supplementary file 4 [file Data_Sheet_4.ZIP › D0.01_s100/0010/Traj_N=10_D=0.01_Error=100_MotionBlur_No.116.dat]

001 0.024 0.029
002 -0.094 0.597
003 -0.927 0.776
004 -0.439 0.455
005 -0.625 0.091
006 -0.883 -0.490
007 -1.051 -0.355
008 -0.733 0.491
009 0.440 0.042
010 0.374 0.579
011 -0.218 0.479
