# Supplementary material for: Maximum likelihood-based estimation of diffusion coefficient is quick and reliable method for analyzing estradiol actions on surface receptor movements
Source: Front Neuroinform. 2023 Mar 8;17:1005936. doi: 10.3389/fninf.2023.1005936 (PMC10031098; doi:10.3389/fninf.2023.1005936)
Supplement: Supplementary file 4 [file Data_Sheet_4.ZIP › D0.01_s100/0010/Traj_N=10_D=0.01_Error=100_MotionBlur_No.117.dat]

001 -0.018 0.069
002 0.869 0.005
003 1.007 0.318
004 0.112 0.133
005 0.459 0.442
006 -0.922 1.276
007 -0.066 1.896
008 0.761 -0.157
009 0.041 1.117
010 0.187 0.424
011 -0.519 0.980
