# Supplementary material for: Maximum likelihood-based estimation of diffusion coefficient is quick and reliable method for analyzing estradiol actions on surface receptor movements
Source: Front Neuroinform. 2023 Mar 8;17:1005936. doi: 10.3389/fninf.2023.1005936 (PMC10031098; doi:10.3389/fninf.2023.1005936)
Supplement: Supplementary file 4 [file Data_Sheet_4.ZIP › D0.01_s100/0010/Traj_N=10_D=0.01_Error=100_MotionBlur_No.118.dat]

001 0.088 -0.006
002 0.317 0.386
003 0.314 -1.151
004 -0.366 -0.819
005 -0.638 -0.694
006 0.139 -0.242
007 -0.334 -0.158
008 0.250 0.007
009 0.597 -0.608
010 -1.416 -0.962
011 -0.322 0.383
