# Supplementary material for: Maximum likelihood-based estimation of diffusion coefficient is quick and reliable method for analyzing estradiol actions on surface receptor movements
Source: Front Neuroinform. 2023 Mar 8;17:1005936. doi: 10.3389/fninf.2023.1005936 (PMC10031098; doi:10.3389/fninf.2023.1005936)
Supplement: Supplementary file 4 [file Data_Sheet_4.ZIP › D0.01_s100/0010/Traj_N=10_D=0.01_Error=100_MotionBlur_No.119.dat]

001 0.069 0.016
002 0.549 0.657
003 -1.384 -0.608
004 -0.484 0.488
005 0.233 -0.756
006 -0.036 -0.565
007 0.356 -0.229
008 0.895 -0.054
009 -0.788 0.280
010 -0.376 -0.322
011 1.324 0.400
