# Supplementary material for: Maximum likelihood-based estimation of diffusion coefficient is quick and reliable method for analyzing estradiol actions on surface receptor movements
Source: Front Neuroinform. 2023 Mar 8;17:1005936. doi: 10.3389/fninf.2023.1005936 (PMC10031098; doi:10.3389/fninf.2023.1005936)
Supplement: Supplementary file 4 [file Data_Sheet_4.ZIP › D0.01_s100/0010/Traj_N=10_D=0.01_Error=100_MotionBlur_No.120.dat]

001 -0.100 0.085
002 -0.297 -0.372
003 -0.213 0.142
004 0.057 0.392
005 -0.245 1.609
006 0.700 0.370
007 -0.223 0.262
008 0.794 0.261
009 -0.633 0.415
010 -0.336 -0.425
011 0.635 -1.438
