# Supplementary material for: Maximum likelihood-based estimation of diffusion coefficient is quick and reliable method for analyzing estradiol actions on surface receptor movements
Source: Front Neuroinform. 2023 Mar 8;17:1005936. doi: 10.3389/fninf.2023.1005936 (PMC10031098; doi:10.3389/fninf.2023.1005936)
Supplement: Supplementary file 4 [file Data_Sheet_4.ZIP › D0.01_s100/0010/Traj_N=10_D=0.01_Error=100_MotionBlur_No.121.dat]

001 -0.085 -0.008
002 -1.349 -0.622
003 -0.337 1.108
004 -0.590 0.936
005 0.081 0.847
006 -0.210 1.041
007 -0.891 0.743
008 -0.315 1.585
009 -1.078 0.618
010 -0.663 -0.003
011 0.362 0.176
