# Supplementary material for: Maximum likelihood-based estimation of diffusion coefficient is quick and reliable method for analyzing estradiol actions on surface receptor movements
Source: Front Neuroinform. 2023 Mar 8;17:1005936. doi: 10.3389/fninf.2023.1005936 (PMC10031098; doi:10.3389/fninf.2023.1005936)
Supplement: Supplementary file 4 [file Data_Sheet_4.ZIP › D0.01_s100/0010/Traj_N=10_D=0.01_Error=100_MotionBlur_No.122.dat]

001 -0.134 -0.012
002 -0.885 0.567
003 -0.433 0.082
004 -0.300 -0.027
005 -0.213 0.979
006 -0.242 0.105
007 0.263 -0.996
008 -0.630 1.062
009 -0.278 1.084
010 0.217 0.374
011 -0.761 0.494
