# Supplementary material for: Maximum likelihood-based estimation of diffusion coefficient is quick and reliable method for analyzing estradiol actions on surface receptor movements
Source: Front Neuroinform. 2023 Mar 8;17:1005936. doi: 10.3389/fninf.2023.1005936 (PMC10031098; doi:10.3389/fninf.2023.1005936)
Supplement: Supplementary file 4 [file Data_Sheet_4.ZIP › D0.01_s100/0010/Traj_N=10_D=0.01_Error=100_MotionBlur_No.123.dat]

001 -0.171 0.009
002 -0.946 1.453
003 0.131 -0.187
004 -1.236 -0.654
005 -0.070 -0.024
006 0.094 -0.206
007 -0.086 0.069
008 -0.924 0.240
009 -0.701 -0.829
010 -0.878 -0.823
011 0.246 -0.623
