# Supplementary material for: Maximum likelihood-based estimation of diffusion coefficient is quick and reliable method for analyzing estradiol actions on surface receptor movements
Source: Front Neuroinform. 2023 Mar 8;17:1005936. doi: 10.3389/fninf.2023.1005936 (PMC10031098; doi:10.3389/fninf.2023.1005936)
Supplement: Supplementary file 4 [file Data_Sheet_4.ZIP › D0.01_s100/0010/Traj_N=10_D=0.01_Error=100_MotionBlur_No.124.dat]

001 -0.016 0.013
002 -0.311 -0.225
003 -0.923 0.649
004 -0.173 -0.269
005 -0.701 0.235
006 -1.509 0.991
007 -1.135 -0.426
008 -0.871 0.880
009 0.462 0.598
010 0.286 0.847
011 -1.564 0.028
