# Supplementary material for: Maximum likelihood-based estimation of diffusion coefficient is quick and reliable method for analyzing estradiol actions on surface receptor movements
Source: Front Neuroinform. 2023 Mar 8;17:1005936. doi: 10.3389/fninf.2023.1005936 (PMC10031098; doi:10.3389/fninf.2023.1005936)
Supplement: Supplementary file 4 [file Data_Sheet_4.ZIP › D0.01_s100/0010/Traj_N=10_D=0.01_Error=100_MotionBlur_No.125.dat]

001 0.087 0.110
002 -0.425 -0.373
003 -0.142 -0.970
004 0.680 -0.425
005 -0.039 -0.351
006 -0.179 0.462
007 0.004 0.310
008 -0.228 -0.670
009 0.436 0.361
010 -0.154 -0.224
011 -0.248 -1.259
