# Supplementary material for: Maximum likelihood-based estimation of diffusion coefficient is quick and reliable method for analyzing estradiol actions on surface receptor movements
Source: Front Neuroinform. 2023 Mar 8;17:1005936. doi: 10.3389/fninf.2023.1005936 (PMC10031098; doi:10.3389/fninf.2023.1005936)
Supplement: Supplementary file 4 [file Data_Sheet_4.ZIP › D0.01_s100/0010/Traj_N=10_D=0.01_Error=100_MotionBlur_No.126.dat]

001 -0.026 -0.091
002 -0.693 -0.189
003 1.601 0.321
004 -0.692 -1.190
005 -1.035 0.393
006 0.197 -0.321
007 0.003 -0.964
008 0.086 0.382
009 -1.163 0.449
010 -0.819 1.428
011 -0.518 0.453
