# Supplementary material for: Maximum likelihood-based estimation of diffusion coefficient is quick and reliable method for analyzing estradiol actions on surface receptor movements
Source: Front Neuroinform. 2023 Mar 8;17:1005936. doi: 10.3389/fninf.2023.1005936 (PMC10031098; doi:10.3389/fninf.2023.1005936)
Supplement: Supplementary file 4 [file Data_Sheet_4.ZIP › D0.01_s100/0010/Traj_N=10_D=0.01_Error=100_MotionBlur_No.127.dat]

001 0.024 -0.015
002 0.480 0.389
003 0.979 0.506
004 -0.581 1.118
005 -0.437 0.213
006 0.686 0.722
007 0.948 0.207
008 0.058 0.283
009 0.959 1.303
010 0.503 1.025
011 -0.073 1.005
