# Supplementary material for: Maximum likelihood-based estimation of diffusion coefficient is quick and reliable method for analyzing estradiol actions on surface receptor movements
Source: Front Neuroinform. 2023 Mar 8;17:1005936. doi: 10.3389/fninf.2023.1005936 (PMC10031098; doi:10.3389/fninf.2023.1005936)
Supplement: Supplementary file 4 [file Data_Sheet_4.ZIP › D0.01_s100/0010/Traj_N=10_D=0.01_Error=100_MotionBlur_No.128.dat]

001 -0.135 0.122
002 -0.718 -0.656
003 -0.305 0.130
004 0.820 0.528
005 1.507 1.558
006 0.731 0.990
007 0.610 -1.217
008 1.849 0.164
009 -0.066 1.026
010 -0.714 0.779
011 0.993 0.088
