# Supplementary material for: Maximum likelihood-based estimation of diffusion coefficient is quick and reliable method for analyzing estradiol actions on surface receptor movements
Source: Front Neuroinform. 2023 Mar 8;17:1005936. doi: 10.3389/fninf.2023.1005936 (PMC10031098; doi:10.3389/fninf.2023.1005936)
Supplement: Supplementary file 4 [file Data_Sheet_4.ZIP › D0.01_s100/0010/Traj_N=10_D=0.01_Error=100_MotionBlur_No.129.dat]

001 -0.019 0.115
002 -0.557 0.071
003 -0.165 0.251
004 -0.210 0.516
005 0.101 -0.620
006 -0.130 0.095
007 0.944 -0.484
008 0.661 -0.227
009 0.722 -0.222
010 0.649 1.166
011 1.245 0.244
