# Supplementary material for: Maximum likelihood-based estimation of diffusion coefficient is quick and reliable method for analyzing estradiol actions on surface receptor movements
Source: Front Neuroinform. 2023 Mar 8;17:1005936. doi: 10.3389/fninf.2023.1005936 (PMC10031098; doi:10.3389/fninf.2023.1005936)
Supplement: Supplementary file 4 [file Data_Sheet_4.ZIP › D0.01_s100/0010/Traj_N=10_D=0.01_Error=100_MotionBlur_No.130.dat]

001 -0.048 -0.006
002 0.309 0.727
003 0.462 1.666
004 -0.102 -0.668
005 0.514 0.421
006 -0.130 -0.527
007 0.923 -0.027
008 0.760 1.191
009 0.383 -0.189
010 -0.010 0.190
011 0.692 1.453
