# Supplementary material for: Maximum likelihood-based estimation of diffusion coefficient is quick and reliable method for analyzing estradiol actions on surface receptor movements
Source: Front Neuroinform. 2023 Mar 8;17:1005936. doi: 10.3389/fninf.2023.1005936 (PMC10031098; doi:10.3389/fninf.2023.1005936)
Supplement: Supplementary file 4 [file Data_Sheet_4.ZIP › D0.01_s100/0010/Traj_N=10_D=0.01_Error=100_MotionBlur_No.131.dat]

001 -0.149 0.188
002 0.227 1.576
003 -0.119 -0.795
004 -0.459 0.329
005 -0.050 0.145
006 -0.770 1.729
007 0.658 1.143
008 0.990 0.620
009 0.506 0.963
010 -0.406 0.412
011 0.209 0.604
