# Supplementary material for: Maximum likelihood-based estimation of diffusion coefficient is quick and reliable method for analyzing estradiol actions on surface receptor movements
Source: Front Neuroinform. 2023 Mar 8;17:1005936. doi: 10.3389/fninf.2023.1005936 (PMC10031098; doi:10.3389/fninf.2023.1005936)
Supplement: Supplementary file 4 [file Data_Sheet_4.ZIP › D0.01_s100/0010/Traj_N=10_D=0.01_Error=100_MotionBlur_No.132.dat]

001 0.074 -0.038
002 -0.690 -0.254
003 0.068 -0.072
004 0.313 -0.171
005 -0.076 -0.162
006 0.133 -0.494
007 0.707 -0.032
008 -0.685 -0.234
009 0.463 0.144
010 0.168 0.556
011 0.868 -0.260
