# Supplementary material for: Maximum likelihood-based estimation of diffusion coefficient is quick and reliable method for analyzing estradiol actions on surface receptor movements
Source: Front Neuroinform. 2023 Mar 8;17:1005936. doi: 10.3389/fninf.2023.1005936 (PMC10031098; doi:10.3389/fninf.2023.1005936)
Supplement: Supplementary file 4 [file Data_Sheet_4.ZIP › D0.01_s100/0010/Traj_N=10_D=0.01_Error=100_MotionBlur_No.133.dat]

001 -0.152 0.075
002 -0.432 -0.517
003 -0.735 0.632
004 -0.684 0.035
005 -0.946 0.570
006 -1.233 1.249
007 -0.980 0.234
008 -2.318 -0.094
009 -0.810 -0.014
010 -1.072 0.661
011 -1.248 0.126
