# Supplementary material for: Maximum likelihood-based estimation of diffusion coefficient is quick and reliable method for analyzing estradiol actions on surface receptor movements
Source: Front Neuroinform. 2023 Mar 8;17:1005936. doi: 10.3389/fninf.2023.1005936 (PMC10031098; doi:10.3389/fninf.2023.1005936)
Supplement: Supplementary file 4 [file Data_Sheet_4.ZIP › D0.01_s100/0010/Traj_N=10_D=0.01_Error=100_MotionBlur_No.134.dat]

001 -0.078 0.020
002 0.498 0.664
003 0.771 0.398
004 0.046 0.787
005 -0.051 0.327
006 -0.417 -0.619
007 -0.602 -0.723
008 0.332 -0.229
009 -0.226 0.590
010 -0.265 0.207
011 -0.305 -0.021
