# Supplementary material for: Maximum likelihood-based estimation of diffusion coefficient is quick and reliable method for analyzing estradiol actions on surface receptor movements
Source: Front Neuroinform. 2023 Mar 8;17:1005936. doi: 10.3389/fninf.2023.1005936 (PMC10031098; doi:10.3389/fninf.2023.1005936)
Supplement: Supplementary file 4 [file Data_Sheet_4.ZIP › D0.01_s100/0010/Traj_N=10_D=0.01_Error=100_MotionBlur_No.135.dat]

001 0.023 -0.062
002 -0.101 -0.508
003 0.927 0.924
004 1.295 -0.110
005 1.132 0.421
006 -1.027 -0.187
007 0.017 0.175
008 0.545 1.348
009 -0.823 0.087
010 -0.288 -0.532
011 -0.142 0.873
