# Supplementary material for: Maximum likelihood-based estimation of diffusion coefficient is quick and reliable method for analyzing estradiol actions on surface receptor movements
Source: Front Neuroinform. 2023 Mar 8;17:1005936. doi: 10.3389/fninf.2023.1005936 (PMC10031098; doi:10.3389/fninf.2023.1005936)
Supplement: Supplementary file 4 [file Data_Sheet_4.ZIP › D0.01_s100/0010/Traj_N=10_D=0.01_Error=100_MotionBlur_No.136.dat]

001 -0.129 0.131
002 -0.965 -0.604
003 -0.056 -0.026
004 -1.279 -0.543
005 -0.066 -0.787
006 -1.330 0.491
007 0.315 -0.254
008 -0.934 1.016
009 0.329 -0.114
010 1.417 0.570
011 0.524 0.135
