# Supplementary material for: Maximum likelihood-based estimation of diffusion coefficient is quick and reliable method for analyzing estradiol actions on surface receptor movements
Source: Front Neuroinform. 2023 Mar 8;17:1005936. doi: 10.3389/fninf.2023.1005936 (PMC10031098; doi:10.3389/fninf.2023.1005936)
Supplement: Supplementary file 4 [file Data_Sheet_4.ZIP › D0.01_s100/0010/Traj_N=10_D=0.01_Error=100_MotionBlur_No.137.dat]

001 0.041 0.014
002 0.340 0.517
003 1.369 1.059
004 -0.036 0.636
005 0.536 0.171
006 1.110 0.939
007 0.632 0.044
008 0.715 1.221
009 -0.606 1.942
010 0.700 1.607
011 0.108 0.716
