# Supplementary material for: Maximum likelihood-based estimation of diffusion coefficient is quick and reliable method for analyzing estradiol actions on surface receptor movements
Source: Front Neuroinform. 2023 Mar 8;17:1005936. doi: 10.3389/fninf.2023.1005936 (PMC10031098; doi:10.3389/fninf.2023.1005936)
Supplement: Supplementary file 4 [file Data_Sheet_4.ZIP › D0.01_s100/0010/Traj_N=10_D=0.01_Error=100_MotionBlur_No.138.dat]

001 -0.139 0.030
002 -0.195 -0.376
003 0.174 0.374
004 -1.371 1.103
005 -0.974 -0.382
006 0.245 0.836
007 0.038 -0.323
008 -1.280 -1.170
009 -0.812 -0.274
010 1.043 -0.492
011 -0.169 -0.099
