# Supplementary material for: Maximum likelihood-based estimation of diffusion coefficient is quick and reliable method for analyzing estradiol actions on surface receptor movements
Source: Front Neuroinform. 2023 Mar 8;17:1005936. doi: 10.3389/fninf.2023.1005936 (PMC10031098; doi:10.3389/fninf.2023.1005936)
Supplement: Supplementary file 4 [file Data_Sheet_4.ZIP › D0.01_s100/0010/Traj_N=10_D=0.01_Error=100_MotionBlur_No.139.dat]

001 -0.001 0.163
002 0.761 -0.426
003 0.132 0.497
004 0.387 0.215
005 0.855 1.145
006 0.638 1.193
007 1.737 0.102
008 1.218 -0.312
009 1.050 -0.346
010 -0.283 -1.236
011 1.366 -0.570
