# Supplementary material for: Maximum likelihood-based estimation of diffusion coefficient is quick and reliable method for analyzing estradiol actions on surface receptor movements
Source: Front Neuroinform. 2023 Mar 8;17:1005936. doi: 10.3389/fninf.2023.1005936 (PMC10031098; doi:10.3389/fninf.2023.1005936)
Supplement: Supplementary file 4 [file Data_Sheet_4.ZIP › D0.01_s100/0010/Traj_N=10_D=0.01_Error=100_MotionBlur_No.140.dat]

001 -0.030 0.045
002 -0.281 0.116
003 -1.653 -0.371
004 -0.787 0.035
005 -0.923 0.954
006 -0.785 -0.022
007 -0.655 0.643
008 -0.934 0.531
009 -0.943 -0.064
010 -0.821 0.020
011 -1.276 0.537
