# Supplementary material for: Maximum likelihood-based estimation of diffusion coefficient is quick and reliable method for analyzing estradiol actions on surface receptor movements
Source: Front Neuroinform. 2023 Mar 8;17:1005936. doi: 10.3389/fninf.2023.1005936 (PMC10031098; doi:10.3389/fninf.2023.1005936)
Supplement: Supplementary file 4 [file Data_Sheet_4.ZIP › D0.01_s100/0010/Traj_N=10_D=0.01_Error=100_MotionBlur_No.141.dat]

001 -0.067 0.119
002 -0.412 -0.612
003 0.233 0.555
004 1.132 -0.407
005 0.826 0.494
006 -0.404 1.328
007 0.346 0.413
008 -1.682 -0.178
009 -0.210 0.457
010 0.015 0.097
011 -0.274 -0.108
