# Supplementary material for: Maximum likelihood-based estimation of diffusion coefficient is quick and reliable method for analyzing estradiol actions on surface receptor movements
Source: Front Neuroinform. 2023 Mar 8;17:1005936. doi: 10.3389/fninf.2023.1005936 (PMC10031098; doi:10.3389/fninf.2023.1005936)
Supplement: Supplementary file 4 [file Data_Sheet_4.ZIP › D0.01_s100/0010/Traj_N=10_D=0.01_Error=100_MotionBlur_No.142.dat]

001 -0.098 0.121
002 -1.459 -1.141
003 0.827 0.364
004 0.331 0.467
005 -0.041 1.148
006 0.414 0.519
007 -0.409 0.344
008 0.010 -0.353
009 -0.352 -0.954
010 0.076 0.642
011 -0.557 0.013
