# Supplementary material for: Maximum likelihood-based estimation of diffusion coefficient is quick and reliable method for analyzing estradiol actions on surface receptor movements
Source: Front Neuroinform. 2023 Mar 8;17:1005936. doi: 10.3389/fninf.2023.1005936 (PMC10031098; doi:10.3389/fninf.2023.1005936)
Supplement: Supplementary file 4 [file Data_Sheet_4.ZIP › D0.01_s100/0010/Traj_N=10_D=0.01_Error=100_MotionBlur_No.143.dat]

001 -0.085 0.161
002 -0.166 0.049
003 -0.722 0.812
004 0.661 -0.904
005 -0.941 -0.329
006 0.173 -0.177
007 -0.314 -0.665
008 -0.147 -0.597
009 0.336 -0.198
010 -0.840 -1.337
011 -0.960 -0.346
