# Supplementary material for: Maximum likelihood-based estimation of diffusion coefficient is quick and reliable method for analyzing estradiol actions on surface receptor movements
Source: Front Neuroinform. 2023 Mar 8;17:1005936. doi: 10.3389/fninf.2023.1005936 (PMC10031098; doi:10.3389/fninf.2023.1005936)
Supplement: Supplementary file 4 [file Data_Sheet_4.ZIP › D0.01_s100/0010/Traj_N=10_D=0.01_Error=100_MotionBlur_No.144.dat]

001 -0.071 -0.109
002 -0.180 0.073
003 0.357 -0.297
004 -1.208 0.010
005 0.213 -0.634
006 -0.628 -1.430
007 0.624 -0.913
008 -0.912 0.241
009 1.303 -0.587
010 1.026 0.012
011 0.213 -0.435
