# Supplementary material for: Maximum likelihood-based estimation of diffusion coefficient is quick and reliable method for analyzing estradiol actions on surface receptor movements
Source: Front Neuroinform. 2023 Mar 8;17:1005936. doi: 10.3389/fninf.2023.1005936 (PMC10031098; doi:10.3389/fninf.2023.1005936)
Supplement: Supplementary file 4 [file Data_Sheet_4.ZIP › D0.01_s100/0010/Traj_N=10_D=0.01_Error=100_MotionBlur_No.145.dat]

001 0.083 0.022
002 -0.324 0.151
003 0.181 0.023
004 -0.560 0.601
005 0.265 -0.889
006 -1.382 0.077
007 0.690 -1.108
008 0.249 -1.752
009 0.406 -0.376
010 0.904 -1.694
011 1.411 1.187
