# Supplementary material for: Maximum likelihood-based estimation of diffusion coefficient is quick and reliable method for analyzing estradiol actions on surface receptor movements
Source: Front Neuroinform. 2023 Mar 8;17:1005936. doi: 10.3389/fninf.2023.1005936 (PMC10031098; doi:10.3389/fninf.2023.1005936)
Supplement: Supplementary file 4 [file Data_Sheet_4.ZIP › D0.01_s100/0010/Traj_N=10_D=0.01_Error=100_MotionBlur_No.146.dat]

001 0.081 0.110
002 -0.062 -0.280
003 -1.131 -0.166
004 -0.056 0.868
005 -0.123 1.175
006 -0.606 0.480
007 -0.869 0.090
008 -0.759 -0.170
009 0.351 -0.017
010 0.627 -0.154
011 0.035 -0.450
