# Supplementary material for: Maximum likelihood-based estimation of diffusion coefficient is quick and reliable method for analyzing estradiol actions on surface receptor movements
Source: Front Neuroinform. 2023 Mar 8;17:1005936. doi: 10.3389/fninf.2023.1005936 (PMC10031098; doi:10.3389/fninf.2023.1005936)
Supplement: Supplementary file 4 [file Data_Sheet_4.ZIP › D0.01_s100/0010/Traj_N=10_D=0.01_Error=100_MotionBlur_No.147.dat]

001 0.085 -0.033
002 0.584 -0.211
003 -1.289 0.972
004 0.919 1.244
005 -0.169 0.005
006 -0.098 -0.165
007 -0.509 0.721
008 -1.044 0.843
009 -0.431 0.168
010 -1.116 -0.800
011 -1.263 -0.977
