# Supplementary material for: Maximum likelihood-based estimation of diffusion coefficient is quick and reliable method for analyzing estradiol actions on surface receptor movements
Source: Front Neuroinform. 2023 Mar 8;17:1005936. doi: 10.3389/fninf.2023.1005936 (PMC10031098; doi:10.3389/fninf.2023.1005936)
Supplement: Supplementary file 4 [file Data_Sheet_4.ZIP › D0.01_s100/0010/Traj_N=10_D=0.01_Error=100_MotionBlur_No.148.dat]

001 0.085 -0.019
002 -0.759 1.096
003 -0.294 -0.056
004 0.167 0.175
005 -0.622 0.168
006 -0.330 0.502
007 -0.837 0.573
008 0.707 0.390
009 0.568 0.622
010 0.352 -0.060
011 0.329 0.092
