# Supplementary material for: Maximum likelihood-based estimation of diffusion coefficient is quick and reliable method for analyzing estradiol actions on surface receptor movements
Source: Front Neuroinform. 2023 Mar 8;17:1005936. doi: 10.3389/fninf.2023.1005936 (PMC10031098; doi:10.3389/fninf.2023.1005936)
Supplement: Supplementary file 4 [file Data_Sheet_4.ZIP › D0.01_s100/0010/Traj_N=10_D=0.01_Error=100_MotionBlur_No.149.dat]

001 -0.108 0.236
002 -0.686 0.926
003 -0.480 0.542
004 -0.482 -1.014
005 0.402 0.456
006 -0.138 -0.290
007 1.475 0.325
008 1.436 0.112
009 -0.218 0.009
010 1.849 -0.916
011 0.789 -0.204
