# Supplementary material for: Maximum likelihood-based estimation of diffusion coefficient is quick and reliable method for analyzing estradiol actions on surface receptor movements
Source: Front Neuroinform. 2023 Mar 8;17:1005936. doi: 10.3389/fninf.2023.1005936 (PMC10031098; doi:10.3389/fninf.2023.1005936)
Supplement: Supplementary file 4 [file Data_Sheet_4.ZIP › D0.01_s100/0010/Traj_N=10_D=0.01_Error=100_MotionBlur_No.150.dat]

001 -0.078 0.002
002 0.110 -0.332
003 -0.560 0.570
004 -0.521 -0.022
005 -0.241 0.084
006 -0.398 -0.756
007 1.388 -0.028
008 0.109 -0.695
009 -0.120 0.344
010 1.719 1.003
011 0.890 0.670
