# Supplementary material for: Maximum likelihood-based estimation of diffusion coefficient is quick and reliable method for analyzing estradiol actions on surface receptor movements
Source: Front Neuroinform. 2023 Mar 8;17:1005936. doi: 10.3389/fninf.2023.1005936 (PMC10031098; doi:10.3389/fninf.2023.1005936)
Supplement: Supplementary file 4 [file Data_Sheet_4.ZIP › D0.01_s100/0010/Traj_N=10_D=0.01_Error=100_MotionBlur_No.151.dat]

001 0.009 0.147
002 -0.477 -0.991
003 0.178 -0.440
004 0.136 -1.562
005 -0.239 -0.500
006 1.169 0.126
007 0.141 0.432
008 -0.864 0.458
009 -0.729 -0.337
010 0.023 0.595
011 -0.460 -0.489
