# Supplementary material for: Maximum likelihood-based estimation of diffusion coefficient is quick and reliable method for analyzing estradiol actions on surface receptor movements
Source: Front Neuroinform. 2023 Mar 8;17:1005936. doi: 10.3389/fninf.2023.1005936 (PMC10031098; doi:10.3389/fninf.2023.1005936)
Supplement: Supplementary file 4 [file Data_Sheet_4.ZIP › D0.01_s100/0010/Traj_N=10_D=0.01_Error=100_MotionBlur_No.152.dat]

001 -0.117 -0.039
002 0.182 -0.397
003 0.368 -0.244
004 -0.028 -1.326
005 0.776 -0.756
006 0.234 0.871
007 -0.245 -0.273
008 0.088 1.226
009 -0.121 -0.603
010 2.378 0.270
011 0.760 -1.308
