# Supplementary material for: Maximum likelihood-based estimation of diffusion coefficient is quick and reliable method for analyzing estradiol actions on surface receptor movements
Source: Front Neuroinform. 2023 Mar 8;17:1005936. doi: 10.3389/fninf.2023.1005936 (PMC10031098; doi:10.3389/fninf.2023.1005936)
Supplement: Supplementary file 4 [file Data_Sheet_4.ZIP › D0.01_s100/0010/Traj_N=10_D=0.01_Error=100_MotionBlur_No.153.dat]

001 0.149 0.040
002 1.034 0.151
003 0.078 0.217
004 -0.414 0.661
005 -0.667 0.570
006 1.053 0.989
007 -0.462 0.439
008 -0.293 0.835
009 -0.695 0.431
010 -0.522 1.213
011 -0.070 1.341
