# Supplementary material for: Maximum likelihood-based estimation of diffusion coefficient is quick and reliable method for analyzing estradiol actions on surface receptor movements
Source: Front Neuroinform. 2023 Mar 8;17:1005936. doi: 10.3389/fninf.2023.1005936 (PMC10031098; doi:10.3389/fninf.2023.1005936)
Supplement: Supplementary file 4 [file Data_Sheet_4.ZIP › D0.01_s100/0010/Traj_N=10_D=0.01_Error=100_MotionBlur_No.154.dat]

001 -0.008 -0.016
002 -0.961 -0.569
003 -1.120 -0.761
004 -0.393 -0.963
005 0.636 -0.991
006 0.331 -0.912
007 -0.406 0.273
008 -0.144 -0.661
009 -0.652 -0.752
010 0.749 -0.927
011 -0.347 -0.765
