# Supplementary material for: Maximum likelihood-based estimation of diffusion coefficient is quick and reliable method for analyzing estradiol actions on surface receptor movements
Source: Front Neuroinform. 2023 Mar 8;17:1005936. doi: 10.3389/fninf.2023.1005936 (PMC10031098; doi:10.3389/fninf.2023.1005936)
Supplement: Supplementary file 4 [file Data_Sheet_4.ZIP › D0.01_s100/0010/Traj_N=10_D=0.01_Error=100_MotionBlur_No.155.dat]

001 0.014 0.094
002 -0.700 -0.100
003 0.378 0.032
004 0.466 -0.449
005 0.034 -1.212
006 -0.814 -1.317
007 -0.028 -0.329
008 0.876 -0.256
009 0.119 -0.665
010 0.282 -0.839
011 0.270 0.501
