# Supplementary material for: Maximum likelihood-based estimation of diffusion coefficient is quick and reliable method for analyzing estradiol actions on surface receptor movements
Source: Front Neuroinform. 2023 Mar 8;17:1005936. doi: 10.3389/fninf.2023.1005936 (PMC10031098; doi:10.3389/fninf.2023.1005936)
Supplement: Supplementary file 4 [file Data_Sheet_4.ZIP › D0.01_s100/0010/Traj_N=10_D=0.01_Error=100_MotionBlur_No.156.dat]

001 -0.204 -0.065
002 0.213 0.031
003 -0.556 -0.390
004 -1.102 0.014
005 -1.141 -0.341
006 -0.217 -0.269
007 -0.118 0.091
008 0.720 -0.478
009 -0.425 -0.380
010 -1.116 0.125
011 -1.297 0.130
