# Supplementary material for: Maximum likelihood-based estimation of diffusion coefficient is quick and reliable method for analyzing estradiol actions on surface receptor movements
Source: Front Neuroinform. 2023 Mar 8;17:1005936. doi: 10.3389/fninf.2023.1005936 (PMC10031098; doi:10.3389/fninf.2023.1005936)
Supplement: Supplementary file 4 [file Data_Sheet_4.ZIP › D0.01_s100/0010/Traj_N=10_D=0.01_Error=100_MotionBlur_No.157.dat]

001 -0.031 -0.158
002 -0.347 0.983
003 -0.536 0.168
004 0.814 0.507
005 0.525 -0.161
006 0.072 -1.139
007 0.990 -0.065
008 -0.305 -1.257
009 0.733 -1.036
010 -0.057 -0.715
011 -0.293 -0.727
