# Supplementary material for: Maximum likelihood-based estimation of diffusion coefficient is quick and reliable method for analyzing estradiol actions on surface receptor movements
Source: Front Neuroinform. 2023 Mar 8;17:1005936. doi: 10.3389/fninf.2023.1005936 (PMC10031098; doi:10.3389/fninf.2023.1005936)
Supplement: Supplementary file 4 [file Data_Sheet_4.ZIP › D0.01_s100/0010/Traj_N=10_D=0.01_Error=100_MotionBlur_No.158.dat]

001 0.008 0.051
002 -0.460 -0.508
003 0.255 0.095
004 -0.334 0.508
005 -0.405 0.798
006 0.317 -0.613
007 0.340 -0.847
008 -0.708 0.505
009 -0.683 0.095
010 -0.126 -0.478
011 0.786 0.544
