# Supplementary material for: Maximum likelihood-based estimation of diffusion coefficient is quick and reliable method for analyzing estradiol actions on surface receptor movements
Source: Front Neuroinform. 2023 Mar 8;17:1005936. doi: 10.3389/fninf.2023.1005936 (PMC10031098; doi:10.3389/fninf.2023.1005936)
Supplement: Supplementary file 4 [file Data_Sheet_4.ZIP › D0.01_s100/0010/Traj_N=10_D=0.01_Error=100_MotionBlur_No.159.dat]

001 0.016 0.055
002 -0.044 0.052
003 0.236 0.163
004 0.198 0.973
005 -0.178 1.357
006 -0.371 0.154
007 1.770 1.324
008 0.283 -0.578
009 0.661 0.517
010 0.614 0.709
011 0.657 0.652
