# Supplementary material for: Maximum likelihood-based estimation of diffusion coefficient is quick and reliable method for analyzing estradiol actions on surface receptor movements
Source: Front Neuroinform. 2023 Mar 8;17:1005936. doi: 10.3389/fninf.2023.1005936 (PMC10031098; doi:10.3389/fninf.2023.1005936)
Supplement: Supplementary file 4 [file Data_Sheet_4.ZIP › D0.01_s100/0010/Traj_N=10_D=0.01_Error=100_MotionBlur_No.160.dat]

001 0.066 0.055
002 -0.114 0.032
003 0.116 -0.217
004 -0.015 0.396
005 0.478 -0.945
006 0.332 0.490
007 0.058 0.453
008 0.353 0.401
009 -1.089 0.080
010 0.256 -0.692
011 0.695 2.243
