# Supplementary material for: Maximum likelihood-based estimation of diffusion coefficient is quick and reliable method for analyzing estradiol actions on surface receptor movements
Source: Front Neuroinform. 2023 Mar 8;17:1005936. doi: 10.3389/fninf.2023.1005936 (PMC10031098; doi:10.3389/fninf.2023.1005936)
Supplement: Supplementary file 4 [file Data_Sheet_4.ZIP › D0.01_s100/0010/Traj_N=10_D=0.01_Error=100_MotionBlur_No.161.dat]

001 -0.114 -0.122
002 -0.319 -0.713
003 -0.642 0.164
004 1.568 0.185
005 -0.536 0.061
006 -0.270 0.457
007 -1.690 1.125
008 -0.342 -0.509
009 0.127 0.196
010 1.059 -1.340
011 -0.858 -0.791
