# Supplementary material for: Maximum likelihood-based estimation of diffusion coefficient is quick and reliable method for analyzing estradiol actions on surface receptor movements
Source: Front Neuroinform. 2023 Mar 8;17:1005936. doi: 10.3389/fninf.2023.1005936 (PMC10031098; doi:10.3389/fninf.2023.1005936)
Supplement: Supplementary file 4 [file Data_Sheet_4.ZIP › D0.01_s100/0010/Traj_N=10_D=0.01_Error=100_MotionBlur_No.162.dat]

001 0.130 0.027
002 -0.730 -0.416
003 0.126 0.345
004 0.918 0.012
005 0.812 -0.194
006 0.966 -0.055
007 1.388 -0.014
008 1.005 -0.162
009 -0.629 -0.967
010 -0.151 -0.135
011 -0.418 -0.831
