# Supplementary material for: Maximum likelihood-based estimation of diffusion coefficient is quick and reliable method for analyzing estradiol actions on surface receptor movements
Source: Front Neuroinform. 2023 Mar 8;17:1005936. doi: 10.3389/fninf.2023.1005936 (PMC10031098; doi:10.3389/fninf.2023.1005936)
Supplement: Supplementary file 4 [file Data_Sheet_4.ZIP › D0.01_s100/0010/Traj_N=10_D=0.01_Error=100_MotionBlur_No.163.dat]

001 -0.085 0.054
002 -0.779 0.828
003 -0.282 0.464
004 -0.396 -0.619
005 -0.175 -0.515
006 0.116 0.203
007 0.185 0.554
008 -0.205 0.551
009 -0.271 0.231
010 -0.184 0.078
011 -0.097 0.729
