# Supplementary material for: Maximum likelihood-based estimation of diffusion coefficient is quick and reliable method for analyzing estradiol actions on surface receptor movements
Source: Front Neuroinform. 2023 Mar 8;17:1005936. doi: 10.3389/fninf.2023.1005936 (PMC10031098; doi:10.3389/fninf.2023.1005936)
Supplement: Supplementary file 4 [file Data_Sheet_4.ZIP › D0.01_s100/0010/Traj_N=10_D=0.01_Error=100_MotionBlur_No.164.dat]

001 0.027 0.005
002 -0.382 -0.512
003 -0.414 -0.460
004 -0.237 -0.493
005 -0.461 -0.707
006 -0.956 -0.777
007 0.322 -0.780
008 -0.202 -0.217
009 -0.793 -0.051
010 0.412 -0.220
011 0.040 -0.082
