# Supplementary material for: Maximum likelihood-based estimation of diffusion coefficient is quick and reliable method for analyzing estradiol actions on surface receptor movements
Source: Front Neuroinform. 2023 Mar 8;17:1005936. doi: 10.3389/fninf.2023.1005936 (PMC10031098; doi:10.3389/fninf.2023.1005936)
Supplement: Supplementary file 4 [file Data_Sheet_4.ZIP › D0.01_s100/0010/Traj_N=10_D=0.01_Error=100_MotionBlur_No.165.dat]

001 -0.123 0.080
002 -0.127 0.776
003 -0.083 -0.542
004 -0.432 -1.598
005 -0.505 -0.063
006 -1.161 0.034
007 -0.388 0.110
008 -0.600 0.382
009 -0.204 -0.702
010 -0.385 -0.082
011 0.459 -0.510
