# Supplementary material for: Maximum likelihood-based estimation of diffusion coefficient is quick and reliable method for analyzing estradiol actions on surface receptor movements
Source: Front Neuroinform. 2023 Mar 8;17:1005936. doi: 10.3389/fninf.2023.1005936 (PMC10031098; doi:10.3389/fninf.2023.1005936)
Supplement: Supplementary file 4 [file Data_Sheet_4.ZIP › D0.01_s100/0010/Traj_N=10_D=0.01_Error=100_MotionBlur_No.166.dat]

001 0.132 0.040
002 -0.019 0.334
003 0.443 0.077
004 0.966 0.792
005 -0.112 -0.907
006 0.079 0.395
007 0.919 -0.358
008 0.530 0.372
009 -0.832 0.028
010 -0.375 -0.230
011 0.035 -0.038
