# Supplementary material for: Maximum likelihood-based estimation of diffusion coefficient is quick and reliable method for analyzing estradiol actions on surface receptor movements
Source: Front Neuroinform. 2023 Mar 8;17:1005936. doi: 10.3389/fninf.2023.1005936 (PMC10031098; doi:10.3389/fninf.2023.1005936)
Supplement: Supplementary file 4 [file Data_Sheet_4.ZIP › D0.01_s100/0010/Traj_N=10_D=0.01_Error=100_MotionBlur_No.167.dat]

001 -0.042 0.018
002 0.324 -1.392
003 0.092 -0.000
004 1.280 0.704
005 1.057 1.504
006 2.380 0.896
007 0.739 1.040
008 1.110 -0.380
009 0.562 1.048
010 0.820 0.853
011 -0.446 1.044
