# Supplementary material for: Maximum likelihood-based estimation of diffusion coefficient is quick and reliable method for analyzing estradiol actions on surface receptor movements
Source: Front Neuroinform. 2023 Mar 8;17:1005936. doi: 10.3389/fninf.2023.1005936 (PMC10031098; doi:10.3389/fninf.2023.1005936)
Supplement: Supplementary file 4 [file Data_Sheet_4.ZIP › D0.01_s100/0010/Traj_N=10_D=0.01_Error=100_MotionBlur_No.168.dat]

001 0.085 -0.006
002 0.216 -0.096
003 0.917 -0.049
004 1.035 -1.167
005 0.413 -0.229
006 -0.306 -1.282
007 0.489 -1.141
008 -0.393 -1.405
009 -1.910 -1.613
010 -1.411 -1.047
011 -0.487 -1.354
