# Supplementary material for: Maximum likelihood-based estimation of diffusion coefficient is quick and reliable method for analyzing estradiol actions on surface receptor movements
Source: Front Neuroinform. 2023 Mar 8;17:1005936. doi: 10.3389/fninf.2023.1005936 (PMC10031098; doi:10.3389/fninf.2023.1005936)
Supplement: Supplementary file 4 [file Data_Sheet_4.ZIP › D0.01_s100/0010/Traj_N=10_D=0.01_Error=100_MotionBlur_No.169.dat]

001 -0.169 0.069
002 0.237 -0.046
003 0.992 1.463
004 0.707 0.150
005 -0.516 0.419
006 0.616 0.639
007 -0.360 -0.108
008 -0.266 0.220
009 -0.236 1.051
010 -0.680 0.511
011 -0.101 1.182
