# Supplementary material for: Maximum likelihood-based estimation of diffusion coefficient is quick and reliable method for analyzing estradiol actions on surface receptor movements
Source: Front Neuroinform. 2023 Mar 8;17:1005936. doi: 10.3389/fninf.2023.1005936 (PMC10031098; doi:10.3389/fninf.2023.1005936)
Supplement: Supplementary file 4 [file Data_Sheet_4.ZIP › D0.01_s100/0010/Traj_N=10_D=0.01_Error=100_MotionBlur_No.170.dat]

001 0.049 0.113
002 0.358 0.198
003 0.397 0.939
004 0.600 1.018
005 0.475 0.347
006 1.105 0.269
007 0.416 1.388
008 -0.469 0.568
009 0.625 -0.926
010 0.447 0.985
011 0.642 0.068
