# Supplementary material for: Maximum likelihood-based estimation of diffusion coefficient is quick and reliable method for analyzing estradiol actions on surface receptor movements
Source: Front Neuroinform. 2023 Mar 8;17:1005936. doi: 10.3389/fninf.2023.1005936 (PMC10031098; doi:10.3389/fninf.2023.1005936)
Supplement: Supplementary file 4 [file Data_Sheet_4.ZIP › D0.01_s100/0010/Traj_N=10_D=0.01_Error=100_MotionBlur_No.171.dat]

001 0.067 0.089
002 0.507 -0.526
003 -0.325 0.490
004 0.789 -0.624
005 0.908 -0.974
006 -0.205 -0.097
007 -0.021 0.484
008 0.664 -0.095
009 0.351 -0.013
010 0.856 -0.958
011 -0.279 0.235
