# Supplementary material for: Maximum likelihood-based estimation of diffusion coefficient is quick and reliable method for analyzing estradiol actions on surface receptor movements
Source: Front Neuroinform. 2023 Mar 8;17:1005936. doi: 10.3389/fninf.2023.1005936 (PMC10031098; doi:10.3389/fninf.2023.1005936)
Supplement: Supplementary file 4 [file Data_Sheet_4.ZIP › D0.01_s100/0010/Traj_N=10_D=0.01_Error=100_MotionBlur_No.172.dat]

001 0.121 0.069
002 0.039 0.367
003 0.284 -1.433
004 0.937 -0.321
005 0.727 -0.108
006 -0.578 1.473
007 0.434 0.348
008 0.668 -0.018
009 -0.368 0.202
010 -0.598 -0.650
011 1.925 0.213
