# Supplementary material for: Maximum likelihood-based estimation of diffusion coefficient is quick and reliable method for analyzing estradiol actions on surface receptor movements
Source: Front Neuroinform. 2023 Mar 8;17:1005936. doi: 10.3389/fninf.2023.1005936 (PMC10031098; doi:10.3389/fninf.2023.1005936)
Supplement: Supplementary file 4 [file Data_Sheet_4.ZIP › D0.01_s100/0010/Traj_N=10_D=0.01_Error=100_MotionBlur_No.173.dat]

001 0.112 -0.234
002 -0.053 0.918
003 0.476 -0.840
004 -0.954 0.364
005 -1.396 -0.068
006 0.680 0.385
007 0.890 0.554
008 1.032 1.206
009 0.446 -0.984
010 0.315 -0.892
011 -0.441 -0.437
