# Supplementary material for: Maximum likelihood-based estimation of diffusion coefficient is quick and reliable method for analyzing estradiol actions on surface receptor movements
Source: Front Neuroinform. 2023 Mar 8;17:1005936. doi: 10.3389/fninf.2023.1005936 (PMC10031098; doi:10.3389/fninf.2023.1005936)
Supplement: Supplementary file 4 [file Data_Sheet_4.ZIP › D0.01_s100/0010/Traj_N=10_D=0.01_Error=100_MotionBlur_No.174.dat]

001 0.012 0.110
002 0.574 0.069
003 -0.167 -0.145
004 -1.534 0.259
005 -0.844 0.823
006 -0.479 0.487
007 -0.285 0.608
008 0.109 0.443
009 -0.596 -0.550
010 -0.686 -0.067
011 -1.079 0.763
