# Supplementary material for: Maximum likelihood-based estimation of diffusion coefficient is quick and reliable method for analyzing estradiol actions on surface receptor movements
Source: Front Neuroinform. 2023 Mar 8;17:1005936. doi: 10.3389/fninf.2023.1005936 (PMC10031098; doi:10.3389/fninf.2023.1005936)
Supplement: Supplementary file 4 [file Data_Sheet_4.ZIP › D0.01_s100/0010/Traj_N=10_D=0.01_Error=100_MotionBlur_No.175.dat]

001 0.103 0.185
002 -1.069 1.353
003 0.252 -0.771
004 -0.038 1.399
005 0.615 1.204
006 0.463 0.723
007 0.934 -0.356
008 0.470 -0.527
009 -0.503 0.388
010 0.307 0.268
011 -0.445 0.499
