# Supplementary material for: Maximum likelihood-based estimation of diffusion coefficient is quick and reliable method for analyzing estradiol actions on surface receptor movements
Source: Front Neuroinform. 2023 Mar 8;17:1005936. doi: 10.3389/fninf.2023.1005936 (PMC10031098; doi:10.3389/fninf.2023.1005936)
Supplement: Supplementary file 4 [file Data_Sheet_4.ZIP › D0.01_s100/0010/Traj_N=10_D=0.01_Error=100_MotionBlur_No.176.dat]

001 -0.276 0.181
002 -0.144 0.191
003 -1.233 -0.093
004 -0.082 0.841
005 -0.206 0.781
006 -0.226 -0.402
007 -0.627 -0.270
008 -0.285 -0.206
009 -0.603 0.759
010 -1.488 -0.463
011 0.627 0.309
