# Supplementary material for: Maximum likelihood-based estimation of diffusion coefficient is quick and reliable method for analyzing estradiol actions on surface receptor movements
Source: Front Neuroinform. 2023 Mar 8;17:1005936. doi: 10.3389/fninf.2023.1005936 (PMC10031098; doi:10.3389/fninf.2023.1005936)
Supplement: Supplementary file 4 [file Data_Sheet_4.ZIP › D0.01_s100/0010/Traj_N=10_D=0.01_Error=100_MotionBlur_No.177.dat]

001 0.025 -0.031
002 0.472 -0.163
003 -0.666 -0.137
004 -1.087 -0.949
005 -1.578 0.278
006 0.451 0.881
007 0.745 -0.511
008 -0.590 0.032
009 -0.733 -0.804
010 -0.863 -1.126
011 0.524 -1.342
