# Supplementary material for: Maximum likelihood-based estimation of diffusion coefficient is quick and reliable method for analyzing estradiol actions on surface receptor movements
Source: Front Neuroinform. 2023 Mar 8;17:1005936. doi: 10.3389/fninf.2023.1005936 (PMC10031098; doi:10.3389/fninf.2023.1005936)
Supplement: Supplementary file 4 [file Data_Sheet_4.ZIP › D0.01_s100/0010/Traj_N=10_D=0.01_Error=100_MotionBlur_No.178.dat]

001 -0.174 -0.045
002 -1.083 -0.518
003 0.076 0.511
004 -0.763 0.613
005 -0.640 -0.337
006 -0.865 -0.172
007 -0.827 0.531
008 1.246 0.572
009 -1.117 1.498
010 -0.265 0.462
011 -1.100 -0.143
