# Supplementary material for: Maximum likelihood-based estimation of diffusion coefficient is quick and reliable method for analyzing estradiol actions on surface receptor movements
Source: Front Neuroinform. 2023 Mar 8;17:1005936. doi: 10.3389/fninf.2023.1005936 (PMC10031098; doi:10.3389/fninf.2023.1005936)
Supplement: Supplementary file 4 [file Data_Sheet_4.ZIP › D0.01_s100/0010/Traj_N=10_D=0.01_Error=100_MotionBlur_No.179.dat]

001 0.035 -0.022
002 0.454 0.070
003 0.740 -0.559
004 0.019 -0.263
005 1.306 0.200
006 1.126 0.522
007 1.017 1.187
008 1.093 0.675
009 1.604 0.808
010 2.239 0.899
011 3.070 2.067
