# Supplementary material for: Maximum likelihood-based estimation of diffusion coefficient is quick and reliable method for analyzing estradiol actions on surface receptor movements
Source: Front Neuroinform. 2023 Mar 8;17:1005936. doi: 10.3389/fninf.2023.1005936 (PMC10031098; doi:10.3389/fninf.2023.1005936)
Supplement: Supplementary file 4 [file Data_Sheet_4.ZIP › D0.01_s100/0010/Traj_N=10_D=0.01_Error=100_MotionBlur_No.180.dat]

001 -0.016 0.006
002 0.544 0.837
003 0.211 0.606
004 1.397 -0.446
005 -0.173 -0.263
006 0.224 0.180
007 -0.302 -1.072
008 -0.598 -1.060
009 0.077 0.306
010 -0.682 -0.397
011 -0.412 -0.365
