# Supplementary material for: Maximum likelihood-based estimation of diffusion coefficient is quick and reliable method for analyzing estradiol actions on surface receptor movements
Source: Front Neuroinform. 2023 Mar 8;17:1005936. doi: 10.3389/fninf.2023.1005936 (PMC10031098; doi:10.3389/fninf.2023.1005936)
Supplement: Supplementary file 4 [file Data_Sheet_4.ZIP › D0.01_s100/0010/Traj_N=10_D=0.01_Error=100_MotionBlur_No.181.dat]

001 0.089 -0.004
002 -0.905 0.409
003 -1.334 0.304
004 -1.006 1.736
005 0.723 1.205
006 1.026 0.864
007 -0.109 1.455
008 0.363 0.853
009 -0.024 1.039
010 -0.149 0.243
011 -0.786 0.533
