# Supplementary material for: Maximum likelihood-based estimation of diffusion coefficient is quick and reliable method for analyzing estradiol actions on surface receptor movements
Source: Front Neuroinform. 2023 Mar 8;17:1005936. doi: 10.3389/fninf.2023.1005936 (PMC10031098; doi:10.3389/fninf.2023.1005936)
Supplement: Supplementary file 4 [file Data_Sheet_4.ZIP › D0.01_s100/0010/Traj_N=10_D=0.01_Error=100_MotionBlur_No.182.dat]

001 -0.003 -0.107
002 -0.253 -0.018
003 0.256 0.614
004 -0.317 -0.123
005 -0.652 0.564
006 0.334 0.510
007 0.676 1.960
008 0.688 0.192
009 1.365 -0.873
010 0.798 0.390
011 -0.239 -0.272
