# Supplementary material for: Maximum likelihood-based estimation of diffusion coefficient is quick and reliable method for analyzing estradiol actions on surface receptor movements
Source: Front Neuroinform. 2023 Mar 8;17:1005936. doi: 10.3389/fninf.2023.1005936 (PMC10031098; doi:10.3389/fninf.2023.1005936)
Supplement: Supplementary file 4 [file Data_Sheet_4.ZIP › D0.01_s100/0010/Traj_N=10_D=0.01_Error=100_MotionBlur_No.183.dat]

001 0.027 0.151
002 -0.371 -0.011
003 -1.060 0.194
004 0.843 0.850
005 -0.477 0.319
006 -0.547 1.122
007 -0.262 0.839
008 0.676 0.383
009 0.411 0.039
010 -1.246 -0.916
011 -1.062 0.283
