# Supplementary material for: Maximum likelihood-based estimation of diffusion coefficient is quick and reliable method for analyzing estradiol actions on surface receptor movements
Source: Front Neuroinform. 2023 Mar 8;17:1005936. doi: 10.3389/fninf.2023.1005936 (PMC10031098; doi:10.3389/fninf.2023.1005936)
Supplement: Supplementary file 4 [file Data_Sheet_4.ZIP › D0.01_s100/0010/Traj_N=10_D=0.01_Error=100_MotionBlur_No.184.dat]

001 0.108 -0.056
002 -0.173 0.146
003 0.408 0.192
004 -0.161 -0.052
005 0.486 -0.012
006 0.535 -0.461
007 -0.554 -0.187
008 0.350 -0.050
009 -0.952 0.806
010 0.514 0.589
011 -0.297 -1.427
