# Supplementary material for: Maximum likelihood-based estimation of diffusion coefficient is quick and reliable method for analyzing estradiol actions on surface receptor movements
Source: Front Neuroinform. 2023 Mar 8;17:1005936. doi: 10.3389/fninf.2023.1005936 (PMC10031098; doi:10.3389/fninf.2023.1005936)
Supplement: Supplementary file 4 [file Data_Sheet_4.ZIP › D0.01_s100/0010/Traj_N=10_D=0.01_Error=100_MotionBlur_No.185.dat]

001 -0.264 -0.066
002 0.929 -0.032
003 -0.693 0.226
004 -1.032 -0.289
005 -0.068 -0.496
006 -0.436 -0.518
007 0.343 -0.877
008 -1.389 -0.892
009 0.129 -0.684
010 -2.036 0.357
011 -0.067 0.070
