# Supplementary material for: Maximum likelihood-based estimation of diffusion coefficient is quick and reliable method for analyzing estradiol actions on surface receptor movements
Source: Front Neuroinform. 2023 Mar 8;17:1005936. doi: 10.3389/fninf.2023.1005936 (PMC10031098; doi:10.3389/fninf.2023.1005936)
Supplement: Supplementary file 4 [file Data_Sheet_4.ZIP › D0.01_s100/0010/Traj_N=10_D=0.01_Error=100_MotionBlur_No.186.dat]

001 0.015 0.087
002 0.469 -0.582
003 0.416 -0.579
004 -0.280 -0.072
005 -0.383 -0.188
006 -1.038 0.336
007 -0.800 1.099
008 -0.375 -0.238
009 -0.777 0.620
010 -0.421 0.187
011 -1.392 0.303
