# Supplementary material for: Maximum likelihood-based estimation of diffusion coefficient is quick and reliable method for analyzing estradiol actions on surface receptor movements
Source: Front Neuroinform. 2023 Mar 8;17:1005936. doi: 10.3389/fninf.2023.1005936 (PMC10031098; doi:10.3389/fninf.2023.1005936)
Supplement: Supplementary file 4 [file Data_Sheet_4.ZIP › D0.01_s100/0010/Traj_N=10_D=0.01_Error=100_MotionBlur_No.187.dat]

001 -0.028 -0.036
002 -1.216 -1.594
003 -0.220 -1.632
004 0.459 0.162
005 0.900 0.914
006 -0.231 -0.678
007 0.998 -1.176
008 -1.576 0.963
009 -0.106 -0.942
010 0.522 -0.542
011 -0.398 -0.504
