# Supplementary material for: Maximum likelihood-based estimation of diffusion coefficient is quick and reliable method for analyzing estradiol actions on surface receptor movements
Source: Front Neuroinform. 2023 Mar 8;17:1005936. doi: 10.3389/fninf.2023.1005936 (PMC10031098; doi:10.3389/fninf.2023.1005936)
Supplement: Supplementary file 4 [file Data_Sheet_4.ZIP › D0.01_s100/0010/Traj_N=10_D=0.01_Error=100_MotionBlur_No.188.dat]

001 -0.029 -0.004
002 -0.875 -0.587
003 0.351 0.313
004 -0.037 0.791
005 -0.344 0.067
006 -0.382 -0.256
007 0.526 0.175
008 -0.397 -0.523
009 0.780 0.892
010 -0.662 -0.132
011 -0.345 -0.205
