# Supplementary material for: Maximum likelihood-based estimation of diffusion coefficient is quick and reliable method for analyzing estradiol actions on surface receptor movements
Source: Front Neuroinform. 2023 Mar 8;17:1005936. doi: 10.3389/fninf.2023.1005936 (PMC10031098; doi:10.3389/fninf.2023.1005936)
Supplement: Supplementary file 4 [file Data_Sheet_4.ZIP › D0.01_s100/0010/Traj_N=10_D=0.01_Error=100_MotionBlur_No.189.dat]

001 -0.013 -0.095
002 0.078 -0.012
003 -0.134 0.048
004 0.108 -0.099
005 -0.171 -0.242
006 0.047 0.872
007 -0.556 0.849
008 0.228 0.621
009 0.734 -1.133
010 0.510 -1.055
011 0.203 -1.141
