# Supplementary material for: Maximum likelihood-based estimation of diffusion coefficient is quick and reliable method for analyzing estradiol actions on surface receptor movements
Source: Front Neuroinform. 2023 Mar 8;17:1005936. doi: 10.3389/fninf.2023.1005936 (PMC10031098; doi:10.3389/fninf.2023.1005936)
Supplement: Supplementary file 4 [file Data_Sheet_4.ZIP › D0.01_s100/0010/Traj_N=10_D=0.01_Error=100_MotionBlur_No.190.dat]

001 0.030 -0.081
002 -0.105 -0.595
003 0.308 -1.540
004 -0.311 -0.321
005 0.528 -0.783
006 0.283 0.385
007 -0.679 -0.754
008 -0.988 0.023
009 -0.276 0.551
010 -0.397 0.546
011 -0.323 -0.269
