# Supplementary material for: Maximum likelihood-based estimation of diffusion coefficient is quick and reliable method for analyzing estradiol actions on surface receptor movements
Source: Front Neuroinform. 2023 Mar 8;17:1005936. doi: 10.3389/fninf.2023.1005936 (PMC10031098; doi:10.3389/fninf.2023.1005936)
Supplement: Supplementary file 4 [file Data_Sheet_4.ZIP › D0.01_s100/0010/Traj_N=10_D=0.01_Error=100_MotionBlur_No.191.dat]

001 -0.008 0.197
002 -0.382 -0.073
003 -0.218 0.330
004 0.749 -0.888
005 -0.762 -0.130
006 0.595 -0.681
007 0.925 -0.134
008 -0.222 -0.027
009 -0.317 1.253
010 0.634 0.972
011 -0.515 0.623
