# Supplementary material for: Maximum likelihood-based estimation of diffusion coefficient is quick and reliable method for analyzing estradiol actions on surface receptor movements
Source: Front Neuroinform. 2023 Mar 8;17:1005936. doi: 10.3389/fninf.2023.1005936 (PMC10031098; doi:10.3389/fninf.2023.1005936)
Supplement: Supplementary file 4 [file Data_Sheet_4.ZIP › D0.01_s100/0010/Traj_N=10_D=0.01_Error=100_MotionBlur_No.192.dat]

001 0.277 0.051
002 0.007 0.113
003 -0.587 0.693
004 0.492 -0.524
005 -0.207 0.555
006 0.236 -0.758
007 0.136 -0.835
008 -0.076 -0.473
009 1.368 0.193
010 1.277 -0.738
011 -0.962 -0.524
