# Supplementary material for: Maximum likelihood-based estimation of diffusion coefficient is quick and reliable method for analyzing estradiol actions on surface receptor movements
Source: Front Neuroinform. 2023 Mar 8;17:1005936. doi: 10.3389/fninf.2023.1005936 (PMC10031098; doi:10.3389/fninf.2023.1005936)
Supplement: Supplementary file 4 [file Data_Sheet_4.ZIP › D0.01_s100/0010/Traj_N=10_D=0.01_Error=100_MotionBlur_No.193.dat]

001 -0.008 -0.020
002 0.441 0.213
003 -0.657 -0.593
004 -0.013 -0.814
005 -0.278 -0.192
006 1.421 0.185
007 0.357 1.031
008 1.065 -1.067
009 0.468 0.854
010 1.071 -0.010
011 0.683 1.181
