# Supplementary material for: Maximum likelihood-based estimation of diffusion coefficient is quick and reliable method for analyzing estradiol actions on surface receptor movements
Source: Front Neuroinform. 2023 Mar 8;17:1005936. doi: 10.3389/fninf.2023.1005936 (PMC10031098; doi:10.3389/fninf.2023.1005936)
Supplement: Supplementary file 4 [file Data_Sheet_4.ZIP › D0.01_s100/0010/Traj_N=10_D=0.01_Error=100_MotionBlur_No.194.dat]

001 0.026 0.139
002 0.348 0.607
003 -0.520 0.363
004 1.003 -0.021
005 0.670 1.140
006 -0.552 0.142
007 1.272 -0.346
008 -0.004 0.360
009 0.081 0.376
010 1.666 0.778
011 1.279 0.880
