# Supplementary material for: Maximum likelihood-based estimation of diffusion coefficient is quick and reliable method for analyzing estradiol actions on surface receptor movements
Source: Front Neuroinform. 2023 Mar 8;17:1005936. doi: 10.3389/fninf.2023.1005936 (PMC10031098; doi:10.3389/fninf.2023.1005936)
Supplement: Supplementary file 4 [file Data_Sheet_4.ZIP › D0.01_s100/0010/Traj_N=10_D=0.01_Error=100_MotionBlur_No.195.dat]

001 -0.038 -0.037
002 0.495 0.312
003 -0.985 -0.165
004 -1.409 -0.206
005 -1.417 -0.448
006 -0.149 -0.396
007 -1.239 0.516
008 -0.938 -0.004
009 -0.585 1.132
010 -1.544 -0.103
011 -0.006 0.562
