# Supplementary material for: Maximum likelihood-based estimation of diffusion coefficient is quick and reliable method for analyzing estradiol actions on surface receptor movements
Source: Front Neuroinform. 2023 Mar 8;17:1005936. doi: 10.3389/fninf.2023.1005936 (PMC10031098; doi:10.3389/fninf.2023.1005936)
Supplement: Supplementary file 4 [file Data_Sheet_4.ZIP › D0.01_s100/0010/Traj_N=10_D=0.01_Error=100_MotionBlur_No.196.dat]

001 -0.106 0.035
002 -0.622 -0.374
003 -1.041 0.334
004 -0.197 0.698
005 -0.058 -0.297
006 0.997 -0.139
007 -0.138 0.591
008 -0.190 0.122
009 -0.755 0.211
010 -0.088 0.791
011 -0.647 -0.152
