# Supplementary material for: Maximum likelihood-based estimation of diffusion coefficient is quick and reliable method for analyzing estradiol actions on surface receptor movements
Source: Front Neuroinform. 2023 Mar 8;17:1005936. doi: 10.3389/fninf.2023.1005936 (PMC10031098; doi:10.3389/fninf.2023.1005936)
Supplement: Supplementary file 4 [file Data_Sheet_4.ZIP › D0.01_s100/0010/Traj_N=10_D=0.01_Error=100_MotionBlur_No.197.dat]

001 -0.037 -0.012
002 0.459 0.040
003 -1.089 0.768
004 -0.976 -0.040
005 -0.804 0.392
006 -0.451 0.900
007 0.215 0.636
008 -1.095 0.484
009 -0.303 0.206
010 -0.016 -0.088
011 -0.144 0.686
