# Supplementary material for: Maximum likelihood-based estimation of diffusion coefficient is quick and reliable method for analyzing estradiol actions on surface receptor movements
Source: Front Neuroinform. 2023 Mar 8;17:1005936. doi: 10.3389/fninf.2023.1005936 (PMC10031098; doi:10.3389/fninf.2023.1005936)
Supplement: Supplementary file 4 [file Data_Sheet_4.ZIP › D0.01_s100/0010/Traj_N=10_D=0.01_Error=100_MotionBlur_No.198.dat]

001 0.118 -0.150
002 0.230 0.160
003 -1.169 -1.815
004 -0.004 0.221
005 0.420 -0.008
006 -1.339 0.578
007 -1.413 0.683
008 0.292 -0.233
009 -0.820 -0.774
010 0.548 -1.908
011 0.342 -1.373
