# Supplementary material for: Maximum likelihood-based estimation of diffusion coefficient is quick and reliable method for analyzing estradiol actions on surface receptor movements
Source: Front Neuroinform. 2023 Mar 8;17:1005936. doi: 10.3389/fninf.2023.1005936 (PMC10031098; doi:10.3389/fninf.2023.1005936)
Supplement: Supplementary file 4 [file Data_Sheet_4.ZIP › D0.01_s100/0010/Traj_N=10_D=0.01_Error=100_MotionBlur_No.199.dat]

001 -0.065 0.066
002 -0.518 0.659
003 -0.151 -0.054
004 0.950 0.197
005 0.105 0.178
006 -0.568 0.757
007 -0.009 -0.498
008 -0.638 -0.000
009 -0.874 -0.659
010 -0.576 -0.472
011 1.374 -0.406
