# Supplementary material for: Maximum likelihood-based estimation of diffusion coefficient is quick and reliable method for analyzing estradiol actions on surface receptor movements
Source: Front Neuroinform. 2023 Mar 8;17:1005936. doi: 10.3389/fninf.2023.1005936 (PMC10031098; doi:10.3389/fninf.2023.1005936)
Supplement: Supplementary file 5 [file Data_Sheet_5.ZIP]

Archive with 7,008 entries (7,000 files):
- D0.1_s100/
- D0.1_s100/0010/
- D0.1_s100/0010/Traj_N=10_D=0.1_Error=100_MotionBlur_No.000.dat
- D0.1_s100/0010/Traj_N=10_D=0.1_Error=100_MotionBlur_No.001.dat
- D0.1_s100/0010/Traj_N=10_D=0.1_Error=100_MotionBlur_No.002.dat
- D0.1_s100/0010/Traj_N=10_D=0.1_Error=100_MotionBlur_No.003.dat
- D0.1_s100/0010/Traj_N=10_D=0.1_Error=100_MotionBlur_No.004.dat
- D0.1_s100/0010/Traj_N=10_D=0.1_Error=100_MotionBlur_No.005.dat
- D0.1_s100/0010/Traj_N=10_D=0.1_Error=100_MotionBlur_No.006.dat
- D0.1_s100/0010/Traj_N=10_D=0.1_Error=100_MotionBlur_No.007.dat
- D0.1_s100/0010/Traj_N=10_D=0.1_Error=100_MotionBlur_No.008.dat
- D0.1_s100/0010/Traj_N=10_D=0.1_Error=100_MotionBlur_No.009.dat
- D0.1_s100/0010/Traj_N=10_D=0.1_Error=100_MotionBlur_No.010.dat
- D0.1_s100/0010/Traj_N=10_D=0.1_Error=100_MotionBlur_No.011.dat
- D0.1_s100/0010/Traj_N=10_D=0.1_Error=100_MotionBlur_No.012.dat
- D0.1_s100/0010/Traj_N=10_D=0.1_Error=100_MotionBlur_No.013.dat
- D0.1_s100/0010/Traj_N=10_D=0.1_Error=100_MotionBlur_No.014.dat
- D0.1_s100/0010/Traj_N=10_D=0.1_Error=100_MotionBlur_No.015.dat
- D0.1_s100/0010/Traj_N=10_D=0.1_Error=100_MotionBlur_No.016.dat
- D0.1_s100/0010/Traj_N=10_D=0.1_Error=100_MotionBlur_No.017.dat
- D0.1_s100/0010/Traj_N=10_D=0.1_Error=100_MotionBlur_No.018.dat
- D0.1_s100/0010/Traj_N=10_D=0.1_Error=100_MotionBlur_No.019.dat
- D0.1_s100/0010/Traj_N=10_D=0.1_Error=100_MotionBlur_No.020.dat
- D0.1_s100/0010/Traj_N=10_D=0.1_Error=100_MotionBlur_No.021.dat
- D0.1_s100/0010/Traj_N=10_D=0.1_Error=100_MotionBlur_No.022.dat
- D0.1_s100/0010/Traj_N=10_D=0.1_Error=100_MotionBlur_No.023.dat
- D0.1_s100/0010/Traj_N=10_D=0.1_Error=100_MotionBlur_No.024.dat
- D0.1_s100/0010/Traj_N=10_D=0.1_Error=100_MotionBlur_No.025.dat
- D0.1_s100/0010/Traj_N=10_D=0.1_Error=100_MotionBlur_No.026.dat
- D0.1_s100/0010/Traj_N=10_D=0.1_Error=100_MotionBlur_No.027.dat
- D0.1_s100/0010/Traj_N=10_D=0.1_Error=100_MotionBlur_No.028.dat
- D0.1_s100/0010/Traj_N=10_D=0.1_Error=100_MotionBlur_No.029.dat
- D0.1_s100/0010/Traj_N=10_D=0.1_Error=100_MotionBlur_No.030.dat
- D0.1_s100/0010/Traj_N=10_D=0.1_Error=100_MotionBlur_No.031.dat
- D0.1_s100/0010/Traj_N=10_D=0.1_Error=100_MotionBlur_No.032.dat
- D0.1_s100/0010/Traj_N=10_D=0.1_Error=100_MotionBlur_No.033.dat
- D0.1_s100/0010/Traj_N=10_D=0.1_Error=100_MotionBlur_No.034.dat
- D0.1_s100/0010/Traj_N=10_D=0.1_Error=100_MotionBlur_No.035.dat
- D0.1_s100/0010/Traj_N=10_D=0.1_Error=100_MotionBlur_No.036.dat
- D0.1_s100/0010/Traj_N=10_D=0.1_Error=100_MotionBlur_No.037.dat
- D0.1_s100/0010/Traj_N=10_D=0.1_Error=100_MotionBlur_No.038.dat
- D0.1_s100/0010/Traj_N=10_D=0.1_Error=100_MotionBlur_No.039.dat
- D0.1_s100/0010/Traj_N=10_D=0.1_Error=100_MotionBlur_No.040.dat
- D0.1_s100/0010/Traj_N=10_D=0.1_Error=100_MotionBlur_No.041.dat
- D0.1_s100/0010/Traj_N=10_D=0.1_Error=100_MotionBlur_No.042.dat
- D0.1_s100/0010/Traj_N=10_D=0.1_Error=100_MotionBlur_No.043.dat
- D0.1_s100/0010/Traj_N=10_D=0.1_Error=100_MotionBlur_No.044.dat
- D0.1_s100/0010/Traj_N=10_D=0.1_Error=100_MotionBlur_No.045.dat
- D0.1_s100/0010/Traj_N=10_D=0.1_Error=100_MotionBlur_No.046.dat
- D0.1_s100/0010/Traj_N=10_D=0.1_Error=100_MotionBlur_No.047.dat
- D0.1_s100/0010/Traj_N=10_D=0.1_Error=100_MotionBlur_No.048.dat
- D0.1_s100/0010/Traj_N=10_D=0.1_Error=100_MotionBlur_No.049.dat
- D0.1_s100/0010/Traj_N=10_D=0.1_Error=100_MotionBlur_No.050.dat
- D0.1_s100/0010/Traj_N=10_D=0.1_Error=100_MotionBlur_No.051.dat
- D0.1_s100/0010/Traj_N=10_D=0.1_Error=100_MotionBlur_No.052.dat
- D0.1_s100/0010/Traj_N=10_D=0.1_Error=100_MotionBlur_No.053.dat
- D0.1_s100/0010/Traj_N=10_D=0.1_Error=100_MotionBlur_No.054.dat
- D0.1_s100/0010/Traj_N=10_D=0.1_Error=100_MotionBlur_No.055.dat
- D0.1_s100/0010/Traj_N=10_D=0.1_Error=100_MotionBlur_No.056.dat
- D0.1_s100/0010/Traj_N=10_D=0.1_Error=100_MotionBlur_No.057.dat
- D0.1_s100/0010/Traj_N=10_D=0.1_Error=100_MotionBlur_No.058.dat
- D0.1_s100/0010/Traj_N=10_D=0.1_Error=100_MotionBlur_No.059.dat
- D0.1_s100/0010/Traj_N=10_D=0.1_Error=100_MotionBlur_No.060.dat
- D0.1_s100/0010/Traj_N=10_D=0.1_Error=100_MotionBlur_No.061.dat
- D0.1_s100/0010/Traj_N=10_D=0.1_Error=100_MotionBlur_No.062.dat
- D0.1_s100/0010/Traj_N=10_D=0.1_Error=100_MotionBlur_No.063.dat
- D0.1_s100/0010/Traj_N=10_D=0.1_Error=100_MotionBlur_No.064.dat
- D0.1_s100/0010/Traj_N=10_D=0.1_Error=100_MotionBlur_No.065.dat
- D0.1_s100/0010/Traj_N=10_D=0.1_Error=100_MotionBlur_No.066.dat
- D0.1_s100/0010/Traj_N=10_D=0.1_Error=100_MotionBlur_No.067.dat
- D0.1_s100/0010/Traj_N=10_D=0.1_Error=100_MotionBlur_No.068.dat
- D0.1_s100/0010/Traj_N=10_D=0.1_Error=100_MotionBlur_No.069.dat
- D0.1_s100/0010/Traj_N=10_D=0.1_Error=100_MotionBlur_No.070.dat
- D0.1_s100/0010/Traj_N=10_D=0.1_Error=100_MotionBlur_No.071.dat
- D0.1_s100/0010/Traj_N=10_D=0.1_Error=100_MotionBlur_No.072.dat
- D0.1_s100/0010/Traj_N=10_D=0.1_Error=100_MotionBlur_No.073.dat
- D0.1_s100/0010/Traj_N=10_D=0.1_Error=100_MotionBlur_No.074.dat
- D0.1_s100/0010/Traj_N=10_D=0.1_Error=100_MotionBlur_No.075.dat
- D0.1_s100/0010/Traj_N=10_D=0.1_Error=100_MotionBlur_No.076.dat
- D0.1_s100/0010/Traj_N=10_D=0.1_Error=100_MotionBlur_No.077.dat
- D0.1_s100/0010/Traj_N=10_D=0.1_Error=100_MotionBlur_No.078.dat
- D0.1_s100/0010/Traj_N=10_D=0.1_Error=100_MotionBlur_No.079.dat
- D0.1_s100/0010/Traj_N=10_D=0.1_Error=100_MotionBlur_No.080.dat
- D0.1_s100/0010/Traj_N=10_D=0.1_Error=100_MotionBlur_No.081.dat
- D0.1_s100/0010/Traj_N=10_D=0.1_Error=100_MotionBlur_No.082.dat
- D0.1_s100/0010/Traj_N=10_D=0.1_Error=100_MotionBlur_No.083.dat
- D0.1_s100/0010/Traj_N=10_D=0.1_Error=100_MotionBlur_No.084.dat
- D0.1_s100/0010/Traj_N=10_D=0.1_Error=100_MotionBlur_No.085.dat
- D0.1_s100/0010/Traj_N=10_D=0.1_Error=100_MotionBlur_No.086.dat
- D0.1_s100/0010/Traj_N=10_D=0.1_Error=100_MotionBlur_No.087.dat
- D0.1_s100/0010/Traj_N=10_D=0.1_Error=100_MotionBlur_No.088.dat
- D0.1_s100/0010/Traj_N=10_D=0.1_Error=100_MotionBlur_No.089.dat
- D0.1_s100/0010/Traj_N=10_D=0.1_Error=100_MotionBlur_No.090.dat
- D0.1_s100/0010/Traj_N=10_D=0.1_Error=100_MotionBlur_No.091.dat
- D0.1_s100/0010/Traj_N=10_D=0.1_Error=100_MotionBlur_No.092.dat
- D0.1_s100/0010/Traj_N=10_D=0.1_Error=100_MotionBlur_No.093.dat
- D0.1_s100/0010/Traj_N=10_D=0.1_Error=100_MotionBlur_No.094.dat
- D0.1_s100/0010/Traj_N=10_D=0.1_Error=100_MotionBlur_No.095.dat
- D0.1_s100/0010/Traj_N=10_D=0.1_Error=100_MotionBlur_No.096.dat
- D0.1_s100/0010/Traj_N=10_D=0.1_Error=100_MotionBlur_No.097.dat
- D0.1_s100/0010/Traj_N=10_D=0.1_Error=100_MotionBlur_No.098.dat
- D0.1_s100/0010/Traj_N=10_D=0.1_Error=100_MotionBlur_No.099.dat
- D0.1_s100/0010/Traj_N=10_D=0.1_Error=100_MotionBlur_No.100.dat
- D0.1_s100/0010/Traj_N=10_D=0.1_Error=100_MotionBlur_No.101.dat
- D0.1_s100/0010/Traj_N=10_D=0.1_Error=100_MotionBlur_No.102.dat
- D0.1_s100/0010/Traj_N=10_D=0.1_Error=100_MotionBlur_No.103.dat
- D0.1_s100/0010/Traj_N=10_D=0.1_Error=100_MotionBlur_No.104.dat
- D0.1_s100/0010/Traj_N=10_D=0.1_Error=100_MotionBlur_No.105.dat
- D0.1_s100/0010/Traj_N=10_D=0.1_Error=100_MotionBlur_No.106.dat
- D0.1_s100/0010/Traj_N=10_D=0.1_Error=100_MotionBlur_No.107.dat
- D0.1_s100/0010/Traj_N=10_D=0.1_Error=100_MotionBlur_No.108.dat
- D0.1_s100/0010/Traj_N=10_D=0.1_Error=100_MotionBlur_No.109.dat
- D0.1_s100/0010/Traj_N=10_D=0.1_Error=100_MotionBlur_No.110.dat
- D0.1_s100/0010/Traj_N=10_D=0.1_Error=100_MotionBlur_No.111.dat
- D0.1_s100/0010/Traj_N=10_D=0.1_Error=100_MotionBlur_No.112.dat
- D0.1_s100/0010/Traj_N=10_D=0.1_Error=100_MotionBlur_No.113.dat
- D0.1_s100/0010/Traj_N=10_D=0.1_Error=100_MotionBlur_No.114.dat
- D0.1_s100/0010/Traj_N=10_D=0.1_Error=100_MotionBlur_No.115.dat
- D0.1_s100/0010/Traj_N=10_D=0.1_Error=100_MotionBlur_No.116.dat
- D0.1_s100/0010/Traj_N=10_D=0.1_Error=100_MotionBlur_No.117.dat
- D0.1_s100/0010/Traj_N=10_D=0.1_Error=100_MotionBlur_No.118.dat
- D0.1_s100/0010/Traj_N=10_D=0.1_Error=100_MotionBlur_No.119.dat
- D0.1_s100/0010/Traj_N=10_D=0.1_Error=100_MotionBlur_No.120.dat
- D0.1_s100/0010/Traj_N=10_D=0.1_Error=100_MotionBlur_No.121.dat
- D0.1_s100/0010/Traj_N=10_D=0.1_Error=100_MotionBlur_No.122.dat
- D0.1_s100/0010/Traj_N=10_D=0.1_Error=100_MotionBlur_No.123.dat
- D0.1_s100/0010/Traj_N=10_D=0.1_Error=100_MotionBlur_No.124.dat
- D0.1_s100/0010/Traj_N=10_D=0.1_Error=100_MotionBlur_No.125.dat
- D0.1_s100/0010/Traj_N=10_D=0.1_Error=100_MotionBlur_No.126.dat
- D0.1_s100/0010/Traj_N=10_D=0.1_Error=100_MotionBlur_No.127.dat
- D0.1_s100/0010/Traj_N=10_D=0.1_Error=100_MotionBlur_No.128.dat
- D0.1_s100/0010/Traj_N=10_D=0.1_Error=100_MotionBlur_No.129.dat
- D0.1_s100/0010/Traj_N=10_D=0.1_Error=100_MotionBlur_No.130.dat
- D0.1_s100/0010/Traj_N=10_D=0.1_Error=100_MotionBlur_No.131.dat
- D0.1_s100/0010/Traj_N=10_D=0.1_Error=100_MotionBlur_No.132.dat
- D0.1_s100/0010/Traj_N=10_D=0.1_Error=100_MotionBlur_No.133.dat
- D0.1_s100/0010/Traj_N=10_D=0.1_Error=100_MotionBlur_No.134.dat
- D0.1_s100/0010/Traj_N=10_D=0.1_Error=100_MotionBlur_No.135.dat
- D0.1_s100/0010/Traj_N=10_D=0.1_Error=100_MotionBlur_No.136.dat
- D0.1_s100/0010/Traj_N=10_D=0.1_Error=100_MotionBlur_No.137.dat
- D0.1_s100/0010/Traj_N=10_D=0.1_Error=100_MotionBlur_No.138.dat
- D0.1_s100/0010/Traj_N=10_D=0.1_Error=100_MotionBlur_No.139.dat
- D0.1_s100/0010/Traj_N=10_D=0.1_Error=100_MotionBlur_No.140.dat
- D0.1_s100/0010/Traj_N=10_D=0.1_Error=100_MotionBlur_No.141.dat
- D0.1_s100/0010/Traj_N=10_D=0.1_Error=100_MotionBlur_No.142.dat
- D0.1_s100/0010/Traj_N=10_D=0.1_Error=100_MotionBlur_No.143.dat
- D0.1_s100/0010/Traj_N=10_D=0.1_Error=100_MotionBlur_No.144.dat
- D0.1_s100/0010/Traj_N=10_D=0.1_Error=100_MotionBlur_No.145.dat
- D0.1_s100/0010/Traj_N=10_D=0.1_Error=100_MotionBlur_No.146.dat
- D0.1_s100/0010/Traj_N=10_D=0.1_Error=100_MotionBlur_No.147.dat
- D0.1_s100/0010/Traj_N=10_D=0.1_Error=100_MotionBlur_No.148.dat
- D0.1_s100/0010/Traj_N=10_D=0.1_Error=100_MotionBlur_No.149.dat
- D0.1_s100/0010/Traj_N=10_D=0.1_Error=100_MotionBlur_No.150.dat
- D0.1_s100/0010/Traj_N=10_D=0.1_Error=100_MotionBlur_No.151.dat
- D0.1_s100/0010/Traj_N=10_D=0.1_Error=100_MotionBlur_No.152.dat
- D0.1_s100/0010/Traj_N=10_D=0.1_Error=100_MotionBlur_No.153.dat
- D0.1_s100/0010/Traj_N=10_D=0.1_Error=100_MotionBlur_No.154.dat
- D0.1_s100/0010/Traj_N=10_D=0.1_Error=100_MotionBlur_No.155.dat
- D0.1_s100/0010/Traj_N=10_D=0.1_Error=100_MotionBlur_No.156.dat
- D0.1_s100/0010/Traj_N=10_D=0.1_Error=100_MotionBlur_No.157.dat
- D0.1_s100/0010/Traj_N=10_D=0.1_Error=100_MotionBlur_No.158.dat
- D0.1_s100/0010/Traj_N=10_D=0.1_Error=100_MotionBlur_No.159.dat
- D0.1_s100/0010/Traj_N=10_D=0.1_Error=100_MotionBlur_No.160.dat
- D0.1_s100/0010/Traj_N=10_D=0.1_Error=100_MotionBlur_No.161.dat
- D0.1_s100/0010/Traj_N=10_D=0.1_Error=100_MotionBlur_No.162.dat
- D0.1_s100/0010/Traj_N=10_D=0.1_Error=100_MotionBlur_No.163.dat
- D0.1_s100/0010/Traj_N=10_D=0.1_Error=100_MotionBlur_No.164.dat
- D0.1_s100/0010/Traj_N=10_D=0.1_Error=100_MotionBlur_No.165.dat
- D0.1_s100/0010/Traj_N=10_D=0.1_Error=100_MotionBlur_No.166.dat
- D0.1_s100/0010/Traj_N=10_D=0.1_Error=100_MotionBlur_No.167.dat
- D0.1_s100/0010/Traj_N=10_D=0.1_Error=100_MotionBlur_No.168.dat
- D0.1_s100/0010/Traj_N=10_D=0.1_Error=100_MotionBlur_No.169.dat
- D0.1_s100/0010/Traj_N=10_D=0.1_Error=100_MotionBlur_No.170.dat
- D0.1_s100/0010/Traj_N=10_D=0.1_Error=100_MotionBlur_No.171.dat
- D0.1_s100/0010/Traj_N=10_D=0.1_Error=100_MotionBlur_No.172.dat
- D0.1_s100/0010/Traj_N=10_D=0.1_Error=100_MotionBlur_No.173.dat
- D0.1_s100/0010/Traj_N=10_D=0.1_Error=100_MotionBlur_No.174.dat
- D0.1_s100/0010/Traj_N=10_D=0.1_Error=100_MotionBlur_No.175.dat
- D0.1_s100/0010/Traj_N=10_D=0.1_Error=100_MotionBlur_No.176.dat
- D0.1_s100/0010/Traj_N=10_D=0.1_Error=100_MotionBlur_No.177.dat
- D0.1_s100/0010/Traj_N=10_D=0.1_Error=100_MotionBlur_No.178.dat
- D0.1_s100/0010/Traj_N=10_D=0.1_Error=100_MotionBlur_No.179.dat
- D0.1_s100/0010/Traj_N=10_D=0.1_Error=100_MotionBlur_No.180.dat
- D0.1_s100/0010/Traj_N=10_D=0.1_Error=100_MotionBlur_No.181.dat
- D0.1_s100/0010/Traj_N=10_D=0.1_Error=100_MotionBlur_No.182.dat
- D0.1_s100/0010/Traj_N=10_D=0.1_Error=100_MotionBlur_No.183.dat
- D0.1_s100/0010/Traj_N=10_D=0.1_Error=100_MotionBlur_No.184.dat
- D0.1_s100/0010/Traj_N=10_D=0.1_Error=100_MotionBlur_No.185.dat
- D0.1_s100/0010/Traj_N=10_D=0.1_Error=100_MotionBlur_No.186.dat
- D0.1_s100/0010/Traj_N=10_D=0.1_Error=100_MotionBlur_No.187.dat
- D0.1_s100/0010/Traj_N=10_D=0.1_Error=100_MotionBlur_No.188.dat
- D0.1_s100/0010/Traj_N=10_D=0.1_Error=100_MotionBlur_No.189.dat
- D0.1_s100/0010/Traj_N=10_D=0.1_Error=100_MotionBlur_No.190.dat
- D0.1_s100/0010/Traj_N=10_D=0.1_Error=100_MotionBlur_No.191.dat
- D0.1_s100/0010/Traj_N=10_D=0.1_Error=100_MotionBlur_No.192.dat
- D0.1_s100/0010/Traj_N=10_D=0.1_Error=100_MotionBlur_No.193.dat
- D0.1_s100/0010/Traj_N=10_D=0.1_Error=100_MotionBlur_No.194.dat
- D0.1_s100/0010/Traj_N=10_D=0.1_Error=100_MotionBlur_No.195.dat
- D0.1_s100/0010/Traj_N=10_D=0.1_Error=100_MotionBlur_No.196.dat
- D0.1_s100/0010/Traj_N=10_D=0.1_Error=100_MotionBlur_No.197.dat
- D0.1_s100/0010/Traj_N=10_D=0.1_Error=100_MotionBlur_No.198.dat
- D0.1_s100/0010/Traj_N=10_D=0.1_Error=100_MotionBlur_No.199.dat
- D0.1_s100/0010/Traj_N=10_D=0.1_Error=100_MotionBlur_No.200.dat
- D0.1_s100/0010/Traj_N=10_D=0.1_Error=100_MotionBlur_No.201.dat
- D0.1_s100/0010/Traj_N=10_D=0.1_Error=100_MotionBlur_No.202.dat
- D0.1_s100/0010/Traj_N=10_D=0.1_Error=100_MotionBlur_No.203.dat
- D0.1_s100/0010/Traj_N=10_D=0.1_Error=100_MotionBlur_No.204.dat
- D0.1_s100/0010/Traj_N=10_D=0.1_Error=100_MotionBlur_No.205.dat
- D0.1_s100/0010/Traj_N=10_D=0.1_Error=100_MotionBlur_No.206.dat
- D0.1_s100/0010/Traj_N=10_D=0.1_Error=100_MotionBlur_No.207.dat
- D0.1_s100/0010/Traj_N=10_D=0.1_Error=100_MotionBlur_No.208.dat
- D0.1_s100/0010/Traj_N=10_D=0.1_Error=100_MotionBlur_No.209.dat
- D0.1_s100/0010/Traj_N=10_D=0.1_Error=100_MotionBlur_No.210.dat
- D0.1_s100/0010/Traj_N=10_D=0.1_Error=100_MotionBlur_No.211.dat
- D0.1_s100/0010/Traj_N=10_D=0.1_Error=100_MotionBlur_No.212.dat
- D0.1_s100/0010/Traj_N=10_D=0.1_Error=100_MotionBlur_No.213.dat
- D0.1_s100/0010/Traj_N=10_D=0.1_Error=100_MotionBlur_No.214.dat
- D0.1_s100/0010/Traj_N=10_D=0.1_Error=100_MotionBlur_No.215.dat
- D0.1_s100/0010/Traj_N=10_D=0.1_Error=100_MotionBlur_No.216.dat
- D0.1_s100/0010/Traj_N=10_D=0.1_Error=100_MotionBlur_No.217.dat
- D0.1_s100/0010/Traj_N=10_D=0.1_Error=100_MotionBlur_No.218.dat
- D0.1_s100/0010/Traj_N=10_D=0.1_Error=100_MotionBlur_No.219.dat
- D0.1_s100/0010/Traj_N=10_D=0.1_Error=100_MotionBlur_No.220.dat
- D0.1_s100/0010/Traj_N=10_D=0.1_Error=100_MotionBlur_No.221.dat
- D0.1_s100/0010/Traj_N=10_D=0.1_Error=100_MotionBlur_No.222.dat
- D0.1_s100/0010/Traj_N=10_D=0.1_Error=100_MotionBlur_No.223.dat
- D0.1_s100/0010/Traj_N=10_D=0.1_Error=100_MotionBlur_No.224.dat
- D0.1_s100/0010/Traj_N=10_D=0.1_Error=100_MotionBlur_No.225.dat
- D0.1_s100/0010/Traj_N=10_D=0.1_Error=100_MotionBlur_No.226.dat
- D0.1_s100/0010/Traj_N=10_D=0.1_Error=100_MotionBlur_No.227.dat
- D0.1_s100/0010/Traj_N=10_D=0.1_Error=100_MotionBlur_No.228.dat
- D0.1_s100/0010/Traj_N=10_D=0.1_Error=100_MotionBlur_No.229.dat
- D0.1_s100/0010/Traj_N=10_D=0.1_Error=100_MotionBlur_No.230.dat
- D0.1_s100/0010/Traj_N=10_D=0.1_Error=100_MotionBlur_No.231.dat
- D0.1_s100/0010/Traj_N=10_D=0.1_Error=100_MotionBlur_No.232.dat
- D0.1_s100/0010/Traj_N=10_D=0.1_Error=100_MotionBlur_No.233.dat
- D0.1_s100/0010/Traj_N=10_D=0.1_Error=100_MotionBlur_No.234.dat
- D0.1_s100/0010/Traj_N=10_D=0.1_Error=100_MotionBlur_No.235.dat
- D0.1_s100/0010/Traj_N=10_D=0.1_Error=100_MotionBlur_No.236.dat
- D0.1_s100/0010/Traj_N=10_D=0.1_Error=100_MotionBlur_No.237.dat
- D0.1_s100/0010/Traj_N=10_D=0.1_Error=100_MotionBlur_No.238.dat
- D0.1_s100/0010/Traj_N=10_D=0.1_Error=100_MotionBlur_No.239.dat
- D0.1_s100/0010/Traj_N=10_D=0.1_Error=100_MotionBlur_No.240.dat
- D0.1_s100/0010/Traj_N=10_D=0.1_Error=100_MotionBlur_No.241.dat
- D0.1_s100/0010/Traj_N=10_D=0.1_Error=100_MotionBlur_No.242.dat
- D0.1_s100/0010/Traj_N=10_D=0.1_Error=100_MotionBlur_No.243.dat
- D0.1_s100/0010/Traj_N=10_D=0.1_Error=100_MotionBlur_No.244.dat
- D0.1_s100/0010/Traj_N=10_D=0.1_Error=100_MotionBlur_No.245.dat
- D0.1_s100/0010/Traj_N=10_D=0.1_Error=100_MotionBlur_No.246.dat
- D0.1_s100/0010/Traj_N=10_D=0.1_Error=100_MotionBlur_No.247.dat
- D0.1_s100/0010/Traj_N=10_D=0.1_Error=100_MotionBlur_No.248.dat
- D0.1_s100/0010/Traj_N=10_D=0.1_Error=100_MotionBlur_No.249.dat
- D0.1_s100/0010/Traj_N=10_D=0.1_Error=100_MotionBlur_No.250.dat
- D0.1_s100/0010/Traj_N=10_D=0.1_Error=100_MotionBlur_No.251.dat
- D0.1_s100/0010/Traj_N=10_D=0.1_Error=100_MotionBlur_No.252.dat
- D0.1_s100/0010/Traj_N=10_D=0.1_Error=100_MotionBlur_No.253.dat
- D0.1_s100/0010/Traj_N=10_D=0.1_Error=100_MotionBlur_No.254.dat
- D0.1_s100/0010/Traj_N=10_D=0.1_Error=100_MotionBlur_No.255.dat
- D0.1_s100/0010/Traj_N=10_D=0.1_Error=100_MotionBlur_No.256.dat
- D0.1_s100/0010/Traj_N=10_D=0.1_Error=100_MotionBlur_No.257.dat
- D0.1_s100/0010/Traj_N=10_D=0.1_Error=100_MotionBlur_No.258.dat
- D0.1_s100/0010/Traj_N=10_D=0.1_Error=100_MotionBlur_No.259.dat
- D0.1_s100/0010/Traj_N=10_D=0.1_Error=100_MotionBlur_No.260.dat
- D0.1_s100/0010/Traj_N=10_D=0.1_Error=100_MotionBlur_No.261.dat
- D0.1_s100/0010/Traj_N=10_D=0.1_Error=100_MotionBlur_No.262.dat
- D0.1_s100/0010/Traj_N=10_D=0.1_Error=100_MotionBlur_No.263.dat
- D0.1_s100/0010/Traj_N=10_D=0.1_Error=100_MotionBlur_No.264.dat
- D0.1_s100/0010/Traj_N=10_D=0.1_Error=100_MotionBlur_No.265.dat
- D0.1_s100/0010/Traj_N=10_D=0.1_Error=100_MotionBlur_No.266.dat
- D0.1_s100/0010/Traj_N=10_D=0.1_Error=100_MotionBlur_No.267.dat
- D0.1_s100/0010/Traj_N=10_D=0.1_Error=100_MotionBlur_No.268.dat
- D0.1_s100/0010/Traj_N=10_D=0.1_Error=100_MotionBlur_No.269.dat
- D0.1_s100/0010/Traj_N=10_D=0.1_Error=100_MotionBlur_No.270.dat
- D0.1_s100/0010/Traj_N=10_D=0.1_Error=100_MotionBlur_No.271.dat
- D0.1_s100/0010/Traj_N=10_D=0.1_Error=100_MotionBlur_No.272.dat
- D0.1_s100/0010/Traj_N=10_D=0.1_Error=100_MotionBlur_No.273.dat
- D0.1_s100/0010/Traj_N=10_D=0.1_Error=100_MotionBlur_No.274.dat
- D0.1_s100/0010/Traj_N=10_D=0.1_Error=100_MotionBlur_No.275.dat
- D0.1_s100/0010/Traj_N=10_D=0.1_Error=100_MotionBlur_No.276.dat
- D0.1_s100/0010/Traj_N=10_D=0.1_Error=100_MotionBlur_No.277.dat
- D0.1_s100/0010/Traj_N=10_D=0.1_Error=100_MotionBlur_No.278.dat
- D0.1_s100/0010/Traj_N=10_D=0.1_Error=100_MotionBlur_No.279.dat
- D0.1_s100/0010/Traj_N=10_D=0.1_Error=100_MotionBlur_No.280.dat
- D0.1_s100/0010/Traj_N=10_D=0.1_Error=100_MotionBlur_No.281.dat
- D0.1_s100/0010/Traj_N=10_D=0.1_Error=100_MotionBlur_No.282.dat
- D0.1_s100/0010/Traj_N=10_D=0.1_Error=100_MotionBlur_No.283.dat
- D0.1_s100/0010/Traj_N=10_D=0.1_Error=100_MotionBlur_No.284.dat
- D0.1_s100/0010/Traj_N=10_D=0.1_Error=100_MotionBlur_No.285.dat
- D0.1_s100/0010/Traj_N=10_D=0.1_Error=100_MotionBlur_No.286.dat
- D0.1_s100/0010/Traj_N=10_D=0.1_Error=100_MotionBlur_No.287.dat
- D0.1_s100/0010/Traj_N=10_D=0.1_Error=100_MotionBlur_No.288.dat
- D0.1_s100/0010/Traj_N=10_D=0.1_Error=100_MotionBlur_No.289.dat
- D0.1_s100/0010/Traj_N=10_D=0.1_Error=100_MotionBlur_No.290.dat
- D0.1_s100/0010/Traj_N=10_D=0.1_Error=100_MotionBlur_No.291.dat
- D0.1_s100/0010/Traj_N=10_D=0.1_Error=100_MotionBlur_No.292.dat
- D0.1_s100/0010/Traj_N=10_D=0.1_Error=100_MotionBlur_No.293.dat
- D0.1_s100/0010/Traj_N=10_D=0.1_Error=100_MotionBlur_No.294.dat
- D0.1_s100/0010/Traj_N=10_D=0.1_Error=100_MotionBlur_No.295.dat
- D0.1_s100/0010/Traj_N=10_D=0.1_Error=100_MotionBlur_No.296.dat
- D0.1_s100/0010/Traj_N=10_D=0.1_Error=100_MotionBlur_No.297.dat
[truncated: 6,708 more entries]
