# Supplementary material for: Maximum likelihood-based estimation of diffusion coefficient is quick and reliable method for analyzing estradiol actions on surface receptor movements
Source: Front Neuroinform. 2023 Mar 8;17:1005936. doi: 10.3389/fninf.2023.1005936 (PMC10031098; doi:10.3389/fninf.2023.1005936)
Supplement: Supplementary file 5 [file Data_Sheet_5.ZIP › D0.1_s100/0010/Traj_N=10_D=0.1_Error=100_MotionBlur_No.000.dat]

001 -0.793 -0.165
002 -1.319 -0.223
003 -1.949 0.082
004 -0.754 0.204
005 -0.373 0.455
006 -2.207 -0.629
007 -1.425 0.676
008 -1.240 1.614
009 -0.934 1.168
010 -1.378 0.214
011 -1.500 0.616
