# Supplementary material for: Maximum likelihood-based estimation of diffusion coefficient is quick and reliable method for analyzing estradiol actions on surface receptor movements
Source: Front Neuroinform. 2023 Mar 8;17:1005936. doi: 10.3389/fninf.2023.1005936 (PMC10031098; doi:10.3389/fninf.2023.1005936)
Supplement: Supplementary file 5 [file Data_Sheet_5.ZIP › D0.1_s100/0010/Traj_N=10_D=0.1_Error=100_MotionBlur_No.001.dat]

001 -0.253 0.543
002 -0.681 0.768
003 -1.407 1.071
004 -2.488 0.657
005 -1.336 0.421
006 -0.077 2.444
007 0.450 2.559
008 1.136 2.784
009 -0.083 2.906
010 1.322 1.435
011 2.123 0.773
