# Supplementary material for: Maximum likelihood-based estimation of diffusion coefficient is quick and reliable method for analyzing estradiol actions on surface receptor movements
Source: Front Neuroinform. 2023 Mar 8;17:1005936. doi: 10.3389/fninf.2023.1005936 (PMC10031098; doi:10.3389/fninf.2023.1005936)
Supplement: Supplementary file 5 [file Data_Sheet_5.ZIP › D0.1_s100/0010/Traj_N=10_D=0.1_Error=100_MotionBlur_No.002.dat]

001 -0.197 -0.016
002 -1.902 0.192
003 -0.807 0.747
004 -1.595 -0.906
005 -0.519 -0.032
006 -1.604 0.381
007 -0.346 -0.009
008 1.191 1.116
009 -0.180 1.006
010 -1.155 1.410
011 -2.153 1.470
