# Supplementary material for: Maximum likelihood-based estimation of diffusion coefficient is quick and reliable method for analyzing estradiol actions on surface receptor movements
Source: Front Neuroinform. 2023 Mar 8;17:1005936. doi: 10.3389/fninf.2023.1005936 (PMC10031098; doi:10.3389/fninf.2023.1005936)
Supplement: Supplementary file 5 [file Data_Sheet_5.ZIP › D0.1_s100/0010/Traj_N=10_D=0.1_Error=100_MotionBlur_No.003.dat]

001 0.170 0.084
002 0.227 -0.711
003 0.281 -0.233
004 -0.567 0.736
005 -1.470 0.730
006 -1.650 0.780
007 -2.513 1.215
008 -2.943 0.091
009 -1.411 0.273
010 -1.843 0.366
011 -3.553 0.291
