# Supplementary material for: Maximum likelihood-based estimation of diffusion coefficient is quick and reliable method for analyzing estradiol actions on surface receptor movements
Source: Front Neuroinform. 2023 Mar 8;17:1005936. doi: 10.3389/fninf.2023.1005936 (PMC10031098; doi:10.3389/fninf.2023.1005936)
Supplement: Supplementary file 5 [file Data_Sheet_5.ZIP › D0.1_s100/0010/Traj_N=10_D=0.1_Error=100_MotionBlur_No.004.dat]

001 0.287 0.210
002 -0.036 0.411
003 0.141 0.330
004 0.250 0.412
005 1.377 1.053
006 -0.330 0.803
007 0.768 -0.090
008 -0.057 2.560
009 0.361 0.250
010 0.861 0.050
011 -1.470 -0.022
