# Supplementary material for: Maximum likelihood-based estimation of diffusion coefficient is quick and reliable method for analyzing estradiol actions on surface receptor movements
Source: Front Neuroinform. 2023 Mar 8;17:1005936. doi: 10.3389/fninf.2023.1005936 (PMC10031098; doi:10.3389/fninf.2023.1005936)
Supplement: Supplementary file 5 [file Data_Sheet_5.ZIP › D0.1_s100/0010/Traj_N=10_D=0.1_Error=100_MotionBlur_No.005.dat]

001 0.213 0.823
002 0.923 1.158
003 0.756 1.736
004 0.037 2.775
005 -0.502 1.595
006 1.996 2.044
007 1.371 2.573
008 1.847 1.105
009 0.695 1.620
010 0.550 2.158
011 -0.044 3.366
