# Supplementary material for: Maximum likelihood-based estimation of diffusion coefficient is quick and reliable method for analyzing estradiol actions on surface receptor movements
Source: Front Neuroinform. 2023 Mar 8;17:1005936. doi: 10.3389/fninf.2023.1005936 (PMC10031098; doi:10.3389/fninf.2023.1005936)
Supplement: Supplementary file 5 [file Data_Sheet_5.ZIP › D0.1_s100/0010/Traj_N=10_D=0.1_Error=100_MotionBlur_No.006.dat]

001 0.195 0.297
002 -0.341 -0.439
003 -0.724 0.021
004 0.369 0.533
005 -1.521 1.435
006 -0.759 -0.975
007 -1.751 -0.583
008 -1.721 -0.524
009 -2.976 -0.411
010 -1.281 1.041
011 -2.570 0.218
