# Supplementary material for: Maximum likelihood-based estimation of diffusion coefficient is quick and reliable method for analyzing estradiol actions on surface receptor movements
Source: Front Neuroinform. 2023 Mar 8;17:1005936. doi: 10.3389/fninf.2023.1005936 (PMC10031098; doi:10.3389/fninf.2023.1005936)
Supplement: Supplementary file 5 [file Data_Sheet_5.ZIP › D0.1_s100/0010/Traj_N=10_D=0.1_Error=100_MotionBlur_No.007.dat]

001 -0.219 0.007
002 -0.022 -1.443
003 0.110 -0.666
004 -0.863 -0.441
005 -2.148 -0.890
006 -2.166 -2.180
007 -1.602 0.541
008 -3.150 0.791
009 -2.457 0.780
010 -0.776 1.264
011 -0.657 0.765
