# Supplementary material for: Maximum likelihood-based estimation of diffusion coefficient is quick and reliable method for analyzing estradiol actions on surface receptor movements
Source: Front Neuroinform. 2023 Mar 8;17:1005936. doi: 10.3389/fninf.2023.1005936 (PMC10031098; doi:10.3389/fninf.2023.1005936)
Supplement: Supplementary file 5 [file Data_Sheet_5.ZIP › D0.1_s100/0010/Traj_N=10_D=0.1_Error=100_MotionBlur_No.008.dat]

001 -0.227 -0.086
002 -0.345 -0.400
003 -0.763 0.743
004 -0.178 0.764
005 -0.847 0.678
006 -0.158 0.479
007 2.121 0.194
008 0.984 1.484
009 1.913 1.399
010 1.562 0.511
011 2.157 2.137
