# Supplementary material for: Maximum likelihood-based estimation of diffusion coefficient is quick and reliable method for analyzing estradiol actions on surface receptor movements
Source: Front Neuroinform. 2023 Mar 8;17:1005936. doi: 10.3389/fninf.2023.1005936 (PMC10031098; doi:10.3389/fninf.2023.1005936)
Supplement: Supplementary file 5 [file Data_Sheet_5.ZIP › D0.1_s100/0010/Traj_N=10_D=0.1_Error=100_MotionBlur_No.009.dat]

001 0.408 0.028
002 3.342 1.620
003 0.058 1.366
004 2.212 1.289
005 1.737 2.538
006 2.253 2.018
007 2.042 2.076
008 2.061 2.363
009 3.351 1.693
010 2.882 0.601
011 2.373 0.967
