# Supplementary material for: Maximum likelihood-based estimation of diffusion coefficient is quick and reliable method for analyzing estradiol actions on surface receptor movements
Source: Front Neuroinform. 2023 Mar 8;17:1005936. doi: 10.3389/fninf.2023.1005936 (PMC10031098; doi:10.3389/fninf.2023.1005936)
Supplement: Supplementary file 5 [file Data_Sheet_5.ZIP › D0.1_s100/0010/Traj_N=10_D=0.1_Error=100_MotionBlur_No.010.dat]

001 0.203 -0.072
002 -0.100 -0.140
003 0.173 2.868
004 0.971 3.506
005 -0.217 2.244
006 0.153 2.028
007 -1.164 2.446
008 -2.209 2.859
009 -1.119 3.575
010 -1.197 3.897
011 -1.656 3.624
