# Supplementary material for: Maximum likelihood-based estimation of diffusion coefficient is quick and reliable method for analyzing estradiol actions on surface receptor movements
Source: Front Neuroinform. 2023 Mar 8;17:1005936. doi: 10.3389/fninf.2023.1005936 (PMC10031098; doi:10.3389/fninf.2023.1005936)
Supplement: Supplementary file 5 [file Data_Sheet_5.ZIP › D0.1_s100/0010/Traj_N=10_D=0.1_Error=100_MotionBlur_No.011.dat]

001 0.338 -0.327
002 0.714 0.253
003 2.019 -0.306
004 2.034 0.197
005 1.746 -0.613
006 1.850 -0.822
007 2.992 -1.268
008 3.093 -0.337
009 1.605 0.038
010 1.819 0.413
011 3.209 0.638
