# Supplementary material for: Maximum likelihood-based estimation of diffusion coefficient is quick and reliable method for analyzing estradiol actions on surface receptor movements
Source: Front Neuroinform. 2023 Mar 8;17:1005936. doi: 10.3389/fninf.2023.1005936 (PMC10031098; doi:10.3389/fninf.2023.1005936)
Supplement: Supplementary file 5 [file Data_Sheet_5.ZIP › D0.1_s100/0010/Traj_N=10_D=0.1_Error=100_MotionBlur_No.012.dat]

001 -0.112 -0.102
002 -1.199 1.573
003 -0.921 -0.146
004 -3.152 0.357
005 -2.484 -0.298
006 -1.807 0.182
007 0.219 1.130
008 -0.026 0.356
009 -0.572 0.499
010 1.294 1.467
011 2.389 1.795
