# Supplementary material for: Maximum likelihood-based estimation of diffusion coefficient is quick and reliable method for analyzing estradiol actions on surface receptor movements
Source: Front Neuroinform. 2023 Mar 8;17:1005936. doi: 10.3389/fninf.2023.1005936 (PMC10031098; doi:10.3389/fninf.2023.1005936)
Supplement: Supplementary file 5 [file Data_Sheet_5.ZIP › D0.1_s100/0010/Traj_N=10_D=0.1_Error=100_MotionBlur_No.013.dat]

001 0.783 0.102
002 1.749 -0.424
003 2.319 0.192
004 2.237 -0.772
005 2.920 0.654
006 0.700 1.415
007 1.956 1.974
008 2.245 1.965
009 3.478 0.772
010 2.325 -1.197
011 1.433 0.092
