# Supplementary material for: Maximum likelihood-based estimation of diffusion coefficient is quick and reliable method for analyzing estradiol actions on surface receptor movements
Source: Front Neuroinform. 2023 Mar 8;17:1005936. doi: 10.3389/fninf.2023.1005936 (PMC10031098; doi:10.3389/fninf.2023.1005936)
Supplement: Supplementary file 5 [file Data_Sheet_5.ZIP › D0.1_s100/0010/Traj_N=10_D=0.1_Error=100_MotionBlur_No.014.dat]

001 0.030 -0.703
002 0.235 -1.314
003 1.398 -2.506
004 1.458 -2.332
005 1.325 -1.409
006 1.821 -2.811
007 1.805 -2.130
008 0.443 -4.448
009 1.734 -3.793
010 1.822 -2.370
011 2.067 -1.023
