# Supplementary material for: Maximum likelihood-based estimation of diffusion coefficient is quick and reliable method for analyzing estradiol actions on surface receptor movements
Source: Front Neuroinform. 2023 Mar 8;17:1005936. doi: 10.3389/fninf.2023.1005936 (PMC10031098; doi:10.3389/fninf.2023.1005936)
Supplement: Supplementary file 5 [file Data_Sheet_5.ZIP › D0.1_s100/0010/Traj_N=10_D=0.1_Error=100_MotionBlur_No.015.dat]

001 0.390 0.204
002 0.458 0.096
003 1.483 -0.331
004 0.998 -0.806
005 -0.058 0.301
006 0.269 -0.183
007 -0.293 1.165
008 -0.434 0.785
009 -1.214 0.405
010 -0.430 -0.303
011 0.693 -0.262
