# Supplementary material for: Maximum likelihood-based estimation of diffusion coefficient is quick and reliable method for analyzing estradiol actions on surface receptor movements
Source: Front Neuroinform. 2023 Mar 8;17:1005936. doi: 10.3389/fninf.2023.1005936 (PMC10031098; doi:10.3389/fninf.2023.1005936)
Supplement: Supplementary file 5 [file Data_Sheet_5.ZIP › D0.1_s100/0010/Traj_N=10_D=0.1_Error=100_MotionBlur_No.016.dat]

001 0.155 -0.161
002 0.566 0.241
003 0.710 -1.022
004 0.213 -0.236
005 -0.354 -0.030
006 -0.696 -0.651
007 1.060 -1.953
008 -0.216 -0.433
009 -1.337 -0.582
010 -1.236 0.313
011 0.224 0.086
