# Supplementary material for: Maximum likelihood-based estimation of diffusion coefficient is quick and reliable method for analyzing estradiol actions on surface receptor movements
Source: Front Neuroinform. 2023 Mar 8;17:1005936. doi: 10.3389/fninf.2023.1005936 (PMC10031098; doi:10.3389/fninf.2023.1005936)
Supplement: Supplementary file 5 [file Data_Sheet_5.ZIP › D0.1_s100/0010/Traj_N=10_D=0.1_Error=100_MotionBlur_No.017.dat]

001 -0.144 0.366
002 0.518 -1.044
003 -0.506 0.043
004 -0.224 -0.483
005 0.564 0.369
006 1.064 1.210
007 1.128 0.295
008 0.355 -1.057
009 -0.810 -1.753
010 -0.183 -1.206
011 -0.378 0.336
