# Supplementary material for: Maximum likelihood-based estimation of diffusion coefficient is quick and reliable method for analyzing estradiol actions on surface receptor movements
Source: Front Neuroinform. 2023 Mar 8;17:1005936. doi: 10.3389/fninf.2023.1005936 (PMC10031098; doi:10.3389/fninf.2023.1005936)
Supplement: Supplementary file 5 [file Data_Sheet_5.ZIP › D0.1_s100/0010/Traj_N=10_D=0.1_Error=100_MotionBlur_No.018.dat]

001 -0.218 0.013
002 0.446 0.791
003 -0.812 0.675
004 -0.208 2.372
005 0.235 1.138
006 -2.615 1.356
007 -0.879 2.447
008 0.486 1.131
009 -0.426 2.007
010 -0.459 1.326
011 -0.037 1.647
