# Supplementary material for: Maximum likelihood-based estimation of diffusion coefficient is quick and reliable method for analyzing estradiol actions on surface receptor movements
Source: Front Neuroinform. 2023 Mar 8;17:1005936. doi: 10.3389/fninf.2023.1005936 (PMC10031098; doi:10.3389/fninf.2023.1005936)
Supplement: Supplementary file 5 [file Data_Sheet_5.ZIP › D0.1_s100/0010/Traj_N=10_D=0.1_Error=100_MotionBlur_No.019.dat]

001 0.348 -0.030
002 -0.785 -0.126
003 -0.358 -1.345
004 -0.518 0.984
005 0.353 -0.769
006 0.157 0.042
007 0.745 -0.491
008 0.089 -0.645
009 0.498 1.348
010 -0.222 1.474
011 -0.682 1.017
