# Supplementary material for: Maximum likelihood-based estimation of diffusion coefficient is quick and reliable method for analyzing estradiol actions on surface receptor movements
Source: Front Neuroinform. 2023 Mar 8;17:1005936. doi: 10.3389/fninf.2023.1005936 (PMC10031098; doi:10.3389/fninf.2023.1005936)
Supplement: Supplementary file 5 [file Data_Sheet_5.ZIP › D0.1_s100/0010/Traj_N=10_D=0.1_Error=100_MotionBlur_No.020.dat]

001 -0.195 0.124
002 -1.490 -0.152
003 -0.648 -0.673
004 -1.521 -1.298
005 -1.949 -0.938
006 -1.595 0.266
007 -2.413 -1.942
008 -1.134 -0.840
009 -0.491 -1.730
010 -1.154 -3.021
011 -1.587 -3.079
