# Supplementary material for: Maximum likelihood-based estimation of diffusion coefficient is quick and reliable method for analyzing estradiol actions on surface receptor movements
Source: Front Neuroinform. 2023 Mar 8;17:1005936. doi: 10.3389/fninf.2023.1005936 (PMC10031098; doi:10.3389/fninf.2023.1005936)
Supplement: Supplementary file 5 [file Data_Sheet_5.ZIP › D0.1_s100/0010/Traj_N=10_D=0.1_Error=100_MotionBlur_No.021.dat]

001 0.067 -0.007
002 -0.261 1.169
003 0.048 -0.083
004 -0.014 0.102
005 -0.870 -0.304
006 -0.299 0.521
007 -1.064 -1.996
008 0.505 -0.473
009 -0.388 -0.159
010 -0.790 0.414
011 0.708 1.013
