# Supplementary material for: Maximum likelihood-based estimation of diffusion coefficient is quick and reliable method for analyzing estradiol actions on surface receptor movements
Source: Front Neuroinform. 2023 Mar 8;17:1005936. doi: 10.3389/fninf.2023.1005936 (PMC10031098; doi:10.3389/fninf.2023.1005936)
Supplement: Supplementary file 5 [file Data_Sheet_5.ZIP › D0.1_s100/0010/Traj_N=10_D=0.1_Error=100_MotionBlur_No.022.dat]

001 -0.087 0.119
002 -0.118 0.626
003 0.410 1.182
004 0.947 0.417
005 1.263 0.152
006 1.539 0.152
007 0.753 -1.112
008 1.911 -1.307
009 1.016 1.202
010 2.058 -1.093
011 0.667 -0.460
