# Supplementary material for: Maximum likelihood-based estimation of diffusion coefficient is quick and reliable method for analyzing estradiol actions on surface receptor movements
Source: Front Neuroinform. 2023 Mar 8;17:1005936. doi: 10.3389/fninf.2023.1005936 (PMC10031098; doi:10.3389/fninf.2023.1005936)
Supplement: Supplementary file 5 [file Data_Sheet_5.ZIP › D0.1_s100/0010/Traj_N=10_D=0.1_Error=100_MotionBlur_No.023.dat]

001 0.098 -0.229
002 -0.499 -0.740
003 0.274 -1.715
004 0.948 -1.718
005 0.127 -2.486
006 -0.071 -0.420
007 0.695 -0.247
008 -1.504 0.467
009 -0.119 0.322
010 -1.651 -1.561
011 0.597 0.089
