# Supplementary material for: Maximum likelihood-based estimation of diffusion coefficient is quick and reliable method for analyzing estradiol actions on surface receptor movements
Source: Front Neuroinform. 2023 Mar 8;17:1005936. doi: 10.3389/fninf.2023.1005936 (PMC10031098; doi:10.3389/fninf.2023.1005936)
Supplement: Supplementary file 5 [file Data_Sheet_5.ZIP › D0.1_s100/0010/Traj_N=10_D=0.1_Error=100_MotionBlur_No.024.dat]

001 0.022 -0.207
002 -0.272 -1.295
003 0.124 0.035
004 1.196 0.907
005 1.157 0.878
006 1.295 1.083
007 1.041 1.016
008 -1.378 2.150
009 -0.170 1.951
010 -0.833 1.434
011 -0.411 0.929
