# Supplementary material for: Maximum likelihood-based estimation of diffusion coefficient is quick and reliable method for analyzing estradiol actions on surface receptor movements
Source: Front Neuroinform. 2023 Mar 8;17:1005936. doi: 10.3389/fninf.2023.1005936 (PMC10031098; doi:10.3389/fninf.2023.1005936)
Supplement: Supplementary file 5 [file Data_Sheet_5.ZIP › D0.1_s100/0010/Traj_N=10_D=0.1_Error=100_MotionBlur_No.025.dat]

001 -0.119 0.347
002 0.173 0.387
003 0.367 1.632
004 0.840 1.510
005 0.396 2.109
006 1.344 0.107
007 2.318 -0.155
008 1.311 -0.329
009 0.331 -0.811
010 1.015 -0.764
011 1.382 0.649
