# Supplementary material for: Maximum likelihood-based estimation of diffusion coefficient is quick and reliable method for analyzing estradiol actions on surface receptor movements
Source: Front Neuroinform. 2023 Mar 8;17:1005936. doi: 10.3389/fninf.2023.1005936 (PMC10031098; doi:10.3389/fninf.2023.1005936)
Supplement: Supplementary file 5 [file Data_Sheet_5.ZIP › D0.1_s100/0010/Traj_N=10_D=0.1_Error=100_MotionBlur_No.026.dat]

001 0.229 -0.389
002 0.056 -0.927
003 0.762 -2.041
004 0.204 -2.226
005 -1.820 -1.295
006 -0.931 -1.454
007 -1.078 -0.570
008 -0.982 -1.626
009 -1.173 -1.425
010 -2.297 -1.366
011 -1.376 -1.212
