# Supplementary material for: Maximum likelihood-based estimation of diffusion coefficient is quick and reliable method for analyzing estradiol actions on surface receptor movements
Source: Front Neuroinform. 2023 Mar 8;17:1005936. doi: 10.3389/fninf.2023.1005936 (PMC10031098; doi:10.3389/fninf.2023.1005936)
Supplement: Supplementary file 5 [file Data_Sheet_5.ZIP › D0.1_s100/0010/Traj_N=10_D=0.1_Error=100_MotionBlur_No.027.dat]

001 -0.352 0.097
002 -0.487 -0.547
003 -0.525 0.114
004 0.121 0.781
005 -1.108 0.986
006 -0.455 1.479
007 -1.034 2.041
008 -0.092 1.055
009 -0.613 2.196
010 0.021 0.929
011 0.089 2.203
