# Supplementary material for: Maximum likelihood-based estimation of diffusion coefficient is quick and reliable method for analyzing estradiol actions on surface receptor movements
Source: Front Neuroinform. 2023 Mar 8;17:1005936. doi: 10.3389/fninf.2023.1005936 (PMC10031098; doi:10.3389/fninf.2023.1005936)
Supplement: Supplementary file 5 [file Data_Sheet_5.ZIP › D0.1_s100/0010/Traj_N=10_D=0.1_Error=100_MotionBlur_No.028.dat]

001 0.054 0.768
002 -1.442 -0.099
003 1.263 0.417
004 -0.204 0.355
005 1.265 1.153
006 2.557 2.248
007 1.402 2.409
008 1.754 0.840
009 1.863 0.758
010 2.917 -0.462
011 4.211 -0.363
