# Supplementary material for: Maximum likelihood-based estimation of diffusion coefficient is quick and reliable method for analyzing estradiol actions on surface receptor movements
Source: Front Neuroinform. 2023 Mar 8;17:1005936. doi: 10.3389/fninf.2023.1005936 (PMC10031098; doi:10.3389/fninf.2023.1005936)
Supplement: Supplementary file 5 [file Data_Sheet_5.ZIP › D0.1_s100/0010/Traj_N=10_D=0.1_Error=100_MotionBlur_No.029.dat]

001 0.566 0.376
002 1.659 0.815
003 1.671 0.718
004 2.576 0.590
005 0.527 0.344
006 1.756 0.148
007 2.723 0.860
008 2.864 2.378
009 1.329 1.515
010 1.599 1.416
011 2.456 2.262
