# Supplementary material for: Maximum likelihood-based estimation of diffusion coefficient is quick and reliable method for analyzing estradiol actions on surface receptor movements
Source: Front Neuroinform. 2023 Mar 8;17:1005936. doi: 10.3389/fninf.2023.1005936 (PMC10031098; doi:10.3389/fninf.2023.1005936)
Supplement: Supplementary file 5 [file Data_Sheet_5.ZIP › D0.1_s100/0010/Traj_N=10_D=0.1_Error=100_MotionBlur_No.030.dat]

001 -0.216 -0.398
002 -0.919 0.141
003 -0.557 0.374
004 -0.136 1.437
005 -0.133 1.524
006 -0.856 1.236
007 -0.795 2.489
008 -1.923 1.965
009 -0.044 1.576
010 -0.480 1.722
011 -0.121 2.343
