# Supplementary material for: Maximum likelihood-based estimation of diffusion coefficient is quick and reliable method for analyzing estradiol actions on surface receptor movements
Source: Front Neuroinform. 2023 Mar 8;17:1005936. doi: 10.3389/fninf.2023.1005936 (PMC10031098; doi:10.3389/fninf.2023.1005936)
Supplement: Supplementary file 5 [file Data_Sheet_5.ZIP › D0.1_s100/0010/Traj_N=10_D=0.1_Error=100_MotionBlur_No.031.dat]

001 0.190 -0.092
002 0.791 0.282
003 -0.806 0.979
004 -1.022 -0.785
005 -1.483 -0.225
006 0.353 -0.964
007 -1.323 -1.005
008 -0.492 -2.134
009 -0.491 0.073
010 -0.104 -0.483
011 0.068 -0.999
