# Supplementary material for: Maximum likelihood-based estimation of diffusion coefficient is quick and reliable method for analyzing estradiol actions on surface receptor movements
Source: Front Neuroinform. 2023 Mar 8;17:1005936. doi: 10.3389/fninf.2023.1005936 (PMC10031098; doi:10.3389/fninf.2023.1005936)
Supplement: Supplementary file 5 [file Data_Sheet_5.ZIP › D0.1_s100/0010/Traj_N=10_D=0.1_Error=100_MotionBlur_No.032.dat]

001 -0.330 -0.143
002 0.140 -1.623
003 -0.602 0.907
004 -0.334 -1.085
005 0.469 -0.690
006 0.064 -0.825
007 0.413 -0.294
008 0.875 -1.252
009 1.276 -1.488
010 0.342 -0.651
011 1.012 -2.835
