# Supplementary material for: Maximum likelihood-based estimation of diffusion coefficient is quick and reliable method for analyzing estradiol actions on surface receptor movements
Source: Front Neuroinform. 2023 Mar 8;17:1005936. doi: 10.3389/fninf.2023.1005936 (PMC10031098; doi:10.3389/fninf.2023.1005936)
Supplement: Supplementary file 5 [file Data_Sheet_5.ZIP › D0.1_s100/0010/Traj_N=10_D=0.1_Error=100_MotionBlur_No.033.dat]

001 -0.148 -0.346
002 1.205 0.644
003 -1.073 0.014
004 -1.337 -0.206
005 -0.140 0.942
006 -1.571 1.803
007 -2.132 0.621
008 -1.407 2.384
009 -1.165 2.071
010 -1.596 2.509
011 0.349 3.167
