# Supplementary material for: Maximum likelihood-based estimation of diffusion coefficient is quick and reliable method for analyzing estradiol actions on surface receptor movements
Source: Front Neuroinform. 2023 Mar 8;17:1005936. doi: 10.3389/fninf.2023.1005936 (PMC10031098; doi:10.3389/fninf.2023.1005936)
Supplement: Supplementary file 5 [file Data_Sheet_5.ZIP › D0.1_s100/0010/Traj_N=10_D=0.1_Error=100_MotionBlur_No.034.dat]

001 -0.063 0.298
002 1.457 1.078
003 0.981 0.704
004 0.158 -0.139
005 -0.120 0.180
006 1.235 0.888
007 2.063 0.231
008 -0.607 1.090
009 1.062 0.410
010 0.443 1.805
011 0.725 1.395
