# Supplementary material for: Maximum likelihood-based estimation of diffusion coefficient is quick and reliable method for analyzing estradiol actions on surface receptor movements
Source: Front Neuroinform. 2023 Mar 8;17:1005936. doi: 10.3389/fninf.2023.1005936 (PMC10031098; doi:10.3389/fninf.2023.1005936)
Supplement: Supplementary file 5 [file Data_Sheet_5.ZIP › D0.1_s100/0010/Traj_N=10_D=0.1_Error=100_MotionBlur_No.035.dat]

001 0.130 -0.385
002 1.103 -0.640
003 -0.867 -1.540
004 -0.434 0.400
005 -0.139 -0.824
006 0.442 -1.987
007 -0.123 -0.528
008 0.631 -1.158
009 -1.712 -2.649
010 -1.339 -3.383
011 0.294 -3.888
