# Supplementary material for: Maximum likelihood-based estimation of diffusion coefficient is quick and reliable method for analyzing estradiol actions on surface receptor movements
Source: Front Neuroinform. 2023 Mar 8;17:1005936. doi: 10.3389/fninf.2023.1005936 (PMC10031098; doi:10.3389/fninf.2023.1005936)
Supplement: Supplementary file 5 [file Data_Sheet_5.ZIP › D0.1_s100/0010/Traj_N=10_D=0.1_Error=100_MotionBlur_No.036.dat]

001 0.587 0.111
002 0.690 0.197
003 0.548 -0.956
004 0.671 -0.114
005 0.343 0.376
006 1.996 -1.913
007 1.671 -1.476
008 0.793 -1.877
009 1.228 -2.618
010 1.332 -3.938
011 1.759 -2.754
