# Supplementary material for: Maximum likelihood-based estimation of diffusion coefficient is quick and reliable method for analyzing estradiol actions on surface receptor movements
Source: Front Neuroinform. 2023 Mar 8;17:1005936. doi: 10.3389/fninf.2023.1005936 (PMC10031098; doi:10.3389/fninf.2023.1005936)
Supplement: Supplementary file 5 [file Data_Sheet_5.ZIP › D0.1_s100/0010/Traj_N=10_D=0.1_Error=100_MotionBlur_No.037.dat]

001 -0.017 -0.104
002 -1.706 -0.313
003 1.033 0.723
004 1.357 1.396
005 1.402 -1.073
006 1.143 -0.324
007 0.934 -0.130
008 1.291 0.772
009 0.879 0.426
010 0.439 0.837
011 1.216 0.736
