# Supplementary material for: Maximum likelihood-based estimation of diffusion coefficient is quick and reliable method for analyzing estradiol actions on surface receptor movements
Source: Front Neuroinform. 2023 Mar 8;17:1005936. doi: 10.3389/fninf.2023.1005936 (PMC10031098; doi:10.3389/fninf.2023.1005936)
Supplement: Supplementary file 5 [file Data_Sheet_5.ZIP › D0.1_s100/0010/Traj_N=10_D=0.1_Error=100_MotionBlur_No.038.dat]

001 0.276 0.016
002 -0.428 -0.079
003 0.609 0.761
004 2.617 1.082
005 1.195 2.146
006 0.144 2.244
007 -0.516 1.885
008 -0.082 1.147
009 0.614 2.473
010 0.877 2.318
011 0.365 2.460
