# Supplementary material for: Maximum likelihood-based estimation of diffusion coefficient is quick and reliable method for analyzing estradiol actions on surface receptor movements
Source: Front Neuroinform. 2023 Mar 8;17:1005936. doi: 10.3389/fninf.2023.1005936 (PMC10031098; doi:10.3389/fninf.2023.1005936)
Supplement: Supplementary file 5 [file Data_Sheet_5.ZIP › D0.1_s100/0010/Traj_N=10_D=0.1_Error=100_MotionBlur_No.039.dat]

001 -0.075 0.160
002 -1.160 -0.528
003 -0.076 -1.046
004 -0.432 -0.155
005 1.016 0.079
006 1.216 0.433
007 2.256 0.963
008 1.900 -0.346
009 2.352 0.445
010 1.677 0.200
011 2.205 -1.033
