# Supplementary material for: Maximum likelihood-based estimation of diffusion coefficient is quick and reliable method for analyzing estradiol actions on surface receptor movements
Source: Front Neuroinform. 2023 Mar 8;17:1005936. doi: 10.3389/fninf.2023.1005936 (PMC10031098; doi:10.3389/fninf.2023.1005936)
Supplement: Supplementary file 5 [file Data_Sheet_5.ZIP › D0.1_s100/0010/Traj_N=10_D=0.1_Error=100_MotionBlur_No.040.dat]

001 0.579 -0.125
002 1.187 0.381
003 -0.084 0.919
004 0.493 0.618
005 1.077 0.883
006 1.720 0.339
007 0.013 2.099
008 1.122 2.252
009 0.817 1.710
010 2.057 1.423
011 1.429 0.924
