# Supplementary material for: Maximum likelihood-based estimation of diffusion coefficient is quick and reliable method for analyzing estradiol actions on surface receptor movements
Source: Front Neuroinform. 2023 Mar 8;17:1005936. doi: 10.3389/fninf.2023.1005936 (PMC10031098; doi:10.3389/fninf.2023.1005936)
Supplement: Supplementary file 5 [file Data_Sheet_5.ZIP › D0.1_s100/0010/Traj_N=10_D=0.1_Error=100_MotionBlur_No.041.dat]

001 -0.580 0.162
002 -0.153 0.120
003 -0.542 0.044
004 -2.647 -0.032
005 -0.099 -0.410
006 -2.970 -0.455
007 -0.896 -0.056
008 -1.649 -0.630
009 -1.897 -1.418
010 -2.246 0.247
011 -1.659 0.626
