# Supplementary material for: Maximum likelihood-based estimation of diffusion coefficient is quick and reliable method for analyzing estradiol actions on surface receptor movements
Source: Front Neuroinform. 2023 Mar 8;17:1005936. doi: 10.3389/fninf.2023.1005936 (PMC10031098; doi:10.3389/fninf.2023.1005936)
Supplement: Supplementary file 5 [file Data_Sheet_5.ZIP › D0.1_s100/0010/Traj_N=10_D=0.1_Error=100_MotionBlur_No.042.dat]

001 0.129 0.405
002 0.975 0.227
003 -0.011 -0.344
004 0.965 -1.057
005 1.300 0.750
006 1.563 1.207
007 1.017 -0.066
008 2.326 0.721
009 2.819 -1.154
010 3.606 -0.145
011 2.157 0.433
