# Supplementary material for: Maximum likelihood-based estimation of diffusion coefficient is quick and reliable method for analyzing estradiol actions on surface receptor movements
Source: Front Neuroinform. 2023 Mar 8;17:1005936. doi: 10.3389/fninf.2023.1005936 (PMC10031098; doi:10.3389/fninf.2023.1005936)
Supplement: Supplementary file 5 [file Data_Sheet_5.ZIP › D0.1_s100/0010/Traj_N=10_D=0.1_Error=100_MotionBlur_No.043.dat]

001 -0.344 0.093
002 -0.354 0.337
003 -1.295 -0.084
004 -0.118 -0.588
005 -1.474 0.040
006 -1.461 -0.230
007 -2.446 0.689
008 -1.931 -0.106
009 -1.916 -0.834
010 -1.164 -0.674
011 -0.960 1.941
