# Supplementary material for: Maximum likelihood-based estimation of diffusion coefficient is quick and reliable method for analyzing estradiol actions on surface receptor movements
Source: Front Neuroinform. 2023 Mar 8;17:1005936. doi: 10.3389/fninf.2023.1005936 (PMC10031098; doi:10.3389/fninf.2023.1005936)
Supplement: Supplementary file 5 [file Data_Sheet_5.ZIP › D0.1_s100/0010/Traj_N=10_D=0.1_Error=100_MotionBlur_No.044.dat]

001 0.106 0.065
002 0.005 0.140
003 -1.389 0.636
004 -1.500 1.209
005 -0.869 1.574
006 0.129 1.926
007 -0.335 2.246
008 1.457 1.169
009 0.912 2.392
010 0.051 2.820
011 0.942 3.584
