# Supplementary material for: Maximum likelihood-based estimation of diffusion coefficient is quick and reliable method for analyzing estradiol actions on surface receptor movements
Source: Front Neuroinform. 2023 Mar 8;17:1005936. doi: 10.3389/fninf.2023.1005936 (PMC10031098; doi:10.3389/fninf.2023.1005936)
Supplement: Supplementary file 5 [file Data_Sheet_5.ZIP › D0.1_s100/0010/Traj_N=10_D=0.1_Error=100_MotionBlur_No.045.dat]

001 -0.267 -0.269
002 0.589 -1.677
003 0.802 -0.884
004 -1.135 0.792
005 0.234 -0.351
006 0.202 -1.508
007 -0.431 -0.085
008 -0.450 -0.825
009 -1.207 -1.431
010 -1.262 -1.550
011 -1.052 -1.680
