# Supplementary material for: Maximum likelihood-based estimation of diffusion coefficient is quick and reliable method for analyzing estradiol actions on surface receptor movements
Source: Front Neuroinform. 2023 Mar 8;17:1005936. doi: 10.3389/fninf.2023.1005936 (PMC10031098; doi:10.3389/fninf.2023.1005936)
Supplement: Supplementary file 5 [file Data_Sheet_5.ZIP › D0.1_s100/0010/Traj_N=10_D=0.1_Error=100_MotionBlur_No.046.dat]

001 0.235 0.319
002 0.818 -0.356
003 -0.881 0.069
004 -1.101 0.642
005 0.883 0.646
006 -0.220 0.495
007 -0.052 0.006
008 1.120 2.075
009 -0.317 1.782
010 -1.306 1.495
011 -2.132 -0.605
