# Supplementary material for: Maximum likelihood-based estimation of diffusion coefficient is quick and reliable method for analyzing estradiol actions on surface receptor movements
Source: Front Neuroinform. 2023 Mar 8;17:1005936. doi: 10.3389/fninf.2023.1005936 (PMC10031098; doi:10.3389/fninf.2023.1005936)
Supplement: Supplementary file 5 [file Data_Sheet_5.ZIP › D0.1_s100/0010/Traj_N=10_D=0.1_Error=100_MotionBlur_No.047.dat]

001 0.229 -0.115
002 -0.722 -0.274
003 0.234 -0.460
004 1.504 -0.337
005 1.754 -0.266
006 0.767 -1.148
007 1.544 -2.334
008 0.190 -2.372
009 2.356 -0.122
010 3.199 0.239
011 1.664 -0.094
