# Supplementary material for: Maximum likelihood-based estimation of diffusion coefficient is quick and reliable method for analyzing estradiol actions on surface receptor movements
Source: Front Neuroinform. 2023 Mar 8;17:1005936. doi: 10.3389/fninf.2023.1005936 (PMC10031098; doi:10.3389/fninf.2023.1005936)
Supplement: Supplementary file 5 [file Data_Sheet_5.ZIP › D0.1_s100/0010/Traj_N=10_D=0.1_Error=100_MotionBlur_No.048.dat]

001 0.161 -0.162
002 -0.515 0.127
003 -0.618 -0.178
004 -3.206 0.257
005 -1.930 -0.504
006 -1.027 -1.433
007 -0.095 0.867
008 0.242 -0.163
009 -0.791 -0.164
010 -1.438 -0.783
011 -0.885 -1.004
