# Supplementary material for: Maximum likelihood-based estimation of diffusion coefficient is quick and reliable method for analyzing estradiol actions on surface receptor movements
Source: Front Neuroinform. 2023 Mar 8;17:1005936. doi: 10.3389/fninf.2023.1005936 (PMC10031098; doi:10.3389/fninf.2023.1005936)
Supplement: Supplementary file 5 [file Data_Sheet_5.ZIP › D0.1_s100/0010/Traj_N=10_D=0.1_Error=100_MotionBlur_No.049.dat]

001 0.435 -0.431
002 -0.472 -0.891
003 1.128 -1.729
004 2.073 -0.654
005 1.525 -0.409
006 1.183 -1.794
007 2.537 -1.066
008 2.219 -1.606
009 2.154 -2.295
010 1.939 -1.331
011 1.303 -0.572
