# Supplementary material for: Maximum likelihood-based estimation of diffusion coefficient is quick and reliable method for analyzing estradiol actions on surface receptor movements
Source: Front Neuroinform. 2023 Mar 8;17:1005936. doi: 10.3389/fninf.2023.1005936 (PMC10031098; doi:10.3389/fninf.2023.1005936)
Supplement: Supplementary file 5 [file Data_Sheet_5.ZIP › D0.1_s100/0010/Traj_N=10_D=0.1_Error=100_MotionBlur_No.050.dat]

001 -0.006 -0.165
002 -0.298 -0.045
003 -0.657 -0.103
004 -0.604 0.427
005 -1.530 0.715
006 -1.203 -0.275
007 -2.008 -1.356
008 -1.307 -1.044
009 -1.519 -0.611
010 -1.905 -0.227
011 -0.756 -0.745
