# Supplementary material for: Maximum likelihood-based estimation of diffusion coefficient is quick and reliable method for analyzing estradiol actions on surface receptor movements
Source: Front Neuroinform. 2023 Mar 8;17:1005936. doi: 10.3389/fninf.2023.1005936 (PMC10031098; doi:10.3389/fninf.2023.1005936)
Supplement: Supplementary file 5 [file Data_Sheet_5.ZIP › D0.1_s100/0010/Traj_N=10_D=0.1_Error=100_MotionBlur_No.051.dat]

001 0.098 0.285
002 1.057 0.619
003 0.036 -1.832
004 0.058 0.306
005 1.054 -0.196
006 -0.119 0.330
007 1.317 -0.293
008 0.532 1.192
009 -0.345 0.480
010 -0.037 2.621
011 1.125 1.365
