# Supplementary material for: Maximum likelihood-based estimation of diffusion coefficient is quick and reliable method for analyzing estradiol actions on surface receptor movements
Source: Front Neuroinform. 2023 Mar 8;17:1005936. doi: 10.3389/fninf.2023.1005936 (PMC10031098; doi:10.3389/fninf.2023.1005936)
Supplement: Supplementary file 5 [file Data_Sheet_5.ZIP › D0.1_s100/0010/Traj_N=10_D=0.1_Error=100_MotionBlur_No.052.dat]

001 -0.075 0.092
002 0.061 1.172
003 -0.033 -0.606
004 1.900 -1.203
005 0.506 -0.808
006 0.588 0.921
007 2.381 -1.662
008 0.441 0.070
009 2.448 0.547
010 2.103 -0.219
011 1.516 1.052
