# Supplementary material for: Maximum likelihood-based estimation of diffusion coefficient is quick and reliable method for analyzing estradiol actions on surface receptor movements
Source: Front Neuroinform. 2023 Mar 8;17:1005936. doi: 10.3389/fninf.2023.1005936 (PMC10031098; doi:10.3389/fninf.2023.1005936)
Supplement: Supplementary file 5 [file Data_Sheet_5.ZIP › D0.1_s100/0010/Traj_N=10_D=0.1_Error=100_MotionBlur_No.053.dat]

001 -0.160 0.084
002 0.748 -0.278
003 -0.190 -1.008
004 -0.048 0.228
005 -0.195 0.432
006 0.619 -1.539
007 -1.696 -1.091
008 -1.481 1.149
009 0.570 1.552
010 0.702 1.281
011 0.301 -0.216
