# Supplementary material for: Maximum likelihood-based estimation of diffusion coefficient is quick and reliable method for analyzing estradiol actions on surface receptor movements
Source: Front Neuroinform. 2023 Mar 8;17:1005936. doi: 10.3389/fninf.2023.1005936 (PMC10031098; doi:10.3389/fninf.2023.1005936)
Supplement: Supplementary file 5 [file Data_Sheet_5.ZIP › D0.1_s100/0010/Traj_N=10_D=0.1_Error=100_MotionBlur_No.054.dat]

001 -0.042 -0.200
002 1.134 -0.335
003 0.709 -1.097
004 0.005 -0.630
005 -0.373 -0.714
006 -1.383 -0.627
007 -0.876 0.085
008 -1.730 -1.283
009 -1.172 0.437
010 0.400 -0.810
011 -0.469 -1.302
