# Supplementary material for: Maximum likelihood-based estimation of diffusion coefficient is quick and reliable method for analyzing estradiol actions on surface receptor movements
Source: Front Neuroinform. 2023 Mar 8;17:1005936. doi: 10.3389/fninf.2023.1005936 (PMC10031098; doi:10.3389/fninf.2023.1005936)
Supplement: Supplementary file 5 [file Data_Sheet_5.ZIP › D0.1_s100/0010/Traj_N=10_D=0.1_Error=100_MotionBlur_No.055.dat]

001 0.046 0.473
002 -0.333 0.266
003 -0.169 0.042
004 1.736 -0.637
005 0.910 0.397
006 1.680 -0.639
007 1.239 -0.187
008 1.119 -1.305
009 1.293 -0.953
010 0.830 -0.671
011 2.017 -1.455
