# Supplementary material for: Maximum likelihood-based estimation of diffusion coefficient is quick and reliable method for analyzing estradiol actions on surface receptor movements
Source: Front Neuroinform. 2023 Mar 8;17:1005936. doi: 10.3389/fninf.2023.1005936 (PMC10031098; doi:10.3389/fninf.2023.1005936)
Supplement: Supplementary file 5 [file Data_Sheet_5.ZIP › D0.1_s100/0010/Traj_N=10_D=0.1_Error=100_MotionBlur_No.056.dat]

001 -0.272 -0.254
002 -0.581 -0.120
003 -1.112 -0.100
004 0.017 -1.139
005 0.812 -0.114
006 -1.148 -0.682
007 -2.269 -0.547
008 -1.670 -0.166
009 0.093 -0.963
010 -1.013 0.392
011 -0.801 -0.119
