# Supplementary material for: Maximum likelihood-based estimation of diffusion coefficient is quick and reliable method for analyzing estradiol actions on surface receptor movements
Source: Front Neuroinform. 2023 Mar 8;17:1005936. doi: 10.3389/fninf.2023.1005936 (PMC10031098; doi:10.3389/fninf.2023.1005936)
Supplement: Supplementary file 5 [file Data_Sheet_5.ZIP › D0.1_s100/0010/Traj_N=10_D=0.1_Error=100_MotionBlur_No.057.dat]

001 -0.048 0.110
002 0.360 0.413
003 -0.407 1.139
004 0.134 2.426
005 -0.741 0.016
006 -0.420 1.752
007 -1.740 2.547
008 -2.406 2.560
009 -1.626 2.077
010 -0.867 3.009
011 -1.204 2.108
