# Supplementary material for: Maximum likelihood-based estimation of diffusion coefficient is quick and reliable method for analyzing estradiol actions on surface receptor movements
Source: Front Neuroinform. 2023 Mar 8;17:1005936. doi: 10.3389/fninf.2023.1005936 (PMC10031098; doi:10.3389/fninf.2023.1005936)
Supplement: Supplementary file 5 [file Data_Sheet_5.ZIP › D0.1_s100/0010/Traj_N=10_D=0.1_Error=100_MotionBlur_No.058.dat]

001 0.352 0.141
002 0.191 0.785
003 -0.067 0.066
004 0.256 0.188
005 0.416 0.219
006 -0.227 0.530
007 0.289 1.173
008 0.622 2.545
009 2.247 3.340
010 2.134 1.903
011 0.407 2.810
