# Supplementary material for: Maximum likelihood-based estimation of diffusion coefficient is quick and reliable method for analyzing estradiol actions on surface receptor movements
Source: Front Neuroinform. 2023 Mar 8;17:1005936. doi: 10.3389/fninf.2023.1005936 (PMC10031098; doi:10.3389/fninf.2023.1005936)
Supplement: Supplementary file 5 [file Data_Sheet_5.ZIP › D0.1_s100/0010/Traj_N=10_D=0.1_Error=100_MotionBlur_No.059.dat]

001 0.310 -0.263
002 0.816 0.125
003 2.307 1.685
004 0.998 -0.314
005 0.608 1.053
006 0.283 1.176
007 1.324 0.609
008 2.047 -0.806
009 2.426 0.409
010 2.701 -0.476
011 4.336 -0.140
