# Supplementary material for: Maximum likelihood-based estimation of diffusion coefficient is quick and reliable method for analyzing estradiol actions on surface receptor movements
Source: Front Neuroinform. 2023 Mar 8;17:1005936. doi: 10.3389/fninf.2023.1005936 (PMC10031098; doi:10.3389/fninf.2023.1005936)
Supplement: Supplementary file 5 [file Data_Sheet_5.ZIP › D0.1_s100/0010/Traj_N=10_D=0.1_Error=100_MotionBlur_No.060.dat]

001 0.641 0.047
002 1.399 -0.291
003 1.434 -0.794
004 1.641 -0.167
005 2.910 -0.588
006 1.993 -0.574
007 2.537 -2.108
008 2.818 -0.649
009 3.346 -1.967
010 3.970 -2.992
011 3.700 -2.025
