# Supplementary material for: Maximum likelihood-based estimation of diffusion coefficient is quick and reliable method for analyzing estradiol actions on surface receptor movements
Source: Front Neuroinform. 2023 Mar 8;17:1005936. doi: 10.3389/fninf.2023.1005936 (PMC10031098; doi:10.3389/fninf.2023.1005936)
Supplement: Supplementary file 5 [file Data_Sheet_5.ZIP › D0.1_s100/0010/Traj_N=10_D=0.1_Error=100_MotionBlur_No.061.dat]

001 -0.186 -0.006
002 -1.636 -1.278
003 -0.174 -1.803
004 -1.237 -1.269
005 -1.151 -1.815
006 -1.484 -1.617
007 -1.018 -1.930
008 -1.841 -1.629
009 -1.845 -1.430
010 -0.334 -2.257
011 -0.322 -0.465
