# Supplementary material for: Maximum likelihood-based estimation of diffusion coefficient is quick and reliable method for analyzing estradiol actions on surface receptor movements
Source: Front Neuroinform. 2023 Mar 8;17:1005936. doi: 10.3389/fninf.2023.1005936 (PMC10031098; doi:10.3389/fninf.2023.1005936)
Supplement: Supplementary file 5 [file Data_Sheet_5.ZIP › D0.1_s100/0010/Traj_N=10_D=0.1_Error=100_MotionBlur_No.062.dat]

001 0.407 0.367
002 2.030 -0.099
003 1.660 0.408
004 2.553 -0.144
005 0.905 -1.045
006 2.662 -0.655
007 2.275 -0.768
008 4.061 -0.351
009 3.050 0.525
010 4.267 -0.206
011 3.623 1.111
