# Supplementary material for: Maximum likelihood-based estimation of diffusion coefficient is quick and reliable method for analyzing estradiol actions on surface receptor movements
Source: Front Neuroinform. 2023 Mar 8;17:1005936. doi: 10.3389/fninf.2023.1005936 (PMC10031098; doi:10.3389/fninf.2023.1005936)
Supplement: Supplementary file 5 [file Data_Sheet_5.ZIP › D0.1_s100/0010/Traj_N=10_D=0.1_Error=100_MotionBlur_No.063.dat]

001 -0.029 0.006
002 -0.120 0.599
003 -0.248 0.087
004 0.298 0.049
005 1.652 -0.561
006 2.380 -0.890
007 1.425 0.541
008 2.076 -0.706
009 2.136 -0.583
010 2.778 -0.410
011 3.643 -0.049
