# Supplementary material for: Maximum likelihood-based estimation of diffusion coefficient is quick and reliable method for analyzing estradiol actions on surface receptor movements
Source: Front Neuroinform. 2023 Mar 8;17:1005936. doi: 10.3389/fninf.2023.1005936 (PMC10031098; doi:10.3389/fninf.2023.1005936)
Supplement: Supplementary file 5 [file Data_Sheet_5.ZIP › D0.1_s100/0010/Traj_N=10_D=0.1_Error=100_MotionBlur_No.064.dat]

001 -0.042 -0.432
002 -1.827 -0.272
003 0.483 -1.339
004 -1.731 -0.614
005 -1.834 0.311
006 -0.397 -0.007
007 -0.180 0.282
008 -0.167 0.011
009 1.339 -0.092
010 2.309 -0.038
011 1.624 -0.300
