# Supplementary material for: Maximum likelihood-based estimation of diffusion coefficient is quick and reliable method for analyzing estradiol actions on surface receptor movements
Source: Front Neuroinform. 2023 Mar 8;17:1005936. doi: 10.3389/fninf.2023.1005936 (PMC10031098; doi:10.3389/fninf.2023.1005936)
Supplement: Supplementary file 5 [file Data_Sheet_5.ZIP › D0.1_s100/0010/Traj_N=10_D=0.1_Error=100_MotionBlur_No.065.dat]

001 -0.397 -0.095
002 0.766 -0.127
003 0.147 -0.955
004 0.845 -1.115
005 0.831 -0.281
006 1.467 -1.313
007 1.220 -1.392
008 0.915 -1.060
009 1.024 -1.496
010 1.573 -0.922
011 1.859 -0.483
