# Supplementary material for: Maximum likelihood-based estimation of diffusion coefficient is quick and reliable method for analyzing estradiol actions on surface receptor movements
Source: Front Neuroinform. 2023 Mar 8;17:1005936. doi: 10.3389/fninf.2023.1005936 (PMC10031098; doi:10.3389/fninf.2023.1005936)
Supplement: Supplementary file 5 [file Data_Sheet_5.ZIP › D0.1_s100/0010/Traj_N=10_D=0.1_Error=100_MotionBlur_No.066.dat]

001 0.446 0.047
002 1.839 0.910
003 -0.130 0.958
004 0.718 0.812
005 0.289 2.502
006 0.335 0.246
007 0.289 0.501
008 0.088 2.566
009 -0.074 2.649
010 0.284 2.130
011 -0.740 1.540
