# Supplementary material for: Maximum likelihood-based estimation of diffusion coefficient is quick and reliable method for analyzing estradiol actions on surface receptor movements
Source: Front Neuroinform. 2023 Mar 8;17:1005936. doi: 10.3389/fninf.2023.1005936 (PMC10031098; doi:10.3389/fninf.2023.1005936)
Supplement: Supplementary file 5 [file Data_Sheet_5.ZIP › D0.1_s100/0010/Traj_N=10_D=0.1_Error=100_MotionBlur_No.067.dat]

001 0.104 -0.029
002 0.028 1.720
003 -1.517 1.733
004 -1.771 2.388
005 -1.166 1.741
006 -2.655 2.046
007 -1.408 1.122
008 -2.109 1.201
009 -0.724 0.532
010 -2.289 0.881
011 -1.966 0.345
