# Supplementary material for: Maximum likelihood-based estimation of diffusion coefficient is quick and reliable method for analyzing estradiol actions on surface receptor movements
Source: Front Neuroinform. 2023 Mar 8;17:1005936. doi: 10.3389/fninf.2023.1005936 (PMC10031098; doi:10.3389/fninf.2023.1005936)
Supplement: Supplementary file 5 [file Data_Sheet_5.ZIP › D0.1_s100/0010/Traj_N=10_D=0.1_Error=100_MotionBlur_No.068.dat]

001 0.051 0.319
002 -0.220 1.028
003 0.133 -0.069
004 1.322 0.994
005 1.037 1.191
006 -0.913 -0.049
007 0.205 1.372
008 -0.141 -1.011
009 1.410 -0.383
010 0.137 0.012
011 1.309 -1.143
