# Supplementary material for: Maximum likelihood-based estimation of diffusion coefficient is quick and reliable method for analyzing estradiol actions on surface receptor movements
Source: Front Neuroinform. 2023 Mar 8;17:1005936. doi: 10.3389/fninf.2023.1005936 (PMC10031098; doi:10.3389/fninf.2023.1005936)
Supplement: Supplementary file 5 [file Data_Sheet_5.ZIP › D0.1_s100/0010/Traj_N=10_D=0.1_Error=100_MotionBlur_No.069.dat]

001 -0.015 -0.285
002 -1.712 -0.753
003 -0.822 -0.392
004 -0.278 -0.308
005 -0.526 -2.218
006 0.499 -1.269
007 0.829 -2.068
008 0.142 -0.575
009 1.045 -1.467
010 1.389 -1.092
011 1.150 -1.965
