# Supplementary material for: Maximum likelihood-based estimation of diffusion coefficient is quick and reliable method for analyzing estradiol actions on surface receptor movements
Source: Front Neuroinform. 2023 Mar 8;17:1005936. doi: 10.3389/fninf.2023.1005936 (PMC10031098; doi:10.3389/fninf.2023.1005936)
Supplement: Supplementary file 5 [file Data_Sheet_5.ZIP › D0.1_s100/0010/Traj_N=10_D=0.1_Error=100_MotionBlur_No.070.dat]

001 -0.033 -0.111
002 -1.276 -1.220
003 -0.228 -1.432
004 -1.232 -2.907
005 0.224 -1.813
006 -1.502 -2.242
007 0.041 -0.973
008 -1.368 -1.152
009 -2.040 -1.468
010 -1.541 -1.990
011 -1.712 -1.532
