# Supplementary material for: Maximum likelihood-based estimation of diffusion coefficient is quick and reliable method for analyzing estradiol actions on surface receptor movements
Source: Front Neuroinform. 2023 Mar 8;17:1005936. doi: 10.3389/fninf.2023.1005936 (PMC10031098; doi:10.3389/fninf.2023.1005936)
Supplement: Supplementary file 5 [file Data_Sheet_5.ZIP › D0.1_s100/0010/Traj_N=10_D=0.1_Error=100_MotionBlur_No.071.dat]

001 -0.311 -0.098
002 -1.038 -0.097
003 -0.755 0.114
004 -1.054 -0.494
005 -1.350 1.579
006 -1.492 1.304
007 -1.165 1.408
008 -1.416 0.336
009 -1.461 0.453
010 -1.320 1.152
011 -0.811 1.706
