# Supplementary material for: Maximum likelihood-based estimation of diffusion coefficient is quick and reliable method for analyzing estradiol actions on surface receptor movements
Source: Front Neuroinform. 2023 Mar 8;17:1005936. doi: 10.3389/fninf.2023.1005936 (PMC10031098; doi:10.3389/fninf.2023.1005936)
Supplement: Supplementary file 5 [file Data_Sheet_5.ZIP › D0.1_s100/0010/Traj_N=10_D=0.1_Error=100_MotionBlur_No.072.dat]

001 -0.066 0.475
002 -0.037 0.767
003 0.463 0.956
004 -0.427 0.881
005 -0.503 0.318
006 -0.637 1.148
007 -1.253 1.565
008 -0.301 1.934
009 -0.522 1.135
010 -0.904 1.051
011 -0.551 1.220
