# Supplementary material for: Maximum likelihood-based estimation of diffusion coefficient is quick and reliable method for analyzing estradiol actions on surface receptor movements
Source: Front Neuroinform. 2023 Mar 8;17:1005936. doi: 10.3389/fninf.2023.1005936 (PMC10031098; doi:10.3389/fninf.2023.1005936)
Supplement: Supplementary file 5 [file Data_Sheet_5.ZIP › D0.1_s100/0010/Traj_N=10_D=0.1_Error=100_MotionBlur_No.073.dat]

001 -0.044 0.235
002 -0.110 2.048
003 1.427 2.730
004 0.386 2.265
005 0.817 1.135
006 0.730 2.156
007 1.715 2.031
008 0.598 1.071
009 -0.021 1.519
010 0.242 1.582
011 1.651 0.966
