# Supplementary material for: Maximum likelihood-based estimation of diffusion coefficient is quick and reliable method for analyzing estradiol actions on surface receptor movements
Source: Front Neuroinform. 2023 Mar 8;17:1005936. doi: 10.3389/fninf.2023.1005936 (PMC10031098; doi:10.3389/fninf.2023.1005936)
Supplement: Supplementary file 5 [file Data_Sheet_5.ZIP › D0.1_s100/0010/Traj_N=10_D=0.1_Error=100_MotionBlur_No.074.dat]

001 -0.381 -0.430
002 -1.231 -1.176
003 -1.385 -0.851
004 -1.066 -0.476
005 -1.450 -0.603
006 -2.283 -0.110
007 -1.120 -1.534
008 -2.417 0.351
009 -1.822 0.476
010 -3.316 -0.605
011 -1.699 -1.267
