# Supplementary material for: Maximum likelihood-based estimation of diffusion coefficient is quick and reliable method for analyzing estradiol actions on surface receptor movements
Source: Front Neuroinform. 2023 Mar 8;17:1005936. doi: 10.3389/fninf.2023.1005936 (PMC10031098; doi:10.3389/fninf.2023.1005936)
Supplement: Supplementary file 5 [file Data_Sheet_5.ZIP › D0.1_s100/0010/Traj_N=10_D=0.1_Error=100_MotionBlur_No.075.dat]

001 0.033 0.212
002 0.609 0.798
003 -1.149 0.340
004 -1.590 0.566
005 -1.892 0.488
006 -0.575 1.181
007 -0.216 2.215
008 1.036 0.603
009 0.330 1.494
010 0.804 0.897
011 -0.669 1.255
