# Supplementary material for: Maximum likelihood-based estimation of diffusion coefficient is quick and reliable method for analyzing estradiol actions on surface receptor movements
Source: Front Neuroinform. 2023 Mar 8;17:1005936. doi: 10.3389/fninf.2023.1005936 (PMC10031098; doi:10.3389/fninf.2023.1005936)
Supplement: Supplementary file 5 [file Data_Sheet_5.ZIP › D0.1_s100/0010/Traj_N=10_D=0.1_Error=100_MotionBlur_No.076.dat]

001 -0.004 -0.862
002 0.877 -0.727
003 0.343 -0.603
004 0.939 -0.113
005 0.145 1.234
006 2.004 0.740
007 0.886 0.511
008 1.510 -0.410
009 2.682 0.555
010 1.432 -0.111
011 1.737 0.991
