# Supplementary material for: Maximum likelihood-based estimation of diffusion coefficient is quick and reliable method for analyzing estradiol actions on surface receptor movements
Source: Front Neuroinform. 2023 Mar 8;17:1005936. doi: 10.3389/fninf.2023.1005936 (PMC10031098; doi:10.3389/fninf.2023.1005936)
Supplement: Supplementary file 5 [file Data_Sheet_5.ZIP › D0.1_s100/0010/Traj_N=10_D=0.1_Error=100_MotionBlur_No.077.dat]

001 -0.423 -0.041
002 -1.503 0.343
003 -1.878 -1.333
004 -2.281 -0.022
005 -2.753 -0.933
006 -2.238 -0.622
007 -2.979 0.155
008 -1.466 1.039
009 -3.738 1.590
010 -3.618 1.510
011 -2.756 0.060
