# Supplementary material for: Maximum likelihood-based estimation of diffusion coefficient is quick and reliable method for analyzing estradiol actions on surface receptor movements
Source: Front Neuroinform. 2023 Mar 8;17:1005936. doi: 10.3389/fninf.2023.1005936 (PMC10031098; doi:10.3389/fninf.2023.1005936)
Supplement: Supplementary file 5 [file Data_Sheet_5.ZIP › D0.1_s100/0010/Traj_N=10_D=0.1_Error=100_MotionBlur_No.078.dat]

001 -0.035 0.694
002 -1.024 0.378
003 -0.443 0.795
004 -1.594 1.982
005 -1.111 1.754
006 0.160 1.121
007 1.190 1.948
008 -1.244 0.159
009 -0.431 0.842
010 0.488 -0.399
011 0.387 0.552
