# Supplementary material for: Maximum likelihood-based estimation of diffusion coefficient is quick and reliable method for analyzing estradiol actions on surface receptor movements
Source: Front Neuroinform. 2023 Mar 8;17:1005936. doi: 10.3389/fninf.2023.1005936 (PMC10031098; doi:10.3389/fninf.2023.1005936)
Supplement: Supplementary file 5 [file Data_Sheet_5.ZIP › D0.1_s100/0010/Traj_N=10_D=0.1_Error=100_MotionBlur_No.079.dat]

001 -0.040 0.139
002 -0.081 0.610
003 0.967 -0.028
004 0.768 0.691
005 -0.907 0.658
006 -1.061 1.009
007 -2.251 1.204
008 -2.655 0.341
009 -1.800 -0.057
010 -2.499 -1.054
011 -1.136 -0.778
