# Supplementary material for: Maximum likelihood-based estimation of diffusion coefficient is quick and reliable method for analyzing estradiol actions on surface receptor movements
Source: Front Neuroinform. 2023 Mar 8;17:1005936. doi: 10.3389/fninf.2023.1005936 (PMC10031098; doi:10.3389/fninf.2023.1005936)
Supplement: Supplementary file 5 [file Data_Sheet_5.ZIP › D0.1_s100/0010/Traj_N=10_D=0.1_Error=100_MotionBlur_No.080.dat]

001 0.555 -0.016
002 -0.121 -1.081
003 0.750 -0.288
004 -0.026 -0.201
005 0.753 -0.149
006 1.606 -2.748
007 0.454 -3.880
008 1.372 -1.612
009 0.204 -3.131
010 -0.716 -2.869
011 0.082 -4.875
