# Supplementary material for: Maximum likelihood-based estimation of diffusion coefficient is quick and reliable method for analyzing estradiol actions on surface receptor movements
Source: Front Neuroinform. 2023 Mar 8;17:1005936. doi: 10.3389/fninf.2023.1005936 (PMC10031098; doi:10.3389/fninf.2023.1005936)
Supplement: Supplementary file 5 [file Data_Sheet_5.ZIP › D0.1_s100/0010/Traj_N=10_D=0.1_Error=100_MotionBlur_No.081.dat]

001 -0.387 0.279
002 -0.836 -0.036
003 -2.024 -0.544
004 -2.099 0.521
005 -2.435 0.859
006 -3.214 1.103
007 -4.828 0.041
008 -4.428 0.094
009 -3.313 0.880
010 -1.413 1.298
011 -2.513 0.851
