# Supplementary material for: Maximum likelihood-based estimation of diffusion coefficient is quick and reliable method for analyzing estradiol actions on surface receptor movements
Source: Front Neuroinform. 2023 Mar 8;17:1005936. doi: 10.3389/fninf.2023.1005936 (PMC10031098; doi:10.3389/fninf.2023.1005936)
Supplement: Supplementary file 5 [file Data_Sheet_5.ZIP › D0.1_s100/0010/Traj_N=10_D=0.1_Error=100_MotionBlur_No.082.dat]

001 -0.298 0.155
002 -1.951 -0.195
003 -1.521 -0.592
004 -0.405 0.317
005 -1.556 0.343
006 -2.559 -0.561
007 -1.328 -1.220
008 -2.060 -1.182
009 -2.891 -1.489
010 -2.437 -1.070
011 -1.954 -0.162
