# Supplementary material for: Maximum likelihood-based estimation of diffusion coefficient is quick and reliable method for analyzing estradiol actions on surface receptor movements
Source: Front Neuroinform. 2023 Mar 8;17:1005936. doi: 10.3389/fninf.2023.1005936 (PMC10031098; doi:10.3389/fninf.2023.1005936)
Supplement: Supplementary file 5 [file Data_Sheet_5.ZIP › D0.1_s100/0010/Traj_N=10_D=0.1_Error=100_MotionBlur_No.083.dat]

001 0.439 -0.237
002 0.063 -1.536
003 0.231 -0.624
004 -1.242 0.356
005 -1.080 -0.231
006 -2.939 1.170
007 -3.911 0.411
008 -2.955 1.306
009 -3.224 0.914
010 -3.897 0.284
011 -2.233 0.658
