# Supplementary material for: Maximum likelihood-based estimation of diffusion coefficient is quick and reliable method for analyzing estradiol actions on surface receptor movements
Source: Front Neuroinform. 2023 Mar 8;17:1005936. doi: 10.3389/fninf.2023.1005936 (PMC10031098; doi:10.3389/fninf.2023.1005936)
Supplement: Supplementary file 5 [file Data_Sheet_5.ZIP › D0.1_s100/0010/Traj_N=10_D=0.1_Error=100_MotionBlur_No.084.dat]

001 0.233 0.041
002 0.071 0.067
003 0.346 0.036
004 -0.139 1.628
005 0.110 0.688
006 -0.452 0.032
007 -1.049 1.389
008 0.856 1.951
009 2.157 2.482
010 0.653 1.827
011 1.039 1.835
