# Supplementary material for: Maximum likelihood-based estimation of diffusion coefficient is quick and reliable method for analyzing estradiol actions on surface receptor movements
Source: Front Neuroinform. 2023 Mar 8;17:1005936. doi: 10.3389/fninf.2023.1005936 (PMC10031098; doi:10.3389/fninf.2023.1005936)
Supplement: Supplementary file 5 [file Data_Sheet_5.ZIP › D0.1_s100/0010/Traj_N=10_D=0.1_Error=100_MotionBlur_No.085.dat]

001 0.146 -0.025
002 0.298 0.579
003 -0.447 -0.727
004 -1.755 -0.738
005 -1.167 -1.595
006 -1.714 -2.309
007 -1.750 -2.638
008 -0.328 -1.194
009 -0.440 -1.689
010 -0.742 -1.883
011 -0.604 -2.862
