# Supplementary material for: Maximum likelihood-based estimation of diffusion coefficient is quick and reliable method for analyzing estradiol actions on surface receptor movements
Source: Front Neuroinform. 2023 Mar 8;17:1005936. doi: 10.3389/fninf.2023.1005936 (PMC10031098; doi:10.3389/fninf.2023.1005936)
Supplement: Supplementary file 5 [file Data_Sheet_5.ZIP › D0.1_s100/0010/Traj_N=10_D=0.1_Error=100_MotionBlur_No.086.dat]

001 -0.383 0.302
002 -0.873 0.265
003 0.913 1.700
004 0.937 -0.032
005 1.345 -0.241
006 0.864 0.452
007 1.307 -0.362
008 1.595 1.317
009 0.453 0.723
010 0.884 2.118
011 -0.136 0.611
