# Supplementary material for: Maximum likelihood-based estimation of diffusion coefficient is quick and reliable method for analyzing estradiol actions on surface receptor movements
Source: Front Neuroinform. 2023 Mar 8;17:1005936. doi: 10.3389/fninf.2023.1005936 (PMC10031098; doi:10.3389/fninf.2023.1005936)
Supplement: Supplementary file 5 [file Data_Sheet_5.ZIP › D0.1_s100/0010/Traj_N=10_D=0.1_Error=100_MotionBlur_No.087.dat]

001 0.350 -0.058
002 0.397 -1.622
003 0.247 -0.551
004 1.641 -2.223
005 0.186 -3.077
006 0.815 -2.920
007 2.271 -3.484
008 1.728 -2.083
009 1.553 -2.696
010 2.380 -2.354
011 2.518 -1.803
