# Supplementary material for: Maximum likelihood-based estimation of diffusion coefficient is quick and reliable method for analyzing estradiol actions on surface receptor movements
Source: Front Neuroinform. 2023 Mar 8;17:1005936. doi: 10.3389/fninf.2023.1005936 (PMC10031098; doi:10.3389/fninf.2023.1005936)
Supplement: Supplementary file 5 [file Data_Sheet_5.ZIP › D0.1_s100/0010/Traj_N=10_D=0.1_Error=100_MotionBlur_No.088.dat]

001 0.296 -0.083
002 0.255 0.211
003 0.703 0.791
004 -0.337 -0.107
005 -0.619 -0.830
006 -1.429 -0.983
007 -0.052 -1.808
008 0.687 -1.153
009 -0.080 -1.138
010 -0.778 -2.799
011 -1.122 -2.225
