# Supplementary material for: Maximum likelihood-based estimation of diffusion coefficient is quick and reliable method for analyzing estradiol actions on surface receptor movements
Source: Front Neuroinform. 2023 Mar 8;17:1005936. doi: 10.3389/fninf.2023.1005936 (PMC10031098; doi:10.3389/fninf.2023.1005936)
Supplement: Supplementary file 5 [file Data_Sheet_5.ZIP › D0.1_s100/0010/Traj_N=10_D=0.1_Error=100_MotionBlur_No.089.dat]

001 0.150 -0.456
002 -0.556 -0.593
003 -0.089 -2.354
004 0.341 -1.395
005 -0.711 -2.988
006 -0.085 -2.969
007 -1.794 -2.887
008 -2.953 -0.705
009 -2.957 -3.606
010 -1.752 -1.644
011 -0.931 -1.661
