# Supplementary material for: Maximum likelihood-based estimation of diffusion coefficient is quick and reliable method for analyzing estradiol actions on surface receptor movements
Source: Front Neuroinform. 2023 Mar 8;17:1005936. doi: 10.3389/fninf.2023.1005936 (PMC10031098; doi:10.3389/fninf.2023.1005936)
Supplement: Supplementary file 5 [file Data_Sheet_5.ZIP › D0.1_s100/0010/Traj_N=10_D=0.1_Error=100_MotionBlur_No.090.dat]

001 -0.375 0.088
002 -0.881 -1.110
003 -0.899 -2.057
004 -1.212 -1.787
005 -1.367 -0.978
006 -2.093 -2.009
007 -3.315 -1.904
008 -2.745 -1.316
009 -3.611 -2.381
010 -3.269 -1.610
011 -3.512 -2.703
