# Supplementary material for: Maximum likelihood-based estimation of diffusion coefficient is quick and reliable method for analyzing estradiol actions on surface receptor movements
Source: Front Neuroinform. 2023 Mar 8;17:1005936. doi: 10.3389/fninf.2023.1005936 (PMC10031098; doi:10.3389/fninf.2023.1005936)
Supplement: Supplementary file 5 [file Data_Sheet_5.ZIP › D0.1_s100/0010/Traj_N=10_D=0.1_Error=100_MotionBlur_No.091.dat]

001 0.229 0.935
002 0.018 0.705
003 -0.176 1.920
004 -0.404 2.230
005 -0.350 0.889
006 -2.359 1.726
007 -0.159 2.246
008 -1.077 1.543
009 -0.819 1.408
010 -0.513 0.305
011 -1.114 -0.111
