# Supplementary material for: Maximum likelihood-based estimation of diffusion coefficient is quick and reliable method for analyzing estradiol actions on surface receptor movements
Source: Front Neuroinform. 2023 Mar 8;17:1005936. doi: 10.3389/fninf.2023.1005936 (PMC10031098; doi:10.3389/fninf.2023.1005936)
Supplement: Supplementary file 5 [file Data_Sheet_5.ZIP › D0.1_s100/0010/Traj_N=10_D=0.1_Error=100_MotionBlur_No.092.dat]

001 0.051 -0.292
002 0.149 0.339
003 0.933 0.366
004 0.770 -0.766
005 1.622 -1.103
006 2.795 -2.559
007 2.599 -2.596
008 2.145 -2.660
009 1.956 -1.964
010 1.032 -2.463
011 1.867 -0.523
