# Supplementary material for: Maximum likelihood-based estimation of diffusion coefficient is quick and reliable method for analyzing estradiol actions on surface receptor movements
Source: Front Neuroinform. 2023 Mar 8;17:1005936. doi: 10.3389/fninf.2023.1005936 (PMC10031098; doi:10.3389/fninf.2023.1005936)
Supplement: Supplementary file 5 [file Data_Sheet_5.ZIP › D0.1_s100/0010/Traj_N=10_D=0.1_Error=100_MotionBlur_No.093.dat]

001 0.020 -0.366
002 -0.376 -1.267
003 0.688 0.901
004 0.873 0.713
005 2.330 0.166
006 2.809 0.485
007 1.099 -0.507
008 3.273 -1.615
009 2.419 -0.614
010 1.625 -1.722
011 1.837 -2.765
