# Supplementary material for: Maximum likelihood-based estimation of diffusion coefficient is quick and reliable method for analyzing estradiol actions on surface receptor movements
Source: Front Neuroinform. 2023 Mar 8;17:1005936. doi: 10.3389/fninf.2023.1005936 (PMC10031098; doi:10.3389/fninf.2023.1005936)
Supplement: Supplementary file 5 [file Data_Sheet_5.ZIP › D0.1_s100/0010/Traj_N=10_D=0.1_Error=100_MotionBlur_No.094.dat]

001 0.135 -0.053
002 -0.933 0.787
003 -0.085 0.890
004 -0.983 0.632
005 -0.562 1.312
006 -1.770 1.145
007 -1.423 2.503
008 -2.356 0.467
009 -2.183 0.082
010 -2.086 0.662
011 -1.833 0.464
