# Supplementary material for: Maximum likelihood-based estimation of diffusion coefficient is quick and reliable method for analyzing estradiol actions on surface receptor movements
Source: Front Neuroinform. 2023 Mar 8;17:1005936. doi: 10.3389/fninf.2023.1005936 (PMC10031098; doi:10.3389/fninf.2023.1005936)
Supplement: Supplementary file 5 [file Data_Sheet_5.ZIP › D0.1_s100/0010/Traj_N=10_D=0.1_Error=100_MotionBlur_No.095.dat]

001 0.360 -0.223
002 0.773 -1.352
003 1.467 0.146
004 1.758 -2.564
005 2.507 -1.104
006 3.361 -0.397
007 3.137 -0.705
008 2.736 -1.683
009 2.837 -0.833
010 2.215 -1.594
011 2.966 -0.472
