# Supplementary material for: Maximum likelihood-based estimation of diffusion coefficient is quick and reliable method for analyzing estradiol actions on surface receptor movements
Source: Front Neuroinform. 2023 Mar 8;17:1005936. doi: 10.3389/fninf.2023.1005936 (PMC10031098; doi:10.3389/fninf.2023.1005936)
Supplement: Supplementary file 5 [file Data_Sheet_5.ZIP › D0.1_s100/0010/Traj_N=10_D=0.1_Error=100_MotionBlur_No.096.dat]

001 0.001 -0.365
002 -0.509 -0.991
003 -0.218 -0.545
004 -1.205 -0.167
005 -0.276 -0.672
006 -0.983 -1.897
007 -1.077 -1.160
008 -1.045 -0.574
009 -1.196 -1.353
010 -1.549 -0.272
011 -0.213 0.491
