# Supplementary material for: Maximum likelihood-based estimation of diffusion coefficient is quick and reliable method for analyzing estradiol actions on surface receptor movements
Source: Front Neuroinform. 2023 Mar 8;17:1005936. doi: 10.3389/fninf.2023.1005936 (PMC10031098; doi:10.3389/fninf.2023.1005936)
Supplement: Supplementary file 5 [file Data_Sheet_5.ZIP › D0.1_s100/0010/Traj_N=10_D=0.1_Error=100_MotionBlur_No.097.dat]

001 0.101 -0.042
002 1.233 0.118
003 1.325 0.483
004 2.565 0.961
005 1.585 0.035
006 1.301 0.132
007 0.632 -0.363
008 1.359 1.430
009 1.126 0.965
010 -0.010 0.934
011 0.385 0.305
