# Supplementary material for: Maximum likelihood-based estimation of diffusion coefficient is quick and reliable method for analyzing estradiol actions on surface receptor movements
Source: Front Neuroinform. 2023 Mar 8;17:1005936. doi: 10.3389/fninf.2023.1005936 (PMC10031098; doi:10.3389/fninf.2023.1005936)
Supplement: Supplementary file 5 [file Data_Sheet_5.ZIP › D0.1_s100/0010/Traj_N=10_D=0.1_Error=100_MotionBlur_No.098.dat]

001 0.433 0.121
002 -0.071 0.381
003 1.198 0.913
004 -0.456 0.707
005 0.777 0.136
006 -0.769 0.897
007 0.383 -1.144
008 1.470 2.110
009 1.256 3.183
010 1.776 3.522
011 0.210 3.465
