# Supplementary material for: Maximum likelihood-based estimation of diffusion coefficient is quick and reliable method for analyzing estradiol actions on surface receptor movements
Source: Front Neuroinform. 2023 Mar 8;17:1005936. doi: 10.3389/fninf.2023.1005936 (PMC10031098; doi:10.3389/fninf.2023.1005936)
Supplement: Supplementary file 5 [file Data_Sheet_5.ZIP › D0.1_s100/0010/Traj_N=10_D=0.1_Error=100_MotionBlur_No.099.dat]

001 0.196 -0.099
002 0.343 -0.663
003 0.413 -0.991
004 0.283 -1.084
005 -0.806 -0.681
006 -1.817 -0.518
007 -1.651 0.118
008 -1.221 0.333
009 -0.385 -0.430
010 -2.435 0.348
011 -2.792 0.409
