# Supplementary material for: Maximum likelihood-based estimation of diffusion coefficient is quick and reliable method for analyzing estradiol actions on surface receptor movements
Source: Front Neuroinform. 2023 Mar 8;17:1005936. doi: 10.3389/fninf.2023.1005936 (PMC10031098; doi:10.3389/fninf.2023.1005936)
Supplement: Supplementary file 5 [file Data_Sheet_5.ZIP › D0.1_s100/0010/Traj_N=10_D=0.1_Error=100_MotionBlur_No.100.dat]

001 -0.035 0.297
002 0.368 1.160
003 0.598 1.536
004 0.753 2.219
005 0.780 2.267
006 0.080 1.242
007 1.489 2.353
008 0.300 1.755
009 -0.054 1.352
010 0.208 1.278
011 0.945 -0.580
