# Supplementary material for: Maximum likelihood-based estimation of diffusion coefficient is quick and reliable method for analyzing estradiol actions on surface receptor movements
Source: Front Neuroinform. 2023 Mar 8;17:1005936. doi: 10.3389/fninf.2023.1005936 (PMC10031098; doi:10.3389/fninf.2023.1005936)
Supplement: Supplementary file 5 [file Data_Sheet_5.ZIP › D0.1_s100/0010/Traj_N=10_D=0.1_Error=100_MotionBlur_No.101.dat]

001 0.624 -0.094
002 0.448 -1.051
003 1.409 -0.478
004 0.937 -0.445
005 1.419 0.891
006 1.576 0.345
007 2.142 -1.150
008 2.534 -0.690
009 4.328 -1.063
010 1.892 -2.127
011 2.755 -1.425
