# Supplementary material for: Maximum likelihood-based estimation of diffusion coefficient is quick and reliable method for analyzing estradiol actions on surface receptor movements
Source: Front Neuroinform. 2023 Mar 8;17:1005936. doi: 10.3389/fninf.2023.1005936 (PMC10031098; doi:10.3389/fninf.2023.1005936)
Supplement: Supplementary file 5 [file Data_Sheet_5.ZIP › D0.1_s100/0010/Traj_N=10_D=0.1_Error=100_MotionBlur_No.102.dat]

001 0.577 0.098
002 1.365 -0.405
003 1.350 -1.053
004 0.746 -1.320
005 -0.348 -1.747
006 -1.332 -0.984
007 1.284 0.462
008 1.398 0.437
009 0.736 -0.498
010 1.422 -0.522
011 0.758 -0.535
