# Supplementary material for: Maximum likelihood-based estimation of diffusion coefficient is quick and reliable method for analyzing estradiol actions on surface receptor movements
Source: Front Neuroinform. 2023 Mar 8;17:1005936. doi: 10.3389/fninf.2023.1005936 (PMC10031098; doi:10.3389/fninf.2023.1005936)
Supplement: Supplementary file 5 [file Data_Sheet_5.ZIP › D0.1_s100/0010/Traj_N=10_D=0.1_Error=100_MotionBlur_No.103.dat]

001 0.149 0.144
002 -0.149 -0.893
003 -0.061 -1.619
004 -0.654 -2.192
005 0.367 -1.181
006 0.759 -0.136
007 0.382 -1.727
008 1.228 -2.377
009 0.536 -1.371
010 0.550 -1.586
011 1.471 -1.798
