# Supplementary material for: Maximum likelihood-based estimation of diffusion coefficient is quick and reliable method for analyzing estradiol actions on surface receptor movements
Source: Front Neuroinform. 2023 Mar 8;17:1005936. doi: 10.3389/fninf.2023.1005936 (PMC10031098; doi:10.3389/fninf.2023.1005936)
Supplement: Supplementary file 5 [file Data_Sheet_5.ZIP › D0.1_s100/0010/Traj_N=10_D=0.1_Error=100_MotionBlur_No.104.dat]

001 0.143 0.204
002 0.836 0.020
003 0.557 -0.642
004 -1.675 0.326
005 0.674 0.372
006 -0.623 0.799
007 -0.968 1.389
008 0.027 -0.145
009 -0.970 1.228
010 0.210 0.635
011 0.150 0.488
