# Supplementary material for: Maximum likelihood-based estimation of diffusion coefficient is quick and reliable method for analyzing estradiol actions on surface receptor movements
Source: Front Neuroinform. 2023 Mar 8;17:1005936. doi: 10.3389/fninf.2023.1005936 (PMC10031098; doi:10.3389/fninf.2023.1005936)
Supplement: Supplementary file 5 [file Data_Sheet_5.ZIP › D0.1_s100/0010/Traj_N=10_D=0.1_Error=100_MotionBlur_No.105.dat]

001 0.109 -0.571
002 -0.299 0.147
003 -0.143 -1.361
004 -1.053 -0.995
005 -2.119 -0.155
006 -0.671 -0.683
007 -0.526 -0.101
008 -0.557 -0.448
009 -0.574 -0.435
010 -1.687 -0.660
011 -0.347 -1.253
