# Supplementary material for: Maximum likelihood-based estimation of diffusion coefficient is quick and reliable method for analyzing estradiol actions on surface receptor movements
Source: Front Neuroinform. 2023 Mar 8;17:1005936. doi: 10.3389/fninf.2023.1005936 (PMC10031098; doi:10.3389/fninf.2023.1005936)
Supplement: Supplementary file 5 [file Data_Sheet_5.ZIP › D0.1_s100/0010/Traj_N=10_D=0.1_Error=100_MotionBlur_No.106.dat]

001 0.094 0.214
002 1.525 1.263
003 -0.939 1.346
004 0.564 1.063
005 0.543 1.527
006 -0.157 -0.921
007 0.085 0.054
008 -1.708 0.118
009 0.063 -0.422
010 -1.089 0.111
011 -0.780 -1.232
