# Supplementary material for: Maximum likelihood-based estimation of diffusion coefficient is quick and reliable method for analyzing estradiol actions on surface receptor movements
Source: Front Neuroinform. 2023 Mar 8;17:1005936. doi: 10.3389/fninf.2023.1005936 (PMC10031098; doi:10.3389/fninf.2023.1005936)
Supplement: Supplementary file 5 [file Data_Sheet_5.ZIP › D0.1_s100/0010/Traj_N=10_D=0.1_Error=100_MotionBlur_No.107.dat]

001 0.491 -0.118
002 0.097 0.205
003 1.028 0.680
004 0.264 0.451
005 0.412 -0.973
006 0.291 -0.308
007 -0.465 -0.094
008 0.396 -1.194
009 0.843 -2.398
010 1.465 -1.156
011 0.613 -1.452
