# Supplementary material for: Maximum likelihood-based estimation of diffusion coefficient is quick and reliable method for analyzing estradiol actions on surface receptor movements
Source: Front Neuroinform. 2023 Mar 8;17:1005936. doi: 10.3389/fninf.2023.1005936 (PMC10031098; doi:10.3389/fninf.2023.1005936)
Supplement: Supplementary file 5 [file Data_Sheet_5.ZIP › D0.1_s100/0010/Traj_N=10_D=0.1_Error=100_MotionBlur_No.108.dat]

001 -0.093 -0.272
002 0.153 0.032
003 0.014 -0.499
004 -0.733 1.459
005 0.075 1.680
006 -0.343 1.109
007 0.021 1.487
008 -0.173 0.275
009 -0.935 1.096
010 -2.176 1.384
011 -3.344 1.925
