# Supplementary material for: Maximum likelihood-based estimation of diffusion coefficient is quick and reliable method for analyzing estradiol actions on surface receptor movements
Source: Front Neuroinform. 2023 Mar 8;17:1005936. doi: 10.3389/fninf.2023.1005936 (PMC10031098; doi:10.3389/fninf.2023.1005936)
Supplement: Supplementary file 5 [file Data_Sheet_5.ZIP › D0.1_s100/0010/Traj_N=10_D=0.1_Error=100_MotionBlur_No.109.dat]

001 0.320 -0.234
002 -0.026 -0.626
003 0.037 -1.383
004 1.072 -0.128
005 0.727 -1.353
006 -0.302 -0.611
007 -0.431 -1.809
008 1.080 -0.605
009 -1.542 -1.518
010 -0.110 -0.805
011 -0.305 1.040
