# Supplementary material for: Maximum likelihood-based estimation of diffusion coefficient is quick and reliable method for analyzing estradiol actions on surface receptor movements
Source: Front Neuroinform. 2023 Mar 8;17:1005936. doi: 10.3389/fninf.2023.1005936 (PMC10031098; doi:10.3389/fninf.2023.1005936)
Supplement: Supplementary file 5 [file Data_Sheet_5.ZIP › D0.1_s100/0010/Traj_N=10_D=0.1_Error=100_MotionBlur_No.110.dat]

001 -0.227 -0.224
002 -1.607 0.048
003 -1.519 -0.008
004 -0.576 0.997
005 -1.163 -0.087
006 -1.585 -0.371
007 -0.793 -0.210
008 -1.491 -1.781
009 -1.283 0.078
010 -2.514 0.414
011 -0.983 -0.115
