# Supplementary material for: Maximum likelihood-based estimation of diffusion coefficient is quick and reliable method for analyzing estradiol actions on surface receptor movements
Source: Front Neuroinform. 2023 Mar 8;17:1005936. doi: 10.3389/fninf.2023.1005936 (PMC10031098; doi:10.3389/fninf.2023.1005936)
Supplement: Supplementary file 5 [file Data_Sheet_5.ZIP › D0.1_s100/0010/Traj_N=10_D=0.1_Error=100_MotionBlur_No.111.dat]

001 0.156 -0.091
002 -1.147 -0.198
003 -0.069 0.392
004 1.357 -0.228
005 0.739 -0.824
006 1.028 1.946
007 1.627 0.456
008 -0.306 0.965
009 1.353 0.380
010 1.610 1.485
011 0.708 0.277
