# Supplementary material for: Maximum likelihood-based estimation of diffusion coefficient is quick and reliable method for analyzing estradiol actions on surface receptor movements
Source: Front Neuroinform. 2023 Mar 8;17:1005936. doi: 10.3389/fninf.2023.1005936 (PMC10031098; doi:10.3389/fninf.2023.1005936)
Supplement: Supplementary file 5 [file Data_Sheet_5.ZIP › D0.1_s100/0010/Traj_N=10_D=0.1_Error=100_MotionBlur_No.112.dat]

001 0.438 0.183
002 0.636 0.248
003 1.420 -0.798
004 -0.287 -0.879
005 0.311 -0.192
006 0.708 -0.471
007 -0.539 -1.268
008 0.251 -1.966
009 0.257 -1.432
010 -0.056 -1.873
011 -0.290 -0.591
