# Supplementary material for: Maximum likelihood-based estimation of diffusion coefficient is quick and reliable method for analyzing estradiol actions on surface receptor movements
Source: Front Neuroinform. 2023 Mar 8;17:1005936. doi: 10.3389/fninf.2023.1005936 (PMC10031098; doi:10.3389/fninf.2023.1005936)
Supplement: Supplementary file 5 [file Data_Sheet_5.ZIP › D0.1_s100/0010/Traj_N=10_D=0.1_Error=100_MotionBlur_No.113.dat]

001 0.653 0.380
002 0.254 0.829
003 0.627 0.907
004 -0.067 0.626
005 0.440 0.027
006 1.462 0.154
007 1.799 1.653
008 1.568 0.268
009 1.898 1.310
010 2.488 0.339
011 1.900 0.763
