# Supplementary material for: Maximum likelihood-based estimation of diffusion coefficient is quick and reliable method for analyzing estradiol actions on surface receptor movements
Source: Front Neuroinform. 2023 Mar 8;17:1005936. doi: 10.3389/fninf.2023.1005936 (PMC10031098; doi:10.3389/fninf.2023.1005936)
Supplement: Supplementary file 5 [file Data_Sheet_5.ZIP › D0.1_s100/0010/Traj_N=10_D=0.1_Error=100_MotionBlur_No.114.dat]

001 0.391 -0.166
002 1.562 -1.381
003 0.864 -1.185
004 0.782 -0.798
005 1.617 -1.520
006 2.828 -1.271
007 2.562 -0.933
008 2.793 -1.455
009 2.234 -0.750
010 1.726 0.088
011 1.254 -0.649
