# Supplementary material for: Maximum likelihood-based estimation of diffusion coefficient is quick and reliable method for analyzing estradiol actions on surface receptor movements
Source: Front Neuroinform. 2023 Mar 8;17:1005936. doi: 10.3389/fninf.2023.1005936 (PMC10031098; doi:10.3389/fninf.2023.1005936)
Supplement: Supplementary file 5 [file Data_Sheet_5.ZIP › D0.1_s100/0010/Traj_N=10_D=0.1_Error=100_MotionBlur_No.115.dat]

001 0.232 -0.249
002 0.305 -0.778
003 1.197 -2.157
004 -0.041 -2.898
005 0.487 -3.469
006 -0.355 -2.905
007 0.697 -3.017
008 1.487 -2.282
009 1.246 -3.601
010 1.631 -3.269
011 2.969 -3.585
