# Supplementary material for: Maximum likelihood-based estimation of diffusion coefficient is quick and reliable method for analyzing estradiol actions on surface receptor movements
Source: Front Neuroinform. 2023 Mar 8;17:1005936. doi: 10.3389/fninf.2023.1005936 (PMC10031098; doi:10.3389/fninf.2023.1005936)
Supplement: Supplementary file 5 [file Data_Sheet_5.ZIP › D0.1_s100/0010/Traj_N=10_D=0.1_Error=100_MotionBlur_No.116.dat]

001 -0.414 0.221
002 -0.884 0.257
003 -0.287 0.134
004 -0.061 -0.312
005 -0.554 0.488
006 -0.566 0.336
007 -1.874 -1.264
008 0.026 0.415
009 0.657 1.235
010 1.167 1.745
011 0.683 1.575
