# Supplementary material for: Maximum likelihood-based estimation of diffusion coefficient is quick and reliable method for analyzing estradiol actions on surface receptor movements
Source: Front Neuroinform. 2023 Mar 8;17:1005936. doi: 10.3389/fninf.2023.1005936 (PMC10031098; doi:10.3389/fninf.2023.1005936)
Supplement: Supplementary file 5 [file Data_Sheet_5.ZIP › D0.1_s100/0010/Traj_N=10_D=0.1_Error=100_MotionBlur_No.117.dat]

001 0.533 -0.347
002 1.022 -0.485
003 1.615 0.524
004 2.278 -0.424
005 1.708 -1.444
006 0.305 0.416
007 1.010 -1.500
008 1.277 -1.308
009 0.405 -1.333
010 0.245 -1.417
011 -0.257 -0.770
