# Supplementary material for: Maximum likelihood-based estimation of diffusion coefficient is quick and reliable method for analyzing estradiol actions on surface receptor movements
Source: Front Neuroinform. 2023 Mar 8;17:1005936. doi: 10.3389/fninf.2023.1005936 (PMC10031098; doi:10.3389/fninf.2023.1005936)
Supplement: Supplementary file 5 [file Data_Sheet_5.ZIP › D0.1_s100/0010/Traj_N=10_D=0.1_Error=100_MotionBlur_No.118.dat]

001 -0.070 -0.388
002 -0.376 -0.847
003 1.445 0.277
004 3.200 1.090
005 2.204 0.044
006 1.965 -3.045
007 2.027 -1.035
008 2.043 -0.329
009 1.406 -2.218
010 0.125 -1.257
011 -1.372 -0.521
