# Supplementary material for: Maximum likelihood-based estimation of diffusion coefficient is quick and reliable method for analyzing estradiol actions on surface receptor movements
Source: Front Neuroinform. 2023 Mar 8;17:1005936. doi: 10.3389/fninf.2023.1005936 (PMC10031098; doi:10.3389/fninf.2023.1005936)
Supplement: Supplementary file 5 [file Data_Sheet_5.ZIP › D0.1_s100/0010/Traj_N=10_D=0.1_Error=100_MotionBlur_No.119.dat]

001 0.487 -0.156
002 0.854 0.834
003 -1.371 0.880
004 1.552 0.429
005 0.513 0.520
006 0.611 0.812
007 0.020 1.371
008 1.142 -0.555
009 2.027 1.577
010 1.507 2.392
011 1.499 2.413
