# Supplementary material for: Maximum likelihood-based estimation of diffusion coefficient is quick and reliable method for analyzing estradiol actions on surface receptor movements
Source: Front Neuroinform. 2023 Mar 8;17:1005936. doi: 10.3389/fninf.2023.1005936 (PMC10031098; doi:10.3389/fninf.2023.1005936)
Supplement: Supplementary file 5 [file Data_Sheet_5.ZIP › D0.1_s100/0010/Traj_N=10_D=0.1_Error=100_MotionBlur_No.120.dat]

001 0.175 0.427
002 -0.364 -0.125
003 -0.539 0.096
004 -0.373 1.909
005 -0.981 1.296
006 1.766 0.280
007 -0.861 2.762
008 -0.530 -0.496
009 0.487 0.124
010 -1.092 1.581
011 -1.044 1.462
