# Supplementary material for: Maximum likelihood-based estimation of diffusion coefficient is quick and reliable method for analyzing estradiol actions on surface receptor movements
Source: Front Neuroinform. 2023 Mar 8;17:1005936. doi: 10.3389/fninf.2023.1005936 (PMC10031098; doi:10.3389/fninf.2023.1005936)
Supplement: Supplementary file 5 [file Data_Sheet_5.ZIP › D0.1_s100/0010/Traj_N=10_D=0.1_Error=100_MotionBlur_No.121.dat]

001 -0.106 -0.078
002 1.159 -0.211
003 0.696 0.065
004 0.229 -0.494
005 -0.431 0.344
006 1.141 -0.145
007 0.054 1.933
008 0.184 1.078
009 -0.254 1.042
010 0.855 1.123
011 1.054 -0.013
