# Supplementary material for: Maximum likelihood-based estimation of diffusion coefficient is quick and reliable method for analyzing estradiol actions on surface receptor movements
Source: Front Neuroinform. 2023 Mar 8;17:1005936. doi: 10.3389/fninf.2023.1005936 (PMC10031098; doi:10.3389/fninf.2023.1005936)
Supplement: Supplementary file 5 [file Data_Sheet_5.ZIP › D0.1_s100/0010/Traj_N=10_D=0.1_Error=100_MotionBlur_No.122.dat]

001 0.513 -0.270
002 -0.520 -0.225
003 0.380 -1.587
004 0.642 -0.014
005 1.082 -0.766
006 -0.218 0.218
007 -0.206 -1.561
008 0.591 -0.882
009 0.851 0.407
010 0.351 -0.185
011 1.053 -0.340
