# Supplementary material for: Maximum likelihood-based estimation of diffusion coefficient is quick and reliable method for analyzing estradiol actions on surface receptor movements
Source: Front Neuroinform. 2023 Mar 8;17:1005936. doi: 10.3389/fninf.2023.1005936 (PMC10031098; doi:10.3389/fninf.2023.1005936)
Supplement: Supplementary file 5 [file Data_Sheet_5.ZIP › D0.1_s100/0010/Traj_N=10_D=0.1_Error=100_MotionBlur_No.123.dat]

001 0.125 -0.135
002 -0.447 1.183
003 -1.921 0.305
004 -0.421 -0.123
005 -2.881 2.011
006 -0.739 0.692
007 -2.071 -0.297
008 -1.577 1.165
009 -0.901 1.757
010 -0.362 1.721
011 -0.613 1.450
