# Supplementary material for: Maximum likelihood-based estimation of diffusion coefficient is quick and reliable method for analyzing estradiol actions on surface receptor movements
Source: Front Neuroinform. 2023 Mar 8;17:1005936. doi: 10.3389/fninf.2023.1005936 (PMC10031098; doi:10.3389/fninf.2023.1005936)
Supplement: Supplementary file 5 [file Data_Sheet_5.ZIP › D0.1_s100/0010/Traj_N=10_D=0.1_Error=100_MotionBlur_No.124.dat]

001 0.188 -0.363
002 0.192 -0.531
003 1.646 0.047
004 0.444 -0.661
005 0.751 -1.356
006 0.946 -1.729
007 1.844 -1.223
008 1.702 -1.727
009 1.998 -4.352
010 1.951 -1.383
011 1.599 -2.459
