# Supplementary material for: Maximum likelihood-based estimation of diffusion coefficient is quick and reliable method for analyzing estradiol actions on surface receptor movements
Source: Front Neuroinform. 2023 Mar 8;17:1005936. doi: 10.3389/fninf.2023.1005936 (PMC10031098; doi:10.3389/fninf.2023.1005936)
Supplement: Supplementary file 5 [file Data_Sheet_5.ZIP › D0.1_s100/0010/Traj_N=10_D=0.1_Error=100_MotionBlur_No.125.dat]

001 -0.295 -0.254
002 -0.340 -0.096
003 0.187 -0.372
004 0.360 -0.325
005 -0.440 -0.329
006 -1.025 1.365
007 -0.978 2.080
008 -0.295 2.179
009 -0.677 1.943
010 -0.784 1.813
011 -0.425 0.964
