# Supplementary material for: Maximum likelihood-based estimation of diffusion coefficient is quick and reliable method for analyzing estradiol actions on surface receptor movements
Source: Front Neuroinform. 2023 Mar 8;17:1005936. doi: 10.3389/fninf.2023.1005936 (PMC10031098; doi:10.3389/fninf.2023.1005936)
Supplement: Supplementary file 5 [file Data_Sheet_5.ZIP › D0.1_s100/0010/Traj_N=10_D=0.1_Error=100_MotionBlur_No.126.dat]

001 -0.258 0.317
002 -0.030 0.205
003 -0.174 -0.380
004 1.138 -0.145
005 0.154 -0.548
006 1.328 -0.200
007 1.697 -0.074
008 1.760 0.352
009 2.076 1.278
010 2.518 1.475
011 3.950 -1.213
