# Supplementary material for: Maximum likelihood-based estimation of diffusion coefficient is quick and reliable method for analyzing estradiol actions on surface receptor movements
Source: Front Neuroinform. 2023 Mar 8;17:1005936. doi: 10.3389/fninf.2023.1005936 (PMC10031098; doi:10.3389/fninf.2023.1005936)
Supplement: Supplementary file 5 [file Data_Sheet_5.ZIP › D0.1_s100/0010/Traj_N=10_D=0.1_Error=100_MotionBlur_No.127.dat]

001 0.527 0.258
002 -0.067 0.595
003 0.200 -0.342
004 0.305 1.547
005 1.031 0.317
006 0.039 0.430
007 0.682 1.552
008 0.241 0.105
009 1.400 -0.194
010 0.625 0.165
011 1.506 0.623
