# Supplementary material for: Maximum likelihood-based estimation of diffusion coefficient is quick and reliable method for analyzing estradiol actions on surface receptor movements
Source: Front Neuroinform. 2023 Mar 8;17:1005936. doi: 10.3389/fninf.2023.1005936 (PMC10031098; doi:10.3389/fninf.2023.1005936)
Supplement: Supplementary file 5 [file Data_Sheet_5.ZIP › D0.1_s100/0010/Traj_N=10_D=0.1_Error=100_MotionBlur_No.128.dat]

001 -0.049 0.234
002 0.243 0.520
003 0.157 -0.298
004 -0.811 0.678
005 0.304 -0.081
006 0.682 -0.472
007 0.057 0.482
008 0.560 -0.884
009 0.225 -1.043
010 -0.180 -0.478
011 1.147 -0.217
