# Supplementary material for: Maximum likelihood-based estimation of diffusion coefficient is quick and reliable method for analyzing estradiol actions on surface receptor movements
Source: Front Neuroinform. 2023 Mar 8;17:1005936. doi: 10.3389/fninf.2023.1005936 (PMC10031098; doi:10.3389/fninf.2023.1005936)
Supplement: Supplementary file 5 [file Data_Sheet_5.ZIP › D0.1_s100/0010/Traj_N=10_D=0.1_Error=100_MotionBlur_No.129.dat]

001 -0.211 0.234
002 0.282 0.016
003 1.365 -0.071
004 0.604 -1.359
005 1.643 -0.999
006 0.415 0.165
007 0.219 -1.123
008 -0.434 -0.384
009 -0.420 -0.495
010 0.100 1.171
011 0.540 -1.267
