# Supplementary material for: Maximum likelihood-based estimation of diffusion coefficient is quick and reliable method for analyzing estradiol actions on surface receptor movements
Source: Front Neuroinform. 2023 Mar 8;17:1005936. doi: 10.3389/fninf.2023.1005936 (PMC10031098; doi:10.3389/fninf.2023.1005936)
Supplement: Supplementary file 5 [file Data_Sheet_5.ZIP › D0.1_s100/0010/Traj_N=10_D=0.1_Error=100_MotionBlur_No.130.dat]

001 0.494 -0.056
002 1.524 -0.708
003 1.713 0.835
004 1.385 1.324
005 1.674 0.180
006 0.912 -0.430
007 0.845 -0.501
008 0.564 -0.676
009 1.761 -1.057
010 1.650 -0.222
011 1.696 0.711
