# Supplementary material for: Maximum likelihood-based estimation of diffusion coefficient is quick and reliable method for analyzing estradiol actions on surface receptor movements
Source: Front Neuroinform. 2023 Mar 8;17:1005936. doi: 10.3389/fninf.2023.1005936 (PMC10031098; doi:10.3389/fninf.2023.1005936)
Supplement: Supplementary file 5 [file Data_Sheet_5.ZIP › D0.1_s100/0010/Traj_N=10_D=0.1_Error=100_MotionBlur_No.131.dat]

001 -0.203 0.556
002 -0.783 0.649
003 -0.152 1.716
004 -0.184 1.351
005 -0.120 1.903
006 -1.291 0.046
007 -1.798 -0.487
008 -0.499 -0.782
009 -1.799 -2.776
010 -2.186 -2.724
011 -2.405 -0.976
