# Supplementary material for: Maximum likelihood-based estimation of diffusion coefficient is quick and reliable method for analyzing estradiol actions on surface receptor movements
Source: Front Neuroinform. 2023 Mar 8;17:1005936. doi: 10.3389/fninf.2023.1005936 (PMC10031098; doi:10.3389/fninf.2023.1005936)
Supplement: Supplementary file 5 [file Data_Sheet_5.ZIP › D0.1_s100/0010/Traj_N=10_D=0.1_Error=100_MotionBlur_No.132.dat]

001 0.364 0.049
002 0.464 -0.338
003 -0.586 -0.091
004 -0.217 1.207
005 -1.788 2.603
006 0.374 1.228
007 -0.059 0.877
008 0.952 0.850
009 -0.558 3.126
010 0.878 1.211
011 0.419 1.781
