# Supplementary material for: Maximum likelihood-based estimation of diffusion coefficient is quick and reliable method for analyzing estradiol actions on surface receptor movements
Source: Front Neuroinform. 2023 Mar 8;17:1005936. doi: 10.3389/fninf.2023.1005936 (PMC10031098; doi:10.3389/fninf.2023.1005936)
Supplement: Supplementary file 5 [file Data_Sheet_5.ZIP › D0.1_s100/0010/Traj_N=10_D=0.1_Error=100_MotionBlur_No.133.dat]

001 0.114 -0.301
002 0.113 -1.115
003 -1.173 -0.699
004 -1.833 1.877
005 -1.018 1.449
006 -1.111 1.608
007 -1.589 2.075
008 0.911 1.157
009 -1.166 3.062
010 -2.154 1.918
011 -1.230 2.006
