# Supplementary material for: Maximum likelihood-based estimation of diffusion coefficient is quick and reliable method for analyzing estradiol actions on surface receptor movements
Source: Front Neuroinform. 2023 Mar 8;17:1005936. doi: 10.3389/fninf.2023.1005936 (PMC10031098; doi:10.3389/fninf.2023.1005936)
Supplement: Supplementary file 5 [file Data_Sheet_5.ZIP › D0.1_s100/0010/Traj_N=10_D=0.1_Error=100_MotionBlur_No.134.dat]

001 0.150 0.214
002 0.028 0.578
003 0.138 -0.456
004 -0.765 0.511
005 0.298 -1.565
006 -0.970 -0.048
007 -0.832 -0.173
008 -1.452 1.059
009 -3.608 0.109
010 -0.146 1.038
011 -0.217 0.705
