# Supplementary material for: Maximum likelihood-based estimation of diffusion coefficient is quick and reliable method for analyzing estradiol actions on surface receptor movements
Source: Front Neuroinform. 2023 Mar 8;17:1005936. doi: 10.3389/fninf.2023.1005936 (PMC10031098; doi:10.3389/fninf.2023.1005936)
Supplement: Supplementary file 5 [file Data_Sheet_5.ZIP › D0.1_s100/0010/Traj_N=10_D=0.1_Error=100_MotionBlur_No.135.dat]

001 -0.058 -0.458
002 -1.035 -0.172
003 0.331 -0.223
004 -1.382 -0.024
005 -1.156 -1.007
006 -0.814 -0.135
007 -1.511 -0.619
008 -0.434 1.291
009 -1.407 2.756
010 -2.836 2.057
011 -2.827 1.558
