# Supplementary material for: Maximum likelihood-based estimation of diffusion coefficient is quick and reliable method for analyzing estradiol actions on surface receptor movements
Source: Front Neuroinform. 2023 Mar 8;17:1005936. doi: 10.3389/fninf.2023.1005936 (PMC10031098; doi:10.3389/fninf.2023.1005936)
Supplement: Supplementary file 5 [file Data_Sheet_5.ZIP › D0.1_s100/0010/Traj_N=10_D=0.1_Error=100_MotionBlur_No.136.dat]

001 -0.142 0.105
002 0.999 0.310
003 -1.243 -0.657
004 0.321 -0.886
005 -0.497 -1.548
006 0.785 -0.802
007 0.456 -3.145
008 1.686 -2.144
009 1.459 -2.788
010 2.517 -2.326
011 2.735 -3.483
