# Supplementary material for: Maximum likelihood-based estimation of diffusion coefficient is quick and reliable method for analyzing estradiol actions on surface receptor movements
Source: Front Neuroinform. 2023 Mar 8;17:1005936. doi: 10.3389/fninf.2023.1005936 (PMC10031098; doi:10.3389/fninf.2023.1005936)
Supplement: Supplementary file 5 [file Data_Sheet_5.ZIP › D0.1_s100/0010/Traj_N=10_D=0.1_Error=100_MotionBlur_No.137.dat]

001 0.140 0.232
002 0.023 0.100
003 0.710 0.046
004 2.127 -0.149
005 0.202 -0.818
006 0.373 0.329
007 2.487 0.502
008 1.214 1.060
009 1.435 -0.001
010 1.390 -0.231
011 2.041 -0.731
