# Supplementary material for: Maximum likelihood-based estimation of diffusion coefficient is quick and reliable method for analyzing estradiol actions on surface receptor movements
Source: Front Neuroinform. 2023 Mar 8;17:1005936. doi: 10.3389/fninf.2023.1005936 (PMC10031098; doi:10.3389/fninf.2023.1005936)
Supplement: Supplementary file 5 [file Data_Sheet_5.ZIP › D0.1_s100/0010/Traj_N=10_D=0.1_Error=100_MotionBlur_No.138.dat]

001 -0.061 -0.167
002 0.070 -1.037
003 -0.348 -1.485
004 -0.202 -1.562
005 -0.729 -0.448
006 -0.652 0.128
007 1.007 -1.001
008 1.463 -0.608
009 -0.519 0.757
010 0.829 1.028
011 -0.853 0.745
