# Supplementary material for: Maximum likelihood-based estimation of diffusion coefficient is quick and reliable method for analyzing estradiol actions on surface receptor movements
Source: Front Neuroinform. 2023 Mar 8;17:1005936. doi: 10.3389/fninf.2023.1005936 (PMC10031098; doi:10.3389/fninf.2023.1005936)
Supplement: Supplementary file 5 [file Data_Sheet_5.ZIP › D0.1_s100/0010/Traj_N=10_D=0.1_Error=100_MotionBlur_No.139.dat]

001 -0.343 -0.181
002 -1.265 -0.506
003 -0.424 -1.285
004 1.706 -1.947
005 2.369 -1.800
006 0.797 -0.384
007 1.433 -2.831
008 0.593 -3.102
009 0.844 -1.881
010 0.594 -3.755
011 0.986 -1.942
