# Supplementary material for: Maximum likelihood-based estimation of diffusion coefficient is quick and reliable method for analyzing estradiol actions on surface receptor movements
Source: Front Neuroinform. 2023 Mar 8;17:1005936. doi: 10.3389/fninf.2023.1005936 (PMC10031098; doi:10.3389/fninf.2023.1005936)
Supplement: Supplementary file 5 [file Data_Sheet_5.ZIP › D0.1_s100/0010/Traj_N=10_D=0.1_Error=100_MotionBlur_No.140.dat]

001 0.321 0.329
002 1.014 0.176
003 2.529 -0.399
004 1.500 0.019
005 2.127 1.336
006 1.038 -0.220
007 1.281 -0.807
008 1.743 -0.898
009 0.900 -2.854
010 0.688 -1.932
011 0.026 -1.844
