# Supplementary material for: Maximum likelihood-based estimation of diffusion coefficient is quick and reliable method for analyzing estradiol actions on surface receptor movements
Source: Front Neuroinform. 2023 Mar 8;17:1005936. doi: 10.3389/fninf.2023.1005936 (PMC10031098; doi:10.3389/fninf.2023.1005936)
Supplement: Supplementary file 5 [file Data_Sheet_5.ZIP › D0.1_s100/0010/Traj_N=10_D=0.1_Error=100_MotionBlur_No.141.dat]

001 0.001 0.189
002 -0.494 0.582
003 -0.887 -1.063
004 -0.831 -0.931
005 -1.318 -1.160
006 -1.670 -0.547
007 -1.237 -0.321
008 -2.028 -0.305
009 -1.317 -1.105
010 -1.663 -1.874
011 -2.110 -1.338
