# Supplementary material for: Maximum likelihood-based estimation of diffusion coefficient is quick and reliable method for analyzing estradiol actions on surface receptor movements
Source: Front Neuroinform. 2023 Mar 8;17:1005936. doi: 10.3389/fninf.2023.1005936 (PMC10031098; doi:10.3389/fninf.2023.1005936)
Supplement: Supplementary file 5 [file Data_Sheet_5.ZIP › D0.1_s100/0010/Traj_N=10_D=0.1_Error=100_MotionBlur_No.142.dat]

001 -0.189 0.053
002 -1.178 0.845
003 -1.699 0.279
004 -2.341 -0.349
005 -0.325 0.391
006 -1.134 0.701
007 0.061 0.005
008 -0.948 -1.140
009 0.882 -0.653
010 0.290 -0.407
011 -0.529 -0.941
