# Supplementary material for: Maximum likelihood-based estimation of diffusion coefficient is quick and reliable method for analyzing estradiol actions on surface receptor movements
Source: Front Neuroinform. 2023 Mar 8;17:1005936. doi: 10.3389/fninf.2023.1005936 (PMC10031098; doi:10.3389/fninf.2023.1005936)
Supplement: Supplementary file 5 [file Data_Sheet_5.ZIP › D0.1_s100/0010/Traj_N=10_D=0.1_Error=100_MotionBlur_No.143.dat]

001 -0.126 0.597
002 -1.719 0.972
003 -0.177 -0.396
004 -0.243 1.126
005 -0.197 -0.226
006 -0.953 1.208
007 -1.271 2.740
008 -3.694 1.852
009 -1.734 1.265
010 -2.060 1.652
011 -2.215 1.186
