# Supplementary material for: Maximum likelihood-based estimation of diffusion coefficient is quick and reliable method for analyzing estradiol actions on surface receptor movements
Source: Front Neuroinform. 2023 Mar 8;17:1005936. doi: 10.3389/fninf.2023.1005936 (PMC10031098; doi:10.3389/fninf.2023.1005936)
Supplement: Supplementary file 5 [file Data_Sheet_5.ZIP › D0.1_s100/0010/Traj_N=10_D=0.1_Error=100_MotionBlur_No.144.dat]

001 0.023 -0.066
002 0.211 -0.100
003 -0.384 0.435
004 0.075 -0.156
005 -0.317 1.392
006 0.284 0.589
007 -0.733 1.071
008 0.292 -0.748
009 -0.056 -1.996
010 -1.094 -0.985
011 -0.982 -2.853
