# Supplementary material for: Maximum likelihood-based estimation of diffusion coefficient is quick and reliable method for analyzing estradiol actions on surface receptor movements
Source: Front Neuroinform. 2023 Mar 8;17:1005936. doi: 10.3389/fninf.2023.1005936 (PMC10031098; doi:10.3389/fninf.2023.1005936)
Supplement: Supplementary file 5 [file Data_Sheet_5.ZIP › D0.1_s100/0010/Traj_N=10_D=0.1_Error=100_MotionBlur_No.145.dat]

001 0.205 -0.102
002 0.460 -1.276
003 0.619 0.642
004 0.442 0.465
005 -0.402 -0.070
006 -0.205 -0.911
007 -0.445 -1.756
008 1.016 -2.897
009 -1.844 -1.497
010 -1.173 -3.476
011 0.032 -3.258
