# Supplementary material for: Maximum likelihood-based estimation of diffusion coefficient is quick and reliable method for analyzing estradiol actions on surface receptor movements
Source: Front Neuroinform. 2023 Mar 8;17:1005936. doi: 10.3389/fninf.2023.1005936 (PMC10031098; doi:10.3389/fninf.2023.1005936)
Supplement: Supplementary file 5 [file Data_Sheet_5.ZIP › D0.1_s100/0010/Traj_N=10_D=0.1_Error=100_MotionBlur_No.146.dat]

001 -0.273 -0.098
002 0.545 0.546
003 -0.698 0.820
004 -1.179 1.204
005 -2.044 0.644
006 -2.711 0.195
007 -0.609 -0.377
008 -0.648 -0.927
009 -1.107 -3.195
010 -1.205 -4.200
011 -1.672 -4.120
