# Supplementary material for: Maximum likelihood-based estimation of diffusion coefficient is quick and reliable method for analyzing estradiol actions on surface receptor movements
Source: Front Neuroinform. 2023 Mar 8;17:1005936. doi: 10.3389/fninf.2023.1005936 (PMC10031098; doi:10.3389/fninf.2023.1005936)
Supplement: Supplementary file 5 [file Data_Sheet_5.ZIP › D0.1_s100/0010/Traj_N=10_D=0.1_Error=100_MotionBlur_No.147.dat]

001 0.353 -0.229
002 0.656 0.048
003 0.404 -0.486
004 -0.070 -1.554
005 -0.948 0.376
006 -0.205 -1.440
007 -0.367 0.324
008 -1.083 0.529
009 -1.223 0.494
010 -0.589 -0.127
011 1.062 0.205
