# Supplementary material for: Maximum likelihood-based estimation of diffusion coefficient is quick and reliable method for analyzing estradiol actions on surface receptor movements
Source: Front Neuroinform. 2023 Mar 8;17:1005936. doi: 10.3389/fninf.2023.1005936 (PMC10031098; doi:10.3389/fninf.2023.1005936)
Supplement: Supplementary file 5 [file Data_Sheet_5.ZIP › D0.1_s100/0010/Traj_N=10_D=0.1_Error=100_MotionBlur_No.148.dat]

001 -0.485 0.192
002 -1.284 2.047
003 -2.177 1.250
004 -2.323 0.647
005 -2.228 0.996
006 -2.487 -0.149
007 -2.747 1.079
008 -1.166 1.320
009 -2.386 1.106
010 -3.085 1.580
011 -4.261 2.041
