# Supplementary material for: Maximum likelihood-based estimation of diffusion coefficient is quick and reliable method for analyzing estradiol actions on surface receptor movements
Source: Front Neuroinform. 2023 Mar 8;17:1005936. doi: 10.3389/fninf.2023.1005936 (PMC10031098; doi:10.3389/fninf.2023.1005936)
Supplement: Supplementary file 5 [file Data_Sheet_5.ZIP › D0.1_s100/0010/Traj_N=10_D=0.1_Error=100_MotionBlur_No.149.dat]

001 0.057 0.275
002 0.284 0.355
003 1.076 0.422
004 0.254 0.055
005 2.555 -0.029
006 2.408 -0.085
007 1.133 -0.418
008 1.054 0.774
009 0.297 2.265
010 2.364 0.386
011 0.184 2.133
