# Supplementary material for: Maximum likelihood-based estimation of diffusion coefficient is quick and reliable method for analyzing estradiol actions on surface receptor movements
Source: Front Neuroinform. 2023 Mar 8;17:1005936. doi: 10.3389/fninf.2023.1005936 (PMC10031098; doi:10.3389/fninf.2023.1005936)
Supplement: Supplementary file 5 [file Data_Sheet_5.ZIP › D0.1_s100/0010/Traj_N=10_D=0.1_Error=100_MotionBlur_No.150.dat]

001 0.025 0.051
002 1.105 1.184
003 2.508 0.707
004 1.802 0.067
005 2.494 0.282
006 2.222 0.402
007 1.021 0.099
008 1.694 -0.960
009 2.604 -0.590
010 1.781 -1.332
011 1.309 -0.670
