# Supplementary material for: Maximum likelihood-based estimation of diffusion coefficient is quick and reliable method for analyzing estradiol actions on surface receptor movements
Source: Front Neuroinform. 2023 Mar 8;17:1005936. doi: 10.3389/fninf.2023.1005936 (PMC10031098; doi:10.3389/fninf.2023.1005936)
Supplement: Supplementary file 5 [file Data_Sheet_5.ZIP › D0.1_s100/0010/Traj_N=10_D=0.1_Error=100_MotionBlur_No.151.dat]

001 -0.047 -0.352
002 0.148 0.150
003 -0.423 -0.188
004 -0.309 -0.861
005 -0.585 0.697
006 -1.251 2.175
007 -1.555 1.410
008 -2.090 1.518
009 -1.764 1.097
010 -1.750 1.713
011 -2.293 1.772
