# Supplementary material for: Maximum likelihood-based estimation of diffusion coefficient is quick and reliable method for analyzing estradiol actions on surface receptor movements
Source: Front Neuroinform. 2023 Mar 8;17:1005936. doi: 10.3389/fninf.2023.1005936 (PMC10031098; doi:10.3389/fninf.2023.1005936)
Supplement: Supplementary file 5 [file Data_Sheet_5.ZIP › D0.1_s100/0010/Traj_N=10_D=0.1_Error=100_MotionBlur_No.152.dat]

001 0.746 0.072
002 2.027 -1.283
003 2.297 -0.728
004 2.118 0.624
005 1.954 0.003
006 1.328 -0.396
007 1.184 -0.667
008 1.634 0.677
009 0.685 -0.902
010 0.757 -0.429
011 -0.981 0.084
