# Supplementary material for: Maximum likelihood-based estimation of diffusion coefficient is quick and reliable method for analyzing estradiol actions on surface receptor movements
Source: Front Neuroinform. 2023 Mar 8;17:1005936. doi: 10.3389/fninf.2023.1005936 (PMC10031098; doi:10.3389/fninf.2023.1005936)
Supplement: Supplementary file 5 [file Data_Sheet_5.ZIP › D0.1_s100/0010/Traj_N=10_D=0.1_Error=100_MotionBlur_No.153.dat]

001 -0.292 -0.204
002 -1.127 -0.540
003 -0.997 -0.522
004 -1.133 -1.994
005 -2.450 -2.467
006 -1.758 -1.921
007 -2.223 -1.970
008 -2.518 -2.938
009 -2.763 -2.705
010 -3.317 -2.086
011 -2.138 -3.091
