# Supplementary material for: Maximum likelihood-based estimation of diffusion coefficient is quick and reliable method for analyzing estradiol actions on surface receptor movements
Source: Front Neuroinform. 2023 Mar 8;17:1005936. doi: 10.3389/fninf.2023.1005936 (PMC10031098; doi:10.3389/fninf.2023.1005936)
Supplement: Supplementary file 5 [file Data_Sheet_5.ZIP › D0.1_s100/0010/Traj_N=10_D=0.1_Error=100_MotionBlur_No.154.dat]

001 0.031 0.261
002 0.064 -0.424
003 -0.420 0.314
004 0.155 -0.789
005 1.826 0.080
006 2.221 -2.216
007 1.106 -2.073
008 2.391 -1.623
009 1.221 -1.453
010 3.756 -2.653
011 2.233 -1.630
