# Supplementary material for: Maximum likelihood-based estimation of diffusion coefficient is quick and reliable method for analyzing estradiol actions on surface receptor movements
Source: Front Neuroinform. 2023 Mar 8;17:1005936. doi: 10.3389/fninf.2023.1005936 (PMC10031098; doi:10.3389/fninf.2023.1005936)
Supplement: Supplementary file 5 [file Data_Sheet_5.ZIP › D0.1_s100/0010/Traj_N=10_D=0.1_Error=100_MotionBlur_No.155.dat]

001 -0.107 0.491
002 -0.034 0.825
003 -2.428 1.205
004 -1.187 1.799
005 -1.901 -0.249
006 -2.428 1.550
007 -1.817 1.415
008 -0.569 1.392
009 -0.240 1.536
010 -1.225 2.332
011 -1.732 1.701
