# Supplementary material for: Maximum likelihood-based estimation of diffusion coefficient is quick and reliable method for analyzing estradiol actions on surface receptor movements
Source: Front Neuroinform. 2023 Mar 8;17:1005936. doi: 10.3389/fninf.2023.1005936 (PMC10031098; doi:10.3389/fninf.2023.1005936)
Supplement: Supplementary file 5 [file Data_Sheet_5.ZIP › D0.1_s100/0010/Traj_N=10_D=0.1_Error=100_MotionBlur_No.156.dat]

001 -0.441 -0.165
002 -0.758 0.492
003 -0.407 -0.326
004 -1.518 0.072
005 -1.566 0.033
006 -0.853 0.035
007 -1.139 1.879
008 -0.500 2.084
009 -0.818 3.124
010 -1.364 1.473
011 -1.132 3.073
