# Supplementary material for: Maximum likelihood-based estimation of diffusion coefficient is quick and reliable method for analyzing estradiol actions on surface receptor movements
Source: Front Neuroinform. 2023 Mar 8;17:1005936. doi: 10.3389/fninf.2023.1005936 (PMC10031098; doi:10.3389/fninf.2023.1005936)
Supplement: Supplementary file 5 [file Data_Sheet_5.ZIP › D0.1_s100/0010/Traj_N=10_D=0.1_Error=100_MotionBlur_No.157.dat]

001 -0.025 0.258
002 0.033 0.195
003 -0.145 0.980
004 -0.054 0.813
005 0.347 0.966
006 -0.669 -0.058
007 -1.153 0.426
008 -1.608 0.664
009 -1.326 2.005
010 -0.235 1.173
011 -0.817 2.342
