# Supplementary material for: Maximum likelihood-based estimation of diffusion coefficient is quick and reliable method for analyzing estradiol actions on surface receptor movements
Source: Front Neuroinform. 2023 Mar 8;17:1005936. doi: 10.3389/fninf.2023.1005936 (PMC10031098; doi:10.3389/fninf.2023.1005936)
Supplement: Supplementary file 5 [file Data_Sheet_5.ZIP › D0.1_s100/0010/Traj_N=10_D=0.1_Error=100_MotionBlur_No.158.dat]

001 0.300 0.007
002 -0.311 -0.960
003 -1.517 0.558
004 0.378 1.136
005 0.303 -0.164
006 0.381 0.616
007 0.390 1.178
008 0.914 0.195
009 0.909 1.823
010 0.087 0.681
011 0.324 0.425
