# Supplementary material for: Maximum likelihood-based estimation of diffusion coefficient is quick and reliable method for analyzing estradiol actions on surface receptor movements
Source: Front Neuroinform. 2023 Mar 8;17:1005936. doi: 10.3389/fninf.2023.1005936 (PMC10031098; doi:10.3389/fninf.2023.1005936)
Supplement: Supplementary file 5 [file Data_Sheet_5.ZIP › D0.1_s100/0010/Traj_N=10_D=0.1_Error=100_MotionBlur_No.159.dat]

001 0.092 -0.125
002 0.644 -0.193
003 1.954 -1.872
004 1.747 0.492
005 1.362 -0.975
006 0.642 -0.374
007 1.835 0.228
008 2.711 -1.967
009 1.877 0.298
010 3.321 -0.424
011 2.706 -0.891
