# Supplementary material for: Maximum likelihood-based estimation of diffusion coefficient is quick and reliable method for analyzing estradiol actions on surface receptor movements
Source: Front Neuroinform. 2023 Mar 8;17:1005936. doi: 10.3389/fninf.2023.1005936 (PMC10031098; doi:10.3389/fninf.2023.1005936)
Supplement: Supplementary file 5 [file Data_Sheet_5.ZIP › D0.1_s100/0010/Traj_N=10_D=0.1_Error=100_MotionBlur_No.160.dat]

001 -0.301 0.009
002 0.382 -1.262
003 -0.306 -0.398
004 -0.695 0.092
005 -0.545 -0.622
006 -0.087 -0.832
007 -0.149 -0.593
008 -0.760 -1.441
009 -2.298 -1.547
010 -0.932 -1.446
011 -0.682 -1.770
