# Supplementary material for: Maximum likelihood-based estimation of diffusion coefficient is quick and reliable method for analyzing estradiol actions on surface receptor movements
Source: Front Neuroinform. 2023 Mar 8;17:1005936. doi: 10.3389/fninf.2023.1005936 (PMC10031098; doi:10.3389/fninf.2023.1005936)
Supplement: Supplementary file 5 [file Data_Sheet_5.ZIP › D0.1_s100/0010/Traj_N=10_D=0.1_Error=100_MotionBlur_No.161.dat]

001 0.150 0.200
002 -0.884 0.539
003 -1.224 0.270
004 -1.990 -0.431
005 -2.092 1.234
006 -2.204 -0.184
007 -1.995 1.102
008 -2.825 0.314
009 -2.005 1.366
010 -1.076 1.957
011 -0.677 2.285
