# Supplementary material for: Maximum likelihood-based estimation of diffusion coefficient is quick and reliable method for analyzing estradiol actions on surface receptor movements
Source: Front Neuroinform. 2023 Mar 8;17:1005936. doi: 10.3389/fninf.2023.1005936 (PMC10031098; doi:10.3389/fninf.2023.1005936)
Supplement: Supplementary file 5 [file Data_Sheet_5.ZIP › D0.1_s100/0010/Traj_N=10_D=0.1_Error=100_MotionBlur_No.162.dat]

001 0.425 0.058
002 0.512 1.019
003 -0.140 -0.383
004 -0.234 -1.250
005 -0.514 -0.955
006 -0.959 -0.574
007 -1.532 0.177
008 -0.738 -0.554
009 -1.255 -0.660
010 -0.671 -2.690
011 0.181 -0.805
