# Supplementary material for: Maximum likelihood-based estimation of diffusion coefficient is quick and reliable method for analyzing estradiol actions on surface receptor movements
Source: Front Neuroinform. 2023 Mar 8;17:1005936. doi: 10.3389/fninf.2023.1005936 (PMC10031098; doi:10.3389/fninf.2023.1005936)
Supplement: Supplementary file 5 [file Data_Sheet_5.ZIP › D0.1_s100/0010/Traj_N=10_D=0.1_Error=100_MotionBlur_No.163.dat]

001 0.376 0.146
002 1.199 0.156
003 0.767 1.304
004 0.315 0.777
005 1.247 1.778
006 -0.212 1.162
007 1.717 0.514
008 0.252 0.922
009 -0.849 1.011
010 -0.433 -0.299
011 -0.759 -0.710
