# Supplementary material for: Maximum likelihood-based estimation of diffusion coefficient is quick and reliable method for analyzing estradiol actions on surface receptor movements
Source: Front Neuroinform. 2023 Mar 8;17:1005936. doi: 10.3389/fninf.2023.1005936 (PMC10031098; doi:10.3389/fninf.2023.1005936)
Supplement: Supplementary file 5 [file Data_Sheet_5.ZIP › D0.1_s100/0010/Traj_N=10_D=0.1_Error=100_MotionBlur_No.164.dat]

001 -0.405 0.011
002 -1.366 -0.175
003 -1.917 0.274
004 -1.265 0.073
005 -2.596 -1.098
006 -1.446 0.996
007 -3.121 0.559
008 -4.097 -0.703
009 -5.401 -1.405
010 -3.832 -0.636
011 -3.819 -0.751
