# Supplementary material for: Maximum likelihood-based estimation of diffusion coefficient is quick and reliable method for analyzing estradiol actions on surface receptor movements
Source: Front Neuroinform. 2023 Mar 8;17:1005936. doi: 10.3389/fninf.2023.1005936 (PMC10031098; doi:10.3389/fninf.2023.1005936)
Supplement: Supplementary file 5 [file Data_Sheet_5.ZIP › D0.1_s100/0010/Traj_N=10_D=0.1_Error=100_MotionBlur_No.165.dat]

001 -0.218 -0.048
002 -2.161 -1.819
003 -1.035 -0.257
004 0.351 -0.206
005 0.465 -1.233
006 -0.895 1.010
007 -1.176 1.310
008 0.029 0.353
009 -0.209 0.406
010 0.224 2.952
011 -0.516 3.008
