# Supplementary material for: Maximum likelihood-based estimation of diffusion coefficient is quick and reliable method for analyzing estradiol actions on surface receptor movements
Source: Front Neuroinform. 2023 Mar 8;17:1005936. doi: 10.3389/fninf.2023.1005936 (PMC10031098; doi:10.3389/fninf.2023.1005936)
Supplement: Supplementary file 5 [file Data_Sheet_5.ZIP › D0.1_s100/0010/Traj_N=10_D=0.1_Error=100_MotionBlur_No.166.dat]

001 0.093 0.329
002 0.423 1.969
003 1.097 1.687
004 0.964 0.315
005 0.724 -0.254
006 0.758 1.033
007 0.154 1.652
008 1.507 0.225
009 0.738 0.151
010 0.505 0.692
011 0.446 1.165
