# Supplementary material for: Maximum likelihood-based estimation of diffusion coefficient is quick and reliable method for analyzing estradiol actions on surface receptor movements
Source: Front Neuroinform. 2023 Mar 8;17:1005936. doi: 10.3389/fninf.2023.1005936 (PMC10031098; doi:10.3389/fninf.2023.1005936)
Supplement: Supplementary file 5 [file Data_Sheet_5.ZIP › D0.1_s100/0010/Traj_N=10_D=0.1_Error=100_MotionBlur_No.167.dat]

001 0.244 -0.014
002 0.375 1.039
003 0.770 0.628
004 0.730 1.025
005 2.483 1.552
006 2.011 2.144
007 0.315 1.239
008 1.792 0.714
009 2.855 1.388
010 2.951 2.169
011 3.853 0.756
