# Supplementary material for: Maximum likelihood-based estimation of diffusion coefficient is quick and reliable method for analyzing estradiol actions on surface receptor movements
Source: Front Neuroinform. 2023 Mar 8;17:1005936. doi: 10.3389/fninf.2023.1005936 (PMC10031098; doi:10.3389/fninf.2023.1005936)
Supplement: Supplementary file 5 [file Data_Sheet_5.ZIP › D0.1_s100/0010/Traj_N=10_D=0.1_Error=100_MotionBlur_No.168.dat]

001 -0.259 0.955
002 -0.144 0.794
003 -0.477 2.571
004 -0.068 0.757
005 0.334 1.030
006 -0.314 2.298
007 -1.462 0.649
008 -2.130 2.045
009 -2.929 2.790
010 -2.505 2.196
011 -2.484 0.850
