# Supplementary material for: Maximum likelihood-based estimation of diffusion coefficient is quick and reliable method for analyzing estradiol actions on surface receptor movements
Source: Front Neuroinform. 2023 Mar 8;17:1005936. doi: 10.3389/fninf.2023.1005936 (PMC10031098; doi:10.3389/fninf.2023.1005936)
Supplement: Supplementary file 5 [file Data_Sheet_5.ZIP › D0.1_s100/0010/Traj_N=10_D=0.1_Error=100_MotionBlur_No.169.dat]

001 -0.205 0.595
002 -1.616 0.354
003 -0.383 1.688
004 -0.035 -0.080
005 -0.340 1.695
006 0.750 0.770
007 -0.175 0.045
008 -0.203 1.430
009 -0.787 2.957
010 0.295 2.864
011 -0.378 2.121
