# Supplementary material for: Maximum likelihood-based estimation of diffusion coefficient is quick and reliable method for analyzing estradiol actions on surface receptor movements
Source: Front Neuroinform. 2023 Mar 8;17:1005936. doi: 10.3389/fninf.2023.1005936 (PMC10031098; doi:10.3389/fninf.2023.1005936)
Supplement: Supplementary file 5 [file Data_Sheet_5.ZIP › D0.1_s100/0010/Traj_N=10_D=0.1_Error=100_MotionBlur_No.170.dat]

001 -0.251 0.157
002 0.870 1.080
003 -0.807 2.072
004 -0.960 2.265
005 0.423 1.979
006 -0.488 2.286
007 -0.412 3.856
008 -1.568 2.874
009 -1.853 1.511
010 -1.104 2.199
011 -1.588 2.890
