# Supplementary material for: Maximum likelihood-based estimation of diffusion coefficient is quick and reliable method for analyzing estradiol actions on surface receptor movements
Source: Front Neuroinform. 2023 Mar 8;17:1005936. doi: 10.3389/fninf.2023.1005936 (PMC10031098; doi:10.3389/fninf.2023.1005936)
Supplement: Supplementary file 5 [file Data_Sheet_5.ZIP › D0.1_s100/0010/Traj_N=10_D=0.1_Error=100_MotionBlur_No.171.dat]

001 0.138 0.500
002 0.809 0.365
003 1.168 -1.403
004 -1.555 1.260
005 -0.896 1.394
006 -1.170 -0.216
007 0.447 -1.841
008 -1.685 -2.234
009 -1.913 -0.857
010 0.037 -1.400
011 -1.186 -2.841
