# Supplementary material for: Maximum likelihood-based estimation of diffusion coefficient is quick and reliable method for analyzing estradiol actions on surface receptor movements
Source: Front Neuroinform. 2023 Mar 8;17:1005936. doi: 10.3389/fninf.2023.1005936 (PMC10031098; doi:10.3389/fninf.2023.1005936)
Supplement: Supplementary file 5 [file Data_Sheet_5.ZIP › D0.1_s100/0010/Traj_N=10_D=0.1_Error=100_MotionBlur_No.172.dat]

001 0.172 0.038
002 0.477 -1.027
003 0.865 0.123
004 0.164 0.190
005 1.704 0.778
006 -0.361 -0.461
007 0.372 0.092
008 0.739 1.721
009 0.685 1.187
010 1.140 1.405
011 2.243 0.480
