# Supplementary material for: Maximum likelihood-based estimation of diffusion coefficient is quick and reliable method for analyzing estradiol actions on surface receptor movements
Source: Front Neuroinform. 2023 Mar 8;17:1005936. doi: 10.3389/fninf.2023.1005936 (PMC10031098; doi:10.3389/fninf.2023.1005936)
Supplement: Supplementary file 5 [file Data_Sheet_5.ZIP › D0.1_s100/0010/Traj_N=10_D=0.1_Error=100_MotionBlur_No.173.dat]

001 0.303 -0.181
002 0.546 0.162
003 -0.606 -1.227
004 0.544 -0.384
005 -1.542 -2.283
006 -0.715 -1.846
007 -0.034 -2.037
008 -0.895 -0.442
009 -1.518 -1.005
010 -2.221 -0.087
011 -0.619 -1.275
