# Supplementary material for: Maximum likelihood-based estimation of diffusion coefficient is quick and reliable method for analyzing estradiol actions on surface receptor movements
Source: Front Neuroinform. 2023 Mar 8;17:1005936. doi: 10.3389/fninf.2023.1005936 (PMC10031098; doi:10.3389/fninf.2023.1005936)
Supplement: Supplementary file 5 [file Data_Sheet_5.ZIP › D0.1_s100/0010/Traj_N=10_D=0.1_Error=100_MotionBlur_No.174.dat]

001 -0.393 0.636
002 -0.635 1.948
003 -0.885 1.852
004 -1.071 2.565
005 0.146 3.180
006 -0.156 1.290
007 -0.581 -0.255
008 0.067 2.257
009 -0.124 1.104
010 -0.612 0.781
011 -0.070 2.301
