# Supplementary material for: Maximum likelihood-based estimation of diffusion coefficient is quick and reliable method for analyzing estradiol actions on surface receptor movements
Source: Front Neuroinform. 2023 Mar 8;17:1005936. doi: 10.3389/fninf.2023.1005936 (PMC10031098; doi:10.3389/fninf.2023.1005936)
Supplement: Supplementary file 5 [file Data_Sheet_5.ZIP › D0.1_s100/0010/Traj_N=10_D=0.1_Error=100_MotionBlur_No.175.dat]

001 -0.063 -0.575
002 0.290 -1.242
003 0.501 -0.243
004 -0.062 -0.408
005 1.442 0.152
006 -1.465 -1.289
007 -1.590 -0.596
008 -2.511 -1.202
009 -2.308 0.139
010 -1.809 0.217
011 -1.246 1.056
