# Supplementary material for: Maximum likelihood-based estimation of diffusion coefficient is quick and reliable method for analyzing estradiol actions on surface receptor movements
Source: Front Neuroinform. 2023 Mar 8;17:1005936. doi: 10.3389/fninf.2023.1005936 (PMC10031098; doi:10.3389/fninf.2023.1005936)
Supplement: Supplementary file 5 [file Data_Sheet_5.ZIP › D0.1_s100/0010/Traj_N=10_D=0.1_Error=100_MotionBlur_No.176.dat]

001 0.137 -0.242
002 -0.158 -0.384
003 -1.160 -0.921
004 -1.451 -0.458
005 -1.678 0.088
006 -1.247 -0.349
007 -0.538 -0.038
008 -2.041 -0.330
009 -2.574 -1.111
010 -4.058 -0.896
011 -2.043 -1.703
