# Supplementary material for: Maximum likelihood-based estimation of diffusion coefficient is quick and reliable method for analyzing estradiol actions on surface receptor movements
Source: Front Neuroinform. 2023 Mar 8;17:1005936. doi: 10.3389/fninf.2023.1005936 (PMC10031098; doi:10.3389/fninf.2023.1005936)
Supplement: Supplementary file 5 [file Data_Sheet_5.ZIP › D0.1_s100/0010/Traj_N=10_D=0.1_Error=100_MotionBlur_No.177.dat]

001 -0.187 0.010
002 -0.740 0.739
003 -0.489 -0.558
004 -1.427 0.209
005 -1.111 0.345
006 -1.795 -0.456
007 -1.206 1.690
008 -0.526 2.664
009 0.669 2.691
010 -1.044 3.026
011 -1.572 2.767
