# Supplementary material for: Maximum likelihood-based estimation of diffusion coefficient is quick and reliable method for analyzing estradiol actions on surface receptor movements
Source: Front Neuroinform. 2023 Mar 8;17:1005936. doi: 10.3389/fninf.2023.1005936 (PMC10031098; doi:10.3389/fninf.2023.1005936)
Supplement: Supplementary file 5 [file Data_Sheet_5.ZIP › D0.1_s100/0010/Traj_N=10_D=0.1_Error=100_MotionBlur_No.178.dat]

001 -0.303 0.002
002 -0.349 0.204
003 -0.143 0.842
004 0.095 1.357
005 -0.119 -0.341
006 0.837 0.716
007 0.896 0.669
008 -0.725 -0.225
009 0.959 0.400
010 1.372 -0.269
011 0.445 -0.322
