# Supplementary material for: Maximum likelihood-based estimation of diffusion coefficient is quick and reliable method for analyzing estradiol actions on surface receptor movements
Source: Front Neuroinform. 2023 Mar 8;17:1005936. doi: 10.3389/fninf.2023.1005936 (PMC10031098; doi:10.3389/fninf.2023.1005936)
Supplement: Supplementary file 5 [file Data_Sheet_5.ZIP › D0.1_s100/0010/Traj_N=10_D=0.1_Error=100_MotionBlur_No.179.dat]

001 0.229 -0.214
002 -1.027 -0.291
003 -0.334 0.560
004 -0.892 0.163
005 0.564 0.809
006 -0.450 0.211
007 -1.098 0.488
008 -0.268 -0.149
009 -0.994 -0.651
010 -0.039 -1.077
011 -0.514 -0.804
