# Supplementary material for: Maximum likelihood-based estimation of diffusion coefficient is quick and reliable method for analyzing estradiol actions on surface receptor movements
Source: Front Neuroinform. 2023 Mar 8;17:1005936. doi: 10.3389/fninf.2023.1005936 (PMC10031098; doi:10.3389/fninf.2023.1005936)
Supplement: Supplementary file 5 [file Data_Sheet_5.ZIP › D0.1_s100/0010/Traj_N=10_D=0.1_Error=100_MotionBlur_No.180.dat]

001 -0.397 -0.214
002 -0.841 0.722
003 -1.083 0.614
004 -2.085 0.563
005 -0.946 0.835
006 -0.865 1.546
007 -0.638 1.077
008 -1.874 1.289
009 -0.548 1.152
010 -1.406 0.301
011 -1.682 1.393
