# Supplementary material for: Maximum likelihood-based estimation of diffusion coefficient is quick and reliable method for analyzing estradiol actions on surface receptor movements
Source: Front Neuroinform. 2023 Mar 8;17:1005936. doi: 10.3389/fninf.2023.1005936 (PMC10031098; doi:10.3389/fninf.2023.1005936)
Supplement: Supplementary file 5 [file Data_Sheet_5.ZIP › D0.1_s100/0010/Traj_N=10_D=0.1_Error=100_MotionBlur_No.181.dat]

001 -0.178 -0.162
002 -0.362 -0.940
003 -0.668 -1.834
004 0.074 -0.859
005 0.131 0.248
006 -0.917 0.210
007 0.182 0.719
008 0.972 0.858
009 0.907 1.356
010 -0.380 1.830
011 1.173 0.004
