# Supplementary material for: Maximum likelihood-based estimation of diffusion coefficient is quick and reliable method for analyzing estradiol actions on surface receptor movements
Source: Front Neuroinform. 2023 Mar 8;17:1005936. doi: 10.3389/fninf.2023.1005936 (PMC10031098; doi:10.3389/fninf.2023.1005936)
Supplement: Supplementary file 5 [file Data_Sheet_5.ZIP › D0.1_s100/0010/Traj_N=10_D=0.1_Error=100_MotionBlur_No.182.dat]

001 0.311 -0.106
002 -0.763 0.284
003 1.092 0.805
004 -0.494 -0.211
005 0.192 0.131
006 0.795 -1.027
007 -0.352 0.266
008 -0.365 0.355
009 0.878 -1.019
010 0.462 -1.067
011 0.111 -1.905
