# Supplementary material for: Maximum likelihood-based estimation of diffusion coefficient is quick and reliable method for analyzing estradiol actions on surface receptor movements
Source: Front Neuroinform. 2023 Mar 8;17:1005936. doi: 10.3389/fninf.2023.1005936 (PMC10031098; doi:10.3389/fninf.2023.1005936)
Supplement: Supplementary file 5 [file Data_Sheet_5.ZIP › D0.1_s100/0010/Traj_N=10_D=0.1_Error=100_MotionBlur_No.183.dat]

001 0.140 0.030
002 0.422 0.550
003 0.098 0.719
004 0.834 0.683
005 1.481 0.175
006 0.795 0.896
007 -0.788 1.897
008 0.172 1.380
009 1.556 1.366
010 1.731 0.914
011 2.650 -0.772
