# Supplementary material for: Maximum likelihood-based estimation of diffusion coefficient is quick and reliable method for analyzing estradiol actions on surface receptor movements
Source: Front Neuroinform. 2023 Mar 8;17:1005936. doi: 10.3389/fninf.2023.1005936 (PMC10031098; doi:10.3389/fninf.2023.1005936)
Supplement: Supplementary file 5 [file Data_Sheet_5.ZIP › D0.1_s100/0010/Traj_N=10_D=0.1_Error=100_MotionBlur_No.184.dat]

001 -0.002 -0.068
002 -0.390 -0.259
003 -0.082 0.030
004 -1.470 0.362
005 -0.052 1.013
006 0.232 0.970
007 0.627 1.742
008 -1.906 0.458
009 -1.434 1.515
010 -2.922 0.705
011 -3.523 2.801
