# Supplementary material for: Maximum likelihood-based estimation of diffusion coefficient is quick and reliable method for analyzing estradiol actions on surface receptor movements
Source: Front Neuroinform. 2023 Mar 8;17:1005936. doi: 10.3389/fninf.2023.1005936 (PMC10031098; doi:10.3389/fninf.2023.1005936)
Supplement: Supplementary file 5 [file Data_Sheet_5.ZIP › D0.1_s100/0010/Traj_N=10_D=0.1_Error=100_MotionBlur_No.185.dat]

001 -0.329 0.366
002 0.255 2.005
003 -0.421 2.207
004 0.230 -0.322
005 0.134 -1.052
006 -2.443 -0.587
007 -3.471 0.035
008 -3.455 1.142
009 -2.865 -0.088
010 -1.545 1.256
011 -1.163 2.393
