# Supplementary material for: Maximum likelihood-based estimation of diffusion coefficient is quick and reliable method for analyzing estradiol actions on surface receptor movements
Source: Front Neuroinform. 2023 Mar 8;17:1005936. doi: 10.3389/fninf.2023.1005936 (PMC10031098; doi:10.3389/fninf.2023.1005936)
Supplement: Supplementary file 5 [file Data_Sheet_5.ZIP › D0.1_s100/0010/Traj_N=10_D=0.1_Error=100_MotionBlur_No.186.dat]

001 -0.015 -0.123
002 0.305 -2.049
003 0.977 -0.182
004 0.222 -0.658
005 -0.296 -0.866
006 0.596 -0.126
007 0.299 -1.437
008 1.243 -0.857
009 1.453 -2.709
010 0.751 -0.706
011 1.169 -1.644
