# Supplementary material for: Maximum likelihood-based estimation of diffusion coefficient is quick and reliable method for analyzing estradiol actions on surface receptor movements
Source: Front Neuroinform. 2023 Mar 8;17:1005936. doi: 10.3389/fninf.2023.1005936 (PMC10031098; doi:10.3389/fninf.2023.1005936)
Supplement: Supplementary file 5 [file Data_Sheet_5.ZIP › D0.1_s100/0010/Traj_N=10_D=0.1_Error=100_MotionBlur_No.187.dat]

001 0.098 -0.104
002 0.775 -0.485
003 -0.633 0.778
004 0.669 -1.899
005 0.919 -1.946
006 0.697 -1.795
007 1.601 -1.996
008 1.816 -1.805
009 1.875 -3.070
010 2.980 -3.382
011 4.051 -2.561
