# Supplementary material for: Maximum likelihood-based estimation of diffusion coefficient is quick and reliable method for analyzing estradiol actions on surface receptor movements
Source: Front Neuroinform. 2023 Mar 8;17:1005936. doi: 10.3389/fninf.2023.1005936 (PMC10031098; doi:10.3389/fninf.2023.1005936)
Supplement: Supplementary file 5 [file Data_Sheet_5.ZIP › D0.1_s100/0010/Traj_N=10_D=0.1_Error=100_MotionBlur_No.188.dat]

001 -0.028 0.040
002 0.638 0.227
003 0.311 1.155
004 -0.953 -0.410
005 -1.061 0.130
006 -0.322 -0.022
007 0.565 0.205
008 1.681 -0.078
009 1.421 -0.128
010 1.173 0.474
011 0.583 0.714
