# Supplementary material for: Maximum likelihood-based estimation of diffusion coefficient is quick and reliable method for analyzing estradiol actions on surface receptor movements
Source: Front Neuroinform. 2023 Mar 8;17:1005936. doi: 10.3389/fninf.2023.1005936 (PMC10031098; doi:10.3389/fninf.2023.1005936)
Supplement: Supplementary file 5 [file Data_Sheet_5.ZIP › D0.1_s100/0010/Traj_N=10_D=0.1_Error=100_MotionBlur_No.189.dat]

001 -0.710 -0.114
002 0.264 -0.781
003 -0.675 -1.115
004 0.123 -1.720
005 1.284 -0.977
006 0.973 0.362
007 0.271 -0.722
008 1.402 -1.714
009 1.075 -0.424
010 -0.136 -0.400
011 1.091 -0.803
