# Supplementary material for: Maximum likelihood-based estimation of diffusion coefficient is quick and reliable method for analyzing estradiol actions on surface receptor movements
Source: Front Neuroinform. 2023 Mar 8;17:1005936. doi: 10.3389/fninf.2023.1005936 (PMC10031098; doi:10.3389/fninf.2023.1005936)
Supplement: Supplementary file 5 [file Data_Sheet_5.ZIP › D0.1_s100/0010/Traj_N=10_D=0.1_Error=100_MotionBlur_No.190.dat]

001 0.111 -0.253
002 -0.197 -0.472
003 0.150 -0.314
004 -0.086 -1.495
005 0.809 0.083
006 0.860 -1.370
007 2.127 -2.142
008 2.149 -4.969
009 1.784 -4.011
010 1.761 -4.704
011 1.540 -4.987
