# Supplementary material for: Maximum likelihood-based estimation of diffusion coefficient is quick and reliable method for analyzing estradiol actions on surface receptor movements
Source: Front Neuroinform. 2023 Mar 8;17:1005936. doi: 10.3389/fninf.2023.1005936 (PMC10031098; doi:10.3389/fninf.2023.1005936)
Supplement: Supplementary file 5 [file Data_Sheet_5.ZIP › D0.1_s100/0010/Traj_N=10_D=0.1_Error=100_MotionBlur_No.191.dat]

001 0.328 -0.095
002 0.293 -0.325
003 -0.909 0.055
004 0.205 -0.649
005 1.123 0.195
006 1.908 0.003
007 2.729 0.607
008 2.307 1.617
009 0.565 2.904
010 1.250 1.206
011 1.555 1.043
