# Supplementary material for: Maximum likelihood-based estimation of diffusion coefficient is quick and reliable method for analyzing estradiol actions on surface receptor movements
Source: Front Neuroinform. 2023 Mar 8;17:1005936. doi: 10.3389/fninf.2023.1005936 (PMC10031098; doi:10.3389/fninf.2023.1005936)
Supplement: Supplementary file 5 [file Data_Sheet_5.ZIP › D0.1_s100/0010/Traj_N=10_D=0.1_Error=100_MotionBlur_No.192.dat]

001 0.296 0.355
002 0.659 0.686
003 0.994 1.548
004 1.564 0.289
005 2.122 1.095
006 1.464 2.429
007 2.047 3.265
008 1.949 2.490
009 -0.075 0.632
010 1.900 -0.066
011 2.377 1.455
