# Supplementary material for: Maximum likelihood-based estimation of diffusion coefficient is quick and reliable method for analyzing estradiol actions on surface receptor movements
Source: Front Neuroinform. 2023 Mar 8;17:1005936. doi: 10.3389/fninf.2023.1005936 (PMC10031098; doi:10.3389/fninf.2023.1005936)
Supplement: Supplementary file 5 [file Data_Sheet_5.ZIP › D0.1_s100/0010/Traj_N=10_D=0.1_Error=100_MotionBlur_No.193.dat]

001 0.046 0.203
002 -0.869 0.625
003 0.445 1.146
004 0.183 -0.007
005 1.219 -0.292
006 -0.326 1.613
007 -0.591 0.527
008 -0.860 0.313
009 -0.209 1.452
010 -0.493 2.195
011 -0.796 1.759
