# Supplementary material for: Maximum likelihood-based estimation of diffusion coefficient is quick and reliable method for analyzing estradiol actions on surface receptor movements
Source: Front Neuroinform. 2023 Mar 8;17:1005936. doi: 10.3389/fninf.2023.1005936 (PMC10031098; doi:10.3389/fninf.2023.1005936)
Supplement: Supplementary file 5 [file Data_Sheet_5.ZIP › D0.1_s100/0010/Traj_N=10_D=0.1_Error=100_MotionBlur_No.194.dat]

001 0.313 0.349
002 0.103 -0.216
003 1.096 0.119
004 1.278 -0.123
005 2.772 0.392
006 1.387 1.871
007 0.976 1.018
008 0.248 -0.153
009 1.240 -0.042
010 0.627 1.007
011 1.075 -0.522
