# Supplementary material for: Maximum likelihood-based estimation of diffusion coefficient is quick and reliable method for analyzing estradiol actions on surface receptor movements
Source: Front Neuroinform. 2023 Mar 8;17:1005936. doi: 10.3389/fninf.2023.1005936 (PMC10031098; doi:10.3389/fninf.2023.1005936)
Supplement: Supplementary file 5 [file Data_Sheet_5.ZIP › D0.1_s100/0010/Traj_N=10_D=0.1_Error=100_MotionBlur_No.195.dat]

001 0.031 -0.405
002 0.651 -0.111
003 -0.673 -0.674
004 -0.121 -0.316
005 -0.269 0.639
006 -0.067 -0.595
007 -0.290 -0.429
008 -0.533 -1.045
009 -0.933 0.058
010 -0.586 0.330
011 -0.685 -1.304
