# Supplementary material for: Maximum likelihood-based estimation of diffusion coefficient is quick and reliable method for analyzing estradiol actions on surface receptor movements
Source: Front Neuroinform. 2023 Mar 8;17:1005936. doi: 10.3389/fninf.2023.1005936 (PMC10031098; doi:10.3389/fninf.2023.1005936)
Supplement: Supplementary file 5 [file Data_Sheet_5.ZIP › D0.1_s100/0010/Traj_N=10_D=0.1_Error=100_MotionBlur_No.196.dat]

001 0.266 0.136
002 -0.911 -1.117
003 -0.201 1.121
004 0.268 -0.639
005 -0.890 0.344
006 0.896 0.407
007 -1.578 -0.251
008 0.154 1.212
009 -1.369 3.096
010 -1.239 2.887
011 -0.866 3.503
