# Supplementary material for: Maximum likelihood-based estimation of diffusion coefficient is quick and reliable method for analyzing estradiol actions on surface receptor movements
Source: Front Neuroinform. 2023 Mar 8;17:1005936. doi: 10.3389/fninf.2023.1005936 (PMC10031098; doi:10.3389/fninf.2023.1005936)
Supplement: Supplementary file 5 [file Data_Sheet_5.ZIP › D0.1_s100/0010/Traj_N=10_D=0.1_Error=100_MotionBlur_No.197.dat]

001 0.114 -0.042
002 0.117 0.974
003 1.730 0.390
004 1.185 0.686
005 1.492 0.446
006 0.995 0.617
007 1.310 1.412
008 0.517 2.091
009 1.697 1.821
010 0.995 1.792
011 -0.028 0.063
