# Supplementary material for: Maximum likelihood-based estimation of diffusion coefficient is quick and reliable method for analyzing estradiol actions on surface receptor movements
Source: Front Neuroinform. 2023 Mar 8;17:1005936. doi: 10.3389/fninf.2023.1005936 (PMC10031098; doi:10.3389/fninf.2023.1005936)
Supplement: Supplementary file 5 [file Data_Sheet_5.ZIP › D0.1_s100/0010/Traj_N=10_D=0.1_Error=100_MotionBlur_No.198.dat]

001 0.070 -0.491
002 0.731 -0.793
003 -0.751 -0.150
004 0.315 0.152
005 -0.768 -0.593
006 -0.791 -0.729
007 1.651 -1.028
008 1.576 -1.442
009 0.859 -0.360
010 0.628 -1.132
011 0.275 -1.300
