# Supplementary material for: Maximum likelihood-based estimation of diffusion coefficient is quick and reliable method for analyzing estradiol actions on surface receptor movements
Source: Front Neuroinform. 2023 Mar 8;17:1005936. doi: 10.3389/fninf.2023.1005936 (PMC10031098; doi:10.3389/fninf.2023.1005936)
Supplement: Supplementary file 5 [file Data_Sheet_5.ZIP › D0.1_s100/0010/Traj_N=10_D=0.1_Error=100_MotionBlur_No.199.dat]

001 0.623 -0.179
002 -0.153 -0.783
003 -0.551 -1.957
004 1.020 -1.517
005 -0.022 -1.284
006 0.863 -2.141
007 0.335 -1.707
008 -0.040 -2.171
009 -0.270 -2.039
010 0.015 -2.968
011 -0.822 -2.390
