# Supplementary material for: Maximum likelihood-based estimation of diffusion coefficient is quick and reliable method for analyzing estradiol actions on surface receptor movements
Source: Front Neuroinform. 2023 Mar 8;17:1005936. doi: 10.3389/fninf.2023.1005936 (PMC10031098; doi:10.3389/fninf.2023.1005936)
Supplement: Supplementary file 6 [file Data_Sheet_6.ZIP › D0.02_s100/0010/Traj_N=10_D=0.02_Error=100_MotionBlur_No.000.dat]

0001 0.292 0.203
0002 0.257 -1.955
0003 -0.463 -0.047
0004 -1.666 -0.776
0005 -0.576 -1.228
0006 -1.482 -0.595
0007 -0.127 -1.213
0008 -0.320 -1.330
0009 -0.196 -0.401
0010 1.026 -0.246
