# Supplementary material for: Maximum likelihood-based estimation of diffusion coefficient is quick and reliable method for analyzing estradiol actions on surface receptor movements
Source: Front Neuroinform. 2023 Mar 8;17:1005936. doi: 10.3389/fninf.2023.1005936 (PMC10031098; doi:10.3389/fninf.2023.1005936)
Supplement: Supplementary file 6 [file Data_Sheet_6.ZIP › D0.02_s100/0010/Traj_N=10_D=0.02_Error=100_MotionBlur_No.001.dat]

0001 1.269 0.991
0002 0.071 -0.108
0003 0.528 1.071
0004 0.754 -0.384
0005 0.707 0.418
0006 1.432 0.334
0007 1.239 0.905
0008 0.306 0.456
0009 0.743 1.788
0010 -0.358 0.499
