# Supplementary material for: Maximum likelihood-based estimation of diffusion coefficient is quick and reliable method for analyzing estradiol actions on surface receptor movements
Source: Front Neuroinform. 2023 Mar 8;17:1005936. doi: 10.3389/fninf.2023.1005936 (PMC10031098; doi:10.3389/fninf.2023.1005936)
Supplement: Supplementary file 6 [file Data_Sheet_6.ZIP › D0.02_s100/0010/Traj_N=10_D=0.02_Error=100_MotionBlur_No.002.dat]

0001 -0.570 -0.075
0002 -1.471 0.035
0003 -0.908 0.439
0004 0.636 0.164
0005 -0.285 0.041
0006 -0.435 -0.131
0007 -1.207 0.483
0008 -0.194 -0.054
0009 -0.074 1.675
0010 -1.040 0.673
