# Supplementary material for: Maximum likelihood-based estimation of diffusion coefficient is quick and reliable method for analyzing estradiol actions on surface receptor movements
Source: Front Neuroinform. 2023 Mar 8;17:1005936. doi: 10.3389/fninf.2023.1005936 (PMC10031098; doi:10.3389/fninf.2023.1005936)
Supplement: Supplementary file 6 [file Data_Sheet_6.ZIP › D0.02_s100/0010/Traj_N=10_D=0.02_Error=100_MotionBlur_No.003.dat]

0001 0.177 0.372
0002 0.680 1.226
0003 0.300 0.565
0004 0.076 1.326
0005 -0.038 0.884
0006 -0.191 0.009
0007 -0.177 -0.153
0008 0.121 1.480
0009 0.724 0.393
0010 -0.402 0.429
