# Supplementary material for: Maximum likelihood-based estimation of diffusion coefficient is quick and reliable method for analyzing estradiol actions on surface receptor movements
Source: Front Neuroinform. 2023 Mar 8;17:1005936. doi: 10.3389/fninf.2023.1005936 (PMC10031098; doi:10.3389/fninf.2023.1005936)
Supplement: Supplementary file 6 [file Data_Sheet_6.ZIP › D0.02_s100/0010/Traj_N=10_D=0.02_Error=100_MotionBlur_No.004.dat]

0001 1.317 0.718
0002 1.043 0.165
0003 -0.599 -0.233
0004 0.454 0.347
0005 0.855 -0.265
0006 -0.441 0.728
0007 -0.209 -0.686
0008 -0.330 0.134
0009 -1.104 -0.780
0010 -0.334 -0.171
