# Supplementary material for: Maximum likelihood-based estimation of diffusion coefficient is quick and reliable method for analyzing estradiol actions on surface receptor movements
Source: Front Neuroinform. 2023 Mar 8;17:1005936. doi: 10.3389/fninf.2023.1005936 (PMC10031098; doi:10.3389/fninf.2023.1005936)
Supplement: Supplementary file 6 [file Data_Sheet_6.ZIP › D0.02_s100/0010/Traj_N=10_D=0.02_Error=100_MotionBlur_No.005.dat]

0001 0.595 0.067
0002 -0.358 -0.063
0003 0.923 0.744
0004 -0.354 -1.313
0005 1.524 0.670
0006 -0.222 -0.230
0007 -0.210 -0.053
0008 -1.093 0.547
0009 0.318 -1.045
0010 0.462 -0.472
