# Supplementary material for: Maximum likelihood-based estimation of diffusion coefficient is quick and reliable method for analyzing estradiol actions on surface receptor movements
Source: Front Neuroinform. 2023 Mar 8;17:1005936. doi: 10.3389/fninf.2023.1005936 (PMC10031098; doi:10.3389/fninf.2023.1005936)
Supplement: Supplementary file 6 [file Data_Sheet_6.ZIP › D0.02_s100/0010/Traj_N=10_D=0.02_Error=100_MotionBlur_No.006.dat]

0001 0.289 -0.277
0002 -0.196 -0.293
0003 1.469 -0.636
0004 0.929 0.412
0005 0.979 -0.498
0006 1.199 -0.282
0007 0.783 -1.330
0008 1.059 0.203
0009 -0.685 -0.563
0010 1.178 0.342
