# Supplementary material for: Maximum likelihood-based estimation of diffusion coefficient is quick and reliable method for analyzing estradiol actions on surface receptor movements
Source: Front Neuroinform. 2023 Mar 8;17:1005936. doi: 10.3389/fninf.2023.1005936 (PMC10031098; doi:10.3389/fninf.2023.1005936)
Supplement: Supplementary file 6 [file Data_Sheet_6.ZIP › D0.02_s100/0010/Traj_N=10_D=0.02_Error=100_MotionBlur_No.007.dat]

0001 0.309 -0.333
0002 -0.466 0.564
0003 0.294 0.236
0004 0.055 -0.365
0005 -1.158 -0.005
0006 0.358 -0.119
0007 -0.665 -0.315
0008 -1.215 -2.036
0009 -0.120 1.556
0010 0.496 -0.382
