# Supplementary material for: Maximum likelihood-based estimation of diffusion coefficient is quick and reliable method for analyzing estradiol actions on surface receptor movements
Source: Front Neuroinform. 2023 Mar 8;17:1005936. doi: 10.3389/fninf.2023.1005936 (PMC10031098; doi:10.3389/fninf.2023.1005936)
Supplement: Supplementary file 6 [file Data_Sheet_6.ZIP › D0.02_s100/0010/Traj_N=10_D=0.02_Error=100_MotionBlur_No.008.dat]

0001 1.093 0.381
0002 -0.010 0.049
0003 -0.276 1.244
0004 0.124 0.390
0005 0.482 -0.279
0006 0.610 0.732
0007 1.345 0.309
0008 -0.025 0.305
0009 1.103 0.538
0010 -0.020 0.941
