# Supplementary material for: Maximum likelihood-based estimation of diffusion coefficient is quick and reliable method for analyzing estradiol actions on surface receptor movements
Source: Front Neuroinform. 2023 Mar 8;17:1005936. doi: 10.3389/fninf.2023.1005936 (PMC10031098; doi:10.3389/fninf.2023.1005936)
Supplement: Supplementary file 6 [file Data_Sheet_6.ZIP › D0.02_s100/0010/Traj_N=10_D=0.02_Error=100_MotionBlur_No.009.dat]

0001 -0.013 0.187
0002 0.172 0.171
0003 -0.718 0.265
0004 -1.361 0.083
0005 -0.443 -0.348
0006 -1.200 0.085
0007 -1.181 -0.100
0008 -1.560 -0.271
0009 -1.507 -0.177
0010 -2.108 0.420
