# Supplementary material for: Maximum likelihood-based estimation of diffusion coefficient is quick and reliable method for analyzing estradiol actions on surface receptor movements
Source: Front Neuroinform. 2023 Mar 8;17:1005936. doi: 10.3389/fninf.2023.1005936 (PMC10031098; doi:10.3389/fninf.2023.1005936)
Supplement: Supplementary file 6 [file Data_Sheet_6.ZIP › D0.02_s100/0010/Traj_N=10_D=0.02_Error=100_MotionBlur_No.010.dat]

0001 0.366 0.353
0002 0.980 -0.185
0003 0.672 -0.477
0004 0.541 -1.089
0005 -0.380 0.667
0006 0.413 0.269
0007 -0.383 -0.473
0008 0.633 -1.303
0009 0.427 0.368
0010 -0.162 -1.004
