# Supplementary material for: Maximum likelihood-based estimation of diffusion coefficient is quick and reliable method for analyzing estradiol actions on surface receptor movements
Source: Front Neuroinform. 2023 Mar 8;17:1005936. doi: 10.3389/fninf.2023.1005936 (PMC10031098; doi:10.3389/fninf.2023.1005936)
Supplement: Supplementary file 6 [file Data_Sheet_6.ZIP › D0.02_s100/0010/Traj_N=10_D=0.02_Error=100_MotionBlur_No.011.dat]

0001 0.406 -0.330
0002 0.598 1.504
0003 0.280 0.771
0004 1.073 -0.261
0005 1.718 0.412
0006 -1.643 0.194
0007 -0.103 1.342
0008 -0.233 -0.179
0009 -0.316 0.648
0010 -0.837 0.728
