# Supplementary material for: Maximum likelihood-based estimation of diffusion coefficient is quick and reliable method for analyzing estradiol actions on surface receptor movements
Source: Front Neuroinform. 2023 Mar 8;17:1005936. doi: 10.3389/fninf.2023.1005936 (PMC10031098; doi:10.3389/fninf.2023.1005936)
Supplement: Supplementary file 6 [file Data_Sheet_6.ZIP › D0.02_s100/0010/Traj_N=10_D=0.02_Error=100_MotionBlur_No.012.dat]

0001 -0.468 -0.182
0002 0.887 0.591
0003 0.512 -1.058
0004 -1.115 -0.099
0005 0.988 -0.235
0006 0.376 -0.072
0007 -0.789 -0.010
0008 -0.165 1.338
0009 -0.448 0.342
0010 0.235 1.838
