# Supplementary material for: Maximum likelihood-based estimation of diffusion coefficient is quick and reliable method for analyzing estradiol actions on surface receptor movements
Source: Front Neuroinform. 2023 Mar 8;17:1005936. doi: 10.3389/fninf.2023.1005936 (PMC10031098; doi:10.3389/fninf.2023.1005936)
Supplement: Supplementary file 6 [file Data_Sheet_6.ZIP › D0.02_s100/0010/Traj_N=10_D=0.02_Error=100_MotionBlur_No.013.dat]

0001 -0.509 -0.765
0002 0.174 -0.548
0003 0.724 -0.368
0004 -0.278 -0.596
0005 0.338 -1.921
0006 0.623 -0.924
0007 0.241 -0.715
0008 -0.188 0.919
0009 -0.500 -0.848
0010 -0.274 -1.394
