# Supplementary material for: Maximum likelihood-based estimation of diffusion coefficient is quick and reliable method for analyzing estradiol actions on surface receptor movements
Source: Front Neuroinform. 2023 Mar 8;17:1005936. doi: 10.3389/fninf.2023.1005936 (PMC10031098; doi:10.3389/fninf.2023.1005936)
Supplement: Supplementary file 6 [file Data_Sheet_6.ZIP › D0.02_s100/0010/Traj_N=10_D=0.02_Error=100_MotionBlur_No.014.dat]

0001 -0.008 -0.544
0002 0.728 -0.456
0003 -0.190 -0.025
0004 -0.336 0.814
0005 -1.177 0.983
0006 -0.228 0.983
0007 0.061 -0.316
0008 0.140 0.261
0009 0.179 1.236
0010 0.944 -0.078
