# Supplementary material for: Maximum likelihood-based estimation of diffusion coefficient is quick and reliable method for analyzing estradiol actions on surface receptor movements
Source: Front Neuroinform. 2023 Mar 8;17:1005936. doi: 10.3389/fninf.2023.1005936 (PMC10031098; doi:10.3389/fninf.2023.1005936)
Supplement: Supplementary file 6 [file Data_Sheet_6.ZIP › D0.02_s100/0010/Traj_N=10_D=0.02_Error=100_MotionBlur_No.015.dat]

0001 0.051 0.059
0002 0.954 -0.679
0003 1.122 0.215
0004 0.762 1.215
0005 -1.162 0.729
0006 -0.726 -0.309
0007 -0.495 -0.291
0008 0.356 1.614
0009 -0.700 -0.951
0010 0.427 -0.453
