# Supplementary material for: Maximum likelihood-based estimation of diffusion coefficient is quick and reliable method for analyzing estradiol actions on surface receptor movements
Source: Front Neuroinform. 2023 Mar 8;17:1005936. doi: 10.3389/fninf.2023.1005936 (PMC10031098; doi:10.3389/fninf.2023.1005936)
Supplement: Supplementary file 6 [file Data_Sheet_6.ZIP › D0.02_s100/0010/Traj_N=10_D=0.02_Error=100_MotionBlur_No.016.dat]

0001 -0.203 -0.183
0002 0.188 -1.254
0003 -0.609 -0.135
0004 -0.331 0.426
0005 -0.905 0.076
0006 0.124 -0.411
0007 -1.111 -0.130
0008 -0.854 0.272
0009 0.305 -0.832
0010 -1.876 -0.223
