# Supplementary material for: Maximum likelihood-based estimation of diffusion coefficient is quick and reliable method for analyzing estradiol actions on surface receptor movements
Source: Front Neuroinform. 2023 Mar 8;17:1005936. doi: 10.3389/fninf.2023.1005936 (PMC10031098; doi:10.3389/fninf.2023.1005936)
Supplement: Supplementary file 6 [file Data_Sheet_6.ZIP › D0.02_s100/0010/Traj_N=10_D=0.02_Error=100_MotionBlur_No.017.dat]

0001 -0.778 0.081
0002 -0.301 -0.240
0003 0.011 -0.944
0004 1.148 -0.019
0005 -0.116 -1.411
0006 -0.309 1.071
0007 -0.434 -0.678
0008 -0.275 -0.915
0009 -0.425 -1.581
0010 0.569 -2.381
