# Supplementary material for: Maximum likelihood-based estimation of diffusion coefficient is quick and reliable method for analyzing estradiol actions on surface receptor movements
Source: Front Neuroinform. 2023 Mar 8;17:1005936. doi: 10.3389/fninf.2023.1005936 (PMC10031098; doi:10.3389/fninf.2023.1005936)
Supplement: Supplementary file 6 [file Data_Sheet_6.ZIP › D0.02_s100/0010/Traj_N=10_D=0.02_Error=100_MotionBlur_No.018.dat]

0001 -0.274 -0.598
0002 1.164 0.891
0003 0.045 -0.057
0004 0.548 -0.690
0005 1.175 0.234
0006 0.517 0.015
0007 0.674 -0.389
0008 0.937 -0.102
0009 -0.946 -0.119
0010 0.169 0.004
