# Supplementary material for: Maximum likelihood-based estimation of diffusion coefficient is quick and reliable method for analyzing estradiol actions on surface receptor movements
Source: Front Neuroinform. 2023 Mar 8;17:1005936. doi: 10.3389/fninf.2023.1005936 (PMC10031098; doi:10.3389/fninf.2023.1005936)
Supplement: Supplementary file 6 [file Data_Sheet_6.ZIP › D0.02_s100/0010/Traj_N=10_D=0.02_Error=100_MotionBlur_No.019.dat]

0001 0.148 0.409
0002 -1.115 0.105
0003 -0.218 1.091
0004 0.078 0.838
0005 -1.185 1.324
0006 0.383 0.056
0007 -0.659 -0.070
0008 -0.281 1.032
0009 -0.234 1.478
0010 -0.370 0.409
