# Supplementary material for: Maximum likelihood-based estimation of diffusion coefficient is quick and reliable method for analyzing estradiol actions on surface receptor movements
Source: Front Neuroinform. 2023 Mar 8;17:1005936. doi: 10.3389/fninf.2023.1005936 (PMC10031098; doi:10.3389/fninf.2023.1005936)
Supplement: Supplementary file 6 [file Data_Sheet_6.ZIP › D0.02_s100/0010/Traj_N=10_D=0.02_Error=100_MotionBlur_No.020.dat]

0001 1.688 -0.237
0002 0.057 0.421
0003 1.290 -0.514
0004 0.265 -0.723
0005 1.808 -0.135
0006 1.446 -0.315
0007 0.266 -0.686
0008 0.356 -0.288
0009 0.657 0.265
0010 -1.346 0.013
