# Supplementary material for: Maximum likelihood-based estimation of diffusion coefficient is quick and reliable method for analyzing estradiol actions on surface receptor movements
Source: Front Neuroinform. 2023 Mar 8;17:1005936. doi: 10.3389/fninf.2023.1005936 (PMC10031098; doi:10.3389/fninf.2023.1005936)
Supplement: Supplementary file 6 [file Data_Sheet_6.ZIP › D0.02_s100/0010/Traj_N=10_D=0.02_Error=100_MotionBlur_No.021.dat]

0001 -0.504 0.445
0002 -0.659 0.751
0003 -0.685 1.002
0004 -1.093 -0.170
0005 0.599 2.044
0006 1.619 0.629
0007 1.703 1.116
0008 1.449 -0.901
0009 0.807 0.078
0010 0.348 1.250
