# Supplementary material for: Maximum likelihood-based estimation of diffusion coefficient is quick and reliable method for analyzing estradiol actions on surface receptor movements
Source: Front Neuroinform. 2023 Mar 8;17:1005936. doi: 10.3389/fninf.2023.1005936 (PMC10031098; doi:10.3389/fninf.2023.1005936)
Supplement: Supplementary file 6 [file Data_Sheet_6.ZIP › D0.02_s100/0010/Traj_N=10_D=0.02_Error=100_MotionBlur_No.022.dat]

0001 0.610 0.499
0002 0.089 -0.454
0003 0.308 -0.283
0004 0.541 -0.963
0005 1.609 -0.800
0006 0.013 0.014
0007 0.853 1.476
0008 0.601 -0.431
0009 1.565 0.051
0010 1.652 0.436
