# Supplementary material for: Maximum likelihood-based estimation of diffusion coefficient is quick and reliable method for analyzing estradiol actions on surface receptor movements
Source: Front Neuroinform. 2023 Mar 8;17:1005936. doi: 10.3389/fninf.2023.1005936 (PMC10031098; doi:10.3389/fninf.2023.1005936)
Supplement: Supplementary file 6 [file Data_Sheet_6.ZIP › D0.02_s100/0010/Traj_N=10_D=0.02_Error=100_MotionBlur_No.023.dat]

0001 0.407 -0.689
0002 -0.528 -0.440
0003 -0.138 0.106
0004 1.104 -0.012
0005 0.357 0.534
0006 0.466 0.300
0007 0.654 0.897
0008 -0.380 -0.116
0009 1.395 0.595
0010 0.645 0.829
