# Supplementary material for: Maximum likelihood-based estimation of diffusion coefficient is quick and reliable method for analyzing estradiol actions on surface receptor movements
Source: Front Neuroinform. 2023 Mar 8;17:1005936. doi: 10.3389/fninf.2023.1005936 (PMC10031098; doi:10.3389/fninf.2023.1005936)
Supplement: Supplementary file 6 [file Data_Sheet_6.ZIP › D0.02_s100/0010/Traj_N=10_D=0.02_Error=100_MotionBlur_No.024.dat]

0001 -0.703 -0.202
0002 0.116 0.053
0003 0.528 -0.510
0004 0.409 -0.395
0005 -0.420 -0.135
0006 0.424 -1.227
0007 1.655 -2.000
0008 -0.406 -1.723
0009 1.287 -1.019
0010 -0.893 -1.654
