# Supplementary material for: Maximum likelihood-based estimation of diffusion coefficient is quick and reliable method for analyzing estradiol actions on surface receptor movements
Source: Front Neuroinform. 2023 Mar 8;17:1005936. doi: 10.3389/fninf.2023.1005936 (PMC10031098; doi:10.3389/fninf.2023.1005936)
Supplement: Supplementary file 6 [file Data_Sheet_6.ZIP › D0.02_s100/0010/Traj_N=10_D=0.02_Error=100_MotionBlur_No.025.dat]

0001 -0.826 -1.386
0002 -1.009 0.056
0003 -0.536 -1.239
0004 -0.241 -2.140
0005 -0.515 -0.227
0006 -0.528 -0.177
0007 -1.267 -1.073
0008 -1.040 -1.303
0009 -1.259 -2.487
0010 -0.977 -2.565
