# Supplementary material for: Maximum likelihood-based estimation of diffusion coefficient is quick and reliable method for analyzing estradiol actions on surface receptor movements
Source: Front Neuroinform. 2023 Mar 8;17:1005936. doi: 10.3389/fninf.2023.1005936 (PMC10031098; doi:10.3389/fninf.2023.1005936)
Supplement: Supplementary file 6 [file Data_Sheet_6.ZIP › D0.02_s100/0010/Traj_N=10_D=0.02_Error=100_MotionBlur_No.026.dat]

0001 0.559 -0.275
0002 -0.359 0.344
0003 0.956 -0.433
0004 0.896 -0.915
0005 2.253 0.920
0006 0.604 -0.315
0007 0.892 0.767
0008 -0.451 -0.460
0009 0.988 0.749
0010 1.021 -1.481
