# Supplementary material for: Maximum likelihood-based estimation of diffusion coefficient is quick and reliable method for analyzing estradiol actions on surface receptor movements
Source: Front Neuroinform. 2023 Mar 8;17:1005936. doi: 10.3389/fninf.2023.1005936 (PMC10031098; doi:10.3389/fninf.2023.1005936)
Supplement: Supplementary file 6 [file Data_Sheet_6.ZIP › D0.02_s100/0010/Traj_N=10_D=0.02_Error=100_MotionBlur_No.027.dat]

0001 0.233 0.622
0002 -1.180 0.544
0003 0.133 -0.391
0004 -0.184 -0.522
0005 0.018 -0.082
0006 -0.475 1.529
0007 0.302 1.458
0008 1.222 0.456
0009 1.043 -0.942
0010 1.093 0.222
