# Supplementary material for: Maximum likelihood-based estimation of diffusion coefficient is quick and reliable method for analyzing estradiol actions on surface receptor movements
Source: Front Neuroinform. 2023 Mar 8;17:1005936. doi: 10.3389/fninf.2023.1005936 (PMC10031098; doi:10.3389/fninf.2023.1005936)
Supplement: Supplementary file 6 [file Data_Sheet_6.ZIP › D0.02_s100/0010/Traj_N=10_D=0.02_Error=100_MotionBlur_No.028.dat]

0001 -0.242 0.784
0002 1.042 -0.857
0003 -0.056 -0.188
0004 0.665 -0.333
0005 1.283 1.613
0006 -0.049 -0.478
0007 0.717 -0.375
0008 -0.758 0.827
0009 -0.900 1.721
0010 0.583 1.452
