# Supplementary material for: Maximum likelihood-based estimation of diffusion coefficient is quick and reliable method for analyzing estradiol actions on surface receptor movements
Source: Front Neuroinform. 2023 Mar 8;17:1005936. doi: 10.3389/fninf.2023.1005936 (PMC10031098; doi:10.3389/fninf.2023.1005936)
Supplement: Supplementary file 6 [file Data_Sheet_6.ZIP › D0.02_s100/0010/Traj_N=10_D=0.02_Error=100_MotionBlur_No.029.dat]

0001 -0.842 0.214
0002 -0.387 -1.652
0003 -0.258 0.017
0004 0.298 -1.698
0005 -0.431 -0.922
0006 -0.206 -1.332
0007 1.335 -1.253
0008 -0.546 -1.743
0009 -0.113 0.363
0010 0.178 -0.644
