# Supplementary material for: Maximum likelihood-based estimation of diffusion coefficient is quick and reliable method for analyzing estradiol actions on surface receptor movements
Source: Front Neuroinform. 2023 Mar 8;17:1005936. doi: 10.3389/fninf.2023.1005936 (PMC10031098; doi:10.3389/fninf.2023.1005936)
Supplement: Supplementary file 6 [file Data_Sheet_6.ZIP › D0.02_s100/0010/Traj_N=10_D=0.02_Error=100_MotionBlur_No.030.dat]

0001 0.671 -0.491
0002 0.634 -0.043
0003 0.748 -0.056
0004 0.417 -0.198
0005 -0.057 0.425
0006 0.876 0.391
0007 0.625 -0.920
0008 0.098 -0.290
0009 1.829 -0.339
0010 0.633 0.326
