# Supplementary material for: Maximum likelihood-based estimation of diffusion coefficient is quick and reliable method for analyzing estradiol actions on surface receptor movements
Source: Front Neuroinform. 2023 Mar 8;17:1005936. doi: 10.3389/fninf.2023.1005936 (PMC10031098; doi:10.3389/fninf.2023.1005936)
Supplement: Supplementary file 6 [file Data_Sheet_6.ZIP › D0.02_s100/0010/Traj_N=10_D=0.02_Error=100_MotionBlur_No.031.dat]

0001 0.464 -0.375
0002 -0.139 -0.123
0003 -0.025 -1.415
0004 -0.263 -1.139
0005 0.659 -0.560
0006 0.822 -0.039
0007 0.467 -0.750
0008 0.602 -1.382
0009 1.027 -0.635
0010 -0.275 0.071
