# Supplementary material for: Maximum likelihood-based estimation of diffusion coefficient is quick and reliable method for analyzing estradiol actions on surface receptor movements
Source: Front Neuroinform. 2023 Mar 8;17:1005936. doi: 10.3389/fninf.2023.1005936 (PMC10031098; doi:10.3389/fninf.2023.1005936)
Supplement: Supplementary file 6 [file Data_Sheet_6.ZIP › D0.02_s100/0010/Traj_N=10_D=0.02_Error=100_MotionBlur_No.032.dat]

0001 -0.901 -0.193
0002 -0.613 0.850
0003 1.312 0.420
0004 -0.738 -0.429
0005 0.322 0.565
0006 -0.838 0.658
0007 0.276 0.584
0008 -0.564 -0.083
0009 -0.218 0.152
0010 -1.174 0.326
