# Supplementary material for: Maximum likelihood-based estimation of diffusion coefficient is quick and reliable method for analyzing estradiol actions on surface receptor movements
Source: Front Neuroinform. 2023 Mar 8;17:1005936. doi: 10.3389/fninf.2023.1005936 (PMC10031098; doi:10.3389/fninf.2023.1005936)
Supplement: Supplementary file 6 [file Data_Sheet_6.ZIP › D0.02_s100/0010/Traj_N=10_D=0.02_Error=100_MotionBlur_No.033.dat]

0001 0.682 0.314
0002 1.021 -0.399
0003 0.896 -0.775
0004 -0.052 -1.153
0005 -0.744 0.376
0006 0.142 -0.941
0007 0.358 -0.460
0008 0.035 -1.125
0009 -0.055 -1.151
0010 -0.599 -0.867
