# Supplementary material for: Maximum likelihood-based estimation of diffusion coefficient is quick and reliable method for analyzing estradiol actions on surface receptor movements
Source: Front Neuroinform. 2023 Mar 8;17:1005936. doi: 10.3389/fninf.2023.1005936 (PMC10031098; doi:10.3389/fninf.2023.1005936)
Supplement: Supplementary file 6 [file Data_Sheet_6.ZIP › D0.02_s100/0010/Traj_N=10_D=0.02_Error=100_MotionBlur_No.034.dat]

0001 -0.210 -0.208
0002 0.009 -0.911
0003 -1.164 -0.185
0004 -0.269 0.585
0005 0.330 0.150
0006 -1.193 0.158
0007 -0.110 -0.293
0008 0.476 -0.199
0009 -0.292 -0.562
0010 -1.339 -1.191
