# Supplementary material for: Maximum likelihood-based estimation of diffusion coefficient is quick and reliable method for analyzing estradiol actions on surface receptor movements
Source: Front Neuroinform. 2023 Mar 8;17:1005936. doi: 10.3389/fninf.2023.1005936 (PMC10031098; doi:10.3389/fninf.2023.1005936)
Supplement: Supplementary file 6 [file Data_Sheet_6.ZIP › D0.02_s100/0010/Traj_N=10_D=0.02_Error=100_MotionBlur_No.035.dat]

0001 0.483 -0.470
0002 0.433 -1.542
0003 -0.051 0.818
0004 -0.083 0.285
0005 -0.144 -0.559
0006 -1.665 0.000
0007 -1.505 0.219
0008 -2.176 -0.301
0009 -2.086 0.845
0010 1.026 0.294
