# Supplementary material for: Maximum likelihood-based estimation of diffusion coefficient is quick and reliable method for analyzing estradiol actions on surface receptor movements
Source: Front Neuroinform. 2023 Mar 8;17:1005936. doi: 10.3389/fninf.2023.1005936 (PMC10031098; doi:10.3389/fninf.2023.1005936)
Supplement: Supplementary file 6 [file Data_Sheet_6.ZIP › D0.02_s100/0010/Traj_N=10_D=0.02_Error=100_MotionBlur_No.036.dat]

0001 0.158 0.425
0002 -0.817 1.050
0003 -1.387 -0.244
0004 0.975 -0.196
0005 -0.308 -0.060
0006 1.281 -0.146
0007 0.195 -0.011
0008 0.136 -1.494
0009 2.094 0.545
0010 0.348 -1.084
