# Supplementary material for: Maximum likelihood-based estimation of diffusion coefficient is quick and reliable method for analyzing estradiol actions on surface receptor movements
Source: Front Neuroinform. 2023 Mar 8;17:1005936. doi: 10.3389/fninf.2023.1005936 (PMC10031098; doi:10.3389/fninf.2023.1005936)
Supplement: Supplementary file 6 [file Data_Sheet_6.ZIP › D0.02_s100/0010/Traj_N=10_D=0.02_Error=100_MotionBlur_No.037.dat]

0001 -0.136 -1.234
0002 0.321 -0.191
0003 0.238 0.171
0004 0.329 1.429
0005 0.211 -0.585
0006 -0.096 -1.417
0007 0.831 -0.530
0008 0.422 -1.089
0009 0.466 -0.193
0010 0.181 -0.224
