# Supplementary material for: Maximum likelihood-based estimation of diffusion coefficient is quick and reliable method for analyzing estradiol actions on surface receptor movements
Source: Front Neuroinform. 2023 Mar 8;17:1005936. doi: 10.3389/fninf.2023.1005936 (PMC10031098; doi:10.3389/fninf.2023.1005936)
Supplement: Supplementary file 6 [file Data_Sheet_6.ZIP › D0.02_s100/0010/Traj_N=10_D=0.02_Error=100_MotionBlur_No.038.dat]

0001 0.596 0.062
0002 -0.345 0.904
0003 0.081 -0.227
0004 0.977 -0.397
0005 -0.460 -0.039
0006 1.401 0.198
0007 1.375 -0.792
0008 -0.298 -0.163
0009 0.300 0.846
0010 1.779 -0.957
