# Supplementary material for: Maximum likelihood-based estimation of diffusion coefficient is quick and reliable method for analyzing estradiol actions on surface receptor movements
Source: Front Neuroinform. 2023 Mar 8;17:1005936. doi: 10.3389/fninf.2023.1005936 (PMC10031098; doi:10.3389/fninf.2023.1005936)
Supplement: Supplementary file 6 [file Data_Sheet_6.ZIP › D0.02_s100/0010/Traj_N=10_D=0.02_Error=100_MotionBlur_No.039.dat]

0001 0.515 0.269
0002 0.579 -0.272
0003 0.649 0.702
0004 0.763 0.051
0005 0.905 -0.109
0006 1.216 -1.169
0007 1.492 0.669
0008 1.530 0.405
0009 2.121 0.029
0010 2.303 0.370
