# Supplementary material for: Maximum likelihood-based estimation of diffusion coefficient is quick and reliable method for analyzing estradiol actions on surface receptor movements
Source: Front Neuroinform. 2023 Mar 8;17:1005936. doi: 10.3389/fninf.2023.1005936 (PMC10031098; doi:10.3389/fninf.2023.1005936)
Supplement: Supplementary file 6 [file Data_Sheet_6.ZIP › D0.02_s100/0010/Traj_N=10_D=0.02_Error=100_MotionBlur_No.040.dat]

0001 -0.045 0.667
0002 0.135 -0.739
0003 0.265 -0.107
0004 1.540 -0.364
0005 0.319 0.065
0006 0.198 0.755
0007 0.838 -0.319
0008 0.058 -0.560
0009 -0.250 -0.993
0010 0.183 -0.575
