# Supplementary material for: Maximum likelihood-based estimation of diffusion coefficient is quick and reliable method for analyzing estradiol actions on surface receptor movements
Source: Front Neuroinform. 2023 Mar 8;17:1005936. doi: 10.3389/fninf.2023.1005936 (PMC10031098; doi:10.3389/fninf.2023.1005936)
Supplement: Supplementary file 6 [file Data_Sheet_6.ZIP › D0.02_s100/0010/Traj_N=10_D=0.02_Error=100_MotionBlur_No.041.dat]

0001 0.289 0.194
0002 0.680 -0.873
0003 0.677 -1.238
0004 0.810 0.070
0005 0.411 -0.597
0006 -0.169 0.191
0007 0.703 -0.654
0008 0.584 -0.124
0009 1.052 0.266
0010 1.231 0.304
