# Supplementary material for: Maximum likelihood-based estimation of diffusion coefficient is quick and reliable method for analyzing estradiol actions on surface receptor movements
Source: Front Neuroinform. 2023 Mar 8;17:1005936. doi: 10.3389/fninf.2023.1005936 (PMC10031098; doi:10.3389/fninf.2023.1005936)
Supplement: Supplementary file 6 [file Data_Sheet_6.ZIP › D0.02_s100/0010/Traj_N=10_D=0.02_Error=100_MotionBlur_No.042.dat]

0001 0.354 0.167
0002 -0.437 -0.558
0003 -0.805 -0.284
0004 -0.185 0.054
0005 -1.750 -1.167
0006 0.404 -0.869
0007 0.481 -2.018
0008 -0.655 -1.264
0009 0.738 -1.934
0010 -0.326 -2.835
