# Supplementary material for: Maximum likelihood-based estimation of diffusion coefficient is quick and reliable method for analyzing estradiol actions on surface receptor movements
Source: Front Neuroinform. 2023 Mar 8;17:1005936. doi: 10.3389/fninf.2023.1005936 (PMC10031098; doi:10.3389/fninf.2023.1005936)
Supplement: Supplementary file 6 [file Data_Sheet_6.ZIP › D0.02_s100/0010/Traj_N=10_D=0.02_Error=100_MotionBlur_No.043.dat]

0001 -0.055 -0.061
0002 -0.790 0.287
0003 -0.871 0.685
0004 -0.755 0.158
0005 -0.232 -0.677
0006 0.193 0.147
0007 -0.977 -0.372
0008 -0.406 -0.095
0009 -0.025 0.411
0010 -0.558 0.422
