# Supplementary material for: Maximum likelihood-based estimation of diffusion coefficient is quick and reliable method for analyzing estradiol actions on surface receptor movements
Source: Front Neuroinform. 2023 Mar 8;17:1005936. doi: 10.3389/fninf.2023.1005936 (PMC10031098; doi:10.3389/fninf.2023.1005936)
Supplement: Supplementary file 6 [file Data_Sheet_6.ZIP › D0.02_s100/0010/Traj_N=10_D=0.02_Error=100_MotionBlur_No.044.dat]

0001 0.291 0.152
0002 -0.419 1.131
0003 0.730 -0.473
0004 0.398 -0.819
0005 -0.238 -0.753
0006 -0.327 -1.452
0007 -0.985 -0.017
0008 0.494 -1.342
0009 -0.063 -0.492
0010 -0.150 -1.228
