# Supplementary material for: Maximum likelihood-based estimation of diffusion coefficient is quick and reliable method for analyzing estradiol actions on surface receptor movements
Source: Front Neuroinform. 2023 Mar 8;17:1005936. doi: 10.3389/fninf.2023.1005936 (PMC10031098; doi:10.3389/fninf.2023.1005936)
Supplement: Supplementary file 6 [file Data_Sheet_6.ZIP › D0.02_s100/0010/Traj_N=10_D=0.02_Error=100_MotionBlur_No.045.dat]

0001 -0.847 0.440
0002 -0.741 0.513
0003 -0.598 0.709
0004 0.254 -0.394
0005 -0.713 -0.417
0006 0.037 0.269
0007 -0.225 1.434
0008 -0.376 0.498
0009 -0.465 -0.774
0010 0.745 -0.941
