# Supplementary material for: Maximum likelihood-based estimation of diffusion coefficient is quick and reliable method for analyzing estradiol actions on surface receptor movements
Source: Front Neuroinform. 2023 Mar 8;17:1005936. doi: 10.3389/fninf.2023.1005936 (PMC10031098; doi:10.3389/fninf.2023.1005936)
Supplement: Supplementary file 6 [file Data_Sheet_6.ZIP › D0.02_s100/0010/Traj_N=10_D=0.02_Error=100_MotionBlur_No.046.dat]

0001 0.294 0.565
0002 0.274 0.863
0003 0.676 0.420
0004 -0.284 0.136
0005 1.122 0.139
0006 0.675 -0.703
0007 -0.397 -0.188
0008 -0.282 -0.202
0009 0.392 0.008
0010 -0.001 0.975
