# Supplementary material for: Maximum likelihood-based estimation of diffusion coefficient is quick and reliable method for analyzing estradiol actions on surface receptor movements
Source: Front Neuroinform. 2023 Mar 8;17:1005936. doi: 10.3389/fninf.2023.1005936 (PMC10031098; doi:10.3389/fninf.2023.1005936)
Supplement: Supplementary file 6 [file Data_Sheet_6.ZIP › D0.02_s100/0010/Traj_N=10_D=0.02_Error=100_MotionBlur_No.047.dat]

0001 0.247 0.039
0002 -1.247 -0.599
0003 -1.348 -0.447
0004 -0.875 -0.733
0005 -1.102 -1.120
0006 -0.268 0.076
0007 -1.506 0.255
0008 -0.738 0.502
0009 -1.287 1.595
0010 0.058 -1.465
