# Supplementary material for: Maximum likelihood-based estimation of diffusion coefficient is quick and reliable method for analyzing estradiol actions on surface receptor movements
Source: Front Neuroinform. 2023 Mar 8;17:1005936. doi: 10.3389/fninf.2023.1005936 (PMC10031098; doi:10.3389/fninf.2023.1005936)
Supplement: Supplementary file 6 [file Data_Sheet_6.ZIP › D0.02_s100/0010/Traj_N=10_D=0.02_Error=100_MotionBlur_No.048.dat]

0001 0.650 0.032
0002 1.007 -0.118
0003 -0.249 0.590
0004 -0.826 0.116
0005 -1.846 0.504
0006 -0.693 0.103
0007 0.711 -0.140
0008 -0.427 1.691
0009 0.139 1.282
0010 -0.711 0.206
