# Supplementary material for: Maximum likelihood-based estimation of diffusion coefficient is quick and reliable method for analyzing estradiol actions on surface receptor movements
Source: Front Neuroinform. 2023 Mar 8;17:1005936. doi: 10.3389/fninf.2023.1005936 (PMC10031098; doi:10.3389/fninf.2023.1005936)
Supplement: Supplementary file 6 [file Data_Sheet_6.ZIP › D0.02_s100/0010/Traj_N=10_D=0.02_Error=100_MotionBlur_No.049.dat]

0001 0.871 -0.222
0002 0.116 0.130
0003 -1.101 -0.593
0004 -1.080 0.059
0005 -1.808 -0.253
0006 -2.574 -0.029
0007 -0.011 0.233
0008 -0.151 -1.449
0009 -0.954 -0.699
0010 -0.665 -1.581
