# Supplementary material for: Maximum likelihood-based estimation of diffusion coefficient is quick and reliable method for analyzing estradiol actions on surface receptor movements
Source: Front Neuroinform. 2023 Mar 8;17:1005936. doi: 10.3389/fninf.2023.1005936 (PMC10031098; doi:10.3389/fninf.2023.1005936)
Supplement: Supplementary file 6 [file Data_Sheet_6.ZIP › D0.02_s100/0010/Traj_N=10_D=0.02_Error=100_MotionBlur_No.050.dat]

0001 1.614 0.506
0002 -0.691 -1.203
0003 -0.291 -0.254
0004 -0.236 -0.237
0005 0.247 -0.972
0006 -0.158 -0.567
0007 0.547 -0.758
0008 -0.691 -1.545
0009 -0.231 -2.177
0010 -0.460 -1.428
