# Supplementary material for: Maximum likelihood-based estimation of diffusion coefficient is quick and reliable method for analyzing estradiol actions on surface receptor movements
Source: Front Neuroinform. 2023 Mar 8;17:1005936. doi: 10.3389/fninf.2023.1005936 (PMC10031098; doi:10.3389/fninf.2023.1005936)
Supplement: Supplementary file 6 [file Data_Sheet_6.ZIP › D0.02_s100/0010/Traj_N=10_D=0.02_Error=100_MotionBlur_No.051.dat]

0001 -0.127 -0.188
0002 -1.389 0.782
0003 -0.992 1.080
0004 -0.342 -0.389
0005 -1.444 -0.289
0006 -0.002 0.234
0007 -1.149 0.415
0008 -0.819 0.816
0009 -1.004 0.570
0010 -0.869 0.587
