# Supplementary material for: Maximum likelihood-based estimation of diffusion coefficient is quick and reliable method for analyzing estradiol actions on surface receptor movements
Source: Front Neuroinform. 2023 Mar 8;17:1005936. doi: 10.3389/fninf.2023.1005936 (PMC10031098; doi:10.3389/fninf.2023.1005936)
Supplement: Supplementary file 6 [file Data_Sheet_6.ZIP › D0.02_s100/0010/Traj_N=10_D=0.02_Error=100_MotionBlur_No.052.dat]

0001 -0.052 -0.381
0002 -0.340 0.413
0003 -0.120 -0.086
0004 0.300 -0.595
0005 0.473 -0.277
0006 0.355 -0.636
0007 -0.262 -0.197
0008 0.053 -0.627
0009 -0.452 0.061
0010 0.477 -1.403
