# Supplementary material for: Maximum likelihood-based estimation of diffusion coefficient is quick and reliable method for analyzing estradiol actions on surface receptor movements
Source: Front Neuroinform. 2023 Mar 8;17:1005936. doi: 10.3389/fninf.2023.1005936 (PMC10031098; doi:10.3389/fninf.2023.1005936)
Supplement: Supplementary file 6 [file Data_Sheet_6.ZIP › D0.02_s100/0010/Traj_N=10_D=0.02_Error=100_MotionBlur_No.053.dat]

0001 0.480 0.381
0002 -0.375 -0.250
0003 -0.636 -0.353
0004 0.561 -0.284
0005 -0.492 0.779
0006 0.233 -1.603
0007 -0.036 -0.306
0008 -1.450 0.421
0009 -1.722 -0.219
0010 -0.610 0.416
