# Supplementary material for: Maximum likelihood-based estimation of diffusion coefficient is quick and reliable method for analyzing estradiol actions on surface receptor movements
Source: Front Neuroinform. 2023 Mar 8;17:1005936. doi: 10.3389/fninf.2023.1005936 (PMC10031098; doi:10.3389/fninf.2023.1005936)
Supplement: Supplementary file 6 [file Data_Sheet_6.ZIP › D0.02_s100/0010/Traj_N=10_D=0.02_Error=100_MotionBlur_No.054.dat]

0001 -0.323 -0.372
0002 0.130 0.269
0003 -0.369 -0.500
0004 0.513 1.330
0005 0.977 0.120
0006 1.525 1.306
0007 0.757 0.982
0008 0.223 -0.605
0009 0.841 -0.328
0010 -0.586 0.419
