# Supplementary material for: Maximum likelihood-based estimation of diffusion coefficient is quick and reliable method for analyzing estradiol actions on surface receptor movements
Source: Front Neuroinform. 2023 Mar 8;17:1005936. doi: 10.3389/fninf.2023.1005936 (PMC10031098; doi:10.3389/fninf.2023.1005936)
Supplement: Supplementary file 6 [file Data_Sheet_6.ZIP › D0.02_s100/0010/Traj_N=10_D=0.02_Error=100_MotionBlur_No.055.dat]

0001 0.278 0.907
0002 -1.444 -0.069
0003 0.335 0.447
0004 -0.359 -0.421
0005 0.327 0.353
0006 -1.211 -0.304
0007 0.047 -0.761
0008 -0.604 -1.081
0009 0.147 0.259
0010 -0.304 0.255
