# Supplementary material for: Maximum likelihood-based estimation of diffusion coefficient is quick and reliable method for analyzing estradiol actions on surface receptor movements
Source: Front Neuroinform. 2023 Mar 8;17:1005936. doi: 10.3389/fninf.2023.1005936 (PMC10031098; doi:10.3389/fninf.2023.1005936)
Supplement: Supplementary file 6 [file Data_Sheet_6.ZIP › D0.02_s100/0010/Traj_N=10_D=0.02_Error=100_MotionBlur_No.056.dat]

0001 -1.216 0.801
0002 0.367 0.378
0003 0.208 -0.554
0004 -0.287 0.540
0005 -0.678 0.408
0006 -0.332 0.646
0007 0.549 0.123
0008 -1.246 0.042
0009 -0.021 0.795
0010 -0.204 1.137
