# Supplementary material for: Maximum likelihood-based estimation of diffusion coefficient is quick and reliable method for analyzing estradiol actions on surface receptor movements
Source: Front Neuroinform. 2023 Mar 8;17:1005936. doi: 10.3389/fninf.2023.1005936 (PMC10031098; doi:10.3389/fninf.2023.1005936)
Supplement: Supplementary file 6 [file Data_Sheet_6.ZIP › D0.02_s100/0010/Traj_N=10_D=0.02_Error=100_MotionBlur_No.057.dat]

0001 0.884 -0.751
0002 0.250 0.423
0003 1.002 0.259
0004 0.607 0.362
0005 0.990 -0.482
0006 0.732 0.795
0007 1.417 -0.044
0008 0.627 -0.206
0009 0.450 1.146
0010 0.646 1.034
