# Supplementary material for: Maximum likelihood-based estimation of diffusion coefficient is quick and reliable method for analyzing estradiol actions on surface receptor movements
Source: Front Neuroinform. 2023 Mar 8;17:1005936. doi: 10.3389/fninf.2023.1005936 (PMC10031098; doi:10.3389/fninf.2023.1005936)
Supplement: Supplementary file 6 [file Data_Sheet_6.ZIP › D0.02_s100/0010/Traj_N=10_D=0.02_Error=100_MotionBlur_No.058.dat]

0001 -0.051 -0.953
0002 0.740 0.516
0003 0.886 -0.827
0004 -0.223 -1.427
0005 0.440 -0.812
0006 -1.193 -1.171
0007 0.086 -0.610
0008 -0.173 -1.098
0009 0.619 0.156
0010 -0.063 -0.980
