# Supplementary material for: Maximum likelihood-based estimation of diffusion coefficient is quick and reliable method for analyzing estradiol actions on surface receptor movements
Source: Front Neuroinform. 2023 Mar 8;17:1005936. doi: 10.3389/fninf.2023.1005936 (PMC10031098; doi:10.3389/fninf.2023.1005936)
Supplement: Supplementary file 6 [file Data_Sheet_6.ZIP › D0.02_s100/0010/Traj_N=10_D=0.02_Error=100_MotionBlur_No.059.dat]

0001 -1.033 -0.108
0002 -0.522 -0.477
0003 -0.695 0.816
0004 0.460 0.089
0005 -0.072 2.369
0006 0.938 1.916
0007 -0.483 1.709
0008 -0.280 1.688
0009 0.937 0.931
0010 0.337 1.099
