# Supplementary material for: Maximum likelihood-based estimation of diffusion coefficient is quick and reliable method for analyzing estradiol actions on surface receptor movements
Source: Front Neuroinform. 2023 Mar 8;17:1005936. doi: 10.3389/fninf.2023.1005936 (PMC10031098; doi:10.3389/fninf.2023.1005936)
Supplement: Supplementary file 6 [file Data_Sheet_6.ZIP › D0.02_s100/0010/Traj_N=10_D=0.02_Error=100_MotionBlur_No.060.dat]

0001 0.407 -0.972
0002 -0.353 1.119
0003 0.516 -0.287
0004 0.527 -0.100
0005 -0.299 -0.652
0006 0.035 1.454
0007 0.272 0.588
0008 -0.193 0.436
0009 0.426 -0.813
0010 -0.146 -0.469
