# Supplementary material for: Maximum likelihood-based estimation of diffusion coefficient is quick and reliable method for analyzing estradiol actions on surface receptor movements
Source: Front Neuroinform. 2023 Mar 8;17:1005936. doi: 10.3389/fninf.2023.1005936 (PMC10031098; doi:10.3389/fninf.2023.1005936)
Supplement: Supplementary file 6 [file Data_Sheet_6.ZIP › D0.02_s100/0010/Traj_N=10_D=0.02_Error=100_MotionBlur_No.061.dat]

0001 -0.794 -0.162
0002 -0.049 0.493
0003 0.508 -0.037
0004 -0.530 -0.187
0005 -0.996 0.365
0006 0.816 -0.197
0007 -1.149 -0.597
0008 -0.443 0.354
0009 -1.113 -0.405
0010 0.581 -0.448
