# Supplementary material for: Maximum likelihood-based estimation of diffusion coefficient is quick and reliable method for analyzing estradiol actions on surface receptor movements
Source: Front Neuroinform. 2023 Mar 8;17:1005936. doi: 10.3389/fninf.2023.1005936 (PMC10031098; doi:10.3389/fninf.2023.1005936)
Supplement: Supplementary file 6 [file Data_Sheet_6.ZIP › D0.02_s100/0010/Traj_N=10_D=0.02_Error=100_MotionBlur_No.062.dat]

0001 0.168 -0.625
0002 -0.323 0.009
0003 -0.676 0.706
0004 0.644 -0.333
0005 0.086 1.185
0006 0.263 -0.274
0007 0.128 -0.783
0008 0.075 0.554
0009 -1.967 0.796
0010 0.040 0.753
