# Supplementary material for: Maximum likelihood-based estimation of diffusion coefficient is quick and reliable method for analyzing estradiol actions on surface receptor movements
Source: Front Neuroinform. 2023 Mar 8;17:1005936. doi: 10.3389/fninf.2023.1005936 (PMC10031098; doi:10.3389/fninf.2023.1005936)
Supplement: Supplementary file 6 [file Data_Sheet_6.ZIP › D0.02_s100/0010/Traj_N=10_D=0.02_Error=100_MotionBlur_No.063.dat]

0001 0.740 0.662
0002 0.621 -0.122
0003 0.345 1.013
0004 -1.155 0.927
0005 1.397 -0.327
0006 1.220 1.194
0007 0.206 1.966
0008 0.133 1.768
0009 0.746 0.453
0010 0.361 0.594
