# Supplementary material for: Maximum likelihood-based estimation of diffusion coefficient is quick and reliable method for analyzing estradiol actions on surface receptor movements
Source: Front Neuroinform. 2023 Mar 8;17:1005936. doi: 10.3389/fninf.2023.1005936 (PMC10031098; doi:10.3389/fninf.2023.1005936)
Supplement: Supplementary file 6 [file Data_Sheet_6.ZIP › D0.02_s100/0010/Traj_N=10_D=0.02_Error=100_MotionBlur_No.064.dat]

0001 -0.430 0.744
0002 0.459 0.281
0003 0.156 -0.133
0004 -0.624 0.170
0005 -0.113 -0.249
0006 -0.075 0.954
0007 -0.853 -0.770
0008 -0.258 1.230
0009 -0.394 0.131
0010 -0.060 0.592
