# Supplementary material for: Maximum likelihood-based estimation of diffusion coefficient is quick and reliable method for analyzing estradiol actions on surface receptor movements
Source: Front Neuroinform. 2023 Mar 8;17:1005936. doi: 10.3389/fninf.2023.1005936 (PMC10031098; doi:10.3389/fninf.2023.1005936)
Supplement: Supplementary file 6 [file Data_Sheet_6.ZIP › D0.02_s100/0010/Traj_N=10_D=0.02_Error=100_MotionBlur_No.065.dat]

0001 0.597 -0.452
0002 0.329 -0.175
0003 1.653 -0.925
0004 -0.114 0.329
0005 -0.405 0.217
0006 0.265 0.898
0007 -0.890 -1.597
0008 -1.274 -0.042
0009 -0.657 -0.341
0010 -2.566 -0.531
