# Supplementary material for: Maximum likelihood-based estimation of diffusion coefficient is quick and reliable method for analyzing estradiol actions on surface receptor movements
Source: Front Neuroinform. 2023 Mar 8;17:1005936. doi: 10.3389/fninf.2023.1005936 (PMC10031098; doi:10.3389/fninf.2023.1005936)
Supplement: Supplementary file 6 [file Data_Sheet_6.ZIP › D0.02_s100/0010/Traj_N=10_D=0.02_Error=100_MotionBlur_No.066.dat]

0001 -0.872 -0.791
0002 -0.170 -0.715
0003 -0.491 1.299
0004 0.272 0.439
0005 -1.258 -0.129
0006 -0.739 -0.659
0007 0.252 0.837
0008 -0.702 1.823
0009 -0.108 0.910
0010 -1.561 1.181
