# Supplementary material for: Maximum likelihood-based estimation of diffusion coefficient is quick and reliable method for analyzing estradiol actions on surface receptor movements
Source: Front Neuroinform. 2023 Mar 8;17:1005936. doi: 10.3389/fninf.2023.1005936 (PMC10031098; doi:10.3389/fninf.2023.1005936)
Supplement: Supplementary file 6 [file Data_Sheet_6.ZIP › D0.02_s100/0010/Traj_N=10_D=0.02_Error=100_MotionBlur_No.067.dat]

0001 0.880 -0.300
0002 0.257 1.195
0003 1.060 -0.440
0004 0.589 -0.469
0005 -0.657 -1.021
0006 0.627 -0.530
0007 0.886 0.519
0008 1.544 -0.040
0009 1.583 -0.417
0010 0.585 -0.056
