# Supplementary material for: Maximum likelihood-based estimation of diffusion coefficient is quick and reliable method for analyzing estradiol actions on surface receptor movements
Source: Front Neuroinform. 2023 Mar 8;17:1005936. doi: 10.3389/fninf.2023.1005936 (PMC10031098; doi:10.3389/fninf.2023.1005936)
Supplement: Supplementary file 6 [file Data_Sheet_6.ZIP › D0.02_s100/0010/Traj_N=10_D=0.02_Error=100_MotionBlur_No.068.dat]

0001 -0.445 -0.370
0002 -0.966 0.112
0003 -0.428 -1.521
0004 -0.002 -1.034
0005 0.393 -1.245
0006 -0.821 -0.407
0007 -1.783 -1.039
0008 -1.577 -1.367
0009 -1.953 -1.423
0010 -0.433 -0.141
