# Supplementary material for: Maximum likelihood-based estimation of diffusion coefficient is quick and reliable method for analyzing estradiol actions on surface receptor movements
Source: Front Neuroinform. 2023 Mar 8;17:1005936. doi: 10.3389/fninf.2023.1005936 (PMC10031098; doi:10.3389/fninf.2023.1005936)
Supplement: Supplementary file 6 [file Data_Sheet_6.ZIP › D0.02_s100/0010/Traj_N=10_D=0.02_Error=100_MotionBlur_No.069.dat]

0001 -0.645 -0.304
0002 0.140 -0.027
0003 -0.239 0.135
0004 0.880 -1.165
0005 -0.934 0.102
0006 -0.103 -0.335
0007 0.361 -0.247
0008 -0.640 1.022
0009 -1.303 -0.113
0010 -0.176 -0.332
