# Supplementary material for: Maximum likelihood-based estimation of diffusion coefficient is quick and reliable method for analyzing estradiol actions on surface receptor movements
Source: Front Neuroinform. 2023 Mar 8;17:1005936. doi: 10.3389/fninf.2023.1005936 (PMC10031098; doi:10.3389/fninf.2023.1005936)
Supplement: Supplementary file 6 [file Data_Sheet_6.ZIP › D0.02_s100/0010/Traj_N=10_D=0.02_Error=100_MotionBlur_No.070.dat]

0001 0.359 -1.062
0002 0.185 -0.517
0003 0.994 -0.489
0004 -0.359 -1.507
0005 0.501 -0.723
0006 0.343 0.417
0007 0.247 0.961
0008 0.295 1.034
0009 1.645 1.415
0010 0.302 1.386
