# Supplementary material for: Maximum likelihood-based estimation of diffusion coefficient is quick and reliable method for analyzing estradiol actions on surface receptor movements
Source: Front Neuroinform. 2023 Mar 8;17:1005936. doi: 10.3389/fninf.2023.1005936 (PMC10031098; doi:10.3389/fninf.2023.1005936)
Supplement: Supplementary file 6 [file Data_Sheet_6.ZIP › D0.02_s100/0010/Traj_N=10_D=0.02_Error=100_MotionBlur_No.071.dat]

0001 -0.160 0.096
0002 1.062 -0.204
0003 -0.540 0.575
0004 -0.644 -0.192
0005 -0.188 0.553
0006 -1.527 0.098
0007 -1.946 -0.217
0008 -0.577 0.661
0009 -1.011 0.675
0010 -0.925 0.415
