# Supplementary material for: Maximum likelihood-based estimation of diffusion coefficient is quick and reliable method for analyzing estradiol actions on surface receptor movements
Source: Front Neuroinform. 2023 Mar 8;17:1005936. doi: 10.3389/fninf.2023.1005936 (PMC10031098; doi:10.3389/fninf.2023.1005936)
Supplement: Supplementary file 6 [file Data_Sheet_6.ZIP › D0.02_s100/0010/Traj_N=10_D=0.02_Error=100_MotionBlur_No.072.dat]

0001 -0.595 0.916
0002 1.007 -0.237
0003 0.439 -0.235
0004 -1.210 -0.371
0005 -0.168 -1.160
0006 0.350 -0.876
0007 -0.486 0.254
0008 -0.646 -1.181
0009 -0.513 0.085
0010 -0.648 -0.330
