# Supplementary material for: Maximum likelihood-based estimation of diffusion coefficient is quick and reliable method for analyzing estradiol actions on surface receptor movements
Source: Front Neuroinform. 2023 Mar 8;17:1005936. doi: 10.3389/fninf.2023.1005936 (PMC10031098; doi:10.3389/fninf.2023.1005936)
Supplement: Supplementary file 6 [file Data_Sheet_6.ZIP › D0.02_s100/0010/Traj_N=10_D=0.02_Error=100_MotionBlur_No.073.dat]

0001 0.113 -1.171
0002 -0.354 -0.693
0003 -0.229 -0.276
0004 0.011 -0.997
0005 -0.809 0.139
0006 -1.087 -0.389
0007 -0.176 -0.781
0008 0.050 -1.271
0009 0.245 1.599
0010 0.231 -1.671
