# Supplementary material for: Maximum likelihood-based estimation of diffusion coefficient is quick and reliable method for analyzing estradiol actions on surface receptor movements
Source: Front Neuroinform. 2023 Mar 8;17:1005936. doi: 10.3389/fninf.2023.1005936 (PMC10031098; doi:10.3389/fninf.2023.1005936)
Supplement: Supplementary file 6 [file Data_Sheet_6.ZIP › D0.02_s100/0010/Traj_N=10_D=0.02_Error=100_MotionBlur_No.074.dat]

0001 0.484 -0.069
0002 0.474 -0.579
0003 -0.101 -0.465
0004 0.819 -1.091
0005 0.909 -0.183
0006 0.336 1.399
0007 -0.773 -0.348
0008 -0.236 -0.014
0009 -0.634 -1.037
0010 0.280 -0.391
