# Supplementary material for: Maximum likelihood-based estimation of diffusion coefficient is quick and reliable method for analyzing estradiol actions on surface receptor movements
Source: Front Neuroinform. 2023 Mar 8;17:1005936. doi: 10.3389/fninf.2023.1005936 (PMC10031098; doi:10.3389/fninf.2023.1005936)
Supplement: Supplementary file 6 [file Data_Sheet_6.ZIP › D0.02_s100/0010/Traj_N=10_D=0.02_Error=100_MotionBlur_No.075.dat]

0001 0.403 -0.660
0002 -0.724 0.258
0003 0.167 -0.833
0004 -0.411 0.736
0005 -0.196 -0.057
0006 0.786 0.742
0007 0.862 -0.240
0008 -0.079 0.108
0009 -0.510 0.097
0010 0.843 -0.455
