# Supplementary material for: Maximum likelihood-based estimation of diffusion coefficient is quick and reliable method for analyzing estradiol actions on surface receptor movements
Source: Front Neuroinform. 2023 Mar 8;17:1005936. doi: 10.3389/fninf.2023.1005936 (PMC10031098; doi:10.3389/fninf.2023.1005936)
Supplement: Supplementary file 6 [file Data_Sheet_6.ZIP › D0.02_s100/0010/Traj_N=10_D=0.02_Error=100_MotionBlur_No.076.dat]

0001 0.826 -0.164
0002 -0.869 0.104
0003 -0.577 0.190
0004 -0.198 -0.135
0005 -0.191 -0.283
0006 0.942 0.612
0007 0.871 0.344
0008 -0.844 -0.325
0009 -0.205 -0.041
0010 -1.091 0.069
