# Supplementary material for: Maximum likelihood-based estimation of diffusion coefficient is quick and reliable method for analyzing estradiol actions on surface receptor movements
Source: Front Neuroinform. 2023 Mar 8;17:1005936. doi: 10.3389/fninf.2023.1005936 (PMC10031098; doi:10.3389/fninf.2023.1005936)
Supplement: Supplementary file 6 [file Data_Sheet_6.ZIP › D0.02_s100/0010/Traj_N=10_D=0.02_Error=100_MotionBlur_No.077.dat]

0001 0.738 0.761
0002 -1.146 0.362
0003 -1.340 0.797
0004 -0.078 1.641
0005 -1.421 0.963
0006 -0.521 0.208
0007 -0.838 0.368
0008 -1.106 1.783
0009 -1.443 0.002
0010 -2.447 0.727
