# Supplementary material for: Maximum likelihood-based estimation of diffusion coefficient is quick and reliable method for analyzing estradiol actions on surface receptor movements
Source: Front Neuroinform. 2023 Mar 8;17:1005936. doi: 10.3389/fninf.2023.1005936 (PMC10031098; doi:10.3389/fninf.2023.1005936)
Supplement: Supplementary file 6 [file Data_Sheet_6.ZIP › D0.02_s100/0010/Traj_N=10_D=0.02_Error=100_MotionBlur_No.078.dat]

0001 -0.083 0.232
0002 0.632 -1.062
0003 -0.742 -0.447
0004 -1.007 0.954
0005 -1.262 -0.215
0006 -0.432 0.610
0007 1.446 -0.614
0008 -0.188 1.562
0009 0.102 -0.175
0010 -1.095 0.753
