# Supplementary material for: Maximum likelihood-based estimation of diffusion coefficient is quick and reliable method for analyzing estradiol actions on surface receptor movements
Source: Front Neuroinform. 2023 Mar 8;17:1005936. doi: 10.3389/fninf.2023.1005936 (PMC10031098; doi:10.3389/fninf.2023.1005936)
Supplement: Supplementary file 6 [file Data_Sheet_6.ZIP › D0.02_s100/0010/Traj_N=10_D=0.02_Error=100_MotionBlur_No.079.dat]

0001 0.361 0.060
0002 0.021 -0.094
0003 -0.281 -0.525
0004 -0.717 -1.579
0005 -0.080 -0.464
0006 -0.923 -0.429
0007 0.628 -0.812
0008 -0.623 -0.137
0009 1.281 -0.605
0010 1.605 -0.447
