# Supplementary material for: Maximum likelihood-based estimation of diffusion coefficient is quick and reliable method for analyzing estradiol actions on surface receptor movements
Source: Front Neuroinform. 2023 Mar 8;17:1005936. doi: 10.3389/fninf.2023.1005936 (PMC10031098; doi:10.3389/fninf.2023.1005936)
Supplement: Supplementary file 6 [file Data_Sheet_6.ZIP › D0.02_s100/0010/Traj_N=10_D=0.02_Error=100_MotionBlur_No.080.dat]

0001 0.767 0.529
0002 -0.115 -0.456
0003 -1.231 -0.288
0004 -0.299 -0.840
0005 -0.455 -0.999
0006 -0.696 -1.294
0007 -0.257 -0.507
0008 -0.951 -1.013
0009 -0.491 -1.284
0010 -0.508 -0.669
