# Supplementary material for: Maximum likelihood-based estimation of diffusion coefficient is quick and reliable method for analyzing estradiol actions on surface receptor movements
Source: Front Neuroinform. 2023 Mar 8;17:1005936. doi: 10.3389/fninf.2023.1005936 (PMC10031098; doi:10.3389/fninf.2023.1005936)
Supplement: Supplementary file 6 [file Data_Sheet_6.ZIP › D0.02_s100/0010/Traj_N=10_D=0.02_Error=100_MotionBlur_No.081.dat]

0001 -0.112 0.133
0002 0.046 -0.119
0003 -0.492 0.815
0004 -0.251 -0.056
0005 -0.258 1.033
0006 -0.378 -1.246
0007 -0.642 0.514
0008 -0.048 -1.083
0009 1.217 -0.597
0010 -1.112 -0.773
