# Supplementary material for: Maximum likelihood-based estimation of diffusion coefficient is quick and reliable method for analyzing estradiol actions on surface receptor movements
Source: Front Neuroinform. 2023 Mar 8;17:1005936. doi: 10.3389/fninf.2023.1005936 (PMC10031098; doi:10.3389/fninf.2023.1005936)
Supplement: Supplementary file 6 [file Data_Sheet_6.ZIP › D0.02_s100/0010/Traj_N=10_D=0.02_Error=100_MotionBlur_No.082.dat]

0001 -0.446 0.305
0002 -0.188 0.782
0003 0.119 -0.761
0004 -0.316 -1.452
0005 0.403 -0.088
0006 -0.058 -1.163
0007 -0.589 0.036
0008 -0.741 0.089
0009 0.164 0.554
0010 -0.079 0.305
