# Supplementary material for: Maximum likelihood-based estimation of diffusion coefficient is quick and reliable method for analyzing estradiol actions on surface receptor movements
Source: Front Neuroinform. 2023 Mar 8;17:1005936. doi: 10.3389/fninf.2023.1005936 (PMC10031098; doi:10.3389/fninf.2023.1005936)
Supplement: Supplementary file 6 [file Data_Sheet_6.ZIP › D0.02_s100/0010/Traj_N=10_D=0.02_Error=100_MotionBlur_No.083.dat]

0001 0.357 0.001
0002 1.504 0.501
0003 0.960 -1.015
0004 0.224 -0.365
0005 0.583 0.153
0006 1.327 -0.393
0007 -0.663 -0.372
0008 1.536 -0.096
0009 0.053 0.697
0010 1.417 0.640
