# Supplementary material for: Maximum likelihood-based estimation of diffusion coefficient is quick and reliable method for analyzing estradiol actions on surface receptor movements
Source: Front Neuroinform. 2023 Mar 8;17:1005936. doi: 10.3389/fninf.2023.1005936 (PMC10031098; doi:10.3389/fninf.2023.1005936)
Supplement: Supplementary file 6 [file Data_Sheet_6.ZIP › D0.02_s100/0010/Traj_N=10_D=0.02_Error=100_MotionBlur_No.084.dat]

0001 0.203 0.069
0002 0.321 0.402
0003 0.675 0.988
0004 0.788 1.072
0005 -0.141 0.016
0006 1.917 1.211
0007 0.818 -1.379
0008 0.247 1.705
0009 -0.680 1.064
0010 -0.428 0.080
