# Supplementary material for: Maximum likelihood-based estimation of diffusion coefficient is quick and reliable method for analyzing estradiol actions on surface receptor movements
Source: Front Neuroinform. 2023 Mar 8;17:1005936. doi: 10.3389/fninf.2023.1005936 (PMC10031098; doi:10.3389/fninf.2023.1005936)
Supplement: Supplementary file 6 [file Data_Sheet_6.ZIP › D0.02_s100/0010/Traj_N=10_D=0.02_Error=100_MotionBlur_No.085.dat]

0001 1.444 0.772
0002 0.351 1.219
0003 -0.071 -0.069
0004 -0.532 0.238
0005 0.631 0.191
0006 0.217 0.000
0007 -1.175 -0.304
0008 -0.715 1.241
0009 -0.773 1.738
0010 0.358 0.836
