# Supplementary material for: Maximum likelihood-based estimation of diffusion coefficient is quick and reliable method for analyzing estradiol actions on surface receptor movements
Source: Front Neuroinform. 2023 Mar 8;17:1005936. doi: 10.3389/fninf.2023.1005936 (PMC10031098; doi:10.3389/fninf.2023.1005936)
Supplement: Supplementary file 6 [file Data_Sheet_6.ZIP › D0.02_s100/0010/Traj_N=10_D=0.02_Error=100_MotionBlur_No.086.dat]

0001 -0.876 0.223
0002 0.701 -0.126
0003 0.169 -0.555
0004 -0.336 -0.045
0005 1.782 -0.143
0006 1.207 0.202
0007 0.128 1.231
0008 0.749 0.424
0009 1.478 0.034
0010 1.091 -0.335
