# Supplementary material for: Maximum likelihood-based estimation of diffusion coefficient is quick and reliable method for analyzing estradiol actions on surface receptor movements
Source: Front Neuroinform. 2023 Mar 8;17:1005936. doi: 10.3389/fninf.2023.1005936 (PMC10031098; doi:10.3389/fninf.2023.1005936)
Supplement: Supplementary file 6 [file Data_Sheet_6.ZIP › D0.02_s100/0010/Traj_N=10_D=0.02_Error=100_MotionBlur_No.087.dat]

0001 -0.202 0.006
0002 0.033 0.708
0003 -2.638 -0.366
0004 -1.347 -0.144
0005 -1.288 -0.523
0006 -1.279 1.093
0007 -1.800 0.382
0008 -0.193 0.729
0009 -0.304 1.410
0010 -1.240 -0.204
