# Supplementary material for: Maximum likelihood-based estimation of diffusion coefficient is quick and reliable method for analyzing estradiol actions on surface receptor movements
Source: Front Neuroinform. 2023 Mar 8;17:1005936. doi: 10.3389/fninf.2023.1005936 (PMC10031098; doi:10.3389/fninf.2023.1005936)
Supplement: Supplementary file 6 [file Data_Sheet_6.ZIP › D0.02_s100/0010/Traj_N=10_D=0.02_Error=100_MotionBlur_No.088.dat]

0001 1.066 -0.006
0002 -0.449 -0.816
0003 -0.680 -0.088
0004 -0.108 0.437
0005 0.539 0.145
0006 -0.003 -1.074
0007 0.131 0.260
0008 -0.042 -0.866
0009 1.080 -1.078
0010 0.163 1.659
