# Supplementary material for: Maximum likelihood-based estimation of diffusion coefficient is quick and reliable method for analyzing estradiol actions on surface receptor movements
Source: Front Neuroinform. 2023 Mar 8;17:1005936. doi: 10.3389/fninf.2023.1005936 (PMC10031098; doi:10.3389/fninf.2023.1005936)
Supplement: Supplementary file 6 [file Data_Sheet_6.ZIP › D0.02_s100/0010/Traj_N=10_D=0.02_Error=100_MotionBlur_No.089.dat]

0001 0.062 -0.004
0002 0.187 0.093
0003 -0.055 -0.165
0004 0.043 -0.118
0005 0.493 0.941
0006 0.017 -0.087
0007 -0.381 0.239
0008 -0.559 -0.907
0009 0.424 0.511
0010 0.624 -0.568
