# Supplementary material for: Maximum likelihood-based estimation of diffusion coefficient is quick and reliable method for analyzing estradiol actions on surface receptor movements
Source: Front Neuroinform. 2023 Mar 8;17:1005936. doi: 10.3389/fninf.2023.1005936 (PMC10031098; doi:10.3389/fninf.2023.1005936)
Supplement: Supplementary file 6 [file Data_Sheet_6.ZIP › D0.02_s100/0010/Traj_N=10_D=0.02_Error=100_MotionBlur_No.090.dat]

0001 1.160 -0.270
0002 0.841 -0.196
0003 1.391 0.943
0004 -0.412 0.676
0005 1.217 1.231
0006 0.213 0.309
0007 0.050 0.789
0008 0.288 -0.477
0009 0.297 0.782
0010 1.028 0.712
