# Supplementary material for: Maximum likelihood-based estimation of diffusion coefficient is quick and reliable method for analyzing estradiol actions on surface receptor movements
Source: Front Neuroinform. 2023 Mar 8;17:1005936. doi: 10.3389/fninf.2023.1005936 (PMC10031098; doi:10.3389/fninf.2023.1005936)
Supplement: Supplementary file 6 [file Data_Sheet_6.ZIP › D0.02_s100/0010/Traj_N=10_D=0.02_Error=100_MotionBlur_No.091.dat]

0001 0.992 -0.029
0002 -0.027 0.079
0003 0.752 0.480
0004 0.590 1.195
0005 -0.003 -0.900
0006 -0.278 1.402
0007 0.575 0.974
0008 -0.008 0.765
0009 0.399 1.231
0010 -0.807 0.410
