# Supplementary material for: Maximum likelihood-based estimation of diffusion coefficient is quick and reliable method for analyzing estradiol actions on surface receptor movements
Source: Front Neuroinform. 2023 Mar 8;17:1005936. doi: 10.3389/fninf.2023.1005936 (PMC10031098; doi:10.3389/fninf.2023.1005936)
Supplement: Supplementary file 6 [file Data_Sheet_6.ZIP › D0.02_s100/0010/Traj_N=10_D=0.02_Error=100_MotionBlur_No.092.dat]

0001 0.156 -0.120
0002 1.708 -0.060
0003 0.180 -1.091
0004 1.351 -0.408
0005 1.137 -0.277
0006 -0.806 0.255
0007 -0.039 0.134
0008 -0.192 0.228
0009 0.066 -0.192
0010 -0.547 -1.075
