# Supplementary material for: Maximum likelihood-based estimation of diffusion coefficient is quick and reliable method for analyzing estradiol actions on surface receptor movements
Source: Front Neuroinform. 2023 Mar 8;17:1005936. doi: 10.3389/fninf.2023.1005936 (PMC10031098; doi:10.3389/fninf.2023.1005936)
Supplement: Supplementary file 6 [file Data_Sheet_6.ZIP › D0.02_s100/0010/Traj_N=10_D=0.02_Error=100_MotionBlur_No.093.dat]

0001 -0.567 -0.516
0002 1.001 0.797
0003 -1.734 -0.211
0004 1.610 -0.220
0005 0.754 -0.655
0006 -0.012 -0.520
0007 2.052 -0.279
0008 0.801 -0.492
0009 0.788 -0.419
0010 -0.457 -1.459
