# Supplementary material for: Maximum likelihood-based estimation of diffusion coefficient is quick and reliable method for analyzing estradiol actions on surface receptor movements
Source: Front Neuroinform. 2023 Mar 8;17:1005936. doi: 10.3389/fninf.2023.1005936 (PMC10031098; doi:10.3389/fninf.2023.1005936)
Supplement: Supplementary file 6 [file Data_Sheet_6.ZIP › D0.02_s100/0010/Traj_N=10_D=0.02_Error=100_MotionBlur_No.094.dat]

0001 0.181 -0.133
0002 1.297 -0.323
0003 0.435 0.316
0004 0.822 -0.523
0005 1.045 0.468
0006 1.077 1.019
0007 0.602 1.829
0008 0.583 0.916
0009 1.026 -0.231
0010 1.141 1.972
