# Supplementary material for: Maximum likelihood-based estimation of diffusion coefficient is quick and reliable method for analyzing estradiol actions on surface receptor movements
Source: Front Neuroinform. 2023 Mar 8;17:1005936. doi: 10.3389/fninf.2023.1005936 (PMC10031098; doi:10.3389/fninf.2023.1005936)
Supplement: Supplementary file 6 [file Data_Sheet_6.ZIP › D0.02_s100/0010/Traj_N=10_D=0.02_Error=100_MotionBlur_No.095.dat]

0001 -0.669 0.575
0002 -0.576 -0.145
0003 -0.998 1.513
0004 1.527 1.078
0005 0.605 1.122
0006 1.245 1.327
0007 -0.126 1.303
0008 0.769 0.104
0009 0.424 1.070
0010 0.324 1.414
