# Supplementary material for: Maximum likelihood-based estimation of diffusion coefficient is quick and reliable method for analyzing estradiol actions on surface receptor movements
Source: Front Neuroinform. 2023 Mar 8;17:1005936. doi: 10.3389/fninf.2023.1005936 (PMC10031098; doi:10.3389/fninf.2023.1005936)
Supplement: Supplementary file 6 [file Data_Sheet_6.ZIP › D0.02_s100/0010/Traj_N=10_D=0.02_Error=100_MotionBlur_No.096.dat]

0001 0.793 -0.964
0002 -0.583 -0.001
0003 -0.544 0.099
0004 -0.660 -0.448
0005 -0.227 0.360
0006 -0.054 -0.050
0007 -0.919 -0.738
0008 -1.280 -0.506
0009 -0.713 0.287
0010 -0.183 -1.041
