# Supplementary material for: Maximum likelihood-based estimation of diffusion coefficient is quick and reliable method for analyzing estradiol actions on surface receptor movements
Source: Front Neuroinform. 2023 Mar 8;17:1005936. doi: 10.3389/fninf.2023.1005936 (PMC10031098; doi:10.3389/fninf.2023.1005936)
Supplement: Supplementary file 6 [file Data_Sheet_6.ZIP › D0.02_s100/0010/Traj_N=10_D=0.02_Error=100_MotionBlur_No.097.dat]

0001 -0.113 -0.128
0002 0.377 -0.146
0003 0.365 -0.201
0004 0.712 0.943
0005 1.099 0.217
0006 0.248 -0.092
0007 1.103 -0.093
0008 -0.047 0.376
0009 0.751 -0.725
0010 0.680 1.344
