# Supplementary material for: Maximum likelihood-based estimation of diffusion coefficient is quick and reliable method for analyzing estradiol actions on surface receptor movements
Source: Front Neuroinform. 2023 Mar 8;17:1005936. doi: 10.3389/fninf.2023.1005936 (PMC10031098; doi:10.3389/fninf.2023.1005936)
Supplement: Supplementary file 6 [file Data_Sheet_6.ZIP › D0.02_s100/0010/Traj_N=10_D=0.02_Error=100_MotionBlur_No.098.dat]

0001 -0.336 0.220
0002 0.198 0.225
0003 0.337 0.408
0004 0.943 0.270
0005 0.313 -0.870
0006 1.270 0.586
0007 0.911 0.742
0008 1.551 0.726
0009 2.622 0.479
0010 0.853 -0.572
