# Supplementary material for: Maximum likelihood-based estimation of diffusion coefficient is quick and reliable method for analyzing estradiol actions on surface receptor movements
Source: Front Neuroinform. 2023 Mar 8;17:1005936. doi: 10.3389/fninf.2023.1005936 (PMC10031098; doi:10.3389/fninf.2023.1005936)
Supplement: Supplementary file 6 [file Data_Sheet_6.ZIP › D0.02_s100/0010/Traj_N=10_D=0.02_Error=100_MotionBlur_No.099.dat]

0001 0.026 0.774
0002 1.350 0.259
0003 -0.695 0.280
0004 1.466 0.340
0005 0.482 0.364
0006 1.574 -0.266
0007 1.364 -0.489
0008 0.850 0.654
0009 1.529 1.007
0010 0.923 0.316
