# Supplementary material for: Maximum likelihood-based estimation of diffusion coefficient is quick and reliable method for analyzing estradiol actions on surface receptor movements
Source: Front Neuroinform. 2023 Mar 8;17:1005936. doi: 10.3389/fninf.2023.1005936 (PMC10031098; doi:10.3389/fninf.2023.1005936)
Supplement: Supplementary file 6 [file Data_Sheet_6.ZIP › D0.02_s100/0010/Traj_N=10_D=0.02_Error=100_MotionBlur_No.100.dat]

0001 -0.634 0.603
0002 -0.429 -0.120
0003 0.418 0.202
0004 0.111 0.555
0005 -0.472 -0.140
0006 -0.227 -1.229
0007 -0.609 -0.986
0008 0.252 -0.333
0009 -0.994 -0.327
0010 -0.421 -0.797
