# Supplementary material for: Maximum likelihood-based estimation of diffusion coefficient is quick and reliable method for analyzing estradiol actions on surface receptor movements
Source: Front Neuroinform. 2023 Mar 8;17:1005936. doi: 10.3389/fninf.2023.1005936 (PMC10031098; doi:10.3389/fninf.2023.1005936)
Supplement: Supplementary file 6 [file Data_Sheet_6.ZIP › D0.02_s100/0010/Traj_N=10_D=0.02_Error=100_MotionBlur_No.101.dat]

0001 0.187 -0.324
0002 0.184 1.117
0003 0.811 -0.149
0004 0.209 0.174
0005 0.776 0.035
0006 -0.219 1.171
0007 -0.054 -0.205
0008 0.434 1.234
0009 -0.812 -0.014
0010 -0.219 0.424
