# Supplementary material for: Maximum likelihood-based estimation of diffusion coefficient is quick and reliable method for analyzing estradiol actions on surface receptor movements
Source: Front Neuroinform. 2023 Mar 8;17:1005936. doi: 10.3389/fninf.2023.1005936 (PMC10031098; doi:10.3389/fninf.2023.1005936)
Supplement: Supplementary file 6 [file Data_Sheet_6.ZIP › D0.02_s100/0010/Traj_N=10_D=0.02_Error=100_MotionBlur_No.102.dat]

0001 0.429 0.673
0002 0.242 -0.511
0003 0.446 -0.979
0004 -0.187 -2.965
0005 -1.793 -0.941
0006 -1.147 -0.341
0007 -2.076 -0.578
0008 -1.412 0.599
0009 -1.615 -0.536
0010 -0.164 0.446
