# Supplementary material for: Maximum likelihood-based estimation of diffusion coefficient is quick and reliable method for analyzing estradiol actions on surface receptor movements
Source: Front Neuroinform. 2023 Mar 8;17:1005936. doi: 10.3389/fninf.2023.1005936 (PMC10031098; doi:10.3389/fninf.2023.1005936)
Supplement: Supplementary file 6 [file Data_Sheet_6.ZIP › D0.02_s100/0010/Traj_N=10_D=0.02_Error=100_MotionBlur_No.103.dat]

0001 0.166 -1.358
0002 -0.361 -0.110
0003 0.839 0.594
0004 -0.079 1.019
0005 -0.181 -0.157
0006 0.524 -0.513
0007 -1.758 0.600
0008 -0.810 0.355
0009 0.121 1.035
0010 0.410 -0.369
