# Supplementary material for: Maximum likelihood-based estimation of diffusion coefficient is quick and reliable method for analyzing estradiol actions on surface receptor movements
Source: Front Neuroinform. 2023 Mar 8;17:1005936. doi: 10.3389/fninf.2023.1005936 (PMC10031098; doi:10.3389/fninf.2023.1005936)
Supplement: Supplementary file 6 [file Data_Sheet_6.ZIP › D0.02_s100/0010/Traj_N=10_D=0.02_Error=100_MotionBlur_No.104.dat]

0001 0.253 0.076
0002 0.052 -0.667
0003 -0.210 0.474
0004 -1.025 0.167
0005 -1.464 1.074
0006 -0.452 0.304
0007 0.199 1.202
0008 -0.917 -1.163
0009 -0.214 0.307
0010 -0.944 1.560
