# Supplementary material for: Maximum likelihood-based estimation of diffusion coefficient is quick and reliable method for analyzing estradiol actions on surface receptor movements
Source: Front Neuroinform. 2023 Mar 8;17:1005936. doi: 10.3389/fninf.2023.1005936 (PMC10031098; doi:10.3389/fninf.2023.1005936)
Supplement: Supplementary file 6 [file Data_Sheet_6.ZIP › D0.02_s100/0010/Traj_N=10_D=0.02_Error=100_MotionBlur_No.105.dat]

0001 0.926 -0.535
0002 0.411 0.320
0003 1.118 0.478
0004 -0.444 -0.077
0005 -0.546 -0.235
0006 0.012 0.892
0007 -1.044 0.289
0008 -1.075 0.178
0009 -0.833 1.106
0010 0.522 0.863
