# Supplementary material for: Maximum likelihood-based estimation of diffusion coefficient is quick and reliable method for analyzing estradiol actions on surface receptor movements
Source: Front Neuroinform. 2023 Mar 8;17:1005936. doi: 10.3389/fninf.2023.1005936 (PMC10031098; doi:10.3389/fninf.2023.1005936)
Supplement: Supplementary file 6 [file Data_Sheet_6.ZIP › D0.02_s100/0010/Traj_N=10_D=0.02_Error=100_MotionBlur_No.106.dat]

0001 0.664 -0.251
0002 0.349 -1.028
0003 -0.279 -0.937
0004 0.778 -0.270
0005 0.833 0.943
0006 1.115 0.393
0007 0.322 0.802
0008 0.742 -0.307
0009 2.084 0.609
0010 0.450 -1.182
