# Supplementary material for: Maximum likelihood-based estimation of diffusion coefficient is quick and reliable method for analyzing estradiol actions on surface receptor movements
Source: Front Neuroinform. 2023 Mar 8;17:1005936. doi: 10.3389/fninf.2023.1005936 (PMC10031098; doi:10.3389/fninf.2023.1005936)
Supplement: Supplementary file 6 [file Data_Sheet_6.ZIP › D0.02_s100/0010/Traj_N=10_D=0.02_Error=100_MotionBlur_No.107.dat]

0001 -1.034 0.157
0002 -0.085 0.179
0003 0.623 -1.495
0004 1.193 0.467
0005 -0.014 -0.972
0006 0.874 -0.566
0007 1.733 -0.410
0008 -0.035 -0.715
0009 -0.204 -0.832
0010 -0.302 0.605
