# Supplementary material for: Maximum likelihood-based estimation of diffusion coefficient is quick and reliable method for analyzing estradiol actions on surface receptor movements
Source: Front Neuroinform. 2023 Mar 8;17:1005936. doi: 10.3389/fninf.2023.1005936 (PMC10031098; doi:10.3389/fninf.2023.1005936)
Supplement: Supplementary file 6 [file Data_Sheet_6.ZIP › D0.02_s100/0010/Traj_N=10_D=0.02_Error=100_MotionBlur_No.108.dat]

0001 -0.193 0.637
0002 0.102 0.431
0003 -0.529 0.073
0004 0.312 1.061
0005 -0.554 1.109
0006 -0.848 -0.203
0007 -0.610 0.062
0008 -0.464 -0.201
0009 -2.021 -0.228
0010 -1.397 -0.326
