# Supplementary material for: Maximum likelihood-based estimation of diffusion coefficient is quick and reliable method for analyzing estradiol actions on surface receptor movements
Source: Front Neuroinform. 2023 Mar 8;17:1005936. doi: 10.3389/fninf.2023.1005936 (PMC10031098; doi:10.3389/fninf.2023.1005936)
Supplement: Supplementary file 6 [file Data_Sheet_6.ZIP › D0.02_s100/0010/Traj_N=10_D=0.02_Error=100_MotionBlur_No.109.dat]

0001 0.576 0.000
0002 -0.616 -0.576
0003 -0.242 -0.050
0004 -1.015 1.035
0005 1.131 0.128
0006 -1.280 -0.218
0007 -0.194 0.858
0008 0.966 1.025
0009 -0.326 1.124
0010 -0.554 -0.096
