# Supplementary material for: Maximum likelihood-based estimation of diffusion coefficient is quick and reliable method for analyzing estradiol actions on surface receptor movements
Source: Front Neuroinform. 2023 Mar 8;17:1005936. doi: 10.3389/fninf.2023.1005936 (PMC10031098; doi:10.3389/fninf.2023.1005936)
Supplement: Supplementary file 6 [file Data_Sheet_6.ZIP › D0.02_s100/0010/Traj_N=10_D=0.02_Error=100_MotionBlur_No.110.dat]

0001 -0.069 -0.089
0002 1.176 0.412
0003 0.830 0.499
0004 0.875 1.121
0005 0.818 1.459
0006 1.090 0.304
0007 0.030 0.916
0008 -1.093 0.293
0009 -0.408 -0.294
0010 0.278 0.202
