# Supplementary material for: Maximum likelihood-based estimation of diffusion coefficient is quick and reliable method for analyzing estradiol actions on surface receptor movements
Source: Front Neuroinform. 2023 Mar 8;17:1005936. doi: 10.3389/fninf.2023.1005936 (PMC10031098; doi:10.3389/fninf.2023.1005936)
Supplement: Supplementary file 6 [file Data_Sheet_6.ZIP › D0.02_s100/0010/Traj_N=10_D=0.02_Error=100_MotionBlur_No.111.dat]

0001 -0.626 0.176
0002 -0.197 -0.156
0003 -0.503 0.834
0004 -1.161 -1.730
0005 -1.184 -0.954
0006 -0.691 -0.361
0007 0.863 -0.429
0008 0.477 -0.377
0009 0.360 -0.642
0010 0.154 -1.302
