# Supplementary material for: Maximum likelihood-based estimation of diffusion coefficient is quick and reliable method for analyzing estradiol actions on surface receptor movements
Source: Front Neuroinform. 2023 Mar 8;17:1005936. doi: 10.3389/fninf.2023.1005936 (PMC10031098; doi:10.3389/fninf.2023.1005936)
Supplement: Supplementary file 6 [file Data_Sheet_6.ZIP › D0.02_s100/0010/Traj_N=10_D=0.02_Error=100_MotionBlur_No.112.dat]

0001 0.311 1.062
0002 0.846 0.363
0003 0.499 0.365
0004 0.674 -0.143
0005 0.358 -0.362
0006 -0.109 -0.516
0007 1.123 -0.315
0008 -1.191 -0.291
0009 -1.048 0.262
0010 0.690 -1.044
