# Supplementary material for: Maximum likelihood-based estimation of diffusion coefficient is quick and reliable method for analyzing estradiol actions on surface receptor movements
Source: Front Neuroinform. 2023 Mar 8;17:1005936. doi: 10.3389/fninf.2023.1005936 (PMC10031098; doi:10.3389/fninf.2023.1005936)
Supplement: Supplementary file 6 [file Data_Sheet_6.ZIP › D0.02_s100/0010/Traj_N=10_D=0.02_Error=100_MotionBlur_No.113.dat]

0001 -0.403 -0.744
0002 -0.432 -0.243
0003 0.835 0.547
0004 -0.444 0.264
0005 0.274 0.215
0006 0.808 -0.384
0007 0.700 -1.317
0008 0.296 0.277
0009 -0.937 -1.247
0010 0.366 -0.496
