# Supplementary material for: Maximum likelihood-based estimation of diffusion coefficient is quick and reliable method for analyzing estradiol actions on surface receptor movements
Source: Front Neuroinform. 2023 Mar 8;17:1005936. doi: 10.3389/fninf.2023.1005936 (PMC10031098; doi:10.3389/fninf.2023.1005936)
Supplement: Supplementary file 6 [file Data_Sheet_6.ZIP › D0.02_s100/0010/Traj_N=10_D=0.02_Error=100_MotionBlur_No.114.dat]

0001 1.126 0.148
0002 -0.865 -0.033
0003 -0.347 0.057
0004 0.077 -1.122
0005 -0.313 0.043
0006 0.135 -1.161
0007 -1.296 -0.777
0008 -0.562 0.344
0009 -1.566 -1.306
0010 -1.035 -0.327
