# Supplementary material for: Maximum likelihood-based estimation of diffusion coefficient is quick and reliable method for analyzing estradiol actions on surface receptor movements
Source: Front Neuroinform. 2023 Mar 8;17:1005936. doi: 10.3389/fninf.2023.1005936 (PMC10031098; doi:10.3389/fninf.2023.1005936)
Supplement: Supplementary file 6 [file Data_Sheet_6.ZIP › D0.02_s100/0010/Traj_N=10_D=0.02_Error=100_MotionBlur_No.115.dat]

0001 0.864 -0.538
0002 -0.219 0.477
0003 0.210 -0.415
0004 0.978 0.062
0005 1.029 -0.314
0006 0.224 0.056
0007 1.127 -0.777
0008 3.184 0.142
0009 1.217 0.348
0010 2.217 -0.024
