# Supplementary material for: Maximum likelihood-based estimation of diffusion coefficient is quick and reliable method for analyzing estradiol actions on surface receptor movements
Source: Front Neuroinform. 2023 Mar 8;17:1005936. doi: 10.3389/fninf.2023.1005936 (PMC10031098; doi:10.3389/fninf.2023.1005936)
Supplement: Supplementary file 6 [file Data_Sheet_6.ZIP › D0.02_s100/0010/Traj_N=10_D=0.02_Error=100_MotionBlur_No.116.dat]

0001 -0.766 -0.717
0002 0.436 1.322
0003 -0.241 -0.990
0004 0.292 -0.048
0005 0.339 0.421
0006 -0.043 0.318
0007 1.543 -0.023
0008 0.608 0.536
0009 0.297 1.445
0010 1.716 -0.976
