# Supplementary material for: Maximum likelihood-based estimation of diffusion coefficient is quick and reliable method for analyzing estradiol actions on surface receptor movements
Source: Front Neuroinform. 2023 Mar 8;17:1005936. doi: 10.3389/fninf.2023.1005936 (PMC10031098; doi:10.3389/fninf.2023.1005936)
Supplement: Supplementary file 6 [file Data_Sheet_6.ZIP › D0.02_s100/0010/Traj_N=10_D=0.02_Error=100_MotionBlur_No.117.dat]

0001 -0.903 0.246
0002 -0.949 -0.207
0003 -0.228 0.125
0004 -0.797 -0.428
0005 -0.254 0.155
0006 -0.840 -0.436
0007 1.559 0.536
0008 0.887 -0.790
0009 -0.317 -0.938
0010 1.522 -0.337
