# Supplementary material for: Maximum likelihood-based estimation of diffusion coefficient is quick and reliable method for analyzing estradiol actions on surface receptor movements
Source: Front Neuroinform. 2023 Mar 8;17:1005936. doi: 10.3389/fninf.2023.1005936 (PMC10031098; doi:10.3389/fninf.2023.1005936)
Supplement: Supplementary file 6 [file Data_Sheet_6.ZIP › D0.02_s100/0010/Traj_N=10_D=0.02_Error=100_MotionBlur_No.118.dat]

0001 -0.022 1.243
0002 0.080 0.555
0003 -0.431 0.757
0004 1.288 1.680
0005 0.505 0.702
0006 0.347 2.124
0007 0.867 0.738
0008 -0.445 -0.297
0009 0.061 0.215
0010 0.157 2.014
