# Supplementary material for: Maximum likelihood-based estimation of diffusion coefficient is quick and reliable method for analyzing estradiol actions on surface receptor movements
Source: Front Neuroinform. 2023 Mar 8;17:1005936. doi: 10.3389/fninf.2023.1005936 (PMC10031098; doi:10.3389/fninf.2023.1005936)
Supplement: Supplementary file 6 [file Data_Sheet_6.ZIP › D0.02_s100/0010/Traj_N=10_D=0.02_Error=100_MotionBlur_No.119.dat]

0001 0.321 0.096
0002 1.267 -0.449
0003 0.490 -0.965
0004 0.933 -0.062
0005 -0.490 0.280
0006 -0.500 0.240
0007 0.004 -1.562
0008 1.204 0.625
0009 1.057 -0.026
0010 -1.310 -0.338
