# Supplementary material for: Maximum likelihood-based estimation of diffusion coefficient is quick and reliable method for analyzing estradiol actions on surface receptor movements
Source: Front Neuroinform. 2023 Mar 8;17:1005936. doi: 10.3389/fninf.2023.1005936 (PMC10031098; doi:10.3389/fninf.2023.1005936)
Supplement: Supplementary file 6 [file Data_Sheet_6.ZIP › D0.02_s100/0010/Traj_N=10_D=0.02_Error=100_MotionBlur_No.120.dat]

0001 0.502 0.733
0002 0.813 -0.511
0003 0.809 1.168
0004 -0.344 0.034
0005 -1.135 1.490
0006 -0.202 0.308
0007 0.791 0.914
0008 -1.104 0.137
0009 0.229 0.150
0010 -0.356 -0.149
