# Supplementary material for: Maximum likelihood-based estimation of diffusion coefficient is quick and reliable method for analyzing estradiol actions on surface receptor movements
Source: Front Neuroinform. 2023 Mar 8;17:1005936. doi: 10.3389/fninf.2023.1005936 (PMC10031098; doi:10.3389/fninf.2023.1005936)
Supplement: Supplementary file 6 [file Data_Sheet_6.ZIP › D0.02_s100/0010/Traj_N=10_D=0.02_Error=100_MotionBlur_No.121.dat]

0001 -0.162 0.372
0002 0.395 0.119
0003 0.447 0.226
0004 -0.456 0.209
0005 -0.193 -0.374
0006 -0.030 0.186
0007 -0.182 -0.685
0008 0.474 -0.547
0009 0.975 -0.754
0010 0.162 -0.405
