# Supplementary material for: Maximum likelihood-based estimation of diffusion coefficient is quick and reliable method for analyzing estradiol actions on surface receptor movements
Source: Front Neuroinform. 2023 Mar 8;17:1005936. doi: 10.3389/fninf.2023.1005936 (PMC10031098; doi:10.3389/fninf.2023.1005936)
Supplement: Supplementary file 6 [file Data_Sheet_6.ZIP › D0.02_s100/0010/Traj_N=10_D=0.02_Error=100_MotionBlur_No.122.dat]

0001 -0.142 -0.022
0002 -0.226 0.120
0003 -1.907 0.709
0004 -0.103 1.617
0005 -1.091 0.771
0006 -0.678 1.439
0007 -0.309 0.875
0008 -0.426 0.669
0009 -0.078 0.451
0010 -0.435 0.269
