# Supplementary material for: Maximum likelihood-based estimation of diffusion coefficient is quick and reliable method for analyzing estradiol actions on surface receptor movements
Source: Front Neuroinform. 2023 Mar 8;17:1005936. doi: 10.3389/fninf.2023.1005936 (PMC10031098; doi:10.3389/fninf.2023.1005936)
Supplement: Supplementary file 6 [file Data_Sheet_6.ZIP › D0.02_s100/0010/Traj_N=10_D=0.02_Error=100_MotionBlur_No.123.dat]

0001 0.702 -0.201
0002 0.068 -0.149
0003 0.792 0.750
0004 -0.092 -0.808
0005 0.455 -0.081
0006 0.318 0.252
0007 0.869 -1.269
0008 -0.396 0.815
0009 0.415 -0.780
0010 0.475 0.555
