# Supplementary material for: Maximum likelihood-based estimation of diffusion coefficient is quick and reliable method for analyzing estradiol actions on surface receptor movements
Source: Front Neuroinform. 2023 Mar 8;17:1005936. doi: 10.3389/fninf.2023.1005936 (PMC10031098; doi:10.3389/fninf.2023.1005936)
Supplement: Supplementary file 6 [file Data_Sheet_6.ZIP › D0.02_s100/0010/Traj_N=10_D=0.02_Error=100_MotionBlur_No.124.dat]

0001 -0.283 -1.025
0002 -0.789 0.117
0003 -0.250 0.182
0004 -0.573 0.704
0005 0.258 0.314
0006 0.164 -0.241
0007 -0.686 -0.132
0008 0.315 0.219
0009 -1.188 -0.360
0010 -0.074 -0.911
