# Supplementary material for: Maximum likelihood-based estimation of diffusion coefficient is quick and reliable method for analyzing estradiol actions on surface receptor movements
Source: Front Neuroinform. 2023 Mar 8;17:1005936. doi: 10.3389/fninf.2023.1005936 (PMC10031098; doi:10.3389/fninf.2023.1005936)
Supplement: Supplementary file 6 [file Data_Sheet_6.ZIP › D0.02_s100/0010/Traj_N=10_D=0.02_Error=100_MotionBlur_No.125.dat]

0001 0.509 -0.102
0002 -1.250 -0.579
0003 -1.014 -0.289
0004 -0.460 -1.084
0005 0.030 0.261
0006 -0.886 -0.464
0007 -0.434 -1.088
0008 -0.093 -1.016
0009 0.361 0.470
0010 0.893 -0.105
