# Supplementary material for: Maximum likelihood-based estimation of diffusion coefficient is quick and reliable method for analyzing estradiol actions on surface receptor movements
Source: Front Neuroinform. 2023 Mar 8;17:1005936. doi: 10.3389/fninf.2023.1005936 (PMC10031098; doi:10.3389/fninf.2023.1005936)
Supplement: Supplementary file 6 [file Data_Sheet_6.ZIP › D0.02_s100/0010/Traj_N=10_D=0.02_Error=100_MotionBlur_No.126.dat]

0001 -0.374 -0.035
0002 -0.134 0.432
0003 0.396 0.319
0004 0.931 0.341
0005 -1.074 2.538
0006 0.429 0.708
0007 0.185 0.516
0008 0.050 0.972
0009 0.342 0.829
0010 -0.538 -0.058
