# Supplementary material for: Maximum likelihood-based estimation of diffusion coefficient is quick and reliable method for analyzing estradiol actions on surface receptor movements
Source: Front Neuroinform. 2023 Mar 8;17:1005936. doi: 10.3389/fninf.2023.1005936 (PMC10031098; doi:10.3389/fninf.2023.1005936)
Supplement: Supplementary file 6 [file Data_Sheet_6.ZIP › D0.02_s100/0010/Traj_N=10_D=0.02_Error=100_MotionBlur_No.127.dat]

0001 0.733 -0.179
0002 -0.381 -0.608
0003 -0.278 0.115
0004 -1.647 0.683
0005 -1.156 -0.350
0006 -0.533 -0.706
0007 0.384 -1.148
0008 0.107 0.483
0009 0.199 0.684
0010 -1.082 -0.270
