# Supplementary material for: Maximum likelihood-based estimation of diffusion coefficient is quick and reliable method for analyzing estradiol actions on surface receptor movements
Source: Front Neuroinform. 2023 Mar 8;17:1005936. doi: 10.3389/fninf.2023.1005936 (PMC10031098; doi:10.3389/fninf.2023.1005936)
Supplement: Supplementary file 6 [file Data_Sheet_6.ZIP › D0.02_s100/0010/Traj_N=10_D=0.02_Error=100_MotionBlur_No.128.dat]

0001 -0.544 0.225
0002 -0.014 0.911
0003 -0.491 -0.042
0004 -0.534 -0.771
0005 -0.180 -0.446
0006 -0.392 0.379
0007 -0.693 -0.881
0008 -0.245 0.199
0009 -0.183 -0.299
0010 -0.178 0.775
