# Supplementary material for: Maximum likelihood-based estimation of diffusion coefficient is quick and reliable method for analyzing estradiol actions on surface receptor movements
Source: Front Neuroinform. 2023 Mar 8;17:1005936. doi: 10.3389/fninf.2023.1005936 (PMC10031098; doi:10.3389/fninf.2023.1005936)
Supplement: Supplementary file 6 [file Data_Sheet_6.ZIP › D0.02_s100/0010/Traj_N=10_D=0.02_Error=100_MotionBlur_No.129.dat]

0001 -1.154 1.413
0002 -0.198 1.061
0003 -1.178 -1.241
0004 0.111 -0.376
0005 -0.197 0.636
0006 0.930 0.547
0007 -0.227 0.356
0008 -0.295 -0.444
0009 0.483 -0.697
0010 -0.407 0.762
