# Supplementary material for: Maximum likelihood-based estimation of diffusion coefficient is quick and reliable method for analyzing estradiol actions on surface receptor movements
Source: Front Neuroinform. 2023 Mar 8;17:1005936. doi: 10.3389/fninf.2023.1005936 (PMC10031098; doi:10.3389/fninf.2023.1005936)
Supplement: Supplementary file 6 [file Data_Sheet_6.ZIP › D0.02_s100/0010/Traj_N=10_D=0.02_Error=100_MotionBlur_No.130.dat]

0001 -0.293 -0.288
0002 0.304 -0.825
0003 0.747 -1.123
0004 -0.519 -0.905
0005 -0.282 0.453
0006 0.180 -0.298
0007 -2.149 0.153
0008 -0.223 -1.067
0009 -0.006 0.457
0010 -1.497 0.921
