# Supplementary material for: Maximum likelihood-based estimation of diffusion coefficient is quick and reliable method for analyzing estradiol actions on surface receptor movements
Source: Front Neuroinform. 2023 Mar 8;17:1005936. doi: 10.3389/fninf.2023.1005936 (PMC10031098; doi:10.3389/fninf.2023.1005936)
Supplement: Supplementary file 6 [file Data_Sheet_6.ZIP › D0.02_s100/0010/Traj_N=10_D=0.02_Error=100_MotionBlur_No.131.dat]

0001 0.656 0.383
0002 -1.110 -0.313
0003 -0.414 0.137
0004 -0.585 0.107
0005 0.283 -0.043
0006 -0.076 -0.364
0007 -0.150 0.173
0008 -0.626 -1.248
0009 0.751 -1.223
0010 -0.330 -1.422
