# Supplementary material for: Maximum likelihood-based estimation of diffusion coefficient is quick and reliable method for analyzing estradiol actions on surface receptor movements
Source: Front Neuroinform. 2023 Mar 8;17:1005936. doi: 10.3389/fninf.2023.1005936 (PMC10031098; doi:10.3389/fninf.2023.1005936)
Supplement: Supplementary file 6 [file Data_Sheet_6.ZIP › D0.02_s100/0010/Traj_N=10_D=0.02_Error=100_MotionBlur_No.132.dat]

0001 0.391 0.151
0002 1.743 -0.263
0003 -1.023 -0.239
0004 0.615 0.231
0005 -0.487 -0.800
0006 -0.639 -0.094
0007 -1.085 -0.141
0008 0.277 -0.943
0009 -1.254 -1.404
0010 -1.677 -2.239
