# Supplementary material for: Maximum likelihood-based estimation of diffusion coefficient is quick and reliable method for analyzing estradiol actions on surface receptor movements
Source: Front Neuroinform. 2023 Mar 8;17:1005936. doi: 10.3389/fninf.2023.1005936 (PMC10031098; doi:10.3389/fninf.2023.1005936)
Supplement: Supplementary file 6 [file Data_Sheet_6.ZIP › D0.02_s100/0010/Traj_N=10_D=0.02_Error=100_MotionBlur_No.133.dat]

0001 -0.471 0.083
0002 -0.621 0.339
0003 0.744 0.205
0004 -1.112 -0.193
0005 -0.725 -0.818
0006 -0.851 -0.048
0007 0.620 0.617
0008 -0.075 -0.970
0009 -0.642 0.232
0010 0.309 -1.671
