# Supplementary material for: Maximum likelihood-based estimation of diffusion coefficient is quick and reliable method for analyzing estradiol actions on surface receptor movements
Source: Front Neuroinform. 2023 Mar 8;17:1005936. doi: 10.3389/fninf.2023.1005936 (PMC10031098; doi:10.3389/fninf.2023.1005936)
Supplement: Supplementary file 6 [file Data_Sheet_6.ZIP › D0.02_s100/0010/Traj_N=10_D=0.02_Error=100_MotionBlur_No.134.dat]

0001 -0.107 0.481
0002 0.277 0.175
0003 1.185 0.221
0004 0.456 0.374
0005 0.780 0.198
0006 1.111 0.465
0007 1.207 0.234
0008 1.690 0.940
0009 0.887 0.980
0010 2.370 1.516
