# Supplementary material for: Maximum likelihood-based estimation of diffusion coefficient is quick and reliable method for analyzing estradiol actions on surface receptor movements
Source: Front Neuroinform. 2023 Mar 8;17:1005936. doi: 10.3389/fninf.2023.1005936 (PMC10031098; doi:10.3389/fninf.2023.1005936)
Supplement: Supplementary file 6 [file Data_Sheet_6.ZIP › D0.02_s100/0010/Traj_N=10_D=0.02_Error=100_MotionBlur_No.135.dat]

0001 -0.392 -0.005
0002 0.089 -0.356
0003 -0.537 0.146
0004 -1.480 -1.605
0005 0.595 -1.990
0006 -0.833 -0.029
0007 -1.100 -0.036
0008 -0.408 -0.808
0009 0.624 -0.775
0010 0.393 -0.742
