# Supplementary material for: Maximum likelihood-based estimation of diffusion coefficient is quick and reliable method for analyzing estradiol actions on surface receptor movements
Source: Front Neuroinform. 2023 Mar 8;17:1005936. doi: 10.3389/fninf.2023.1005936 (PMC10031098; doi:10.3389/fninf.2023.1005936)
Supplement: Supplementary file 6 [file Data_Sheet_6.ZIP › D0.02_s100/0010/Traj_N=10_D=0.02_Error=100_MotionBlur_No.136.dat]

0001 1.177 1.165
0002 0.301 0.929
0003 0.476 0.075
0004 0.966 1.038
0005 -0.199 0.289
0006 0.539 -0.762
0007 0.500 0.152
0008 0.904 -0.083
0009 0.825 -0.869
0010 0.505 -0.664
