# Supplementary material for: Maximum likelihood-based estimation of diffusion coefficient is quick and reliable method for analyzing estradiol actions on surface receptor movements
Source: Front Neuroinform. 2023 Mar 8;17:1005936. doi: 10.3389/fninf.2023.1005936 (PMC10031098; doi:10.3389/fninf.2023.1005936)
Supplement: Supplementary file 6 [file Data_Sheet_6.ZIP › D0.02_s100/0010/Traj_N=10_D=0.02_Error=100_MotionBlur_No.137.dat]

0001 -1.498 0.193
0002 -0.527 0.371
0003 -0.914 -0.680
0004 -0.271 -1.093
0005 -0.276 -0.151
0006 0.939 -0.327
0007 0.156 -0.258
0008 -0.331 -0.866
0009 0.287 0.107
0010 0.426 -0.614
