# Supplementary material for: Maximum likelihood-based estimation of diffusion coefficient is quick and reliable method for analyzing estradiol actions on surface receptor movements
Source: Front Neuroinform. 2023 Mar 8;17:1005936. doi: 10.3389/fninf.2023.1005936 (PMC10031098; doi:10.3389/fninf.2023.1005936)
Supplement: Supplementary file 6 [file Data_Sheet_6.ZIP › D0.02_s100/0010/Traj_N=10_D=0.02_Error=100_MotionBlur_No.138.dat]

0001 0.043 0.264
0002 -0.152 1.129
0003 -0.187 0.141
0004 -0.611 0.072
0005 -1.922 0.305
0006 -1.346 0.448
0007 -1.543 0.013
0008 -1.183 1.084
0009 -1.040 1.746
0010 -1.888 0.799
