# Supplementary material for: Maximum likelihood-based estimation of diffusion coefficient is quick and reliable method for analyzing estradiol actions on surface receptor movements
Source: Front Neuroinform. 2023 Mar 8;17:1005936. doi: 10.3389/fninf.2023.1005936 (PMC10031098; doi:10.3389/fninf.2023.1005936)
Supplement: Supplementary file 6 [file Data_Sheet_6.ZIP › D0.02_s100/0010/Traj_N=10_D=0.02_Error=100_MotionBlur_No.139.dat]

0001 -0.492 0.228
0002 0.661 0.498
0003 0.071 -0.049
0004 1.194 0.096
0005 0.430 -0.026
0006 1.675 -1.534
0007 0.891 -0.717
0008 1.566 -2.048
0009 1.260 -1.497
0010 1.541 -1.350
