# Supplementary material for: Maximum likelihood-based estimation of diffusion coefficient is quick and reliable method for analyzing estradiol actions on surface receptor movements
Source: Front Neuroinform. 2023 Mar 8;17:1005936. doi: 10.3389/fninf.2023.1005936 (PMC10031098; doi:10.3389/fninf.2023.1005936)
Supplement: Supplementary file 6 [file Data_Sheet_6.ZIP › D0.02_s100/0010/Traj_N=10_D=0.02_Error=100_MotionBlur_No.140.dat]

0001 -0.494 -0.556
0002 0.321 -0.011
0003 -1.206 -0.153
0004 -0.018 -0.409
0005 0.224 0.068
0006 0.489 0.904
0007 -0.949 1.537
0008 0.191 0.372
0009 -0.126 -0.217
0010 -0.767 0.721
