# Supplementary material for: Maximum likelihood-based estimation of diffusion coefficient is quick and reliable method for analyzing estradiol actions on surface receptor movements
Source: Front Neuroinform. 2023 Mar 8;17:1005936. doi: 10.3389/fninf.2023.1005936 (PMC10031098; doi:10.3389/fninf.2023.1005936)
Supplement: Supplementary file 6 [file Data_Sheet_6.ZIP › D0.02_s100/0010/Traj_N=10_D=0.02_Error=100_MotionBlur_No.141.dat]

0001 -0.388 0.690
0002 -0.303 -0.091
0003 0.037 -0.522
0004 1.092 -0.439
0005 -0.875 0.023
0006 -0.369 -1.307
0007 -0.178 -0.686
0008 -1.869 0.537
0009 -0.447 1.015
0010 -1.777 1.318
