# Supplementary material for: Maximum likelihood-based estimation of diffusion coefficient is quick and reliable method for analyzing estradiol actions on surface receptor movements
Source: Front Neuroinform. 2023 Mar 8;17:1005936. doi: 10.3389/fninf.2023.1005936 (PMC10031098; doi:10.3389/fninf.2023.1005936)
Supplement: Supplementary file 6 [file Data_Sheet_6.ZIP › D0.02_s100/0010/Traj_N=10_D=0.02_Error=100_MotionBlur_No.142.dat]

0001 0.822 -0.098
0002 -0.862 -0.511
0003 0.744 -0.630
0004 0.383 0.305
0005 -0.182 1.696
0006 -0.499 0.351
0007 -1.677 0.338
0008 -0.149 -0.712
0009 -1.207 0.610
0010 0.785 1.123
