# Supplementary material for: Maximum likelihood-based estimation of diffusion coefficient is quick and reliable method for analyzing estradiol actions on surface receptor movements
Source: Front Neuroinform. 2023 Mar 8;17:1005936. doi: 10.3389/fninf.2023.1005936 (PMC10031098; doi:10.3389/fninf.2023.1005936)
Supplement: Supplementary file 6 [file Data_Sheet_6.ZIP › D0.02_s100/0010/Traj_N=10_D=0.02_Error=100_MotionBlur_No.143.dat]

0001 -0.069 -0.140
0002 0.633 0.536
0003 1.026 0.513
0004 0.132 -0.324
0005 1.043 -0.629
0006 0.491 -0.979
0007 1.217 -0.308
0008 0.830 -0.116
0009 0.145 0.380
0010 -0.041 0.090
