# Supplementary material for: Maximum likelihood-based estimation of diffusion coefficient is quick and reliable method for analyzing estradiol actions on surface receptor movements
Source: Front Neuroinform. 2023 Mar 8;17:1005936. doi: 10.3389/fninf.2023.1005936 (PMC10031098; doi:10.3389/fninf.2023.1005936)
Supplement: Supplementary file 6 [file Data_Sheet_6.ZIP › D0.02_s100/0010/Traj_N=10_D=0.02_Error=100_MotionBlur_No.144.dat]

0001 -0.174 0.498
0002 -1.197 -0.383
0003 -0.811 0.461
0004 -1.431 -0.311
0005 -0.450 -1.307
0006 -0.802 -0.289
0007 -0.754 -0.157
0008 -0.922 -1.691
0009 -0.091 -0.683
0010 -1.183 -0.732
