# Supplementary material for: Maximum likelihood-based estimation of diffusion coefficient is quick and reliable method for analyzing estradiol actions on surface receptor movements
Source: Front Neuroinform. 2023 Mar 8;17:1005936. doi: 10.3389/fninf.2023.1005936 (PMC10031098; doi:10.3389/fninf.2023.1005936)
Supplement: Supplementary file 6 [file Data_Sheet_6.ZIP › D0.02_s100/0010/Traj_N=10_D=0.02_Error=100_MotionBlur_No.145.dat]

0001 -0.202 0.049
0002 -0.286 1.820
0003 0.488 -1.169
0004 1.738 0.470
0005 0.119 -0.064
0006 -0.043 -0.488
0007 0.072 0.329
0008 2.063 -0.654
0009 1.145 -0.682
0010 0.519 -1.377
