# Supplementary material for: Maximum likelihood-based estimation of diffusion coefficient is quick and reliable method for analyzing estradiol actions on surface receptor movements
Source: Front Neuroinform. 2023 Mar 8;17:1005936. doi: 10.3389/fninf.2023.1005936 (PMC10031098; doi:10.3389/fninf.2023.1005936)
Supplement: Supplementary file 6 [file Data_Sheet_6.ZIP › D0.02_s100/0010/Traj_N=10_D=0.02_Error=100_MotionBlur_No.146.dat]

0001 0.359 0.057
0002 0.743 0.270
0003 -1.894 -1.052
0004 -0.635 -0.993
0005 -0.647 -0.168
0006 -1.788 -0.935
0007 -1.835 -0.762
0008 -0.835 -1.437
0009 -1.238 0.501
0010 -0.929 -0.158
