# Supplementary material for: Maximum likelihood-based estimation of diffusion coefficient is quick and reliable method for analyzing estradiol actions on surface receptor movements
Source: Front Neuroinform. 2023 Mar 8;17:1005936. doi: 10.3389/fninf.2023.1005936 (PMC10031098; doi:10.3389/fninf.2023.1005936)
Supplement: Supplementary file 6 [file Data_Sheet_6.ZIP › D0.02_s100/0010/Traj_N=10_D=0.02_Error=100_MotionBlur_No.147.dat]

0001 0.497 0.124
0002 0.213 -0.857
0003 -0.201 0.029
0004 -0.142 0.858
0005 -0.997 0.617
0006 -0.496 0.185
0007 1.288 -0.144
0008 -0.256 0.202
0009 1.792 0.695
0010 0.132 0.981
