# Supplementary material for: Maximum likelihood-based estimation of diffusion coefficient is quick and reliable method for analyzing estradiol actions on surface receptor movements
Source: Front Neuroinform. 2023 Mar 8;17:1005936. doi: 10.3389/fninf.2023.1005936 (PMC10031098; doi:10.3389/fninf.2023.1005936)
Supplement: Supplementary file 6 [file Data_Sheet_6.ZIP › D0.02_s100/0010/Traj_N=10_D=0.02_Error=100_MotionBlur_No.148.dat]

0001 0.290 0.232
0002 0.726 0.235
0003 -0.185 -1.824
0004 0.706 0.028
0005 0.214 -0.504
0006 0.038 0.928
0007 1.210 0.553
0008 0.230 0.190
0009 0.069 1.066
0010 1.256 0.983
