# Supplementary material for: Maximum likelihood-based estimation of diffusion coefficient is quick and reliable method for analyzing estradiol actions on surface receptor movements
Source: Front Neuroinform. 2023 Mar 8;17:1005936. doi: 10.3389/fninf.2023.1005936 (PMC10031098; doi:10.3389/fninf.2023.1005936)
Supplement: Supplementary file 6 [file Data_Sheet_6.ZIP › D0.02_s100/0010/Traj_N=10_D=0.02_Error=100_MotionBlur_No.149.dat]

0001 0.009 -0.646
0002 1.193 0.278
0003 -0.449 -0.080
0004 0.199 0.331
0005 -1.406 -0.099
0006 -0.440 -0.161
0007 0.210 -0.190
0008 -0.568 0.471
0009 -1.605 -0.085
0010 -0.047 -0.261
