# Supplementary material for: Maximum likelihood-based estimation of diffusion coefficient is quick and reliable method for analyzing estradiol actions on surface receptor movements
Source: Front Neuroinform. 2023 Mar 8;17:1005936. doi: 10.3389/fninf.2023.1005936 (PMC10031098; doi:10.3389/fninf.2023.1005936)
Supplement: Supplementary file 6 [file Data_Sheet_6.ZIP › D0.02_s100/0010/Traj_N=10_D=0.02_Error=100_MotionBlur_No.150.dat]

0001 -1.554 -1.070
0002 0.088 0.547
0003 0.540 -0.418
0004 -0.232 -0.230
0005 -0.771 0.499
0006 0.290 0.008
0007 -1.021 0.530
0008 -0.335 0.871
0009 -0.772 -0.480
0010 0.069 -0.530
