# Supplementary material for: Maximum likelihood-based estimation of diffusion coefficient is quick and reliable method for analyzing estradiol actions on surface receptor movements
Source: Front Neuroinform. 2023 Mar 8;17:1005936. doi: 10.3389/fninf.2023.1005936 (PMC10031098; doi:10.3389/fninf.2023.1005936)
Supplement: Supplementary file 6 [file Data_Sheet_6.ZIP › D0.02_s100/0010/Traj_N=10_D=0.02_Error=100_MotionBlur_No.151.dat]

0001 -0.559 -0.109
0002 0.556 0.280
0003 0.187 -0.812
0004 -0.615 -0.233
0005 -1.602 0.709
0006 -0.523 -0.005
0007 -1.002 -1.123
0008 0.027 -0.406
0009 -0.616 0.045
0010 -0.180 0.149
