# Supplementary material for: Maximum likelihood-based estimation of diffusion coefficient is quick and reliable method for analyzing estradiol actions on surface receptor movements
Source: Front Neuroinform. 2023 Mar 8;17:1005936. doi: 10.3389/fninf.2023.1005936 (PMC10031098; doi:10.3389/fninf.2023.1005936)
Supplement: Supplementary file 6 [file Data_Sheet_6.ZIP › D0.02_s100/0010/Traj_N=10_D=0.02_Error=100_MotionBlur_No.152.dat]

0001 -0.790 -0.554
0002 0.981 -0.323
0003 0.119 -0.806
0004 -1.284 -0.143
0005 0.867 0.666
0006 0.161 -0.181
0007 -0.027 0.562
0008 0.330 1.143
0009 0.146 0.858
0010 -1.669 -0.558
