# Supplementary material for: Maximum likelihood-based estimation of diffusion coefficient is quick and reliable method for analyzing estradiol actions on surface receptor movements
Source: Front Neuroinform. 2023 Mar 8;17:1005936. doi: 10.3389/fninf.2023.1005936 (PMC10031098; doi:10.3389/fninf.2023.1005936)
Supplement: Supplementary file 6 [file Data_Sheet_6.ZIP › D0.02_s100/0010/Traj_N=10_D=0.02_Error=100_MotionBlur_No.153.dat]

0001 0.429 -0.614
0002 -0.354 -0.251
0003 -0.745 0.016
0004 -0.548 0.410
0005 -0.963 -0.279
0006 -0.602 0.198
0007 0.215 -0.401
0008 0.186 0.470
0009 0.806 0.398
0010 -0.585 0.807
