# Supplementary material for: Maximum likelihood-based estimation of diffusion coefficient is quick and reliable method for analyzing estradiol actions on surface receptor movements
Source: Front Neuroinform. 2023 Mar 8;17:1005936. doi: 10.3389/fninf.2023.1005936 (PMC10031098; doi:10.3389/fninf.2023.1005936)
Supplement: Supplementary file 6 [file Data_Sheet_6.ZIP › D0.02_s100/0010/Traj_N=10_D=0.02_Error=100_MotionBlur_No.154.dat]

0001 1.086 0.316
0002 1.303 -1.067
0003 0.742 -0.021
0004 -0.328 0.242
0005 -0.266 0.209
0006 0.848 -0.554
0007 0.326 -0.300
0008 0.464 0.240
0009 0.283 -0.738
0010 0.482 0.768
