# Supplementary material for: Maximum likelihood-based estimation of diffusion coefficient is quick and reliable method for analyzing estradiol actions on surface receptor movements
Source: Front Neuroinform. 2023 Mar 8;17:1005936. doi: 10.3389/fninf.2023.1005936 (PMC10031098; doi:10.3389/fninf.2023.1005936)
Supplement: Supplementary file 6 [file Data_Sheet_6.ZIP › D0.02_s100/0010/Traj_N=10_D=0.02_Error=100_MotionBlur_No.155.dat]

0001 0.505 -0.623
0002 -0.622 0.274
0003 -0.222 0.777
0004 0.016 -0.649
0005 -0.707 -0.284
0006 -0.149 0.088
0007 -0.167 0.497
0008 -0.209 0.338
0009 -0.480 0.892
0010 -0.167 0.180
