# Supplementary material for: Maximum likelihood-based estimation of diffusion coefficient is quick and reliable method for analyzing estradiol actions on surface receptor movements
Source: Front Neuroinform. 2023 Mar 8;17:1005936. doi: 10.3389/fninf.2023.1005936 (PMC10031098; doi:10.3389/fninf.2023.1005936)
Supplement: Supplementary file 6 [file Data_Sheet_6.ZIP › D0.02_s100/0010/Traj_N=10_D=0.02_Error=100_MotionBlur_No.156.dat]

0001 0.271 -0.480
0002 0.705 -0.033
0003 -0.829 0.643
0004 -0.188 0.167
0005 0.360 -0.015
0006 0.603 -0.201
0007 0.588 0.386
0008 -0.370 -0.402
0009 -0.416 0.138
0010 -0.270 -0.476
