# Supplementary material for: Maximum likelihood-based estimation of diffusion coefficient is quick and reliable method for analyzing estradiol actions on surface receptor movements
Source: Front Neuroinform. 2023 Mar 8;17:1005936. doi: 10.3389/fninf.2023.1005936 (PMC10031098; doi:10.3389/fninf.2023.1005936)
Supplement: Supplementary file 6 [file Data_Sheet_6.ZIP › D0.02_s100/0010/Traj_N=10_D=0.02_Error=100_MotionBlur_No.157.dat]

0001 -0.369 0.951
0002 -0.780 0.519
0003 0.732 0.894
0004 1.029 0.380
0005 0.045 -0.492
0006 0.471 0.213
0007 0.320 0.210
0008 0.103 0.044
0009 -0.277 -0.996
0010 -0.925 0.063
