# Supplementary material for: Maximum likelihood-based estimation of diffusion coefficient is quick and reliable method for analyzing estradiol actions on surface receptor movements
Source: Front Neuroinform. 2023 Mar 8;17:1005936. doi: 10.3389/fninf.2023.1005936 (PMC10031098; doi:10.3389/fninf.2023.1005936)
Supplement: Supplementary file 6 [file Data_Sheet_6.ZIP › D0.02_s100/0010/Traj_N=10_D=0.02_Error=100_MotionBlur_No.158.dat]

0001 0.598 0.486
0002 0.862 -1.338
0003 0.507 0.633
0004 -0.273 0.144
0005 0.839 -0.657
0006 -0.276 -1.338
0007 -0.017 -0.528
0008 -0.041 -1.051
0009 -0.827 -0.105
0010 0.219 -0.379
