# Supplementary material for: Maximum likelihood-based estimation of diffusion coefficient is quick and reliable method for analyzing estradiol actions on surface receptor movements
Source: Front Neuroinform. 2023 Mar 8;17:1005936. doi: 10.3389/fninf.2023.1005936 (PMC10031098; doi:10.3389/fninf.2023.1005936)
Supplement: Supplementary file 6 [file Data_Sheet_6.ZIP › D0.02_s100/0010/Traj_N=10_D=0.02_Error=100_MotionBlur_No.159.dat]

0001 0.705 0.823
0002 -0.151 -0.068
0003 0.953 0.456
0004 1.212 0.220
0005 0.916 -0.598
0006 0.323 0.703
0007 -0.849 0.126
0008 -0.385 -0.965
0009 -0.910 1.676
0010 -0.029 -0.191
