# Supplementary material for: Maximum likelihood-based estimation of diffusion coefficient is quick and reliable method for analyzing estradiol actions on surface receptor movements
Source: Front Neuroinform. 2023 Mar 8;17:1005936. doi: 10.3389/fninf.2023.1005936 (PMC10031098; doi:10.3389/fninf.2023.1005936)
Supplement: Supplementary file 6 [file Data_Sheet_6.ZIP › D0.02_s100/0010/Traj_N=10_D=0.02_Error=100_MotionBlur_No.160.dat]

0001 -0.941 0.773
0002 0.756 0.204
0003 1.455 -0.576
0004 0.196 -0.429
0005 -0.291 -0.595
0006 0.208 -0.590
0007 1.424 -2.160
0008 -0.369 -0.428
0009 0.836 0.327
0010 -0.055 -0.673
