# Supplementary material for: Maximum likelihood-based estimation of diffusion coefficient is quick and reliable method for analyzing estradiol actions on surface receptor movements
Source: Front Neuroinform. 2023 Mar 8;17:1005936. doi: 10.3389/fninf.2023.1005936 (PMC10031098; doi:10.3389/fninf.2023.1005936)
Supplement: Supplementary file 6 [file Data_Sheet_6.ZIP › D0.02_s100/0010/Traj_N=10_D=0.02_Error=100_MotionBlur_No.161.dat]

0001 0.208 -0.131
0002 -0.294 -0.122
0003 -0.252 0.040
0004 0.555 0.099
0005 -0.194 0.192
0006 0.350 0.257
0007 -0.899 -0.919
0008 -0.289 -1.422
0009 0.372 -1.054
0010 0.012 -1.853
