# Supplementary material for: Maximum likelihood-based estimation of diffusion coefficient is quick and reliable method for analyzing estradiol actions on surface receptor movements
Source: Front Neuroinform. 2023 Mar 8;17:1005936. doi: 10.3389/fninf.2023.1005936 (PMC10031098; doi:10.3389/fninf.2023.1005936)
Supplement: Supplementary file 6 [file Data_Sheet_6.ZIP › D0.02_s100/0010/Traj_N=10_D=0.02_Error=100_MotionBlur_No.162.dat]

0001 0.309 -0.427
0002 0.396 0.966
0003 1.963 0.765
0004 1.275 -0.084
0005 0.811 0.356
0006 0.882 0.208
0007 1.292 -0.355
0008 0.877 -0.418
0009 -0.486 0.224
0010 2.065 -0.349
