# Supplementary material for: Maximum likelihood-based estimation of diffusion coefficient is quick and reliable method for analyzing estradiol actions on surface receptor movements
Source: Front Neuroinform. 2023 Mar 8;17:1005936. doi: 10.3389/fninf.2023.1005936 (PMC10031098; doi:10.3389/fninf.2023.1005936)
Supplement: Supplementary file 6 [file Data_Sheet_6.ZIP › D0.02_s100/0010/Traj_N=10_D=0.02_Error=100_MotionBlur_No.163.dat]

0001 -0.514 -0.267
0002 -0.211 -0.291
0003 -1.235 0.724
0004 1.766 -0.218
0005 0.067 0.452
0006 -0.425 -1.053
0007 -0.091 0.289
0008 -1.000 -0.742
0009 -0.061 1.229
0010 -0.958 0.346
