# Supplementary material for: Maximum likelihood-based estimation of diffusion coefficient is quick and reliable method for analyzing estradiol actions on surface receptor movements
Source: Front Neuroinform. 2023 Mar 8;17:1005936. doi: 10.3389/fninf.2023.1005936 (PMC10031098; doi:10.3389/fninf.2023.1005936)
Supplement: Supplementary file 6 [file Data_Sheet_6.ZIP › D0.02_s100/0010/Traj_N=10_D=0.02_Error=100_MotionBlur_No.164.dat]

0001 0.878 1.021
0002 -0.540 0.319
0003 0.905 0.591
0004 1.140 -0.833
0005 1.606 0.262
0006 -0.576 0.837
0007 0.830 0.153
0008 1.008 0.481
0009 0.783 0.351
0010 -0.921 0.208
