# Supplementary material for: Maximum likelihood-based estimation of diffusion coefficient is quick and reliable method for analyzing estradiol actions on surface receptor movements
Source: Front Neuroinform. 2023 Mar 8;17:1005936. doi: 10.3389/fninf.2023.1005936 (PMC10031098; doi:10.3389/fninf.2023.1005936)
Supplement: Supplementary file 6 [file Data_Sheet_6.ZIP › D0.02_s100/0010/Traj_N=10_D=0.02_Error=100_MotionBlur_No.165.dat]

0001 0.025 0.115
0002 -0.069 0.784
0003 0.285 1.092
0004 1.067 0.488
0005 0.506 -0.174
0006 0.188 -0.194
0007 0.455 0.936
0008 -1.008 1.818
0009 -0.359 0.867
0010 -1.282 1.135
