# Supplementary material for: Maximum likelihood-based estimation of diffusion coefficient is quick and reliable method for analyzing estradiol actions on surface receptor movements
Source: Front Neuroinform. 2023 Mar 8;17:1005936. doi: 10.3389/fninf.2023.1005936 (PMC10031098; doi:10.3389/fninf.2023.1005936)
Supplement: Supplementary file 6 [file Data_Sheet_6.ZIP › D0.02_s100/0010/Traj_N=10_D=0.02_Error=100_MotionBlur_No.166.dat]

0001 -0.270 1.654
0002 -0.242 -0.008
0003 -1.498 -0.480
0004 -0.049 -0.839
0005 0.179 0.018
0006 -1.707 -0.045
0007 -1.554 0.800
0008 -1.310 -0.092
0009 -0.540 0.338
0010 -1.099 -0.754
