# Supplementary material for: Maximum likelihood-based estimation of diffusion coefficient is quick and reliable method for analyzing estradiol actions on surface receptor movements
Source: Front Neuroinform. 2023 Mar 8;17:1005936. doi: 10.3389/fninf.2023.1005936 (PMC10031098; doi:10.3389/fninf.2023.1005936)
Supplement: Supplementary file 6 [file Data_Sheet_6.ZIP › D0.02_s100/0010/Traj_N=10_D=0.02_Error=100_MotionBlur_No.167.dat]

0001 -1.644 -0.424
0002 0.455 0.582
0003 -0.446 0.393
0004 -0.775 0.565
0005 -0.130 0.342
0006 -0.274 -0.191
0007 -0.203 0.747
0008 -0.416 1.063
0009 -0.048 0.537
0010 -0.527 0.542
