# Supplementary material for: Maximum likelihood-based estimation of diffusion coefficient is quick and reliable method for analyzing estradiol actions on surface receptor movements
Source: Front Neuroinform. 2023 Mar 8;17:1005936. doi: 10.3389/fninf.2023.1005936 (PMC10031098; doi:10.3389/fninf.2023.1005936)
Supplement: Supplementary file 6 [file Data_Sheet_6.ZIP › D0.02_s100/0010/Traj_N=10_D=0.02_Error=100_MotionBlur_No.168.dat]

0001 0.591 0.016
0002 -0.057 -0.241
0003 0.124 0.545
0004 0.812 -0.133
0005 -0.494 0.702
0006 1.008 0.587
0007 0.377 1.369
0008 1.280 0.249
0009 -0.923 -0.256
0010 -1.159 0.054
