# Supplementary material for: Maximum likelihood-based estimation of diffusion coefficient is quick and reliable method for analyzing estradiol actions on surface receptor movements
Source: Front Neuroinform. 2023 Mar 8;17:1005936. doi: 10.3389/fninf.2023.1005936 (PMC10031098; doi:10.3389/fninf.2023.1005936)
Supplement: Supplementary file 6 [file Data_Sheet_6.ZIP › D0.02_s100/0010/Traj_N=10_D=0.02_Error=100_MotionBlur_No.169.dat]

0001 -0.949 -0.203
0002 -0.045 -0.198
0003 -0.190 1.073
0004 0.102 0.808
0005 1.197 0.189
0006 -0.371 -1.391
0007 0.153 -0.168
0008 0.384 -1.708
0009 0.676 -0.563
0010 0.698 -1.373
