# Supplementary material for: Maximum likelihood-based estimation of diffusion coefficient is quick and reliable method for analyzing estradiol actions on surface receptor movements
Source: Front Neuroinform. 2023 Mar 8;17:1005936. doi: 10.3389/fninf.2023.1005936 (PMC10031098; doi:10.3389/fninf.2023.1005936)
Supplement: Supplementary file 6 [file Data_Sheet_6.ZIP › D0.02_s100/0010/Traj_N=10_D=0.02_Error=100_MotionBlur_No.170.dat]

0001 -0.325 -1.465
0002 -0.640 0.593
0003 -0.822 -0.002
0004 -0.660 -0.376
0005 0.074 -0.132
0006 -0.389 -0.223
0007 -0.392 -0.961
0008 -0.191 0.440
0009 -1.145 -0.016
0010 0.977 0.537
