# Supplementary material for: Maximum likelihood-based estimation of diffusion coefficient is quick and reliable method for analyzing estradiol actions on surface receptor movements
Source: Front Neuroinform. 2023 Mar 8;17:1005936. doi: 10.3389/fninf.2023.1005936 (PMC10031098; doi:10.3389/fninf.2023.1005936)
Supplement: Supplementary file 6 [file Data_Sheet_6.ZIP › D0.02_s100/0010/Traj_N=10_D=0.02_Error=100_MotionBlur_No.171.dat]

0001 -0.166 -0.356
0002 0.150 1.395
0003 0.043 0.723
0004 0.452 1.543
0005 0.015 1.683
0006 -0.130 0.772
0007 -0.108 0.971
0008 -1.199 1.659
0009 -0.056 1.381
0010 -0.695 1.942
