# Supplementary material for: Maximum likelihood-based estimation of diffusion coefficient is quick and reliable method for analyzing estradiol actions on surface receptor movements
Source: Front Neuroinform. 2023 Mar 8;17:1005936. doi: 10.3389/fninf.2023.1005936 (PMC10031098; doi:10.3389/fninf.2023.1005936)
Supplement: Supplementary file 6 [file Data_Sheet_6.ZIP › D0.02_s100/0010/Traj_N=10_D=0.02_Error=100_MotionBlur_No.172.dat]

0001 1.618 -0.573
0002 1.371 0.015
0003 0.454 0.331
0004 -0.167 -1.302
0005 0.107 -0.139
0006 0.526 -0.862
0007 0.347 0.704
0008 0.408 0.697
0009 1.376 1.394
0010 1.395 -0.921
