# Supplementary material for: Maximum likelihood-based estimation of diffusion coefficient is quick and reliable method for analyzing estradiol actions on surface receptor movements
Source: Front Neuroinform. 2023 Mar 8;17:1005936. doi: 10.3389/fninf.2023.1005936 (PMC10031098; doi:10.3389/fninf.2023.1005936)
Supplement: Supplementary file 6 [file Data_Sheet_6.ZIP › D0.02_s100/0010/Traj_N=10_D=0.02_Error=100_MotionBlur_No.173.dat]

0001 -1.377 -0.180
0002 -0.473 -1.018
0003 0.101 -1.118
0004 0.962 -0.143
0005 0.202 -0.562
0006 -0.315 -0.409
0007 -1.137 -1.221
0008 -0.160 -1.075
0009 -0.297 -0.846
0010 -0.804 -1.003
