# Supplementary material for: Maximum likelihood-based estimation of diffusion coefficient is quick and reliable method for analyzing estradiol actions on surface receptor movements
Source: Front Neuroinform. 2023 Mar 8;17:1005936. doi: 10.3389/fninf.2023.1005936 (PMC10031098; doi:10.3389/fninf.2023.1005936)
Supplement: Supplementary file 6 [file Data_Sheet_6.ZIP › D0.02_s100/0010/Traj_N=10_D=0.02_Error=100_MotionBlur_No.174.dat]

0001 0.789 -0.443
0002 -0.303 0.165
0003 0.837 -0.922
0004 -0.089 -0.210
0005 0.126 -0.679
0006 0.615 0.298
0007 0.596 0.024
0008 1.373 0.436
0009 0.556 1.468
0010 0.255 0.923
