# Supplementary material for: Maximum likelihood-based estimation of diffusion coefficient is quick and reliable method for analyzing estradiol actions on surface receptor movements
Source: Front Neuroinform. 2023 Mar 8;17:1005936. doi: 10.3389/fninf.2023.1005936 (PMC10031098; doi:10.3389/fninf.2023.1005936)
Supplement: Supplementary file 6 [file Data_Sheet_6.ZIP › D0.02_s100/0010/Traj_N=10_D=0.02_Error=100_MotionBlur_No.175.dat]

0001 0.944 -0.179
0002 -1.263 0.648
0003 -0.045 0.741
0004 1.082 -0.940
0005 0.389 1.346
0006 -0.058 0.503
0007 -0.235 0.092
0008 -0.947 -0.629
0009 -0.302 -0.130
0010 -0.955 0.169
