# Supplementary material for: Maximum likelihood-based estimation of diffusion coefficient is quick and reliable method for analyzing estradiol actions on surface receptor movements
Source: Front Neuroinform. 2023 Mar 8;17:1005936. doi: 10.3389/fninf.2023.1005936 (PMC10031098; doi:10.3389/fninf.2023.1005936)
Supplement: Supplementary file 6 [file Data_Sheet_6.ZIP › D0.02_s100/0010/Traj_N=10_D=0.02_Error=100_MotionBlur_No.176.dat]

0001 0.160 -0.909
0002 0.353 0.747
0003 0.862 0.088
0004 -0.415 -0.518
0005 0.327 -0.480
0006 -0.449 0.319
0007 0.304 0.617
0008 -0.963 0.868
0009 -2.012 0.173
0010 0.574 0.644
