# Supplementary material for: Maximum likelihood-based estimation of diffusion coefficient is quick and reliable method for analyzing estradiol actions on surface receptor movements
Source: Front Neuroinform. 2023 Mar 8;17:1005936. doi: 10.3389/fninf.2023.1005936 (PMC10031098; doi:10.3389/fninf.2023.1005936)
Supplement: Supplementary file 6 [file Data_Sheet_6.ZIP › D0.02_s100/0010/Traj_N=10_D=0.02_Error=100_MotionBlur_No.177.dat]

0001 -0.053 -0.682
0002 -1.092 0.927
0003 0.074 -0.643
0004 0.184 0.252
0005 -0.322 -0.428
0006 -0.152 -1.368
0007 -0.225 -1.020
0008 -1.304 0.003
0009 -0.147 -0.144
0010 -0.167 -0.256
