# Supplementary material for: Maximum likelihood-based estimation of diffusion coefficient is quick and reliable method for analyzing estradiol actions on surface receptor movements
Source: Front Neuroinform. 2023 Mar 8;17:1005936. doi: 10.3389/fninf.2023.1005936 (PMC10031098; doi:10.3389/fninf.2023.1005936)
Supplement: Supplementary file 6 [file Data_Sheet_6.ZIP › D0.02_s100/0010/Traj_N=10_D=0.02_Error=100_MotionBlur_No.178.dat]

0001 -0.230 0.005
0002 -0.471 0.480
0003 0.213 -0.279
0004 -0.057 -0.849
0005 0.330 -0.352
0006 -0.534 -0.172
0007 -0.012 0.010
0008 -1.042 0.674
0009 -0.706 -0.639
0010 -0.603 -0.042
