# Supplementary material for: Maximum likelihood-based estimation of diffusion coefficient is quick and reliable method for analyzing estradiol actions on surface receptor movements
Source: Front Neuroinform. 2023 Mar 8;17:1005936. doi: 10.3389/fninf.2023.1005936 (PMC10031098; doi:10.3389/fninf.2023.1005936)
Supplement: Supplementary file 6 [file Data_Sheet_6.ZIP › D0.02_s100/0010/Traj_N=10_D=0.02_Error=100_MotionBlur_No.179.dat]

0001 0.084 1.492
0002 -0.859 0.753
0003 0.096 0.343
0004 0.340 0.557
0005 0.300 0.293
0006 -0.576 1.339
0007 0.212 0.770
0008 0.108 0.830
0009 0.718 1.183
0010 0.378 0.493
