# Supplementary material for: Maximum likelihood-based estimation of diffusion coefficient is quick and reliable method for analyzing estradiol actions on surface receptor movements
Source: Front Neuroinform. 2023 Mar 8;17:1005936. doi: 10.3389/fninf.2023.1005936 (PMC10031098; doi:10.3389/fninf.2023.1005936)
Supplement: Supplementary file 6 [file Data_Sheet_6.ZIP › D0.02_s100/0010/Traj_N=10_D=0.02_Error=100_MotionBlur_No.180.dat]

0001 1.281 0.542
0002 -0.860 0.118
0003 0.746 -0.634
0004 0.879 -0.629
0005 -0.723 0.245
0006 0.132 -0.318
0007 0.634 -0.942
0008 0.536 0.041
0009 -1.044 -0.558
0010 0.383 0.383
