# Supplementary material for: Maximum likelihood-based estimation of diffusion coefficient is quick and reliable method for analyzing estradiol actions on surface receptor movements
Source: Front Neuroinform. 2023 Mar 8;17:1005936. doi: 10.3389/fninf.2023.1005936 (PMC10031098; doi:10.3389/fninf.2023.1005936)
Supplement: Supplementary file 6 [file Data_Sheet_6.ZIP › D0.02_s100/0010/Traj_N=10_D=0.02_Error=100_MotionBlur_No.181.dat]

0001 -1.802 0.691
0002 -0.762 -0.449
0003 -0.645 -0.541
0004 -0.099 0.406
0005 -0.782 0.747
0006 0.148 0.669
0007 -1.837 -0.530
0008 -0.355 0.430
0009 0.525 0.038
0010 0.051 1.012
