# Supplementary material for: Maximum likelihood-based estimation of diffusion coefficient is quick and reliable method for analyzing estradiol actions on surface receptor movements
Source: Front Neuroinform. 2023 Mar 8;17:1005936. doi: 10.3389/fninf.2023.1005936 (PMC10031098; doi:10.3389/fninf.2023.1005936)
Supplement: Supplementary file 6 [file Data_Sheet_6.ZIP › D0.02_s100/0010/Traj_N=10_D=0.02_Error=100_MotionBlur_No.182.dat]

0001 0.147 -0.308
0002 0.464 0.229
0003 0.132 0.134
0004 -0.020 -0.465
0005 -1.343 0.993
0006 0.633 -0.285
0007 0.280 0.496
0008 0.534 1.016
0009 1.158 0.023
0010 -0.156 -0.294
