# Supplementary material for: Maximum likelihood-based estimation of diffusion coefficient is quick and reliable method for analyzing estradiol actions on surface receptor movements
Source: Front Neuroinform. 2023 Mar 8;17:1005936. doi: 10.3389/fninf.2023.1005936 (PMC10031098; doi:10.3389/fninf.2023.1005936)
Supplement: Supplementary file 6 [file Data_Sheet_6.ZIP › D0.02_s100/0010/Traj_N=10_D=0.02_Error=100_MotionBlur_No.183.dat]

0001 -0.629 0.829
0002 -0.209 0.939
0003 -0.388 0.572
0004 -0.476 0.438
0005 0.107 0.069
0006 0.991 -0.720
0007 1.210 -0.566
0008 0.195 1.290
0009 0.782 0.255
0010 0.304 0.714
