# Supplementary material for: Maximum likelihood-based estimation of diffusion coefficient is quick and reliable method for analyzing estradiol actions on surface receptor movements
Source: Front Neuroinform. 2023 Mar 8;17:1005936. doi: 10.3389/fninf.2023.1005936 (PMC10031098; doi:10.3389/fninf.2023.1005936)
Supplement: Supplementary file 6 [file Data_Sheet_6.ZIP › D0.02_s100/0010/Traj_N=10_D=0.02_Error=100_MotionBlur_No.184.dat]

0001 1.223 0.083
0002 0.022 0.110
0003 0.120 0.985
0004 0.053 0.289
0005 -0.436 0.904
0006 1.587 -1.110
0007 0.197 0.094
0008 1.347 0.194
0009 1.855 -0.136
0010 0.641 1.970
