# Supplementary material for: Maximum likelihood-based estimation of diffusion coefficient is quick and reliable method for analyzing estradiol actions on surface receptor movements
Source: Front Neuroinform. 2023 Mar 8;17:1005936. doi: 10.3389/fninf.2023.1005936 (PMC10031098; doi:10.3389/fninf.2023.1005936)
Supplement: Supplementary file 6 [file Data_Sheet_6.ZIP › D0.02_s100/0010/Traj_N=10_D=0.02_Error=100_MotionBlur_No.185.dat]

0001 -0.047 0.047
0002 0.088 0.692
0003 -2.025 1.006
0004 -0.252 -0.540
0005 -1.683 0.522
0006 0.127 -0.911
0007 -0.940 0.435
0008 -2.110 -0.104
0009 0.155 0.133
0010 -1.102 -0.685
