# Supplementary material for: Maximum likelihood-based estimation of diffusion coefficient is quick and reliable method for analyzing estradiol actions on surface receptor movements
Source: Front Neuroinform. 2023 Mar 8;17:1005936. doi: 10.3389/fninf.2023.1005936 (PMC10031098; doi:10.3389/fninf.2023.1005936)
Supplement: Supplementary file 6 [file Data_Sheet_6.ZIP › D0.02_s100/0010/Traj_N=10_D=0.02_Error=100_MotionBlur_No.186.dat]

0001 -1.127 -0.611
0002 0.919 -0.799
0003 0.492 -0.334
0004 0.469 0.705
0005 0.655 -0.577
0006 -0.044 -0.159
0007 0.843 -0.059
0008 -0.035 0.360
0009 -0.644 0.630
0010 -0.827 -1.100
