# Supplementary material for: Maximum likelihood-based estimation of diffusion coefficient is quick and reliable method for analyzing estradiol actions on surface receptor movements
Source: Front Neuroinform. 2023 Mar 8;17:1005936. doi: 10.3389/fninf.2023.1005936 (PMC10031098; doi:10.3389/fninf.2023.1005936)
Supplement: Supplementary file 6 [file Data_Sheet_6.ZIP › D0.02_s100/0010/Traj_N=10_D=0.02_Error=100_MotionBlur_No.187.dat]

0001 -0.070 -1.914
0002 1.303 -0.101
0003 -0.539 -1.027
0004 0.522 0.193
0005 0.515 0.215
0006 -0.039 -1.590
0007 1.957 0.247
0008 1.508 -0.554
0009 1.560 -1.479
0010 0.733 -0.701
