# Supplementary material for: Maximum likelihood-based estimation of diffusion coefficient is quick and reliable method for analyzing estradiol actions on surface receptor movements
Source: Front Neuroinform. 2023 Mar 8;17:1005936. doi: 10.3389/fninf.2023.1005936 (PMC10031098; doi:10.3389/fninf.2023.1005936)
Supplement: Supplementary file 6 [file Data_Sheet_6.ZIP › D0.02_s100/0010/Traj_N=10_D=0.02_Error=100_MotionBlur_No.188.dat]

0001 0.826 -0.682
0002 -0.333 0.177
0003 -0.749 -0.682
0004 -0.651 -0.259
0005 -0.659 1.224
0006 0.800 -0.699
0007 -1.023 0.495
0008 0.330 0.564
0009 -0.344 0.633
0010 -0.308 0.584
