# Supplementary material for: Maximum likelihood-based estimation of diffusion coefficient is quick and reliable method for analyzing estradiol actions on surface receptor movements
Source: Front Neuroinform. 2023 Mar 8;17:1005936. doi: 10.3389/fninf.2023.1005936 (PMC10031098; doi:10.3389/fninf.2023.1005936)
Supplement: Supplementary file 6 [file Data_Sheet_6.ZIP › D0.02_s100/0010/Traj_N=10_D=0.02_Error=100_MotionBlur_No.189.dat]

0001 -0.318 -1.058
0002 1.090 0.163
0003 -1.220 0.506
0004 0.784 -0.961
0005 0.515 -0.310
0006 0.242 -0.328
0007 -0.215 0.203
0008 -0.653 -0.021
0009 0.586 0.204
0010 0.773 -0.742
