# Supplementary material for: Maximum likelihood-based estimation of diffusion coefficient is quick and reliable method for analyzing estradiol actions on surface receptor movements
Source: Front Neuroinform. 2023 Mar 8;17:1005936. doi: 10.3389/fninf.2023.1005936 (PMC10031098; doi:10.3389/fninf.2023.1005936)
Supplement: Supplementary file 6 [file Data_Sheet_6.ZIP › D0.02_s100/0010/Traj_N=10_D=0.02_Error=100_MotionBlur_No.190.dat]

0001 -0.699 -0.084
0002 -0.390 -0.633
0003 0.055 -0.013
0004 -0.226 -0.172
0005 0.034 -1.331
0006 -1.061 -1.844
0007 0.122 0.015
0008 0.147 -0.213
0009 0.281 -1.813
0010 0.029 -1.718
