# Supplementary material for: Maximum likelihood-based estimation of diffusion coefficient is quick and reliable method for analyzing estradiol actions on surface receptor movements
Source: Front Neuroinform. 2023 Mar 8;17:1005936. doi: 10.3389/fninf.2023.1005936 (PMC10031098; doi:10.3389/fninf.2023.1005936)
Supplement: Supplementary file 6 [file Data_Sheet_6.ZIP › D0.02_s100/0010/Traj_N=10_D=0.02_Error=100_MotionBlur_No.191.dat]

0001 0.083 -0.520
0002 0.455 0.551
0003 1.563 -0.458
0004 0.198 0.188
0005 0.463 0.354
0006 0.556 0.456
0007 0.371 -0.352
0008 0.230 -0.637
0009 -0.938 -0.546
0010 0.985 -0.060
