# Supplementary material for: Maximum likelihood-based estimation of diffusion coefficient is quick and reliable method for analyzing estradiol actions on surface receptor movements
Source: Front Neuroinform. 2023 Mar 8;17:1005936. doi: 10.3389/fninf.2023.1005936 (PMC10031098; doi:10.3389/fninf.2023.1005936)
Supplement: Supplementary file 6 [file Data_Sheet_6.ZIP › D0.02_s100/0010/Traj_N=10_D=0.02_Error=100_MotionBlur_No.192.dat]

0001 -1.083 0.458
0002 0.860 -0.702
0003 -0.615 -1.491
0004 -0.484 -0.232
0005 -1.046 0.222
0006 -0.171 -0.031
0007 -0.154 -0.844
0008 2.025 0.057
0009 0.692 0.202
0010 0.701 0.630
