# Supplementary material for: Maximum likelihood-based estimation of diffusion coefficient is quick and reliable method for analyzing estradiol actions on surface receptor movements
Source: Front Neuroinform. 2023 Mar 8;17:1005936. doi: 10.3389/fninf.2023.1005936 (PMC10031098; doi:10.3389/fninf.2023.1005936)
Supplement: Supplementary file 6 [file Data_Sheet_6.ZIP › D0.02_s100/0010/Traj_N=10_D=0.02_Error=100_MotionBlur_No.193.dat]

0001 0.662 0.492
0002 0.488 0.200
0003 0.749 -0.033
0004 0.969 -0.409
0005 0.040 0.099
0006 0.169 0.778
0007 0.086 1.178
0008 -0.821 0.677
0009 1.631 0.708
0010 0.447 0.834
