# Supplementary material for: Maximum likelihood-based estimation of diffusion coefficient is quick and reliable method for analyzing estradiol actions on surface receptor movements
Source: Front Neuroinform. 2023 Mar 8;17:1005936. doi: 10.3389/fninf.2023.1005936 (PMC10031098; doi:10.3389/fninf.2023.1005936)
Supplement: Supplementary file 6 [file Data_Sheet_6.ZIP › D0.02_s100/0010/Traj_N=10_D=0.02_Error=100_MotionBlur_No.194.dat]

0001 -0.902 1.086
0002 -0.722 -0.517
0003 -0.979 0.031
0004 0.027 -0.139
0005 0.250 0.346
0006 0.017 0.587
0007 0.007 0.694
0008 -0.245 0.655
0009 -1.582 1.171
0010 -0.879 1.654
