# Supplementary material for: Maximum likelihood-based estimation of diffusion coefficient is quick and reliable method for analyzing estradiol actions on surface receptor movements
Source: Front Neuroinform. 2023 Mar 8;17:1005936. doi: 10.3389/fninf.2023.1005936 (PMC10031098; doi:10.3389/fninf.2023.1005936)
Supplement: Supplementary file 6 [file Data_Sheet_6.ZIP › D0.02_s100/0010/Traj_N=10_D=0.02_Error=100_MotionBlur_No.195.dat]

0001 1.298 -0.809
0002 -0.724 -0.999
0003 -0.011 0.945
0004 -0.038 0.485
0005 -0.767 1.261
0006 0.069 0.263
0007 -0.963 1.479
0008 0.420 2.009
0009 -1.977 0.225
0010 -0.086 1.392
