# Supplementary material for: Maximum likelihood-based estimation of diffusion coefficient is quick and reliable method for analyzing estradiol actions on surface receptor movements
Source: Front Neuroinform. 2023 Mar 8;17:1005936. doi: 10.3389/fninf.2023.1005936 (PMC10031098; doi:10.3389/fninf.2023.1005936)
Supplement: Supplementary file 6 [file Data_Sheet_6.ZIP › D0.02_s100/0010/Traj_N=10_D=0.02_Error=100_MotionBlur_No.196.dat]

0001 -0.885 -0.121
0002 1.302 0.487
0003 -0.200 -0.808
0004 0.138 -0.910
0005 -0.188 -0.350
0006 1.521 -1.434
0007 -0.026 -0.752
0008 0.846 -0.443
0009 0.519 -0.454
0010 0.600 -0.106
