# Supplementary material for: Maximum likelihood-based estimation of diffusion coefficient is quick and reliable method for analyzing estradiol actions on surface receptor movements
Source: Front Neuroinform. 2023 Mar 8;17:1005936. doi: 10.3389/fninf.2023.1005936 (PMC10031098; doi:10.3389/fninf.2023.1005936)
Supplement: Supplementary file 6 [file Data_Sheet_6.ZIP › D0.02_s100/0010/Traj_N=10_D=0.02_Error=100_MotionBlur_No.197.dat]

0001 -2.037 -0.296
0002 -0.099 0.296
0003 0.871 -0.228
0004 1.299 -0.577
0005 0.194 -0.609
0006 0.742 -0.256
0007 0.583 -1.158
0008 1.051 -1.161
0009 0.517 0.525
0010 0.782 -1.059
