# Supplementary material for: Maximum likelihood-based estimation of diffusion coefficient is quick and reliable method for analyzing estradiol actions on surface receptor movements
Source: Front Neuroinform. 2023 Mar 8;17:1005936. doi: 10.3389/fninf.2023.1005936 (PMC10031098; doi:10.3389/fninf.2023.1005936)
Supplement: Supplementary file 6 [file Data_Sheet_6.ZIP › D0.02_s100/0010/Traj_N=10_D=0.02_Error=100_MotionBlur_No.198.dat]

0001 -0.519 0.418
0002 -0.932 0.075
0003 -2.007 0.384
0004 -1.069 -0.697
0005 -1.165 -1.442
0006 -0.115 -0.735
0007 -0.673 -0.548
0008 -0.848 -0.467
0009 -0.292 -0.474
0010 -0.478 -1.149
