# Supplementary material for: Maximum likelihood-based estimation of diffusion coefficient is quick and reliable method for analyzing estradiol actions on surface receptor movements
Source: Front Neuroinform. 2023 Mar 8;17:1005936. doi: 10.3389/fninf.2023.1005936 (PMC10031098; doi:10.3389/fninf.2023.1005936)
Supplement: Supplementary file 6 [file Data_Sheet_6.ZIP › D0.02_s100/0010/Traj_N=10_D=0.02_Error=100_MotionBlur_No.199.dat]

0001 0.974 -1.150
0002 0.733 0.141
0003 0.139 -0.056
0004 1.265 -1.025
0005 -0.742 -1.081
0006 -0.230 -1.296
0007 1.595 -1.802
0008 1.750 -0.749
0009 1.518 -1.245
0010 2.126 -1.013
