# Supplementary material for: Maximum likelihood-based estimation of diffusion coefficient is quick and reliable method for analyzing estradiol actions on surface receptor movements
Source: Front Neuroinform. 2023 Mar 8;17:1005936. doi: 10.3389/fninf.2023.1005936 (PMC10031098; doi:10.3389/fninf.2023.1005936)
Supplement: Supplementary file 7 [file Data_Sheet_7.ZIP › D0.2_s100/0010/Traj_N=10_D=0.2_Error=100_MotionBlur_No.000.dat]

001 -0.191 0.166
002 -0.764 0.078
003 -0.040 0.679
004 0.905 0.117
005 -0.417 -0.221
006 -0.556 -0.003
007 -0.808 -0.904
008 -2.430 -0.686
009 -2.952 0.413
010 -1.520 -0.682
011 -2.284 -0.939
