# Supplementary material for: Maximum likelihood-based estimation of diffusion coefficient is quick and reliable method for analyzing estradiol actions on surface receptor movements
Source: Front Neuroinform. 2023 Mar 8;17:1005936. doi: 10.3389/fninf.2023.1005936 (PMC10031098; doi:10.3389/fninf.2023.1005936)
Supplement: Supplementary file 7 [file Data_Sheet_7.ZIP › D0.2_s100/0010/Traj_N=10_D=0.2_Error=100_MotionBlur_No.001.dat]

001 -0.618 -0.479
002 -0.203 0.341
003 -1.800 -0.333
004 -1.914 -0.718
005 -0.831 -2.452
006 -2.926 -1.025
007 -2.108 0.553
008 -2.721 -1.734
009 -2.961 -1.374
010 -2.997 -0.035
011 -3.664 -0.754
