# Supplementary material for: Maximum likelihood-based estimation of diffusion coefficient is quick and reliable method for analyzing estradiol actions on surface receptor movements
Source: Front Neuroinform. 2023 Mar 8;17:1005936. doi: 10.3389/fninf.2023.1005936 (PMC10031098; doi:10.3389/fninf.2023.1005936)
Supplement: Supplementary file 7 [file Data_Sheet_7.ZIP › D0.2_s100/0010/Traj_N=10_D=0.2_Error=100_MotionBlur_No.002.dat]

001 -0.259 -0.081
002 -1.422 0.488
003 -0.694 1.174
004 1.067 -0.232
005 -0.156 -0.711
006 -0.404 0.086
007 -1.690 -0.722
008 -0.499 -0.624
009 1.587 -1.453
010 3.283 -1.222
011 1.935 -0.232
