# Supplementary material for: Maximum likelihood-based estimation of diffusion coefficient is quick and reliable method for analyzing estradiol actions on surface receptor movements
Source: Front Neuroinform. 2023 Mar 8;17:1005936. doi: 10.3389/fninf.2023.1005936 (PMC10031098; doi:10.3389/fninf.2023.1005936)
Supplement: Supplementary file 7 [file Data_Sheet_7.ZIP › D0.2_s100/0010/Traj_N=10_D=0.2_Error=100_MotionBlur_No.003.dat]

001 -0.460 0.105
002 -2.542 0.881
003 -3.109 0.010
004 -2.133 1.364
005 -2.060 1.262
006 -2.187 0.451
007 -3.651 1.320
008 -4.224 -0.525
009 -2.714 -0.408
010 -3.756 -0.201
011 -2.571 0.633
