# Supplementary material for: Maximum likelihood-based estimation of diffusion coefficient is quick and reliable method for analyzing estradiol actions on surface receptor movements
Source: Front Neuroinform. 2023 Mar 8;17:1005936. doi: 10.3389/fninf.2023.1005936 (PMC10031098; doi:10.3389/fninf.2023.1005936)
Supplement: Supplementary file 7 [file Data_Sheet_7.ZIP › D0.2_s100/0010/Traj_N=10_D=0.2_Error=100_MotionBlur_No.004.dat]

001 -0.404 0.690
002 0.314 0.330
003 -2.372 -0.807
004 -0.806 0.323
005 -0.425 0.968
006 2.366 0.190
007 1.018 -1.605
008 0.561 -0.385
009 0.170 0.035
010 -0.183 0.644
011 0.511 0.149
