# Supplementary material for: Maximum likelihood-based estimation of diffusion coefficient is quick and reliable method for analyzing estradiol actions on surface receptor movements
Source: Front Neuroinform. 2023 Mar 8;17:1005936. doi: 10.3389/fninf.2023.1005936 (PMC10031098; doi:10.3389/fninf.2023.1005936)
Supplement: Supplementary file 7 [file Data_Sheet_7.ZIP › D0.2_s100/0010/Traj_N=10_D=0.2_Error=100_MotionBlur_No.005.dat]

001 -0.229 -0.669
002 -0.644 0.153
003 -0.276 -1.697
004 -1.510 -2.755
005 -0.005 -2.179
006 1.265 -1.485
007 1.916 -1.017
008 2.774 -1.205
009 1.221 0.893
010 2.719 3.493
011 2.070 3.984
