# Supplementary material for: Maximum likelihood-based estimation of diffusion coefficient is quick and reliable method for analyzing estradiol actions on surface receptor movements
Source: Front Neuroinform. 2023 Mar 8;17:1005936. doi: 10.3389/fninf.2023.1005936 (PMC10031098; doi:10.3389/fninf.2023.1005936)
Supplement: Supplementary file 7 [file Data_Sheet_7.ZIP › D0.2_s100/0010/Traj_N=10_D=0.2_Error=100_MotionBlur_No.006.dat]

001 -0.440 0.829
002 -2.242 0.570
003 -1.950 0.719
004 -1.081 0.618
005 -0.950 0.684
006 -1.072 1.353
007 -0.978 -0.075
008 -0.190 0.648
009 -1.229 1.240
010 -2.233 2.793
011 -2.470 3.028
