# Supplementary material for: Maximum likelihood-based estimation of diffusion coefficient is quick and reliable method for analyzing estradiol actions on surface receptor movements
Source: Front Neuroinform. 2023 Mar 8;17:1005936. doi: 10.3389/fninf.2023.1005936 (PMC10031098; doi:10.3389/fninf.2023.1005936)
Supplement: Supplementary file 7 [file Data_Sheet_7.ZIP › D0.2_s100/0010/Traj_N=10_D=0.2_Error=100_MotionBlur_No.007.dat]

001 -0.280 0.108
002 0.812 0.174
003 -0.466 2.194
004 -0.695 1.509
005 -0.097 3.162
006 -0.184 3.717
007 0.226 2.736
008 1.739 3.126
009 1.941 3.887
010 1.003 2.500
011 1.153 2.859
