# Supplementary material for: Maximum likelihood-based estimation of diffusion coefficient is quick and reliable method for analyzing estradiol actions on surface receptor movements
Source: Front Neuroinform. 2023 Mar 8;17:1005936. doi: 10.3389/fninf.2023.1005936 (PMC10031098; doi:10.3389/fninf.2023.1005936)
Supplement: Supplementary file 7 [file Data_Sheet_7.ZIP › D0.2_s100/0010/Traj_N=10_D=0.2_Error=100_MotionBlur_No.008.dat]

001 -0.346 0.405
002 -0.184 2.080
003 0.724 0.124
004 2.674 1.823
005 1.634 1.552
006 3.015 1.537
007 4.537 0.622
008 5.422 1.345
009 5.670 2.981
010 6.150 2.777
011 4.866 2.046
