# Supplementary material for: Maximum likelihood-based estimation of diffusion coefficient is quick and reliable method for analyzing estradiol actions on surface receptor movements
Source: Front Neuroinform. 2023 Mar 8;17:1005936. doi: 10.3389/fninf.2023.1005936 (PMC10031098; doi:10.3389/fninf.2023.1005936)
Supplement: Supplementary file 7 [file Data_Sheet_7.ZIP › D0.2_s100/0010/Traj_N=10_D=0.2_Error=100_MotionBlur_No.009.dat]

001 -0.111 0.145
002 0.250 0.351
003 0.667 -1.832
004 0.692 0.421
005 1.257 0.278
006 1.939 -0.342
007 1.374 -1.669
008 2.130 -1.423
009 3.194 -0.831
010 2.303 -0.280
011 0.821 -0.797
