# Supplementary material for: Maximum likelihood-based estimation of diffusion coefficient is quick and reliable method for analyzing estradiol actions on surface receptor movements
Source: Front Neuroinform. 2023 Mar 8;17:1005936. doi: 10.3389/fninf.2023.1005936 (PMC10031098; doi:10.3389/fninf.2023.1005936)
Supplement: Supplementary file 7 [file Data_Sheet_7.ZIP › D0.2_s100/0010/Traj_N=10_D=0.2_Error=100_MotionBlur_No.010.dat]

001 0.225 -0.974
002 -1.357 -1.382
003 -0.674 -1.978
004 -1.502 -1.997
005 -1.738 -1.756
006 -1.981 -0.483
007 -3.478 1.455
008 -6.157 0.875
009 -4.937 1.338
010 -5.492 2.072
011 -4.523 1.062
