# Supplementary material for: Maximum likelihood-based estimation of diffusion coefficient is quick and reliable method for analyzing estradiol actions on surface receptor movements
Source: Front Neuroinform. 2023 Mar 8;17:1005936. doi: 10.3389/fninf.2023.1005936 (PMC10031098; doi:10.3389/fninf.2023.1005936)
Supplement: Supplementary file 7 [file Data_Sheet_7.ZIP › D0.2_s100/0010/Traj_N=10_D=0.2_Error=100_MotionBlur_No.011.dat]

001 0.818 0.084
002 2.414 0.121
003 0.379 1.796
004 -0.202 1.941
005 -0.518 1.908
006 0.489 2.138
007 0.895 0.719
008 0.924 1.667
009 1.621 -1.648
010 1.375 -0.982
011 3.667 -0.971
