# Supplementary material for: Maximum likelihood-based estimation of diffusion coefficient is quick and reliable method for analyzing estradiol actions on surface receptor movements
Source: Front Neuroinform. 2023 Mar 8;17:1005936. doi: 10.3389/fninf.2023.1005936 (PMC10031098; doi:10.3389/fninf.2023.1005936)
Supplement: Supplementary file 7 [file Data_Sheet_7.ZIP › D0.2_s100/0010/Traj_N=10_D=0.2_Error=100_MotionBlur_No.012.dat]

001 0.272 -0.690
002 0.420 0.026
003 1.395 0.677
004 -1.199 0.125
005 -0.736 0.704
006 -1.469 -0.942
007 -0.996 -2.003
008 -0.481 -2.060
009 0.663 -1.880
010 0.239 -2.367
011 1.492 -3.416
