# Supplementary material for: Maximum likelihood-based estimation of diffusion coefficient is quick and reliable method for analyzing estradiol actions on surface receptor movements
Source: Front Neuroinform. 2023 Mar 8;17:1005936. doi: 10.3389/fninf.2023.1005936 (PMC10031098; doi:10.3389/fninf.2023.1005936)
Supplement: Supplementary file 7 [file Data_Sheet_7.ZIP › D0.2_s100/0010/Traj_N=10_D=0.2_Error=100_MotionBlur_No.013.dat]

001 -0.447 0.051
002 -0.692 1.075
003 -0.103 -0.556
004 -0.432 1.937
005 0.871 0.437
006 0.135 1.217
007 1.869 3.341
008 1.367 3.241
009 1.642 4.609
010 0.670 3.641
011 1.057 5.098
