# Supplementary material for: Maximum likelihood-based estimation of diffusion coefficient is quick and reliable method for analyzing estradiol actions on surface receptor movements
Source: Front Neuroinform. 2023 Mar 8;17:1005936. doi: 10.3389/fninf.2023.1005936 (PMC10031098; doi:10.3389/fninf.2023.1005936)
Supplement: Supplementary file 7 [file Data_Sheet_7.ZIP › D0.2_s100/0010/Traj_N=10_D=0.2_Error=100_MotionBlur_No.014.dat]

001 0.242 0.469
002 1.509 0.900
003 0.341 0.486
004 0.717 -1.477
005 1.700 -2.134
006 0.577 -3.059
007 -1.616 -3.806
008 -0.378 -1.684
009 -0.866 -1.823
010 0.502 -0.574
011 -0.058 -0.395
