# Supplementary material for: Maximum likelihood-based estimation of diffusion coefficient is quick and reliable method for analyzing estradiol actions on surface receptor movements
Source: Front Neuroinform. 2023 Mar 8;17:1005936. doi: 10.3389/fninf.2023.1005936 (PMC10031098; doi:10.3389/fninf.2023.1005936)
Supplement: Supplementary file 7 [file Data_Sheet_7.ZIP › D0.2_s100/0010/Traj_N=10_D=0.2_Error=100_MotionBlur_No.015.dat]

001 0.124 0.163
002 -0.214 -0.046
003 -0.400 1.873
004 -1.060 0.764
005 -1.452 1.854
006 -0.864 1.746
007 -2.809 1.822
008 -3.958 0.833
009 -3.155 0.958
010 -2.452 2.841
011 -3.187 1.561
