# Supplementary material for: Maximum likelihood-based estimation of diffusion coefficient is quick and reliable method for analyzing estradiol actions on surface receptor movements
Source: Front Neuroinform. 2023 Mar 8;17:1005936. doi: 10.3389/fninf.2023.1005936 (PMC10031098; doi:10.3389/fninf.2023.1005936)
Supplement: Supplementary file 7 [file Data_Sheet_7.ZIP › D0.2_s100/0010/Traj_N=10_D=0.2_Error=100_MotionBlur_No.016.dat]

001 -0.182 0.115
002 0.294 -0.222
003 0.134 2.496
004 -0.684 3.169
005 -1.083 2.562
006 -1.819 4.658
007 -1.817 5.750
008 -2.570 6.472
009 -3.532 5.918
010 -4.034 7.297
011 -2.736 6.628
