# Supplementary material for: Maximum likelihood-based estimation of diffusion coefficient is quick and reliable method for analyzing estradiol actions on surface receptor movements
Source: Front Neuroinform. 2023 Mar 8;17:1005936. doi: 10.3389/fninf.2023.1005936 (PMC10031098; doi:10.3389/fninf.2023.1005936)
Supplement: Supplementary file 7 [file Data_Sheet_7.ZIP › D0.2_s100/0010/Traj_N=10_D=0.2_Error=100_MotionBlur_No.017.dat]

001 -0.260 0.017
002 0.501 0.770
003 -0.494 -1.770
004 0.945 -0.872
005 -0.642 -1.077
006 -0.002 -1.035
007 -0.487 -0.342
008 -0.975 -0.293
009 -1.822 0.630
010 -1.907 0.639
011 -0.825 2.648
