# Supplementary material for: Maximum likelihood-based estimation of diffusion coefficient is quick and reliable method for analyzing estradiol actions on surface receptor movements
Source: Front Neuroinform. 2023 Mar 8;17:1005936. doi: 10.3389/fninf.2023.1005936 (PMC10031098; doi:10.3389/fninf.2023.1005936)
Supplement: Supplementary file 7 [file Data_Sheet_7.ZIP › D0.2_s100/0010/Traj_N=10_D=0.2_Error=100_MotionBlur_No.018.dat]

001 0.403 -0.202
002 0.167 0.622
003 1.146 -0.189
004 0.644 -0.353
005 0.681 -0.962
006 0.271 -1.159
007 1.352 -0.138
008 1.248 -0.499
009 2.315 0.045
010 0.746 -0.137
011 -1.057 -0.649
