# Supplementary material for: Maximum likelihood-based estimation of diffusion coefficient is quick and reliable method for analyzing estradiol actions on surface receptor movements
Source: Front Neuroinform. 2023 Mar 8;17:1005936. doi: 10.3389/fninf.2023.1005936 (PMC10031098; doi:10.3389/fninf.2023.1005936)
Supplement: Supplementary file 7 [file Data_Sheet_7.ZIP › D0.2_s100/0010/Traj_N=10_D=0.2_Error=100_MotionBlur_No.019.dat]

001 -0.718 0.714
002 -1.171 0.035
003 -0.491 0.087
004 0.256 1.023
005 1.813 1.219
006 0.750 -1.114
007 1.089 -1.085
008 0.276 -2.972
009 0.577 -2.004
010 2.121 -1.154
011 1.067 -1.441
