# Supplementary material for: Maximum likelihood-based estimation of diffusion coefficient is quick and reliable method for analyzing estradiol actions on surface receptor movements
Source: Front Neuroinform. 2023 Mar 8;17:1005936. doi: 10.3389/fninf.2023.1005936 (PMC10031098; doi:10.3389/fninf.2023.1005936)
Supplement: Supplementary file 7 [file Data_Sheet_7.ZIP › D0.2_s100/0010/Traj_N=10_D=0.2_Error=100_MotionBlur_No.020.dat]

001 -0.422 0.488
002 -1.071 1.380
003 -0.963 1.052
004 -0.109 -0.022
005 -1.424 -0.258
006 0.712 -0.604
007 -0.226 1.031
008 -0.738 2.050
009 -1.830 3.680
010 -0.252 3.076
011 -1.886 2.478
