# Supplementary material for: Maximum likelihood-based estimation of diffusion coefficient is quick and reliable method for analyzing estradiol actions on surface receptor movements
Source: Front Neuroinform. 2023 Mar 8;17:1005936. doi: 10.3389/fninf.2023.1005936 (PMC10031098; doi:10.3389/fninf.2023.1005936)
Supplement: Supplementary file 7 [file Data_Sheet_7.ZIP › D0.2_s100/0010/Traj_N=10_D=0.2_Error=100_MotionBlur_No.021.dat]

001 0.005 -0.259
002 -0.505 -0.805
003 -2.365 -1.605
004 -1.618 -0.530
005 -0.707 1.325
006 -0.898 0.003
007 0.826 0.320
008 -2.550 0.301
009 -0.308 -0.975
010 0.042 -0.344
011 -0.979 0.893
