# Supplementary material for: Maximum likelihood-based estimation of diffusion coefficient is quick and reliable method for analyzing estradiol actions on surface receptor movements
Source: Front Neuroinform. 2023 Mar 8;17:1005936. doi: 10.3389/fninf.2023.1005936 (PMC10031098; doi:10.3389/fninf.2023.1005936)
Supplement: Supplementary file 7 [file Data_Sheet_7.ZIP › D0.2_s100/0010/Traj_N=10_D=0.2_Error=100_MotionBlur_No.022.dat]

001 0.340 -0.243
002 1.305 1.024
003 2.267 -1.100
004 2.167 -1.012
005 -0.086 -0.594
006 -0.845 -0.147
007 -1.472 -1.445
008 -1.124 -2.563
009 -0.380 -1.834
010 -0.968 -2.627
011 -0.393 -0.496
