# Supplementary material for: Maximum likelihood-based estimation of diffusion coefficient is quick and reliable method for analyzing estradiol actions on surface receptor movements
Source: Front Neuroinform. 2023 Mar 8;17:1005936. doi: 10.3389/fninf.2023.1005936 (PMC10031098; doi:10.3389/fninf.2023.1005936)
Supplement: Supplementary file 7 [file Data_Sheet_7.ZIP › D0.2_s100/0010/Traj_N=10_D=0.2_Error=100_MotionBlur_No.023.dat]

001 -0.133 0.871
002 1.397 0.511
003 0.494 1.241
004 1.869 0.720
005 0.807 0.838
006 2.768 0.610
007 2.224 0.677
008 2.304 0.091
009 1.655 -0.149
010 1.627 2.560
011 1.153 2.228
