# Supplementary material for: Maximum likelihood-based estimation of diffusion coefficient is quick and reliable method for analyzing estradiol actions on surface receptor movements
Source: Front Neuroinform. 2023 Mar 8;17:1005936. doi: 10.3389/fninf.2023.1005936 (PMC10031098; doi:10.3389/fninf.2023.1005936)
Supplement: Supplementary file 7 [file Data_Sheet_7.ZIP › D0.2_s100/0010/Traj_N=10_D=0.2_Error=100_MotionBlur_No.024.dat]

001 0.257 -0.239
002 1.170 0.233
003 0.579 -1.082
004 0.870 -0.820
005 1.111 -1.950
006 0.341 0.370
007 0.335 -0.104
008 -0.425 0.411
009 -0.517 -0.638
010 -0.525 0.077
011 2.091 -0.623
