# Supplementary material for: Maximum likelihood-based estimation of diffusion coefficient is quick and reliable method for analyzing estradiol actions on surface receptor movements
Source: Front Neuroinform. 2023 Mar 8;17:1005936. doi: 10.3389/fninf.2023.1005936 (PMC10031098; doi:10.3389/fninf.2023.1005936)
Supplement: Supplementary file 7 [file Data_Sheet_7.ZIP › D0.2_s100/0010/Traj_N=10_D=0.2_Error=100_MotionBlur_No.025.dat]

001 0.841 0.185
002 1.770 -1.531
003 1.929 -2.281
004 2.516 -1.523
005 1.896 -0.274
006 1.709 -0.357
007 0.316 -0.307
008 1.741 -0.750
009 1.104 -1.974
010 0.344 -1.087
011 -0.251 -1.844
