# Supplementary material for: Maximum likelihood-based estimation of diffusion coefficient is quick and reliable method for analyzing estradiol actions on surface receptor movements
Source: Front Neuroinform. 2023 Mar 8;17:1005936. doi: 10.3389/fninf.2023.1005936 (PMC10031098; doi:10.3389/fninf.2023.1005936)
Supplement: Supplementary file 7 [file Data_Sheet_7.ZIP › D0.2_s100/0010/Traj_N=10_D=0.2_Error=100_MotionBlur_No.026.dat]

001 -0.360 0.175
002 0.403 0.561
003 -0.536 0.035
004 -0.846 -0.235
005 0.065 -0.916
006 0.089 -0.539
007 0.265 0.502
008 0.256 0.548
009 0.287 3.496
010 0.687 1.253
011 1.508 2.280
