# Supplementary material for: Maximum likelihood-based estimation of diffusion coefficient is quick and reliable method for analyzing estradiol actions on surface receptor movements
Source: Front Neuroinform. 2023 Mar 8;17:1005936. doi: 10.3389/fninf.2023.1005936 (PMC10031098; doi:10.3389/fninf.2023.1005936)
Supplement: Supplementary file 7 [file Data_Sheet_7.ZIP › D0.2_s100/0010/Traj_N=10_D=0.2_Error=100_MotionBlur_No.027.dat]

001 0.510 0.171
002 2.340 0.132
003 1.648 0.295
004 2.347 -0.742
005 1.780 -1.334
006 2.811 -2.696
007 2.121 -4.244
008 4.526 -3.249
009 4.021 -2.715
010 2.842 -4.300
011 2.559 -2.152
