# Supplementary material for: Maximum likelihood-based estimation of diffusion coefficient is quick and reliable method for analyzing estradiol actions on surface receptor movements
Source: Front Neuroinform. 2023 Mar 8;17:1005936. doi: 10.3389/fninf.2023.1005936 (PMC10031098; doi:10.3389/fninf.2023.1005936)
Supplement: Supplementary file 7 [file Data_Sheet_7.ZIP › D0.2_s100/0010/Traj_N=10_D=0.2_Error=100_MotionBlur_No.028.dat]

001 -0.309 -0.348
002 0.364 -0.712
003 -0.105 0.455
004 -0.140 -0.941
005 0.154 -1.090
006 -0.366 0.126
007 0.116 -2.354
008 1.026 -0.714
009 1.558 -0.695
010 0.481 -0.795
011 0.960 -1.431
