# Supplementary material for: Maximum likelihood-based estimation of diffusion coefficient is quick and reliable method for analyzing estradiol actions on surface receptor movements
Source: Front Neuroinform. 2023 Mar 8;17:1005936. doi: 10.3389/fninf.2023.1005936 (PMC10031098; doi:10.3389/fninf.2023.1005936)
Supplement: Supplementary file 7 [file Data_Sheet_7.ZIP › D0.2_s100/0010/Traj_N=10_D=0.2_Error=100_MotionBlur_No.029.dat]

001 0.364 0.072
002 2.256 0.400
003 0.632 0.252
004 1.857 -0.543
005 0.919 0.055
006 0.418 0.074
007 0.510 -1.318
008 0.780 -0.781
009 1.310 -0.446
010 0.956 -1.071
011 1.995 -1.538
