# Supplementary material for: Maximum likelihood-based estimation of diffusion coefficient is quick and reliable method for analyzing estradiol actions on surface receptor movements
Source: Front Neuroinform. 2023 Mar 8;17:1005936. doi: 10.3389/fninf.2023.1005936 (PMC10031098; doi:10.3389/fninf.2023.1005936)
Supplement: Supplementary file 7 [file Data_Sheet_7.ZIP › D0.2_s100/0010/Traj_N=10_D=0.2_Error=100_MotionBlur_No.030.dat]

001 -0.070 0.202
002 -0.812 -1.546
003 -0.595 -1.686
004 -2.110 -2.791
005 0.197 -0.860
006 -0.988 -0.594
007 -0.040 -1.658
008 -0.934 -1.813
009 -0.960 -3.272
010 -0.338 -2.957
011 -0.086 -2.418
