# Supplementary material for: Maximum likelihood-based estimation of diffusion coefficient is quick and reliable method for analyzing estradiol actions on surface receptor movements
Source: Front Neuroinform. 2023 Mar 8;17:1005936. doi: 10.3389/fninf.2023.1005936 (PMC10031098; doi:10.3389/fninf.2023.1005936)
Supplement: Supplementary file 7 [file Data_Sheet_7.ZIP › D0.2_s100/0010/Traj_N=10_D=0.2_Error=100_MotionBlur_No.031.dat]

001 0.218 0.194
002 0.987 1.728
003 1.019 1.568
004 1.078 2.151
005 -0.530 3.261
006 -2.255 2.565
007 -2.381 0.767
008 -1.460 0.478
009 -1.486 1.961
010 -1.402 2.006
011 -0.195 4.044
