# Supplementary material for: Maximum likelihood-based estimation of diffusion coefficient is quick and reliable method for analyzing estradiol actions on surface receptor movements
Source: Front Neuroinform. 2023 Mar 8;17:1005936. doi: 10.3389/fninf.2023.1005936 (PMC10031098; doi:10.3389/fninf.2023.1005936)
Supplement: Supplementary file 7 [file Data_Sheet_7.ZIP › D0.2_s100/0010/Traj_N=10_D=0.2_Error=100_MotionBlur_No.032.dat]

001 0.005 -0.340
002 1.109 0.288
003 1.570 -0.432
004 2.461 -0.271
005 2.309 0.622
006 2.923 0.872
007 3.118 0.604
008 2.093 0.501
009 0.629 -0.550
010 0.198 0.564
011 0.406 -0.256
