# Supplementary material for: Maximum likelihood-based estimation of diffusion coefficient is quick and reliable method for analyzing estradiol actions on surface receptor movements
Source: Front Neuroinform. 2023 Mar 8;17:1005936. doi: 10.3389/fninf.2023.1005936 (PMC10031098; doi:10.3389/fninf.2023.1005936)
Supplement: Supplementary file 7 [file Data_Sheet_7.ZIP › D0.2_s100/0010/Traj_N=10_D=0.2_Error=100_MotionBlur_No.033.dat]

001 0.352 0.354
002 1.299 1.462
003 0.756 0.002
004 -0.152 -1.481
005 -0.217 -0.845
006 -0.400 -0.820
007 -0.739 -1.080
008 1.318 0.561
009 1.649 0.574
010 0.495 1.287
011 0.260 -0.575
