# Supplementary material for: Maximum likelihood-based estimation of diffusion coefficient is quick and reliable method for analyzing estradiol actions on surface receptor movements
Source: Front Neuroinform. 2023 Mar 8;17:1005936. doi: 10.3389/fninf.2023.1005936 (PMC10031098; doi:10.3389/fninf.2023.1005936)
Supplement: Supplementary file 7 [file Data_Sheet_7.ZIP › D0.2_s100/0010/Traj_N=10_D=0.2_Error=100_MotionBlur_No.034.dat]

001 -0.270 -0.401
002 -0.028 -2.169
003 -1.283 -2.857
004 -0.961 -2.862
005 0.600 -3.204
006 -0.363 -1.198
007 -0.558 -0.793
008 0.816 -0.839
009 0.338 0.048
010 0.031 -1.377
011 -0.202 -1.081
