# Supplementary material for: Maximum likelihood-based estimation of diffusion coefficient is quick and reliable method for analyzing estradiol actions on surface receptor movements
Source: Front Neuroinform. 2023 Mar 8;17:1005936. doi: 10.3389/fninf.2023.1005936 (PMC10031098; doi:10.3389/fninf.2023.1005936)
Supplement: Supplementary file 7 [file Data_Sheet_7.ZIP › D0.2_s100/0010/Traj_N=10_D=0.2_Error=100_MotionBlur_No.035.dat]

001 -0.443 0.196
002 -0.031 0.418
003 1.172 -0.345
004 0.508 -0.554
005 1.397 1.252
006 1.695 1.601
007 2.839 1.171
008 3.569 1.921
009 4.053 1.521
010 3.560 3.263
011 4.618 2.501
