# Supplementary material for: Maximum likelihood-based estimation of diffusion coefficient is quick and reliable method for analyzing estradiol actions on surface receptor movements
Source: Front Neuroinform. 2023 Mar 8;17:1005936. doi: 10.3389/fninf.2023.1005936 (PMC10031098; doi:10.3389/fninf.2023.1005936)
Supplement: Supplementary file 7 [file Data_Sheet_7.ZIP › D0.2_s100/0010/Traj_N=10_D=0.2_Error=100_MotionBlur_No.036.dat]

001 0.924 0.404
002 1.563 -0.363
003 1.178 -0.133
004 0.602 0.202
005 -0.292 -2.497
006 -2.824 -3.831
007 -0.820 -2.424
008 -1.617 -2.989
009 -0.361 -5.161
010 0.059 -4.739
011 0.483 -4.787
