# Supplementary material for: Maximum likelihood-based estimation of diffusion coefficient is quick and reliable method for analyzing estradiol actions on surface receptor movements
Source: Front Neuroinform. 2023 Mar 8;17:1005936. doi: 10.3389/fninf.2023.1005936 (PMC10031098; doi:10.3389/fninf.2023.1005936)
Supplement: Supplementary file 7 [file Data_Sheet_7.ZIP › D0.2_s100/0010/Traj_N=10_D=0.2_Error=100_MotionBlur_No.037.dat]

001 -0.187 -0.084
002 0.528 -0.072
003 0.726 -1.162
004 0.165 0.419
005 0.524 -0.628
006 1.054 0.540
007 0.577 1.932
008 2.440 1.012
009 1.473 1.134
010 2.894 2.252
011 1.771 1.037
