# Supplementary material for: Maximum likelihood-based estimation of diffusion coefficient is quick and reliable method for analyzing estradiol actions on surface receptor movements
Source: Front Neuroinform. 2023 Mar 8;17:1005936. doi: 10.3389/fninf.2023.1005936 (PMC10031098; doi:10.3389/fninf.2023.1005936)
Supplement: Supplementary file 7 [file Data_Sheet_7.ZIP › D0.2_s100/0010/Traj_N=10_D=0.2_Error=100_MotionBlur_No.038.dat]

001 -0.347 -0.064
002 -0.471 0.017
003 0.672 -1.831
004 0.739 -0.115
005 0.314 -1.091
006 -0.912 -0.908
007 -0.553 -0.175
008 -1.310 -1.255
009 -0.890 -1.235
010 -1.459 -0.769
011 -0.810 -0.301
