# Supplementary material for: Maximum likelihood-based estimation of diffusion coefficient is quick and reliable method for analyzing estradiol actions on surface receptor movements
Source: Front Neuroinform. 2023 Mar 8;17:1005936. doi: 10.3389/fninf.2023.1005936 (PMC10031098; doi:10.3389/fninf.2023.1005936)
Supplement: Supplementary file 7 [file Data_Sheet_7.ZIP › D0.2_s100/0010/Traj_N=10_D=0.2_Error=100_MotionBlur_No.039.dat]

001 -0.195 0.499
002 -0.852 -0.858
003 0.298 -1.206
004 0.144 -2.506
005 1.125 -1.861
006 2.735 -2.369
007 2.903 -1.367
008 3.168 -1.600
009 5.279 -0.728
010 3.976 -1.608
011 4.231 -3.008
