# Supplementary material for: Maximum likelihood-based estimation of diffusion coefficient is quick and reliable method for analyzing estradiol actions on surface receptor movements
Source: Front Neuroinform. 2023 Mar 8;17:1005936. doi: 10.3389/fninf.2023.1005936 (PMC10031098; doi:10.3389/fninf.2023.1005936)
Supplement: Supplementary file 7 [file Data_Sheet_7.ZIP › D0.2_s100/0010/Traj_N=10_D=0.2_Error=100_MotionBlur_No.040.dat]

001 -0.018 -0.348
002 -0.601 -0.400
003 -0.488 -1.719
004 0.005 -1.471
005 -1.390 -0.737
006 -1.277 -2.415
007 -1.452 -2.744
008 -0.573 -1.650
009 0.929 -1.555
010 1.131 -4.254
011 0.779 -4.396
