# Supplementary material for: Maximum likelihood-based estimation of diffusion coefficient is quick and reliable method for analyzing estradiol actions on surface receptor movements
Source: Front Neuroinform. 2023 Mar 8;17:1005936. doi: 10.3389/fninf.2023.1005936 (PMC10031098; doi:10.3389/fninf.2023.1005936)
Supplement: Supplementary file 7 [file Data_Sheet_7.ZIP › D0.2_s100/0010/Traj_N=10_D=0.2_Error=100_MotionBlur_No.041.dat]

001 0.716 -0.179
002 1.894 0.206
003 0.377 0.726
004 -0.891 1.577
005 1.878 -0.133
006 0.625 -1.119
007 -1.708 -2.858
008 0.633 -2.072
009 1.493 -2.467
010 -0.568 -0.999
011 1.141 -2.966
