# Supplementary material for: Maximum likelihood-based estimation of diffusion coefficient is quick and reliable method for analyzing estradiol actions on surface receptor movements
Source: Front Neuroinform. 2023 Mar 8;17:1005936. doi: 10.3389/fninf.2023.1005936 (PMC10031098; doi:10.3389/fninf.2023.1005936)
Supplement: Supplementary file 7 [file Data_Sheet_7.ZIP › D0.2_s100/0010/Traj_N=10_D=0.2_Error=100_MotionBlur_No.042.dat]

001 0.143 0.400
002 -0.359 0.733
003 0.532 0.848
004 -0.618 1.057
005 0.197 0.232
006 -0.350 0.275
007 -2.647 -0.623
008 -3.925 0.856
009 -3.947 2.290
010 -3.255 1.311
011 -4.737 -0.230
