# Supplementary material for: Maximum likelihood-based estimation of diffusion coefficient is quick and reliable method for analyzing estradiol actions on surface receptor movements
Source: Front Neuroinform. 2023 Mar 8;17:1005936. doi: 10.3389/fninf.2023.1005936 (PMC10031098; doi:10.3389/fninf.2023.1005936)
Supplement: Supplementary file 7 [file Data_Sheet_7.ZIP › D0.2_s100/0010/Traj_N=10_D=0.2_Error=100_MotionBlur_No.043.dat]

001 0.259 -0.509
002 1.253 -2.285
003 0.519 -1.332
004 -1.153 -1.277
005 -3.681 -0.534
006 -1.996 -0.789
007 -3.195 -0.225
008 -3.509 -1.176
009 -3.465 -1.553
010 -2.880 -2.624
011 -2.874 -1.094
