# Supplementary material for: Maximum likelihood-based estimation of diffusion coefficient is quick and reliable method for analyzing estradiol actions on surface receptor movements
Source: Front Neuroinform. 2023 Mar 8;17:1005936. doi: 10.3389/fninf.2023.1005936 (PMC10031098; doi:10.3389/fninf.2023.1005936)
Supplement: Supplementary file 7 [file Data_Sheet_7.ZIP › D0.2_s100/0010/Traj_N=10_D=0.2_Error=100_MotionBlur_No.044.dat]

001 -0.192 -0.377
002 0.510 -0.857
003 -0.283 0.087
004 -0.223 -1.414
005 0.558 -1.148
006 2.050 -0.146
007 2.744 -0.264
008 2.500 1.447
009 2.777 0.007
010 3.604 0.726
011 3.222 -0.542
