# Supplementary material for: Maximum likelihood-based estimation of diffusion coefficient is quick and reliable method for analyzing estradiol actions on surface receptor movements
Source: Front Neuroinform. 2023 Mar 8;17:1005936. doi: 10.3389/fninf.2023.1005936 (PMC10031098; doi:10.3389/fninf.2023.1005936)
Supplement: Supplementary file 7 [file Data_Sheet_7.ZIP › D0.2_s100/0010/Traj_N=10_D=0.2_Error=100_MotionBlur_No.045.dat]

001 -0.083 -0.401
002 0.378 -0.093
003 0.498 -0.359
004 0.822 0.783
005 0.522 1.815
006 1.908 0.003
007 1.142 -1.935
008 1.089 -2.188
009 1.045 -0.079
010 -0.177 -0.042
011 0.310 0.070
