# Supplementary material for: Maximum likelihood-based estimation of diffusion coefficient is quick and reliable method for analyzing estradiol actions on surface receptor movements
Source: Front Neuroinform. 2023 Mar 8;17:1005936. doi: 10.3389/fninf.2023.1005936 (PMC10031098; doi:10.3389/fninf.2023.1005936)
Supplement: Supplementary file 7 [file Data_Sheet_7.ZIP › D0.2_s100/0010/Traj_N=10_D=0.2_Error=100_MotionBlur_No.046.dat]

001 -0.071 0.635
002 -0.503 1.678
003 0.267 -0.089
004 -0.473 -1.353
005 -2.393 -0.781
006 -1.466 -0.479
007 -0.406 -0.271
008 -1.236 0.709
009 -1.885 0.318
010 -3.988 1.300
011 -3.857 1.053
