# Supplementary material for: Maximum likelihood-based estimation of diffusion coefficient is quick and reliable method for analyzing estradiol actions on surface receptor movements
Source: Front Neuroinform. 2023 Mar 8;17:1005936. doi: 10.3389/fninf.2023.1005936 (PMC10031098; doi:10.3389/fninf.2023.1005936)
Supplement: Supplementary file 7 [file Data_Sheet_7.ZIP › D0.2_s100/0010/Traj_N=10_D=0.2_Error=100_MotionBlur_No.047.dat]

001 -0.482 0.027
002 -1.035 -0.116
003 -1.115 1.277
004 -2.782 -0.410
005 -0.489 1.102
006 -1.843 1.189
007 -1.529 1.540
008 -0.890 2.503
009 0.143 4.521
010 -0.492 6.047
011 -1.165 6.156
