# Supplementary material for: Maximum likelihood-based estimation of diffusion coefficient is quick and reliable method for analyzing estradiol actions on surface receptor movements
Source: Front Neuroinform. 2023 Mar 8;17:1005936. doi: 10.3389/fninf.2023.1005936 (PMC10031098; doi:10.3389/fninf.2023.1005936)
Supplement: Supplementary file 7 [file Data_Sheet_7.ZIP › D0.2_s100/0010/Traj_N=10_D=0.2_Error=100_MotionBlur_No.048.dat]

001 0.318 0.819
002 0.775 1.223
003 0.207 -0.212
004 -0.147 -0.066
005 1.042 -0.172
006 0.259 1.024
007 0.531 1.104
008 0.738 0.634
009 1.344 1.386
010 0.028 0.796
011 0.331 0.996
