# Supplementary material for: Maximum likelihood-based estimation of diffusion coefficient is quick and reliable method for analyzing estradiol actions on surface receptor movements
Source: Front Neuroinform. 2023 Mar 8;17:1005936. doi: 10.3389/fninf.2023.1005936 (PMC10031098; doi:10.3389/fninf.2023.1005936)
Supplement: Supplementary file 7 [file Data_Sheet_7.ZIP › D0.2_s100/0010/Traj_N=10_D=0.2_Error=100_MotionBlur_No.049.dat]

001 -0.939 0.159
002 -1.742 -1.557
003 -1.795 1.223
004 -2.667 -1.533
005 -2.017 -0.709
006 -3.163 -0.538
007 -3.308 -0.299
008 -1.912 -0.333
009 -1.894 -0.787
010 -3.121 1.329
011 -2.926 0.536
