# Supplementary material for: Maximum likelihood-based estimation of diffusion coefficient is quick and reliable method for analyzing estradiol actions on surface receptor movements
Source: Front Neuroinform. 2023 Mar 8;17:1005936. doi: 10.3389/fninf.2023.1005936 (PMC10031098; doi:10.3389/fninf.2023.1005936)
Supplement: Supplementary file 7 [file Data_Sheet_7.ZIP › D0.2_s100/0010/Traj_N=10_D=0.2_Error=100_MotionBlur_No.050.dat]

001 -0.147 -0.344
002 0.063 -2.144
003 0.327 -0.385
004 0.121 -2.457
005 1.118 -2.290
006 2.160 -1.677
007 2.082 -1.905
008 -0.174 -2.993
009 -0.635 -2.410
010 -1.307 -4.462
011 -1.493 -4.361
