# Supplementary material for: Maximum likelihood-based estimation of diffusion coefficient is quick and reliable method for analyzing estradiol actions on surface receptor movements
Source: Front Neuroinform. 2023 Mar 8;17:1005936. doi: 10.3389/fninf.2023.1005936 (PMC10031098; doi:10.3389/fninf.2023.1005936)
Supplement: Supplementary file 7 [file Data_Sheet_7.ZIP › D0.2_s100/0010/Traj_N=10_D=0.2_Error=100_MotionBlur_No.051.dat]

001 0.249 -0.211
002 -0.167 -0.538
003 0.045 0.019
004 -0.601 -0.280
005 -1.368 -0.035
006 -2.266 -0.352
007 -1.759 0.847
008 -0.011 0.151
009 -0.819 0.396
010 -1.364 0.372
011 -1.850 0.744
