# Supplementary material for: Maximum likelihood-based estimation of diffusion coefficient is quick and reliable method for analyzing estradiol actions on surface receptor movements
Source: Front Neuroinform. 2023 Mar 8;17:1005936. doi: 10.3389/fninf.2023.1005936 (PMC10031098; doi:10.3389/fninf.2023.1005936)
Supplement: Supplementary file 7 [file Data_Sheet_7.ZIP › D0.2_s100/0010/Traj_N=10_D=0.2_Error=100_MotionBlur_No.052.dat]

001 -0.693 -0.051
002 -0.060 -0.119
003 0.014 -0.542
004 -1.092 -1.440
005 0.423 0.829
006 -1.154 2.288
007 0.548 -0.033
008 0.298 1.391
009 -0.770 2.043
010 -1.415 1.704
011 -1.069 1.910
