# Supplementary material for: Maximum likelihood-based estimation of diffusion coefficient is quick and reliable method for analyzing estradiol actions on surface receptor movements
Source: Front Neuroinform. 2023 Mar 8;17:1005936. doi: 10.3389/fninf.2023.1005936 (PMC10031098; doi:10.3389/fninf.2023.1005936)
Supplement: Supplementary file 7 [file Data_Sheet_7.ZIP › D0.2_s100/0010/Traj_N=10_D=0.2_Error=100_MotionBlur_No.053.dat]

001 -0.395 -0.027
002 -2.136 -0.709
003 -0.300 -2.415
004 -0.760 -3.090
005 1.269 -1.611
006 -1.208 -1.035
007 -1.291 -1.442
008 -2.450 -1.553
009 -0.168 -1.059
010 -0.771 -0.592
011 0.032 0.692
