# Supplementary material for: Maximum likelihood-based estimation of diffusion coefficient is quick and reliable method for analyzing estradiol actions on surface receptor movements
Source: Front Neuroinform. 2023 Mar 8;17:1005936. doi: 10.3389/fninf.2023.1005936 (PMC10031098; doi:10.3389/fninf.2023.1005936)
Supplement: Supplementary file 7 [file Data_Sheet_7.ZIP › D0.2_s100/0010/Traj_N=10_D=0.2_Error=100_MotionBlur_No.054.dat]

001 0.399 0.618
002 0.802 0.186
003 1.483 1.501
004 1.182 0.038
005 -0.206 0.616
006 -0.026 -1.137
007 -0.654 -1.175
008 0.749 -1.723
009 0.500 -1.391
010 -0.813 -1.976
011 -2.617 -2.029
