# Supplementary material for: Maximum likelihood-based estimation of diffusion coefficient is quick and reliable method for analyzing estradiol actions on surface receptor movements
Source: Front Neuroinform. 2023 Mar 8;17:1005936. doi: 10.3389/fninf.2023.1005936 (PMC10031098; doi:10.3389/fninf.2023.1005936)
Supplement: Supplementary file 7 [file Data_Sheet_7.ZIP › D0.2_s100/0010/Traj_N=10_D=0.2_Error=100_MotionBlur_No.055.dat]

001 0.464 0.222
002 2.195 1.596
003 1.965 1.641
004 1.228 -1.292
005 0.448 0.155
006 2.583 0.549
007 2.023 -1.240
008 1.411 -1.768
009 0.708 -0.748
010 1.620 -1.368
011 1.083 -1.838
