# Supplementary material for: Maximum likelihood-based estimation of diffusion coefficient is quick and reliable method for analyzing estradiol actions on surface receptor movements
Source: Front Neuroinform. 2023 Mar 8;17:1005936. doi: 10.3389/fninf.2023.1005936 (PMC10031098; doi:10.3389/fninf.2023.1005936)
Supplement: Supplementary file 7 [file Data_Sheet_7.ZIP › D0.2_s100/0010/Traj_N=10_D=0.2_Error=100_MotionBlur_No.056.dat]

001 -0.235 0.841
002 -0.475 1.391
003 -0.685 1.327
004 -0.297 2.653
005 -2.053 3.592
006 -1.227 2.470
007 -0.447 1.483
008 0.478 1.078
009 -0.578 2.995
010 -2.762 2.014
011 -0.183 1.270
