# Supplementary material for: Maximum likelihood-based estimation of diffusion coefficient is quick and reliable method for analyzing estradiol actions on surface receptor movements
Source: Front Neuroinform. 2023 Mar 8;17:1005936. doi: 10.3389/fninf.2023.1005936 (PMC10031098; doi:10.3389/fninf.2023.1005936)
Supplement: Supplementary file 7 [file Data_Sheet_7.ZIP › D0.2_s100/0010/Traj_N=10_D=0.2_Error=100_MotionBlur_No.057.dat]

001 0.277 0.054
002 -0.370 -0.668
003 1.160 -0.327
004 0.103 -1.305
005 -0.194 -0.286
006 -0.098 1.332
007 0.299 1.381
008 0.679 3.248
009 1.145 2.130
010 1.117 1.692
011 1.516 2.758
