# Supplementary material for: Maximum likelihood-based estimation of diffusion coefficient is quick and reliable method for analyzing estradiol actions on surface receptor movements
Source: Front Neuroinform. 2023 Mar 8;17:1005936. doi: 10.3389/fninf.2023.1005936 (PMC10031098; doi:10.3389/fninf.2023.1005936)
Supplement: Supplementary file 7 [file Data_Sheet_7.ZIP › D0.2_s100/0010/Traj_N=10_D=0.2_Error=100_MotionBlur_No.058.dat]

001 -0.361 -0.514
002 -0.710 -0.620
003 -0.628 -1.144
004 -0.278 -0.534
005 0.224 -0.209
006 -0.118 -1.674
007 0.879 -1.794
008 0.483 -1.161
009 -0.744 -1.524
010 0.304 -2.381
011 1.686 -1.106
