# Supplementary material for: Maximum likelihood-based estimation of diffusion coefficient is quick and reliable method for analyzing estradiol actions on surface receptor movements
Source: Front Neuroinform. 2023 Mar 8;17:1005936. doi: 10.3389/fninf.2023.1005936 (PMC10031098; doi:10.3389/fninf.2023.1005936)
Supplement: Supplementary file 7 [file Data_Sheet_7.ZIP › D0.2_s100/0010/Traj_N=10_D=0.2_Error=100_MotionBlur_No.059.dat]

001 0.501 0.145
002 1.662 -1.131
003 -0.558 2.260
004 -0.206 2.090
005 -0.022 2.833
006 0.911 5.224
007 1.910 3.370
008 -0.260 3.851
009 0.652 5.186
010 0.131 5.269
011 -0.410 2.932
