# Supplementary material for: Maximum likelihood-based estimation of diffusion coefficient is quick and reliable method for analyzing estradiol actions on surface receptor movements
Source: Front Neuroinform. 2023 Mar 8;17:1005936. doi: 10.3389/fninf.2023.1005936 (PMC10031098; doi:10.3389/fninf.2023.1005936)
Supplement: Supplementary file 7 [file Data_Sheet_7.ZIP › D0.2_s100/0010/Traj_N=10_D=0.2_Error=100_MotionBlur_No.060.dat]

001 0.196 0.055
002 2.521 -1.214
003 1.663 -0.964
004 2.376 -1.645
005 1.917 -2.129
006 2.817 -2.049
007 3.232 -3.103
008 3.807 -2.604
009 2.687 -3.167
010 2.248 -1.874
011 2.822 -1.810
