# Supplementary material for: Maximum likelihood-based estimation of diffusion coefficient is quick and reliable method for analyzing estradiol actions on surface receptor movements
Source: Front Neuroinform. 2023 Mar 8;17:1005936. doi: 10.3389/fninf.2023.1005936 (PMC10031098; doi:10.3389/fninf.2023.1005936)
Supplement: Supplementary file 7 [file Data_Sheet_7.ZIP › D0.2_s100/0010/Traj_N=10_D=0.2_Error=100_MotionBlur_No.061.dat]

001 0.141 -0.254
002 -0.168 -0.008
003 -1.130 0.350
004 -0.676 -0.288
005 0.030 -1.822
006 0.188 -0.309
007 -1.039 -0.901
008 0.649 -1.480
009 -0.140 -2.178
010 -0.303 -0.929
011 2.196 -4.362
