# Supplementary material for: Maximum likelihood-based estimation of diffusion coefficient is quick and reliable method for analyzing estradiol actions on surface receptor movements
Source: Front Neuroinform. 2023 Mar 8;17:1005936. doi: 10.3389/fninf.2023.1005936 (PMC10031098; doi:10.3389/fninf.2023.1005936)
Supplement: Supplementary file 7 [file Data_Sheet_7.ZIP › D0.2_s100/0010/Traj_N=10_D=0.2_Error=100_MotionBlur_No.062.dat]

001 0.856 -0.256
002 0.359 -0.179
003 1.832 0.028
004 3.367 1.536
005 2.757 0.203
006 3.646 -0.378
007 3.522 1.208
008 3.204 0.914
009 1.492 0.814
010 1.460 -0.347
011 0.984 -0.151
