# Supplementary material for: Maximum likelihood-based estimation of diffusion coefficient is quick and reliable method for analyzing estradiol actions on surface receptor movements
Source: Front Neuroinform. 2023 Mar 8;17:1005936. doi: 10.3389/fninf.2023.1005936 (PMC10031098; doi:10.3389/fninf.2023.1005936)
Supplement: Supplementary file 7 [file Data_Sheet_7.ZIP › D0.2_s100/0010/Traj_N=10_D=0.2_Error=100_MotionBlur_No.063.dat]

001 -0.432 0.427
002 -1.119 1.010
003 -0.843 -1.047
004 -1.299 -0.119
005 -1.061 -0.057
006 -0.320 1.939
007 0.236 2.057
008 0.863 1.202
009 0.783 -1.505
010 0.541 0.265
011 1.773 -0.093
