# Supplementary material for: Maximum likelihood-based estimation of diffusion coefficient is quick and reliable method for analyzing estradiol actions on surface receptor movements
Source: Front Neuroinform. 2023 Mar 8;17:1005936. doi: 10.3389/fninf.2023.1005936 (PMC10031098; doi:10.3389/fninf.2023.1005936)
Supplement: Supplementary file 7 [file Data_Sheet_7.ZIP › D0.2_s100/0010/Traj_N=10_D=0.2_Error=100_MotionBlur_No.064.dat]

001 -0.287 0.455
002 -0.138 -0.160
003 -2.815 -0.351
004 -1.630 0.650
005 -2.659 1.294
006 -3.518 -0.081
007 -3.022 1.467
008 -3.902 0.118
009 -3.046 -1.384
010 -4.572 -1.544
011 -5.011 -1.863
