# Supplementary material for: Maximum likelihood-based estimation of diffusion coefficient is quick and reliable method for analyzing estradiol actions on surface receptor movements
Source: Front Neuroinform. 2023 Mar 8;17:1005936. doi: 10.3389/fninf.2023.1005936 (PMC10031098; doi:10.3389/fninf.2023.1005936)
Supplement: Supplementary file 7 [file Data_Sheet_7.ZIP › D0.2_s100/0010/Traj_N=10_D=0.2_Error=100_MotionBlur_No.065.dat]

001 -0.516 -0.496
002 -0.240 0.493
003 -1.122 -0.694
004 -1.237 2.053
005 -2.891 0.738
006 -1.653 2.450
007 -0.518 1.555
008 -1.934 1.329
009 -1.085 2.452
010 -0.198 1.244
011 -1.993 2.864
