# Supplementary material for: Maximum likelihood-based estimation of diffusion coefficient is quick and reliable method for analyzing estradiol actions on surface receptor movements
Source: Front Neuroinform. 2023 Mar 8;17:1005936. doi: 10.3389/fninf.2023.1005936 (PMC10031098; doi:10.3389/fninf.2023.1005936)
Supplement: Supplementary file 7 [file Data_Sheet_7.ZIP › D0.2_s100/0010/Traj_N=10_D=0.2_Error=100_MotionBlur_No.066.dat]

001 0.107 -0.586
002 0.601 -1.556
003 -0.404 -2.445
004 0.831 -2.754
005 -0.274 -1.858
006 1.784 -3.196
007 1.256 -2.866
008 2.277 -3.070
009 2.378 -2.007
010 -0.039 -1.463
011 1.270 -3.342
