# Supplementary material for: Maximum likelihood-based estimation of diffusion coefficient is quick and reliable method for analyzing estradiol actions on surface receptor movements
Source: Front Neuroinform. 2023 Mar 8;17:1005936. doi: 10.3389/fninf.2023.1005936 (PMC10031098; doi:10.3389/fninf.2023.1005936)
Supplement: Supplementary file 7 [file Data_Sheet_7.ZIP › D0.2_s100/0010/Traj_N=10_D=0.2_Error=100_MotionBlur_No.067.dat]

001 0.701 0.335
002 0.376 -1.060
003 -0.403 -1.221
004 0.341 -2.005
005 -1.771 -1.692
006 -0.145 -1.493
007 -0.355 -1.064
008 -0.284 -1.933
009 -1.536 -2.177
010 0.139 -2.918
011 -2.360 -3.431
