# Supplementary material for: Maximum likelihood-based estimation of diffusion coefficient is quick and reliable method for analyzing estradiol actions on surface receptor movements
Source: Front Neuroinform. 2023 Mar 8;17:1005936. doi: 10.3389/fninf.2023.1005936 (PMC10031098; doi:10.3389/fninf.2023.1005936)
Supplement: Supplementary file 7 [file Data_Sheet_7.ZIP › D0.2_s100/0010/Traj_N=10_D=0.2_Error=100_MotionBlur_No.068.dat]

001 0.264 -0.816
002 0.763 -0.880
003 1.007 -0.798
004 1.039 -0.497
005 2.626 0.453
006 2.802 0.204
007 1.858 -1.770
008 3.207 -1.386
009 2.464 -1.988
010 4.922 -1.625
011 4.349 -1.870
