# Supplementary material for: Maximum likelihood-based estimation of diffusion coefficient is quick and reliable method for analyzing estradiol actions on surface receptor movements
Source: Front Neuroinform. 2023 Mar 8;17:1005936. doi: 10.3389/fninf.2023.1005936 (PMC10031098; doi:10.3389/fninf.2023.1005936)
Supplement: Supplementary file 7 [file Data_Sheet_7.ZIP › D0.2_s100/0010/Traj_N=10_D=0.2_Error=100_MotionBlur_No.069.dat]

001 -0.620 0.506
002 -0.835 0.797
003 1.199 -0.431
004 1.668 0.137
005 1.480 0.312
006 3.774 -0.442
007 3.539 0.120
008 2.560 -0.400
009 3.366 0.603
010 2.254 0.154
011 1.178 0.272
