# Supplementary material for: Maximum likelihood-based estimation of diffusion coefficient is quick and reliable method for analyzing estradiol actions on surface receptor movements
Source: Front Neuroinform. 2023 Mar 8;17:1005936. doi: 10.3389/fninf.2023.1005936 (PMC10031098; doi:10.3389/fninf.2023.1005936)
Supplement: Supplementary file 7 [file Data_Sheet_7.ZIP › D0.2_s100/0010/Traj_N=10_D=0.2_Error=100_MotionBlur_No.070.dat]

001 -0.153 0.287
002 0.839 0.486
003 1.628 -0.332
004 1.714 -0.912
005 2.223 0.284
006 1.553 -1.048
007 0.529 -2.013
008 0.985 -2.141
009 2.361 -3.064
010 0.939 -1.586
011 1.336 -2.324
