# Supplementary material for: Maximum likelihood-based estimation of diffusion coefficient is quick and reliable method for analyzing estradiol actions on surface receptor movements
Source: Front Neuroinform. 2023 Mar 8;17:1005936. doi: 10.3389/fninf.2023.1005936 (PMC10031098; doi:10.3389/fninf.2023.1005936)
Supplement: Supplementary file 7 [file Data_Sheet_7.ZIP › D0.2_s100/0010/Traj_N=10_D=0.2_Error=100_MotionBlur_No.071.dat]

001 -0.211 0.009
002 -0.115 -1.309
003 0.509 -1.927
004 -0.944 -2.469
005 -1.415 -3.737
006 -1.339 -4.714
007 -3.236 -4.105
008 -1.864 -4.803
009 -1.576 -4.248
010 -1.672 -5.206
011 -2.472 -4.165
