# Supplementary material for: Maximum likelihood-based estimation of diffusion coefficient is quick and reliable method for analyzing estradiol actions on surface receptor movements
Source: Front Neuroinform. 2023 Mar 8;17:1005936. doi: 10.3389/fninf.2023.1005936 (PMC10031098; doi:10.3389/fninf.2023.1005936)
Supplement: Supplementary file 7 [file Data_Sheet_7.ZIP › D0.2_s100/0010/Traj_N=10_D=0.2_Error=100_MotionBlur_No.072.dat]

001 0.454 -0.180
002 0.412 0.425
003 -0.335 0.622
004 0.359 0.553
005 1.283 -1.351
006 1.418 2.314
007 0.194 1.106
008 -0.263 -0.564
009 -0.740 -1.011
010 0.348 -0.877
011 0.038 -0.502
