# Supplementary material for: Maximum likelihood-based estimation of diffusion coefficient is quick and reliable method for analyzing estradiol actions on surface receptor movements
Source: Front Neuroinform. 2023 Mar 8;17:1005936. doi: 10.3389/fninf.2023.1005936 (PMC10031098; doi:10.3389/fninf.2023.1005936)
Supplement: Supplementary file 7 [file Data_Sheet_7.ZIP › D0.2_s100/0010/Traj_N=10_D=0.2_Error=100_MotionBlur_No.073.dat]

001 0.513 0.007
002 0.560 1.121
003 -0.234 -0.183
004 -0.040 1.607
005 -0.187 2.442
006 -0.587 1.860
007 -1.442 1.418
008 -0.890 2.500
009 -0.039 2.183
010 -0.413 1.059
011 -0.000 0.901
