# Supplementary material for: Maximum likelihood-based estimation of diffusion coefficient is quick and reliable method for analyzing estradiol actions on surface receptor movements
Source: Front Neuroinform. 2023 Mar 8;17:1005936. doi: 10.3389/fninf.2023.1005936 (PMC10031098; doi:10.3389/fninf.2023.1005936)
Supplement: Supplementary file 7 [file Data_Sheet_7.ZIP › D0.2_s100/0010/Traj_N=10_D=0.2_Error=100_MotionBlur_No.074.dat]

001 0.111 0.286
002 0.267 0.208
003 -1.261 0.468
004 -0.549 1.813
005 0.188 1.611
006 -0.235 0.547
007 -1.022 0.773
008 0.220 1.366
009 -0.685 1.973
010 -0.755 0.603
011 -0.001 1.539
