# Supplementary material for: Maximum likelihood-based estimation of diffusion coefficient is quick and reliable method for analyzing estradiol actions on surface receptor movements
Source: Front Neuroinform. 2023 Mar 8;17:1005936. doi: 10.3389/fninf.2023.1005936 (PMC10031098; doi:10.3389/fninf.2023.1005936)
Supplement: Supplementary file 7 [file Data_Sheet_7.ZIP › D0.2_s100/0010/Traj_N=10_D=0.2_Error=100_MotionBlur_No.075.dat]

001 0.152 -0.751
002 -0.384 -0.605
003 -0.536 -0.255
004 -0.563 -0.847
005 -0.005 -1.835
006 -0.175 -0.967
007 -0.586 0.063
008 -1.620 -1.195
009 -1.754 0.047
010 -1.663 -0.331
011 -1.026 1.478
