# Supplementary material for: Maximum likelihood-based estimation of diffusion coefficient is quick and reliable method for analyzing estradiol actions on surface receptor movements
Source: Front Neuroinform. 2023 Mar 8;17:1005936. doi: 10.3389/fninf.2023.1005936 (PMC10031098; doi:10.3389/fninf.2023.1005936)
Supplement: Supplementary file 7 [file Data_Sheet_7.ZIP › D0.2_s100/0010/Traj_N=10_D=0.2_Error=100_MotionBlur_No.076.dat]

001 0.589 0.552
002 0.971 0.719
003 1.516 1.645
004 0.166 2.343
005 2.473 0.649
006 1.076 -0.199
007 0.430 0.036
008 0.702 1.373
009 1.971 -0.050
010 2.416 -0.096
011 1.974 0.505
