# Supplementary material for: Maximum likelihood-based estimation of diffusion coefficient is quick and reliable method for analyzing estradiol actions on surface receptor movements
Source: Front Neuroinform. 2023 Mar 8;17:1005936. doi: 10.3389/fninf.2023.1005936 (PMC10031098; doi:10.3389/fninf.2023.1005936)
Supplement: Supplementary file 7 [file Data_Sheet_7.ZIP › D0.2_s100/0010/Traj_N=10_D=0.2_Error=100_MotionBlur_No.077.dat]

001 -0.168 -0.030
002 -0.806 0.093
003 -0.065 0.326
004 -1.715 -1.721
005 -2.205 -1.251
006 -0.835 -0.224
007 -1.495 0.034
008 -0.547 -1.261
009 -0.788 -2.113
010 -2.195 -1.881
011 -1.378 -0.085
