# Supplementary material for: Maximum likelihood-based estimation of diffusion coefficient is quick and reliable method for analyzing estradiol actions on surface receptor movements
Source: Front Neuroinform. 2023 Mar 8;17:1005936. doi: 10.3389/fninf.2023.1005936 (PMC10031098; doi:10.3389/fninf.2023.1005936)
Supplement: Supplementary file 7 [file Data_Sheet_7.ZIP › D0.2_s100/0010/Traj_N=10_D=0.2_Error=100_MotionBlur_No.078.dat]

001 0.024 -0.097
002 -0.611 1.230
003 0.860 1.406
004 1.110 0.539
005 2.480 1.854
006 1.840 0.662
007 2.362 1.544
008 1.492 3.077
009 -0.014 3.248
010 0.493 2.163
011 0.545 0.859
