# Supplementary material for: Maximum likelihood-based estimation of diffusion coefficient is quick and reliable method for analyzing estradiol actions on surface receptor movements
Source: Front Neuroinform. 2023 Mar 8;17:1005936. doi: 10.3389/fninf.2023.1005936 (PMC10031098; doi:10.3389/fninf.2023.1005936)
Supplement: Supplementary file 7 [file Data_Sheet_7.ZIP › D0.2_s100/0010/Traj_N=10_D=0.2_Error=100_MotionBlur_No.079.dat]

001 0.295 0.094
002 1.646 0.943
003 3.133 2.197
004 2.548 0.908
005 4.571 2.174
006 6.482 1.359
007 6.553 1.666
008 6.813 3.269
009 7.729 3.213
010 5.533 4.683
011 5.598 3.907
