# Supplementary material for: Maximum likelihood-based estimation of diffusion coefficient is quick and reliable method for analyzing estradiol actions on surface receptor movements
Source: Front Neuroinform. 2023 Mar 8;17:1005936. doi: 10.3389/fninf.2023.1005936 (PMC10031098; doi:10.3389/fninf.2023.1005936)
Supplement: Supplementary file 7 [file Data_Sheet_7.ZIP › D0.2_s100/0010/Traj_N=10_D=0.2_Error=100_MotionBlur_No.080.dat]

001 0.260 0.229
002 1.440 1.254
003 -0.777 2.306
004 -0.877 2.320
005 -0.356 2.076
006 0.297 1.974
007 -0.538 2.182
008 -1.005 3.102
009 -2.146 2.598
010 -2.676 2.263
011 -1.564 2.997
