# Supplementary material for: Maximum likelihood-based estimation of diffusion coefficient is quick and reliable method for analyzing estradiol actions on surface receptor movements
Source: Front Neuroinform. 2023 Mar 8;17:1005936. doi: 10.3389/fninf.2023.1005936 (PMC10031098; doi:10.3389/fninf.2023.1005936)
Supplement: Supplementary file 7 [file Data_Sheet_7.ZIP › D0.2_s100/0010/Traj_N=10_D=0.2_Error=100_MotionBlur_No.081.dat]

001 -0.486 0.069
002 -1.049 0.201
003 -1.315 1.374
004 -1.174 0.772
005 -2.386 0.158
006 -2.016 1.561
007 -2.259 2.351
008 -2.150 2.279
009 -1.464 2.095
010 -1.630 0.845
011 -2.009 2.770
