# Supplementary material for: Maximum likelihood-based estimation of diffusion coefficient is quick and reliable method for analyzing estradiol actions on surface receptor movements
Source: Front Neuroinform. 2023 Mar 8;17:1005936. doi: 10.3389/fninf.2023.1005936 (PMC10031098; doi:10.3389/fninf.2023.1005936)
Supplement: Supplementary file 7 [file Data_Sheet_7.ZIP › D0.2_s100/0010/Traj_N=10_D=0.2_Error=100_MotionBlur_No.082.dat]

001 0.052 0.476
002 -0.713 -0.475
003 -0.409 -0.113
004 -0.587 0.022
005 -0.276 -0.282
006 -0.921 0.182
007 -0.380 -1.056
008 -2.473 -1.395
009 -2.669 0.002
010 -2.390 0.338
011 -2.365 0.055
