# Supplementary material for: Maximum likelihood-based estimation of diffusion coefficient is quick and reliable method for analyzing estradiol actions on surface receptor movements
Source: Front Neuroinform. 2023 Mar 8;17:1005936. doi: 10.3389/fninf.2023.1005936 (PMC10031098; doi:10.3389/fninf.2023.1005936)
Supplement: Supplementary file 7 [file Data_Sheet_7.ZIP › D0.2_s100/0010/Traj_N=10_D=0.2_Error=100_MotionBlur_No.083.dat]

001 0.449 -0.067
002 1.879 0.641
003 3.340 1.045
004 2.083 -1.125
005 2.784 -1.262
006 1.130 -0.844
007 3.501 -0.722
008 3.946 -0.400
009 3.901 -1.121
010 3.783 -0.912
011 4.489 -1.233
