# Supplementary material for: Maximum likelihood-based estimation of diffusion coefficient is quick and reliable method for analyzing estradiol actions on surface receptor movements
Source: Front Neuroinform. 2023 Mar 8;17:1005936. doi: 10.3389/fninf.2023.1005936 (PMC10031098; doi:10.3389/fninf.2023.1005936)
Supplement: Supplementary file 7 [file Data_Sheet_7.ZIP › D0.2_s100/0010/Traj_N=10_D=0.2_Error=100_MotionBlur_No.084.dat]

001 -0.044 0.372
002 1.946 1.129
003 -0.213 -0.496
004 0.736 -0.030
005 -1.654 1.085
006 -1.583 1.704
007 -0.652 0.653
008 -0.637 0.633
009 -1.671 1.021
010 0.572 0.221
011 0.037 -0.524
