# Supplementary material for: Maximum likelihood-based estimation of diffusion coefficient is quick and reliable method for analyzing estradiol actions on surface receptor movements
Source: Front Neuroinform. 2023 Mar 8;17:1005936. doi: 10.3389/fninf.2023.1005936 (PMC10031098; doi:10.3389/fninf.2023.1005936)
Supplement: Supplementary file 7 [file Data_Sheet_7.ZIP › D0.2_s100/0010/Traj_N=10_D=0.2_Error=100_MotionBlur_No.085.dat]

001 0.635 -0.165
002 1.131 -0.500
003 0.901 -2.779
004 0.726 -1.239
005 1.091 -3.773
006 0.657 -3.068
007 0.975 -1.530
008 0.013 -1.815
009 -1.239 -1.655
010 -0.922 -2.269
011 -1.148 -2.391
