# Supplementary material for: Maximum likelihood-based estimation of diffusion coefficient is quick and reliable method for analyzing estradiol actions on surface receptor movements
Source: Front Neuroinform. 2023 Mar 8;17:1005936. doi: 10.3389/fninf.2023.1005936 (PMC10031098; doi:10.3389/fninf.2023.1005936)
Supplement: Supplementary file 7 [file Data_Sheet_7.ZIP › D0.2_s100/0010/Traj_N=10_D=0.2_Error=100_MotionBlur_No.086.dat]

001 0.512 0.086
002 0.314 -0.156
003 2.196 0.982
004 2.241 1.536
005 1.285 2.144
006 2.963 -0.029
007 2.686 2.012
008 3.936 -0.353
009 3.821 -0.291
010 5.768 1.121
011 4.268 -0.705
