# Supplementary material for: Maximum likelihood-based estimation of diffusion coefficient is quick and reliable method for analyzing estradiol actions on surface receptor movements
Source: Front Neuroinform. 2023 Mar 8;17:1005936. doi: 10.3389/fninf.2023.1005936 (PMC10031098; doi:10.3389/fninf.2023.1005936)
Supplement: Supplementary file 7 [file Data_Sheet_7.ZIP › D0.2_s100/0010/Traj_N=10_D=0.2_Error=100_MotionBlur_No.087.dat]

001 0.058 -0.274
002 0.560 -1.214
003 -0.370 -0.259
004 0.583 -1.371
005 1.398 0.155
006 2.273 0.831
007 0.610 0.107
008 -0.187 -0.101
009 1.438 -0.870
010 0.684 -0.256
011 -0.297 -1.022
