# Supplementary material for: Maximum likelihood-based estimation of diffusion coefficient is quick and reliable method for analyzing estradiol actions on surface receptor movements
Source: Front Neuroinform. 2023 Mar 8;17:1005936. doi: 10.3389/fninf.2023.1005936 (PMC10031098; doi:10.3389/fninf.2023.1005936)
Supplement: Supplementary file 7 [file Data_Sheet_7.ZIP › D0.2_s100/0010/Traj_N=10_D=0.2_Error=100_MotionBlur_No.088.dat]

001 -0.026 -0.316
002 0.153 -0.377
003 -2.416 -1.857
004 -1.730 -0.149
005 -1.080 -1.982
006 -1.821 -0.989
007 -0.775 -1.913
008 -1.353 -2.698
009 -2.191 -3.251
010 -2.071 -1.565
011 -2.496 -0.948
