# Supplementary material for: Maximum likelihood-based estimation of diffusion coefficient is quick and reliable method for analyzing estradiol actions on surface receptor movements
Source: Front Neuroinform. 2023 Mar 8;17:1005936. doi: 10.3389/fninf.2023.1005936 (PMC10031098; doi:10.3389/fninf.2023.1005936)
Supplement: Supplementary file 7 [file Data_Sheet_7.ZIP › D0.2_s100/0010/Traj_N=10_D=0.2_Error=100_MotionBlur_No.089.dat]

001 0.025 -0.633
002 0.128 -0.903
003 -0.020 -0.709
004 0.174 -1.606
005 -1.028 0.776
006 0.570 -2.463
007 -1.228 -1.672
008 -1.323 -0.397
009 -1.607 -0.364
010 -2.635 -0.792
011 -1.139 -1.433
