# Supplementary material for: Maximum likelihood-based estimation of diffusion coefficient is quick and reliable method for analyzing estradiol actions on surface receptor movements
Source: Front Neuroinform. 2023 Mar 8;17:1005936. doi: 10.3389/fninf.2023.1005936 (PMC10031098; doi:10.3389/fninf.2023.1005936)
Supplement: Supplementary file 7 [file Data_Sheet_7.ZIP › D0.2_s100/0010/Traj_N=10_D=0.2_Error=100_MotionBlur_No.090.dat]

001 -0.064 -0.120
002 0.579 0.660
003 -0.830 0.746
004 0.940 -1.472
005 0.878 -2.247
006 0.333 -1.884
007 -1.186 -2.704
008 -0.784 -0.035
009 -1.131 0.580
010 -1.434 -0.671
011 -1.443 0.417
