# Supplementary material for: Maximum likelihood-based estimation of diffusion coefficient is quick and reliable method for analyzing estradiol actions on surface receptor movements
Source: Front Neuroinform. 2023 Mar 8;17:1005936. doi: 10.3389/fninf.2023.1005936 (PMC10031098; doi:10.3389/fninf.2023.1005936)
Supplement: Supplementary file 7 [file Data_Sheet_7.ZIP › D0.2_s100/0010/Traj_N=10_D=0.2_Error=100_MotionBlur_No.091.dat]

001 -0.196 0.345
002 -0.072 0.479
003 0.711 1.499
004 0.202 0.267
005 1.454 -1.673
006 -0.504 -1.404
007 0.207 -1.158
008 1.816 -0.772
009 0.570 -0.399
010 1.575 -2.183
011 1.560 -2.159
