# Supplementary material for: Maximum likelihood-based estimation of diffusion coefficient is quick and reliable method for analyzing estradiol actions on surface receptor movements
Source: Front Neuroinform. 2023 Mar 8;17:1005936. doi: 10.3389/fninf.2023.1005936 (PMC10031098; doi:10.3389/fninf.2023.1005936)
Supplement: Supplementary file 7 [file Data_Sheet_7.ZIP › D0.2_s100/0010/Traj_N=10_D=0.2_Error=100_MotionBlur_No.092.dat]

001 0.290 -0.657
002 -1.607 -0.523
003 -0.243 -1.723
004 -0.049 -1.531
005 -1.746 -0.335
006 -2.307 -1.515
007 -4.624 -1.831
008 -4.407 -1.017
009 -5.185 -0.382
010 -5.683 -2.830
011 -6.451 -2.741
