# Supplementary material for: Maximum likelihood-based estimation of diffusion coefficient is quick and reliable method for analyzing estradiol actions on surface receptor movements
Source: Front Neuroinform. 2023 Mar 8;17:1005936. doi: 10.3389/fninf.2023.1005936 (PMC10031098; doi:10.3389/fninf.2023.1005936)
Supplement: Supplementary file 7 [file Data_Sheet_7.ZIP › D0.2_s100/0010/Traj_N=10_D=0.2_Error=100_MotionBlur_No.093.dat]

001 -0.441 -0.331
002 -0.532 -1.108
003 -0.075 1.363
004 0.101 0.759
005 -0.819 -0.838
006 0.925 -0.426
007 0.837 -1.227
008 -0.062 0.307
009 1.001 -0.275
010 0.645 -0.754
011 1.181 -2.744
