# Supplementary material for: Maximum likelihood-based estimation of diffusion coefficient is quick and reliable method for analyzing estradiol actions on surface receptor movements
Source: Front Neuroinform. 2023 Mar 8;17:1005936. doi: 10.3389/fninf.2023.1005936 (PMC10031098; doi:10.3389/fninf.2023.1005936)
Supplement: Supplementary file 7 [file Data_Sheet_7.ZIP › D0.2_s100/0010/Traj_N=10_D=0.2_Error=100_MotionBlur_No.094.dat]

001 -0.229 0.061
002 -0.476 0.028
003 1.219 -0.878
004 0.635 0.316
005 0.087 -0.483
006 1.154 -1.424
007 0.999 -3.786
008 0.242 -2.606
009 -0.050 -3.922
010 1.324 -3.023
011 1.716 -3.455
