# Supplementary material for: Maximum likelihood-based estimation of diffusion coefficient is quick and reliable method for analyzing estradiol actions on surface receptor movements
Source: Front Neuroinform. 2023 Mar 8;17:1005936. doi: 10.3389/fninf.2023.1005936 (PMC10031098; doi:10.3389/fninf.2023.1005936)
Supplement: Supplementary file 7 [file Data_Sheet_7.ZIP › D0.2_s100/0010/Traj_N=10_D=0.2_Error=100_MotionBlur_No.095.dat]

001 -0.401 -0.550
002 -0.203 -1.890
003 -0.610 -0.909
004 -0.449 -1.367
005 -0.045 -2.339
006 0.349 -1.139
007 0.254 -0.585
008 -0.404 -0.559
009 -1.740 0.912
010 -2.100 0.342
011 -0.314 1.043
