# Supplementary material for: Maximum likelihood-based estimation of diffusion coefficient is quick and reliable method for analyzing estradiol actions on surface receptor movements
Source: Front Neuroinform. 2023 Mar 8;17:1005936. doi: 10.3389/fninf.2023.1005936 (PMC10031098; doi:10.3389/fninf.2023.1005936)
Supplement: Supplementary file 7 [file Data_Sheet_7.ZIP › D0.2_s100/0010/Traj_N=10_D=0.2_Error=100_MotionBlur_No.096.dat]

001 0.489 0.014
002 0.461 0.679
003 -0.739 2.162
004 -0.911 1.981
005 -0.567 1.094
006 -1.908 -0.380
007 -1.147 0.656
008 -2.221 0.016
009 -0.227 -2.370
010 -0.328 -2.064
011 0.064 -1.190
