# Supplementary material for: Maximum likelihood-based estimation of diffusion coefficient is quick and reliable method for analyzing estradiol actions on surface receptor movements
Source: Front Neuroinform. 2023 Mar 8;17:1005936. doi: 10.3389/fninf.2023.1005936 (PMC10031098; doi:10.3389/fninf.2023.1005936)
Supplement: Supplementary file 7 [file Data_Sheet_7.ZIP › D0.2_s100/0010/Traj_N=10_D=0.2_Error=100_MotionBlur_No.097.dat]

001 -0.197 0.448
002 0.718 -0.053
003 -1.153 0.902
004 0.769 1.092
005 0.650 -0.992
006 3.448 -0.718
007 4.549 0.661
008 2.109 0.097
009 4.171 -0.836
010 3.212 -2.213
011 3.519 -2.067
