# Supplementary material for: Maximum likelihood-based estimation of diffusion coefficient is quick and reliable method for analyzing estradiol actions on surface receptor movements
Source: Front Neuroinform. 2023 Mar 8;17:1005936. doi: 10.3389/fninf.2023.1005936 (PMC10031098; doi:10.3389/fninf.2023.1005936)
Supplement: Supplementary file 7 [file Data_Sheet_7.ZIP › D0.2_s100/0010/Traj_N=10_D=0.2_Error=100_MotionBlur_No.098.dat]

001 -0.254 0.459
002 -0.999 -0.469
003 0.234 1.065
004 -0.684 -0.070
005 -0.278 -0.359
006 -1.187 0.827
007 -1.631 -0.856
008 -1.437 -1.547
009 -0.295 -2.055
010 -1.444 0.693
011 -3.802 1.407
