# Supplementary material for: Maximum likelihood-based estimation of diffusion coefficient is quick and reliable method for analyzing estradiol actions on surface receptor movements
Source: Front Neuroinform. 2023 Mar 8;17:1005936. doi: 10.3389/fninf.2023.1005936 (PMC10031098; doi:10.3389/fninf.2023.1005936)
Supplement: Supplementary file 7 [file Data_Sheet_7.ZIP › D0.2_s100/0010/Traj_N=10_D=0.2_Error=100_MotionBlur_No.099.dat]

001 -0.568 0.371
002 -1.203 2.039
003 -1.758 1.704
004 -1.946 2.068
005 -2.776 2.853
006 -3.023 1.958
007 -2.471 4.245
008 -1.209 3.568
009 -3.183 4.190
010 -1.740 2.549
011 -1.630 2.814
