# Supplementary material for: Maximum likelihood-based estimation of diffusion coefficient is quick and reliable method for analyzing estradiol actions on surface receptor movements
Source: Front Neuroinform. 2023 Mar 8;17:1005936. doi: 10.3389/fninf.2023.1005936 (PMC10031098; doi:10.3389/fninf.2023.1005936)
Supplement: Supplementary file 7 [file Data_Sheet_7.ZIP › D0.2_s100/0010/Traj_N=10_D=0.2_Error=100_MotionBlur_No.100.dat]

001 -0.588 0.385
002 -1.498 1.104
003 -1.217 1.987
004 -2.171 0.605
005 -2.893 1.378
006 -0.259 2.865
007 -1.807 3.717
008 -0.864 4.231
009 -1.008 2.952
010 -1.046 4.250
011 -0.115 3.637
