# Supplementary material for: Maximum likelihood-based estimation of diffusion coefficient is quick and reliable method for analyzing estradiol actions on surface receptor movements
Source: Front Neuroinform. 2023 Mar 8;17:1005936. doi: 10.3389/fninf.2023.1005936 (PMC10031098; doi:10.3389/fninf.2023.1005936)
Supplement: Supplementary file 7 [file Data_Sheet_7.ZIP › D0.2_s100/0010/Traj_N=10_D=0.2_Error=100_MotionBlur_No.101.dat]

001 -0.008 -0.308
002 -1.661 -0.338
003 -0.335 -0.491
004 -0.879 0.838
005 -0.836 0.552
006 1.137 -0.022
007 -0.187 0.350
008 -0.332 -1.075
009 -1.425 0.481
010 -0.821 0.603
011 -1.144 0.844
