# Supplementary material for: Maximum likelihood-based estimation of diffusion coefficient is quick and reliable method for analyzing estradiol actions on surface receptor movements
Source: Front Neuroinform. 2023 Mar 8;17:1005936. doi: 10.3389/fninf.2023.1005936 (PMC10031098; doi:10.3389/fninf.2023.1005936)
Supplement: Supplementary file 7 [file Data_Sheet_7.ZIP › D0.2_s100/0010/Traj_N=10_D=0.2_Error=100_MotionBlur_No.102.dat]

001 0.532 0.563
002 0.819 0.042
003 1.865 -0.472
004 2.049 0.053
005 0.483 -1.326
006 1.866 -1.587
007 0.091 -1.103
008 1.173 -0.781
009 2.012 -1.890
010 1.996 -1.154
011 4.109 -1.811
