# Supplementary material for: Maximum likelihood-based estimation of diffusion coefficient is quick and reliable method for analyzing estradiol actions on surface receptor movements
Source: Front Neuroinform. 2023 Mar 8;17:1005936. doi: 10.3389/fninf.2023.1005936 (PMC10031098; doi:10.3389/fninf.2023.1005936)
Supplement: Supplementary file 7 [file Data_Sheet_7.ZIP › D0.2_s100/0010/Traj_N=10_D=0.2_Error=100_MotionBlur_No.103.dat]

001 -0.094 -0.279
002 1.093 -0.048
003 1.697 0.077
004 2.056 -1.505
005 1.970 -4.235
006 -0.253 -2.063
007 0.458 -2.047
008 1.754 -3.742
009 -0.334 -3.816
010 0.226 -4.108
011 0.076 -5.751
