# Supplementary material for: Maximum likelihood-based estimation of diffusion coefficient is quick and reliable method for analyzing estradiol actions on surface receptor movements
Source: Front Neuroinform. 2023 Mar 8;17:1005936. doi: 10.3389/fninf.2023.1005936 (PMC10031098; doi:10.3389/fninf.2023.1005936)
Supplement: Supplementary file 7 [file Data_Sheet_7.ZIP › D0.2_s100/0010/Traj_N=10_D=0.2_Error=100_MotionBlur_No.104.dat]

001 0.067 -0.589
002 0.974 -1.688
003 0.494 -1.882
004 0.190 -2.260
005 0.987 -2.223
006 0.086 -3.355
007 -0.524 -1.975
008 -0.069 -1.931
009 0.694 -0.657
010 1.525 -0.335
011 -0.806 2.689
