# Supplementary material for: Maximum likelihood-based estimation of diffusion coefficient is quick and reliable method for analyzing estradiol actions on surface receptor movements
Source: Front Neuroinform. 2023 Mar 8;17:1005936. doi: 10.3389/fninf.2023.1005936 (PMC10031098; doi:10.3389/fninf.2023.1005936)
Supplement: Supplementary file 7 [file Data_Sheet_7.ZIP › D0.2_s100/0010/Traj_N=10_D=0.2_Error=100_MotionBlur_No.105.dat]

001 -0.526 -0.012
002 -1.015 1.173
003 -0.075 0.880
004 -1.097 -1.403
005 -0.471 0.267
006 0.432 -0.018
007 -0.567 -0.245
008 1.176 -0.832
009 0.421 0.778
010 0.553 1.385
011 0.329 1.260
