# Supplementary material for: Maximum likelihood-based estimation of diffusion coefficient is quick and reliable method for analyzing estradiol actions on surface receptor movements
Source: Front Neuroinform. 2023 Mar 8;17:1005936. doi: 10.3389/fninf.2023.1005936 (PMC10031098; doi:10.3389/fninf.2023.1005936)
Supplement: Supplementary file 7 [file Data_Sheet_7.ZIP › D0.2_s100/0010/Traj_N=10_D=0.2_Error=100_MotionBlur_No.106.dat]

001 -0.129 -0.235
002 -1.319 -2.467
003 -2.419 -1.758
004 -3.494 -2.834
005 -1.328 -1.591
006 -1.153 -3.695
007 -3.233 -3.596
008 -2.000 -3.985
009 -2.978 -4.262
010 -3.479 -2.472
011 -3.723 -2.474
