# Supplementary material for: Maximum likelihood-based estimation of diffusion coefficient is quick and reliable method for analyzing estradiol actions on surface receptor movements
Source: Front Neuroinform. 2023 Mar 8;17:1005936. doi: 10.3389/fninf.2023.1005936 (PMC10031098; doi:10.3389/fninf.2023.1005936)
Supplement: Supplementary file 7 [file Data_Sheet_7.ZIP › D0.2_s100/0010/Traj_N=10_D=0.2_Error=100_MotionBlur_No.107.dat]

001 0.112 -0.390
002 -0.662 0.528
003 -1.431 -1.447
004 -1.750 -1.073
005 -2.295 -1.320
006 -1.057 1.507
007 -3.926 -1.129
008 -2.606 -1.131
009 -1.935 -1.623
010 -1.759 -1.074
011 -2.527 -1.665
