# Supplementary material for: Maximum likelihood-based estimation of diffusion coefficient is quick and reliable method for analyzing estradiol actions on surface receptor movements
Source: Front Neuroinform. 2023 Mar 8;17:1005936. doi: 10.3389/fninf.2023.1005936 (PMC10031098; doi:10.3389/fninf.2023.1005936)
Supplement: Supplementary file 7 [file Data_Sheet_7.ZIP › D0.2_s100/0010/Traj_N=10_D=0.2_Error=100_MotionBlur_No.108.dat]

001 -0.482 0.334
002 -1.384 1.481
003 -0.369 3.248
004 -0.701 2.529
005 -0.214 2.833
006 -0.074 4.365
007 -0.688 6.477
008 -1.847 4.811
009 -0.622 5.466
010 -0.805 5.699
011 -1.907 7.006
