# Supplementary material for: Maximum likelihood-based estimation of diffusion coefficient is quick and reliable method for analyzing estradiol actions on surface receptor movements
Source: Front Neuroinform. 2023 Mar 8;17:1005936. doi: 10.3389/fninf.2023.1005936 (PMC10031098; doi:10.3389/fninf.2023.1005936)
Supplement: Supplementary file 7 [file Data_Sheet_7.ZIP › D0.2_s100/0010/Traj_N=10_D=0.2_Error=100_MotionBlur_No.109.dat]

001 -0.632 -0.525
002 -0.346 0.413
003 0.074 0.461
004 -0.245 0.542
005 -1.516 -0.135
006 -1.932 -0.443
007 -2.554 -0.916
008 -0.788 -0.172
009 -0.591 0.018
010 -2.786 -0.759
011 -2.004 -1.765
