# Supplementary material for: Maximum likelihood-based estimation of diffusion coefficient is quick and reliable method for analyzing estradiol actions on surface receptor movements
Source: Front Neuroinform. 2023 Mar 8;17:1005936. doi: 10.3389/fninf.2023.1005936 (PMC10031098; doi:10.3389/fninf.2023.1005936)
Supplement: Supplementary file 7 [file Data_Sheet_7.ZIP › D0.2_s100/0010/Traj_N=10_D=0.2_Error=100_MotionBlur_No.110.dat]

001 0.053 0.175
002 0.467 0.365
003 0.783 -0.720
004 1.790 -0.468
005 2.755 -2.998
006 1.851 -2.776
007 1.572 -2.484
008 0.874 -2.270
009 1.267 -1.980
010 -0.777 -2.546
011 -1.395 -3.195
