# Supplementary material for: Maximum likelihood-based estimation of diffusion coefficient is quick and reliable method for analyzing estradiol actions on surface receptor movements
Source: Front Neuroinform. 2023 Mar 8;17:1005936. doi: 10.3389/fninf.2023.1005936 (PMC10031098; doi:10.3389/fninf.2023.1005936)
Supplement: Supplementary file 7 [file Data_Sheet_7.ZIP › D0.2_s100/0010/Traj_N=10_D=0.2_Error=100_MotionBlur_No.111.dat]

001 0.031 0.394
002 1.636 0.426
003 0.477 -0.879
004 0.515 -0.345
005 -0.409 -0.350
006 -0.283 -0.029
007 0.612 0.786
008 -1.114 0.925
009 -1.933 2.111
010 -0.127 2.948
011 0.225 3.646
