# Supplementary material for: Maximum likelihood-based estimation of diffusion coefficient is quick and reliable method for analyzing estradiol actions on surface receptor movements
Source: Front Neuroinform. 2023 Mar 8;17:1005936. doi: 10.3389/fninf.2023.1005936 (PMC10031098; doi:10.3389/fninf.2023.1005936)
Supplement: Supplementary file 7 [file Data_Sheet_7.ZIP › D0.2_s100/0010/Traj_N=10_D=0.2_Error=100_MotionBlur_No.112.dat]

001 0.478 0.396
002 0.967 -0.160
003 0.038 1.088
004 -0.403 0.220
005 -1.186 0.711
006 1.427 0.298
007 2.718 -0.034
008 2.054 1.470
009 1.409 0.693
010 2.210 0.217
011 1.806 0.658
