# Supplementary material for: Maximum likelihood-based estimation of diffusion coefficient is quick and reliable method for analyzing estradiol actions on surface receptor movements
Source: Front Neuroinform. 2023 Mar 8;17:1005936. doi: 10.3389/fninf.2023.1005936 (PMC10031098; doi:10.3389/fninf.2023.1005936)
Supplement: Supplementary file 7 [file Data_Sheet_7.ZIP › D0.2_s100/0010/Traj_N=10_D=0.2_Error=100_MotionBlur_No.113.dat]

001 0.306 -0.229
002 -0.050 0.464
003 0.098 3.234
004 -0.665 1.798
005 -0.488 2.379
006 -0.959 1.526
007 -3.125 0.008
008 -2.159 1.159
009 -3.314 1.978
010 -2.047 -0.015
011 -1.916 -1.238
