# Supplementary material for: Maximum likelihood-based estimation of diffusion coefficient is quick and reliable method for analyzing estradiol actions on surface receptor movements
Source: Front Neuroinform. 2023 Mar 8;17:1005936. doi: 10.3389/fninf.2023.1005936 (PMC10031098; doi:10.3389/fninf.2023.1005936)
Supplement: Supplementary file 7 [file Data_Sheet_7.ZIP › D0.2_s100/0010/Traj_N=10_D=0.2_Error=100_MotionBlur_No.114.dat]

001 -0.719 0.446
002 -1.472 0.832
003 -2.774 0.607
004 -1.588 -0.014
005 1.763 0.749
006 1.282 1.465
007 0.764 1.523
008 0.262 0.497
009 -0.261 1.718
010 -0.051 1.177
011 -0.440 2.412
