# Supplementary material for: Maximum likelihood-based estimation of diffusion coefficient is quick and reliable method for analyzing estradiol actions on surface receptor movements
Source: Front Neuroinform. 2023 Mar 8;17:1005936. doi: 10.3389/fninf.2023.1005936 (PMC10031098; doi:10.3389/fninf.2023.1005936)
Supplement: Supplementary file 7 [file Data_Sheet_7.ZIP › D0.2_s100/0010/Traj_N=10_D=0.2_Error=100_MotionBlur_No.115.dat]

001 0.055 -0.343
002 1.410 -0.080
003 0.869 -0.702
004 2.085 -0.466
005 3.601 0.774
006 4.544 -0.685
007 3.940 -0.419
008 3.381 -1.341
009 2.697 0.678
010 4.678 -2.258
011 4.492 -1.660
