# Supplementary material for: Maximum likelihood-based estimation of diffusion coefficient is quick and reliable method for analyzing estradiol actions on surface receptor movements
Source: Front Neuroinform. 2023 Mar 8;17:1005936. doi: 10.3389/fninf.2023.1005936 (PMC10031098; doi:10.3389/fninf.2023.1005936)
Supplement: Supplementary file 7 [file Data_Sheet_7.ZIP › D0.2_s100/0010/Traj_N=10_D=0.2_Error=100_MotionBlur_No.116.dat]

001 -0.466 0.138
002 -1.230 0.848
003 -1.814 0.784
004 -1.713 0.440
005 -2.253 0.684
006 -1.960 -1.321
007 -1.980 -2.188
008 -2.327 0.216
009 -3.880 0.727
010 -3.125 -0.732
011 -3.191 1.311
