# Supplementary material for: Maximum likelihood-based estimation of diffusion coefficient is quick and reliable method for analyzing estradiol actions on surface receptor movements
Source: Front Neuroinform. 2023 Mar 8;17:1005936. doi: 10.3389/fninf.2023.1005936 (PMC10031098; doi:10.3389/fninf.2023.1005936)
Supplement: Supplementary file 7 [file Data_Sheet_7.ZIP › D0.2_s100/0010/Traj_N=10_D=0.2_Error=100_MotionBlur_No.117.dat]

001 -0.115 -0.042
002 -1.494 0.163
003 -0.470 1.312
004 0.356 0.933
005 1.904 1.230
006 1.744 -0.658
007 2.002 0.902
008 1.489 0.429
009 2.142 -0.599
010 3.848 0.470
011 4.257 1.325
