# Supplementary material for: Maximum likelihood-based estimation of diffusion coefficient is quick and reliable method for analyzing estradiol actions on surface receptor movements
Source: Front Neuroinform. 2023 Mar 8;17:1005936. doi: 10.3389/fninf.2023.1005936 (PMC10031098; doi:10.3389/fninf.2023.1005936)
Supplement: Supplementary file 7 [file Data_Sheet_7.ZIP › D0.2_s100/0010/Traj_N=10_D=0.2_Error=100_MotionBlur_No.118.dat]

001 0.458 0.031
002 0.465 -0.109
003 -1.483 -2.079
004 -2.249 -2.454
005 -1.174 -0.234
006 -1.431 -0.229
007 -0.674 -1.926
008 -0.203 -0.895
009 0.672 -0.394
010 0.966 0.499
011 -0.920 2.024
