# Supplementary material for: Maximum likelihood-based estimation of diffusion coefficient is quick and reliable method for analyzing estradiol actions on surface receptor movements
Source: Front Neuroinform. 2023 Mar 8;17:1005936. doi: 10.3389/fninf.2023.1005936 (PMC10031098; doi:10.3389/fninf.2023.1005936)
Supplement: Supplementary file 7 [file Data_Sheet_7.ZIP › D0.2_s100/0010/Traj_N=10_D=0.2_Error=100_MotionBlur_No.119.dat]

001 -0.017 -0.236
002 -0.856 -0.090
003 0.670 -0.648
004 -0.466 0.525
005 -0.086 -1.127
006 -0.123 -0.344
007 1.189 0.990
008 0.847 1.195
009 1.162 0.784
010 1.007 -0.386
011 0.950 -0.517
