# Supplementary material for: Maximum likelihood-based estimation of diffusion coefficient is quick and reliable method for analyzing estradiol actions on surface receptor movements
Source: Front Neuroinform. 2023 Mar 8;17:1005936. doi: 10.3389/fninf.2023.1005936 (PMC10031098; doi:10.3389/fninf.2023.1005936)
Supplement: Supplementary file 7 [file Data_Sheet_7.ZIP › D0.2_s100/0010/Traj_N=10_D=0.2_Error=100_MotionBlur_No.120.dat]

001 -0.431 0.374
002 -0.160 -0.208
003 -0.614 0.387
004 -0.267 -2.215
005 -0.437 -1.810
006 -0.879 -2.724
007 -1.703 -3.566
008 -1.495 -4.673
009 -2.302 -4.357
010 -2.069 -5.283
011 -1.586 -4.341
