# Supplementary material for: Maximum likelihood-based estimation of diffusion coefficient is quick and reliable method for analyzing estradiol actions on surface receptor movements
Source: Front Neuroinform. 2023 Mar 8;17:1005936. doi: 10.3389/fninf.2023.1005936 (PMC10031098; doi:10.3389/fninf.2023.1005936)
Supplement: Supplementary file 7 [file Data_Sheet_7.ZIP › D0.2_s100/0010/Traj_N=10_D=0.2_Error=100_MotionBlur_No.121.dat]

001 0.747 -0.656
002 2.663 0.268
003 2.121 -0.390
004 2.831 -1.575
005 2.939 0.849
006 4.759 2.802
007 4.088 0.548
008 2.940 2.826
009 1.473 2.274
010 4.779 1.764
011 5.315 1.710
