# Supplementary material for: Maximum likelihood-based estimation of diffusion coefficient is quick and reliable method for analyzing estradiol actions on surface receptor movements
Source: Front Neuroinform. 2023 Mar 8;17:1005936. doi: 10.3389/fninf.2023.1005936 (PMC10031098; doi:10.3389/fninf.2023.1005936)
Supplement: Supplementary file 7 [file Data_Sheet_7.ZIP › D0.2_s100/0010/Traj_N=10_D=0.2_Error=100_MotionBlur_No.122.dat]

001 0.257 0.225
002 -0.001 -1.995
003 1.318 1.611
004 1.920 1.766
005 2.462 0.679
006 1.091 1.202
007 1.874 2.170
008 0.001 0.266
009 2.705 0.520
010 1.220 1.306
011 0.976 0.574
