# Supplementary material for: Maximum likelihood-based estimation of diffusion coefficient is quick and reliable method for analyzing estradiol actions on surface receptor movements
Source: Front Neuroinform. 2023 Mar 8;17:1005936. doi: 10.3389/fninf.2023.1005936 (PMC10031098; doi:10.3389/fninf.2023.1005936)
Supplement: Supplementary file 7 [file Data_Sheet_7.ZIP › D0.2_s100/0010/Traj_N=10_D=0.2_Error=100_MotionBlur_No.123.dat]

001 0.585 0.527
002 1.685 1.053
003 1.821 -0.790
004 1.296 0.188
005 2.195 1.222
006 0.005 0.009
007 0.526 1.563
008 1.683 2.082
009 1.787 1.155
010 2.743 1.422
011 2.464 2.225
