# Supplementary material for: Maximum likelihood-based estimation of diffusion coefficient is quick and reliable method for analyzing estradiol actions on surface receptor movements
Source: Front Neuroinform. 2023 Mar 8;17:1005936. doi: 10.3389/fninf.2023.1005936 (PMC10031098; doi:10.3389/fninf.2023.1005936)
Supplement: Supplementary file 7 [file Data_Sheet_7.ZIP › D0.2_s100/0010/Traj_N=10_D=0.2_Error=100_MotionBlur_No.124.dat]

001 0.440 0.413
002 0.467 1.534
003 -0.649 1.030
004 -0.152 -0.282
005 -0.587 -1.207
006 0.037 -0.638
007 1.232 -2.444
008 -0.391 -0.290
009 -0.291 0.133
010 1.334 2.152
011 -0.290 1.227
