# Supplementary material for: Maximum likelihood-based estimation of diffusion coefficient is quick and reliable method for analyzing estradiol actions on surface receptor movements
Source: Front Neuroinform. 2023 Mar 8;17:1005936. doi: 10.3389/fninf.2023.1005936 (PMC10031098; doi:10.3389/fninf.2023.1005936)
Supplement: Supplementary file 7 [file Data_Sheet_7.ZIP › D0.2_s100/0010/Traj_N=10_D=0.2_Error=100_MotionBlur_No.125.dat]

001 -0.892 -0.529
002 -2.164 -0.130
003 -0.923 -0.938
004 -1.087 -0.205
005 -0.696 -1.138
006 -2.529 -1.786
007 -1.530 -1.493
008 -2.010 -2.173
009 -0.568 -2.889
010 0.652 -2.375
011 0.756 -2.038
