# Supplementary material for: Maximum likelihood-based estimation of diffusion coefficient is quick and reliable method for analyzing estradiol actions on surface receptor movements
Source: Front Neuroinform. 2023 Mar 8;17:1005936. doi: 10.3389/fninf.2023.1005936 (PMC10031098; doi:10.3389/fninf.2023.1005936)
Supplement: Supplementary file 7 [file Data_Sheet_7.ZIP › D0.2_s100/0010/Traj_N=10_D=0.2_Error=100_MotionBlur_No.126.dat]

001 0.437 -0.059
002 -0.343 -0.239
003 -0.732 1.154
004 -1.446 -0.192
005 -2.301 -1.995
006 -1.625 -0.273
007 -2.515 0.241
008 -2.225 -0.321
009 -1.740 -3.054
010 -1.457 -2.408
011 -1.699 -3.110
