# Supplementary material for: Maximum likelihood-based estimation of diffusion coefficient is quick and reliable method for analyzing estradiol actions on surface receptor movements
Source: Front Neuroinform. 2023 Mar 8;17:1005936. doi: 10.3389/fninf.2023.1005936 (PMC10031098; doi:10.3389/fninf.2023.1005936)
Supplement: Supplementary file 7 [file Data_Sheet_7.ZIP › D0.2_s100/0010/Traj_N=10_D=0.2_Error=100_MotionBlur_No.127.dat]

001 0.117 -0.101
002 0.678 -0.518
003 0.256 -2.027
004 1.372 -2.073
005 -0.502 -3.616
006 0.517 -1.042
007 -0.398 -1.443
008 -0.284 -2.283
009 -0.847 -3.235
010 -0.573 -1.475
011 -2.659 -1.307
