# Supplementary material for: Maximum likelihood-based estimation of diffusion coefficient is quick and reliable method for analyzing estradiol actions on surface receptor movements
Source: Front Neuroinform. 2023 Mar 8;17:1005936. doi: 10.3389/fninf.2023.1005936 (PMC10031098; doi:10.3389/fninf.2023.1005936)
Supplement: Supplementary file 7 [file Data_Sheet_7.ZIP › D0.2_s100/0010/Traj_N=10_D=0.2_Error=100_MotionBlur_No.128.dat]

001 -0.135 0.323
002 0.457 0.379
003 1.817 1.389
004 2.076 2.300
005 1.184 3.227
006 2.826 1.828
007 1.256 2.315
008 1.171 2.638
009 2.406 2.042
010 3.368 0.116
011 2.922 2.638
