# Supplementary material for: Maximum likelihood-based estimation of diffusion coefficient is quick and reliable method for analyzing estradiol actions on surface receptor movements
Source: Front Neuroinform. 2023 Mar 8;17:1005936. doi: 10.3389/fninf.2023.1005936 (PMC10031098; doi:10.3389/fninf.2023.1005936)
Supplement: Supplementary file 7 [file Data_Sheet_7.ZIP › D0.2_s100/0010/Traj_N=10_D=0.2_Error=100_MotionBlur_No.129.dat]

001 -0.645 -0.036
002 0.131 -1.482
003 -1.028 0.486
004 -0.940 -0.428
005 -0.634 -2.198
006 0.688 -0.736
007 0.290 -2.825
008 -0.416 -2.616
009 0.770 -1.166
010 0.230 -1.173
011 -0.358 -1.198
