# Supplementary material for: Maximum likelihood-based estimation of diffusion coefficient is quick and reliable method for analyzing estradiol actions on surface receptor movements
Source: Front Neuroinform. 2023 Mar 8;17:1005936. doi: 10.3389/fninf.2023.1005936 (PMC10031098; doi:10.3389/fninf.2023.1005936)
Supplement: Supplementary file 7 [file Data_Sheet_7.ZIP › D0.2_s100/0010/Traj_N=10_D=0.2_Error=100_MotionBlur_No.130.dat]

001 -0.587 -0.323
002 -1.438 -0.107
003 -0.108 -1.755
004 1.532 -2.039
005 2.069 -2.093
006 0.064 -1.843
007 -0.058 -2.141
008 -1.844 -2.086
009 -2.405 -1.326
010 -2.109 -0.487
011 -2.322 0.888
