# Supplementary material for: Maximum likelihood-based estimation of diffusion coefficient is quick and reliable method for analyzing estradiol actions on surface receptor movements
Source: Front Neuroinform. 2023 Mar 8;17:1005936. doi: 10.3389/fninf.2023.1005936 (PMC10031098; doi:10.3389/fninf.2023.1005936)
Supplement: Supplementary file 7 [file Data_Sheet_7.ZIP › D0.2_s100/0010/Traj_N=10_D=0.2_Error=100_MotionBlur_No.131.dat]

001 -0.407 -0.214
002 -0.332 1.105
003 -0.166 1.280
004 -0.299 1.033
005 -0.229 0.265
006 -1.640 0.942
007 -1.680 0.947
008 -2.156 1.493
009 0.360 -0.189
010 0.468 1.454
011 0.343 1.310
