# Supplementary material for: Maximum likelihood-based estimation of diffusion coefficient is quick and reliable method for analyzing estradiol actions on surface receptor movements
Source: Front Neuroinform. 2023 Mar 8;17:1005936. doi: 10.3389/fninf.2023.1005936 (PMC10031098; doi:10.3389/fninf.2023.1005936)
Supplement: Supplementary file 7 [file Data_Sheet_7.ZIP › D0.2_s100/0010/Traj_N=10_D=0.2_Error=100_MotionBlur_No.132.dat]

001 0.005 0.362
002 -1.478 1.255
003 -0.490 2.693
004 -0.095 3.451
005 -1.006 2.298
006 -1.195 1.702
007 -1.027 3.038
008 0.166 1.818
009 -0.351 0.307
010 -0.098 0.091
011 -1.766 0.384
