# Supplementary material for: Maximum likelihood-based estimation of diffusion coefficient is quick and reliable method for analyzing estradiol actions on surface receptor movements
Source: Front Neuroinform. 2023 Mar 8;17:1005936. doi: 10.3389/fninf.2023.1005936 (PMC10031098; doi:10.3389/fninf.2023.1005936)
Supplement: Supplementary file 7 [file Data_Sheet_7.ZIP › D0.2_s100/0010/Traj_N=10_D=0.2_Error=100_MotionBlur_No.133.dat]

001 0.152 -0.083
002 -0.534 -0.780
003 -0.562 -1.181
004 -0.334 -0.901
005 -0.976 -2.478
006 0.035 -2.163
007 -1.271 -0.213
008 -1.302 -1.005
009 -2.885 0.660
010 -1.143 0.731
011 -1.027 0.131
