# Supplementary material for: Maximum likelihood-based estimation of diffusion coefficient is quick and reliable method for analyzing estradiol actions on surface receptor movements
Source: Front Neuroinform. 2023 Mar 8;17:1005936. doi: 10.3389/fninf.2023.1005936 (PMC10031098; doi:10.3389/fninf.2023.1005936)
Supplement: Supplementary file 7 [file Data_Sheet_7.ZIP › D0.2_s100/0010/Traj_N=10_D=0.2_Error=100_MotionBlur_No.134.dat]

001 -0.247 -0.473
002 -1.110 0.222
003 -1.499 0.494
004 -1.480 -0.473
005 -3.603 -2.137
006 -3.660 -0.217
007 -5.241 1.395
008 -6.179 2.090
009 -4.056 0.744
010 -3.903 1.767
011 -4.724 1.763
