# Supplementary material for: Maximum likelihood-based estimation of diffusion coefficient is quick and reliable method for analyzing estradiol actions on surface receptor movements
Source: Front Neuroinform. 2023 Mar 8;17:1005936. doi: 10.3389/fninf.2023.1005936 (PMC10031098; doi:10.3389/fninf.2023.1005936)
Supplement: Supplementary file 7 [file Data_Sheet_7.ZIP › D0.2_s100/0010/Traj_N=10_D=0.2_Error=100_MotionBlur_No.135.dat]

001 0.673 0.757
002 0.560 1.266
003 0.943 1.026
004 0.530 1.377
005 -0.484 1.563
006 -0.842 1.309
007 -0.097 1.376
008 -0.989 -0.267
009 -0.845 1.172
010 -0.929 1.420
011 -1.429 0.903
