# Supplementary material for: Maximum likelihood-based estimation of diffusion coefficient is quick and reliable method for analyzing estradiol actions on surface receptor movements
Source: Front Neuroinform. 2023 Mar 8;17:1005936. doi: 10.3389/fninf.2023.1005936 (PMC10031098; doi:10.3389/fninf.2023.1005936)
Supplement: Supplementary file 7 [file Data_Sheet_7.ZIP › D0.2_s100/0010/Traj_N=10_D=0.2_Error=100_MotionBlur_No.136.dat]

001 -0.590 -0.103
002 -0.893 -0.208
003 0.474 -0.548
004 -1.758 -0.527
005 -1.754 -1.171
006 -1.948 -0.631
007 -1.841 -1.437
008 -0.545 -0.051
009 -2.831 -0.851
010 -2.236 0.471
011 -2.165 0.464
