# Supplementary material for: Maximum likelihood-based estimation of diffusion coefficient is quick and reliable method for analyzing estradiol actions on surface receptor movements
Source: Front Neuroinform. 2023 Mar 8;17:1005936. doi: 10.3389/fninf.2023.1005936 (PMC10031098; doi:10.3389/fninf.2023.1005936)
Supplement: Supplementary file 7 [file Data_Sheet_7.ZIP › D0.2_s100/0010/Traj_N=10_D=0.2_Error=100_MotionBlur_No.137.dat]

001 0.951 0.235
002 1.237 -0.688
003 2.192 -1.343
004 1.313 -1.401
005 2.965 -1.038
006 2.259 -0.610
007 3.357 -0.933
008 1.935 -0.991
009 3.467 -1.831
010 2.387 -0.634
011 2.753 -0.710
