# Supplementary material for: Maximum likelihood-based estimation of diffusion coefficient is quick and reliable method for analyzing estradiol actions on surface receptor movements
Source: Front Neuroinform. 2023 Mar 8;17:1005936. doi: 10.3389/fninf.2023.1005936 (PMC10031098; doi:10.3389/fninf.2023.1005936)
Supplement: Supplementary file 7 [file Data_Sheet_7.ZIP › D0.2_s100/0010/Traj_N=10_D=0.2_Error=100_MotionBlur_No.138.dat]

001 0.001 0.048
002 0.343 1.842
003 -0.469 0.169
004 -1.206 -0.398
005 -0.359 -0.798
006 -2.233 -0.533
007 -0.662 0.284
008 -2.874 0.797
009 -2.895 1.888
010 -2.314 1.263
011 -2.171 2.177
