# Supplementary material for: Maximum likelihood-based estimation of diffusion coefficient is quick and reliable method for analyzing estradiol actions on surface receptor movements
Source: Front Neuroinform. 2023 Mar 8;17:1005936. doi: 10.3389/fninf.2023.1005936 (PMC10031098; doi:10.3389/fninf.2023.1005936)
Supplement: Supplementary file 7 [file Data_Sheet_7.ZIP › D0.2_s100/0010/Traj_N=10_D=0.2_Error=100_MotionBlur_No.139.dat]

001 -0.848 -0.169
002 -1.881 0.627
003 -0.750 0.879
004 -1.641 1.078
005 -2.272 0.439
006 -2.015 1.930
007 -2.519 0.368
008 -2.192 0.811
009 -1.737 -0.135
010 -0.542 1.745
011 -0.339 0.389
