# Supplementary material for: Maximum likelihood-based estimation of diffusion coefficient is quick and reliable method for analyzing estradiol actions on surface receptor movements
Source: Front Neuroinform. 2023 Mar 8;17:1005936. doi: 10.3389/fninf.2023.1005936 (PMC10031098; doi:10.3389/fninf.2023.1005936)
Supplement: Supplementary file 7 [file Data_Sheet_7.ZIP › D0.2_s100/0010/Traj_N=10_D=0.2_Error=100_MotionBlur_No.140.dat]

001 -0.506 0.943
002 -0.776 2.483
003 -1.423 1.057
004 -0.514 0.630
005 -0.352 0.390
006 0.629 0.777
007 -0.153 0.334
008 -0.008 2.047
009 0.041 2.465
010 -0.350 2.416
011 -0.314 1.822
