# Supplementary material for: Maximum likelihood-based estimation of diffusion coefficient is quick and reliable method for analyzing estradiol actions on surface receptor movements
Source: Front Neuroinform. 2023 Mar 8;17:1005936. doi: 10.3389/fninf.2023.1005936 (PMC10031098; doi:10.3389/fninf.2023.1005936)
Supplement: Supplementary file 7 [file Data_Sheet_7.ZIP › D0.2_s100/0010/Traj_N=10_D=0.2_Error=100_MotionBlur_No.141.dat]

001 0.302 -0.046
002 1.662 -0.904
003 -0.229 -1.574
004 0.201 -1.559
005 -0.109 -1.927
006 0.054 -2.126
007 1.536 -0.978
008 -1.457 -1.490
009 -0.449 0.553
010 -2.011 0.358
011 -2.133 0.513
