# Supplementary material for: Maximum likelihood-based estimation of diffusion coefficient is quick and reliable method for analyzing estradiol actions on surface receptor movements
Source: Front Neuroinform. 2023 Mar 8;17:1005936. doi: 10.3389/fninf.2023.1005936 (PMC10031098; doi:10.3389/fninf.2023.1005936)
Supplement: Supplementary file 7 [file Data_Sheet_7.ZIP › D0.2_s100/0010/Traj_N=10_D=0.2_Error=100_MotionBlur_No.142.dat]

001 -0.777 -0.101
002 -0.943 0.259
003 0.706 -2.072
004 -0.348 -0.510
005 0.635 -1.388
006 0.853 -2.546
007 -1.083 -2.449
008 -1.104 -1.544
009 0.061 -1.717
010 -2.438 -1.276
011 -2.866 -0.142
