# Supplementary material for: Maximum likelihood-based estimation of diffusion coefficient is quick and reliable method for analyzing estradiol actions on surface receptor movements
Source: Front Neuroinform. 2023 Mar 8;17:1005936. doi: 10.3389/fninf.2023.1005936 (PMC10031098; doi:10.3389/fninf.2023.1005936)
Supplement: Supplementary file 7 [file Data_Sheet_7.ZIP › D0.2_s100/0010/Traj_N=10_D=0.2_Error=100_MotionBlur_No.143.dat]

001 -0.436 0.967
002 0.478 1.317
003 -0.807 0.750
004 -0.252 1.232
005 0.671 0.793
006 0.597 -0.466
007 1.211 0.257
008 -0.383 -0.288
009 0.515 1.205
010 0.019 2.675
011 0.154 3.023
