# Supplementary material for: Maximum likelihood-based estimation of diffusion coefficient is quick and reliable method for analyzing estradiol actions on surface receptor movements
Source: Front Neuroinform. 2023 Mar 8;17:1005936. doi: 10.3389/fninf.2023.1005936 (PMC10031098; doi:10.3389/fninf.2023.1005936)
Supplement: Supplementary file 7 [file Data_Sheet_7.ZIP › D0.2_s100/0010/Traj_N=10_D=0.2_Error=100_MotionBlur_No.144.dat]

001 0.426 -0.241
002 0.497 -1.127
003 1.635 -0.182
004 0.014 -2.111
005 1.723 -1.783
006 -0.898 -0.306
007 0.234 -0.540
008 -0.494 -0.548
009 -1.928 -0.652
010 -1.448 -3.619
011 -2.719 -3.049
