# Supplementary material for: Maximum likelihood-based estimation of diffusion coefficient is quick and reliable method for analyzing estradiol actions on surface receptor movements
Source: Front Neuroinform. 2023 Mar 8;17:1005936. doi: 10.3389/fninf.2023.1005936 (PMC10031098; doi:10.3389/fninf.2023.1005936)
Supplement: Supplementary file 7 [file Data_Sheet_7.ZIP › D0.2_s100/0010/Traj_N=10_D=0.2_Error=100_MotionBlur_No.145.dat]

001 -0.336 0.559
002 -0.894 2.213
003 -0.641 1.751
004 -0.475 1.947
005 -1.411 1.960
006 -1.148 1.592
007 -1.368 0.693
008 -0.484 1.495
009 -1.944 0.596
010 -0.499 1.446
011 -0.126 1.675
