# Supplementary material for: Maximum likelihood-based estimation of diffusion coefficient is quick and reliable method for analyzing estradiol actions on surface receptor movements
Source: Front Neuroinform. 2023 Mar 8;17:1005936. doi: 10.3389/fninf.2023.1005936 (PMC10031098; doi:10.3389/fninf.2023.1005936)
Supplement: Supplementary file 7 [file Data_Sheet_7.ZIP › D0.2_s100/0010/Traj_N=10_D=0.2_Error=100_MotionBlur_No.146.dat]

001 0.529 1.220
002 -0.282 0.221
003 1.115 0.419
004 -0.142 1.113
005 1.034 0.569
006 1.144 0.740
007 0.507 0.831
008 1.785 -1.286
009 1.606 -1.909
010 1.313 -1.367
011 2.354 -1.772
