# Supplementary material for: Maximum likelihood-based estimation of diffusion coefficient is quick and reliable method for analyzing estradiol actions on surface receptor movements
Source: Front Neuroinform. 2023 Mar 8;17:1005936. doi: 10.3389/fninf.2023.1005936 (PMC10031098; doi:10.3389/fninf.2023.1005936)
Supplement: Supplementary file 7 [file Data_Sheet_7.ZIP › D0.2_s100/0010/Traj_N=10_D=0.2_Error=100_MotionBlur_No.147.dat]

001 0.135 0.750
002 0.133 0.765
003 1.699 0.069
004 1.603 0.809
005 2.903 1.978
006 2.985 1.929
007 4.166 2.335
008 3.242 1.472
009 4.648 0.343
010 5.248 2.458
011 4.637 4.042
