# Supplementary material for: Maximum likelihood-based estimation of diffusion coefficient is quick and reliable method for analyzing estradiol actions on surface receptor movements
Source: Front Neuroinform. 2023 Mar 8;17:1005936. doi: 10.3389/fninf.2023.1005936 (PMC10031098; doi:10.3389/fninf.2023.1005936)
Supplement: Supplementary file 7 [file Data_Sheet_7.ZIP › D0.2_s100/0010/Traj_N=10_D=0.2_Error=100_MotionBlur_No.148.dat]

001 -0.780 0.043
002 -1.132 -1.730
003 -0.210 -0.506
004 -0.474 -1.294
005 0.945 -1.097
006 0.989 -0.643
007 -0.219 -0.927
008 -0.863 -0.404
009 -0.227 -0.250
010 0.254 -1.796
011 0.193 0.687
