# Supplementary material for: Maximum likelihood-based estimation of diffusion coefficient is quick and reliable method for analyzing estradiol actions on surface receptor movements
Source: Front Neuroinform. 2023 Mar 8;17:1005936. doi: 10.3389/fninf.2023.1005936 (PMC10031098; doi:10.3389/fninf.2023.1005936)
Supplement: Supplementary file 7 [file Data_Sheet_7.ZIP › D0.2_s100/0010/Traj_N=10_D=0.2_Error=100_MotionBlur_No.149.dat]

001 0.386 0.641
002 0.995 1.017
003 0.797 0.488
004 0.732 -0.027
005 1.546 -0.491
006 -0.134 0.711
007 -0.618 -0.730
008 0.370 1.291
009 0.114 0.402
010 0.342 -1.364
011 -1.453 -1.117
