# Supplementary material for: Maximum likelihood-based estimation of diffusion coefficient is quick and reliable method for analyzing estradiol actions on surface receptor movements
Source: Front Neuroinform. 2023 Mar 8;17:1005936. doi: 10.3389/fninf.2023.1005936 (PMC10031098; doi:10.3389/fninf.2023.1005936)
Supplement: Supplementary file 7 [file Data_Sheet_7.ZIP › D0.2_s100/0010/Traj_N=10_D=0.2_Error=100_MotionBlur_No.150.dat]

001 0.082 -0.013
002 0.425 -0.091
003 -0.995 0.191
004 1.248 -0.417
005 0.434 0.617
006 1.743 2.130
007 2.739 2.224
008 3.555 2.594
009 3.991 2.553
010 5.224 0.975
011 6.599 3.393
