# Supplementary material for: Maximum likelihood-based estimation of diffusion coefficient is quick and reliable method for analyzing estradiol actions on surface receptor movements
Source: Front Neuroinform. 2023 Mar 8;17:1005936. doi: 10.3389/fninf.2023.1005936 (PMC10031098; doi:10.3389/fninf.2023.1005936)
Supplement: Supplementary file 7 [file Data_Sheet_7.ZIP › D0.2_s100/0010/Traj_N=10_D=0.2_Error=100_MotionBlur_No.151.dat]

001 0.011 -0.022
002 1.097 0.248
003 0.965 -0.672
004 -0.412 -2.025
005 1.394 -0.234
006 2.285 -1.087
007 2.601 -0.270
008 2.371 -1.490
009 1.315 -2.967
010 0.903 -2.555
011 1.362 -1.833
