# Supplementary material for: Maximum likelihood-based estimation of diffusion coefficient is quick and reliable method for analyzing estradiol actions on surface receptor movements
Source: Front Neuroinform. 2023 Mar 8;17:1005936. doi: 10.3389/fninf.2023.1005936 (PMC10031098; doi:10.3389/fninf.2023.1005936)
Supplement: Supplementary file 7 [file Data_Sheet_7.ZIP › D0.2_s100/0010/Traj_N=10_D=0.2_Error=100_MotionBlur_No.152.dat]

001 -0.237 0.559
002 -0.107 1.620
003 0.490 1.780
004 -0.611 0.530
005 -1.747 0.108
006 -2.024 0.314
007 -2.297 -0.680
008 -2.392 -0.016
009 -1.410 1.048
010 -1.434 0.652
011 -2.243 0.276
