# Supplementary material for: Maximum likelihood-based estimation of diffusion coefficient is quick and reliable method for analyzing estradiol actions on surface receptor movements
Source: Front Neuroinform. 2023 Mar 8;17:1005936. doi: 10.3389/fninf.2023.1005936 (PMC10031098; doi:10.3389/fninf.2023.1005936)
Supplement: Supplementary file 7 [file Data_Sheet_7.ZIP › D0.2_s100/0010/Traj_N=10_D=0.2_Error=100_MotionBlur_No.153.dat]

001 0.729 0.250
002 3.117 0.881
003 3.777 1.271
004 2.447 -0.093
005 2.586 -1.241
006 3.277 -1.018
007 4.166 1.073
008 2.861 1.510
009 2.938 -0.032
010 4.094 -0.163
011 2.580 0.133
