# Supplementary material for: Maximum likelihood-based estimation of diffusion coefficient is quick and reliable method for analyzing estradiol actions on surface receptor movements
Source: Front Neuroinform. 2023 Mar 8;17:1005936. doi: 10.3389/fninf.2023.1005936 (PMC10031098; doi:10.3389/fninf.2023.1005936)
Supplement: Supplementary file 7 [file Data_Sheet_7.ZIP › D0.2_s100/0010/Traj_N=10_D=0.2_Error=100_MotionBlur_No.154.dat]

001 0.475 -0.034
002 1.299 0.004
003 -0.248 0.299
004 0.866 1.277
005 -0.157 1.102
006 0.442 -0.022
007 1.286 0.920
008 1.622 -0.366
009 0.089 0.158
010 0.215 -2.091
011 1.770 -2.567
