# Supplementary material for: Maximum likelihood-based estimation of diffusion coefficient is quick and reliable method for analyzing estradiol actions on surface receptor movements
Source: Front Neuroinform. 2023 Mar 8;17:1005936. doi: 10.3389/fninf.2023.1005936 (PMC10031098; doi:10.3389/fninf.2023.1005936)
Supplement: Supplementary file 7 [file Data_Sheet_7.ZIP › D0.2_s100/0010/Traj_N=10_D=0.2_Error=100_MotionBlur_No.155.dat]

001 0.067 -0.547
002 -1.152 -0.848
003 1.088 -2.701
004 2.270 -4.829
005 1.730 -3.629
006 1.889 -4.859
007 1.834 -4.025
008 1.742 -4.183
009 -0.018 -4.122
010 -0.370 -6.203
011 0.381 -6.412
