# Supplementary material for: Maximum likelihood-based estimation of diffusion coefficient is quick and reliable method for analyzing estradiol actions on surface receptor movements
Source: Front Neuroinform. 2023 Mar 8;17:1005936. doi: 10.3389/fninf.2023.1005936 (PMC10031098; doi:10.3389/fninf.2023.1005936)
Supplement: Supplementary file 7 [file Data_Sheet_7.ZIP › D0.2_s100/0010/Traj_N=10_D=0.2_Error=100_MotionBlur_No.156.dat]

001 -0.537 -0.472
002 -1.787 -0.693
003 -1.255 -0.736
004 -0.742 -1.047
005 0.521 -1.733
006 0.649 -2.370
007 2.623 -1.314
008 2.341 -2.387
009 3.958 -3.154
010 3.583 -3.209
011 3.159 -3.306
