# Supplementary material for: Maximum likelihood-based estimation of diffusion coefficient is quick and reliable method for analyzing estradiol actions on surface receptor movements
Source: Front Neuroinform. 2023 Mar 8;17:1005936. doi: 10.3389/fninf.2023.1005936 (PMC10031098; doi:10.3389/fninf.2023.1005936)
Supplement: Supplementary file 7 [file Data_Sheet_7.ZIP › D0.2_s100/0010/Traj_N=10_D=0.2_Error=100_MotionBlur_No.157.dat]

001 0.266 -0.063
002 0.015 -1.017
003 -0.318 -0.605
004 -0.842 -1.602
005 -0.390 -2.443
006 0.330 -2.052
007 0.531 -1.155
008 2.430 -1.716
009 1.357 -1.920
010 0.842 -1.167
011 0.036 -0.068
