# Supplementary material for: Maximum likelihood-based estimation of diffusion coefficient is quick and reliable method for analyzing estradiol actions on surface receptor movements
Source: Front Neuroinform. 2023 Mar 8;17:1005936. doi: 10.3389/fninf.2023.1005936 (PMC10031098; doi:10.3389/fninf.2023.1005936)
Supplement: Supplementary file 7 [file Data_Sheet_7.ZIP › D0.2_s100/0010/Traj_N=10_D=0.2_Error=100_MotionBlur_No.158.dat]

001 -0.069 -0.166
002 -0.569 2.232
003 -2.349 -0.638
004 -1.191 2.411
005 -1.003 1.761
006 -0.406 0.521
007 -1.462 1.253
008 -2.147 0.250
009 -1.126 0.651
010 -1.932 0.003
011 -1.504 -0.120
