# Supplementary material for: Maximum likelihood-based estimation of diffusion coefficient is quick and reliable method for analyzing estradiol actions on surface receptor movements
Source: Front Neuroinform. 2023 Mar 8;17:1005936. doi: 10.3389/fninf.2023.1005936 (PMC10031098; doi:10.3389/fninf.2023.1005936)
Supplement: Supplementary file 7 [file Data_Sheet_7.ZIP › D0.2_s100/0010/Traj_N=10_D=0.2_Error=100_MotionBlur_No.159.dat]

001 0.145 -0.066
002 -1.255 -0.443
003 -0.341 -0.145
004 -0.091 0.540
005 0.945 1.074
006 0.408 0.440
007 1.291 0.805
008 0.260 -0.598
009 1.995 -0.312
010 2.534 0.080
011 3.142 -0.037
