# Supplementary material for: Maximum likelihood-based estimation of diffusion coefficient is quick and reliable method for analyzing estradiol actions on surface receptor movements
Source: Front Neuroinform. 2023 Mar 8;17:1005936. doi: 10.3389/fninf.2023.1005936 (PMC10031098; doi:10.3389/fninf.2023.1005936)
Supplement: Supplementary file 7 [file Data_Sheet_7.ZIP › D0.2_s100/0010/Traj_N=10_D=0.2_Error=100_MotionBlur_No.160.dat]

001 0.512 0.016
002 0.469 0.672
003 1.265 -0.817
004 0.001 -1.402
005 -0.517 -1.942
006 -0.161 -1.563
007 -1.040 -0.556
008 -0.893 1.713
009 0.346 -0.637
010 0.080 -2.240
011 -0.431 -1.400
