# Supplementary material for: Maximum likelihood-based estimation of diffusion coefficient is quick and reliable method for analyzing estradiol actions on surface receptor movements
Source: Front Neuroinform. 2023 Mar 8;17:1005936. doi: 10.3389/fninf.2023.1005936 (PMC10031098; doi:10.3389/fninf.2023.1005936)
Supplement: Supplementary file 7 [file Data_Sheet_7.ZIP › D0.2_s100/0010/Traj_N=10_D=0.2_Error=100_MotionBlur_No.161.dat]

001 0.457 0.581
002 1.827 0.929
003 0.058 0.077
004 0.431 0.194
005 -0.673 0.904
006 -1.665 0.517
007 -1.591 0.849
008 -0.256 1.935
009 1.100 2.557
010 0.602 3.397
011 1.928 3.357
