# Supplementary material for: Maximum likelihood-based estimation of diffusion coefficient is quick and reliable method for analyzing estradiol actions on surface receptor movements
Source: Front Neuroinform. 2023 Mar 8;17:1005936. doi: 10.3389/fninf.2023.1005936 (PMC10031098; doi:10.3389/fninf.2023.1005936)
Supplement: Supplementary file 7 [file Data_Sheet_7.ZIP › D0.2_s100/0010/Traj_N=10_D=0.2_Error=100_MotionBlur_No.162.dat]

001 -1.288 -0.562
002 -1.372 -1.217
003 -3.171 0.172
004 -2.454 -0.713
005 -3.764 -1.494
006 -3.908 0.607
007 -3.986 -0.265
008 -4.789 -0.439
009 -3.890 -0.606
010 -4.620 0.460
011 -3.438 1.979
