# Supplementary material for: Maximum likelihood-based estimation of diffusion coefficient is quick and reliable method for analyzing estradiol actions on surface receptor movements
Source: Front Neuroinform. 2023 Mar 8;17:1005936. doi: 10.3389/fninf.2023.1005936 (PMC10031098; doi:10.3389/fninf.2023.1005936)
Supplement: Supplementary file 7 [file Data_Sheet_7.ZIP › D0.2_s100/0010/Traj_N=10_D=0.2_Error=100_MotionBlur_No.163.dat]

001 0.207 -0.843
002 -0.748 -2.027
003 0.544 -0.553
004 0.053 0.043
005 -2.103 -0.105
006 -0.930 0.081
007 -0.651 2.139
008 -2.685 1.960
009 -1.371 1.936
010 -1.962 0.930
011 -3.173 2.066
