# Supplementary material for: Maximum likelihood-based estimation of diffusion coefficient is quick and reliable method for analyzing estradiol actions on surface receptor movements
Source: Front Neuroinform. 2023 Mar 8;17:1005936. doi: 10.3389/fninf.2023.1005936 (PMC10031098; doi:10.3389/fninf.2023.1005936)
Supplement: Supplementary file 7 [file Data_Sheet_7.ZIP › D0.2_s100/0010/Traj_N=10_D=0.2_Error=100_MotionBlur_No.164.dat]

001 -0.164 -0.295
002 -0.509 -1.246
003 0.578 0.578
004 1.219 0.647
005 1.896 1.670
006 1.864 -0.103
007 2.234 0.589
008 0.463 -0.254
009 1.073 0.430
010 2.112 0.715
011 2.847 0.740
