# Supplementary material for: Maximum likelihood-based estimation of diffusion coefficient is quick and reliable method for analyzing estradiol actions on surface receptor movements
Source: Front Neuroinform. 2023 Mar 8;17:1005936. doi: 10.3389/fninf.2023.1005936 (PMC10031098; doi:10.3389/fninf.2023.1005936)
Supplement: Supplementary file 7 [file Data_Sheet_7.ZIP › D0.2_s100/0010/Traj_N=10_D=0.2_Error=100_MotionBlur_No.165.dat]

001 -0.796 0.651
002 -0.144 0.581
003 -1.020 0.569
004 -1.634 0.607
005 -0.909 -0.547
006 -1.025 0.098
007 -1.162 1.073
008 0.269 -0.210
009 -1.209 0.948
010 -2.690 0.190
011 -3.262 0.412
