# Supplementary material for: Maximum likelihood-based estimation of diffusion coefficient is quick and reliable method for analyzing estradiol actions on surface receptor movements
Source: Front Neuroinform. 2023 Mar 8;17:1005936. doi: 10.3389/fninf.2023.1005936 (PMC10031098; doi:10.3389/fninf.2023.1005936)
Supplement: Supplementary file 7 [file Data_Sheet_7.ZIP › D0.2_s100/0010/Traj_N=10_D=0.2_Error=100_MotionBlur_No.166.dat]

001 -0.556 -0.674
002 -0.997 1.479
003 -0.454 0.859
004 -1.125 1.008
005 -0.980 1.043
006 0.321 2.416
007 -0.297 1.761
008 1.188 1.449
009 1.545 1.614
010 1.161 3.065
011 0.483 0.035
