# Supplementary material for: Maximum likelihood-based estimation of diffusion coefficient is quick and reliable method for analyzing estradiol actions on surface receptor movements
Source: Front Neuroinform. 2023 Mar 8;17:1005936. doi: 10.3389/fninf.2023.1005936 (PMC10031098; doi:10.3389/fninf.2023.1005936)
Supplement: Supplementary file 7 [file Data_Sheet_7.ZIP › D0.2_s100/0010/Traj_N=10_D=0.2_Error=100_MotionBlur_No.167.dat]

001 0.225 -0.084
002 0.400 -1.522
003 1.118 -0.704
004 0.031 -1.688
005 0.049 -1.318
006 1.220 -0.469
007 2.172 0.422
008 3.953 0.163
009 3.258 0.172
010 3.441 0.289
011 3.779 0.633
