# Supplementary material for: Maximum likelihood-based estimation of diffusion coefficient is quick and reliable method for analyzing estradiol actions on surface receptor movements
Source: Front Neuroinform. 2023 Mar 8;17:1005936. doi: 10.3389/fninf.2023.1005936 (PMC10031098; doi:10.3389/fninf.2023.1005936)
Supplement: Supplementary file 7 [file Data_Sheet_7.ZIP › D0.2_s100/0010/Traj_N=10_D=0.2_Error=100_MotionBlur_No.168.dat]

001 -0.187 -0.317
002 0.728 -0.079
003 1.646 -0.863
004 2.179 -2.479
005 2.149 -2.288
006 2.496 -2.900
007 3.874 -3.033
008 4.906 -3.037
009 5.751 -3.402
010 4.297 -2.772
011 2.806 -1.438
