# Supplementary material for: Maximum likelihood-based estimation of diffusion coefficient is quick and reliable method for analyzing estradiol actions on surface receptor movements
Source: Front Neuroinform. 2023 Mar 8;17:1005936. doi: 10.3389/fninf.2023.1005936 (PMC10031098; doi:10.3389/fninf.2023.1005936)
Supplement: Supplementary file 7 [file Data_Sheet_7.ZIP › D0.2_s100/0010/Traj_N=10_D=0.2_Error=100_MotionBlur_No.169.dat]

001 -0.347 0.320
002 -1.082 -0.630
003 -0.243 1.565
004 0.039 1.577
005 1.082 1.861
006 0.117 0.893
007 1.140 1.830
008 0.993 1.784
009 1.243 1.872
010 1.106 0.956
011 3.530 -0.120
