# Supplementary material for: Maximum likelihood-based estimation of diffusion coefficient is quick and reliable method for analyzing estradiol actions on surface receptor movements
Source: Front Neuroinform. 2023 Mar 8;17:1005936. doi: 10.3389/fninf.2023.1005936 (PMC10031098; doi:10.3389/fninf.2023.1005936)
Supplement: Supplementary file 7 [file Data_Sheet_7.ZIP › D0.2_s100/0010/Traj_N=10_D=0.2_Error=100_MotionBlur_No.170.dat]

001 -0.856 -0.241
002 -1.474 -0.815
003 -1.395 -0.902
004 -1.447 -0.515
005 -1.075 -0.227
006 -0.436 -0.761
007 -1.000 -2.012
008 -1.847 -2.773
009 -1.230 -2.348
010 -1.595 -2.022
011 -1.756 -1.501
