# Supplementary material for: Maximum likelihood-based estimation of diffusion coefficient is quick and reliable method for analyzing estradiol actions on surface receptor movements
Source: Front Neuroinform. 2023 Mar 8;17:1005936. doi: 10.3389/fninf.2023.1005936 (PMC10031098; doi:10.3389/fninf.2023.1005936)
Supplement: Supplementary file 7 [file Data_Sheet_7.ZIP › D0.2_s100/0010/Traj_N=10_D=0.2_Error=100_MotionBlur_No.171.dat]

001 0.547 0.327
002 0.587 0.510
003 -0.661 0.479
004 -1.997 3.461
005 -1.998 3.375
006 -2.150 0.987
007 -4.291 2.140
008 -3.987 2.359
009 -4.875 3.305
010 -6.459 1.450
011 -6.281 3.424
