# Supplementary material for: Maximum likelihood-based estimation of diffusion coefficient is quick and reliable method for analyzing estradiol actions on surface receptor movements
Source: Front Neuroinform. 2023 Mar 8;17:1005936. doi: 10.3389/fninf.2023.1005936 (PMC10031098; doi:10.3389/fninf.2023.1005936)
Supplement: Supplementary file 7 [file Data_Sheet_7.ZIP › D0.2_s100/0010/Traj_N=10_D=0.2_Error=100_MotionBlur_No.172.dat]

001 0.036 0.147
002 -0.779 0.455
003 -0.427 0.310
004 2.081 -1.554
005 -0.680 -0.302
006 0.909 -0.229
007 0.010 0.103
008 -1.098 0.505
009 0.774 0.102
010 0.933 1.342
011 1.078 1.925
