# Supplementary material for: Maximum likelihood-based estimation of diffusion coefficient is quick and reliable method for analyzing estradiol actions on surface receptor movements
Source: Front Neuroinform. 2023 Mar 8;17:1005936. doi: 10.3389/fninf.2023.1005936 (PMC10031098; doi:10.3389/fninf.2023.1005936)
Supplement: Supplementary file 7 [file Data_Sheet_7.ZIP › D0.2_s100/0010/Traj_N=10_D=0.2_Error=100_MotionBlur_No.173.dat]

001 -0.250 -0.554
002 -1.048 -2.536
003 0.335 -2.266
004 -0.789 -1.114
005 0.272 -1.237
006 -2.213 -0.130
007 -2.437 -0.683
008 -0.754 -0.213
009 -1.155 -0.325
010 -2.295 -0.572
011 -0.947 -0.675
