# Supplementary material for: Maximum likelihood-based estimation of diffusion coefficient is quick and reliable method for analyzing estradiol actions on surface receptor movements
Source: Front Neuroinform. 2023 Mar 8;17:1005936. doi: 10.3389/fninf.2023.1005936 (PMC10031098; doi:10.3389/fninf.2023.1005936)
Supplement: Supplementary file 7 [file Data_Sheet_7.ZIP › D0.2_s100/0010/Traj_N=10_D=0.2_Error=100_MotionBlur_No.174.dat]

001 -0.268 0.051
002 -1.631 -1.029
003 0.842 0.758
004 -0.613 0.951
005 0.179 0.740
006 -0.358 -0.483
007 -0.771 -0.620
008 -2.696 -1.379
009 -3.530 -1.399
010 -4.169 -0.421
011 -4.387 -0.171
