# Supplementary material for: Maximum likelihood-based estimation of diffusion coefficient is quick and reliable method for analyzing estradiol actions on surface receptor movements
Source: Front Neuroinform. 2023 Mar 8;17:1005936. doi: 10.3389/fninf.2023.1005936 (PMC10031098; doi:10.3389/fninf.2023.1005936)
Supplement: Supplementary file 7 [file Data_Sheet_7.ZIP › D0.2_s100/0010/Traj_N=10_D=0.2_Error=100_MotionBlur_No.175.dat]

001 -0.876 0.005
002 -2.007 -0.146
003 -2.345 -0.144
004 -2.366 0.411
005 -1.689 0.321
006 -2.226 -0.671
007 -2.292 -0.250
008 -2.037 -1.301
009 -1.132 -0.401
010 -1.821 -0.342
011 0.387 -0.105
