# Supplementary material for: Maximum likelihood-based estimation of diffusion coefficient is quick and reliable method for analyzing estradiol actions on surface receptor movements
Source: Front Neuroinform. 2023 Mar 8;17:1005936. doi: 10.3389/fninf.2023.1005936 (PMC10031098; doi:10.3389/fninf.2023.1005936)
Supplement: Supplementary file 7 [file Data_Sheet_7.ZIP › D0.2_s100/0010/Traj_N=10_D=0.2_Error=100_MotionBlur_No.176.dat]

001 -0.667 0.478
002 0.559 0.631
003 -0.481 2.124
004 0.077 1.796
005 0.060 2.095
006 1.197 2.306
007 0.682 2.454
008 1.699 1.309
009 0.246 0.364
010 0.161 2.956
011 0.049 3.724
