# Supplementary material for: Maximum likelihood-based estimation of diffusion coefficient is quick and reliable method for analyzing estradiol actions on surface receptor movements
Source: Front Neuroinform. 2023 Mar 8;17:1005936. doi: 10.3389/fninf.2023.1005936 (PMC10031098; doi:10.3389/fninf.2023.1005936)
Supplement: Supplementary file 7 [file Data_Sheet_7.ZIP › D0.2_s100/0010/Traj_N=10_D=0.2_Error=100_MotionBlur_No.177.dat]

001 -0.202 -0.439
002 -0.813 -1.246
003 -0.817 -1.343
004 -0.469 -0.159
005 -1.474 -1.294
006 -0.880 -0.205
007 -1.855 1.534
008 -3.575 1.893
009 -4.263 0.381
010 -4.161 0.136
011 -2.679 -0.631
