# Supplementary material for: Maximum likelihood-based estimation of diffusion coefficient is quick and reliable method for analyzing estradiol actions on surface receptor movements
Source: Front Neuroinform. 2023 Mar 8;17:1005936. doi: 10.3389/fninf.2023.1005936 (PMC10031098; doi:10.3389/fninf.2023.1005936)
Supplement: Supplementary file 7 [file Data_Sheet_7.ZIP › D0.2_s100/0010/Traj_N=10_D=0.2_Error=100_MotionBlur_No.178.dat]

001 -0.326 -0.176
002 -0.806 -1.566
003 0.550 -1.462
004 1.776 -1.366
005 0.324 -1.829
006 -1.530 -3.245
007 -1.703 -3.493
008 -1.682 -5.162
009 -1.535 -3.116
010 -1.828 -3.758
011 -2.780 -4.614
