# Supplementary material for: Maximum likelihood-based estimation of diffusion coefficient is quick and reliable method for analyzing estradiol actions on surface receptor movements
Source: Front Neuroinform. 2023 Mar 8;17:1005936. doi: 10.3389/fninf.2023.1005936 (PMC10031098; doi:10.3389/fninf.2023.1005936)
Supplement: Supplementary file 7 [file Data_Sheet_7.ZIP › D0.2_s100/0010/Traj_N=10_D=0.2_Error=100_MotionBlur_No.179.dat]

001 0.164 -0.407
002 -0.445 -0.160
003 -1.118 0.315
004 -0.117 -0.688
005 -1.053 -3.111
006 -1.250 -1.785
007 -1.179 -3.606
008 -1.060 -4.241
009 -0.317 -2.491
010 -0.503 -1.049
011 1.373 -2.104
