# Supplementary material for: Maximum likelihood-based estimation of diffusion coefficient is quick and reliable method for analyzing estradiol actions on surface receptor movements
Source: Front Neuroinform. 2023 Mar 8;17:1005936. doi: 10.3389/fninf.2023.1005936 (PMC10031098; doi:10.3389/fninf.2023.1005936)
Supplement: Supplementary file 7 [file Data_Sheet_7.ZIP › D0.2_s100/0010/Traj_N=10_D=0.2_Error=100_MotionBlur_No.180.dat]

001 1.054 -0.041
002 0.841 -0.233
003 1.507 -0.470
004 0.978 0.085
005 0.704 0.269
006 0.006 -0.455
007 0.434 -0.876
008 0.696 -0.090
009 1.262 2.092
010 1.386 0.152
011 -0.006 0.049
