# Supplementary material for: Maximum likelihood-based estimation of diffusion coefficient is quick and reliable method for analyzing estradiol actions on surface receptor movements
Source: Front Neuroinform. 2023 Mar 8;17:1005936. doi: 10.3389/fninf.2023.1005936 (PMC10031098; doi:10.3389/fninf.2023.1005936)
Supplement: Supplementary file 7 [file Data_Sheet_7.ZIP › D0.2_s100/0010/Traj_N=10_D=0.2_Error=100_MotionBlur_No.181.dat]

001 -0.790 -0.427
002 -1.108 -0.122
003 -0.577 -2.014
004 -1.158 -2.045
005 -2.024 -1.943
006 -1.004 -2.033
007 -1.186 -1.039
008 -2.812 -0.949
009 -2.028 -0.638
010 -2.506 -1.537
011 -2.337 -2.149
