# Supplementary material for: Maximum likelihood-based estimation of diffusion coefficient is quick and reliable method for analyzing estradiol actions on surface receptor movements
Source: Front Neuroinform. 2023 Mar 8;17:1005936. doi: 10.3389/fninf.2023.1005936 (PMC10031098; doi:10.3389/fninf.2023.1005936)
Supplement: Supplementary file 7 [file Data_Sheet_7.ZIP › D0.2_s100/0010/Traj_N=10_D=0.2_Error=100_MotionBlur_No.182.dat]

001 0.235 0.317
002 0.358 -0.780
003 0.110 0.007
004 0.613 0.431
005 0.735 -1.012
006 1.789 -1.564
007 3.409 -0.965
008 2.110 -2.350
009 3.576 -2.433
010 1.750 -3.028
011 2.228 -2.258
