# Supplementary material for: Maximum likelihood-based estimation of diffusion coefficient is quick and reliable method for analyzing estradiol actions on surface receptor movements
Source: Front Neuroinform. 2023 Mar 8;17:1005936. doi: 10.3389/fninf.2023.1005936 (PMC10031098; doi:10.3389/fninf.2023.1005936)
Supplement: Supplementary file 7 [file Data_Sheet_7.ZIP › D0.2_s100/0010/Traj_N=10_D=0.2_Error=100_MotionBlur_No.183.dat]

001 0.687 0.786
002 2.296 0.550
003 1.790 1.656
004 2.672 1.964
005 1.049 2.916
006 -0.307 2.759
007 -0.943 4.114
008 -1.824 3.891
009 -1.389 4.137
010 -2.226 4.021
011 -1.286 4.861
