# Supplementary material for: Maximum likelihood-based estimation of diffusion coefficient is quick and reliable method for analyzing estradiol actions on surface receptor movements
Source: Front Neuroinform. 2023 Mar 8;17:1005936. doi: 10.3389/fninf.2023.1005936 (PMC10031098; doi:10.3389/fninf.2023.1005936)
Supplement: Supplementary file 7 [file Data_Sheet_7.ZIP › D0.2_s100/0010/Traj_N=10_D=0.2_Error=100_MotionBlur_No.184.dat]

001 -0.666 0.162
002 -1.259 -0.849
003 -0.910 0.166
004 -0.243 -0.861
005 -2.227 -0.960
006 -1.974 -1.049
007 -1.551 -0.416
008 -2.488 -0.867
009 -2.465 -1.336
010 -2.697 -1.065
011 -2.518 -2.717
