# Supplementary material for: Maximum likelihood-based estimation of diffusion coefficient is quick and reliable method for analyzing estradiol actions on surface receptor movements
Source: Front Neuroinform. 2023 Mar 8;17:1005936. doi: 10.3389/fninf.2023.1005936 (PMC10031098; doi:10.3389/fninf.2023.1005936)
Supplement: Supplementary file 7 [file Data_Sheet_7.ZIP › D0.2_s100/0010/Traj_N=10_D=0.2_Error=100_MotionBlur_No.185.dat]

001 0.068 0.245
002 0.820 -0.046
003 1.530 -1.475
004 1.789 -0.046
005 1.145 0.345
006 2.366 -0.672
007 2.653 -0.597
008 3.048 -1.639
009 2.423 -0.601
010 2.906 -1.860
011 2.734 -1.834
