# Supplementary material for: Maximum likelihood-based estimation of diffusion coefficient is quick and reliable method for analyzing estradiol actions on surface receptor movements
Source: Front Neuroinform. 2023 Mar 8;17:1005936. doi: 10.3389/fninf.2023.1005936 (PMC10031098; doi:10.3389/fninf.2023.1005936)
Supplement: Supplementary file 7 [file Data_Sheet_7.ZIP › D0.2_s100/0010/Traj_N=10_D=0.2_Error=100_MotionBlur_No.186.dat]

001 0.222 -0.020
002 -0.559 -0.587
003 0.067 -1.604
004 1.379 -1.538
005 0.753 0.704
006 -0.163 -0.387
007 -0.101 -0.609
008 1.076 -1.661
009 0.654 -0.112
010 1.402 -1.378
011 1.966 -1.282
