# Supplementary material for: Maximum likelihood-based estimation of diffusion coefficient is quick and reliable method for analyzing estradiol actions on surface receptor movements
Source: Front Neuroinform. 2023 Mar 8;17:1005936. doi: 10.3389/fninf.2023.1005936 (PMC10031098; doi:10.3389/fninf.2023.1005936)
Supplement: Supplementary file 7 [file Data_Sheet_7.ZIP › D0.2_s100/0010/Traj_N=10_D=0.2_Error=100_MotionBlur_No.187.dat]

001 0.200 0.390
002 0.300 -0.510
003 1.495 -1.793
004 2.124 -0.084
005 -0.066 -1.043
006 0.899 0.158
007 0.414 0.087
008 1.632 1.034
009 0.811 1.288
010 0.797 -1.151
011 2.406 -0.906
