# Supplementary material for: Maximum likelihood-based estimation of diffusion coefficient is quick and reliable method for analyzing estradiol actions on surface receptor movements
Source: Front Neuroinform. 2023 Mar 8;17:1005936. doi: 10.3389/fninf.2023.1005936 (PMC10031098; doi:10.3389/fninf.2023.1005936)
Supplement: Supplementary file 7 [file Data_Sheet_7.ZIP › D0.2_s100/0010/Traj_N=10_D=0.2_Error=100_MotionBlur_No.188.dat]

001 -0.128 0.222
002 0.480 0.495
003 -1.654 0.063
004 -2.634 -2.103
005 -0.819 0.512
006 -0.921 -1.590
007 -0.075 -1.943
008 0.380 -2.098
009 0.069 -1.192
010 -1.533 -1.065
011 -0.492 -0.541
