# Supplementary material for: Maximum likelihood-based estimation of diffusion coefficient is quick and reliable method for analyzing estradiol actions on surface receptor movements
Source: Front Neuroinform. 2023 Mar 8;17:1005936. doi: 10.3389/fninf.2023.1005936 (PMC10031098; doi:10.3389/fninf.2023.1005936)
Supplement: Supplementary file 7 [file Data_Sheet_7.ZIP › D0.2_s100/0010/Traj_N=10_D=0.2_Error=100_MotionBlur_No.189.dat]

001 0.447 0.255
002 1.216 -0.291
003 1.980 -0.570
004 0.000 -0.476
005 0.373 -1.568
006 0.276 -2.135
007 0.432 -2.379
008 0.163 -1.858
009 -0.091 -2.441
010 -0.903 -3.992
011 -1.911 -4.269
