# Supplementary material for: Maximum likelihood-based estimation of diffusion coefficient is quick and reliable method for analyzing estradiol actions on surface receptor movements
Source: Front Neuroinform. 2023 Mar 8;17:1005936. doi: 10.3389/fninf.2023.1005936 (PMC10031098; doi:10.3389/fninf.2023.1005936)
Supplement: Supplementary file 7 [file Data_Sheet_7.ZIP › D0.2_s100/0010/Traj_N=10_D=0.2_Error=100_MotionBlur_No.190.dat]

001 0.199 -0.682
002 0.791 -1.704
003 -0.846 -2.155
004 -1.901 -1.838
005 -1.527 -0.313
006 0.632 -0.949
007 -0.270 -0.982
008 -0.671 -1.908
009 -0.425 -1.205
010 -0.439 -1.143
011 0.035 -1.238
