# Supplementary material for: Maximum likelihood-based estimation of diffusion coefficient is quick and reliable method for analyzing estradiol actions on surface receptor movements
Source: Front Neuroinform. 2023 Mar 8;17:1005936. doi: 10.3389/fninf.2023.1005936 (PMC10031098; doi:10.3389/fninf.2023.1005936)
Supplement: Supplementary file 7 [file Data_Sheet_7.ZIP › D0.2_s100/0010/Traj_N=10_D=0.2_Error=100_MotionBlur_No.191.dat]

001 -0.849 -0.101
002 -2.655 -0.031
003 -2.015 -0.659
004 -0.151 -1.365
005 -0.469 -2.132
006 -1.353 -2.518
007 -0.655 -2.313
008 -0.831 -3.369
009 -1.722 -3.365
010 -2.560 -2.894
011 -4.963 -2.321
