# Supplementary material for: Maximum likelihood-based estimation of diffusion coefficient is quick and reliable method for analyzing estradiol actions on surface receptor movements
Source: Front Neuroinform. 2023 Mar 8;17:1005936. doi: 10.3389/fninf.2023.1005936 (PMC10031098; doi:10.3389/fninf.2023.1005936)
Supplement: Supplementary file 7 [file Data_Sheet_7.ZIP › D0.2_s100/0010/Traj_N=10_D=0.2_Error=100_MotionBlur_No.192.dat]

001 0.317 0.004
002 0.152 0.200
003 0.271 -0.843
004 0.892 -0.520
005 -0.815 -1.644
006 -1.218 -1.815
007 -1.242 1.352
008 -1.186 -0.166
009 0.362 -0.350
010 -0.405 1.070
011 -1.668 1.025
