# Supplementary material for: Maximum likelihood-based estimation of diffusion coefficient is quick and reliable method for analyzing estradiol actions on surface receptor movements
Source: Front Neuroinform. 2023 Mar 8;17:1005936. doi: 10.3389/fninf.2023.1005936 (PMC10031098; doi:10.3389/fninf.2023.1005936)
Supplement: Supplementary file 7 [file Data_Sheet_7.ZIP › D0.2_s100/0010/Traj_N=10_D=0.2_Error=100_MotionBlur_No.193.dat]

001 0.751 0.410
002 2.039 -0.311
003 0.764 -0.500
004 1.225 -1.674
005 1.557 -1.633
006 2.471 -1.581
007 1.988 -0.986
008 4.258 -2.427
009 4.211 -2.760
010 5.178 -3.637
011 4.581 -3.617
