# Supplementary material for: Maximum likelihood-based estimation of diffusion coefficient is quick and reliable method for analyzing estradiol actions on surface receptor movements
Source: Front Neuroinform. 2023 Mar 8;17:1005936. doi: 10.3389/fninf.2023.1005936 (PMC10031098; doi:10.3389/fninf.2023.1005936)
Supplement: Supplementary file 7 [file Data_Sheet_7.ZIP › D0.2_s100/0010/Traj_N=10_D=0.2_Error=100_MotionBlur_No.194.dat]

001 0.493 0.718
002 0.295 1.878
003 0.628 0.601
004 -0.459 1.335
005 0.430 0.365
006 0.463 0.808
007 0.251 0.121
008 1.602 0.269
009 0.869 0.073
010 -0.154 -0.368
011 0.919 1.452
