# Supplementary material for: Maximum likelihood-based estimation of diffusion coefficient is quick and reliable method for analyzing estradiol actions on surface receptor movements
Source: Front Neuroinform. 2023 Mar 8;17:1005936. doi: 10.3389/fninf.2023.1005936 (PMC10031098; doi:10.3389/fninf.2023.1005936)
Supplement: Supplementary file 7 [file Data_Sheet_7.ZIP › D0.2_s100/0010/Traj_N=10_D=0.2_Error=100_MotionBlur_No.195.dat]

001 -0.897 0.003
002 -1.922 -0.928
003 -3.015 -0.209
004 -3.059 -1.131
005 -1.994 -0.650
006 -0.738 -0.668
007 -1.377 -0.935
008 -0.220 -2.264
009 -0.124 -1.315
010 0.482 -0.364
011 0.981 -1.085
