# Supplementary material for: Maximum likelihood-based estimation of diffusion coefficient is quick and reliable method for analyzing estradiol actions on surface receptor movements
Source: Front Neuroinform. 2023 Mar 8;17:1005936. doi: 10.3389/fninf.2023.1005936 (PMC10031098; doi:10.3389/fninf.2023.1005936)
Supplement: Supplementary file 7 [file Data_Sheet_7.ZIP › D0.2_s100/0010/Traj_N=10_D=0.2_Error=100_MotionBlur_No.196.dat]

001 -0.060 0.541
002 0.292 1.094
003 -0.317 -0.783
004 0.325 1.013
005 -0.451 -0.074
006 -0.156 0.225
007 -0.570 0.725
008 0.537 -0.237
009 0.194 0.126
010 1.857 1.521
011 3.021 -0.358
