# Supplementary material for: Maximum likelihood-based estimation of diffusion coefficient is quick and reliable method for analyzing estradiol actions on surface receptor movements
Source: Front Neuroinform. 2023 Mar 8;17:1005936. doi: 10.3389/fninf.2023.1005936 (PMC10031098; doi:10.3389/fninf.2023.1005936)
Supplement: Supplementary file 7 [file Data_Sheet_7.ZIP › D0.2_s100/0010/Traj_N=10_D=0.2_Error=100_MotionBlur_No.197.dat]

001 0.152 0.256
002 1.486 -0.757
003 -2.448 -0.134
004 -1.582 -0.307
005 -1.348 0.370
006 0.242 1.215
007 -1.474 0.800
008 -0.113 0.063
009 -0.692 1.681
010 -0.177 3.273
011 -0.412 3.312
