# Supplementary material for: Maximum likelihood-based estimation of diffusion coefficient is quick and reliable method for analyzing estradiol actions on surface receptor movements
Source: Front Neuroinform. 2023 Mar 8;17:1005936. doi: 10.3389/fninf.2023.1005936 (PMC10031098; doi:10.3389/fninf.2023.1005936)
Supplement: Supplementary file 7 [file Data_Sheet_7.ZIP › D0.2_s100/0010/Traj_N=10_D=0.2_Error=100_MotionBlur_No.198.dat]

001 0.180 -0.505
002 -0.098 0.924
003 -0.178 2.009
004 -0.235 1.123
005 -1.236 1.002
006 -0.257 2.620
007 -0.907 1.472
008 1.076 2.080
009 1.038 1.209
010 1.598 2.530
011 0.757 0.417
