# Supplementary material for: Maximum likelihood-based estimation of diffusion coefficient is quick and reliable method for analyzing estradiol actions on surface receptor movements
Source: Front Neuroinform. 2023 Mar 8;17:1005936. doi: 10.3389/fninf.2023.1005936 (PMC10031098; doi:10.3389/fninf.2023.1005936)
Supplement: Supplementary file 7 [file Data_Sheet_7.ZIP › D0.2_s100/0010/Traj_N=10_D=0.2_Error=100_MotionBlur_No.199.dat]

001 -0.325 0.004
002 -1.352 -0.104
003 -3.565 -0.595
004 -1.392 0.274
005 -1.750 -1.675
006 -0.471 -1.277
007 0.077 -0.742
008 -1.313 -2.110
009 -0.740 -1.854
010 -1.235 -2.637
011 -1.033 -0.455
