# Supplementary material for: Maximum likelihood-based estimation of diffusion coefficient is quick and reliable method for analyzing estradiol actions on surface receptor movements
Source: Front Neuroinform. 2023 Mar 8;17:1005936. doi: 10.3389/fninf.2023.1005936 (PMC10031098; doi:10.3389/fninf.2023.1005936)
Supplement: Supplementary file 8 [file Data_Sheet_8.ZIP › D0.05_s100/0010/Traj_N=10_D=0.05_Error=100_MotionBlur_No.000.dat]

0001 -0.150 0.856
0002 -0.089 0.084
0003 -0.435 1.109
0004 -0.220 -0.065
0005 -0.914 1.324
0006 0.299 -0.141
0007 0.693 0.130
0008 -1.095 0.135
0009 -1.297 0.167
0010 0.528 0.821
