# Supplementary material for: Maximum likelihood-based estimation of diffusion coefficient is quick and reliable method for analyzing estradiol actions on surface receptor movements
Source: Front Neuroinform. 2023 Mar 8;17:1005936. doi: 10.3389/fninf.2023.1005936 (PMC10031098; doi:10.3389/fninf.2023.1005936)
Supplement: Supplementary file 8 [file Data_Sheet_8.ZIP › D0.05_s100/0010/Traj_N=10_D=0.05_Error=100_MotionBlur_No.001.dat]

0001 1.248 1.266
0002 -0.784 0.836
0003 0.475 -0.502
0004 1.189 1.510
0005 1.102 0.144
0006 -0.449 0.362
0007 -0.127 -0.939
0008 0.096 0.574
0009 0.479 0.366
0010 0.901 1.106
