# Supplementary material for: Maximum likelihood-based estimation of diffusion coefficient is quick and reliable method for analyzing estradiol actions on surface receptor movements
Source: Front Neuroinform. 2023 Mar 8;17:1005936. doi: 10.3389/fninf.2023.1005936 (PMC10031098; doi:10.3389/fninf.2023.1005936)
Supplement: Supplementary file 8 [file Data_Sheet_8.ZIP › D0.05_s100/0010/Traj_N=10_D=0.05_Error=100_MotionBlur_No.002.dat]

0001 -0.553 1.518
0002 -0.332 0.064
0003 -0.302 -0.531
0004 -0.863 1.108
0005 -1.773 -1.030
0006 -1.418 -0.754
0007 -1.260 0.007
0008 -0.921 0.900
0009 -1.196 0.436
0010 -0.373 0.920
