# Supplementary material for: Maximum likelihood-based estimation of diffusion coefficient is quick and reliable method for analyzing estradiol actions on surface receptor movements
Source: Front Neuroinform. 2023 Mar 8;17:1005936. doi: 10.3389/fninf.2023.1005936 (PMC10031098; doi:10.3389/fninf.2023.1005936)
Supplement: Supplementary file 8 [file Data_Sheet_8.ZIP › D0.05_s100/0010/Traj_N=10_D=0.05_Error=100_MotionBlur_No.003.dat]

0001 -0.873 -0.697
0002 0.881 -2.399
0003 0.755 -0.054
0004 0.231 -1.475
0005 1.658 -2.271
0006 1.189 -0.957
0007 0.465 -2.153
0008 1.805 -0.489
0009 0.911 -0.427
0010 1.110 -1.050
