# Supplementary material for: Maximum likelihood-based estimation of diffusion coefficient is quick and reliable method for analyzing estradiol actions on surface receptor movements
Source: Front Neuroinform. 2023 Mar 8;17:1005936. doi: 10.3389/fninf.2023.1005936 (PMC10031098; doi:10.3389/fninf.2023.1005936)
Supplement: Supplementary file 8 [file Data_Sheet_8.ZIP › D0.05_s100/0010/Traj_N=10_D=0.05_Error=100_MotionBlur_No.004.dat]

0001 -0.574 0.241
0002 -0.824 0.148
0003 -0.130 -0.680
0004 0.571 -0.395
0005 -0.040 -1.574
0006 0.979 -0.350
0007 0.148 -1.370
0008 -0.793 -1.039
0009 -0.486 0.389
0010 1.187 -1.672
