# Supplementary material for: Maximum likelihood-based estimation of diffusion coefficient is quick and reliable method for analyzing estradiol actions on surface receptor movements
Source: Front Neuroinform. 2023 Mar 8;17:1005936. doi: 10.3389/fninf.2023.1005936 (PMC10031098; doi:10.3389/fninf.2023.1005936)
Supplement: Supplementary file 8 [file Data_Sheet_8.ZIP › D0.05_s100/0010/Traj_N=10_D=0.05_Error=100_MotionBlur_No.005.dat]

0001 -0.375 0.525
0002 0.203 -0.729
0003 -1.530 0.132
0004 0.018 0.705
0005 -0.749 -0.117
0006 -0.753 0.146
0007 -1.132 -1.605
0008 -0.602 -0.461
0009 -1.784 -0.776
0010 -1.111 -2.319
