# Supplementary material for: Maximum likelihood-based estimation of diffusion coefficient is quick and reliable method for analyzing estradiol actions on surface receptor movements
Source: Front Neuroinform. 2023 Mar 8;17:1005936. doi: 10.3389/fninf.2023.1005936 (PMC10031098; doi:10.3389/fninf.2023.1005936)
Supplement: Supplementary file 8 [file Data_Sheet_8.ZIP › D0.05_s100/0010/Traj_N=10_D=0.05_Error=100_MotionBlur_No.006.dat]

0001 0.942 -0.018
0002 -1.318 0.209
0003 -0.215 0.804
0004 -0.310 -0.562
0005 -0.826 0.431
0006 -0.765 0.456
0007 1.066 0.178
0008 -0.287 0.206
0009 -0.680 -0.593
0010 0.530 0.968
