# Supplementary material for: Maximum likelihood-based estimation of diffusion coefficient is quick and reliable method for analyzing estradiol actions on surface receptor movements
Source: Front Neuroinform. 2023 Mar 8;17:1005936. doi: 10.3389/fninf.2023.1005936 (PMC10031098; doi:10.3389/fninf.2023.1005936)
Supplement: Supplementary file 8 [file Data_Sheet_8.ZIP › D0.05_s100/0010/Traj_N=10_D=0.05_Error=100_MotionBlur_No.007.dat]

0001 0.462 -0.077
0002 -0.794 0.790
0003 -0.451 0.167
0004 -0.755 -0.063
0005 1.328 0.267
0006 0.278 0.073
0007 0.060 -0.724
0008 1.069 -1.373
0009 0.024 -0.073
0010 1.094 0.205
