# Supplementary material for: Maximum likelihood-based estimation of diffusion coefficient is quick and reliable method for analyzing estradiol actions on surface receptor movements
Source: Front Neuroinform. 2023 Mar 8;17:1005936. doi: 10.3389/fninf.2023.1005936 (PMC10031098; doi:10.3389/fninf.2023.1005936)
Supplement: Supplementary file 8 [file Data_Sheet_8.ZIP › D0.05_s100/0010/Traj_N=10_D=0.05_Error=100_MotionBlur_No.008.dat]

0001 0.864 1.056
0002 -0.790 0.037
0003 -0.896 -0.041
0004 -1.486 -1.288
0005 -0.629 -0.594
0006 -1.282 -0.200
0007 -0.986 -0.969
0008 -1.681 0.001
0009 -1.906 -0.426
0010 -1.372 -0.854
