# Supplementary material for: Maximum likelihood-based estimation of diffusion coefficient is quick and reliable method for analyzing estradiol actions on surface receptor movements
Source: Front Neuroinform. 2023 Mar 8;17:1005936. doi: 10.3389/fninf.2023.1005936 (PMC10031098; doi:10.3389/fninf.2023.1005936)
Supplement: Supplementary file 8 [file Data_Sheet_8.ZIP › D0.05_s100/0010/Traj_N=10_D=0.05_Error=100_MotionBlur_No.009.dat]

0001 -0.115 -0.267
0002 0.288 0.315
0003 -0.213 -0.104
0004 -1.126 -0.333
0005 -0.459 -0.186
0006 0.172 -0.492
0007 -0.710 0.798
0008 -0.549 0.332
0009 -0.699 0.156
0010 -0.105 0.660
