# Supplementary material for: Maximum likelihood-based estimation of diffusion coefficient is quick and reliable method for analyzing estradiol actions on surface receptor movements
Source: Front Neuroinform. 2023 Mar 8;17:1005936. doi: 10.3389/fninf.2023.1005936 (PMC10031098; doi:10.3389/fninf.2023.1005936)
Supplement: Supplementary file 8 [file Data_Sheet_8.ZIP › D0.05_s100/0010/Traj_N=10_D=0.05_Error=100_MotionBlur_No.010.dat]

0001 -0.284 0.323
0002 0.456 -1.493
0003 -0.332 -1.386
0004 -0.044 -1.149
0005 -1.329 -2.272
0006 1.400 -1.536
0007 -0.397 -1.330
0008 -0.482 -1.250
0009 0.565 -0.819
0010 -1.172 -0.702
