# Supplementary material for: Maximum likelihood-based estimation of diffusion coefficient is quick and reliable method for analyzing estradiol actions on surface receptor movements
Source: Front Neuroinform. 2023 Mar 8;17:1005936. doi: 10.3389/fninf.2023.1005936 (PMC10031098; doi:10.3389/fninf.2023.1005936)
Supplement: Supplementary file 8 [file Data_Sheet_8.ZIP › D0.05_s100/0010/Traj_N=10_D=0.05_Error=100_MotionBlur_No.011.dat]

0001 1.036 1.023
0002 0.609 0.970
0003 1.901 0.314
0004 1.677 0.023
0005 0.137 0.126
0006 0.522 1.572
0007 0.458 -0.193
0008 0.645 0.544
0009 -0.925 0.067
0010 0.907 0.486
