# Supplementary material for: Maximum likelihood-based estimation of diffusion coefficient is quick and reliable method for analyzing estradiol actions on surface receptor movements
Source: Front Neuroinform. 2023 Mar 8;17:1005936. doi: 10.3389/fninf.2023.1005936 (PMC10031098; doi:10.3389/fninf.2023.1005936)
Supplement: Supplementary file 8 [file Data_Sheet_8.ZIP › D0.05_s100/0010/Traj_N=10_D=0.05_Error=100_MotionBlur_No.012.dat]

0001 0.535 0.258
0002 0.061 0.214
0003 -0.644 0.729
0004 -0.725 0.271
0005 0.397 0.857
0006 -0.159 -0.514
0007 0.306 -0.006
0008 -0.458 -1.334
0009 0.687 -1.138
0010 -0.560 -1.159
