# Supplementary material for: Maximum likelihood-based estimation of diffusion coefficient is quick and reliable method for analyzing estradiol actions on surface receptor movements
Source: Front Neuroinform. 2023 Mar 8;17:1005936. doi: 10.3389/fninf.2023.1005936 (PMC10031098; doi:10.3389/fninf.2023.1005936)
Supplement: Supplementary file 8 [file Data_Sheet_8.ZIP › D0.05_s100/0010/Traj_N=10_D=0.05_Error=100_MotionBlur_No.013.dat]

0001 -0.167 -1.361
0002 0.484 -1.025
0003 0.392 0.840
0004 0.263 -0.124
0005 -1.292 -0.353
0006 -0.780 -0.274
0007 -1.308 -0.743
0008 -1.583 -2.009
0009 -2.472 -1.575
0010 -2.198 -2.377
