# Supplementary material for: Maximum likelihood-based estimation of diffusion coefficient is quick and reliable method for analyzing estradiol actions on surface receptor movements
Source: Front Neuroinform. 2023 Mar 8;17:1005936. doi: 10.3389/fninf.2023.1005936 (PMC10031098; doi:10.3389/fninf.2023.1005936)
Supplement: Supplementary file 8 [file Data_Sheet_8.ZIP › D0.05_s100/0010/Traj_N=10_D=0.05_Error=100_MotionBlur_No.014.dat]

0001 0.203 0.004
0002 0.657 0.185
0003 -0.251 0.548
0004 1.904 0.498
0005 0.182 0.721
0006 -0.136 2.117
0007 0.190 1.110
0008 0.619 2.137
0009 0.586 2.420
0010 0.628 2.954
