# Supplementary material for: Maximum likelihood-based estimation of diffusion coefficient is quick and reliable method for analyzing estradiol actions on surface receptor movements
Source: Front Neuroinform. 2023 Mar 8;17:1005936. doi: 10.3389/fninf.2023.1005936 (PMC10031098; doi:10.3389/fninf.2023.1005936)
Supplement: Supplementary file 8 [file Data_Sheet_8.ZIP › D0.05_s100/0010/Traj_N=10_D=0.05_Error=100_MotionBlur_No.015.dat]

0001 0.884 0.095
0002 0.305 0.920
0003 -0.831 0.777
0004 0.329 1.130
0005 -0.028 1.480
0006 0.403 1.764
0007 1.496 1.942
0008 0.966 -0.554
0009 0.520 0.819
0010 -0.208 -0.621
