# Supplementary material for: Maximum likelihood-based estimation of diffusion coefficient is quick and reliable method for analyzing estradiol actions on surface receptor movements
Source: Front Neuroinform. 2023 Mar 8;17:1005936. doi: 10.3389/fninf.2023.1005936 (PMC10031098; doi:10.3389/fninf.2023.1005936)
Supplement: Supplementary file 8 [file Data_Sheet_8.ZIP › D0.05_s100/0010/Traj_N=10_D=0.05_Error=100_MotionBlur_No.016.dat]

0001 -0.073 -0.336
0002 1.157 -0.276
0003 1.694 0.049
0004 1.672 -1.968
0005 0.650 0.155
0006 1.382 1.006
0007 2.263 -0.692
0008 0.098 0.762
0009 2.435 1.278
0010 2.391 1.972
