# Supplementary material for: Maximum likelihood-based estimation of diffusion coefficient is quick and reliable method for analyzing estradiol actions on surface receptor movements
Source: Front Neuroinform. 2023 Mar 8;17:1005936. doi: 10.3389/fninf.2023.1005936 (PMC10031098; doi:10.3389/fninf.2023.1005936)
Supplement: Supplementary file 8 [file Data_Sheet_8.ZIP › D0.05_s100/0010/Traj_N=10_D=0.05_Error=100_MotionBlur_No.017.dat]

0001 0.314 -0.257
0002 -0.671 -0.732
0003 0.044 0.542
0004 0.806 0.422
0005 0.946 1.176
0006 0.666 1.324
0007 1.994 -0.136
0008 2.155 1.689
0009 2.893 0.350
0010 0.633 1.264
