# Supplementary material for: Maximum likelihood-based estimation of diffusion coefficient is quick and reliable method for analyzing estradiol actions on surface receptor movements
Source: Front Neuroinform. 2023 Mar 8;17:1005936. doi: 10.3389/fninf.2023.1005936 (PMC10031098; doi:10.3389/fninf.2023.1005936)
Supplement: Supplementary file 8 [file Data_Sheet_8.ZIP › D0.05_s100/0010/Traj_N=10_D=0.05_Error=100_MotionBlur_No.018.dat]

0001 0.880 -0.349
0002 0.924 0.895
0003 0.568 0.004
0004 2.432 -0.539
0005 2.158 -0.671
0006 1.001 1.033
0007 0.477 -0.205
0008 1.540 0.522
0009 0.952 -0.394
0010 0.764 -1.905
