# Supplementary material for: Maximum likelihood-based estimation of diffusion coefficient is quick and reliable method for analyzing estradiol actions on surface receptor movements
Source: Front Neuroinform. 2023 Mar 8;17:1005936. doi: 10.3389/fninf.2023.1005936 (PMC10031098; doi:10.3389/fninf.2023.1005936)
Supplement: Supplementary file 8 [file Data_Sheet_8.ZIP › D0.05_s100/0010/Traj_N=10_D=0.05_Error=100_MotionBlur_No.019.dat]

0001 -0.013 -0.791
0002 -0.763 0.676
0003 -1.011 0.086
0004 -0.465 1.343
0005 -0.654 0.641
0006 -0.799 0.726
0007 -0.991 0.659
0008 -0.816 1.522
0009 -1.088 0.269
0010 -1.325 1.920
