# Supplementary material for: Maximum likelihood-based estimation of diffusion coefficient is quick and reliable method for analyzing estradiol actions on surface receptor movements
Source: Front Neuroinform. 2023 Mar 8;17:1005936. doi: 10.3389/fninf.2023.1005936 (PMC10031098; doi:10.3389/fninf.2023.1005936)
Supplement: Supplementary file 8 [file Data_Sheet_8.ZIP › D0.05_s100/0010/Traj_N=10_D=0.05_Error=100_MotionBlur_No.020.dat]

0001 -0.166 0.249
0002 0.026 0.153
0003 0.655 -0.415
0004 0.344 0.984
0005 -0.085 -0.202
0006 0.544 0.789
0007 0.351 0.231
0008 1.456 -0.451
0009 0.813 0.344
0010 1.312 -0.175
