# Supplementary material for: Maximum likelihood-based estimation of diffusion coefficient is quick and reliable method for analyzing estradiol actions on surface receptor movements
Source: Front Neuroinform. 2023 Mar 8;17:1005936. doi: 10.3389/fninf.2023.1005936 (PMC10031098; doi:10.3389/fninf.2023.1005936)
Supplement: Supplementary file 8 [file Data_Sheet_8.ZIP › D0.05_s100/0010/Traj_N=10_D=0.05_Error=100_MotionBlur_No.021.dat]

0001 -0.599 0.259
0002 0.726 -0.469
0003 -0.983 -0.148
0004 0.164 -0.903
0005 -0.086 0.041
0006 -1.690 -0.809
0007 -0.845 0.254
0008 0.049 -0.668
0009 0.814 -1.391
0010 -0.241 -0.434
