# Supplementary material for: Maximum likelihood-based estimation of diffusion coefficient is quick and reliable method for analyzing estradiol actions on surface receptor movements
Source: Front Neuroinform. 2023 Mar 8;17:1005936. doi: 10.3389/fninf.2023.1005936 (PMC10031098; doi:10.3389/fninf.2023.1005936)
Supplement: Supplementary file 8 [file Data_Sheet_8.ZIP › D0.05_s100/0010/Traj_N=10_D=0.05_Error=100_MotionBlur_No.022.dat]

0001 0.524 -0.943
0002 -0.489 -0.323
0003 1.486 1.295
0004 -0.728 0.392
0005 0.876 0.664
0006 1.763 0.699
0007 2.215 1.090
0008 1.238 -0.803
0009 1.642 0.459
0010 2.110 0.792
