# Supplementary material for: Maximum likelihood-based estimation of diffusion coefficient is quick and reliable method for analyzing estradiol actions on surface receptor movements
Source: Front Neuroinform. 2023 Mar 8;17:1005936. doi: 10.3389/fninf.2023.1005936 (PMC10031098; doi:10.3389/fninf.2023.1005936)
Supplement: Supplementary file 8 [file Data_Sheet_8.ZIP › D0.05_s100/0010/Traj_N=10_D=0.05_Error=100_MotionBlur_No.023.dat]

0001 -0.230 -0.625
0002 -0.761 1.029
0003 -1.736 1.278
0004 -0.941 0.826
0005 -0.184 0.499
0006 0.318 1.542
0007 -1.007 0.440
0008 -0.376 2.366
0009 -0.186 0.563
0010 -0.332 0.786
