# Supplementary material for: Maximum likelihood-based estimation of diffusion coefficient is quick and reliable method for analyzing estradiol actions on surface receptor movements
Source: Front Neuroinform. 2023 Mar 8;17:1005936. doi: 10.3389/fninf.2023.1005936 (PMC10031098; doi:10.3389/fninf.2023.1005936)
Supplement: Supplementary file 8 [file Data_Sheet_8.ZIP › D0.05_s100/0010/Traj_N=10_D=0.05_Error=100_MotionBlur_No.024.dat]

0001 0.392 -0.225
0002 0.835 -0.082
0003 0.129 -0.502
0004 0.720 -0.990
0005 -0.802 -1.859
0006 -0.650 -1.632
0007 0.093 -1.162
0008 0.114 -2.058
0009 -0.131 -1.719
0010 1.396 -1.704
