# Supplementary material for: Maximum likelihood-based estimation of diffusion coefficient is quick and reliable method for analyzing estradiol actions on surface receptor movements
Source: Front Neuroinform. 2023 Mar 8;17:1005936. doi: 10.3389/fninf.2023.1005936 (PMC10031098; doi:10.3389/fninf.2023.1005936)
Supplement: Supplementary file 8 [file Data_Sheet_8.ZIP › D0.05_s100/0010/Traj_N=10_D=0.05_Error=100_MotionBlur_No.025.dat]

0001 -1.282 -0.730
0002 1.017 -0.641
0003 0.161 -0.831
0004 -0.514 -1.352
0005 -0.511 -1.156
0006 0.384 -1.251
0007 0.087 -1.220
0008 -0.552 -1.874
0009 -0.302 -1.782
0010 -0.553 -0.462
