# Supplementary material for: Maximum likelihood-based estimation of diffusion coefficient is quick and reliable method for analyzing estradiol actions on surface receptor movements
Source: Front Neuroinform. 2023 Mar 8;17:1005936. doi: 10.3389/fninf.2023.1005936 (PMC10031098; doi:10.3389/fninf.2023.1005936)
Supplement: Supplementary file 8 [file Data_Sheet_8.ZIP › D0.05_s100/0010/Traj_N=10_D=0.05_Error=100_MotionBlur_No.026.dat]

0001 -1.012 -1.077
0002 -0.600 -0.406
0003 -0.567 -2.299
0004 1.073 -0.444
0005 1.261 0.109
0006 0.129 1.313
0007 0.790 1.207
0008 0.918 0.720
0009 0.760 1.137
0010 -0.150 1.990
