# Supplementary material for: Maximum likelihood-based estimation of diffusion coefficient is quick and reliable method for analyzing estradiol actions on surface receptor movements
Source: Front Neuroinform. 2023 Mar 8;17:1005936. doi: 10.3389/fninf.2023.1005936 (PMC10031098; doi:10.3389/fninf.2023.1005936)
Supplement: Supplementary file 8 [file Data_Sheet_8.ZIP › D0.05_s100/0010/Traj_N=10_D=0.05_Error=100_MotionBlur_No.027.dat]

0001 -0.990 0.861
0002 -1.208 -0.972
0003 0.662 -0.084
0004 -0.217 -0.280
0005 0.702 -1.339
0006 -0.371 -0.767
0007 -0.205 -1.166
0008 0.377 -0.269
0009 1.078 -0.654
0010 0.758 1.111
