# Supplementary material for: Maximum likelihood-based estimation of diffusion coefficient is quick and reliable method for analyzing estradiol actions on surface receptor movements
Source: Front Neuroinform. 2023 Mar 8;17:1005936. doi: 10.3389/fninf.2023.1005936 (PMC10031098; doi:10.3389/fninf.2023.1005936)
Supplement: Supplementary file 8 [file Data_Sheet_8.ZIP › D0.05_s100/0010/Traj_N=10_D=0.05_Error=100_MotionBlur_No.028.dat]

0001 -0.811 0.022
0002 0.517 -0.236
0003 0.001 0.176
0004 -0.148 -0.041
0005 -0.674 0.548
0006 -0.800 0.963
0007 0.477 -0.156
0008 0.508 1.014
0009 0.228 -0.935
0010 0.239 0.316
