# Supplementary material for: Maximum likelihood-based estimation of diffusion coefficient is quick and reliable method for analyzing estradiol actions on surface receptor movements
Source: Front Neuroinform. 2023 Mar 8;17:1005936. doi: 10.3389/fninf.2023.1005936 (PMC10031098; doi:10.3389/fninf.2023.1005936)
Supplement: Supplementary file 8 [file Data_Sheet_8.ZIP › D0.05_s100/0010/Traj_N=10_D=0.05_Error=100_MotionBlur_No.029.dat]

0001 -0.487 -0.521
0002 0.214 -1.268
0003 0.712 0.631
0004 1.591 -0.748
0005 -0.054 0.244
0006 -1.388 -1.786
0007 -1.331 -1.125
0008 -1.752 0.247
0009 -1.311 -0.799
0010 -1.804 -0.795
