# Supplementary material for: Maximum likelihood-based estimation of diffusion coefficient is quick and reliable method for analyzing estradiol actions on surface receptor movements
Source: Front Neuroinform. 2023 Mar 8;17:1005936. doi: 10.3389/fninf.2023.1005936 (PMC10031098; doi:10.3389/fninf.2023.1005936)
Supplement: Supplementary file 8 [file Data_Sheet_8.ZIP › D0.05_s100/0010/Traj_N=10_D=0.05_Error=100_MotionBlur_No.030.dat]

0001 0.564 -0.020
0002 -0.287 -0.124
0003 0.319 -1.311
0004 1.468 -0.299
0005 2.076 -0.204
0006 2.663 -0.444
0007 2.603 0.278
0008 3.480 -0.534
0009 2.440 -1.331
0010 2.863 -0.027
