# Supplementary material for: Maximum likelihood-based estimation of diffusion coefficient is quick and reliable method for analyzing estradiol actions on surface receptor movements
Source: Front Neuroinform. 2023 Mar 8;17:1005936. doi: 10.3389/fninf.2023.1005936 (PMC10031098; doi:10.3389/fninf.2023.1005936)
Supplement: Supplementary file 8 [file Data_Sheet_8.ZIP › D0.05_s100/0010/Traj_N=10_D=0.05_Error=100_MotionBlur_No.031.dat]

0001 0.478 -0.030
0002 -0.030 0.282
0003 0.588 0.070
0004 -0.341 1.017
0005 0.146 0.698
0006 -0.042 -0.169
0007 0.465 0.584
0008 1.295 0.475
0009 1.536 0.306
0010 0.134 -0.529
