# Supplementary material for: Maximum likelihood-based estimation of diffusion coefficient is quick and reliable method for analyzing estradiol actions on surface receptor movements
Source: Front Neuroinform. 2023 Mar 8;17:1005936. doi: 10.3389/fninf.2023.1005936 (PMC10031098; doi:10.3389/fninf.2023.1005936)
Supplement: Supplementary file 8 [file Data_Sheet_8.ZIP › D0.05_s100/0010/Traj_N=10_D=0.05_Error=100_MotionBlur_No.032.dat]

0001 -0.535 -0.051
0002 -0.539 0.270
0003 0.740 -0.762
0004 -0.263 -0.263
0005 -1.539 -0.317
0006 -0.564 0.493
0007 -0.777 -0.130
0008 -0.396 -0.904
0009 -2.327 -1.707
0010 -0.348 -0.814
