# Supplementary material for: Maximum likelihood-based estimation of diffusion coefficient is quick and reliable method for analyzing estradiol actions on surface receptor movements
Source: Front Neuroinform. 2023 Mar 8;17:1005936. doi: 10.3389/fninf.2023.1005936 (PMC10031098; doi:10.3389/fninf.2023.1005936)
Supplement: Supplementary file 8 [file Data_Sheet_8.ZIP › D0.05_s100/0010/Traj_N=10_D=0.05_Error=100_MotionBlur_No.033.dat]

0001 0.683 -1.793
0002 0.897 -1.106
0003 1.105 -0.066
0004 0.996 -1.063
0005 1.182 0.507
0006 2.138 -0.166
0007 0.624 -0.800
0008 1.369 -0.267
0009 2.311 -0.086
0010 1.627 -1.717
