# Supplementary material for: Maximum likelihood-based estimation of diffusion coefficient is quick and reliable method for analyzing estradiol actions on surface receptor movements
Source: Front Neuroinform. 2023 Mar 8;17:1005936. doi: 10.3389/fninf.2023.1005936 (PMC10031098; doi:10.3389/fninf.2023.1005936)
Supplement: Supplementary file 8 [file Data_Sheet_8.ZIP › D0.05_s100/0010/Traj_N=10_D=0.05_Error=100_MotionBlur_No.034.dat]

0001 -0.619 -0.651
0002 -0.771 0.160
0003 -0.613 0.047
0004 0.389 0.427
0005 0.502 1.208
0006 0.579 0.597
0007 0.636 0.825
0008 1.400 0.698
0009 1.160 0.692
0010 1.171 1.890
