# Supplementary material for: Maximum likelihood-based estimation of diffusion coefficient is quick and reliable method for analyzing estradiol actions on surface receptor movements
Source: Front Neuroinform. 2023 Mar 8;17:1005936. doi: 10.3389/fninf.2023.1005936 (PMC10031098; doi:10.3389/fninf.2023.1005936)
Supplement: Supplementary file 8 [file Data_Sheet_8.ZIP › D0.05_s100/0010/Traj_N=10_D=0.05_Error=100_MotionBlur_No.035.dat]

0001 -1.006 0.298
0002 -0.585 -0.712
0003 -0.442 -0.991
0004 0.194 -0.975
0005 -0.969 -0.241
0006 -1.045 0.422
0007 -0.093 0.476
0008 -0.318 -0.336
0009 -0.627 -1.118
0010 -0.875 -0.690
