# Supplementary material for: Maximum likelihood-based estimation of diffusion coefficient is quick and reliable method for analyzing estradiol actions on surface receptor movements
Source: Front Neuroinform. 2023 Mar 8;17:1005936. doi: 10.3389/fninf.2023.1005936 (PMC10031098; doi:10.3389/fninf.2023.1005936)
Supplement: Supplementary file 8 [file Data_Sheet_8.ZIP › D0.05_s100/0010/Traj_N=10_D=0.05_Error=100_MotionBlur_No.036.dat]

0001 1.253 -0.506
0002 1.427 -0.985
0003 -0.125 0.071
0004 0.295 -0.767
0005 -1.573 -0.644
0006 -0.057 -0.097
0007 0.544 -0.617
0008 -0.551 -0.031
0009 -2.859 0.718
0010 -0.285 0.381
