# Supplementary material for: Maximum likelihood-based estimation of diffusion coefficient is quick and reliable method for analyzing estradiol actions on surface receptor movements
Source: Front Neuroinform. 2023 Mar 8;17:1005936. doi: 10.3389/fninf.2023.1005936 (PMC10031098; doi:10.3389/fninf.2023.1005936)
Supplement: Supplementary file 8 [file Data_Sheet_8.ZIP › D0.05_s100/0010/Traj_N=10_D=0.05_Error=100_MotionBlur_No.037.dat]

0001 -0.035 -0.469
0002 -0.446 0.074
0003 -0.694 1.103
0004 0.035 1.097
0005 0.199 1.362
0006 0.200 2.125
0007 -0.565 1.569
0008 0.090 1.641
0009 -0.381 0.702
0010 -0.569 1.488
