# Supplementary material for: Maximum likelihood-based estimation of diffusion coefficient is quick and reliable method for analyzing estradiol actions on surface receptor movements
Source: Front Neuroinform. 2023 Mar 8;17:1005936. doi: 10.3389/fninf.2023.1005936 (PMC10031098; doi:10.3389/fninf.2023.1005936)
Supplement: Supplementary file 8 [file Data_Sheet_8.ZIP › D0.05_s100/0010/Traj_N=10_D=0.05_Error=100_MotionBlur_No.038.dat]

0001 0.400 -0.047
0002 0.810 0.168
0003 -0.501 -0.293
0004 0.633 0.806
0005 -0.576 1.046
0006 -1.031 -0.460
0007 -1.058 0.345
0008 -0.243 0.258
0009 -1.528 -0.701
0010 0.636 -0.174
