# Supplementary material for: Maximum likelihood-based estimation of diffusion coefficient is quick and reliable method for analyzing estradiol actions on surface receptor movements
Source: Front Neuroinform. 2023 Mar 8;17:1005936. doi: 10.3389/fninf.2023.1005936 (PMC10031098; doi:10.3389/fninf.2023.1005936)
Supplement: Supplementary file 8 [file Data_Sheet_8.ZIP › D0.05_s100/0010/Traj_N=10_D=0.05_Error=100_MotionBlur_No.039.dat]

0001 0.334 0.378
0002 0.776 -0.249
0003 1.097 -0.082
0004 1.229 0.575
0005 1.252 0.364
0006 0.269 0.121
0007 0.850 -1.089
0008 0.595 0.532
0009 0.171 -0.291
0010 0.159 0.246
