# Supplementary material for: Maximum likelihood-based estimation of diffusion coefficient is quick and reliable method for analyzing estradiol actions on surface receptor movements
Source: Front Neuroinform. 2023 Mar 8;17:1005936. doi: 10.3389/fninf.2023.1005936 (PMC10031098; doi:10.3389/fninf.2023.1005936)
Supplement: Supplementary file 8 [file Data_Sheet_8.ZIP › D0.05_s100/0010/Traj_N=10_D=0.05_Error=100_MotionBlur_No.040.dat]

0001 0.636 0.232
0002 0.475 0.567
0003 0.710 1.128
0004 -0.519 0.955
0005 0.451 -0.053
0006 -0.920 0.293
0007 1.484 1.603
0008 -0.609 0.528
0009 -0.163 -0.170
0010 1.017 1.462
