# Supplementary material for: Maximum likelihood-based estimation of diffusion coefficient is quick and reliable method for analyzing estradiol actions on surface receptor movements
Source: Front Neuroinform. 2023 Mar 8;17:1005936. doi: 10.3389/fninf.2023.1005936 (PMC10031098; doi:10.3389/fninf.2023.1005936)
Supplement: Supplementary file 8 [file Data_Sheet_8.ZIP › D0.05_s100/0010/Traj_N=10_D=0.05_Error=100_MotionBlur_No.041.dat]

0001 -0.437 -0.078
0002 0.559 0.713
0003 0.448 -0.545
0004 1.696 -0.054
0005 0.418 -0.585
0006 0.687 1.138
0007 1.367 1.048
0008 -0.090 1.520
0009 0.081 0.164
0010 -0.386 0.983
