# Supplementary material for: Maximum likelihood-based estimation of diffusion coefficient is quick and reliable method for analyzing estradiol actions on surface receptor movements
Source: Front Neuroinform. 2023 Mar 8;17:1005936. doi: 10.3389/fninf.2023.1005936 (PMC10031098; doi:10.3389/fninf.2023.1005936)
Supplement: Supplementary file 8 [file Data_Sheet_8.ZIP › D0.05_s100/0010/Traj_N=10_D=0.05_Error=100_MotionBlur_No.042.dat]

0001 0.581 -0.167
0002 -0.981 0.680
0003 -1.092 -0.732
0004 -1.118 0.709
0005 0.420 -0.984
0006 0.241 -0.500
0007 1.006 0.633
0008 0.857 0.322
0009 1.058 1.590
0010 1.803 0.625
