# Supplementary material for: Maximum likelihood-based estimation of diffusion coefficient is quick and reliable method for analyzing estradiol actions on surface receptor movements
Source: Front Neuroinform. 2023 Mar 8;17:1005936. doi: 10.3389/fninf.2023.1005936 (PMC10031098; doi:10.3389/fninf.2023.1005936)
Supplement: Supplementary file 8 [file Data_Sheet_8.ZIP › D0.05_s100/0010/Traj_N=10_D=0.05_Error=100_MotionBlur_No.043.dat]

0001 0.151 -0.545
0002 0.738 -1.250
0003 1.938 -0.414
0004 0.397 -1.136
0005 1.237 -2.203
0006 -0.976 -2.026
0007 0.185 -2.087
0008 -1.121 -1.437
0009 -0.385 -1.445
0010 -0.545 -0.686
