# Supplementary material for: Maximum likelihood-based estimation of diffusion coefficient is quick and reliable method for analyzing estradiol actions on surface receptor movements
Source: Front Neuroinform. 2023 Mar 8;17:1005936. doi: 10.3389/fninf.2023.1005936 (PMC10031098; doi:10.3389/fninf.2023.1005936)
Supplement: Supplementary file 8 [file Data_Sheet_8.ZIP › D0.05_s100/0010/Traj_N=10_D=0.05_Error=100_MotionBlur_No.044.dat]

0001 -0.751 -1.223
0002 -0.936 -0.910
0003 -0.339 -0.759
0004 1.047 -1.161
0005 0.489 -0.611
0006 0.551 -1.057
0007 -0.362 -2.494
0008 -0.273 -1.990
0009 0.546 -1.050
0010 -0.300 -1.639
