# Supplementary material for: Maximum likelihood-based estimation of diffusion coefficient is quick and reliable method for analyzing estradiol actions on surface receptor movements
Source: Front Neuroinform. 2023 Mar 8;17:1005936. doi: 10.3389/fninf.2023.1005936 (PMC10031098; doi:10.3389/fninf.2023.1005936)
Supplement: Supplementary file 8 [file Data_Sheet_8.ZIP › D0.05_s100/0010/Traj_N=10_D=0.05_Error=100_MotionBlur_No.045.dat]

0001 -0.806 -0.764
0002 -0.373 -0.022
0003 -1.323 -0.024
0004 0.346 0.039
0005 -0.390 0.362
0006 0.390 1.369
0007 -0.532 1.725
0008 -0.786 1.752
0009 -0.997 2.656
0010 -0.326 1.738
