# Supplementary material for: Maximum likelihood-based estimation of diffusion coefficient is quick and reliable method for analyzing estradiol actions on surface receptor movements
Source: Front Neuroinform. 2023 Mar 8;17:1005936. doi: 10.3389/fninf.2023.1005936 (PMC10031098; doi:10.3389/fninf.2023.1005936)
Supplement: Supplementary file 8 [file Data_Sheet_8.ZIP › D0.05_s100/0010/Traj_N=10_D=0.05_Error=100_MotionBlur_No.046.dat]

0001 1.199 -0.068
0002 1.680 0.361
0003 1.466 0.573
0004 1.540 1.355
0005 1.089 1.993
0006 1.457 1.404
0007 2.542 0.706
0008 1.961 1.163
0009 1.642 -0.121
0010 1.084 -0.350
