# Supplementary material for: Maximum likelihood-based estimation of diffusion coefficient is quick and reliable method for analyzing estradiol actions on surface receptor movements
Source: Front Neuroinform. 2023 Mar 8;17:1005936. doi: 10.3389/fninf.2023.1005936 (PMC10031098; doi:10.3389/fninf.2023.1005936)
Supplement: Supplementary file 8 [file Data_Sheet_8.ZIP › D0.05_s100/0010/Traj_N=10_D=0.05_Error=100_MotionBlur_No.047.dat]

0001 0.956 -0.621
0002 0.464 -0.589
0003 1.338 0.156
0004 -0.850 1.328
0005 -0.317 -0.729
0006 0.261 0.563
0007 -0.440 2.214
0008 0.235 1.913
0009 0.473 1.909
0010 0.082 1.177
