# Supplementary material for: Maximum likelihood-based estimation of diffusion coefficient is quick and reliable method for analyzing estradiol actions on surface receptor movements
Source: Front Neuroinform. 2023 Mar 8;17:1005936. doi: 10.3389/fninf.2023.1005936 (PMC10031098; doi:10.3389/fninf.2023.1005936)
Supplement: Supplementary file 8 [file Data_Sheet_8.ZIP › D0.05_s100/0010/Traj_N=10_D=0.05_Error=100_MotionBlur_No.048.dat]

0001 0.153 0.546
0002 0.475 0.483
0003 -0.234 -0.060
0004 4.020 -0.287
0005 0.926 0.307
0006 2.351 -0.684
0007 1.777 -1.619
0008 2.060 -0.193
0009 2.947 -0.591
0010 1.067 -0.978
