# Supplementary material for: Maximum likelihood-based estimation of diffusion coefficient is quick and reliable method for analyzing estradiol actions on surface receptor movements
Source: Front Neuroinform. 2023 Mar 8;17:1005936. doi: 10.3389/fninf.2023.1005936 (PMC10031098; doi:10.3389/fninf.2023.1005936)
Supplement: Supplementary file 8 [file Data_Sheet_8.ZIP › D0.05_s100/0010/Traj_N=10_D=0.05_Error=100_MotionBlur_No.049.dat]

0001 0.925 1.134
0002 0.656 1.980
0003 0.344 -0.369
0004 1.084 -0.619
0005 0.288 0.557
0006 1.592 -0.376
0007 -0.375 -1.384
0008 0.653 -1.515
0009 0.309 -0.194
0010 0.290 -1.336
