# Supplementary material for: Maximum likelihood-based estimation of diffusion coefficient is quick and reliable method for analyzing estradiol actions on surface receptor movements
Source: Front Neuroinform. 2023 Mar 8;17:1005936. doi: 10.3389/fninf.2023.1005936 (PMC10031098; doi:10.3389/fninf.2023.1005936)
Supplement: Supplementary file 8 [file Data_Sheet_8.ZIP › D0.05_s100/0010/Traj_N=10_D=0.05_Error=100_MotionBlur_No.050.dat]

0001 -0.104 -0.064
0002 -0.287 -0.564
0003 -0.453 -1.144
0004 0.048 -0.291
0005 1.257 -0.612
0006 -0.116 -0.563
0007 -0.345 -1.587
0008 0.360 -0.583
0009 -0.237 -0.952
0010 0.329 -0.265
