# Supplementary material for: Maximum likelihood-based estimation of diffusion coefficient is quick and reliable method for analyzing estradiol actions on surface receptor movements
Source: Front Neuroinform. 2023 Mar 8;17:1005936. doi: 10.3389/fninf.2023.1005936 (PMC10031098; doi:10.3389/fninf.2023.1005936)
Supplement: Supplementary file 8 [file Data_Sheet_8.ZIP › D0.05_s100/0010/Traj_N=10_D=0.05_Error=100_MotionBlur_No.051.dat]

0001 -0.318 0.513
0002 -0.505 0.186
0003 1.117 0.683
0004 1.346 -0.638
0005 0.825 0.348
0006 1.006 0.830
0007 0.936 -0.292
0008 2.583 -0.137
0009 0.694 0.885
0010 0.995 0.475
