# Supplementary material for: Maximum likelihood-based estimation of diffusion coefficient is quick and reliable method for analyzing estradiol actions on surface receptor movements
Source: Front Neuroinform. 2023 Mar 8;17:1005936. doi: 10.3389/fninf.2023.1005936 (PMC10031098; doi:10.3389/fninf.2023.1005936)
Supplement: Supplementary file 8 [file Data_Sheet_8.ZIP › D0.05_s100/0010/Traj_N=10_D=0.05_Error=100_MotionBlur_No.052.dat]

0001 -0.612 -0.331
0002 0.688 -0.717
0003 -0.134 -0.911
0004 0.863 -0.113
0005 -0.986 0.469
0006 -1.233 0.688
0007 -0.862 1.187
0008 0.110 0.105
0009 0.412 -0.554
0010 -0.027 -0.836
