# Supplementary material for: Maximum likelihood-based estimation of diffusion coefficient is quick and reliable method for analyzing estradiol actions on surface receptor movements
Source: Front Neuroinform. 2023 Mar 8;17:1005936. doi: 10.3389/fninf.2023.1005936 (PMC10031098; doi:10.3389/fninf.2023.1005936)
Supplement: Supplementary file 8 [file Data_Sheet_8.ZIP › D0.05_s100/0010/Traj_N=10_D=0.05_Error=100_MotionBlur_No.053.dat]

0001 -1.437 0.100
0002 -1.137 -0.000
0003 0.452 0.377
0004 0.235 -0.442
0005 1.966 -0.893
0006 0.247 2.323
0007 0.718 -1.937
0008 0.100 0.336
0009 1.621 0.598
0010 1.011 0.546
