# Supplementary material for: Maximum likelihood-based estimation of diffusion coefficient is quick and reliable method for analyzing estradiol actions on surface receptor movements
Source: Front Neuroinform. 2023 Mar 8;17:1005936. doi: 10.3389/fninf.2023.1005936 (PMC10031098; doi:10.3389/fninf.2023.1005936)
Supplement: Supplementary file 8 [file Data_Sheet_8.ZIP › D0.05_s100/0010/Traj_N=10_D=0.05_Error=100_MotionBlur_No.054.dat]

0001 -1.052 0.684
0002 -0.224 -0.475
0003 -0.282 -0.524
0004 -0.223 0.779
0005 -0.755 -0.486
0006 0.445 0.028
0007 -0.118 -0.241
0008 -0.084 0.031
0009 -0.102 -0.178
0010 -0.504 -0.874
