# Supplementary material for: Maximum likelihood-based estimation of diffusion coefficient is quick and reliable method for analyzing estradiol actions on surface receptor movements
Source: Front Neuroinform. 2023 Mar 8;17:1005936. doi: 10.3389/fninf.2023.1005936 (PMC10031098; doi:10.3389/fninf.2023.1005936)
Supplement: Supplementary file 8 [file Data_Sheet_8.ZIP › D0.05_s100/0010/Traj_N=10_D=0.05_Error=100_MotionBlur_No.055.dat]

0001 -0.629 -0.135
0002 0.117 -1.172
0003 0.315 -2.346
0004 -0.385 -2.231
0005 0.399 -1.533
0006 1.307 -0.787
0007 1.914 -1.683
0008 1.332 -1.636
0009 0.533 0.032
0010 0.596 0.787
