# Supplementary material for: Maximum likelihood-based estimation of diffusion coefficient is quick and reliable method for analyzing estradiol actions on surface receptor movements
Source: Front Neuroinform. 2023 Mar 8;17:1005936. doi: 10.3389/fninf.2023.1005936 (PMC10031098; doi:10.3389/fninf.2023.1005936)
Supplement: Supplementary file 8 [file Data_Sheet_8.ZIP › D0.05_s100/0010/Traj_N=10_D=0.05_Error=100_MotionBlur_No.056.dat]

0001 0.706 -0.607
0002 -0.357 0.754
0003 0.533 0.800
0004 -0.353 2.427
0005 -1.037 1.248
0006 0.127 1.856
0007 -0.520 1.229
0008 0.244 2.158
0009 1.903 2.797
0010 0.365 2.382
