# Supplementary material for: Maximum likelihood-based estimation of diffusion coefficient is quick and reliable method for analyzing estradiol actions on surface receptor movements
Source: Front Neuroinform. 2023 Mar 8;17:1005936. doi: 10.3389/fninf.2023.1005936 (PMC10031098; doi:10.3389/fninf.2023.1005936)
Supplement: Supplementary file 8 [file Data_Sheet_8.ZIP › D0.05_s100/0010/Traj_N=10_D=0.05_Error=100_MotionBlur_No.057.dat]

0001 -0.143 -0.248
0002 0.534 -1.076
0003 -0.248 -1.269
0004 0.448 -1.313
0005 1.175 -1.961
0006 -0.478 -1.167
0007 0.199 -2.736
0008 -0.008 -0.330
0009 -0.220 -0.987
0010 -0.064 -0.128
