# Supplementary material for: Maximum likelihood-based estimation of diffusion coefficient is quick and reliable method for analyzing estradiol actions on surface receptor movements
Source: Front Neuroinform. 2023 Mar 8;17:1005936. doi: 10.3389/fninf.2023.1005936 (PMC10031098; doi:10.3389/fninf.2023.1005936)
Supplement: Supplementary file 8 [file Data_Sheet_8.ZIP › D0.05_s100/0010/Traj_N=10_D=0.05_Error=100_MotionBlur_No.058.dat]

0001 0.280 -0.015
0002 0.252 1.161
0003 0.404 -1.788
0004 -1.526 0.183
0005 -0.265 -1.056
0006 -0.256 -1.036
0007 -0.737 -1.243
0008 -0.095 -1.458
0009 -1.422 -0.678
0010 -0.945 -0.278
