# Supplementary material for: Maximum likelihood-based estimation of diffusion coefficient is quick and reliable method for analyzing estradiol actions on surface receptor movements
Source: Front Neuroinform. 2023 Mar 8;17:1005936. doi: 10.3389/fninf.2023.1005936 (PMC10031098; doi:10.3389/fninf.2023.1005936)
Supplement: Supplementary file 8 [file Data_Sheet_8.ZIP › D0.05_s100/0010/Traj_N=10_D=0.05_Error=100_MotionBlur_No.059.dat]

0001 1.002 -0.657
0002 0.194 -0.652
0003 0.281 -0.271
0004 -0.243 -0.105
0005 -0.762 -1.011
0006 0.088 -0.751
0007 0.588 -0.596
0008 0.692 -0.723
0009 0.765 -1.945
0010 0.151 -0.677
