# Supplementary material for: Maximum likelihood-based estimation of diffusion coefficient is quick and reliable method for analyzing estradiol actions on surface receptor movements
Source: Front Neuroinform. 2023 Mar 8;17:1005936. doi: 10.3389/fninf.2023.1005936 (PMC10031098; doi:10.3389/fninf.2023.1005936)
Supplement: Supplementary file 8 [file Data_Sheet_8.ZIP › D0.05_s100/0010/Traj_N=10_D=0.05_Error=100_MotionBlur_No.060.dat]

0001 -0.005 -1.714
0002 1.100 0.535
0003 -0.337 -0.019
0004 0.270 -0.394
0005 0.797 0.405
0006 1.402 0.440
0007 -0.458 -0.276
0008 0.223 0.012
0009 0.748 -0.812
0010 0.439 -0.347
