# Supplementary material for: Maximum likelihood-based estimation of diffusion coefficient is quick and reliable method for analyzing estradiol actions on surface receptor movements
Source: Front Neuroinform. 2023 Mar 8;17:1005936. doi: 10.3389/fninf.2023.1005936 (PMC10031098; doi:10.3389/fninf.2023.1005936)
Supplement: Supplementary file 8 [file Data_Sheet_8.ZIP › D0.05_s100/0010/Traj_N=10_D=0.05_Error=100_MotionBlur_No.061.dat]

0001 -0.096 -0.831
0002 0.950 -0.381
0003 0.021 0.407
0004 1.532 -0.852
0005 -1.819 -1.093
0006 -0.468 -0.613
0007 -1.318 -1.013
0008 0.008 1.002
0009 -1.474 0.832
0010 0.080 -0.954
