# Supplementary material for: Maximum likelihood-based estimation of diffusion coefficient is quick and reliable method for analyzing estradiol actions on surface receptor movements
Source: Front Neuroinform. 2023 Mar 8;17:1005936. doi: 10.3389/fninf.2023.1005936 (PMC10031098; doi:10.3389/fninf.2023.1005936)
Supplement: Supplementary file 8 [file Data_Sheet_8.ZIP › D0.05_s100/0010/Traj_N=10_D=0.05_Error=100_MotionBlur_No.062.dat]

0001 0.243 -0.178
0002 0.484 -0.855
0003 1.293 1.159
0004 0.667 0.282
0005 0.851 1.395
0006 1.372 1.894
0007 0.338 3.003
0008 0.680 0.630
0009 -0.258 0.307
0010 -0.715 1.673
