# Supplementary material for: Maximum likelihood-based estimation of diffusion coefficient is quick and reliable method for analyzing estradiol actions on surface receptor movements
Source: Front Neuroinform. 2023 Mar 8;17:1005936. doi: 10.3389/fninf.2023.1005936 (PMC10031098; doi:10.3389/fninf.2023.1005936)
Supplement: Supplementary file 8 [file Data_Sheet_8.ZIP › D0.05_s100/0010/Traj_N=10_D=0.05_Error=100_MotionBlur_No.063.dat]

0001 0.031 -0.904
0002 -0.255 -1.772
0003 0.999 -0.270
0004 0.922 0.142
0005 1.211 1.400
0006 -0.198 -0.505
0007 -0.390 0.465
0008 0.464 1.839
0009 0.307 1.610
0010 -1.290 1.798
