# Supplementary material for: Maximum likelihood-based estimation of diffusion coefficient is quick and reliable method for analyzing estradiol actions on surface receptor movements
Source: Front Neuroinform. 2023 Mar 8;17:1005936. doi: 10.3389/fninf.2023.1005936 (PMC10031098; doi:10.3389/fninf.2023.1005936)
Supplement: Supplementary file 8 [file Data_Sheet_8.ZIP › D0.05_s100/0010/Traj_N=10_D=0.05_Error=100_MotionBlur_No.064.dat]

0001 0.741 0.209
0002 0.427 0.041
0003 0.685 1.497
0004 -0.004 -0.257
0005 -0.370 -0.066
0006 -1.660 0.551
0007 -1.577 0.181
0008 -1.805 2.379
0009 -2.917 0.132
0010 -2.287 1.040
