# Supplementary material for: Maximum likelihood-based estimation of diffusion coefficient is quick and reliable method for analyzing estradiol actions on surface receptor movements
Source: Front Neuroinform. 2023 Mar 8;17:1005936. doi: 10.3389/fninf.2023.1005936 (PMC10031098; doi:10.3389/fninf.2023.1005936)
Supplement: Supplementary file 8 [file Data_Sheet_8.ZIP › D0.05_s100/0010/Traj_N=10_D=0.05_Error=100_MotionBlur_No.065.dat]

0001 0.509 -0.329
0002 0.350 -0.791
0003 -0.531 -0.169
0004 1.687 -1.580
0005 2.092 -1.894
0006 1.340 -0.536
0007 2.068 -0.791
0008 2.129 0.147
0009 1.535 -0.030
0010 0.320 -1.279
