# Supplementary material for: Maximum likelihood-based estimation of diffusion coefficient is quick and reliable method for analyzing estradiol actions on surface receptor movements
Source: Front Neuroinform. 2023 Mar 8;17:1005936. doi: 10.3389/fninf.2023.1005936 (PMC10031098; doi:10.3389/fninf.2023.1005936)
Supplement: Supplementary file 8 [file Data_Sheet_8.ZIP › D0.05_s100/0010/Traj_N=10_D=0.05_Error=100_MotionBlur_No.066.dat]

0001 0.649 -0.617
0002 -0.326 -0.453
0003 0.299 0.976
0004 -0.348 -0.591
0005 0.630 0.410
0006 -0.154 -0.505
0007 -1.003 1.930
0008 0.409 -0.402
0009 0.116 -0.348
0010 -0.648 0.878
