# Supplementary material for: Maximum likelihood-based estimation of diffusion coefficient is quick and reliable method for analyzing estradiol actions on surface receptor movements
Source: Front Neuroinform. 2023 Mar 8;17:1005936. doi: 10.3389/fninf.2023.1005936 (PMC10031098; doi:10.3389/fninf.2023.1005936)
Supplement: Supplementary file 8 [file Data_Sheet_8.ZIP › D0.05_s100/0010/Traj_N=10_D=0.05_Error=100_MotionBlur_No.067.dat]

0001 -0.709 -1.111
0002 -0.018 -0.740
0003 -0.234 0.353
0004 -0.347 0.873
0005 -0.555 2.448
0006 -0.679 0.439
0007 -1.080 1.887
0008 -0.106 0.283
0009 -1.596 1.020
0010 -0.710 1.304
