# Supplementary material for: Maximum likelihood-based estimation of diffusion coefficient is quick and reliable method for analyzing estradiol actions on surface receptor movements
Source: Front Neuroinform. 2023 Mar 8;17:1005936. doi: 10.3389/fninf.2023.1005936 (PMC10031098; doi:10.3389/fninf.2023.1005936)
Supplement: Supplementary file 8 [file Data_Sheet_8.ZIP › D0.05_s100/0010/Traj_N=10_D=0.05_Error=100_MotionBlur_No.068.dat]

0001 0.670 -0.896
0002 -0.045 1.216
0003 0.236 0.217
0004 0.587 -0.399
0005 1.074 -0.324
0006 0.354 -0.487
0007 0.453 -0.029
0008 1.057 0.863
0009 0.685 1.109
0010 0.819 0.287
