# Supplementary material for: Maximum likelihood-based estimation of diffusion coefficient is quick and reliable method for analyzing estradiol actions on surface receptor movements
Source: Front Neuroinform. 2023 Mar 8;17:1005936. doi: 10.3389/fninf.2023.1005936 (PMC10031098; doi:10.3389/fninf.2023.1005936)
Supplement: Supplementary file 8 [file Data_Sheet_8.ZIP › D0.05_s100/0010/Traj_N=10_D=0.05_Error=100_MotionBlur_No.069.dat]

0001 0.868 0.167
0002 0.213 -0.474
0003 0.909 1.464
0004 -0.488 0.698
0005 -0.121 1.931
0006 0.198 2.704
0007 -0.621 2.958
0008 -0.473 2.707
0009 1.411 3.557
0010 0.240 3.461
