# Supplementary material for: Maximum likelihood-based estimation of diffusion coefficient is quick and reliable method for analyzing estradiol actions on surface receptor movements
Source: Front Neuroinform. 2023 Mar 8;17:1005936. doi: 10.3389/fninf.2023.1005936 (PMC10031098; doi:10.3389/fninf.2023.1005936)
Supplement: Supplementary file 8 [file Data_Sheet_8.ZIP › D0.05_s100/0010/Traj_N=10_D=0.05_Error=100_MotionBlur_No.070.dat]

0001 -0.542 -1.007
0002 0.199 0.657
0003 -0.567 0.742
0004 0.077 0.608
0005 0.462 1.547
0006 -0.845 2.008
0007 0.922 1.526
0008 -1.055 1.745
0009 -0.889 0.349
0010 -0.445 0.722
