# Supplementary material for: Maximum likelihood-based estimation of diffusion coefficient is quick and reliable method for analyzing estradiol actions on surface receptor movements
Source: Front Neuroinform. 2023 Mar 8;17:1005936. doi: 10.3389/fninf.2023.1005936 (PMC10031098; doi:10.3389/fninf.2023.1005936)
Supplement: Supplementary file 8 [file Data_Sheet_8.ZIP › D0.05_s100/0010/Traj_N=10_D=0.05_Error=100_MotionBlur_No.071.dat]

0001 0.841 -0.995
0002 0.625 0.210
0003 0.716 0.791
0004 0.324 -0.956
0005 0.554 -0.765
0006 0.569 -1.035
0007 1.879 -0.743
0008 1.388 -1.751
0009 0.493 0.257
0010 1.904 -0.227
