# Supplementary material for: Maximum likelihood-based estimation of diffusion coefficient is quick and reliable method for analyzing estradiol actions on surface receptor movements
Source: Front Neuroinform. 2023 Mar 8;17:1005936. doi: 10.3389/fninf.2023.1005936 (PMC10031098; doi:10.3389/fninf.2023.1005936)
Supplement: Supplementary file 8 [file Data_Sheet_8.ZIP › D0.05_s100/0010/Traj_N=10_D=0.05_Error=100_MotionBlur_No.072.dat]

0001 0.267 0.615
0002 1.192 -0.958
0003 0.233 -1.394
0004 0.950 -2.579
0005 0.201 0.186
0006 1.264 -0.378
0007 0.547 -0.578
0008 -0.015 -0.225
0009 0.143 0.221
0010 0.148 -0.305
