# Supplementary material for: Maximum likelihood-based estimation of diffusion coefficient is quick and reliable method for analyzing estradiol actions on surface receptor movements
Source: Front Neuroinform. 2023 Mar 8;17:1005936. doi: 10.3389/fninf.2023.1005936 (PMC10031098; doi:10.3389/fninf.2023.1005936)
Supplement: Supplementary file 8 [file Data_Sheet_8.ZIP › D0.05_s100/0010/Traj_N=10_D=0.05_Error=100_MotionBlur_No.073.dat]

0001 0.101 -0.134
0002 -0.218 -0.376
0003 -0.434 0.788
0004 0.090 0.778
0005 1.869 0.807
0006 1.447 1.773
0007 0.718 0.520
0008 0.911 1.365
0009 -0.683 -0.234
0010 -0.462 0.454
