# Supplementary material for: Maximum likelihood-based estimation of diffusion coefficient is quick and reliable method for analyzing estradiol actions on surface receptor movements
Source: Front Neuroinform. 2023 Mar 8;17:1005936. doi: 10.3389/fninf.2023.1005936 (PMC10031098; doi:10.3389/fninf.2023.1005936)
Supplement: Supplementary file 8 [file Data_Sheet_8.ZIP › D0.05_s100/0010/Traj_N=10_D=0.05_Error=100_MotionBlur_No.074.dat]

0001 0.250 -0.058
0002 0.319 0.050
0003 1.027 0.091
0004 0.888 0.464
0005 0.463 0.478
0006 0.492 -1.219
0007 1.112 -1.321
0008 1.333 -0.860
0009 -1.395 1.025
0010 -0.659 0.099
