# Supplementary material for: Maximum likelihood-based estimation of diffusion coefficient is quick and reliable method for analyzing estradiol actions on surface receptor movements
Source: Front Neuroinform. 2023 Mar 8;17:1005936. doi: 10.3389/fninf.2023.1005936 (PMC10031098; doi:10.3389/fninf.2023.1005936)
Supplement: Supplementary file 8 [file Data_Sheet_8.ZIP › D0.05_s100/0010/Traj_N=10_D=0.05_Error=100_MotionBlur_No.075.dat]

0001 0.357 0.036
0002 0.546 0.508
0003 -0.201 -1.573
0004 -1.244 -0.935
0005 0.375 -1.437
0006 -0.456 -1.264
0007 0.103 -0.154
0008 0.429 -0.754
0009 -0.035 -0.687
0010 -0.084 -0.781
