# Supplementary material for: Maximum likelihood-based estimation of diffusion coefficient is quick and reliable method for analyzing estradiol actions on surface receptor movements
Source: Front Neuroinform. 2023 Mar 8;17:1005936. doi: 10.3389/fninf.2023.1005936 (PMC10031098; doi:10.3389/fninf.2023.1005936)
Supplement: Supplementary file 8 [file Data_Sheet_8.ZIP › D0.05_s100/0010/Traj_N=10_D=0.05_Error=100_MotionBlur_No.076.dat]

0001 0.691 0.123
0002 -1.094 0.184
0003 -0.765 -1.330
0004 -0.714 0.156
0005 -0.150 0.221
0006 1.964 2.323
0007 0.428 2.140
0008 -0.331 1.316
0009 -0.423 1.691
0010 1.038 2.240
