# Supplementary material for: Maximum likelihood-based estimation of diffusion coefficient is quick and reliable method for analyzing estradiol actions on surface receptor movements
Source: Front Neuroinform. 2023 Mar 8;17:1005936. doi: 10.3389/fninf.2023.1005936 (PMC10031098; doi:10.3389/fninf.2023.1005936)
Supplement: Supplementary file 8 [file Data_Sheet_8.ZIP › D0.05_s100/0010/Traj_N=10_D=0.05_Error=100_MotionBlur_No.077.dat]

0001 -0.856 1.212
0002 -0.015 0.761
0003 -0.374 0.363
0004 0.363 0.160
0005 -1.944 1.095
0006 -0.817 0.520
0007 0.190 -0.266
0008 0.281 -0.187
0009 -1.164 -0.452
0010 -1.260 -2.316
