# Supplementary material for: Maximum likelihood-based estimation of diffusion coefficient is quick and reliable method for analyzing estradiol actions on surface receptor movements
Source: Front Neuroinform. 2023 Mar 8;17:1005936. doi: 10.3389/fninf.2023.1005936 (PMC10031098; doi:10.3389/fninf.2023.1005936)
Supplement: Supplementary file 8 [file Data_Sheet_8.ZIP › D0.05_s100/0010/Traj_N=10_D=0.05_Error=100_MotionBlur_No.078.dat]

0001 0.809 0.171
0002 0.617 -0.594
0003 0.698 0.165
0004 -0.141 0.079
0005 0.579 -1.049
0006 -0.739 0.846
0007 1.495 -0.133
0008 2.358 1.530
0009 1.893 1.327
0010 2.159 0.895
