# Supplementary material for: Maximum likelihood-based estimation of diffusion coefficient is quick and reliable method for analyzing estradiol actions on surface receptor movements
Source: Front Neuroinform. 2023 Mar 8;17:1005936. doi: 10.3389/fninf.2023.1005936 (PMC10031098; doi:10.3389/fninf.2023.1005936)
Supplement: Supplementary file 8 [file Data_Sheet_8.ZIP › D0.05_s100/0010/Traj_N=10_D=0.05_Error=100_MotionBlur_No.079.dat]

0001 0.106 1.034
0002 1.606 0.546
0003 1.134 -0.661
0004 0.351 0.056
0005 0.350 -0.385
0006 -0.781 1.059
0007 1.626 0.176
0008 -0.203 0.432
0009 1.539 0.065
0010 0.366 -0.146
