# Supplementary material for: Maximum likelihood-based estimation of diffusion coefficient is quick and reliable method for analyzing estradiol actions on surface receptor movements
Source: Front Neuroinform. 2023 Mar 8;17:1005936. doi: 10.3389/fninf.2023.1005936 (PMC10031098; doi:10.3389/fninf.2023.1005936)
Supplement: Supplementary file 8 [file Data_Sheet_8.ZIP › D0.05_s100/0010/Traj_N=10_D=0.05_Error=100_MotionBlur_No.080.dat]

0001 -0.030 -0.223
0002 0.655 0.706
0003 -0.949 0.242
0004 -0.321 -0.760
0005 0.261 -0.900
0006 -0.694 -0.525
0007 -0.378 0.777
0008 0.178 -0.558
0009 0.735 0.907
0010 1.623 -0.377
