# Supplementary material for: Maximum likelihood-based estimation of diffusion coefficient is quick and reliable method for analyzing estradiol actions on surface receptor movements
Source: Front Neuroinform. 2023 Mar 8;17:1005936. doi: 10.3389/fninf.2023.1005936 (PMC10031098; doi:10.3389/fninf.2023.1005936)
Supplement: Supplementary file 8 [file Data_Sheet_8.ZIP › D0.05_s100/0010/Traj_N=10_D=0.05_Error=100_MotionBlur_No.081.dat]

0001 0.539 -0.493
0002 0.075 0.044
0003 1.236 -0.868
0004 0.030 -0.088
0005 -0.332 -0.734
0006 -0.258 0.010
0007 -0.407 -0.677
0008 -0.878 0.464
0009 -0.441 -0.680
0010 -0.456 -0.237
