# Supplementary material for: Maximum likelihood-based estimation of diffusion coefficient is quick and reliable method for analyzing estradiol actions on surface receptor movements
Source: Front Neuroinform. 2023 Mar 8;17:1005936. doi: 10.3389/fninf.2023.1005936 (PMC10031098; doi:10.3389/fninf.2023.1005936)
Supplement: Supplementary file 8 [file Data_Sheet_8.ZIP › D0.05_s100/0010/Traj_N=10_D=0.05_Error=100_MotionBlur_No.082.dat]

0001 -0.658 -0.289
0002 0.978 -0.136
0003 1.015 0.380
0004 1.287 -0.638
0005 1.835 -0.147
0006 1.278 -0.403
0007 1.883 -0.229
0008 1.952 1.291
0009 0.753 -0.948
0010 2.468 -0.182
