# Supplementary material for: Maximum likelihood-based estimation of diffusion coefficient is quick and reliable method for analyzing estradiol actions on surface receptor movements
Source: Front Neuroinform. 2023 Mar 8;17:1005936. doi: 10.3389/fninf.2023.1005936 (PMC10031098; doi:10.3389/fninf.2023.1005936)
Supplement: Supplementary file 8 [file Data_Sheet_8.ZIP › D0.05_s100/0010/Traj_N=10_D=0.05_Error=100_MotionBlur_No.083.dat]

0001 0.208 -0.222
0002 0.026 0.005
0003 0.152 0.325
0004 -0.423 1.348
0005 -0.634 0.516
0006 -0.404 1.447
0007 0.668 0.932
0008 1.919 1.708
0009 2.032 1.997
0010 1.709 0.930
