# Supplementary material for: Maximum likelihood-based estimation of diffusion coefficient is quick and reliable method for analyzing estradiol actions on surface receptor movements
Source: Front Neuroinform. 2023 Mar 8;17:1005936. doi: 10.3389/fninf.2023.1005936 (PMC10031098; doi:10.3389/fninf.2023.1005936)
Supplement: Supplementary file 8 [file Data_Sheet_8.ZIP › D0.05_s100/0010/Traj_N=10_D=0.05_Error=100_MotionBlur_No.084.dat]

0001 0.637 1.516
0002 -0.461 0.773
0003 -1.154 -0.131
0004 -1.768 1.837
0005 -1.452 0.735
0006 -1.881 -0.854
0007 -2.295 -1.027
0008 -1.133 -0.515
0009 -2.402 0.393
0010 -1.174 0.606
