# Supplementary material for: Maximum likelihood-based estimation of diffusion coefficient is quick and reliable method for analyzing estradiol actions on surface receptor movements
Source: Front Neuroinform. 2023 Mar 8;17:1005936. doi: 10.3389/fninf.2023.1005936 (PMC10031098; doi:10.3389/fninf.2023.1005936)
Supplement: Supplementary file 8 [file Data_Sheet_8.ZIP › D0.05_s100/0010/Traj_N=10_D=0.05_Error=100_MotionBlur_No.085.dat]

0001 -1.165 -0.409
0002 -0.923 -1.281
0003 -0.431 0.359
0004 -1.252 -0.681
0005 -1.582 -0.805
0006 -0.944 -0.419
0007 0.099 -0.584
0008 -0.554 0.482
0009 -2.089 1.769
0010 -2.404 0.221
