# Supplementary material for: Maximum likelihood-based estimation of diffusion coefficient is quick and reliable method for analyzing estradiol actions on surface receptor movements
Source: Front Neuroinform. 2023 Mar 8;17:1005936. doi: 10.3389/fninf.2023.1005936 (PMC10031098; doi:10.3389/fninf.2023.1005936)
Supplement: Supplementary file 8 [file Data_Sheet_8.ZIP › D0.05_s100/0010/Traj_N=10_D=0.05_Error=100_MotionBlur_No.086.dat]

0001 0.274 -0.082
0002 0.614 -0.505
0003 -0.707 -0.166
0004 -1.726 -1.475
0005 0.247 -0.522
0006 -0.641 -0.979
0007 -1.733 -1.295
0008 -2.460 -2.415
0009 -0.880 -1.724
0010 -0.560 -2.035
