# Supplementary material for: Maximum likelihood-based estimation of diffusion coefficient is quick and reliable method for analyzing estradiol actions on surface receptor movements
Source: Front Neuroinform. 2023 Mar 8;17:1005936. doi: 10.3389/fninf.2023.1005936 (PMC10031098; doi:10.3389/fninf.2023.1005936)
Supplement: Supplementary file 8 [file Data_Sheet_8.ZIP › D0.05_s100/0010/Traj_N=10_D=0.05_Error=100_MotionBlur_No.087.dat]

0001 -0.277 -0.836
0002 -1.411 -0.510
0003 -0.940 -1.221
0004 0.423 -0.621
0005 0.709 -0.964
0006 -0.955 -2.417
0007 -0.397 -1.096
0008 -0.712 -1.186
0009 -2.496 -1.750
0010 -0.135 -2.556
