# Supplementary material for: Maximum likelihood-based estimation of diffusion coefficient is quick and reliable method for analyzing estradiol actions on surface receptor movements
Source: Front Neuroinform. 2023 Mar 8;17:1005936. doi: 10.3389/fninf.2023.1005936 (PMC10031098; doi:10.3389/fninf.2023.1005936)
Supplement: Supplementary file 8 [file Data_Sheet_8.ZIP › D0.05_s100/0010/Traj_N=10_D=0.05_Error=100_MotionBlur_No.088.dat]

0001 -0.417 0.221
0002 -0.055 -0.409
0003 0.624 -1.281
0004 0.323 -0.254
0005 0.713 -0.817
0006 1.048 1.052
0007 1.245 0.876
0008 -0.349 1.199
0009 -1.891 0.509
0010 -0.437 0.889
