# Supplementary material for: Maximum likelihood-based estimation of diffusion coefficient is quick and reliable method for analyzing estradiol actions on surface receptor movements
Source: Front Neuroinform. 2023 Mar 8;17:1005936. doi: 10.3389/fninf.2023.1005936 (PMC10031098; doi:10.3389/fninf.2023.1005936)
Supplement: Supplementary file 8 [file Data_Sheet_8.ZIP › D0.05_s100/0010/Traj_N=10_D=0.05_Error=100_MotionBlur_No.089.dat]

0001 -0.535 0.304
0002 0.001 0.721
0003 -0.348 -1.303
0004 0.431 -1.092
0005 0.087 -0.509
0006 -0.220 -2.016
0007 1.187 -2.596
0008 0.572 -3.106
0009 1.741 -4.054
0010 1.031 -1.987
