# Supplementary material for: Maximum likelihood-based estimation of diffusion coefficient is quick and reliable method for analyzing estradiol actions on surface receptor movements
Source: Front Neuroinform. 2023 Mar 8;17:1005936. doi: 10.3389/fninf.2023.1005936 (PMC10031098; doi:10.3389/fninf.2023.1005936)
Supplement: Supplementary file 8 [file Data_Sheet_8.ZIP › D0.05_s100/0010/Traj_N=10_D=0.05_Error=100_MotionBlur_No.090.dat]

0001 0.116 0.717
0002 -0.308 -0.208
0003 0.623 -0.036
0004 -0.698 0.178
0005 0.156 1.878
0006 0.716 0.720
0007 1.436 1.783
0008 0.010 1.329
0009 1.413 0.110
0010 2.043 0.411
