# Supplementary material for: Maximum likelihood-based estimation of diffusion coefficient is quick and reliable method for analyzing estradiol actions on surface receptor movements
Source: Front Neuroinform. 2023 Mar 8;17:1005936. doi: 10.3389/fninf.2023.1005936 (PMC10031098; doi:10.3389/fninf.2023.1005936)
Supplement: Supplementary file 8 [file Data_Sheet_8.ZIP › D0.05_s100/0010/Traj_N=10_D=0.05_Error=100_MotionBlur_No.091.dat]

0001 0.300 -1.072
0002 -0.302 0.587
0003 -0.223 -1.074
0004 0.045 -0.750
0005 -0.423 -0.867
0006 0.122 -0.495
0007 0.141 -2.064
0008 -0.852 -0.450
0009 -2.249 -1.504
0010 -2.145 -0.627
