# Supplementary material for: Maximum likelihood-based estimation of diffusion coefficient is quick and reliable method for analyzing estradiol actions on surface receptor movements
Source: Front Neuroinform. 2023 Mar 8;17:1005936. doi: 10.3389/fninf.2023.1005936 (PMC10031098; doi:10.3389/fninf.2023.1005936)
Supplement: Supplementary file 8 [file Data_Sheet_8.ZIP › D0.05_s100/0010/Traj_N=10_D=0.05_Error=100_MotionBlur_No.092.dat]

0001 0.428 -1.061
0002 -1.451 0.994
0003 -0.253 -0.147
0004 -0.824 -0.586
0005 -1.101 0.495
0006 -1.158 -1.622
0007 -1.026 -0.452
0008 -1.520 -1.120
0009 -1.943 -1.822
0010 -0.129 -1.224
