# Supplementary material for: Maximum likelihood-based estimation of diffusion coefficient is quick and reliable method for analyzing estradiol actions on surface receptor movements
Source: Front Neuroinform. 2023 Mar 8;17:1005936. doi: 10.3389/fninf.2023.1005936 (PMC10031098; doi:10.3389/fninf.2023.1005936)
Supplement: Supplementary file 8 [file Data_Sheet_8.ZIP › D0.05_s100/0010/Traj_N=10_D=0.05_Error=100_MotionBlur_No.093.dat]

0001 0.793 0.223
0002 1.576 1.039
0003 0.397 -1.383
0004 -0.953 -1.200
0005 -0.293 -1.372
0006 -1.183 -0.521
0007 -0.945 -1.137
0008 -1.955 -0.456
0009 -2.067 -0.541
0010 -1.752 -1.052
