# Supplementary material for: Maximum likelihood-based estimation of diffusion coefficient is quick and reliable method for analyzing estradiol actions on surface receptor movements
Source: Front Neuroinform. 2023 Mar 8;17:1005936. doi: 10.3389/fninf.2023.1005936 (PMC10031098; doi:10.3389/fninf.2023.1005936)
Supplement: Supplementary file 8 [file Data_Sheet_8.ZIP › D0.05_s100/0010/Traj_N=10_D=0.05_Error=100_MotionBlur_No.094.dat]

0001 -0.571 0.418
0002 -0.675 0.645
0003 0.088 -0.430
0004 -0.724 -0.760
0005 -1.847 -0.552
0006 -1.824 -0.462
0007 -1.947 -1.029
0008 -1.800 -1.386
0009 -2.105 -2.104
0010 -1.137 -2.385
