# Supplementary material for: Maximum likelihood-based estimation of diffusion coefficient is quick and reliable method for analyzing estradiol actions on surface receptor movements
Source: Front Neuroinform. 2023 Mar 8;17:1005936. doi: 10.3389/fninf.2023.1005936 (PMC10031098; doi:10.3389/fninf.2023.1005936)
Supplement: Supplementary file 8 [file Data_Sheet_8.ZIP › D0.05_s100/0010/Traj_N=10_D=0.05_Error=100_MotionBlur_No.095.dat]

0001 -1.271 -0.045
0002 0.260 0.532
0003 0.156 0.903
0004 -0.194 0.889
0005 0.062 0.228
0006 0.306 -0.129
0007 -0.400 0.621
0008 -0.760 -1.539
0009 -0.388 -1.721
0010 -0.578 -0.092
