# Supplementary material for: Maximum likelihood-based estimation of diffusion coefficient is quick and reliable method for analyzing estradiol actions on surface receptor movements
Source: Front Neuroinform. 2023 Mar 8;17:1005936. doi: 10.3389/fninf.2023.1005936 (PMC10031098; doi:10.3389/fninf.2023.1005936)
Supplement: Supplementary file 8 [file Data_Sheet_8.ZIP › D0.05_s100/0010/Traj_N=10_D=0.05_Error=100_MotionBlur_No.096.dat]

0001 -0.222 0.071
0002 -1.434 -0.647
0003 -0.482 -0.241
0004 -2.022 -0.468
0005 -1.025 0.723
0006 -1.493 -0.309
0007 -0.977 -0.906
0008 -1.472 -0.574
0009 -2.285 -0.461
0010 -2.083 0.034
