# Supplementary material for: Maximum likelihood-based estimation of diffusion coefficient is quick and reliable method for analyzing estradiol actions on surface receptor movements
Source: Front Neuroinform. 2023 Mar 8;17:1005936. doi: 10.3389/fninf.2023.1005936 (PMC10031098; doi:10.3389/fninf.2023.1005936)
Supplement: Supplementary file 8 [file Data_Sheet_8.ZIP › D0.05_s100/0010/Traj_N=10_D=0.05_Error=100_MotionBlur_No.097.dat]

0001 0.254 -0.165
0002 -0.965 0.702
0003 -0.114 -0.186
0004 0.503 0.698
0005 -1.056 1.200
0006 0.235 0.675
0007 -0.333 0.778
0008 1.465 1.186
0009 0.345 2.041
0010 0.052 3.153
