# Supplementary material for: Maximum likelihood-based estimation of diffusion coefficient is quick and reliable method for analyzing estradiol actions on surface receptor movements
Source: Front Neuroinform. 2023 Mar 8;17:1005936. doi: 10.3389/fninf.2023.1005936 (PMC10031098; doi:10.3389/fninf.2023.1005936)
Supplement: Supplementary file 8 [file Data_Sheet_8.ZIP › D0.05_s100/0010/Traj_N=10_D=0.05_Error=100_MotionBlur_No.098.dat]

0001 -0.260 -0.207
0002 0.141 -0.989
0003 0.385 -0.942
0004 -1.852 -0.612
0005 -0.783 -1.107
0006 0.292 -1.212
0007 -0.997 -2.305
0008 -1.472 -1.317
0009 -1.841 -0.895
0010 -1.732 -1.564
