# Supplementary material for: Maximum likelihood-based estimation of diffusion coefficient is quick and reliable method for analyzing estradiol actions on surface receptor movements
Source: Front Neuroinform. 2023 Mar 8;17:1005936. doi: 10.3389/fninf.2023.1005936 (PMC10031098; doi:10.3389/fninf.2023.1005936)
Supplement: Supplementary file 8 [file Data_Sheet_8.ZIP › D0.05_s100/0010/Traj_N=10_D=0.05_Error=100_MotionBlur_No.099.dat]

0001 0.268 -0.786
0002 0.973 -0.400
0003 -1.455 0.747
0004 0.205 0.573
0005 0.708 -0.097
0006 1.844 -0.729
0007 0.773 -0.828
0008 0.458 -0.746
0009 0.558 -0.914
0010 1.654 -0.416
