# Supplementary material for: Maximum likelihood-based estimation of diffusion coefficient is quick and reliable method for analyzing estradiol actions on surface receptor movements
Source: Front Neuroinform. 2023 Mar 8;17:1005936. doi: 10.3389/fninf.2023.1005936 (PMC10031098; doi:10.3389/fninf.2023.1005936)
Supplement: Supplementary file 8 [file Data_Sheet_8.ZIP › D0.05_s100/0010/Traj_N=10_D=0.05_Error=100_MotionBlur_No.100.dat]

0001 -0.044 1.357
0002 0.593 -0.689
0003 0.130 -1.215
0004 -0.908 1.156
0005 0.247 0.405
0006 0.052 -0.369
0007 -0.748 -0.315
0008 -0.542 -1.103
0009 0.204 -0.338
0010 -3.096 -0.818
