# Supplementary material for: Maximum likelihood-based estimation of diffusion coefficient is quick and reliable method for analyzing estradiol actions on surface receptor movements
Source: Front Neuroinform. 2023 Mar 8;17:1005936. doi: 10.3389/fninf.2023.1005936 (PMC10031098; doi:10.3389/fninf.2023.1005936)
Supplement: Supplementary file 8 [file Data_Sheet_8.ZIP › D0.05_s100/0010/Traj_N=10_D=0.05_Error=100_MotionBlur_No.101.dat]

0001 0.088 -0.696
0002 0.181 -1.097
0003 -1.036 -0.753
0004 -0.201 -1.209
0005 -0.785 -0.874
0006 -1.430 -0.999
0007 -1.074 -2.351
0008 0.938 -1.301
0009 1.628 0.257
0010 1.145 -1.096
