# Supplementary material for: Maximum likelihood-based estimation of diffusion coefficient is quick and reliable method for analyzing estradiol actions on surface receptor movements
Source: Front Neuroinform. 2023 Mar 8;17:1005936. doi: 10.3389/fninf.2023.1005936 (PMC10031098; doi:10.3389/fninf.2023.1005936)
Supplement: Supplementary file 8 [file Data_Sheet_8.ZIP › D0.05_s100/0010/Traj_N=10_D=0.05_Error=100_MotionBlur_No.102.dat]

0001 -0.564 1.013
0002 0.500 -0.854
0003 -0.924 -0.282
0004 0.345 -1.349
0005 -1.014 0.248
0006 -0.441 0.371
0007 -0.411 1.210
0008 0.457 0.954
0009 -1.113 -0.115
0010 -0.329 1.072
