# Supplementary material for: Maximum likelihood-based estimation of diffusion coefficient is quick and reliable method for analyzing estradiol actions on surface receptor movements
Source: Front Neuroinform. 2023 Mar 8;17:1005936. doi: 10.3389/fninf.2023.1005936 (PMC10031098; doi:10.3389/fninf.2023.1005936)
Supplement: Supplementary file 8 [file Data_Sheet_8.ZIP › D0.05_s100/0010/Traj_N=10_D=0.05_Error=100_MotionBlur_No.103.dat]

0001 -1.234 1.487
0002 -0.068 0.974
0003 0.446 0.048
0004 -0.929 0.853
0005 -1.120 1.498
0006 -2.788 0.913
0007 -1.557 -0.519
0008 -1.064 -0.096
0009 -1.926 -1.365
0010 -1.640 -0.607
