# Supplementary material for: Maximum likelihood-based estimation of diffusion coefficient is quick and reliable method for analyzing estradiol actions on surface receptor movements
Source: Front Neuroinform. 2023 Mar 8;17:1005936. doi: 10.3389/fninf.2023.1005936 (PMC10031098; doi:10.3389/fninf.2023.1005936)
Supplement: Supplementary file 8 [file Data_Sheet_8.ZIP › D0.05_s100/0010/Traj_N=10_D=0.05_Error=100_MotionBlur_No.104.dat]

0001 -0.316 -0.520
0002 1.391 -1.046
0003 0.313 -0.352
0004 0.917 -0.092
0005 0.556 -0.617
0006 1.112 -0.502
0007 -1.087 -1.481
0008 -1.757 -1.763
0009 -0.964 -1.326
0010 -1.086 -1.784
