# Supplementary material for: Maximum likelihood-based estimation of diffusion coefficient is quick and reliable method for analyzing estradiol actions on surface receptor movements
Source: Front Neuroinform. 2023 Mar 8;17:1005936. doi: 10.3389/fninf.2023.1005936 (PMC10031098; doi:10.3389/fninf.2023.1005936)
Supplement: Supplementary file 8 [file Data_Sheet_8.ZIP › D0.05_s100/0010/Traj_N=10_D=0.05_Error=100_MotionBlur_No.105.dat]

0001 1.087 0.484
0002 -0.014 1.311
0003 2.327 1.394
0004 1.927 2.629
0005 1.667 0.932
0006 0.242 1.548
0007 2.063 0.999
0008 -0.518 0.094
0009 2.129 1.682
0010 0.089 1.602
