# Supplementary material for: Maximum likelihood-based estimation of diffusion coefficient is quick and reliable method for analyzing estradiol actions on surface receptor movements
Source: Front Neuroinform. 2023 Mar 8;17:1005936. doi: 10.3389/fninf.2023.1005936 (PMC10031098; doi:10.3389/fninf.2023.1005936)
Supplement: Supplementary file 8 [file Data_Sheet_8.ZIP › D0.05_s100/0010/Traj_N=10_D=0.05_Error=100_MotionBlur_No.106.dat]

0001 -0.317 0.821
0002 1.374 0.722
0003 0.547 1.457
0004 0.136 0.793
0005 0.145 0.599
0006 2.324 1.470
0007 1.791 -0.051
0008 1.097 1.233
0009 1.417 1.118
0010 2.645 2.006
