# Supplementary material for: Maximum likelihood-based estimation of diffusion coefficient is quick and reliable method for analyzing estradiol actions on surface receptor movements
Source: Front Neuroinform. 2023 Mar 8;17:1005936. doi: 10.3389/fninf.2023.1005936 (PMC10031098; doi:10.3389/fninf.2023.1005936)
Supplement: Supplementary file 8 [file Data_Sheet_8.ZIP › D0.05_s100/0010/Traj_N=10_D=0.05_Error=100_MotionBlur_No.107.dat]

0001 0.853 1.303
0002 -0.463 0.265
0003 -1.113 0.480
0004 -1.588 0.590
0005 -1.271 -0.174
0006 -0.253 -0.044
0007 -0.256 -2.436
0008 -0.007 -1.827
0009 -1.024 -2.371
0010 -0.351 -1.690
