# Supplementary material for: Maximum likelihood-based estimation of diffusion coefficient is quick and reliable method for analyzing estradiol actions on surface receptor movements
Source: Front Neuroinform. 2023 Mar 8;17:1005936. doi: 10.3389/fninf.2023.1005936 (PMC10031098; doi:10.3389/fninf.2023.1005936)
Supplement: Supplementary file 8 [file Data_Sheet_8.ZIP › D0.05_s100/0010/Traj_N=10_D=0.05_Error=100_MotionBlur_No.108.dat]

0001 0.262 1.079
0002 0.793 -0.399
0003 0.575 0.099
0004 -2.572 0.414
0005 -2.153 1.210
0006 -2.278 -0.182
0007 -1.872 -0.581
0008 -1.727 1.490
0009 -1.919 -0.976
0010 -2.988 -0.520
