# Supplementary material for: Maximum likelihood-based estimation of diffusion coefficient is quick and reliable method for analyzing estradiol actions on surface receptor movements
Source: Front Neuroinform. 2023 Mar 8;17:1005936. doi: 10.3389/fninf.2023.1005936 (PMC10031098; doi:10.3389/fninf.2023.1005936)
Supplement: Supplementary file 8 [file Data_Sheet_8.ZIP › D0.05_s100/0010/Traj_N=10_D=0.05_Error=100_MotionBlur_No.109.dat]

0001 -0.930 -0.346
0002 -0.034 0.075
0003 -0.297 -0.338
0004 -1.411 -0.782
0005 -0.040 -1.153
0006 -2.047 -2.423
0007 -1.431 -2.653
0008 0.340 -1.826
0009 -0.722 -2.271
0010 -1.096 -1.683
