# Supplementary material for: Maximum likelihood-based estimation of diffusion coefficient is quick and reliable method for analyzing estradiol actions on surface receptor movements
Source: Front Neuroinform. 2023 Mar 8;17:1005936. doi: 10.3389/fninf.2023.1005936 (PMC10031098; doi:10.3389/fninf.2023.1005936)
Supplement: Supplementary file 8 [file Data_Sheet_8.ZIP › D0.05_s100/0010/Traj_N=10_D=0.05_Error=100_MotionBlur_No.110.dat]

0001 -0.205 0.272
0002 0.404 0.440
0003 0.001 1.343
0004 -0.669 -0.186
0005 -0.106 0.047
0006 0.707 -0.184
0007 2.505 0.347
0008 1.371 0.588
0009 2.471 -0.112
0010 2.815 -0.390
