# Supplementary material for: Maximum likelihood-based estimation of diffusion coefficient is quick and reliable method for analyzing estradiol actions on surface receptor movements
Source: Front Neuroinform. 2023 Mar 8;17:1005936. doi: 10.3389/fninf.2023.1005936 (PMC10031098; doi:10.3389/fninf.2023.1005936)
Supplement: Supplementary file 8 [file Data_Sheet_8.ZIP › D0.05_s100/0010/Traj_N=10_D=0.05_Error=100_MotionBlur_No.111.dat]

0001 0.881 0.928
0002 0.998 0.197
0003 0.606 0.155
0004 0.447 -0.239
0005 1.520 -0.062
0006 1.429 -0.806
0007 0.730 -0.219
0008 0.505 -1.968
0009 0.547 -1.374
0010 1.678 -0.451
