# Supplementary material for: Maximum likelihood-based estimation of diffusion coefficient is quick and reliable method for analyzing estradiol actions on surface receptor movements
Source: Front Neuroinform. 2023 Mar 8;17:1005936. doi: 10.3389/fninf.2023.1005936 (PMC10031098; doi:10.3389/fninf.2023.1005936)
Supplement: Supplementary file 8 [file Data_Sheet_8.ZIP › D0.05_s100/0010/Traj_N=10_D=0.05_Error=100_MotionBlur_No.112.dat]

0001 -0.153 -0.399
0002 -0.469 1.029
0003 0.740 0.580
0004 0.404 0.706
0005 1.682 1.439
0006 1.141 1.457
0007 1.781 0.125
0008 1.038 -0.525
0009 1.455 -0.401
0010 0.986 0.252
