# Supplementary material for: Maximum likelihood-based estimation of diffusion coefficient is quick and reliable method for analyzing estradiol actions on surface receptor movements
Source: Front Neuroinform. 2023 Mar 8;17:1005936. doi: 10.3389/fninf.2023.1005936 (PMC10031098; doi:10.3389/fninf.2023.1005936)
Supplement: Supplementary file 8 [file Data_Sheet_8.ZIP › D0.05_s100/0010/Traj_N=10_D=0.05_Error=100_MotionBlur_No.113.dat]

0001 0.402 -0.088
0002 0.710 -0.304
0003 0.563 -0.943
0004 -0.691 -1.528
0005 0.838 -2.257
0006 -0.198 -1.537
0007 0.448 -0.270
0008 0.483 -1.562
0009 1.103 -1.368
0010 0.442 0.215
