# Supplementary material for: Maximum likelihood-based estimation of diffusion coefficient is quick and reliable method for analyzing estradiol actions on surface receptor movements
Source: Front Neuroinform. 2023 Mar 8;17:1005936. doi: 10.3389/fninf.2023.1005936 (PMC10031098; doi:10.3389/fninf.2023.1005936)
Supplement: Supplementary file 8 [file Data_Sheet_8.ZIP › D0.05_s100/0010/Traj_N=10_D=0.05_Error=100_MotionBlur_No.114.dat]

0001 0.066 0.145
0002 0.247 0.542
0003 0.407 -1.442
0004 -1.479 1.137
0005 0.756 1.159
0006 -0.799 2.100
0007 -0.495 0.940
0008 -0.472 1.545
0009 -0.635 1.617
0010 1.022 -0.574
