# Supplementary material for: Maximum likelihood-based estimation of diffusion coefficient is quick and reliable method for analyzing estradiol actions on surface receptor movements
Source: Front Neuroinform. 2023 Mar 8;17:1005936. doi: 10.3389/fninf.2023.1005936 (PMC10031098; doi:10.3389/fninf.2023.1005936)
Supplement: Supplementary file 8 [file Data_Sheet_8.ZIP › D0.05_s100/0010/Traj_N=10_D=0.05_Error=100_MotionBlur_No.115.dat]

0001 0.014 0.196
0002 0.060 0.046
0003 -0.017 2.303
0004 0.835 1.102
0005 0.401 0.211
0006 0.798 1.223
0007 1.361 0.103
0008 1.058 0.945
0009 -0.796 1.488
0010 -0.209 1.067
