# Supplementary material for: Maximum likelihood-based estimation of diffusion coefficient is quick and reliable method for analyzing estradiol actions on surface receptor movements
Source: Front Neuroinform. 2023 Mar 8;17:1005936. doi: 10.3389/fninf.2023.1005936 (PMC10031098; doi:10.3389/fninf.2023.1005936)
Supplement: Supplementary file 8 [file Data_Sheet_8.ZIP › D0.05_s100/0010/Traj_N=10_D=0.05_Error=100_MotionBlur_No.116.dat]

0001 -0.553 0.051
0002 -0.958 -1.194
0003 -0.974 -0.600
0004 -0.729 -1.146
0005 -0.301 -0.879
0006 -0.259 -1.901
0007 -0.487 -0.701
0008 0.213 -0.028
0009 0.616 -1.000
0010 0.320 -0.166
