# Supplementary material for: Maximum likelihood-based estimation of diffusion coefficient is quick and reliable method for analyzing estradiol actions on surface receptor movements
Source: Front Neuroinform. 2023 Mar 8;17:1005936. doi: 10.3389/fninf.2023.1005936 (PMC10031098; doi:10.3389/fninf.2023.1005936)
Supplement: Supplementary file 8 [file Data_Sheet_8.ZIP › D0.05_s100/0010/Traj_N=10_D=0.05_Error=100_MotionBlur_No.117.dat]

0001 1.105 -0.435
0002 0.338 -0.619
0003 -0.184 -1.393
0004 -0.353 -0.242
0005 -0.917 1.020
0006 0.200 0.883
0007 -0.403 1.121
0008 -0.967 1.644
0009 -0.806 2.174
0010 -0.351 2.720
