# Supplementary material for: Maximum likelihood-based estimation of diffusion coefficient is quick and reliable method for analyzing estradiol actions on surface receptor movements
Source: Front Neuroinform. 2023 Mar 8;17:1005936. doi: 10.3389/fninf.2023.1005936 (PMC10031098; doi:10.3389/fninf.2023.1005936)
Supplement: Supplementary file 8 [file Data_Sheet_8.ZIP › D0.05_s100/0010/Traj_N=10_D=0.05_Error=100_MotionBlur_No.118.dat]

0001 0.666 -0.212
0002 0.129 -0.222
0003 -0.434 -1.067
0004 -0.335 -0.354
0005 -0.990 0.549
0006 -2.126 -0.780
0007 -0.715 -1.280
0008 -0.071 -0.099
0009 -1.005 0.630
0010 -1.922 0.367
