# Supplementary material for: Maximum likelihood-based estimation of diffusion coefficient is quick and reliable method for analyzing estradiol actions on surface receptor movements
Source: Front Neuroinform. 2023 Mar 8;17:1005936. doi: 10.3389/fninf.2023.1005936 (PMC10031098; doi:10.3389/fninf.2023.1005936)
Supplement: Supplementary file 8 [file Data_Sheet_8.ZIP › D0.05_s100/0010/Traj_N=10_D=0.05_Error=100_MotionBlur_No.119.dat]

0001 -0.284 0.072
0002 0.238 0.698
0003 -0.653 0.187
0004 0.529 0.588
0005 0.113 0.327
0006 -0.223 0.861
0007 -0.855 1.653
0008 0.034 0.898
0009 1.158 2.071
0010 0.845 1.232
