# Supplementary material for: Maximum likelihood-based estimation of diffusion coefficient is quick and reliable method for analyzing estradiol actions on surface receptor movements
Source: Front Neuroinform. 2023 Mar 8;17:1005936. doi: 10.3389/fninf.2023.1005936 (PMC10031098; doi:10.3389/fninf.2023.1005936)
Supplement: Supplementary file 8 [file Data_Sheet_8.ZIP › D0.05_s100/0010/Traj_N=10_D=0.05_Error=100_MotionBlur_No.120.dat]

0001 0.105 -0.810
0002 0.612 -0.939
0003 -0.633 0.103
0004 -0.150 -0.256
0005 1.477 1.303
0006 1.854 -0.028
0007 1.536 0.723
0008 1.176 1.563
0009 0.803 1.763
0010 1.349 0.323
