# Supplementary material for: Maximum likelihood-based estimation of diffusion coefficient is quick and reliable method for analyzing estradiol actions on surface receptor movements
Source: Front Neuroinform. 2023 Mar 8;17:1005936. doi: 10.3389/fninf.2023.1005936 (PMC10031098; doi:10.3389/fninf.2023.1005936)
Supplement: Supplementary file 8 [file Data_Sheet_8.ZIP › D0.05_s100/0010/Traj_N=10_D=0.05_Error=100_MotionBlur_No.121.dat]

0001 0.502 -0.066
0002 -0.740 0.588
0003 -0.313 0.503
0004 -0.556 0.998
0005 -2.091 -0.624
0006 -1.563 1.364
0007 -0.727 1.557
0008 -1.610 1.130
0009 -1.121 1.541
0010 -0.948 1.268
