# Supplementary material for: Maximum likelihood-based estimation of diffusion coefficient is quick and reliable method for analyzing estradiol actions on surface receptor movements
Source: Front Neuroinform. 2023 Mar 8;17:1005936. doi: 10.3389/fninf.2023.1005936 (PMC10031098; doi:10.3389/fninf.2023.1005936)
Supplement: Supplementary file 8 [file Data_Sheet_8.ZIP › D0.05_s100/0010/Traj_N=10_D=0.05_Error=100_MotionBlur_No.122.dat]

0001 0.074 -0.709
0002 0.507 -0.247
0003 -0.256 -1.245
0004 1.453 -0.956
0005 0.308 -0.656
0006 0.051 -0.234
0007 -0.775 1.694
0008 0.079 0.997
0009 0.714 1.994
0010 0.767 0.323
