# Supplementary material for: Maximum likelihood-based estimation of diffusion coefficient is quick and reliable method for analyzing estradiol actions on surface receptor movements
Source: Front Neuroinform. 2023 Mar 8;17:1005936. doi: 10.3389/fninf.2023.1005936 (PMC10031098; doi:10.3389/fninf.2023.1005936)
Supplement: Supplementary file 8 [file Data_Sheet_8.ZIP › D0.05_s100/0010/Traj_N=10_D=0.05_Error=100_MotionBlur_No.123.dat]

0001 0.362 0.111
0002 -0.036 0.521
0003 0.049 -0.362
0004 -0.824 -1.145
0005 -0.390 0.667
0006 -0.945 0.509
0007 -0.790 1.140
0008 0.487 1.375
0009 0.043 1.203
0010 0.161 0.161
