# Supplementary material for: Maximum likelihood-based estimation of diffusion coefficient is quick and reliable method for analyzing estradiol actions on surface receptor movements
Source: Front Neuroinform. 2023 Mar 8;17:1005936. doi: 10.3389/fninf.2023.1005936 (PMC10031098; doi:10.3389/fninf.2023.1005936)
Supplement: Supplementary file 8 [file Data_Sheet_8.ZIP › D0.05_s100/0010/Traj_N=10_D=0.05_Error=100_MotionBlur_No.124.dat]

0001 -0.533 0.456
0002 1.096 0.900
0003 -0.120 -0.478
0004 -1.049 -1.082
0005 -0.607 -0.565
0006 0.496 -0.325
0007 0.763 -1.364
0008 -0.455 -0.193
0009 -1.076 -1.147
0010 0.755 -0.706
