# Supplementary material for: Maximum likelihood-based estimation of diffusion coefficient is quick and reliable method for analyzing estradiol actions on surface receptor movements
Source: Front Neuroinform. 2023 Mar 8;17:1005936. doi: 10.3389/fninf.2023.1005936 (PMC10031098; doi:10.3389/fninf.2023.1005936)
Supplement: Supplementary file 8 [file Data_Sheet_8.ZIP › D0.05_s100/0010/Traj_N=10_D=0.05_Error=100_MotionBlur_No.125.dat]

0001 1.352 1.713
0002 -0.226 0.958
0003 0.657 -0.428
0004 0.405 0.125
0005 -0.331 0.736
0006 0.339 1.883
0007 0.215 -1.036
0008 -0.445 0.325
0009 0.973 0.154
0010 -0.652 1.059
