# Supplementary material for: Maximum likelihood-based estimation of diffusion coefficient is quick and reliable method for analyzing estradiol actions on surface receptor movements
Source: Front Neuroinform. 2023 Mar 8;17:1005936. doi: 10.3389/fninf.2023.1005936 (PMC10031098; doi:10.3389/fninf.2023.1005936)
Supplement: Supplementary file 8 [file Data_Sheet_8.ZIP › D0.05_s100/0010/Traj_N=10_D=0.05_Error=100_MotionBlur_No.126.dat]

0001 0.262 -0.575
0002 -0.879 0.851
0003 0.027 1.742
0004 0.925 0.139
0005 0.248 1.018
0006 -0.235 -0.262
0007 -1.541 0.279
0008 -1.540 1.752
0009 -1.088 -0.977
0010 -2.007 1.110
