# Supplementary material for: Maximum likelihood-based estimation of diffusion coefficient is quick and reliable method for analyzing estradiol actions on surface receptor movements
Source: Front Neuroinform. 2023 Mar 8;17:1005936. doi: 10.3389/fninf.2023.1005936 (PMC10031098; doi:10.3389/fninf.2023.1005936)
Supplement: Supplementary file 8 [file Data_Sheet_8.ZIP › D0.05_s100/0010/Traj_N=10_D=0.05_Error=100_MotionBlur_No.127.dat]

0001 0.140 0.405
0002 0.201 0.478
0003 0.775 0.938
0004 0.957 -0.056
0005 0.978 -0.685
0006 -0.510 -0.761
0007 0.272 -1.568
0008 -0.015 -1.644
0009 1.304 -1.383
0010 0.345 -1.549
