# Supplementary material for: Maximum likelihood-based estimation of diffusion coefficient is quick and reliable method for analyzing estradiol actions on surface receptor movements
Source: Front Neuroinform. 2023 Mar 8;17:1005936. doi: 10.3389/fninf.2023.1005936 (PMC10031098; doi:10.3389/fninf.2023.1005936)
Supplement: Supplementary file 8 [file Data_Sheet_8.ZIP › D0.05_s100/0010/Traj_N=10_D=0.05_Error=100_MotionBlur_No.128.dat]

0001 0.290 0.012
0002 -0.326 0.245
0003 -0.746 -1.194
0004 -0.704 0.942
0005 0.393 0.712
0006 0.483 1.505
0007 0.264 0.191
0008 -0.121 0.832
0009 0.767 -0.093
0010 -0.448 0.050
