# Supplementary material for: Maximum likelihood-based estimation of diffusion coefficient is quick and reliable method for analyzing estradiol actions on surface receptor movements
Source: Front Neuroinform. 2023 Mar 8;17:1005936. doi: 10.3389/fninf.2023.1005936 (PMC10031098; doi:10.3389/fninf.2023.1005936)
Supplement: Supplementary file 8 [file Data_Sheet_8.ZIP › D0.05_s100/0010/Traj_N=10_D=0.05_Error=100_MotionBlur_No.129.dat]

0001 -0.109 0.423
0002 -0.302 -0.115
0003 -0.263 0.004
0004 -0.780 -0.628
0005 -0.739 -0.117
0006 -0.721 -1.496
0007 -0.863 -1.375
0008 -0.620 -0.985
0009 -0.989 0.131
0010 1.090 -0.342
