# Supplementary material for: Maximum likelihood-based estimation of diffusion coefficient is quick and reliable method for analyzing estradiol actions on surface receptor movements
Source: Front Neuroinform. 2023 Mar 8;17:1005936. doi: 10.3389/fninf.2023.1005936 (PMC10031098; doi:10.3389/fninf.2023.1005936)
Supplement: Supplementary file 8 [file Data_Sheet_8.ZIP › D0.05_s100/0010/Traj_N=10_D=0.05_Error=100_MotionBlur_No.130.dat]

0001 0.826 0.180
0002 -0.787 0.551
0003 -1.126 1.138
0004 -0.754 0.774
0005 -1.141 -0.062
0006 -1.531 -0.602
0007 -0.594 -0.587
0008 -0.425 -0.168
0009 -0.460 -0.042
0010 0.126 -0.066
