# Supplementary material for: Maximum likelihood-based estimation of diffusion coefficient is quick and reliable method for analyzing estradiol actions on surface receptor movements
Source: Front Neuroinform. 2023 Mar 8;17:1005936. doi: 10.3389/fninf.2023.1005936 (PMC10031098; doi:10.3389/fninf.2023.1005936)
Supplement: Supplementary file 8 [file Data_Sheet_8.ZIP › D0.05_s100/0010/Traj_N=10_D=0.05_Error=100_MotionBlur_No.131.dat]

0001 1.048 2.477
0002 -0.256 0.312
0003 -1.037 -0.364
0004 -0.823 -0.598
0005 -0.317 0.462
0006 -1.662 0.800
0007 -1.592 1.091
0008 -2.761 -0.790
0009 -2.334 -0.291
0010 -2.998 -0.581
