# Supplementary material for: Maximum likelihood-based estimation of diffusion coefficient is quick and reliable method for analyzing estradiol actions on surface receptor movements
Source: Front Neuroinform. 2023 Mar 8;17:1005936. doi: 10.3389/fninf.2023.1005936 (PMC10031098; doi:10.3389/fninf.2023.1005936)
Supplement: Supplementary file 8 [file Data_Sheet_8.ZIP › D0.05_s100/0010/Traj_N=10_D=0.05_Error=100_MotionBlur_No.132.dat]

0001 0.759 -1.091
0002 0.627 -0.024
0003 0.968 0.213
0004 1.281 -1.987
0005 -0.176 -0.662
0006 0.661 -1.673
0007 2.245 -0.463
0008 1.475 -0.287
0009 1.609 -0.165
0010 2.122 -0.368
