# Supplementary material for: Maximum likelihood-based estimation of diffusion coefficient is quick and reliable method for analyzing estradiol actions on surface receptor movements
Source: Front Neuroinform. 2023 Mar 8;17:1005936. doi: 10.3389/fninf.2023.1005936 (PMC10031098; doi:10.3389/fninf.2023.1005936)
Supplement: Supplementary file 8 [file Data_Sheet_8.ZIP › D0.05_s100/0010/Traj_N=10_D=0.05_Error=100_MotionBlur_No.133.dat]

0001 -0.344 0.476
0002 -0.003 0.960
0003 0.979 1.761
0004 2.635 1.667
0005 1.349 2.483
0006 0.962 2.118
0007 1.265 0.764
0008 2.150 0.936
0009 1.958 -1.008
0010 0.899 -0.239
