# Supplementary material for: Maximum likelihood-based estimation of diffusion coefficient is quick and reliable method for analyzing estradiol actions on surface receptor movements
Source: Front Neuroinform. 2023 Mar 8;17:1005936. doi: 10.3389/fninf.2023.1005936 (PMC10031098; doi:10.3389/fninf.2023.1005936)
Supplement: Supplementary file 8 [file Data_Sheet_8.ZIP › D0.05_s100/0010/Traj_N=10_D=0.05_Error=100_MotionBlur_No.134.dat]

0001 -0.371 -1.497
0002 0.557 -1.233
0003 -0.235 -2.209
0004 -0.155 -2.096
0005 -0.680 -1.919
0006 0.328 -0.038
0007 -0.436 -0.514
0008 -0.303 0.386
0009 0.519 -0.385
0010 -0.291 -0.549
