# Supplementary material for: Maximum likelihood-based estimation of diffusion coefficient is quick and reliable method for analyzing estradiol actions on surface receptor movements
Source: Front Neuroinform. 2023 Mar 8;17:1005936. doi: 10.3389/fninf.2023.1005936 (PMC10031098; doi:10.3389/fninf.2023.1005936)
Supplement: Supplementary file 8 [file Data_Sheet_8.ZIP › D0.05_s100/0010/Traj_N=10_D=0.05_Error=100_MotionBlur_No.135.dat]

0001 0.528 0.423
0002 0.625 0.308
0003 0.243 0.067
0004 -0.455 0.314
0005 -0.155 -0.558
0006 0.807 0.095
0007 0.866 -0.134
0008 1.282 -1.012
0009 0.372 -0.032
0010 -0.383 -0.976
