# Supplementary material for: Maximum likelihood-based estimation of diffusion coefficient is quick and reliable method for analyzing estradiol actions on surface receptor movements
Source: Front Neuroinform. 2023 Mar 8;17:1005936. doi: 10.3389/fninf.2023.1005936 (PMC10031098; doi:10.3389/fninf.2023.1005936)
Supplement: Supplementary file 8 [file Data_Sheet_8.ZIP › D0.05_s100/0010/Traj_N=10_D=0.05_Error=100_MotionBlur_No.136.dat]

0001 0.416 -0.074
0002 0.204 0.453
0003 -0.008 -0.975
0004 -0.414 0.722
0005 1.222 0.366
0006 -1.072 -0.672
0007 -0.210 0.665
0008 0.834 0.005
0009 -1.071 -0.574
0010 0.820 1.255
