# Supplementary material for: Maximum likelihood-based estimation of diffusion coefficient is quick and reliable method for analyzing estradiol actions on surface receptor movements
Source: Front Neuroinform. 2023 Mar 8;17:1005936. doi: 10.3389/fninf.2023.1005936 (PMC10031098; doi:10.3389/fninf.2023.1005936)
Supplement: Supplementary file 8 [file Data_Sheet_8.ZIP › D0.05_s100/0010/Traj_N=10_D=0.05_Error=100_MotionBlur_No.137.dat]

0001 0.394 -0.129
0002 -0.313 0.303
0003 -0.577 -0.586
0004 0.479 -0.621
0005 0.711 -1.407
0006 0.087 -1.046
0007 0.889 -0.867
0008 2.565 -0.799
0009 1.818 0.794
0010 1.368 0.669
