# Supplementary material for: Maximum likelihood-based estimation of diffusion coefficient is quick and reliable method for analyzing estradiol actions on surface receptor movements
Source: Front Neuroinform. 2023 Mar 8;17:1005936. doi: 10.3389/fninf.2023.1005936 (PMC10031098; doi:10.3389/fninf.2023.1005936)
Supplement: Supplementary file 8 [file Data_Sheet_8.ZIP › D0.05_s100/0010/Traj_N=10_D=0.05_Error=100_MotionBlur_No.138.dat]

0001 1.393 1.108
0002 -0.547 0.405
0003 0.499 0.560
0004 -0.946 -0.554
0005 -0.968 1.247
0006 -1.180 1.500
0007 0.304 0.785
0008 -1.731 0.142
0009 0.074 -0.579
0010 0.529 0.354
