# Supplementary material for: Maximum likelihood-based estimation of diffusion coefficient is quick and reliable method for analyzing estradiol actions on surface receptor movements
Source: Front Neuroinform. 2023 Mar 8;17:1005936. doi: 10.3389/fninf.2023.1005936 (PMC10031098; doi:10.3389/fninf.2023.1005936)
Supplement: Supplementary file 8 [file Data_Sheet_8.ZIP › D0.05_s100/0010/Traj_N=10_D=0.05_Error=100_MotionBlur_No.139.dat]

0001 0.142 0.088
0002 0.873 -0.632
0003 0.668 -0.810
0004 -0.311 0.185
0005 1.132 -1.685
0006 0.912 1.569
0007 1.396 -0.490
0008 1.739 -0.805
0009 1.368 0.375
0010 -0.814 0.227
