# Supplementary material for: Maximum likelihood-based estimation of diffusion coefficient is quick and reliable method for analyzing estradiol actions on surface receptor movements
Source: Front Neuroinform. 2023 Mar 8;17:1005936. doi: 10.3389/fninf.2023.1005936 (PMC10031098; doi:10.3389/fninf.2023.1005936)
Supplement: Supplementary file 8 [file Data_Sheet_8.ZIP › D0.05_s100/0010/Traj_N=10_D=0.05_Error=100_MotionBlur_No.140.dat]

0001 -1.348 -0.240
0002 -1.586 -1.113
0003 -0.619 -0.533
0004 -1.171 -1.313
0005 -1.549 -0.880
0006 -1.555 -0.241
0007 -1.904 0.303
0008 -2.145 -1.445
0009 -1.609 -0.950
0010 -1.859 -2.525
