# Supplementary material for: Maximum likelihood-based estimation of diffusion coefficient is quick and reliable method for analyzing estradiol actions on surface receptor movements
Source: Front Neuroinform. 2023 Mar 8;17:1005936. doi: 10.3389/fninf.2023.1005936 (PMC10031098; doi:10.3389/fninf.2023.1005936)
Supplement: Supplementary file 8 [file Data_Sheet_8.ZIP › D0.05_s100/0010/Traj_N=10_D=0.05_Error=100_MotionBlur_No.141.dat]

0001 -0.157 0.296
0002 -0.941 0.621
0003 -0.110 -0.075
0004 0.541 1.132
0005 -0.699 1.954
0006 -0.440 1.145
0007 -0.197 0.520
0008 -1.316 0.548
0009 -1.721 1.695
0010 -2.753 0.970
