# Supplementary material for: Maximum likelihood-based estimation of diffusion coefficient is quick and reliable method for analyzing estradiol actions on surface receptor movements
Source: Front Neuroinform. 2023 Mar 8;17:1005936. doi: 10.3389/fninf.2023.1005936 (PMC10031098; doi:10.3389/fninf.2023.1005936)
Supplement: Supplementary file 8 [file Data_Sheet_8.ZIP › D0.05_s100/0010/Traj_N=10_D=0.05_Error=100_MotionBlur_No.142.dat]

0001 -0.076 -0.105
0002 -0.032 -0.629
0003 1.022 -2.416
0004 -0.449 -0.540
0005 -0.271 -2.010
0006 -0.305 -1.695
0007 0.580 -2.182
0008 0.389 -0.806
0009 1.250 -2.544
0010 0.151 -2.779
