# Supplementary material for: Maximum likelihood-based estimation of diffusion coefficient is quick and reliable method for analyzing estradiol actions on surface receptor movements
Source: Front Neuroinform. 2023 Mar 8;17:1005936. doi: 10.3389/fninf.2023.1005936 (PMC10031098; doi:10.3389/fninf.2023.1005936)
Supplement: Supplementary file 8 [file Data_Sheet_8.ZIP › D0.05_s100/0010/Traj_N=10_D=0.05_Error=100_MotionBlur_No.143.dat]

0001 -0.272 -0.693
0002 0.491 -0.805
0003 0.417 0.010
0004 1.537 -0.362
0005 0.431 -0.128
0006 0.897 0.849
0007 0.131 1.468
0008 0.637 1.936
0009 -0.452 0.150
0010 1.591 -0.200
