# Supplementary material for: Maximum likelihood-based estimation of diffusion coefficient is quick and reliable method for analyzing estradiol actions on surface receptor movements
Source: Front Neuroinform. 2023 Mar 8;17:1005936. doi: 10.3389/fninf.2023.1005936 (PMC10031098; doi:10.3389/fninf.2023.1005936)
Supplement: Supplementary file 8 [file Data_Sheet_8.ZIP › D0.05_s100/0010/Traj_N=10_D=0.05_Error=100_MotionBlur_No.144.dat]

0001 0.489 -1.199
0002 1.246 0.542
0003 0.600 1.252
0004 1.676 0.707
0005 2.258 0.654
0006 0.983 0.151
0007 0.877 0.283
0008 0.943 0.774
0009 0.819 1.221
0010 0.768 -0.720
