# Supplementary material for: Maximum likelihood-based estimation of diffusion coefficient is quick and reliable method for analyzing estradiol actions on surface receptor movements
Source: Front Neuroinform. 2023 Mar 8;17:1005936. doi: 10.3389/fninf.2023.1005936 (PMC10031098; doi:10.3389/fninf.2023.1005936)
Supplement: Supplementary file 8 [file Data_Sheet_8.ZIP › D0.05_s100/0010/Traj_N=10_D=0.05_Error=100_MotionBlur_No.145.dat]

0001 0.465 -0.881
0002 0.568 0.430
0003 0.833 0.316
0004 0.880 0.297
0005 1.485 0.666
0006 0.569 0.670
0007 0.960 0.496
0008 1.662 2.506
0009 0.479 0.069
0010 1.364 1.333
