# Supplementary material for: Maximum likelihood-based estimation of diffusion coefficient is quick and reliable method for analyzing estradiol actions on surface receptor movements
Source: Front Neuroinform. 2023 Mar 8;17:1005936. doi: 10.3389/fninf.2023.1005936 (PMC10031098; doi:10.3389/fninf.2023.1005936)
Supplement: Supplementary file 8 [file Data_Sheet_8.ZIP › D0.05_s100/0010/Traj_N=10_D=0.05_Error=100_MotionBlur_No.146.dat]

0001 -0.198 0.440
0002 -0.208 0.875
0003 0.121 -1.400
0004 0.250 0.040
0005 0.090 0.099
0006 -0.741 -0.196
0007 0.683 0.823
0008 -0.513 1.444
0009 0.368 -0.430
0010 0.679 0.341
