# Supplementary material for: Maximum likelihood-based estimation of diffusion coefficient is quick and reliable method for analyzing estradiol actions on surface receptor movements
Source: Front Neuroinform. 2023 Mar 8;17:1005936. doi: 10.3389/fninf.2023.1005936 (PMC10031098; doi:10.3389/fninf.2023.1005936)
Supplement: Supplementary file 8 [file Data_Sheet_8.ZIP › D0.05_s100/0010/Traj_N=10_D=0.05_Error=100_MotionBlur_No.147.dat]

0001 -0.433 0.243
0002 -1.155 0.330
0003 -1.338 -0.267
0004 -1.530 0.800
0005 -2.101 0.371
0006 -1.856 0.809
0007 -2.072 0.996
0008 -2.562 0.513
0009 -1.764 0.309
0010 -2.278 -0.671
