# Supplementary material for: Maximum likelihood-based estimation of diffusion coefficient is quick and reliable method for analyzing estradiol actions on surface receptor movements
Source: Front Neuroinform. 2023 Mar 8;17:1005936. doi: 10.3389/fninf.2023.1005936 (PMC10031098; doi:10.3389/fninf.2023.1005936)
Supplement: Supplementary file 8 [file Data_Sheet_8.ZIP › D0.05_s100/0010/Traj_N=10_D=0.05_Error=100_MotionBlur_No.148.dat]

0001 0.086 -0.054
0002 -1.829 -0.220
0003 -0.385 0.981
0004 -1.283 0.769
0005 -1.068 1.181
0006 -0.839 1.334
0007 -0.246 2.527
0008 -0.344 0.348
0009 -1.196 1.193
0010 -0.885 1.623
