# Supplementary material for: Maximum likelihood-based estimation of diffusion coefficient is quick and reliable method for analyzing estradiol actions on surface receptor movements
Source: Front Neuroinform. 2023 Mar 8;17:1005936. doi: 10.3389/fninf.2023.1005936 (PMC10031098; doi:10.3389/fninf.2023.1005936)
Supplement: Supplementary file 8 [file Data_Sheet_8.ZIP › D0.05_s100/0010/Traj_N=10_D=0.05_Error=100_MotionBlur_No.149.dat]

0001 0.748 -0.846
0002 1.910 -1.176
0003 -0.099 -0.372
0004 -0.961 -0.090
0005 0.220 0.736
0006 -1.150 1.501
0007 -1.647 0.075
0008 -0.976 -0.056
0009 0.563 -0.505
0010 0.316 0.174
