# Supplementary material for: Maximum likelihood-based estimation of diffusion coefficient is quick and reliable method for analyzing estradiol actions on surface receptor movements
Source: Front Neuroinform. 2023 Mar 8;17:1005936. doi: 10.3389/fninf.2023.1005936 (PMC10031098; doi:10.3389/fninf.2023.1005936)
Supplement: Supplementary file 8 [file Data_Sheet_8.ZIP › D0.05_s100/0010/Traj_N=10_D=0.05_Error=100_MotionBlur_No.150.dat]

0001 -1.215 0.567
0002 -0.302 -0.992
0003 -0.025 -0.897
0004 -0.552 -1.386
0005 -1.390 -1.055
0006 -0.086 0.886
0007 -0.448 -1.000
0008 -1.290 0.321
0009 -2.262 -1.141
0010 -1.261 -1.591
