# Supplementary material for: Maximum likelihood-based estimation of diffusion coefficient is quick and reliable method for analyzing estradiol actions on surface receptor movements
Source: Front Neuroinform. 2023 Mar 8;17:1005936. doi: 10.3389/fninf.2023.1005936 (PMC10031098; doi:10.3389/fninf.2023.1005936)
Supplement: Supplementary file 8 [file Data_Sheet_8.ZIP › D0.05_s100/0010/Traj_N=10_D=0.05_Error=100_MotionBlur_No.151.dat]

0001 -0.322 -0.690
0002 -0.117 -0.027
0003 -0.075 -0.236
0004 -0.353 0.167
0005 1.425 0.670
0006 0.130 0.691
0007 0.456 0.724
0008 0.828 1.428
0009 0.747 2.089
0010 0.116 0.333
