# Supplementary material for: Maximum likelihood-based estimation of diffusion coefficient is quick and reliable method for analyzing estradiol actions on surface receptor movements
Source: Front Neuroinform. 2023 Mar 8;17:1005936. doi: 10.3389/fninf.2023.1005936 (PMC10031098; doi:10.3389/fninf.2023.1005936)
Supplement: Supplementary file 8 [file Data_Sheet_8.ZIP › D0.05_s100/0010/Traj_N=10_D=0.05_Error=100_MotionBlur_No.152.dat]

0001 0.005 0.332
0002 0.767 1.825
0003 0.213 1.136
0004 -0.499 1.489
0005 0.448 0.942
0006 1.570 2.058
0007 -0.099 2.605
0008 1.337 1.432
0009 1.721 1.635
0010 0.867 0.314
