# Supplementary material for: Maximum likelihood-based estimation of diffusion coefficient is quick and reliable method for analyzing estradiol actions on surface receptor movements
Source: Front Neuroinform. 2023 Mar 8;17:1005936. doi: 10.3389/fninf.2023.1005936 (PMC10031098; doi:10.3389/fninf.2023.1005936)
Supplement: Supplementary file 8 [file Data_Sheet_8.ZIP › D0.05_s100/0010/Traj_N=10_D=0.05_Error=100_MotionBlur_No.153.dat]

0001 -0.411 0.916
0002 0.772 0.630
0003 0.681 1.077
0004 1.184 -0.511
0005 -0.182 1.020
0006 0.220 -0.586
0007 -0.784 1.346
0008 -0.623 1.421
0009 -1.215 0.751
0010 -0.176 -1.080
