# Supplementary material for: Maximum likelihood-based estimation of diffusion coefficient is quick and reliable method for analyzing estradiol actions on surface receptor movements
Source: Front Neuroinform. 2023 Mar 8;17:1005936. doi: 10.3389/fninf.2023.1005936 (PMC10031098; doi:10.3389/fninf.2023.1005936)
Supplement: Supplementary file 8 [file Data_Sheet_8.ZIP › D0.05_s100/0010/Traj_N=10_D=0.05_Error=100_MotionBlur_No.154.dat]

0001 -0.597 -0.644
0002 1.108 -1.578
0003 -1.014 -2.150
0004 -0.569 -1.154
0005 1.754 -1.230
0006 0.554 -1.069
0007 1.327 -0.224
0008 0.061 -1.503
0009 0.628 -1.503
0010 0.399 -0.735
