# Supplementary material for: Maximum likelihood-based estimation of diffusion coefficient is quick and reliable method for analyzing estradiol actions on surface receptor movements
Source: Front Neuroinform. 2023 Mar 8;17:1005936. doi: 10.3389/fninf.2023.1005936 (PMC10031098; doi:10.3389/fninf.2023.1005936)
Supplement: Supplementary file 8 [file Data_Sheet_8.ZIP › D0.05_s100/0010/Traj_N=10_D=0.05_Error=100_MotionBlur_No.155.dat]

0001 0.104 -0.853
0002 -0.821 0.098
0003 -1.257 0.189
0004 -0.777 -0.478
0005 0.068 1.582
0006 0.825 0.759
0007 0.353 -0.280
0008 2.038 1.884
0009 0.439 1.199
0010 1.272 0.392
