# Supplementary material for: Maximum likelihood-based estimation of diffusion coefficient is quick and reliable method for analyzing estradiol actions on surface receptor movements
Source: Front Neuroinform. 2023 Mar 8;17:1005936. doi: 10.3389/fninf.2023.1005936 (PMC10031098; doi:10.3389/fninf.2023.1005936)
Supplement: Supplementary file 8 [file Data_Sheet_8.ZIP › D0.05_s100/0010/Traj_N=10_D=0.05_Error=100_MotionBlur_No.156.dat]

0001 -0.385 0.699
0002 -0.399 -0.227
0003 -0.300 -0.663
0004 -1.043 -0.368
0005 -0.496 1.234
0006 -0.851 0.108
0007 -1.119 -0.190
0008 -2.061 -0.253
0009 -3.362 0.585
0010 -1.768 1.046
