# Supplementary material for: Maximum likelihood-based estimation of diffusion coefficient is quick and reliable method for analyzing estradiol actions on surface receptor movements
Source: Front Neuroinform. 2023 Mar 8;17:1005936. doi: 10.3389/fninf.2023.1005936 (PMC10031098; doi:10.3389/fninf.2023.1005936)
Supplement: Supplementary file 8 [file Data_Sheet_8.ZIP › D0.05_s100/0010/Traj_N=10_D=0.05_Error=100_MotionBlur_No.157.dat]

0001 -0.081 -1.137
0002 -0.639 0.407
0003 0.310 -0.248
0004 -0.257 0.113
0005 0.513 -0.252
0006 -1.070 0.924
0007 -0.616 0.853
0008 -0.052 0.944
0009 0.836 -0.523
0010 -0.346 0.305
