# Supplementary material for: Maximum likelihood-based estimation of diffusion coefficient is quick and reliable method for analyzing estradiol actions on surface receptor movements
Source: Front Neuroinform. 2023 Mar 8;17:1005936. doi: 10.3389/fninf.2023.1005936 (PMC10031098; doi:10.3389/fninf.2023.1005936)
Supplement: Supplementary file 8 [file Data_Sheet_8.ZIP › D0.05_s100/0010/Traj_N=10_D=0.05_Error=100_MotionBlur_No.158.dat]

0001 -0.353 -0.013
0002 -1.212 0.717
0003 -1.240 0.913
0004 -0.762 0.772
0005 0.693 -0.272
0006 0.756 0.342
0007 -0.027 0.208
0008 -0.620 0.707
0009 0.116 2.440
0010 0.566 1.858
