# Supplementary material for: Maximum likelihood-based estimation of diffusion coefficient is quick and reliable method for analyzing estradiol actions on surface receptor movements
Source: Front Neuroinform. 2023 Mar 8;17:1005936. doi: 10.3389/fninf.2023.1005936 (PMC10031098; doi:10.3389/fninf.2023.1005936)
Supplement: Supplementary file 8 [file Data_Sheet_8.ZIP › D0.05_s100/0010/Traj_N=10_D=0.05_Error=100_MotionBlur_No.159.dat]

0001 0.481 -0.504
0002 0.525 0.404
0003 -1.742 -0.203
0004 -0.656 1.521
0005 -0.673 -0.326
0006 -0.710 0.619
0007 -0.711 0.085
0008 0.191 1.673
0009 0.779 0.819
0010 0.468 0.799
