# Supplementary material for: Maximum likelihood-based estimation of diffusion coefficient is quick and reliable method for analyzing estradiol actions on surface receptor movements
Source: Front Neuroinform. 2023 Mar 8;17:1005936. doi: 10.3389/fninf.2023.1005936 (PMC10031098; doi:10.3389/fninf.2023.1005936)
Supplement: Supplementary file 8 [file Data_Sheet_8.ZIP › D0.05_s100/0010/Traj_N=10_D=0.05_Error=100_MotionBlur_No.160.dat]

0001 -0.181 -1.236
0002 0.130 1.806
0003 0.199 1.112
0004 -1.387 -0.311
0005 -1.702 0.442
0006 -1.361 -0.333
0007 -0.471 -0.118
0008 -0.315 0.512
0009 -0.003 0.693
0010 -1.301 0.207
