# Supplementary material for: Maximum likelihood-based estimation of diffusion coefficient is quick and reliable method for analyzing estradiol actions on surface receptor movements
Source: Front Neuroinform. 2023 Mar 8;17:1005936. doi: 10.3389/fninf.2023.1005936 (PMC10031098; doi:10.3389/fninf.2023.1005936)
Supplement: Supplementary file 8 [file Data_Sheet_8.ZIP › D0.05_s100/0010/Traj_N=10_D=0.05_Error=100_MotionBlur_No.161.dat]

0001 0.068 0.690
0002 -0.424 0.765
0003 -0.215 -0.330
0004 1.394 -0.905
0005 -0.056 0.181
0006 0.243 -0.551
0007 1.362 -0.786
0008 0.424 0.183
0009 0.694 0.125
0010 -1.024 -0.355
