# Supplementary material for: Maximum likelihood-based estimation of diffusion coefficient is quick and reliable method for analyzing estradiol actions on surface receptor movements
Source: Front Neuroinform. 2023 Mar 8;17:1005936. doi: 10.3389/fninf.2023.1005936 (PMC10031098; doi:10.3389/fninf.2023.1005936)
Supplement: Supplementary file 8 [file Data_Sheet_8.ZIP › D0.05_s100/0010/Traj_N=10_D=0.05_Error=100_MotionBlur_No.162.dat]

0001 -0.313 0.213
0002 -0.353 0.077
0003 0.471 -0.247
0004 0.393 -0.211
0005 -0.834 0.462
0006 -0.598 0.486
0007 -0.184 1.279
0008 -1.847 -0.561
0009 -0.768 1.229
0010 -0.778 0.707
