# Supplementary material for: Maximum likelihood-based estimation of diffusion coefficient is quick and reliable method for analyzing estradiol actions on surface receptor movements
Source: Front Neuroinform. 2023 Mar 8;17:1005936. doi: 10.3389/fninf.2023.1005936 (PMC10031098; doi:10.3389/fninf.2023.1005936)
Supplement: Supplementary file 8 [file Data_Sheet_8.ZIP › D0.05_s100/0010/Traj_N=10_D=0.05_Error=100_MotionBlur_No.163.dat]

0001 0.382 0.440
0002 -0.259 0.035
0003 1.685 0.503
0004 0.852 0.325
0005 1.635 0.085
0006 1.417 0.137
0007 1.615 -0.211
0008 1.589 -0.449
0009 0.346 -1.316
0010 1.767 0.030
