# Supplementary material for: Maximum likelihood-based estimation of diffusion coefficient is quick and reliable method for analyzing estradiol actions on surface receptor movements
Source: Front Neuroinform. 2023 Mar 8;17:1005936. doi: 10.3389/fninf.2023.1005936 (PMC10031098; doi:10.3389/fninf.2023.1005936)
Supplement: Supplementary file 8 [file Data_Sheet_8.ZIP › D0.05_s100/0010/Traj_N=10_D=0.05_Error=100_MotionBlur_No.164.dat]

0001 1.406 1.232
0002 0.077 -0.320
0003 0.559 0.789
0004 -0.114 0.146
0005 1.128 -0.577
0006 0.605 0.014
0007 -0.660 -1.113
0008 -0.787 -0.022
0009 -1.309 -0.997
0010 0.073 -0.323
