# Supplementary material for: Maximum likelihood-based estimation of diffusion coefficient is quick and reliable method for analyzing estradiol actions on surface receptor movements
Source: Front Neuroinform. 2023 Mar 8;17:1005936. doi: 10.3389/fninf.2023.1005936 (PMC10031098; doi:10.3389/fninf.2023.1005936)
Supplement: Supplementary file 8 [file Data_Sheet_8.ZIP › D0.05_s100/0010/Traj_N=10_D=0.05_Error=100_MotionBlur_No.165.dat]

0001 -0.121 -0.595
0002 -0.026 0.553
0003 1.606 0.016
0004 0.016 0.575
0005 0.779 1.206
0006 -1.453 0.707
0007 -1.956 -0.492
0008 -2.491 0.943
0009 -0.911 0.118
0010 -0.690 -0.222
