# Supplementary material for: Maximum likelihood-based estimation of diffusion coefficient is quick and reliable method for analyzing estradiol actions on surface receptor movements
Source: Front Neuroinform. 2023 Mar 8;17:1005936. doi: 10.3389/fninf.2023.1005936 (PMC10031098; doi:10.3389/fninf.2023.1005936)
Supplement: Supplementary file 8 [file Data_Sheet_8.ZIP › D0.05_s100/0010/Traj_N=10_D=0.05_Error=100_MotionBlur_No.166.dat]

0001 0.431 0.243
0002 -0.146 0.497
0003 -1.353 -0.794
0004 0.602 0.643
0005 -0.411 -0.126
0006 -0.016 -0.119
0007 1.089 -0.432
0008 0.799 -0.319
0009 0.565 -0.710
0010 1.075 -0.077
