# Supplementary material for: Maximum likelihood-based estimation of diffusion coefficient is quick and reliable method for analyzing estradiol actions on surface receptor movements
Source: Front Neuroinform. 2023 Mar 8;17:1005936. doi: 10.3389/fninf.2023.1005936 (PMC10031098; doi:10.3389/fninf.2023.1005936)
Supplement: Supplementary file 8 [file Data_Sheet_8.ZIP › D0.05_s100/0010/Traj_N=10_D=0.05_Error=100_MotionBlur_No.167.dat]

0001 -0.856 -0.674
0002 0.354 0.842
0003 -0.242 -0.417
0004 0.994 -0.584
0005 0.912 -1.500
0006 2.126 -0.609
0007 1.225 -3.342
0008 0.915 -0.902
0009 0.400 -1.569
0010 -0.109 -2.482
