# Supplementary material for: Maximum likelihood-based estimation of diffusion coefficient is quick and reliable method for analyzing estradiol actions on surface receptor movements
Source: Front Neuroinform. 2023 Mar 8;17:1005936. doi: 10.3389/fninf.2023.1005936 (PMC10031098; doi:10.3389/fninf.2023.1005936)
Supplement: Supplementary file 8 [file Data_Sheet_8.ZIP › D0.05_s100/0010/Traj_N=10_D=0.05_Error=100_MotionBlur_No.168.dat]

0001 -0.317 -1.172
0002 0.642 0.004
0003 -0.212 0.309
0004 -1.354 0.495
0005 -1.130 -0.145
0006 -0.464 0.161
0007 0.485 -0.864
0008 -0.839 -0.573
0009 -1.965 0.187
0010 -2.067 -2.302
