# Supplementary material for: Maximum likelihood-based estimation of diffusion coefficient is quick and reliable method for analyzing estradiol actions on surface receptor movements
Source: Front Neuroinform. 2023 Mar 8;17:1005936. doi: 10.3389/fninf.2023.1005936 (PMC10031098; doi:10.3389/fninf.2023.1005936)
Supplement: Supplementary file 8 [file Data_Sheet_8.ZIP › D0.05_s100/0010/Traj_N=10_D=0.05_Error=100_MotionBlur_No.169.dat]

0001 0.460 0.589
0002 0.766 0.593
0003 0.182 -0.163
0004 0.895 0.066
0005 -0.205 0.353
0006 2.173 0.174
0007 0.887 -0.693
0008 1.190 0.551
0009 -0.395 0.595
0010 0.898 0.293
