# Supplementary material for: Maximum likelihood-based estimation of diffusion coefficient is quick and reliable method for analyzing estradiol actions on surface receptor movements
Source: Front Neuroinform. 2023 Mar 8;17:1005936. doi: 10.3389/fninf.2023.1005936 (PMC10031098; doi:10.3389/fninf.2023.1005936)
Supplement: Supplementary file 8 [file Data_Sheet_8.ZIP › D0.05_s100/0010/Traj_N=10_D=0.05_Error=100_MotionBlur_No.170.dat]

0001 0.324 0.304
0002 -0.418 -0.778
0003 -0.051 -0.474
0004 -1.561 0.294
0005 -1.789 -1.055
0006 0.135 -1.835
0007 -0.662 -1.826
0008 -0.121 -2.081
0009 -1.554 -1.944
0010 -2.412 -0.376
