# Supplementary material for: Maximum likelihood-based estimation of diffusion coefficient is quick and reliable method for analyzing estradiol actions on surface receptor movements
Source: Front Neuroinform. 2023 Mar 8;17:1005936. doi: 10.3389/fninf.2023.1005936 (PMC10031098; doi:10.3389/fninf.2023.1005936)
Supplement: Supplementary file 8 [file Data_Sheet_8.ZIP › D0.05_s100/0010/Traj_N=10_D=0.05_Error=100_MotionBlur_No.171.dat]

0001 -0.060 -0.900
0002 -0.199 0.739
0003 0.384 0.656
0004 -0.697 -0.854
0005 -1.130 0.164
0006 0.428 0.615
0007 0.420 0.659
0008 1.107 0.710
0009 0.873 0.266
0010 0.791 0.229
