# Supplementary material for: Maximum likelihood-based estimation of diffusion coefficient is quick and reliable method for analyzing estradiol actions on surface receptor movements
Source: Front Neuroinform. 2023 Mar 8;17:1005936. doi: 10.3389/fninf.2023.1005936 (PMC10031098; doi:10.3389/fninf.2023.1005936)
Supplement: Supplementary file 8 [file Data_Sheet_8.ZIP › D0.05_s100/0010/Traj_N=10_D=0.05_Error=100_MotionBlur_No.172.dat]

0001 0.156 -0.073
0002 1.201 0.362
0003 0.928 -0.379
0004 0.995 0.952
0005 0.682 0.792
0006 0.792 0.473
0007 0.102 0.606
0008 2.577 0.950
0009 0.437 1.320
0010 0.906 1.141
