# Supplementary material for: Maximum likelihood-based estimation of diffusion coefficient is quick and reliable method for analyzing estradiol actions on surface receptor movements
Source: Front Neuroinform. 2023 Mar 8;17:1005936. doi: 10.3389/fninf.2023.1005936 (PMC10031098; doi:10.3389/fninf.2023.1005936)
Supplement: Supplementary file 8 [file Data_Sheet_8.ZIP › D0.05_s100/0010/Traj_N=10_D=0.05_Error=100_MotionBlur_No.173.dat]

0001 -0.305 0.449
0002 -0.098 -0.158
0003 0.075 0.255
0004 -1.637 0.369
0005 -0.686 0.651
0006 0.307 1.529
0007 0.098 2.776
0008 -1.036 2.264
0009 -0.236 3.182
0010 -0.446 2.654
