# Supplementary material for: Maximum likelihood-based estimation of diffusion coefficient is quick and reliable method for analyzing estradiol actions on surface receptor movements
Source: Front Neuroinform. 2023 Mar 8;17:1005936. doi: 10.3389/fninf.2023.1005936 (PMC10031098; doi:10.3389/fninf.2023.1005936)
Supplement: Supplementary file 8 [file Data_Sheet_8.ZIP › D0.05_s100/0010/Traj_N=10_D=0.05_Error=100_MotionBlur_No.174.dat]

0001 -0.329 0.384
0002 -1.387 -0.397
0003 -0.420 0.773
0004 -2.048 0.955
0005 -1.658 0.085
0006 -1.364 0.240
0007 -1.545 0.132
0008 -3.094 -0.093
0009 -2.259 0.977
0010 -3.171 0.245
