# Supplementary material for: Maximum likelihood-based estimation of diffusion coefficient is quick and reliable method for analyzing estradiol actions on surface receptor movements
Source: Front Neuroinform. 2023 Mar 8;17:1005936. doi: 10.3389/fninf.2023.1005936 (PMC10031098; doi:10.3389/fninf.2023.1005936)
Supplement: Supplementary file 8 [file Data_Sheet_8.ZIP › D0.05_s100/0010/Traj_N=10_D=0.05_Error=100_MotionBlur_No.175.dat]

0001 -0.455 1.110
0002 1.242 -1.228
0003 -0.455 -1.250
0004 0.588 -0.734
0005 0.271 -0.353
0006 1.209 -1.251
0007 0.856 -1.048
0008 0.515 0.503
0009 0.947 -0.983
0010 -2.213 -0.585
