# Supplementary material for: Maximum likelihood-based estimation of diffusion coefficient is quick and reliable method for analyzing estradiol actions on surface receptor movements
Source: Front Neuroinform. 2023 Mar 8;17:1005936. doi: 10.3389/fninf.2023.1005936 (PMC10031098; doi:10.3389/fninf.2023.1005936)
Supplement: Supplementary file 8 [file Data_Sheet_8.ZIP › D0.05_s100/0010/Traj_N=10_D=0.05_Error=100_MotionBlur_No.176.dat]

0001 0.628 -0.148
0002 -0.818 -0.591
0003 -1.233 -0.838
0004 -0.837 -1.535
0005 -0.226 -0.031
0006 0.555 -1.145
0007 -0.328 -0.792
0008 0.251 -0.963
0009 -0.464 0.215
0010 0.590 -0.650
