# Supplementary material for: Maximum likelihood-based estimation of diffusion coefficient is quick and reliable method for analyzing estradiol actions on surface receptor movements
Source: Front Neuroinform. 2023 Mar 8;17:1005936. doi: 10.3389/fninf.2023.1005936 (PMC10031098; doi:10.3389/fninf.2023.1005936)
Supplement: Supplementary file 8 [file Data_Sheet_8.ZIP › D0.05_s100/0010/Traj_N=10_D=0.05_Error=100_MotionBlur_No.177.dat]

0001 0.009 -1.749
0002 -0.418 0.251
0003 -1.044 -0.958
0004 0.149 -0.229
0005 -0.858 0.225
0006 -1.075 -0.651
0007 -1.820 0.951
0008 -0.257 0.975
0009 -0.796 -0.675
0010 -0.263 0.164
