# Supplementary material for: Maximum likelihood-based estimation of diffusion coefficient is quick and reliable method for analyzing estradiol actions on surface receptor movements
Source: Front Neuroinform. 2023 Mar 8;17:1005936. doi: 10.3389/fninf.2023.1005936 (PMC10031098; doi:10.3389/fninf.2023.1005936)
Supplement: Supplementary file 8 [file Data_Sheet_8.ZIP › D0.05_s100/0010/Traj_N=10_D=0.05_Error=100_MotionBlur_No.178.dat]

0001 -0.476 -0.322
0002 0.484 -2.018
0003 0.032 0.319
0004 0.022 -0.184
0005 0.293 1.226
0006 -0.799 -1.146
0007 -0.165 -0.993
0008 0.519 -1.283
0009 0.901 -0.115
0010 1.648 1.064
