# Supplementary material for: Maximum likelihood-based estimation of diffusion coefficient is quick and reliable method for analyzing estradiol actions on surface receptor movements
Source: Front Neuroinform. 2023 Mar 8;17:1005936. doi: 10.3389/fninf.2023.1005936 (PMC10031098; doi:10.3389/fninf.2023.1005936)
Supplement: Supplementary file 8 [file Data_Sheet_8.ZIP › D0.05_s100/0010/Traj_N=10_D=0.05_Error=100_MotionBlur_No.179.dat]

0001 -0.813 -1.271
0002 0.543 -0.631
0003 -0.030 -0.096
0004 1.133 -0.629
0005 0.148 0.293
0006 0.018 -0.335
0007 -0.298 -0.330
0008 -0.974 0.546
0009 -1.541 0.018
0010 -1.237 -0.340
