# Supplementary material for: Maximum likelihood-based estimation of diffusion coefficient is quick and reliable method for analyzing estradiol actions on surface receptor movements
Source: Front Neuroinform. 2023 Mar 8;17:1005936. doi: 10.3389/fninf.2023.1005936 (PMC10031098; doi:10.3389/fninf.2023.1005936)
Supplement: Supplementary file 8 [file Data_Sheet_8.ZIP › D0.05_s100/0010/Traj_N=10_D=0.05_Error=100_MotionBlur_No.180.dat]

0001 -0.167 -1.697
0002 0.313 -0.889
0003 1.608 -1.137
0004 -0.890 -0.316
0005 0.052 -1.319
0006 -0.180 -0.081
0007 -1.032 -0.344
0008 -1.087 -0.409
0009 -0.957 -0.256
0010 -1.496 1.079
