# Supplementary material for: Maximum likelihood-based estimation of diffusion coefficient is quick and reliable method for analyzing estradiol actions on surface receptor movements
Source: Front Neuroinform. 2023 Mar 8;17:1005936. doi: 10.3389/fninf.2023.1005936 (PMC10031098; doi:10.3389/fninf.2023.1005936)
Supplement: Supplementary file 8 [file Data_Sheet_8.ZIP › D0.05_s100/0010/Traj_N=10_D=0.05_Error=100_MotionBlur_No.181.dat]

0001 0.779 0.822
0002 -0.090 -0.028
0003 0.370 -1.906
0004 -0.660 -0.205
0005 -0.688 -0.072
0006 -0.410 0.947
0007 -0.388 -0.605
0008 0.337 -2.087
0009 -1.771 -1.372
0010 -0.284 -0.908
