# Supplementary material for: Maximum likelihood-based estimation of diffusion coefficient is quick and reliable method for analyzing estradiol actions on surface receptor movements
Source: Front Neuroinform. 2023 Mar 8;17:1005936. doi: 10.3389/fninf.2023.1005936 (PMC10031098; doi:10.3389/fninf.2023.1005936)
Supplement: Supplementary file 8 [file Data_Sheet_8.ZIP › D0.05_s100/0010/Traj_N=10_D=0.05_Error=100_MotionBlur_No.182.dat]

0001 0.846 -1.055
0002 0.182 -0.465
0003 0.541 -1.641
0004 0.747 -0.296
0005 0.070 -0.627
0006 0.415 -0.140
0007 0.731 -0.233
0008 -0.921 -0.527
0009 -0.364 -1.365
0010 0.508 0.193
