# Supplementary material for: Maximum likelihood-based estimation of diffusion coefficient is quick and reliable method for analyzing estradiol actions on surface receptor movements
Source: Front Neuroinform. 2023 Mar 8;17:1005936. doi: 10.3389/fninf.2023.1005936 (PMC10031098; doi:10.3389/fninf.2023.1005936)
Supplement: Supplementary file 8 [file Data_Sheet_8.ZIP › D0.05_s100/0010/Traj_N=10_D=0.05_Error=100_MotionBlur_No.183.dat]

0001 0.950 -0.502
0002 0.073 -0.159
0003 -0.847 -0.617
0004 0.331 -0.461
0005 0.201 0.466
0006 0.880 0.476
0007 0.120 1.313
0008 -0.482 -1.091
0009 0.513 -0.546
0010 0.260 0.405
