# Supplementary material for: Maximum likelihood-based estimation of diffusion coefficient is quick and reliable method for analyzing estradiol actions on surface receptor movements
Source: Front Neuroinform. 2023 Mar 8;17:1005936. doi: 10.3389/fninf.2023.1005936 (PMC10031098; doi:10.3389/fninf.2023.1005936)
Supplement: Supplementary file 8 [file Data_Sheet_8.ZIP › D0.05_s100/0010/Traj_N=10_D=0.05_Error=100_MotionBlur_No.184.dat]

0001 0.859 0.393
0002 -0.609 -0.217
0003 1.082 -0.278
0004 1.353 -0.411
0005 0.487 -2.861
0006 1.085 -1.372
0007 0.641 -2.426
0008 0.352 -2.651
0009 1.080 -2.030
0010 1.184 -2.928
