# Supplementary material for: Maximum likelihood-based estimation of diffusion coefficient is quick and reliable method for analyzing estradiol actions on surface receptor movements
Source: Front Neuroinform. 2023 Mar 8;17:1005936. doi: 10.3389/fninf.2023.1005936 (PMC10031098; doi:10.3389/fninf.2023.1005936)
Supplement: Supplementary file 8 [file Data_Sheet_8.ZIP › D0.05_s100/0010/Traj_N=10_D=0.05_Error=100_MotionBlur_No.185.dat]

0001 -0.402 0.080
0002 -1.017 -0.431
0003 0.364 0.740
0004 -0.741 -0.831
0005 -0.353 -0.148
0006 0.816 0.844
0007 0.978 0.057
0008 0.996 -1.315
0009 -0.537 0.282
0010 1.620 -0.876
