# Supplementary material for: Maximum likelihood-based estimation of diffusion coefficient is quick and reliable method for analyzing estradiol actions on surface receptor movements
Source: Front Neuroinform. 2023 Mar 8;17:1005936. doi: 10.3389/fninf.2023.1005936 (PMC10031098; doi:10.3389/fninf.2023.1005936)
Supplement: Supplementary file 8 [file Data_Sheet_8.ZIP › D0.05_s100/0010/Traj_N=10_D=0.05_Error=100_MotionBlur_No.186.dat]

0001 0.278 0.491
0002 -0.679 0.321
0003 -0.716 -0.163
0004 -0.397 -0.249
0005 -0.768 0.020
0006 -0.757 1.568
0007 -0.333 0.503
0008 -0.906 -0.670
0009 -0.741 0.977
0010 -0.421 0.902
