# Supplementary material for: Maximum likelihood-based estimation of diffusion coefficient is quick and reliable method for analyzing estradiol actions on surface receptor movements
Source: Front Neuroinform. 2023 Mar 8;17:1005936. doi: 10.3389/fninf.2023.1005936 (PMC10031098; doi:10.3389/fninf.2023.1005936)
Supplement: Supplementary file 8 [file Data_Sheet_8.ZIP › D0.05_s100/0010/Traj_N=10_D=0.05_Error=100_MotionBlur_No.187.dat]

0001 -0.675 0.513
0002 0.812 1.207
0003 0.316 1.034
0004 1.339 0.551
0005 0.213 0.430
0006 0.342 -0.672
0007 1.133 -0.886
0008 0.209 -0.351
0009 1.832 -0.468
0010 1.425 -0.036
