# Supplementary material for: Maximum likelihood-based estimation of diffusion coefficient is quick and reliable method for analyzing estradiol actions on surface receptor movements
Source: Front Neuroinform. 2023 Mar 8;17:1005936. doi: 10.3389/fninf.2023.1005936 (PMC10031098; doi:10.3389/fninf.2023.1005936)
Supplement: Supplementary file 8 [file Data_Sheet_8.ZIP › D0.05_s100/0010/Traj_N=10_D=0.05_Error=100_MotionBlur_No.188.dat]

0001 0.086 -0.153
0002 -0.499 -0.108
0003 -0.397 0.844
0004 0.049 1.560
0005 0.103 0.449
0006 0.478 1.421
0007 -1.512 1.874
0008 0.778 0.460
0009 -0.071 0.965
0010 0.500 -0.326
