# Supplementary material for: Maximum likelihood-based estimation of diffusion coefficient is quick and reliable method for analyzing estradiol actions on surface receptor movements
Source: Front Neuroinform. 2023 Mar 8;17:1005936. doi: 10.3389/fninf.2023.1005936 (PMC10031098; doi:10.3389/fninf.2023.1005936)
Supplement: Supplementary file 8 [file Data_Sheet_8.ZIP › D0.05_s100/0010/Traj_N=10_D=0.05_Error=100_MotionBlur_No.189.dat]

0001 0.058 0.261
0002 -0.540 0.211
0003 1.202 0.787
0004 1.275 0.630
0005 0.282 -0.282
0006 0.600 -0.056
0007 0.757 -1.201
0008 0.509 -0.082
0009 -0.667 -0.569
0010 1.188 -1.307
