# Supplementary material for: Maximum likelihood-based estimation of diffusion coefficient is quick and reliable method for analyzing estradiol actions on surface receptor movements
Source: Front Neuroinform. 2023 Mar 8;17:1005936. doi: 10.3389/fninf.2023.1005936 (PMC10031098; doi:10.3389/fninf.2023.1005936)
Supplement: Supplementary file 8 [file Data_Sheet_8.ZIP › D0.05_s100/0010/Traj_N=10_D=0.05_Error=100_MotionBlur_No.190.dat]

0001 0.489 -0.166
0002 -1.085 -1.087
0003 0.299 -1.837
0004 -0.284 -2.010
0005 -0.444 -0.613
0006 -0.052 -1.799
0007 -0.423 0.316
0008 0.316 -0.576
0009 -0.852 -0.985
0010 -1.764 -0.485
