# Supplementary material for: Maximum likelihood-based estimation of diffusion coefficient is quick and reliable method for analyzing estradiol actions on surface receptor movements
Source: Front Neuroinform. 2023 Mar 8;17:1005936. doi: 10.3389/fninf.2023.1005936 (PMC10031098; doi:10.3389/fninf.2023.1005936)
Supplement: Supplementary file 8 [file Data_Sheet_8.ZIP › D0.05_s100/0010/Traj_N=10_D=0.05_Error=100_MotionBlur_No.191.dat]

0001 0.679 -0.222
0002 2.039 -1.237
0003 -0.565 -1.213
0004 1.000 -1.394
0005 0.329 -0.567
0006 -0.168 -0.819
0007 2.218 0.544
0008 1.320 0.095
0009 1.433 0.400
0010 1.856 -0.319
