# Supplementary material for: Maximum likelihood-based estimation of diffusion coefficient is quick and reliable method for analyzing estradiol actions on surface receptor movements
Source: Front Neuroinform. 2023 Mar 8;17:1005936. doi: 10.3389/fninf.2023.1005936 (PMC10031098; doi:10.3389/fninf.2023.1005936)
Supplement: Supplementary file 8 [file Data_Sheet_8.ZIP › D0.05_s100/0010/Traj_N=10_D=0.05_Error=100_MotionBlur_No.192.dat]

0001 -0.171 -0.008
0002 0.029 -1.901
0003 -1.116 -1.638
0004 -1.022 0.053
0005 -0.925 -0.040
0006 -0.622 -0.738
0007 -0.350 -0.396
0008 -2.011 -0.174
0009 -2.009 -0.698
0010 -1.377 0.139
