# Supplementary material for: Maximum likelihood-based estimation of diffusion coefficient is quick and reliable method for analyzing estradiol actions on surface receptor movements
Source: Front Neuroinform. 2023 Mar 8;17:1005936. doi: 10.3389/fninf.2023.1005936 (PMC10031098; doi:10.3389/fninf.2023.1005936)
Supplement: Supplementary file 8 [file Data_Sheet_8.ZIP › D0.05_s100/0010/Traj_N=10_D=0.05_Error=100_MotionBlur_No.193.dat]

0001 0.695 0.384
0002 -0.003 -2.006
0003 0.055 0.396
0004 -0.091 -0.788
0005 -0.173 0.262
0006 -0.233 1.390
0007 -1.070 0.410
0008 0.989 1.612
0009 -0.716 -0.846
0010 -0.306 0.073
