# Supplementary material for: Maximum likelihood-based estimation of diffusion coefficient is quick and reliable method for analyzing estradiol actions on surface receptor movements
Source: Front Neuroinform. 2023 Mar 8;17:1005936. doi: 10.3389/fninf.2023.1005936 (PMC10031098; doi:10.3389/fninf.2023.1005936)
Supplement: Supplementary file 8 [file Data_Sheet_8.ZIP › D0.05_s100/0010/Traj_N=10_D=0.05_Error=100_MotionBlur_No.194.dat]

0001 -1.265 1.150
0002 -0.109 0.320
0003 -0.152 -1.780
0004 -1.720 -0.228
0005 -0.036 -0.626
0006 -0.119 -2.030
0007 -1.892 -1.896
0008 -0.967 -1.409
0009 -1.018 -0.969
0010 -0.758 -0.419
