# Supplementary material for: Maximum likelihood-based estimation of diffusion coefficient is quick and reliable method for analyzing estradiol actions on surface receptor movements
Source: Front Neuroinform. 2023 Mar 8;17:1005936. doi: 10.3389/fninf.2023.1005936 (PMC10031098; doi:10.3389/fninf.2023.1005936)
Supplement: Supplementary file 8 [file Data_Sheet_8.ZIP › D0.05_s100/0010/Traj_N=10_D=0.05_Error=100_MotionBlur_No.195.dat]

0001 0.740 0.354
0002 2.086 -0.407
0003 0.665 0.040
0004 0.896 -1.622
0005 0.674 -1.883
0006 1.034 -1.247
0007 0.819 0.065
0008 -0.320 -0.713
0009 1.350 -0.169
0010 1.172 -0.051
