# Supplementary material for: Maximum likelihood-based estimation of diffusion coefficient is quick and reliable method for analyzing estradiol actions on surface receptor movements
Source: Front Neuroinform. 2023 Mar 8;17:1005936. doi: 10.3389/fninf.2023.1005936 (PMC10031098; doi:10.3389/fninf.2023.1005936)
Supplement: Supplementary file 8 [file Data_Sheet_8.ZIP › D0.05_s100/0010/Traj_N=10_D=0.05_Error=100_MotionBlur_No.196.dat]

0001 0.636 -0.040
0002 0.586 -0.455
0003 0.775 -0.596
0004 0.605 0.625
0005 0.702 -0.635
0006 0.708 -0.524
0007 0.369 -1.185
0008 -0.709 0.324
0009 -0.092 1.195
0010 -0.492 0.870
