# Supplementary material for: Maximum likelihood-based estimation of diffusion coefficient is quick and reliable method for analyzing estradiol actions on surface receptor movements
Source: Front Neuroinform. 2023 Mar 8;17:1005936. doi: 10.3389/fninf.2023.1005936 (PMC10031098; doi:10.3389/fninf.2023.1005936)
Supplement: Supplementary file 8 [file Data_Sheet_8.ZIP › D0.05_s100/0010/Traj_N=10_D=0.05_Error=100_MotionBlur_No.197.dat]

0001 -0.179 -0.506
0002 -1.718 0.769
0003 -0.449 -1.048
0004 -2.403 -0.909
0005 -1.913 -0.625
0006 -1.074 -0.564
0007 -0.667 -0.920
0008 -0.117 -0.128
0009 -0.883 -0.212
0010 -0.887 0.409
