# Supplementary material for: Maximum likelihood-based estimation of diffusion coefficient is quick and reliable method for analyzing estradiol actions on surface receptor movements
Source: Front Neuroinform. 2023 Mar 8;17:1005936. doi: 10.3389/fninf.2023.1005936 (PMC10031098; doi:10.3389/fninf.2023.1005936)
Supplement: Supplementary file 8 [file Data_Sheet_8.ZIP › D0.05_s100/0010/Traj_N=10_D=0.05_Error=100_MotionBlur_No.198.dat]

0001 -0.612 -0.024
0002 0.283 -0.475
0003 -0.846 -0.564
0004 -0.094 -1.024
0005 -0.515 -0.726
0006 0.075 -0.680
0007 -0.593 -1.081
0008 -0.389 -0.139
0009 0.063 -0.020
0010 -0.348 -0.134
