# Supplementary material for: Maximum likelihood-based estimation of diffusion coefficient is quick and reliable method for analyzing estradiol actions on surface receptor movements
Source: Front Neuroinform. 2023 Mar 8;17:1005936. doi: 10.3389/fninf.2023.1005936 (PMC10031098; doi:10.3389/fninf.2023.1005936)
Supplement: Supplementary file 8 [file Data_Sheet_8.ZIP › D0.05_s100/0010/Traj_N=10_D=0.05_Error=100_MotionBlur_No.199.dat]

0001 0.283 -0.545
0002 1.129 -0.160
0003 0.813 0.026
0004 0.044 -0.135
0005 -0.187 0.529
0006 0.328 0.309
0007 1.924 -0.011
0008 2.088 -0.226
0009 1.451 -1.393
0010 1.826 0.455
