# Supplementary material for: Maximum likelihood-based estimation of diffusion coefficient is quick and reliable method for analyzing estradiol actions on surface receptor movements
Source: Front Neuroinform. 2023 Mar 8;17:1005936. doi: 10.3389/fninf.2023.1005936 (PMC10031098; doi:10.3389/fninf.2023.1005936)
Supplement: Supplementary file 9 [file Data_Sheet_9.ZIP › D0.5_s100/0010/Traj_N=10_D=0.5_Error=100_MotionBlur_No.000.dat]

001 -0.203 0.482
002 -1.167 -0.335
003 -0.069 -0.232
004 1.753 0.266
005 0.539 0.936
006 0.298 2.856
007 -0.392 3.162
008 -0.647 3.550
009 0.472 4.232
010 0.485 6.948
011 3.087 5.468
