# Supplementary material for: Maximum likelihood-based estimation of diffusion coefficient is quick and reliable method for analyzing estradiol actions on surface receptor movements
Source: Front Neuroinform. 2023 Mar 8;17:1005936. doi: 10.3389/fninf.2023.1005936 (PMC10031098; doi:10.3389/fninf.2023.1005936)
Supplement: Supplementary file 9 [file Data_Sheet_9.ZIP › D0.5_s100/0010/Traj_N=10_D=0.5_Error=100_MotionBlur_No.001.dat]

001 -0.640 0.411
002 -1.784 1.421
003 -2.061 3.302
004 -1.391 4.074
005 -2.234 4.713
006 -0.516 3.333
007 -1.415 3.546
008 -1.628 2.524
009 -3.630 4.861
010 -4.039 5.649
011 -5.346 4.914
