# Supplementary material for: Maximum likelihood-based estimation of diffusion coefficient is quick and reliable method for analyzing estradiol actions on surface receptor movements
Source: Front Neuroinform. 2023 Mar 8;17:1005936. doi: 10.3389/fninf.2023.1005936 (PMC10031098; doi:10.3389/fninf.2023.1005936)
Supplement: Supplementary file 9 [file Data_Sheet_9.ZIP › D0.5_s100/0010/Traj_N=10_D=0.5_Error=100_MotionBlur_No.002.dat]

001 -0.043 0.088
002 -2.207 -0.456
003 1.355 -3.029
004 -1.301 -3.814
005 -2.369 -2.018
006 -4.271 -4.095
007 -3.540 -7.598
008 -4.096 -7.655
009 -5.770 -7.894
010 -6.640 -9.865
011 -7.753 -11.066
