# Supplementary material for: Maximum likelihood-based estimation of diffusion coefficient is quick and reliable method for analyzing estradiol actions on surface receptor movements
Source: Front Neuroinform. 2023 Mar 8;17:1005936. doi: 10.3389/fninf.2023.1005936 (PMC10031098; doi:10.3389/fninf.2023.1005936)
Supplement: Supplementary file 9 [file Data_Sheet_9.ZIP › D0.5_s100/0010/Traj_N=10_D=0.5_Error=100_MotionBlur_No.003.dat]

001 -0.343 -0.679
002 -0.595 -0.709
003 -0.854 -1.277
004 -0.316 -1.631
005 -2.109 -0.751
006 -1.838 -2.837
007 -3.215 -3.419
008 -3.000 -1.651
009 -2.882 -2.566
010 -3.638 -1.761
011 -1.736 -2.831
