# Supplementary material for: Maximum likelihood-based estimation of diffusion coefficient is quick and reliable method for analyzing estradiol actions on surface receptor movements
Source: Front Neuroinform. 2023 Mar 8;17:1005936. doi: 10.3389/fninf.2023.1005936 (PMC10031098; doi:10.3389/fninf.2023.1005936)
Supplement: Supplementary file 9 [file Data_Sheet_9.ZIP › D0.5_s100/0010/Traj_N=10_D=0.5_Error=100_MotionBlur_No.004.dat]

001 0.388 1.174
002 1.668 1.568
003 1.901 1.285
004 4.797 0.402
005 2.183 1.502
006 3.793 2.003
007 3.768 1.875
008 3.428 0.527
009 2.626 1.053
010 1.987 0.840
011 1.723 0.292
