# Supplementary material for: Maximum likelihood-based estimation of diffusion coefficient is quick and reliable method for analyzing estradiol actions on surface receptor movements
Source: Front Neuroinform. 2023 Mar 8;17:1005936. doi: 10.3389/fninf.2023.1005936 (PMC10031098; doi:10.3389/fninf.2023.1005936)
Supplement: Supplementary file 9 [file Data_Sheet_9.ZIP › D0.5_s100/0010/Traj_N=10_D=0.5_Error=100_MotionBlur_No.005.dat]

001 0.223 -0.052
002 2.233 -1.339
003 0.045 -1.343
004 0.149 -2.203
005 -1.621 -2.606
006 -0.899 -1.357
007 0.265 -0.522
008 1.974 0.505
009 2.764 0.971
010 4.598 0.628
011 4.158 -1.081
