# Supplementary material for: Maximum likelihood-based estimation of diffusion coefficient is quick and reliable method for analyzing estradiol actions on surface receptor movements
Source: Front Neuroinform. 2023 Mar 8;17:1005936. doi: 10.3389/fninf.2023.1005936 (PMC10031098; doi:10.3389/fninf.2023.1005936)
Supplement: Supplementary file 9 [file Data_Sheet_9.ZIP › D0.5_s100/0010/Traj_N=10_D=0.5_Error=100_MotionBlur_No.006.dat]

001 0.271 0.534
002 -0.995 -0.933
003 1.668 -0.117
004 4.317 1.666
005 4.478 2.474
006 6.058 3.835
007 5.554 6.807
008 3.785 6.240
009 0.654 5.235
010 -0.228 6.914
011 -0.414 6.010
