# Supplementary material for: Maximum likelihood-based estimation of diffusion coefficient is quick and reliable method for analyzing estradiol actions on surface receptor movements
Source: Front Neuroinform. 2023 Mar 8;17:1005936. doi: 10.3389/fninf.2023.1005936 (PMC10031098; doi:10.3389/fninf.2023.1005936)
Supplement: Supplementary file 9 [file Data_Sheet_9.ZIP › D0.5_s100/0010/Traj_N=10_D=0.5_Error=100_MotionBlur_No.007.dat]

001 0.220 -0.243
002 1.125 0.217
003 1.379 -1.089
004 1.652 -0.072
005 3.603 0.212
006 5.671 -0.971
007 4.981 -3.902
008 3.953 -4.650
009 5.281 -5.114
010 6.611 -3.625
011 6.755 -3.509
