# Supplementary material for: Maximum likelihood-based estimation of diffusion coefficient is quick and reliable method for analyzing estradiol actions on surface receptor movements
Source: Front Neuroinform. 2023 Mar 8;17:1005936. doi: 10.3389/fninf.2023.1005936 (PMC10031098; doi:10.3389/fninf.2023.1005936)
Supplement: Supplementary file 9 [file Data_Sheet_9.ZIP › D0.5_s100/0010/Traj_N=10_D=0.5_Error=100_MotionBlur_No.008.dat]

001 0.182 0.781
002 -0.620 2.413
003 -1.586 1.615
004 -0.833 -0.253
005 -1.059 -0.855
006 -0.844 0.731
007 -1.001 1.585
008 -2.892 -0.155
009 -5.988 -0.021
010 -3.586 -2.446
011 -2.024 -3.064
