# Supplementary material for: Maximum likelihood-based estimation of diffusion coefficient is quick and reliable method for analyzing estradiol actions on surface receptor movements
Source: Front Neuroinform. 2023 Mar 8;17:1005936. doi: 10.3389/fninf.2023.1005936 (PMC10031098; doi:10.3389/fninf.2023.1005936)
Supplement: Supplementary file 9 [file Data_Sheet_9.ZIP › D0.5_s100/0010/Traj_N=10_D=0.5_Error=100_MotionBlur_No.009.dat]

001 0.731 -0.083
002 0.645 1.554
003 1.753 2.161
004 0.608 2.405
005 1.123 2.676
006 1.301 3.017
007 -0.322 1.323
008 -1.873 0.405
009 -2.889 -0.094
010 -0.908 -0.932
011 -0.772 -4.505
