# Supplementary material for: Maximum likelihood-based estimation of diffusion coefficient is quick and reliable method for analyzing estradiol actions on surface receptor movements
Source: Front Neuroinform. 2023 Mar 8;17:1005936. doi: 10.3389/fninf.2023.1005936 (PMC10031098; doi:10.3389/fninf.2023.1005936)
Supplement: Supplementary file 9 [file Data_Sheet_9.ZIP › D0.5_s100/0010/Traj_N=10_D=0.5_Error=100_MotionBlur_No.010.dat]

001 0.750 0.775
002 1.932 3.639
003 3.199 4.897
004 3.288 4.076
005 2.355 4.290
006 1.656 4.414
007 2.942 3.748
008 2.904 4.393
009 2.592 3.315
010 1.531 5.038
011 0.980 6.265
