# Supplementary material for: Maximum likelihood-based estimation of diffusion coefficient is quick and reliable method for analyzing estradiol actions on surface receptor movements
Source: Front Neuroinform. 2023 Mar 8;17:1005936. doi: 10.3389/fninf.2023.1005936 (PMC10031098; doi:10.3389/fninf.2023.1005936)
Supplement: Supplementary file 9 [file Data_Sheet_9.ZIP › D0.5_s100/0010/Traj_N=10_D=0.5_Error=100_MotionBlur_No.011.dat]

001 -0.206 -0.828
002 -2.391 -0.449
003 -0.109 -0.885
004 0.765 -0.092
005 0.802 -0.108
006 0.483 -1.553
007 0.959 -0.387
008 1.710 0.071
009 0.143 -1.300
010 1.017 -0.949
011 3.211 0.595
