# Supplementary material for: Maximum likelihood-based estimation of diffusion coefficient is quick and reliable method for analyzing estradiol actions on surface receptor movements
Source: Front Neuroinform. 2023 Mar 8;17:1005936. doi: 10.3389/fninf.2023.1005936 (PMC10031098; doi:10.3389/fninf.2023.1005936)
Supplement: Supplementary file 9 [file Data_Sheet_9.ZIP › D0.5_s100/0010/Traj_N=10_D=0.5_Error=100_MotionBlur_No.012.dat]

001 -0.750 0.521
002 -0.879 0.364
003 0.105 0.280
004 -0.917 1.798
005 -0.084 2.522
006 1.420 1.521
007 2.186 2.199
008 2.828 0.330
009 2.522 -0.370
010 2.842 -1.985
011 1.705 -1.285
