# Supplementary material for: Maximum likelihood-based estimation of diffusion coefficient is quick and reliable method for analyzing estradiol actions on surface receptor movements
Source: Front Neuroinform. 2023 Mar 8;17:1005936. doi: 10.3389/fninf.2023.1005936 (PMC10031098; doi:10.3389/fninf.2023.1005936)
Supplement: Supplementary file 9 [file Data_Sheet_9.ZIP › D0.5_s100/0010/Traj_N=10_D=0.5_Error=100_MotionBlur_No.013.dat]

001 1.126 0.719
002 3.593 0.641
003 3.627 1.726
004 3.117 0.323
005 2.610 0.497
006 3.931 0.542
007 3.216 -0.166
008 4.058 -2.462
009 2.495 -0.766
010 3.417 0.175
011 1.756 0.735
