# Supplementary material for: Maximum likelihood-based estimation of diffusion coefficient is quick and reliable method for analyzing estradiol actions on surface receptor movements
Source: Front Neuroinform. 2023 Mar 8;17:1005936. doi: 10.3389/fninf.2023.1005936 (PMC10031098; doi:10.3389/fninf.2023.1005936)
Supplement: Supplementary file 9 [file Data_Sheet_9.ZIP › D0.5_s100/0010/Traj_N=10_D=0.5_Error=100_MotionBlur_No.014.dat]

001 -0.302 -0.529
002 -0.544 -1.323
003 0.740 -0.814
004 0.125 0.408
005 0.323 -0.089
006 0.601 -1.704
007 1.492 -0.926
008 2.057 0.437
009 2.290 -2.254
010 2.781 -2.187
011 0.661 -2.689
