# Supplementary material for: Maximum likelihood-based estimation of diffusion coefficient is quick and reliable method for analyzing estradiol actions on surface receptor movements
Source: Front Neuroinform. 2023 Mar 8;17:1005936. doi: 10.3389/fninf.2023.1005936 (PMC10031098; doi:10.3389/fninf.2023.1005936)
Supplement: Supplementary file 9 [file Data_Sheet_9.ZIP › D0.5_s100/0010/Traj_N=10_D=0.5_Error=100_MotionBlur_No.015.dat]

001 0.525 -1.005
002 0.713 -0.328
003 -0.471 -0.777
004 1.018 -0.356
005 1.574 -1.550
006 3.148 -0.236
007 2.683 0.585
008 1.915 2.416
009 1.967 2.202
010 1.293 3.079
011 -0.308 3.381
