# Supplementary material for: Maximum likelihood-based estimation of diffusion coefficient is quick and reliable method for analyzing estradiol actions on surface receptor movements
Source: Front Neuroinform. 2023 Mar 8;17:1005936. doi: 10.3389/fninf.2023.1005936 (PMC10031098; doi:10.3389/fninf.2023.1005936)
Supplement: Supplementary file 9 [file Data_Sheet_9.ZIP › D0.5_s100/0010/Traj_N=10_D=0.5_Error=100_MotionBlur_No.016.dat]

001 -0.070 -1.000
002 -1.176 -1.594
003 -1.920 -2.594
004 -2.448 -1.673
005 -3.174 0.620
006 -1.923 1.666
007 -4.520 1.531
008 -2.290 1.097
009 -2.821 0.072
010 -4.026 -1.494
011 -3.570 -2.451
