# Supplementary material for: Maximum likelihood-based estimation of diffusion coefficient is quick and reliable method for analyzing estradiol actions on surface receptor movements
Source: Front Neuroinform. 2023 Mar 8;17:1005936. doi: 10.3389/fninf.2023.1005936 (PMC10031098; doi:10.3389/fninf.2023.1005936)
Supplement: Supplementary file 9 [file Data_Sheet_9.ZIP › D0.5_s100/0010/Traj_N=10_D=0.5_Error=100_MotionBlur_No.017.dat]

001 -0.216 -0.470
002 1.291 -0.943
003 0.524 -0.908
004 2.487 -1.163
005 1.137 -2.672
006 0.027 -2.738
007 2.851 -1.568
008 0.794 -1.380
009 2.903 0.751
010 1.130 -0.230
011 2.455 -0.636
