# Supplementary material for: Maximum likelihood-based estimation of diffusion coefficient is quick and reliable method for analyzing estradiol actions on surface receptor movements
Source: Front Neuroinform. 2023 Mar 8;17:1005936. doi: 10.3389/fninf.2023.1005936 (PMC10031098; doi:10.3389/fninf.2023.1005936)
Supplement: Supplementary file 9 [file Data_Sheet_9.ZIP › D0.5_s100/0010/Traj_N=10_D=0.5_Error=100_MotionBlur_No.018.dat]

001 -0.004 -0.493
002 -1.154 0.455
003 -2.414 -0.075
004 -0.263 -0.565
005 -0.918 -0.780
006 -1.065 -2.072
007 -0.764 -2.114
008 -1.402 -2.119
009 -3.536 -0.514
010 -1.928 1.937
011 -4.399 1.096
