# Supplementary material for: Maximum likelihood-based estimation of diffusion coefficient is quick and reliable method for analyzing estradiol actions on surface receptor movements
Source: Front Neuroinform. 2023 Mar 8;17:1005936. doi: 10.3389/fninf.2023.1005936 (PMC10031098; doi:10.3389/fninf.2023.1005936)
Supplement: Supplementary file 9 [file Data_Sheet_9.ZIP › D0.5_s100/0010/Traj_N=10_D=0.5_Error=100_MotionBlur_No.019.dat]

001 -0.460 0.492
002 0.678 1.876
003 -2.199 4.334
004 -0.779 2.664
005 -1.681 3.329
006 -2.653 4.081
007 -2.796 2.548
008 -2.017 2.065
009 -3.172 1.762
010 -2.508 3.943
011 -2.316 3.188
