# Supplementary material for: Maximum likelihood-based estimation of diffusion coefficient is quick and reliable method for analyzing estradiol actions on surface receptor movements
Source: Front Neuroinform. 2023 Mar 8;17:1005936. doi: 10.3389/fninf.2023.1005936 (PMC10031098; doi:10.3389/fninf.2023.1005936)
Supplement: Supplementary file 9 [file Data_Sheet_9.ZIP › D0.5_s100/0010/Traj_N=10_D=0.5_Error=100_MotionBlur_No.020.dat]

001 0.631 1.648
002 -1.086 1.852
003 0.021 3.835
004 0.919 2.994
005 -0.667 4.551
006 0.436 3.170
007 1.973 4.190
008 0.742 5.530
009 0.566 6.121
010 -0.085 5.070
011 1.583 5.747
