# Supplementary material for: Maximum likelihood-based estimation of diffusion coefficient is quick and reliable method for analyzing estradiol actions on surface receptor movements
Source: Front Neuroinform. 2023 Mar 8;17:1005936. doi: 10.3389/fninf.2023.1005936 (PMC10031098; doi:10.3389/fninf.2023.1005936)
Supplement: Supplementary file 9 [file Data_Sheet_9.ZIP › D0.5_s100/0010/Traj_N=10_D=0.5_Error=100_MotionBlur_No.021.dat]

001 -0.050 -0.269
002 -0.102 -0.916
003 2.860 -0.632
004 3.222 -1.502
005 3.890 -0.827
006 2.187 -1.677
007 3.538 -0.991
008 5.715 -0.054
009 6.031 -1.001
010 5.056 -3.333
011 3.905 -3.728
