# Supplementary material for: Maximum likelihood-based estimation of diffusion coefficient is quick and reliable method for analyzing estradiol actions on surface receptor movements
Source: Front Neuroinform. 2023 Mar 8;17:1005936. doi: 10.3389/fninf.2023.1005936 (PMC10031098; doi:10.3389/fninf.2023.1005936)
Supplement: Supplementary file 9 [file Data_Sheet_9.ZIP › D0.5_s100/0010/Traj_N=10_D=0.5_Error=100_MotionBlur_No.022.dat]

001 0.075 -0.170
002 0.786 0.102
003 -1.417 1.738
004 -1.461 0.088
005 -0.822 1.456
006 -2.225 2.784
007 0.176 3.555
008 0.618 3.233
009 -0.369 0.653
010 -0.752 0.990
011 0.362 1.601
