# Supplementary material for: Maximum likelihood-based estimation of diffusion coefficient is quick and reliable method for analyzing estradiol actions on surface receptor movements
Source: Front Neuroinform. 2023 Mar 8;17:1005936. doi: 10.3389/fninf.2023.1005936 (PMC10031098; doi:10.3389/fninf.2023.1005936)
Supplement: Supplementary file 9 [file Data_Sheet_9.ZIP › D0.5_s100/0010/Traj_N=10_D=0.5_Error=100_MotionBlur_No.023.dat]

001 -0.661 -0.319
002 -2.085 0.491
003 -1.333 1.264
004 -1.352 0.682
005 0.178 -0.014
006 3.299 -1.247
007 3.811 -0.813
008 1.557 -2.501
009 1.046 -2.887
010 1.913 -1.105
011 1.666 -2.742
