# Supplementary material for: Maximum likelihood-based estimation of diffusion coefficient is quick and reliable method for analyzing estradiol actions on surface receptor movements
Source: Front Neuroinform. 2023 Mar 8;17:1005936. doi: 10.3389/fninf.2023.1005936 (PMC10031098; doi:10.3389/fninf.2023.1005936)
Supplement: Supplementary file 9 [file Data_Sheet_9.ZIP › D0.5_s100/0010/Traj_N=10_D=0.5_Error=100_MotionBlur_No.024.dat]

001 -0.080 0.454
002 0.017 0.240
003 1.503 1.521
004 0.856 1.050
005 -0.358 1.760
006 -2.942 0.021
007 -0.736 -0.359
008 -1.132 -3.660
009 1.244 -4.404
010 0.725 -3.744
011 0.158 -2.283
