# Supplementary material for: Maximum likelihood-based estimation of diffusion coefficient is quick and reliable method for analyzing estradiol actions on surface receptor movements
Source: Front Neuroinform. 2023 Mar 8;17:1005936. doi: 10.3389/fninf.2023.1005936 (PMC10031098; doi:10.3389/fninf.2023.1005936)
Supplement: Supplementary file 9 [file Data_Sheet_9.ZIP › D0.5_s100/0010/Traj_N=10_D=0.5_Error=100_MotionBlur_No.025.dat]

001 1.290 1.045
002 1.223 3.075
003 1.252 1.875
004 0.246 3.410
005 -0.470 3.842
006 0.005 4.433
007 0.267 4.727
008 0.854 5.066
009 0.928 3.116
010 -0.301 3.974
011 -0.401 6.825
