# Supplementary material for: Maximum likelihood-based estimation of diffusion coefficient is quick and reliable method for analyzing estradiol actions on surface receptor movements
Source: Front Neuroinform. 2023 Mar 8;17:1005936. doi: 10.3389/fninf.2023.1005936 (PMC10031098; doi:10.3389/fninf.2023.1005936)
Supplement: Supplementary file 9 [file Data_Sheet_9.ZIP › D0.5_s100/0010/Traj_N=10_D=0.5_Error=100_MotionBlur_No.026.dat]

001 -1.214 0.029
002 -0.550 1.107
003 -2.194 0.311
004 -2.207 0.981
005 -1.369 -0.141
006 -3.959 0.878
007 -5.527 3.056
008 -5.290 2.597
009 -7.344 1.925
010 -7.933 1.436
011 -7.588 2.907
