# Supplementary material for: Maximum likelihood-based estimation of diffusion coefficient is quick and reliable method for analyzing estradiol actions on surface receptor movements
Source: Front Neuroinform. 2023 Mar 8;17:1005936. doi: 10.3389/fninf.2023.1005936 (PMC10031098; doi:10.3389/fninf.2023.1005936)
Supplement: Supplementary file 9 [file Data_Sheet_9.ZIP › D0.5_s100/0010/Traj_N=10_D=0.5_Error=100_MotionBlur_No.027.dat]

001 0.107 -0.430
002 -0.613 -2.306
003 -1.119 -0.694
004 -0.308 1.017
005 0.207 0.352
006 -0.509 0.514
007 -0.832 1.151
008 -2.042 -0.048
009 -2.360 -2.662
010 -0.219 -3.479
011 -1.206 -2.743
