# Supplementary material for: Maximum likelihood-based estimation of diffusion coefficient is quick and reliable method for analyzing estradiol actions on surface receptor movements
Source: Front Neuroinform. 2023 Mar 8;17:1005936. doi: 10.3389/fninf.2023.1005936 (PMC10031098; doi:10.3389/fninf.2023.1005936)
Supplement: Supplementary file 9 [file Data_Sheet_9.ZIP › D0.5_s100/0010/Traj_N=10_D=0.5_Error=100_MotionBlur_No.028.dat]

001 -0.347 0.695
002 -0.738 1.868
003 -1.399 1.068
004 -0.553 -0.561
005 -2.219 -1.998
006 -1.664 0.926
007 -3.355 0.847
008 -1.574 2.423
009 -1.252 1.553
010 -1.689 2.695
011 -1.557 4.457
