# Supplementary material for: Maximum likelihood-based estimation of diffusion coefficient is quick and reliable method for analyzing estradiol actions on surface receptor movements
Source: Front Neuroinform. 2023 Mar 8;17:1005936. doi: 10.3389/fninf.2023.1005936 (PMC10031098; doi:10.3389/fninf.2023.1005936)
Supplement: Supplementary file 9 [file Data_Sheet_9.ZIP › D0.5_s100/0010/Traj_N=10_D=0.5_Error=100_MotionBlur_No.029.dat]

001 -0.571 0.310
002 -3.699 0.756
003 -2.677 -0.195
004 -3.092 1.444
005 -3.217 1.134
006 -3.142 3.404
007 -4.333 1.028
008 -3.425 0.115
009 -4.673 2.356
010 -2.207 1.387
011 -2.766 1.986
