# Supplementary material for: Maximum likelihood-based estimation of diffusion coefficient is quick and reliable method for analyzing estradiol actions on surface receptor movements
Source: Front Neuroinform. 2023 Mar 8;17:1005936. doi: 10.3389/fninf.2023.1005936 (PMC10031098; doi:10.3389/fninf.2023.1005936)
Supplement: Supplementary file 9 [file Data_Sheet_9.ZIP › D0.5_s100/0010/Traj_N=10_D=0.5_Error=100_MotionBlur_No.030.dat]

001 0.581 -0.356
002 -1.093 -0.096
003 -0.841 -1.247
004 0.354 -1.407
005 0.510 -1.290
006 0.675 -1.094
007 0.335 -0.696
008 0.342 -2.436
009 1.015 0.406
010 0.975 -1.499
011 -0.765 -0.567
