# Supplementary material for: Maximum likelihood-based estimation of diffusion coefficient is quick and reliable method for analyzing estradiol actions on surface receptor movements
Source: Front Neuroinform. 2023 Mar 8;17:1005936. doi: 10.3389/fninf.2023.1005936 (PMC10031098; doi:10.3389/fninf.2023.1005936)
Supplement: Supplementary file 9 [file Data_Sheet_9.ZIP › D0.5_s100/0010/Traj_N=10_D=0.5_Error=100_MotionBlur_No.031.dat]

001 0.143 -0.795
002 0.997 -2.662
003 -0.071 -3.371
004 0.294 -3.019
005 0.461 -3.755
006 2.419 -4.237
007 0.919 -4.941
008 0.252 -5.040
009 -1.882 -4.240
010 -1.519 -3.911
011 -2.036 -5.892
