# Supplementary material for: Maximum likelihood-based estimation of diffusion coefficient is quick and reliable method for analyzing estradiol actions on surface receptor movements
Source: Front Neuroinform. 2023 Mar 8;17:1005936. doi: 10.3389/fninf.2023.1005936 (PMC10031098; doi:10.3389/fninf.2023.1005936)
Supplement: Supplementary file 9 [file Data_Sheet_9.ZIP › D0.5_s100/0010/Traj_N=10_D=0.5_Error=100_MotionBlur_No.032.dat]

001 0.339 0.974
002 0.477 2.118
003 0.714 0.262
004 2.643 0.123
005 2.342 1.241
006 1.859 1.058
007 2.993 1.707
008 2.533 2.273
009 2.748 2.779
010 4.126 4.097
011 5.991 1.674
