# Supplementary material for: Maximum likelihood-based estimation of diffusion coefficient is quick and reliable method for analyzing estradiol actions on surface receptor movements
Source: Front Neuroinform. 2023 Mar 8;17:1005936. doi: 10.3389/fninf.2023.1005936 (PMC10031098; doi:10.3389/fninf.2023.1005936)
Supplement: Supplementary file 9 [file Data_Sheet_9.ZIP › D0.5_s100/0010/Traj_N=10_D=0.5_Error=100_MotionBlur_No.033.dat]

001 1.015 0.416
002 -0.000 -1.591
003 2.394 -2.384
004 1.572 -0.592
005 2.610 -2.381
006 2.565 -4.336
007 1.541 -2.128
008 1.230 -2.641
009 -0.137 -2.597
010 0.260 -2.470
011 0.596 -0.564
