# Supplementary material for: Maximum likelihood-based estimation of diffusion coefficient is quick and reliable method for analyzing estradiol actions on surface receptor movements
Source: Front Neuroinform. 2023 Mar 8;17:1005936. doi: 10.3389/fninf.2023.1005936 (PMC10031098; doi:10.3389/fninf.2023.1005936)
Supplement: Supplementary file 9 [file Data_Sheet_9.ZIP › D0.5_s100/0010/Traj_N=10_D=0.5_Error=100_MotionBlur_No.034.dat]

001 -0.110 -1.109
002 1.159 -1.653
003 0.345 -2.787
004 0.566 -3.129
005 -0.779 -3.252
006 -0.051 -3.442
007 0.178 -4.715
008 1.172 -6.022
009 0.224 -6.987
010 2.372 -9.262
011 3.390 -7.122
