# Supplementary material for: Maximum likelihood-based estimation of diffusion coefficient is quick and reliable method for analyzing estradiol actions on surface receptor movements
Source: Front Neuroinform. 2023 Mar 8;17:1005936. doi: 10.3389/fninf.2023.1005936 (PMC10031098; doi:10.3389/fninf.2023.1005936)
Supplement: Supplementary file 9 [file Data_Sheet_9.ZIP › D0.5_s100/0010/Traj_N=10_D=0.5_Error=100_MotionBlur_No.035.dat]

001 -0.051 0.650
002 -0.723 0.660
003 0.969 -1.001
004 2.413 -0.831
005 3.420 0.765
006 2.558 -0.183
007 0.999 -1.202
008 -0.597 0.082
009 -0.955 1.465
010 -1.344 2.574
011 -2.647 0.025
