# Supplementary material for: Maximum likelihood-based estimation of diffusion coefficient is quick and reliable method for analyzing estradiol actions on surface receptor movements
Source: Front Neuroinform. 2023 Mar 8;17:1005936. doi: 10.3389/fninf.2023.1005936 (PMC10031098; doi:10.3389/fninf.2023.1005936)
Supplement: Supplementary file 9 [file Data_Sheet_9.ZIP › D0.5_s100/0010/Traj_N=10_D=0.5_Error=100_MotionBlur_No.036.dat]

001 0.520 0.637
002 0.365 1.101
003 0.563 0.110
004 -0.612 0.385
005 1.143 3.647
006 2.380 5.459
007 -0.761 6.659
008 -1.491 7.555
009 -3.016 8.244
010 -3.580 8.299
011 -3.938 8.945
