# Supplementary material for: Maximum likelihood-based estimation of diffusion coefficient is quick and reliable method for analyzing estradiol actions on surface receptor movements
Source: Front Neuroinform. 2023 Mar 8;17:1005936. doi: 10.3389/fninf.2023.1005936 (PMC10031098; doi:10.3389/fninf.2023.1005936)
Supplement: Supplementary file 9 [file Data_Sheet_9.ZIP › D0.5_s100/0010/Traj_N=10_D=0.5_Error=100_MotionBlur_No.037.dat]

001 -0.646 0.700
002 -0.924 0.680
003 -1.008 1.262
004 -1.187 -2.156
005 -1.257 -1.360
006 -2.259 -0.342
007 -2.787 -0.984
008 -2.103 -2.517
009 -4.464 -2.660
010 -4.089 -2.543
011 -5.356 -2.830
