# Supplementary material for: Maximum likelihood-based estimation of diffusion coefficient is quick and reliable method for analyzing estradiol actions on surface receptor movements
Source: Front Neuroinform. 2023 Mar 8;17:1005936. doi: 10.3389/fninf.2023.1005936 (PMC10031098; doi:10.3389/fninf.2023.1005936)
Supplement: Supplementary file 9 [file Data_Sheet_9.ZIP › D0.5_s100/0010/Traj_N=10_D=0.5_Error=100_MotionBlur_No.038.dat]

001 -0.194 -1.368
002 -1.030 -1.986
003 -0.604 -2.066
004 -0.846 -1.048
005 -2.208 0.753
006 -1.829 -2.377
007 -2.407 -3.221
008 -1.416 -1.439
009 -4.419 -1.594
010 -4.116 -0.774
011 -6.344 -1.642
