# Supplementary material for: Maximum likelihood-based estimation of diffusion coefficient is quick and reliable method for analyzing estradiol actions on surface receptor movements
Source: Front Neuroinform. 2023 Mar 8;17:1005936. doi: 10.3389/fninf.2023.1005936 (PMC10031098; doi:10.3389/fninf.2023.1005936)
Supplement: Supplementary file 9 [file Data_Sheet_9.ZIP › D0.5_s100/0010/Traj_N=10_D=0.5_Error=100_MotionBlur_No.039.dat]

001 0.093 0.788
002 -0.537 2.612
003 -0.181 2.165
004 1.531 4.065
005 3.564 3.059
006 1.227 4.005
007 1.877 5.043
008 2.440 4.782
009 2.640 3.475
010 1.759 1.943
011 2.433 1.415
