# Supplementary material for: Maximum likelihood-based estimation of diffusion coefficient is quick and reliable method for analyzing estradiol actions on surface receptor movements
Source: Front Neuroinform. 2023 Mar 8;17:1005936. doi: 10.3389/fninf.2023.1005936 (PMC10031098; doi:10.3389/fninf.2023.1005936)
Supplement: Supplementary file 9 [file Data_Sheet_9.ZIP › D0.5_s100/0010/Traj_N=10_D=0.5_Error=100_MotionBlur_No.040.dat]

001 -0.856 0.842
002 0.349 1.082
003 1.201 1.089
004 0.100 1.921
005 0.899 4.576
006 0.471 4.586
007 -1.478 3.476
008 -0.167 3.849
009 -0.570 2.322
010 -0.710 2.856
011 -1.373 3.565
