# Supplementary material for: Maximum likelihood-based estimation of diffusion coefficient is quick and reliable method for analyzing estradiol actions on surface receptor movements
Source: Front Neuroinform. 2023 Mar 8;17:1005936. doi: 10.3389/fninf.2023.1005936 (PMC10031098; doi:10.3389/fninf.2023.1005936)
Supplement: Supplementary file 9 [file Data_Sheet_9.ZIP › D0.5_s100/0010/Traj_N=10_D=0.5_Error=100_MotionBlur_No.041.dat]

001 -0.072 -0.842
002 0.125 -0.334
003 -1.285 -0.396
004 -2.569 -0.974
005 -3.624 0.283
006 -2.842 -1.190
007 -4.532 -2.507
008 -4.904 -1.777
009 -4.726 -1.081
010 -6.565 0.617
011 -6.405 2.123
