# Supplementary material for: Maximum likelihood-based estimation of diffusion coefficient is quick and reliable method for analyzing estradiol actions on surface receptor movements
Source: Front Neuroinform. 2023 Mar 8;17:1005936. doi: 10.3389/fninf.2023.1005936 (PMC10031098; doi:10.3389/fninf.2023.1005936)
Supplement: Supplementary file 9 [file Data_Sheet_9.ZIP › D0.5_s100/0010/Traj_N=10_D=0.5_Error=100_MotionBlur_No.042.dat]

001 -0.069 -0.083
002 -0.288 0.581
003 -3.211 -0.318
004 -3.615 0.845
005 -1.819 -0.876
006 -1.713 0.466
007 -1.947 2.807
008 -3.150 2.712
009 -2.916 4.284
010 -2.179 5.018
011 -3.327 6.039
