# Supplementary material for: Maximum likelihood-based estimation of diffusion coefficient is quick and reliable method for analyzing estradiol actions on surface receptor movements
Source: Front Neuroinform. 2023 Mar 8;17:1005936. doi: 10.3389/fninf.2023.1005936 (PMC10031098; doi:10.3389/fninf.2023.1005936)
Supplement: Supplementary file 9 [file Data_Sheet_9.ZIP › D0.5_s100/0010/Traj_N=10_D=0.5_Error=100_MotionBlur_No.043.dat]

001 -0.858 0.545
002 -0.198 0.765
003 -1.083 1.603
004 -1.979 1.174
005 -2.421 0.867
006 -3.369 -0.022
007 -4.336 -0.982
008 -4.359 -1.470
009 -1.778 0.026
010 -1.522 -0.053
011 -2.226 -0.182
