# Supplementary material for: Maximum likelihood-based estimation of diffusion coefficient is quick and reliable method for analyzing estradiol actions on surface receptor movements
Source: Front Neuroinform. 2023 Mar 8;17:1005936. doi: 10.3389/fninf.2023.1005936 (PMC10031098; doi:10.3389/fninf.2023.1005936)
Supplement: Supplementary file 9 [file Data_Sheet_9.ZIP › D0.5_s100/0010/Traj_N=10_D=0.5_Error=100_MotionBlur_No.044.dat]

001 0.273 -1.468
002 -0.109 -1.835
003 -0.352 -2.951
004 0.281 -2.900
005 -0.638 -0.828
006 2.011 -0.521
007 1.617 -0.898
008 1.887 -3.188
009 0.086 -4.086
010 0.432 -4.740
011 -0.107 -2.493
