# Supplementary material for: Maximum likelihood-based estimation of diffusion coefficient is quick and reliable method for analyzing estradiol actions on surface receptor movements
Source: Front Neuroinform. 2023 Mar 8;17:1005936. doi: 10.3389/fninf.2023.1005936 (PMC10031098; doi:10.3389/fninf.2023.1005936)
Supplement: Supplementary file 9 [file Data_Sheet_9.ZIP › D0.5_s100/0010/Traj_N=10_D=0.5_Error=100_MotionBlur_No.045.dat]

001 0.042 -0.119
002 1.097 -0.076
003 2.510 -2.207
004 1.982 -1.685
005 3.511 0.740
006 4.437 -0.314
007 6.689 0.560
008 7.327 0.208
009 6.532 2.495
010 4.321 4.561
011 5.305 2.780
