# Supplementary material for: Maximum likelihood-based estimation of diffusion coefficient is quick and reliable method for analyzing estradiol actions on surface receptor movements
Source: Front Neuroinform. 2023 Mar 8;17:1005936. doi: 10.3389/fninf.2023.1005936 (PMC10031098; doi:10.3389/fninf.2023.1005936)
Supplement: Supplementary file 9 [file Data_Sheet_9.ZIP › D0.5_s100/0010/Traj_N=10_D=0.5_Error=100_MotionBlur_No.046.dat]

001 -0.680 0.354
002 -0.016 0.681
003 -2.045 1.555
004 -3.694 1.497
005 -3.573 1.425
006 -3.302 2.495
007 -3.412 3.969
008 -3.166 3.610
009 -2.928 4.598
010 -3.031 3.087
011 -0.453 3.613
