# Supplementary material for: Maximum likelihood-based estimation of diffusion coefficient is quick and reliable method for analyzing estradiol actions on surface receptor movements
Source: Front Neuroinform. 2023 Mar 8;17:1005936. doi: 10.3389/fninf.2023.1005936 (PMC10031098; doi:10.3389/fninf.2023.1005936)
Supplement: Supplementary file 9 [file Data_Sheet_9.ZIP › D0.5_s100/0010/Traj_N=10_D=0.5_Error=100_MotionBlur_No.047.dat]

001 0.493 0.053
002 2.041 -0.219
003 1.226 -0.766
004 0.017 -0.909
005 -0.223 -2.282
006 -1.033 -0.270
007 -1.108 1.407
008 -1.083 -0.543
009 -2.259 -1.355
010 -1.080 -1.217
011 -0.971 -0.526
