# Supplementary material for: Maximum likelihood-based estimation of diffusion coefficient is quick and reliable method for analyzing estradiol actions on surface receptor movements
Source: Front Neuroinform. 2023 Mar 8;17:1005936. doi: 10.3389/fninf.2023.1005936 (PMC10031098; doi:10.3389/fninf.2023.1005936)
Supplement: Supplementary file 9 [file Data_Sheet_9.ZIP › D0.5_s100/0010/Traj_N=10_D=0.5_Error=100_MotionBlur_No.048.dat]

001 0.370 0.296
002 1.164 0.775
003 1.310 4.090
004 1.380 6.757
005 0.834 8.284
006 0.668 9.636
007 -0.521 9.897
008 -1.133 10.984
009 -1.224 11.102
010 -1.282 10.291
011 -1.914 10.148
