# Supplementary material for: Maximum likelihood-based estimation of diffusion coefficient is quick and reliable method for analyzing estradiol actions on surface receptor movements
Source: Front Neuroinform. 2023 Mar 8;17:1005936. doi: 10.3389/fninf.2023.1005936 (PMC10031098; doi:10.3389/fninf.2023.1005936)
Supplement: Supplementary file 9 [file Data_Sheet_9.ZIP › D0.5_s100/0010/Traj_N=10_D=0.5_Error=100_MotionBlur_No.049.dat]

001 -0.088 -0.319
002 -0.329 -0.300
003 -0.496 0.242
004 -1.368 2.153
005 -1.898 2.630
006 -0.577 1.482
007 -1.244 1.337
008 -1.982 -1.902
009 -1.306 -0.205
010 -2.210 1.790
011 -4.846 3.511
