# Supplementary material for: Maximum likelihood-based estimation of diffusion coefficient is quick and reliable method for analyzing estradiol actions on surface receptor movements
Source: Front Neuroinform. 2023 Mar 8;17:1005936. doi: 10.3389/fninf.2023.1005936 (PMC10031098; doi:10.3389/fninf.2023.1005936)
Supplement: Supplementary file 9 [file Data_Sheet_9.ZIP › D0.5_s100/0010/Traj_N=10_D=0.5_Error=100_MotionBlur_No.050.dat]

001 -0.231 -0.989
002 -0.680 -1.566
003 -3.208 -0.333
004 -3.423 -1.271
005 -1.281 0.115
006 -3.714 -0.577
007 -4.962 -1.427
008 -4.871 -2.078
009 -5.421 -4.665
010 -4.394 -5.504
011 -3.191 -6.798
