# Supplementary material for: Maximum likelihood-based estimation of diffusion coefficient is quick and reliable method for analyzing estradiol actions on surface receptor movements
Source: Front Neuroinform. 2023 Mar 8;17:1005936. doi: 10.3389/fninf.2023.1005936 (PMC10031098; doi:10.3389/fninf.2023.1005936)
Supplement: Supplementary file 9 [file Data_Sheet_9.ZIP › D0.5_s100/0010/Traj_N=10_D=0.5_Error=100_MotionBlur_No.051.dat]

001 0.874 0.250
002 1.475 1.578
003 0.004 2.407
004 -0.231 1.343
005 0.694 0.832
006 0.612 0.139
007 2.690 0.291
008 4.106 -2.506
009 5.041 -2.493
010 7.609 -3.055
011 8.217 -3.072
