# Supplementary material for: Maximum likelihood-based estimation of diffusion coefficient is quick and reliable method for analyzing estradiol actions on surface receptor movements
Source: Front Neuroinform. 2023 Mar 8;17:1005936. doi: 10.3389/fninf.2023.1005936 (PMC10031098; doi:10.3389/fninf.2023.1005936)
Supplement: Supplementary file 9 [file Data_Sheet_9.ZIP › D0.5_s100/0010/Traj_N=10_D=0.5_Error=100_MotionBlur_No.052.dat]

001 0.393 -0.255
002 0.028 -0.344
003 -2.010 -0.213
004 -1.765 -1.166
005 -2.200 0.193
006 -1.594 -1.592
007 0.345 -2.117
008 1.246 -2.293
009 -0.032 -0.806
010 0.494 -2.679
011 -2.955 -2.487
