# Supplementary material for: Maximum likelihood-based estimation of diffusion coefficient is quick and reliable method for analyzing estradiol actions on surface receptor movements
Source: Front Neuroinform. 2023 Mar 8;17:1005936. doi: 10.3389/fninf.2023.1005936 (PMC10031098; doi:10.3389/fninf.2023.1005936)
Supplement: Supplementary file 9 [file Data_Sheet_9.ZIP › D0.5_s100/0010/Traj_N=10_D=0.5_Error=100_MotionBlur_No.053.dat]

001 -0.208 0.659
002 0.470 1.163
003 0.667 1.304
004 0.560 3.013
005 1.822 0.896
006 1.053 1.859
007 3.378 0.987
008 0.257 -0.271
009 1.883 1.715
010 0.496 4.037
011 0.205 4.113
