# Supplementary material for: Maximum likelihood-based estimation of diffusion coefficient is quick and reliable method for analyzing estradiol actions on surface receptor movements
Source: Front Neuroinform. 2023 Mar 8;17:1005936. doi: 10.3389/fninf.2023.1005936 (PMC10031098; doi:10.3389/fninf.2023.1005936)
Supplement: Supplementary file 9 [file Data_Sheet_9.ZIP › D0.5_s100/0010/Traj_N=10_D=0.5_Error=100_MotionBlur_No.054.dat]

001 -0.541 -1.344
002 -0.191 -2.099
003 -0.850 -2.241
004 -0.452 -3.408
005 -0.414 -4.585
006 -2.106 -6.129
007 -0.706 -6.155
008 -0.879 -3.843
009 -2.084 -3.513
010 -0.035 -4.909
011 -0.053 -3.464
