# Supplementary material for: Maximum likelihood-based estimation of diffusion coefficient is quick and reliable method for analyzing estradiol actions on surface receptor movements
Source: Front Neuroinform. 2023 Mar 8;17:1005936. doi: 10.3389/fninf.2023.1005936 (PMC10031098; doi:10.3389/fninf.2023.1005936)
Supplement: Supplementary file 9 [file Data_Sheet_9.ZIP › D0.5_s100/0010/Traj_N=10_D=0.5_Error=100_MotionBlur_No.055.dat]

001 -0.089 0.364
002 -1.053 -2.663
003 0.539 -2.521
004 0.148 -1.108
005 1.192 -0.582
006 -1.177 -1.421
007 -2.086 -1.581
008 -2.529 -2.901
009 -2.271 -1.981
010 -3.425 -1.296
011 -2.977 -1.618
