# Supplementary material for: Maximum likelihood-based estimation of diffusion coefficient is quick and reliable method for analyzing estradiol actions on surface receptor movements
Source: Front Neuroinform. 2023 Mar 8;17:1005936. doi: 10.3389/fninf.2023.1005936 (PMC10031098; doi:10.3389/fninf.2023.1005936)
Supplement: Supplementary file 9 [file Data_Sheet_9.ZIP › D0.5_s100/0010/Traj_N=10_D=0.5_Error=100_MotionBlur_No.056.dat]

001 -0.022 0.048
002 1.502 0.746
003 2.134 0.023
004 2.444 2.606
005 1.750 3.107
006 2.623 0.874
007 1.983 2.772
008 2.162 2.549
009 2.673 3.256
010 2.782 4.875
011 3.249 5.599
