# Supplementary material for: Maximum likelihood-based estimation of diffusion coefficient is quick and reliable method for analyzing estradiol actions on surface receptor movements
Source: Front Neuroinform. 2023 Mar 8;17:1005936. doi: 10.3389/fninf.2023.1005936 (PMC10031098; doi:10.3389/fninf.2023.1005936)
Supplement: Supplementary file 9 [file Data_Sheet_9.ZIP › D0.5_s100/0010/Traj_N=10_D=0.5_Error=100_MotionBlur_No.057.dat]

001 -0.392 1.524
002 1.122 1.258
003 -1.624 2.199
004 -2.879 1.431
005 -4.632 0.506
006 -2.967 -1.096
007 -2.935 -0.044
008 -4.191 -1.200
009 -4.105 -0.754
010 -4.349 -1.204
011 -2.539 -2.581
