# Supplementary material for: Maximum likelihood-based estimation of diffusion coefficient is quick and reliable method for analyzing estradiol actions on surface receptor movements
Source: Front Neuroinform. 2023 Mar 8;17:1005936. doi: 10.3389/fninf.2023.1005936 (PMC10031098; doi:10.3389/fninf.2023.1005936)
Supplement: Supplementary file 9 [file Data_Sheet_9.ZIP › D0.5_s100/0010/Traj_N=10_D=0.5_Error=100_MotionBlur_No.058.dat]

001 0.490 -0.883
002 -0.981 0.166
003 0.997 2.026
004 2.867 0.938
005 2.092 1.035
006 2.536 1.226
007 3.134 -0.942
008 2.498 -1.835
009 3.568 -0.242
010 6.045 -0.797
011 7.328 -1.102
