# Supplementary material for: Maximum likelihood-based estimation of diffusion coefficient is quick and reliable method for analyzing estradiol actions on surface receptor movements
Source: Front Neuroinform. 2023 Mar 8;17:1005936. doi: 10.3389/fninf.2023.1005936 (PMC10031098; doi:10.3389/fninf.2023.1005936)
Supplement: Supplementary file 9 [file Data_Sheet_9.ZIP › D0.5_s100/0010/Traj_N=10_D=0.5_Error=100_MotionBlur_No.059.dat]

001 -0.119 -1.425
002 0.843 -2.133
003 0.745 -1.009
004 1.558 0.855
005 1.602 -0.068
006 2.643 0.912
007 2.208 2.501
008 1.121 4.178
009 1.536 5.118
010 1.804 4.652
011 3.740 6.130
