# Supplementary material for: Maximum likelihood-based estimation of diffusion coefficient is quick and reliable method for analyzing estradiol actions on surface receptor movements
Source: Front Neuroinform. 2023 Mar 8;17:1005936. doi: 10.3389/fninf.2023.1005936 (PMC10031098; doi:10.3389/fninf.2023.1005936)
Supplement: Supplementary file 9 [file Data_Sheet_9.ZIP › D0.5_s100/0010/Traj_N=10_D=0.5_Error=100_MotionBlur_No.060.dat]

001 0.092 0.723
002 0.638 0.088
003 -0.574 0.215
004 0.468 -0.697
005 -1.405 -0.658
006 -2.003 0.894
007 -1.211 1.789
008 -0.128 0.852
009 -1.818 1.120
010 -1.881 1.562
011 -2.186 0.973
