# Supplementary material for: Maximum likelihood-based estimation of diffusion coefficient is quick and reliable method for analyzing estradiol actions on surface receptor movements
Source: Front Neuroinform. 2023 Mar 8;17:1005936. doi: 10.3389/fninf.2023.1005936 (PMC10031098; doi:10.3389/fninf.2023.1005936)
Supplement: Supplementary file 9 [file Data_Sheet_9.ZIP › D0.5_s100/0010/Traj_N=10_D=0.5_Error=100_MotionBlur_No.061.dat]

001 -1.620 -1.739
002 -2.454 -3.408
003 -3.637 -3.409
004 -4.497 -3.839
005 -4.138 -3.410
006 -5.027 -5.311
007 -3.669 -4.779
008 -4.310 -6.146
009 -2.478 -6.708
010 -2.119 -7.930
011 -1.310 -9.038
