# Supplementary material for: Maximum likelihood-based estimation of diffusion coefficient is quick and reliable method for analyzing estradiol actions on surface receptor movements
Source: Front Neuroinform. 2023 Mar 8;17:1005936. doi: 10.3389/fninf.2023.1005936 (PMC10031098; doi:10.3389/fninf.2023.1005936)
Supplement: Supplementary file 9 [file Data_Sheet_9.ZIP › D0.5_s100/0010/Traj_N=10_D=0.5_Error=100_MotionBlur_No.062.dat]

001 0.690 1.133
002 1.727 1.400
003 2.873 1.128
004 3.575 1.697
005 4.002 0.796
006 3.381 2.198
007 4.470 0.887
008 1.843 1.968
009 2.822 3.206
010 1.552 2.472
011 1.687 2.787
