# Supplementary material for: Maximum likelihood-based estimation of diffusion coefficient is quick and reliable method for analyzing estradiol actions on surface receptor movements
Source: Front Neuroinform. 2023 Mar 8;17:1005936. doi: 10.3389/fninf.2023.1005936 (PMC10031098; doi:10.3389/fninf.2023.1005936)
Supplement: Supplementary file 9 [file Data_Sheet_9.ZIP › D0.5_s100/0010/Traj_N=10_D=0.5_Error=100_MotionBlur_No.063.dat]

001 1.603 0.152
002 2.611 -1.753
003 2.594 -1.513
004 0.759 -1.801
005 3.338 -1.819
006 0.033 -1.657
007 -0.127 -3.533
008 0.355 -4.329
009 -1.265 -3.393
010 -0.874 -3.887
011 0.964 -2.774
