# Supplementary material for: Maximum likelihood-based estimation of diffusion coefficient is quick and reliable method for analyzing estradiol actions on surface receptor movements
Source: Front Neuroinform. 2023 Mar 8;17:1005936. doi: 10.3389/fninf.2023.1005936 (PMC10031098; doi:10.3389/fninf.2023.1005936)
Supplement: Supplementary file 9 [file Data_Sheet_9.ZIP › D0.5_s100/0010/Traj_N=10_D=0.5_Error=100_MotionBlur_No.064.dat]

001 0.233 -0.408
002 1.024 -0.905
003 1.145 -2.386
004 1.646 -0.814
005 1.202 -2.005
006 0.837 -1.873
007 1.236 -2.305
008 0.836 -0.497
009 -0.413 -0.042
010 -0.919 0.538
011 -3.190 1.193
