# Supplementary material for: Maximum likelihood-based estimation of diffusion coefficient is quick and reliable method for analyzing estradiol actions on surface receptor movements
Source: Front Neuroinform. 2023 Mar 8;17:1005936. doi: 10.3389/fninf.2023.1005936 (PMC10031098; doi:10.3389/fninf.2023.1005936)
Supplement: Supplementary file 9 [file Data_Sheet_9.ZIP › D0.5_s100/0010/Traj_N=10_D=0.5_Error=100_MotionBlur_No.065.dat]

001 1.435 0.394
002 1.685 2.150
003 1.767 3.672
004 3.781 3.648
005 4.813 0.874
006 5.688 -0.001
007 4.392 -0.133
008 3.917 -0.535
009 4.239 -1.641
010 2.788 -1.316
011 4.006 0.089
