# Supplementary material for: Maximum likelihood-based estimation of diffusion coefficient is quick and reliable method for analyzing estradiol actions on surface receptor movements
Source: Front Neuroinform. 2023 Mar 8;17:1005936. doi: 10.3389/fninf.2023.1005936 (PMC10031098; doi:10.3389/fninf.2023.1005936)
Supplement: Supplementary file 9 [file Data_Sheet_9.ZIP › D0.5_s100/0010/Traj_N=10_D=0.5_Error=100_MotionBlur_No.066.dat]

001 -0.154 -0.358
002 -0.102 0.960
003 0.526 -1.016
004 -0.822 0.530
005 -0.903 1.181
006 -2.080 0.156
007 -1.965 -1.095
008 -1.950 0.006
009 -3.810 -0.133
010 -3.660 -0.785
011 -3.391 -0.897
