# Supplementary material for: Maximum likelihood-based estimation of diffusion coefficient is quick and reliable method for analyzing estradiol actions on surface receptor movements
Source: Front Neuroinform. 2023 Mar 8;17:1005936. doi: 10.3389/fninf.2023.1005936 (PMC10031098; doi:10.3389/fninf.2023.1005936)
Supplement: Supplementary file 9 [file Data_Sheet_9.ZIP › D0.5_s100/0010/Traj_N=10_D=0.5_Error=100_MotionBlur_No.067.dat]

001 -0.106 -0.702
002 0.963 -0.348
003 0.289 -0.626
004 0.468 -1.721
005 3.148 -1.073
006 2.515 -1.294
007 1.438 -0.988
008 0.948 2.826
009 -0.838 0.516
010 0.602 0.720
011 0.129 1.412
