# Supplementary material for: Maximum likelihood-based estimation of diffusion coefficient is quick and reliable method for analyzing estradiol actions on surface receptor movements
Source: Front Neuroinform. 2023 Mar 8;17:1005936. doi: 10.3389/fninf.2023.1005936 (PMC10031098; doi:10.3389/fninf.2023.1005936)
Supplement: Supplementary file 9 [file Data_Sheet_9.ZIP › D0.5_s100/0010/Traj_N=10_D=0.5_Error=100_MotionBlur_No.068.dat]

001 0.111 0.151
002 0.238 -0.958
003 0.589 -0.687
004 1.452 -2.376
005 1.763 -3.596
006 -0.017 -4.616
007 1.493 -3.863
008 -1.913 -3.070
009 -1.368 -3.526
010 1.241 -0.742
011 -0.897 -4.009
