# Supplementary material for: Maximum likelihood-based estimation of diffusion coefficient is quick and reliable method for analyzing estradiol actions on surface receptor movements
Source: Front Neuroinform. 2023 Mar 8;17:1005936. doi: 10.3389/fninf.2023.1005936 (PMC10031098; doi:10.3389/fninf.2023.1005936)
Supplement: Supplementary file 9 [file Data_Sheet_9.ZIP › D0.5_s100/0010/Traj_N=10_D=0.5_Error=100_MotionBlur_No.069.dat]

001 -0.991 -0.910
002 -1.208 -1.861
003 0.480 -0.749
004 0.750 -1.549
005 1.282 -0.864
006 -0.849 -0.834
007 -1.698 -2.306
008 -4.956 -3.270
009 -3.982 -6.374
010 -2.565 -5.107
011 -0.938 -5.455
