# Supplementary material for: Maximum likelihood-based estimation of diffusion coefficient is quick and reliable method for analyzing estradiol actions on surface receptor movements
Source: Front Neuroinform. 2023 Mar 8;17:1005936. doi: 10.3389/fninf.2023.1005936 (PMC10031098; doi:10.3389/fninf.2023.1005936)
Supplement: Supplementary file 9 [file Data_Sheet_9.ZIP › D0.5_s100/0010/Traj_N=10_D=0.5_Error=100_MotionBlur_No.070.dat]

001 1.403 0.241
002 1.919 -0.713
003 2.732 -2.789
004 0.763 -4.688
005 2.781 -3.803
006 1.711 -3.484
007 0.658 -3.663
008 1.703 -2.745
009 0.124 -0.964
010 1.627 -2.343
011 3.168 -3.325
