# Supplementary material for: Maximum likelihood-based estimation of diffusion coefficient is quick and reliable method for analyzing estradiol actions on surface receptor movements
Source: Front Neuroinform. 2023 Mar 8;17:1005936. doi: 10.3389/fninf.2023.1005936 (PMC10031098; doi:10.3389/fninf.2023.1005936)
Supplement: Supplementary file 9 [file Data_Sheet_9.ZIP › D0.5_s100/0010/Traj_N=10_D=0.5_Error=100_MotionBlur_No.071.dat]

001 -0.498 0.040
002 0.423 0.920
003 0.139 0.446
004 1.251 0.569
005 2.467 1.241
006 1.309 3.251
007 5.353 2.319
008 4.705 0.848
009 5.749 0.508
010 5.904 1.014
011 7.517 0.130
