# Supplementary material for: Maximum likelihood-based estimation of diffusion coefficient is quick and reliable method for analyzing estradiol actions on surface receptor movements
Source: Front Neuroinform. 2023 Mar 8;17:1005936. doi: 10.3389/fninf.2023.1005936 (PMC10031098; doi:10.3389/fninf.2023.1005936)
Supplement: Supplementary file 9 [file Data_Sheet_9.ZIP › D0.5_s100/0010/Traj_N=10_D=0.5_Error=100_MotionBlur_No.072.dat]

001 -0.674 0.284
002 -0.521 0.804
003 -1.096 -1.090
004 -0.637 1.660
005 2.406 0.946
006 2.637 1.351
007 0.938 -0.570
008 0.497 -0.434
009 -0.233 1.147
010 -0.012 1.031
011 0.364 -0.447
