# Supplementary material for: Maximum likelihood-based estimation of diffusion coefficient is quick and reliable method for analyzing estradiol actions on surface receptor movements
Source: Front Neuroinform. 2023 Mar 8;17:1005936. doi: 10.3389/fninf.2023.1005936 (PMC10031098; doi:10.3389/fninf.2023.1005936)
Supplement: Supplementary file 9 [file Data_Sheet_9.ZIP › D0.5_s100/0010/Traj_N=10_D=0.5_Error=100_MotionBlur_No.073.dat]

001 -0.967 0.325
002 -3.648 0.316
003 -3.713 0.492
004 -3.597 0.174
005 -1.784 -1.648
006 -3.003 -1.033
007 -4.199 -1.603
008 -3.120 -0.126
009 -3.354 -1.080
010 -6.422 -0.240
011 -5.631 1.108
