# Supplementary material for: Maximum likelihood-based estimation of diffusion coefficient is quick and reliable method for analyzing estradiol actions on surface receptor movements
Source: Front Neuroinform. 2023 Mar 8;17:1005936. doi: 10.3389/fninf.2023.1005936 (PMC10031098; doi:10.3389/fninf.2023.1005936)
Supplement: Supplementary file 9 [file Data_Sheet_9.ZIP › D0.5_s100/0010/Traj_N=10_D=0.5_Error=100_MotionBlur_No.074.dat]

001 0.533 -1.354
002 3.643 -1.592
003 2.413 -1.319
004 2.017 -3.818
005 1.849 -3.122
006 3.028 -2.242
007 1.446 -0.914
008 3.201 -4.610
009 4.234 -5.247
010 3.086 -4.788
011 5.210 -3.239
