# Supplementary material for: Maximum likelihood-based estimation of diffusion coefficient is quick and reliable method for analyzing estradiol actions on surface receptor movements
Source: Front Neuroinform. 2023 Mar 8;17:1005936. doi: 10.3389/fninf.2023.1005936 (PMC10031098; doi:10.3389/fninf.2023.1005936)
Supplement: Supplementary file 9 [file Data_Sheet_9.ZIP › D0.5_s100/0010/Traj_N=10_D=0.5_Error=100_MotionBlur_No.075.dat]

001 -0.680 -1.241
002 0.874 -3.137
003 -0.041 -3.477
004 -0.135 -1.586
005 -1.219 -1.183
006 -1.314 -1.737
007 -2.014 -0.774
008 -0.997 -0.796
009 -1.365 -2.906
010 -1.170 0.498
011 -1.123 -0.791
