# Supplementary material for: Maximum likelihood-based estimation of diffusion coefficient is quick and reliable method for analyzing estradiol actions on surface receptor movements
Source: Front Neuroinform. 2023 Mar 8;17:1005936. doi: 10.3389/fninf.2023.1005936 (PMC10031098; doi:10.3389/fninf.2023.1005936)
Supplement: Supplementary file 9 [file Data_Sheet_9.ZIP › D0.5_s100/0010/Traj_N=10_D=0.5_Error=100_MotionBlur_No.076.dat]

001 -0.157 1.845
002 0.669 0.297
003 -0.555 -0.268
004 -0.200 -0.463
005 -2.105 -0.790
006 -0.852 -2.215
007 0.137 -2.428
008 2.451 -2.840
009 0.291 -3.818
010 0.672 -0.785
011 3.698 0.535
