# Supplementary material for: Maximum likelihood-based estimation of diffusion coefficient is quick and reliable method for analyzing estradiol actions on surface receptor movements
Source: Front Neuroinform. 2023 Mar 8;17:1005936. doi: 10.3389/fninf.2023.1005936 (PMC10031098; doi:10.3389/fninf.2023.1005936)
Supplement: Supplementary file 9 [file Data_Sheet_9.ZIP › D0.5_s100/0010/Traj_N=10_D=0.5_Error=100_MotionBlur_No.077.dat]

001 1.315 0.700
002 2.758 -0.501
003 1.611 0.658
004 1.096 0.201
005 0.236 -0.460
006 2.317 -1.455
007 1.766 -2.786
008 1.063 -1.409
009 2.354 -1.653
010 2.519 -0.418
011 2.228 1.061
