# Supplementary material for: Maximum likelihood-based estimation of diffusion coefficient is quick and reliable method for analyzing estradiol actions on surface receptor movements
Source: Front Neuroinform. 2023 Mar 8;17:1005936. doi: 10.3389/fninf.2023.1005936 (PMC10031098; doi:10.3389/fninf.2023.1005936)
Supplement: Supplementary file 9 [file Data_Sheet_9.ZIP › D0.5_s100/0010/Traj_N=10_D=0.5_Error=100_MotionBlur_No.078.dat]

001 -0.309 0.869
002 -1.444 -0.352
003 -1.393 1.659
004 -2.099 1.916
005 -3.623 -1.626
006 -0.507 -2.256
007 -2.679 -1.538
008 -2.256 -2.254
009 -2.923 -1.740
010 -0.465 0.303
011 -0.379 -1.339
