# Supplementary material for: Maximum likelihood-based estimation of diffusion coefficient is quick and reliable method for analyzing estradiol actions on surface receptor movements
Source: Front Neuroinform. 2023 Mar 8;17:1005936. doi: 10.3389/fninf.2023.1005936 (PMC10031098; doi:10.3389/fninf.2023.1005936)
Supplement: Supplementary file 9 [file Data_Sheet_9.ZIP › D0.5_s100/0010/Traj_N=10_D=0.5_Error=100_MotionBlur_No.079.dat]

001 1.514 0.704
002 2.552 2.009
003 3.653 1.845
004 4.310 1.994
005 3.065 -0.053
006 3.886 1.392
007 2.321 2.123
008 4.621 0.986
009 4.109 2.960
010 2.665 -0.412
011 2.512 0.540
