# Supplementary material for: Maximum likelihood-based estimation of diffusion coefficient is quick and reliable method for analyzing estradiol actions on surface receptor movements
Source: Front Neuroinform. 2023 Mar 8;17:1005936. doi: 10.3389/fninf.2023.1005936 (PMC10031098; doi:10.3389/fninf.2023.1005936)
Supplement: Supplementary file 9 [file Data_Sheet_9.ZIP › D0.5_s100/0010/Traj_N=10_D=0.5_Error=100_MotionBlur_No.080.dat]

001 0.955 -0.576
002 2.911 1.512
003 3.276 1.443
004 1.496 1.051
005 1.527 0.772
006 3.468 0.937
007 2.144 1.786
008 3.528 1.329
009 3.207 1.374
010 2.019 -0.602
011 3.676 1.512
