# Supplementary material for: Maximum likelihood-based estimation of diffusion coefficient is quick and reliable method for analyzing estradiol actions on surface receptor movements
Source: Front Neuroinform. 2023 Mar 8;17:1005936. doi: 10.3389/fninf.2023.1005936 (PMC10031098; doi:10.3389/fninf.2023.1005936)
Supplement: Supplementary file 9 [file Data_Sheet_9.ZIP › D0.5_s100/0010/Traj_N=10_D=0.5_Error=100_MotionBlur_No.081.dat]

001 -0.575 -0.191
002 -0.354 -0.238
003 -1.415 -1.330
004 -2.110 -1.112
005 -2.646 -2.889
006 -2.596 -2.502
007 -2.644 -1.683
008 -2.246 -0.870
009 -2.850 -0.344
010 -0.585 -2.130
011 -0.846 -2.910
