# Supplementary material for: Maximum likelihood-based estimation of diffusion coefficient is quick and reliable method for analyzing estradiol actions on surface receptor movements
Source: Front Neuroinform. 2023 Mar 8;17:1005936. doi: 10.3389/fninf.2023.1005936 (PMC10031098; doi:10.3389/fninf.2023.1005936)
Supplement: Supplementary file 9 [file Data_Sheet_9.ZIP › D0.5_s100/0010/Traj_N=10_D=0.5_Error=100_MotionBlur_No.082.dat]

001 0.229 -0.265
002 -0.190 1.262
003 -0.664 2.201
004 -0.878 3.821
005 -1.975 4.607
006 1.235 5.120
007 2.326 5.567
008 1.047 5.015
009 1.815 5.407
010 1.855 6.129
011 3.084 6.698
