# Supplementary material for: Maximum likelihood-based estimation of diffusion coefficient is quick and reliable method for analyzing estradiol actions on surface receptor movements
Source: Front Neuroinform. 2023 Mar 8;17:1005936. doi: 10.3389/fninf.2023.1005936 (PMC10031098; doi:10.3389/fninf.2023.1005936)
Supplement: Supplementary file 9 [file Data_Sheet_9.ZIP › D0.5_s100/0010/Traj_N=10_D=0.5_Error=100_MotionBlur_No.083.dat]

001 1.203 0.018
002 1.555 -1.006
003 0.310 -1.316
004 1.148 0.056
005 -0.010 0.251
006 3.162 0.058
007 2.307 -0.142
008 3.054 1.450
009 1.694 1.043
010 2.572 2.064
011 4.883 2.355
