# Supplementary material for: Maximum likelihood-based estimation of diffusion coefficient is quick and reliable method for analyzing estradiol actions on surface receptor movements
Source: Front Neuroinform. 2023 Mar 8;17:1005936. doi: 10.3389/fninf.2023.1005936 (PMC10031098; doi:10.3389/fninf.2023.1005936)
Supplement: Supplementary file 9 [file Data_Sheet_9.ZIP › D0.5_s100/0010/Traj_N=10_D=0.5_Error=100_MotionBlur_No.084.dat]

001 -1.587 -1.072
002 -2.969 0.077
003 -3.490 0.206
004 -3.944 0.498
005 -5.544 -0.561
006 -5.322 1.129
007 -6.188 0.280
008 -7.644 1.571
009 -7.434 -2.820
010 -7.968 -2.661
011 -7.436 -1.721
