# Supplementary material for: Maximum likelihood-based estimation of diffusion coefficient is quick and reliable method for analyzing estradiol actions on surface receptor movements
Source: Front Neuroinform. 2023 Mar 8;17:1005936. doi: 10.3389/fninf.2023.1005936 (PMC10031098; doi:10.3389/fninf.2023.1005936)
Supplement: Supplementary file 9 [file Data_Sheet_9.ZIP › D0.5_s100/0010/Traj_N=10_D=0.5_Error=100_MotionBlur_No.085.dat]

001 -0.991 0.413
002 -2.466 -0.116
003 -2.809 -0.330
004 -3.904 -0.683
005 -4.494 -1.281
006 -5.969 -0.854
007 -5.642 0.691
008 -5.011 1.338
009 -3.002 -0.065
010 -1.638 0.842
011 -2.122 -0.319
