# Supplementary material for: Maximum likelihood-based estimation of diffusion coefficient is quick and reliable method for analyzing estradiol actions on surface receptor movements
Source: Front Neuroinform. 2023 Mar 8;17:1005936. doi: 10.3389/fninf.2023.1005936 (PMC10031098; doi:10.3389/fninf.2023.1005936)
Supplement: Supplementary file 9 [file Data_Sheet_9.ZIP › D0.5_s100/0010/Traj_N=10_D=0.5_Error=100_MotionBlur_No.086.dat]

001 -0.271 0.502
002 1.142 -0.645
003 2.289 0.987
004 2.879 0.719
005 4.263 -0.194
006 3.177 1.048
007 2.802 -0.403
008 2.886 -0.371
009 4.799 2.032
010 2.586 0.620
011 1.870 2.500
