# Supplementary material for: Maximum likelihood-based estimation of diffusion coefficient is quick and reliable method for analyzing estradiol actions on surface receptor movements
Source: Front Neuroinform. 2023 Mar 8;17:1005936. doi: 10.3389/fninf.2023.1005936 (PMC10031098; doi:10.3389/fninf.2023.1005936)
Supplement: Supplementary file 9 [file Data_Sheet_9.ZIP › D0.5_s100/0010/Traj_N=10_D=0.5_Error=100_MotionBlur_No.087.dat]

001 -0.319 0.580
002 -1.564 1.629
003 -4.690 1.675
004 -3.170 0.943
005 -4.456 1.522
006 -3.802 1.633
007 -2.704 0.395
008 -1.881 2.216
009 -1.325 0.864
010 -1.721 1.622
011 -2.082 2.402
