# Supplementary material for: Maximum likelihood-based estimation of diffusion coefficient is quick and reliable method for analyzing estradiol actions on surface receptor movements
Source: Front Neuroinform. 2023 Mar 8;17:1005936. doi: 10.3389/fninf.2023.1005936 (PMC10031098; doi:10.3389/fninf.2023.1005936)
Supplement: Supplementary file 9 [file Data_Sheet_9.ZIP › D0.5_s100/0010/Traj_N=10_D=0.5_Error=100_MotionBlur_No.088.dat]

001 -0.735 0.528
002 0.055 1.723
003 1.078 1.732
004 -1.340 -0.144
005 -2.079 0.748
006 -0.943 -0.225
007 -0.219 1.684
008 1.611 3.275
009 1.397 2.094
010 -1.801 1.264
011 -2.191 1.178
