# Supplementary material for: Maximum likelihood-based estimation of diffusion coefficient is quick and reliable method for analyzing estradiol actions on surface receptor movements
Source: Front Neuroinform. 2023 Mar 8;17:1005936. doi: 10.3389/fninf.2023.1005936 (PMC10031098; doi:10.3389/fninf.2023.1005936)
Supplement: Supplementary file 9 [file Data_Sheet_9.ZIP › D0.5_s100/0010/Traj_N=10_D=0.5_Error=100_MotionBlur_No.089.dat]

001 -0.005 -0.776
002 -0.097 -0.372
003 0.179 1.196
004 1.477 0.915
005 0.538 -0.613
006 1.507 -0.794
007 0.082 0.007
008 1.314 0.279
009 2.274 -0.924
010 0.971 0.434
011 -0.044 -1.796
