# Supplementary material for: Maximum likelihood-based estimation of diffusion coefficient is quick and reliable method for analyzing estradiol actions on surface receptor movements
Source: Front Neuroinform. 2023 Mar 8;17:1005936. doi: 10.3389/fninf.2023.1005936 (PMC10031098; doi:10.3389/fninf.2023.1005936)
Supplement: Supplementary file 9 [file Data_Sheet_9.ZIP › D0.5_s100/0010/Traj_N=10_D=0.5_Error=100_MotionBlur_No.090.dat]

001 0.790 0.031
002 2.433 0.918
003 0.366 3.649
004 -0.948 4.155
005 -0.733 3.842
006 0.218 3.672
007 -1.065 5.710
008 -0.482 6.180
009 -2.625 6.082
010 -2.645 6.431
011 -4.414 4.261
