# Supplementary material for: Maximum likelihood-based estimation of diffusion coefficient is quick and reliable method for analyzing estradiol actions on surface receptor movements
Source: Front Neuroinform. 2023 Mar 8;17:1005936. doi: 10.3389/fninf.2023.1005936 (PMC10031098; doi:10.3389/fninf.2023.1005936)
Supplement: Supplementary file 9 [file Data_Sheet_9.ZIP › D0.5_s100/0010/Traj_N=10_D=0.5_Error=100_MotionBlur_No.091.dat]

001 -0.127 -0.391
002 0.180 -1.508
003 1.910 -0.028
004 -0.011 1.154
005 0.943 -0.169
006 3.080 -0.814
007 2.485 -0.423
008 1.379 -0.323
009 1.206 -1.086
010 2.677 0.187
011 1.814 0.084
