# Supplementary material for: Maximum likelihood-based estimation of diffusion coefficient is quick and reliable method for analyzing estradiol actions on surface receptor movements
Source: Front Neuroinform. 2023 Mar 8;17:1005936. doi: 10.3389/fninf.2023.1005936 (PMC10031098; doi:10.3389/fninf.2023.1005936)
Supplement: Supplementary file 9 [file Data_Sheet_9.ZIP › D0.5_s100/0010/Traj_N=10_D=0.5_Error=100_MotionBlur_No.092.dat]

001 -0.202 -0.091
002 1.300 0.203
003 3.668 -1.258
004 3.689 1.277
005 4.149 2.282
006 2.326 3.401
007 1.560 3.799
008 -0.183 3.052
009 -0.405 2.987
010 -2.016 2.516
011 1.279 3.853
