# Supplementary material for: Maximum likelihood-based estimation of diffusion coefficient is quick and reliable method for analyzing estradiol actions on surface receptor movements
Source: Front Neuroinform. 2023 Mar 8;17:1005936. doi: 10.3389/fninf.2023.1005936 (PMC10031098; doi:10.3389/fninf.2023.1005936)
Supplement: Supplementary file 9 [file Data_Sheet_9.ZIP › D0.5_s100/0010/Traj_N=10_D=0.5_Error=100_MotionBlur_No.093.dat]

001 0.613 0.245
002 0.208 -1.505
003 0.193 -0.859
004 0.571 -1.629
005 -0.024 -0.841
006 0.840 -2.012
007 0.000 -1.725
008 1.462 -0.201
009 -1.521 0.648
010 -0.538 -1.543
011 1.532 -1.634
