# Supplementary material for: Maximum likelihood-based estimation of diffusion coefficient is quick and reliable method for analyzing estradiol actions on surface receptor movements
Source: Front Neuroinform. 2023 Mar 8;17:1005936. doi: 10.3389/fninf.2023.1005936 (PMC10031098; doi:10.3389/fninf.2023.1005936)
Supplement: Supplementary file 9 [file Data_Sheet_9.ZIP › D0.5_s100/0010/Traj_N=10_D=0.5_Error=100_MotionBlur_No.094.dat]

001 0.697 0.083
002 1.535 1.128
003 1.737 1.071
004 0.387 1.766
005 2.888 0.784
006 2.486 0.709
007 6.053 1.247
008 3.892 3.327
009 5.555 2.069
010 4.261 2.506
011 4.528 1.654
