# Supplementary material for: Maximum likelihood-based estimation of diffusion coefficient is quick and reliable method for analyzing estradiol actions on surface receptor movements
Source: Front Neuroinform. 2023 Mar 8;17:1005936. doi: 10.3389/fninf.2023.1005936 (PMC10031098; doi:10.3389/fninf.2023.1005936)
Supplement: Supplementary file 9 [file Data_Sheet_9.ZIP › D0.5_s100/0010/Traj_N=10_D=0.5_Error=100_MotionBlur_No.095.dat]

001 1.781 -0.338
002 3.902 1.250
003 2.572 4.031
004 3.702 1.408
005 2.881 3.265
006 3.158 2.740
007 2.066 2.960
008 1.275 4.221
009 1.435 3.642
010 -0.431 3.215
011 -1.520 1.806
