# Supplementary material for: Maximum likelihood-based estimation of diffusion coefficient is quick and reliable method for analyzing estradiol actions on surface receptor movements
Source: Front Neuroinform. 2023 Mar 8;17:1005936. doi: 10.3389/fninf.2023.1005936 (PMC10031098; doi:10.3389/fninf.2023.1005936)
Supplement: Supplementary file 9 [file Data_Sheet_9.ZIP › D0.5_s100/0010/Traj_N=10_D=0.5_Error=100_MotionBlur_No.096.dat]

001 0.200 0.377
002 0.528 0.255
003 -0.182 0.033
004 1.041 1.347
005 -1.093 -0.856
006 -0.358 0.801
007 0.832 0.667
008 1.610 -2.274
009 2.008 -2.477
010 2.774 0.048
011 2.303 -0.296
