# Supplementary material for: Maximum likelihood-based estimation of diffusion coefficient is quick and reliable method for analyzing estradiol actions on surface receptor movements
Source: Front Neuroinform. 2023 Mar 8;17:1005936. doi: 10.3389/fninf.2023.1005936 (PMC10031098; doi:10.3389/fninf.2023.1005936)
Supplement: Supplementary file 9 [file Data_Sheet_9.ZIP › D0.5_s100/0010/Traj_N=10_D=0.5_Error=100_MotionBlur_No.097.dat]

001 0.074 -0.666
002 -1.149 -0.870
003 0.103 -0.286
004 -0.654 -1.380
005 -1.034 -3.649
006 -1.135 -6.493
007 0.402 -4.166
008 -0.457 -3.046
009 -1.565 -3.281
010 -1.529 -2.317
011 0.360 -4.472
