# Supplementary material for: Maximum likelihood-based estimation of diffusion coefficient is quick and reliable method for analyzing estradiol actions on surface receptor movements
Source: Front Neuroinform. 2023 Mar 8;17:1005936. doi: 10.3389/fninf.2023.1005936 (PMC10031098; doi:10.3389/fninf.2023.1005936)
Supplement: Supplementary file 9 [file Data_Sheet_9.ZIP › D0.5_s100/0010/Traj_N=10_D=0.5_Error=100_MotionBlur_No.098.dat]

001 -0.445 0.657
002 -2.168 3.028
003 -1.658 4.668
004 -2.284 4.348
005 -2.497 5.793
006 -0.758 5.821
007 0.654 6.775
008 -1.426 7.630
009 -1.331 6.684
010 -0.370 8.460
011 1.989 7.273
