# Supplementary material for: Maximum likelihood-based estimation of diffusion coefficient is quick and reliable method for analyzing estradiol actions on surface receptor movements
Source: Front Neuroinform. 2023 Mar 8;17:1005936. doi: 10.3389/fninf.2023.1005936 (PMC10031098; doi:10.3389/fninf.2023.1005936)
Supplement: Supplementary file 9 [file Data_Sheet_9.ZIP › D0.5_s100/0010/Traj_N=10_D=0.5_Error=100_MotionBlur_No.099.dat]

001 -1.095 -0.655
002 -3.161 -2.180
003 -2.374 -3.334
004 -1.985 -3.555
005 -1.522 -2.229
006 -2.562 -1.498
007 -0.368 -1.620
008 -1.193 -2.372
009 -0.466 -0.978
010 0.161 -1.517
011 -0.154 -0.577
