# Supplementary material for: Maximum likelihood-based estimation of diffusion coefficient is quick and reliable method for analyzing estradiol actions on surface receptor movements
Source: Front Neuroinform. 2023 Mar 8;17:1005936. doi: 10.3389/fninf.2023.1005936 (PMC10031098; doi:10.3389/fninf.2023.1005936)
Supplement: Supplementary file 9 [file Data_Sheet_9.ZIP › D0.5_s100/0010/Traj_N=10_D=0.5_Error=100_MotionBlur_No.100.dat]

001 0.405 0.720
002 0.152 0.488
003 -1.188 -1.004
004 -4.192 0.773
005 -4.507 0.634
006 -5.290 2.430
007 -6.167 3.059
008 -3.724 1.308
009 -3.322 2.378
010 -3.343 2.430
011 -3.193 0.683
