# Supplementary material for: Maximum likelihood-based estimation of diffusion coefficient is quick and reliable method for analyzing estradiol actions on surface receptor movements
Source: Front Neuroinform. 2023 Mar 8;17:1005936. doi: 10.3389/fninf.2023.1005936 (PMC10031098; doi:10.3389/fninf.2023.1005936)
Supplement: Supplementary file 9 [file Data_Sheet_9.ZIP › D0.5_s100/0010/Traj_N=10_D=0.5_Error=100_MotionBlur_No.101.dat]

001 0.100 0.339
002 0.633 1.330
003 1.249 2.945
004 1.807 1.870
005 0.554 2.441
006 -0.240 3.444
007 0.388 4.178
008 1.965 6.229
009 3.959 5.772
010 2.485 6.358
011 2.927 6.544
