# Supplementary material for: Maximum likelihood-based estimation of diffusion coefficient is quick and reliable method for analyzing estradiol actions on surface receptor movements
Source: Front Neuroinform. 2023 Mar 8;17:1005936. doi: 10.3389/fninf.2023.1005936 (PMC10031098; doi:10.3389/fninf.2023.1005936)
Supplement: Supplementary file 9 [file Data_Sheet_9.ZIP › D0.5_s100/0010/Traj_N=10_D=0.5_Error=100_MotionBlur_No.102.dat]

001 1.012 -1.069
002 0.745 -0.761
003 1.160 -0.138
004 1.762 2.652
005 1.023 1.966
006 -0.241 0.567
007 -1.689 1.443
008 -0.632 1.000
009 0.820 -0.427
010 0.890 1.708
011 0.782 1.922
