# Supplementary material for: Maximum likelihood-based estimation of diffusion coefficient is quick and reliable method for analyzing estradiol actions on surface receptor movements
Source: Front Neuroinform. 2023 Mar 8;17:1005936. doi: 10.3389/fninf.2023.1005936 (PMC10031098; doi:10.3389/fninf.2023.1005936)
Supplement: Supplementary file 9 [file Data_Sheet_9.ZIP › D0.5_s100/0010/Traj_N=10_D=0.5_Error=100_MotionBlur_No.103.dat]

001 0.777 0.931
002 0.450 -0.056
003 -1.018 -3.481
004 -1.577 -2.352
005 -0.217 -1.885
006 0.572 -3.161
007 0.456 -1.955
008 0.537 -1.880
009 -2.439 -2.035
010 -1.721 -3.886
011 -1.039 -6.016
