# Supplementary material for: Maximum likelihood-based estimation of diffusion coefficient is quick and reliable method for analyzing estradiol actions on surface receptor movements
Source: Front Neuroinform. 2023 Mar 8;17:1005936. doi: 10.3389/fninf.2023.1005936 (PMC10031098; doi:10.3389/fninf.2023.1005936)
Supplement: Supplementary file 9 [file Data_Sheet_9.ZIP › D0.5_s100/0010/Traj_N=10_D=0.5_Error=100_MotionBlur_No.104.dat]

001 0.851 0.188
002 0.896 0.517
003 0.517 1.977
004 0.217 -0.620
005 0.601 -0.530
006 -1.885 -1.275
007 -1.387 -1.918
008 -0.873 -2.369
009 2.217 -1.899
010 1.375 -3.168
011 1.316 -3.512
