# Supplementary material for: Maximum likelihood-based estimation of diffusion coefficient is quick and reliable method for analyzing estradiol actions on surface receptor movements
Source: Front Neuroinform. 2023 Mar 8;17:1005936. doi: 10.3389/fninf.2023.1005936 (PMC10031098; doi:10.3389/fninf.2023.1005936)
Supplement: Supplementary file 9 [file Data_Sheet_9.ZIP › D0.5_s100/0010/Traj_N=10_D=0.5_Error=100_MotionBlur_No.105.dat]

001 -0.356 0.923
002 -1.530 1.874
003 -1.883 1.584
004 -3.372 4.341
005 -2.661 3.873
006 -2.575 3.206
007 -1.264 4.256
008 -0.603 3.150
009 -2.691 4.300
010 -2.518 3.546
011 -5.318 3.077
