# Supplementary material for: Maximum likelihood-based estimation of diffusion coefficient is quick and reliable method for analyzing estradiol actions on surface receptor movements
Source: Front Neuroinform. 2023 Mar 8;17:1005936. doi: 10.3389/fninf.2023.1005936 (PMC10031098; doi:10.3389/fninf.2023.1005936)
Supplement: Supplementary file 9 [file Data_Sheet_9.ZIP › D0.5_s100/0010/Traj_N=10_D=0.5_Error=100_MotionBlur_No.106.dat]

001 -1.151 0.072
002 -2.358 -1.823
003 -3.429 0.815
004 -1.954 -0.178
005 -1.279 -1.038
006 -3.127 -1.960
007 -3.142 -0.082
008 -1.223 -0.709
009 -2.002 -1.583
010 -1.763 -2.180
011 -0.758 -3.744
