# Supplementary material for: Maximum likelihood-based estimation of diffusion coefficient is quick and reliable method for analyzing estradiol actions on surface receptor movements
Source: Front Neuroinform. 2023 Mar 8;17:1005936. doi: 10.3389/fninf.2023.1005936 (PMC10031098; doi:10.3389/fninf.2023.1005936)
Supplement: Supplementary file 9 [file Data_Sheet_9.ZIP › D0.5_s100/0010/Traj_N=10_D=0.5_Error=100_MotionBlur_No.107.dat]

001 -0.096 -0.101
002 -2.027 0.048
003 -0.609 -1.051
004 -1.044 -2.846
005 -1.402 -3.392
006 -0.072 -3.116
007 3.230 -1.507
008 2.052 -0.767
009 0.056 1.160
010 -0.674 1.677
011 -0.983 1.160
