# Supplementary material for: Maximum likelihood-based estimation of diffusion coefficient is quick and reliable method for analyzing estradiol actions on surface receptor movements
Source: Front Neuroinform. 2023 Mar 8;17:1005936. doi: 10.3389/fninf.2023.1005936 (PMC10031098; doi:10.3389/fninf.2023.1005936)
Supplement: Supplementary file 9 [file Data_Sheet_9.ZIP › D0.5_s100/0010/Traj_N=10_D=0.5_Error=100_MotionBlur_No.108.dat]

001 -0.554 0.290
002 -1.297 0.659
003 -2.661 2.629
004 -3.949 0.657
005 -2.475 1.341
006 -3.462 0.942
007 -2.344 0.357
008 -3.456 1.796
009 -1.478 -0.829
010 -2.226 -0.185
011 -4.579 1.158
