# Supplementary material for: Maximum likelihood-based estimation of diffusion coefficient is quick and reliable method for analyzing estradiol actions on surface receptor movements
Source: Front Neuroinform. 2023 Mar 8;17:1005936. doi: 10.3389/fninf.2023.1005936 (PMC10031098; doi:10.3389/fninf.2023.1005936)
Supplement: Supplementary file 9 [file Data_Sheet_9.ZIP › D0.5_s100/0010/Traj_N=10_D=0.5_Error=100_MotionBlur_No.109.dat]

001 -0.301 0.726
002 0.036 0.647
003 -1.210 1.081
004 -0.304 1.591
005 -0.019 -0.138
006 0.161 -0.770
007 -0.814 -0.108
008 0.951 -2.699
009 -1.129 -2.161
010 -0.792 -2.745
011 -1.588 -3.233
