# Supplementary material for: Maximum likelihood-based estimation of diffusion coefficient is quick and reliable method for analyzing estradiol actions on surface receptor movements
Source: Front Neuroinform. 2023 Mar 8;17:1005936. doi: 10.3389/fninf.2023.1005936 (PMC10031098; doi:10.3389/fninf.2023.1005936)
Supplement: Supplementary file 9 [file Data_Sheet_9.ZIP › D0.5_s100/0010/Traj_N=10_D=0.5_Error=100_MotionBlur_No.110.dat]

001 0.519 -0.231
002 -1.410 -0.253
003 -0.014 0.892
004 -1.018 1.229
005 -0.208 0.374
006 -0.376 0.358
007 2.374 0.250
008 5.785 -0.064
009 3.297 0.339
010 2.549 -0.561
011 4.025 -1.938
