# Supplementary material for: Maximum likelihood-based estimation of diffusion coefficient is quick and reliable method for analyzing estradiol actions on surface receptor movements
Source: Front Neuroinform. 2023 Mar 8;17:1005936. doi: 10.3389/fninf.2023.1005936 (PMC10031098; doi:10.3389/fninf.2023.1005936)
Supplement: Supplementary file 9 [file Data_Sheet_9.ZIP › D0.5_s100/0010/Traj_N=10_D=0.5_Error=100_MotionBlur_No.111.dat]

001 -1.154 -0.361
002 -2.472 -1.304
003 -0.229 -0.882
004 0.577 -4.005
005 -0.025 -2.578
006 0.386 -3.159
007 1.014 -3.133
008 1.670 0.338
009 3.317 -0.249
010 2.836 0.861
011 2.857 0.531
