# Supplementary material for: Maximum likelihood-based estimation of diffusion coefficient is quick and reliable method for analyzing estradiol actions on surface receptor movements
Source: Front Neuroinform. 2023 Mar 8;17:1005936. doi: 10.3389/fninf.2023.1005936 (PMC10031098; doi:10.3389/fninf.2023.1005936)
Supplement: Supplementary file 9 [file Data_Sheet_9.ZIP › D0.5_s100/0010/Traj_N=10_D=0.5_Error=100_MotionBlur_No.112.dat]

001 -0.603 0.267
002 1.149 1.078
003 1.930 0.162
004 0.192 -1.758
005 -1.401 -2.364
006 -1.116 -3.332
007 0.031 -3.056
008 -1.756 -5.001
009 -1.613 -3.300
010 -2.157 -2.792
011 -1.504 -1.683
