# Supplementary material for: Maximum likelihood-based estimation of diffusion coefficient is quick and reliable method for analyzing estradiol actions on surface receptor movements
Source: Front Neuroinform. 2023 Mar 8;17:1005936. doi: 10.3389/fninf.2023.1005936 (PMC10031098; doi:10.3389/fninf.2023.1005936)
Supplement: Supplementary file 9 [file Data_Sheet_9.ZIP › D0.5_s100/0010/Traj_N=10_D=0.5_Error=100_MotionBlur_No.113.dat]

001 -0.235 0.018
002 -1.231 -0.344
003 0.824 -1.433
004 1.469 -0.571
005 1.559 -1.074
006 3.498 -0.893
007 4.084 -1.171
008 1.336 -0.389
009 -0.364 1.135
010 -0.060 0.571
011 -2.410 -0.215
