# Supplementary material for: Maximum likelihood-based estimation of diffusion coefficient is quick and reliable method for analyzing estradiol actions on surface receptor movements
Source: Front Neuroinform. 2023 Mar 8;17:1005936. doi: 10.3389/fninf.2023.1005936 (PMC10031098; doi:10.3389/fninf.2023.1005936)
Supplement: Supplementary file 9 [file Data_Sheet_9.ZIP › D0.5_s100/0010/Traj_N=10_D=0.5_Error=100_MotionBlur_No.114.dat]

001 0.090 -0.458
002 -0.419 -2.160
003 -1.095 -3.643
004 -1.970 -5.227
005 -0.533 -2.794
006 -0.929 -5.589
007 0.010 -5.478
008 1.001 -6.501
009 1.157 -4.527
010 -0.281 -6.067
011 -0.171 -6.298
