# Supplementary material for: Maximum likelihood-based estimation of diffusion coefficient is quick and reliable method for analyzing estradiol actions on surface receptor movements
Source: Front Neuroinform. 2023 Mar 8;17:1005936. doi: 10.3389/fninf.2023.1005936 (PMC10031098; doi:10.3389/fninf.2023.1005936)
Supplement: Supplementary file 9 [file Data_Sheet_9.ZIP › D0.5_s100/0010/Traj_N=10_D=0.5_Error=100_MotionBlur_No.115.dat]

001 0.280 -0.104
002 -0.021 0.656
003 0.133 -0.153
004 0.132 1.084
005 -1.350 1.662
006 1.329 1.279
007 0.483 0.902
008 -1.758 4.101
009 -1.519 4.548
010 -1.741 4.468
011 -2.633 3.682
