# Supplementary material for: Maximum likelihood-based estimation of diffusion coefficient is quick and reliable method for analyzing estradiol actions on surface receptor movements
Source: Front Neuroinform. 2023 Mar 8;17:1005936. doi: 10.3389/fninf.2023.1005936 (PMC10031098; doi:10.3389/fninf.2023.1005936)
Supplement: Supplementary file 9 [file Data_Sheet_9.ZIP › D0.5_s100/0010/Traj_N=10_D=0.5_Error=100_MotionBlur_No.116.dat]

001 0.101 -0.023
002 0.554 1.610
003 -0.287 0.215
004 1.307 1.492
005 0.350 1.646
006 1.940 -1.236
007 2.195 0.189
008 2.670 -1.237
009 4.115 -1.168
010 2.772 0.870
011 5.579 -0.036
