# Supplementary material for: Maximum likelihood-based estimation of diffusion coefficient is quick and reliable method for analyzing estradiol actions on surface receptor movements
Source: Front Neuroinform. 2023 Mar 8;17:1005936. doi: 10.3389/fninf.2023.1005936 (PMC10031098; doi:10.3389/fninf.2023.1005936)
Supplement: Supplementary file 9 [file Data_Sheet_9.ZIP › D0.5_s100/0010/Traj_N=10_D=0.5_Error=100_MotionBlur_No.117.dat]

001 -0.401 -0.865
002 -0.696 -0.845
003 -0.419 -0.692
004 -1.510 -0.111
005 -1.918 0.921
006 -3.345 1.074
007 -4.865 1.588
008 -3.283 3.658
009 -3.727 4.178
010 -2.903 7.358
011 -2.746 6.729
