# Supplementary material for: Maximum likelihood-based estimation of diffusion coefficient is quick and reliable method for analyzing estradiol actions on surface receptor movements
Source: Front Neuroinform. 2023 Mar 8;17:1005936. doi: 10.3389/fninf.2023.1005936 (PMC10031098; doi:10.3389/fninf.2023.1005936)
Supplement: Supplementary file 9 [file Data_Sheet_9.ZIP › D0.5_s100/0010/Traj_N=10_D=0.5_Error=100_MotionBlur_No.118.dat]

001 -0.711 0.100
002 1.867 -2.148
003 2.836 -0.921
004 3.347 -2.928
005 4.320 -2.996
006 3.323 -3.069
007 1.911 -3.763
008 1.589 -0.227
009 -0.779 -1.235
010 -1.332 -0.319
011 -4.249 -1.402
