# Supplementary material for: Maximum likelihood-based estimation of diffusion coefficient is quick and reliable method for analyzing estradiol actions on surface receptor movements
Source: Front Neuroinform. 2023 Mar 8;17:1005936. doi: 10.3389/fninf.2023.1005936 (PMC10031098; doi:10.3389/fninf.2023.1005936)
Supplement: Supplementary file 9 [file Data_Sheet_9.ZIP › D0.5_s100/0010/Traj_N=10_D=0.5_Error=100_MotionBlur_No.119.dat]

001 0.241 0.288
002 -0.992 -0.181
003 -2.747 2.444
004 -1.715 2.126
005 -0.632 1.254
006 0.151 1.633
007 -1.443 1.714
008 -0.889 -1.416
009 1.415 -1.280
010 2.167 -0.055
011 2.139 -1.197
