# Supplementary material for: Maximum likelihood-based estimation of diffusion coefficient is quick and reliable method for analyzing estradiol actions on surface receptor movements
Source: Front Neuroinform. 2023 Mar 8;17:1005936. doi: 10.3389/fninf.2023.1005936 (PMC10031098; doi:10.3389/fninf.2023.1005936)
Supplement: Supplementary file 9 [file Data_Sheet_9.ZIP › D0.5_s100/0010/Traj_N=10_D=0.5_Error=100_MotionBlur_No.120.dat]

001 -0.236 0.836
002 -1.340 0.563
003 0.524 0.948
004 1.812 2.910
005 1.415 0.237
006 2.001 0.953
007 2.423 1.437
008 2.734 0.323
009 0.545 1.512
010 1.846 1.468
011 1.513 1.194
