# Supplementary material for: Maximum likelihood-based estimation of diffusion coefficient is quick and reliable method for analyzing estradiol actions on surface receptor movements
Source: Front Neuroinform. 2023 Mar 8;17:1005936. doi: 10.3389/fninf.2023.1005936 (PMC10031098; doi:10.3389/fninf.2023.1005936)
Supplement: Supplementary file 9 [file Data_Sheet_9.ZIP › D0.5_s100/0010/Traj_N=10_D=0.5_Error=100_MotionBlur_No.121.dat]

001 -0.476 0.297
002 0.024 -1.167
003 -0.279 -1.205
004 1.285 -1.436
005 1.298 1.123
006 1.602 0.714
007 -0.606 -0.666
008 1.015 1.244
009 0.056 2.034
010 -2.793 -1.099
011 -1.582 0.533
