# Supplementary material for: Maximum likelihood-based estimation of diffusion coefficient is quick and reliable method for analyzing estradiol actions on surface receptor movements
Source: Front Neuroinform. 2023 Mar 8;17:1005936. doi: 10.3389/fninf.2023.1005936 (PMC10031098; doi:10.3389/fninf.2023.1005936)
Supplement: Supplementary file 9 [file Data_Sheet_9.ZIP › D0.5_s100/0010/Traj_N=10_D=0.5_Error=100_MotionBlur_No.122.dat]

001 -0.103 0.904
002 0.342 0.228
003 1.542 0.876
004 2.965 -0.520
005 2.577 -0.531
006 2.443 0.390
007 3.610 1.204
008 2.931 0.785
009 6.984 1.216
010 6.574 1.485
011 4.245 -0.516
