# Supplementary material for: Maximum likelihood-based estimation of diffusion coefficient is quick and reliable method for analyzing estradiol actions on surface receptor movements
Source: Front Neuroinform. 2023 Mar 8;17:1005936. doi: 10.3389/fninf.2023.1005936 (PMC10031098; doi:10.3389/fninf.2023.1005936)
Supplement: Supplementary file 9 [file Data_Sheet_9.ZIP › D0.5_s100/0010/Traj_N=10_D=0.5_Error=100_MotionBlur_No.123.dat]

001 0.520 0.277
002 -1.068 -0.585
003 -1.436 -0.230
004 -3.457 0.353
005 -0.184 -0.151
006 0.529 -0.845
007 -0.466 -1.722
008 -0.832 -1.287
009 -1.036 -0.810
010 -1.631 0.485
011 -0.810 1.347
