# Supplementary material for: Maximum likelihood-based estimation of diffusion coefficient is quick and reliable method for analyzing estradiol actions on surface receptor movements
Source: Front Neuroinform. 2023 Mar 8;17:1005936. doi: 10.3389/fninf.2023.1005936 (PMC10031098; doi:10.3389/fninf.2023.1005936)
Supplement: Supplementary file 9 [file Data_Sheet_9.ZIP › D0.5_s100/0010/Traj_N=10_D=0.5_Error=100_MotionBlur_No.124.dat]

001 -0.243 0.790
002 -0.765 2.759
003 -0.894 3.013
004 -1.609 2.352
005 0.259 2.515
006 0.240 1.853
007 -1.136 0.486
008 -1.859 0.513
009 -3.513 1.214
010 -3.464 0.157
011 -3.088 0.537
