# Supplementary material for: Maximum likelihood-based estimation of diffusion coefficient is quick and reliable method for analyzing estradiol actions on surface receptor movements
Source: Front Neuroinform. 2023 Mar 8;17:1005936. doi: 10.3389/fninf.2023.1005936 (PMC10031098; doi:10.3389/fninf.2023.1005936)
Supplement: Supplementary file 9 [file Data_Sheet_9.ZIP › D0.5_s100/0010/Traj_N=10_D=0.5_Error=100_MotionBlur_No.125.dat]

001 -0.739 0.619
002 -4.047 1.827
003 -1.865 1.791
004 -2.917 1.204
005 -3.596 2.309
006 -3.995 2.433
007 -4.285 4.463
008 -4.841 3.172
009 -4.619 0.533
010 -4.188 -0.001
011 -5.213 -0.773
