# Supplementary material for: Maximum likelihood-based estimation of diffusion coefficient is quick and reliable method for analyzing estradiol actions on surface receptor movements
Source: Front Neuroinform. 2023 Mar 8;17:1005936. doi: 10.3389/fninf.2023.1005936 (PMC10031098; doi:10.3389/fninf.2023.1005936)
Supplement: Supplementary file 9 [file Data_Sheet_9.ZIP › D0.5_s100/0010/Traj_N=10_D=0.5_Error=100_MotionBlur_No.126.dat]

001 -0.424 0.161
002 1.089 0.326
003 0.830 -0.688
004 0.717 -1.073
005 2.299 -1.624
006 4.233 -3.285
007 3.027 -2.108
008 3.505 -2.082
009 1.293 -4.068
010 -0.560 -5.669
011 -1.334 -5.983
