# Supplementary material for: Maximum likelihood-based estimation of diffusion coefficient is quick and reliable method for analyzing estradiol actions on surface receptor movements
Source: Front Neuroinform. 2023 Mar 8;17:1005936. doi: 10.3389/fninf.2023.1005936 (PMC10031098; doi:10.3389/fninf.2023.1005936)
Supplement: Supplementary file 9 [file Data_Sheet_9.ZIP › D0.5_s100/0010/Traj_N=10_D=0.5_Error=100_MotionBlur_No.127.dat]

001 -0.088 0.324
002 -1.345 1.688
003 -0.985 0.908
004 0.972 1.269
005 0.381 1.306
006 -0.878 -0.981
007 -1.681 -0.852
008 -1.521 -1.256
009 -3.345 -0.358
010 -2.846 0.837
011 -5.381 0.860
