# Supplementary material for: Maximum likelihood-based estimation of diffusion coefficient is quick and reliable method for analyzing estradiol actions on surface receptor movements
Source: Front Neuroinform. 2023 Mar 8;17:1005936. doi: 10.3389/fninf.2023.1005936 (PMC10031098; doi:10.3389/fninf.2023.1005936)
Supplement: Supplementary file 9 [file Data_Sheet_9.ZIP › D0.5_s100/0010/Traj_N=10_D=0.5_Error=100_MotionBlur_No.128.dat]

001 1.208 -0.153
002 2.028 -1.289
003 1.355 -1.347
004 3.030 -3.697
005 3.571 -2.699
006 4.104 -3.505
007 4.097 -2.059
008 3.438 -2.405
009 3.974 -3.554
010 3.905 -3.273
011 4.560 -1.814
