# Supplementary material for: Maximum likelihood-based estimation of diffusion coefficient is quick and reliable method for analyzing estradiol actions on surface receptor movements
Source: Front Neuroinform. 2023 Mar 8;17:1005936. doi: 10.3389/fninf.2023.1005936 (PMC10031098; doi:10.3389/fninf.2023.1005936)
Supplement: Supplementary file 9 [file Data_Sheet_9.ZIP › D0.5_s100/0010/Traj_N=10_D=0.5_Error=100_MotionBlur_No.129.dat]

001 -0.462 0.935
002 -0.890 0.447
003 0.399 1.588
004 0.688 1.798
005 1.637 3.747
006 2.536 4.619
007 2.919 5.767
008 3.064 5.058
009 3.372 6.208
010 2.599 4.827
011 2.294 5.173
