# Supplementary material for: Maximum likelihood-based estimation of diffusion coefficient is quick and reliable method for analyzing estradiol actions on surface receptor movements
Source: Front Neuroinform. 2023 Mar 8;17:1005936. doi: 10.3389/fninf.2023.1005936 (PMC10031098; doi:10.3389/fninf.2023.1005936)
Supplement: Supplementary file 9 [file Data_Sheet_9.ZIP › D0.5_s100/0010/Traj_N=10_D=0.5_Error=100_MotionBlur_No.130.dat]

001 -0.376 0.015
002 -1.593 -0.642
003 -0.769 -1.104
004 -2.456 -0.638
005 -3.069 -1.029
006 -5.202 -2.455
007 -4.303 -0.790
008 -4.176 -0.565
009 -5.952 -0.802
010 -4.173 -1.370
011 -4.037 -2.164
