# Supplementary material for: Maximum likelihood-based estimation of diffusion coefficient is quick and reliable method for analyzing estradiol actions on surface receptor movements
Source: Front Neuroinform. 2023 Mar 8;17:1005936. doi: 10.3389/fninf.2023.1005936 (PMC10031098; doi:10.3389/fninf.2023.1005936)
Supplement: Supplementary file 9 [file Data_Sheet_9.ZIP › D0.5_s100/0010/Traj_N=10_D=0.5_Error=100_MotionBlur_No.131.dat]

001 1.342 0.001
002 1.483 -1.128
003 1.528 -1.741
004 2.961 -1.830
005 5.384 -3.938
006 4.725 -2.192
007 5.201 -0.778
008 5.856 -2.073
009 8.035 -2.376
010 6.684 -2.060
011 5.719 -3.324
