# Supplementary material for: Maximum likelihood-based estimation of diffusion coefficient is quick and reliable method for analyzing estradiol actions on surface receptor movements
Source: Front Neuroinform. 2023 Mar 8;17:1005936. doi: 10.3389/fninf.2023.1005936 (PMC10031098; doi:10.3389/fninf.2023.1005936)
Supplement: Supplementary file 9 [file Data_Sheet_9.ZIP › D0.5_s100/0010/Traj_N=10_D=0.5_Error=100_MotionBlur_No.132.dat]

001 -0.296 -0.409
002 -0.664 -1.728
003 -1.503 -2.448
004 -3.131 -4.065
005 -4.033 -4.927
006 -3.664 -4.142
007 -5.944 -3.889
008 -6.282 -3.924
009 -6.856 -2.393
010 -6.485 -2.337
011 -6.314 -1.405
