# Supplementary material for: Maximum likelihood-based estimation of diffusion coefficient is quick and reliable method for analyzing estradiol actions on surface receptor movements
Source: Front Neuroinform. 2023 Mar 8;17:1005936. doi: 10.3389/fninf.2023.1005936 (PMC10031098; doi:10.3389/fninf.2023.1005936)
Supplement: Supplementary file 9 [file Data_Sheet_9.ZIP › D0.5_s100/0010/Traj_N=10_D=0.5_Error=100_MotionBlur_No.133.dat]

001 -0.246 -0.184
002 -0.753 -2.602
003 0.877 -1.281
004 2.138 -1.722
005 1.249 0.180
006 1.974 -0.546
007 2.363 -0.811
008 0.555 -0.019
009 1.683 1.745
010 1.913 0.572
011 1.584 0.404
