# Supplementary material for: Maximum likelihood-based estimation of diffusion coefficient is quick and reliable method for analyzing estradiol actions on surface receptor movements
Source: Front Neuroinform. 2023 Mar 8;17:1005936. doi: 10.3389/fninf.2023.1005936 (PMC10031098; doi:10.3389/fninf.2023.1005936)
Supplement: Supplementary file 9 [file Data_Sheet_9.ZIP › D0.5_s100/0010/Traj_N=10_D=0.5_Error=100_MotionBlur_No.134.dat]

001 -0.832 -0.850
002 -2.535 -1.135
003 -1.876 -0.449
004 -2.440 1.394
005 -4.470 1.147
006 -2.775 1.995
007 -4.199 3.984
008 -3.676 3.303
009 -4.638 4.036
010 -5.937 3.751
011 -6.096 3.609
