# Supplementary material for: Maximum likelihood-based estimation of diffusion coefficient is quick and reliable method for analyzing estradiol actions on surface receptor movements
Source: Front Neuroinform. 2023 Mar 8;17:1005936. doi: 10.3389/fninf.2023.1005936 (PMC10031098; doi:10.3389/fninf.2023.1005936)
Supplement: Supplementary file 9 [file Data_Sheet_9.ZIP › D0.5_s100/0010/Traj_N=10_D=0.5_Error=100_MotionBlur_No.135.dat]

001 -1.070 -0.185
002 0.426 -0.113
003 -0.630 -0.582
004 -1.332 -3.907
005 -1.250 -4.831
006 -0.244 -5.346
007 1.065 -4.324
008 2.009 -2.481
009 2.620 -3.538
010 2.684 -4.076
011 3.052 -2.780
