# Supplementary material for: Maximum likelihood-based estimation of diffusion coefficient is quick and reliable method for analyzing estradiol actions on surface receptor movements
Source: Front Neuroinform. 2023 Mar 8;17:1005936. doi: 10.3389/fninf.2023.1005936 (PMC10031098; doi:10.3389/fninf.2023.1005936)
Supplement: Supplementary file 9 [file Data_Sheet_9.ZIP › D0.5_s100/0010/Traj_N=10_D=0.5_Error=100_MotionBlur_No.136.dat]

001 -0.013 -0.359
002 0.733 -1.929
003 1.906 -2.272
004 0.169 0.173
005 -0.255 2.501
006 -0.986 1.561
007 -0.569 2.656
008 0.882 2.214
009 0.707 1.313
010 2.895 2.014
011 2.793 -0.040
