# Supplementary material for: Maximum likelihood-based estimation of diffusion coefficient is quick and reliable method for analyzing estradiol actions on surface receptor movements
Source: Front Neuroinform. 2023 Mar 8;17:1005936. doi: 10.3389/fninf.2023.1005936 (PMC10031098; doi:10.3389/fninf.2023.1005936)
Supplement: Supplementary file 9 [file Data_Sheet_9.ZIP › D0.5_s100/0010/Traj_N=10_D=0.5_Error=100_MotionBlur_No.137.dat]

001 0.965 0.494
002 1.701 -0.966
003 0.837 -0.126
004 1.925 -0.708
005 2.897 0.165
006 3.339 -0.697
007 3.285 -0.751
008 2.272 -0.777
009 2.100 -2.592
010 2.952 -0.538
011 2.144 -1.848
