# Supplementary material for: Maximum likelihood-based estimation of diffusion coefficient is quick and reliable method for analyzing estradiol actions on surface receptor movements
Source: Front Neuroinform. 2023 Mar 8;17:1005936. doi: 10.3389/fninf.2023.1005936 (PMC10031098; doi:10.3389/fninf.2023.1005936)
Supplement: Supplementary file 9 [file Data_Sheet_9.ZIP › D0.5_s100/0010/Traj_N=10_D=0.5_Error=100_MotionBlur_No.138.dat]

001 -0.590 0.100
002 0.157 0.531
003 -0.924 0.702
004 -0.892 -1.087
005 -1.267 -2.771
006 -0.250 -3.237
007 1.678 -4.349
008 0.201 -5.697
009 1.608 -6.414
010 0.824 -6.523
011 0.561 -5.710
