# Supplementary material for: Maximum likelihood-based estimation of diffusion coefficient is quick and reliable method for analyzing estradiol actions on surface receptor movements
Source: Front Neuroinform. 2023 Mar 8;17:1005936. doi: 10.3389/fninf.2023.1005936 (PMC10031098; doi:10.3389/fninf.2023.1005936)
Supplement: Supplementary file 9 [file Data_Sheet_9.ZIP › D0.5_s100/0010/Traj_N=10_D=0.5_Error=100_MotionBlur_No.139.dat]

001 -0.305 -1.271
002 -0.538 -2.183
003 -1.148 -5.456
004 -1.173 -5.888
005 -0.760 -5.243
006 0.271 -6.158
007 0.763 -3.685
008 -0.431 -3.682
009 1.215 -3.078
010 0.156 -2.075
011 -2.051 -3.901
