# Supplementary material for: Maximum likelihood-based estimation of diffusion coefficient is quick and reliable method for analyzing estradiol actions on surface receptor movements
Source: Front Neuroinform. 2023 Mar 8;17:1005936. doi: 10.3389/fninf.2023.1005936 (PMC10031098; doi:10.3389/fninf.2023.1005936)
Supplement: Supplementary file 9 [file Data_Sheet_9.ZIP › D0.5_s100/0010/Traj_N=10_D=0.5_Error=100_MotionBlur_No.140.dat]

001 1.313 -0.238
002 1.981 -0.408
003 3.896 -5.518
004 3.147 -4.226
005 2.937 -4.455
006 3.089 -6.834
007 1.112 -6.514
008 0.403 -7.776
009 -0.437 -6.929
010 1.286 -6.210
011 1.594 -5.024
