# Supplementary material for: Maximum likelihood-based estimation of diffusion coefficient is quick and reliable method for analyzing estradiol actions on surface receptor movements
Source: Front Neuroinform. 2023 Mar 8;17:1005936. doi: 10.3389/fninf.2023.1005936 (PMC10031098; doi:10.3389/fninf.2023.1005936)
Supplement: Supplementary file 9 [file Data_Sheet_9.ZIP › D0.5_s100/0010/Traj_N=10_D=0.5_Error=100_MotionBlur_No.141.dat]

001 -0.229 -0.571
002 0.103 -1.805
003 0.241 -1.609
004 0.819 -0.796
005 1.005 -1.361
006 3.975 -1.683
007 2.677 0.396
008 4.527 0.500
009 3.399 0.195
010 2.688 0.402
011 2.179 0.438
