# Supplementary material for: Maximum likelihood-based estimation of diffusion coefficient is quick and reliable method for analyzing estradiol actions on surface receptor movements
Source: Front Neuroinform. 2023 Mar 8;17:1005936. doi: 10.3389/fninf.2023.1005936 (PMC10031098; doi:10.3389/fninf.2023.1005936)
Supplement: Supplementary file 9 [file Data_Sheet_9.ZIP › D0.5_s100/0010/Traj_N=10_D=0.5_Error=100_MotionBlur_No.142.dat]

001 1.001 -0.926
002 -0.098 -2.396
003 1.054 -3.598
004 1.482 -5.854
005 0.049 -5.716
006 1.770 -6.844
007 1.772 -7.426
008 0.920 -7.449
009 1.259 -7.956
010 2.747 -6.341
011 2.774 -5.507
