# Supplementary material for: Maximum likelihood-based estimation of diffusion coefficient is quick and reliable method for analyzing estradiol actions on surface receptor movements
Source: Front Neuroinform. 2023 Mar 8;17:1005936. doi: 10.3389/fninf.2023.1005936 (PMC10031098; doi:10.3389/fninf.2023.1005936)
Supplement: Supplementary file 9 [file Data_Sheet_9.ZIP › D0.5_s100/0010/Traj_N=10_D=0.5_Error=100_MotionBlur_No.143.dat]

001 0.217 0.527
002 -0.197 -0.516
003 -1.034 -1.795
004 -1.194 -0.055
005 -1.836 0.929
006 -0.695 -1.374
007 -1.389 -1.377
008 0.247 -1.169
009 -0.916 -1.938
010 -2.486 -1.327
011 -3.315 -2.473
