# Supplementary material for: Maximum likelihood-based estimation of diffusion coefficient is quick and reliable method for analyzing estradiol actions on surface receptor movements
Source: Front Neuroinform. 2023 Mar 8;17:1005936. doi: 10.3389/fninf.2023.1005936 (PMC10031098; doi:10.3389/fninf.2023.1005936)
Supplement: Supplementary file 9 [file Data_Sheet_9.ZIP › D0.5_s100/0010/Traj_N=10_D=0.5_Error=100_MotionBlur_No.144.dat]

001 -0.337 0.347
002 1.185 1.099
003 2.264 1.213
004 0.085 2.810
005 1.918 3.610
006 3.456 3.386
007 2.895 2.853
008 4.218 3.837
009 4.228 4.849
010 0.320 5.691
011 -0.051 6.892
