# Supplementary material for: Maximum likelihood-based estimation of diffusion coefficient is quick and reliable method for analyzing estradiol actions on surface receptor movements
Source: Front Neuroinform. 2023 Mar 8;17:1005936. doi: 10.3389/fninf.2023.1005936 (PMC10031098; doi:10.3389/fninf.2023.1005936)
Supplement: Supplementary file 9 [file Data_Sheet_9.ZIP › D0.5_s100/0010/Traj_N=10_D=0.5_Error=100_MotionBlur_No.145.dat]

001 -0.631 -0.580
002 1.326 -1.258
003 0.721 -0.566
004 1.306 0.383
005 1.870 0.103
006 0.622 -0.251
007 0.291 -0.782
008 0.297 -1.092
009 -1.627 -1.259
010 -1.257 -1.229
011 -1.231 -0.950
