# Supplementary material for: Maximum likelihood-based estimation of diffusion coefficient is quick and reliable method for analyzing estradiol actions on surface receptor movements
Source: Front Neuroinform. 2023 Mar 8;17:1005936. doi: 10.3389/fninf.2023.1005936 (PMC10031098; doi:10.3389/fninf.2023.1005936)
Supplement: Supplementary file 9 [file Data_Sheet_9.ZIP › D0.5_s100/0010/Traj_N=10_D=0.5_Error=100_MotionBlur_No.146.dat]

001 0.619 0.716
002 0.645 2.178
003 3.363 2.159
004 2.445 2.267
005 4.225 0.776
006 3.894 -0.766
007 4.223 -1.685
008 5.760 -3.628
009 7.893 -5.669
010 5.475 -3.660
011 5.775 -3.051
