# Supplementary material for: Maximum likelihood-based estimation of diffusion coefficient is quick and reliable method for analyzing estradiol actions on surface receptor movements
Source: Front Neuroinform. 2023 Mar 8;17:1005936. doi: 10.3389/fninf.2023.1005936 (PMC10031098; doi:10.3389/fninf.2023.1005936)
Supplement: Supplementary file 9 [file Data_Sheet_9.ZIP › D0.5_s100/0010/Traj_N=10_D=0.5_Error=100_MotionBlur_No.147.dat]

001 0.990 0.313
002 2.686 0.936
003 3.082 4.031
004 5.357 3.558
005 4.450 2.548
006 3.529 6.072
007 7.631 5.970
008 7.419 4.450
009 8.832 5.707
010 7.812 5.918
011 7.535 3.616
