# Supplementary material for: Maximum likelihood-based estimation of diffusion coefficient is quick and reliable method for analyzing estradiol actions on surface receptor movements
Source: Front Neuroinform. 2023 Mar 8;17:1005936. doi: 10.3389/fninf.2023.1005936 (PMC10031098; doi:10.3389/fninf.2023.1005936)
Supplement: Supplementary file 9 [file Data_Sheet_9.ZIP › D0.5_s100/0010/Traj_N=10_D=0.5_Error=100_MotionBlur_No.148.dat]

001 0.167 -0.891
002 0.909 -1.838
003 2.610 -1.610
004 2.748 -0.025
005 3.814 -1.857
006 5.266 -2.779
007 5.114 -4.199
008 3.580 -1.884
009 3.071 -2.326
010 3.106 -3.026
011 4.043 -4.277
