# Supplementary material for: Maximum likelihood-based estimation of diffusion coefficient is quick and reliable method for analyzing estradiol actions on surface receptor movements
Source: Front Neuroinform. 2023 Mar 8;17:1005936. doi: 10.3389/fninf.2023.1005936 (PMC10031098; doi:10.3389/fninf.2023.1005936)
Supplement: Supplementary file 9 [file Data_Sheet_9.ZIP › D0.5_s100/0010/Traj_N=10_D=0.5_Error=100_MotionBlur_No.149.dat]

001 -0.019 -0.346
002 0.078 0.802
003 -2.775 -0.477
004 -0.705 -3.073
005 0.308 -4.378
006 2.622 -5.328
007 4.000 -3.403
008 2.845 -2.519
009 3.581 -3.623
010 4.848 -5.766
011 5.015 -5.076
