# Supplementary material for: Maximum likelihood-based estimation of diffusion coefficient is quick and reliable method for analyzing estradiol actions on surface receptor movements
Source: Front Neuroinform. 2023 Mar 8;17:1005936. doi: 10.3389/fninf.2023.1005936 (PMC10031098; doi:10.3389/fninf.2023.1005936)
Supplement: Supplementary file 9 [file Data_Sheet_9.ZIP › D0.5_s100/0010/Traj_N=10_D=0.5_Error=100_MotionBlur_No.150.dat]

001 1.546 -0.594
002 -0.790 -1.928
003 0.906 0.148
004 1.304 -2.524
005 0.275 -4.284
006 -2.129 -4.574
007 -4.016 -4.119
008 -3.598 -5.002
009 -2.616 -4.250
010 -2.894 -4.010
011 -4.511 -4.956
