# Supplementary material for: Maximum likelihood-based estimation of diffusion coefficient is quick and reliable method for analyzing estradiol actions on surface receptor movements
Source: Front Neuroinform. 2023 Mar 8;17:1005936. doi: 10.3389/fninf.2023.1005936 (PMC10031098; doi:10.3389/fninf.2023.1005936)
Supplement: Supplementary file 9 [file Data_Sheet_9.ZIP › D0.5_s100/0010/Traj_N=10_D=0.5_Error=100_MotionBlur_No.151.dat]

001 0.891 -1.351
002 0.353 -2.606
003 1.498 -4.628
004 2.327 -5.316
005 0.615 -5.082
006 0.328 -5.230
007 0.932 -4.555
008 -1.768 -3.618
009 -1.136 -2.868
010 -0.894 -4.383
011 1.347 -4.591
