# Supplementary material for: Maximum likelihood-based estimation of diffusion coefficient is quick and reliable method for analyzing estradiol actions on surface receptor movements
Source: Front Neuroinform. 2023 Mar 8;17:1005936. doi: 10.3389/fninf.2023.1005936 (PMC10031098; doi:10.3389/fninf.2023.1005936)
Supplement: Supplementary file 9 [file Data_Sheet_9.ZIP › D0.5_s100/0010/Traj_N=10_D=0.5_Error=100_MotionBlur_No.152.dat]

001 -0.252 0.677
002 1.040 1.289
003 1.197 1.483
004 1.264 3.586
005 -0.021 4.172
006 -2.552 3.514
007 -2.234 0.274
008 -2.093 1.110
009 -2.928 0.508
010 0.216 -2.389
011 -2.775 -0.855
