# Supplementary material for: Maximum likelihood-based estimation of diffusion coefficient is quick and reliable method for analyzing estradiol actions on surface receptor movements
Source: Front Neuroinform. 2023 Mar 8;17:1005936. doi: 10.3389/fninf.2023.1005936 (PMC10031098; doi:10.3389/fninf.2023.1005936)
Supplement: Supplementary file 9 [file Data_Sheet_9.ZIP › D0.5_s100/0010/Traj_N=10_D=0.5_Error=100_MotionBlur_No.153.dat]

001 -1.033 0.997
002 -0.504 1.308
003 2.389 0.889
004 1.013 0.074
005 1.528 0.733
006 1.863 -0.996
007 1.913 -1.542
008 3.302 -0.827
009 3.679 -0.380
010 3.750 0.224
011 6.011 -0.492
