# Supplementary material for: Maximum likelihood-based estimation of diffusion coefficient is quick and reliable method for analyzing estradiol actions on surface receptor movements
Source: Front Neuroinform. 2023 Mar 8;17:1005936. doi: 10.3389/fninf.2023.1005936 (PMC10031098; doi:10.3389/fninf.2023.1005936)
Supplement: Supplementary file 9 [file Data_Sheet_9.ZIP › D0.5_s100/0010/Traj_N=10_D=0.5_Error=100_MotionBlur_No.154.dat]

001 -0.138 -0.484
002 -0.333 -0.165
003 -0.135 -0.861
004 1.274 0.708
005 0.964 -0.343
006 0.624 -1.449
007 1.339 0.642
008 0.108 -3.022
009 0.367 -4.738
010 0.653 -5.989
011 2.173 -4.991
