# Supplementary material for: Maximum likelihood-based estimation of diffusion coefficient is quick and reliable method for analyzing estradiol actions on surface receptor movements
Source: Front Neuroinform. 2023 Mar 8;17:1005936. doi: 10.3389/fninf.2023.1005936 (PMC10031098; doi:10.3389/fninf.2023.1005936)
Supplement: Supplementary file 9 [file Data_Sheet_9.ZIP › D0.5_s100/0010/Traj_N=10_D=0.5_Error=100_MotionBlur_No.155.dat]

001 -0.821 0.265
002 0.294 0.927
003 0.101 4.003
004 0.193 4.461
005 1.233 3.660
006 3.017 3.703
007 2.066 1.996
008 1.499 0.724
009 3.262 1.809
010 6.313 3.649
011 6.309 3.227
