# Supplementary material for: Maximum likelihood-based estimation of diffusion coefficient is quick and reliable method for analyzing estradiol actions on surface receptor movements
Source: Front Neuroinform. 2023 Mar 8;17:1005936. doi: 10.3389/fninf.2023.1005936 (PMC10031098; doi:10.3389/fninf.2023.1005936)
Supplement: Supplementary file 9 [file Data_Sheet_9.ZIP › D0.5_s100/0010/Traj_N=10_D=0.5_Error=100_MotionBlur_No.156.dat]

001 -0.691 -0.543
002 -0.465 -1.232
003 -1.548 0.175
004 -1.334 0.735
005 -1.602 -0.296
006 -0.890 -1.300
007 -2.990 0.309
008 -2.420 -1.682
009 -5.494 -0.572
010 -2.565 2.606
011 -2.768 3.953
