# Supplementary material for: Maximum likelihood-based estimation of diffusion coefficient is quick and reliable method for analyzing estradiol actions on surface receptor movements
Source: Front Neuroinform. 2023 Mar 8;17:1005936. doi: 10.3389/fninf.2023.1005936 (PMC10031098; doi:10.3389/fninf.2023.1005936)
Supplement: Supplementary file 9 [file Data_Sheet_9.ZIP › D0.5_s100/0010/Traj_N=10_D=0.5_Error=100_MotionBlur_No.157.dat]

001 -0.029 0.266
002 1.117 -0.268
003 1.630 0.913
004 3.906 1.762
005 4.660 1.462
006 3.157 1.324
007 3.573 1.243
008 3.930 1.607
009 3.011 3.727
010 4.147 1.427
011 6.014 1.085
