# Supplementary material for: Maximum likelihood-based estimation of diffusion coefficient is quick and reliable method for analyzing estradiol actions on surface receptor movements
Source: Front Neuroinform. 2023 Mar 8;17:1005936. doi: 10.3389/fninf.2023.1005936 (PMC10031098; doi:10.3389/fninf.2023.1005936)
Supplement: Supplementary file 9 [file Data_Sheet_9.ZIP › D0.5_s100/0010/Traj_N=10_D=0.5_Error=100_MotionBlur_No.158.dat]

001 0.234 -0.091
002 -0.202 0.518
003 1.695 3.174
004 1.026 4.937
005 2.704 3.844
006 2.917 0.853
007 4.729 0.991
008 5.206 -0.008
009 5.725 0.337
010 4.795 2.420
011 4.371 2.189
