# Supplementary material for: Maximum likelihood-based estimation of diffusion coefficient is quick and reliable method for analyzing estradiol actions on surface receptor movements
Source: Front Neuroinform. 2023 Mar 8;17:1005936. doi: 10.3389/fninf.2023.1005936 (PMC10031098; doi:10.3389/fninf.2023.1005936)
Supplement: Supplementary file 9 [file Data_Sheet_9.ZIP › D0.5_s100/0010/Traj_N=10_D=0.5_Error=100_MotionBlur_No.159.dat]

001 -1.678 0.192
002 -3.062 2.221
003 -3.216 0.823
004 -2.562 1.088
005 -1.364 2.090
006 -0.528 3.381
007 -0.874 2.672
008 -0.890 3.541
009 -0.342 4.988
010 -2.895 4.602
011 -3.418 3.218
