# Supplementary material for: Maximum likelihood-based estimation of diffusion coefficient is quick and reliable method for analyzing estradiol actions on surface receptor movements
Source: Front Neuroinform. 2023 Mar 8;17:1005936. doi: 10.3389/fninf.2023.1005936 (PMC10031098; doi:10.3389/fninf.2023.1005936)
Supplement: Supplementary file 9 [file Data_Sheet_9.ZIP › D0.5_s100/0010/Traj_N=10_D=0.5_Error=100_MotionBlur_No.160.dat]

001 0.291 0.470
002 -0.098 -0.843
003 -0.011 -0.451
004 -1.226 -0.046
005 -1.779 -0.333
006 -3.251 -1.424
007 -2.361 -1.289
008 -2.267 -1.580
009 -2.297 -1.573
010 -5.242 -1.367
011 -6.576 -2.117
