# Supplementary material for: Maximum likelihood-based estimation of diffusion coefficient is quick and reliable method for analyzing estradiol actions on surface receptor movements
Source: Front Neuroinform. 2023 Mar 8;17:1005936. doi: 10.3389/fninf.2023.1005936 (PMC10031098; doi:10.3389/fninf.2023.1005936)
Supplement: Supplementary file 9 [file Data_Sheet_9.ZIP › D0.5_s100/0010/Traj_N=10_D=0.5_Error=100_MotionBlur_No.161.dat]

001 0.449 0.091
002 -0.050 -0.770
003 -0.986 -0.715
004 -0.131 -1.679
005 -0.651 -1.005
006 -2.780 -1.650
007 -4.454 -2.003
008 -2.692 -0.959
009 -3.693 -2.001
010 -3.857 -1.617
011 -4.152 -2.200
