# Supplementary material for: Maximum likelihood-based estimation of diffusion coefficient is quick and reliable method for analyzing estradiol actions on surface receptor movements
Source: Front Neuroinform. 2023 Mar 8;17:1005936. doi: 10.3389/fninf.2023.1005936 (PMC10031098; doi:10.3389/fninf.2023.1005936)
Supplement: Supplementary file 9 [file Data_Sheet_9.ZIP › D0.5_s100/0010/Traj_N=10_D=0.5_Error=100_MotionBlur_No.162.dat]

001 0.597 -0.105
002 0.344 1.093
003 2.112 2.443
004 3.609 2.305
005 3.930 2.282
006 4.960 1.061
007 3.522 1.500
008 4.433 0.572
009 4.292 0.319
010 5.437 2.307
011 7.048 2.053
