# Supplementary material for: Maximum likelihood-based estimation of diffusion coefficient is quick and reliable method for analyzing estradiol actions on surface receptor movements
Source: Front Neuroinform. 2023 Mar 8;17:1005936. doi: 10.3389/fninf.2023.1005936 (PMC10031098; doi:10.3389/fninf.2023.1005936)
Supplement: Supplementary file 9 [file Data_Sheet_9.ZIP › D0.5_s100/0010/Traj_N=10_D=0.5_Error=100_MotionBlur_No.163.dat]

001 0.023 0.198
002 -1.096 2.127
003 -2.584 2.811
004 -4.096 2.067
005 -4.582 4.279
006 -3.646 5.663
007 -3.489 6.492
008 -4.164 6.266
009 -4.121 6.474
010 -1.961 6.418
011 -3.477 6.891
