# Supplementary material for: Maximum likelihood-based estimation of diffusion coefficient is quick and reliable method for analyzing estradiol actions on surface receptor movements
Source: Front Neuroinform. 2023 Mar 8;17:1005936. doi: 10.3389/fninf.2023.1005936 (PMC10031098; doi:10.3389/fninf.2023.1005936)
Supplement: Supplementary file 9 [file Data_Sheet_9.ZIP › D0.5_s100/0010/Traj_N=10_D=0.5_Error=100_MotionBlur_No.164.dat]

001 -0.086 0.114
002 -0.958 1.862
003 -0.194 3.308
004 0.690 1.496
005 -0.300 0.639
006 -2.045 2.093
007 -1.353 3.125
008 0.311 2.415
009 0.319 2.026
010 -0.672 2.320
011 -0.619 1.788
