# Supplementary material for: Maximum likelihood-based estimation of diffusion coefficient is quick and reliable method for analyzing estradiol actions on surface receptor movements
Source: Front Neuroinform. 2023 Mar 8;17:1005936. doi: 10.3389/fninf.2023.1005936 (PMC10031098; doi:10.3389/fninf.2023.1005936)
Supplement: Supplementary file 9 [file Data_Sheet_9.ZIP › D0.5_s100/0010/Traj_N=10_D=0.5_Error=100_MotionBlur_No.165.dat]

001 -0.466 0.782
002 -1.292 1.334
003 -1.611 1.902
004 -1.287 -0.309
005 0.088 0.029
006 -0.636 -1.598
007 1.768 -1.632
008 2.644 -1.392
009 3.605 -0.819
010 3.748 -1.100
011 2.082 -1.491
