# Supplementary material for: Maximum likelihood-based estimation of diffusion coefficient is quick and reliable method for analyzing estradiol actions on surface receptor movements
Source: Front Neuroinform. 2023 Mar 8;17:1005936. doi: 10.3389/fninf.2023.1005936 (PMC10031098; doi:10.3389/fninf.2023.1005936)
Supplement: Supplementary file 9 [file Data_Sheet_9.ZIP › D0.5_s100/0010/Traj_N=10_D=0.5_Error=100_MotionBlur_No.166.dat]

001 -0.069 0.093
002 -0.472 3.380
003 -0.646 4.159
004 -0.484 5.039
005 -1.833 6.459
006 -1.566 6.584
007 -1.949 8.107
008 -2.226 7.012
009 -2.255 7.087
010 -2.810 7.739
011 -3.317 6.767
