# Supplementary material for: Maximum likelihood-based estimation of diffusion coefficient is quick and reliable method for analyzing estradiol actions on surface receptor movements
Source: Front Neuroinform. 2023 Mar 8;17:1005936. doi: 10.3389/fninf.2023.1005936 (PMC10031098; doi:10.3389/fninf.2023.1005936)
Supplement: Supplementary file 9 [file Data_Sheet_9.ZIP › D0.5_s100/0010/Traj_N=10_D=0.5_Error=100_MotionBlur_No.167.dat]

001 -0.820 -0.444
002 -2.458 1.374
003 -1.347 0.777
004 -0.491 2.191
005 1.297 0.658
006 -0.148 -2.095
007 0.031 -1.557
008 2.257 -4.563
009 0.516 -3.540
010 1.585 -3.441
011 2.334 -2.881
