# Supplementary material for: Maximum likelihood-based estimation of diffusion coefficient is quick and reliable method for analyzing estradiol actions on surface receptor movements
Source: Front Neuroinform. 2023 Mar 8;17:1005936. doi: 10.3389/fninf.2023.1005936 (PMC10031098; doi:10.3389/fninf.2023.1005936)
Supplement: Supplementary file 9 [file Data_Sheet_9.ZIP › D0.5_s100/0010/Traj_N=10_D=0.5_Error=100_MotionBlur_No.168.dat]

001 -0.457 -0.129
002 -0.339 -1.717
003 -2.366 -0.969
004 -0.140 -1.669
005 -1.596 -4.755
006 -0.392 -3.718
007 -3.001 -4.549
008 -3.006 -5.653
009 -2.436 -7.101
010 -2.958 -6.413
011 -0.045 -7.360
