# Supplementary material for: Maximum likelihood-based estimation of diffusion coefficient is quick and reliable method for analyzing estradiol actions on surface receptor movements
Source: Front Neuroinform. 2023 Mar 8;17:1005936. doi: 10.3389/fninf.2023.1005936 (PMC10031098; doi:10.3389/fninf.2023.1005936)
Supplement: Supplementary file 9 [file Data_Sheet_9.ZIP › D0.5_s100/0010/Traj_N=10_D=0.5_Error=100_MotionBlur_No.169.dat]

001 -1.185 0.105
002 -0.339 0.309
003 1.703 0.722
004 -0.154 -0.171
005 -1.345 0.177
006 -1.501 1.977
007 -1.985 2.487
008 -0.978 3.687
009 -1.062 3.494
010 -3.490 4.116
011 -3.225 0.832
