# Supplementary material for: Maximum likelihood-based estimation of diffusion coefficient is quick and reliable method for analyzing estradiol actions on surface receptor movements
Source: Front Neuroinform. 2023 Mar 8;17:1005936. doi: 10.3389/fninf.2023.1005936 (PMC10031098; doi:10.3389/fninf.2023.1005936)
Supplement: Supplementary file 9 [file Data_Sheet_9.ZIP › D0.5_s100/0010/Traj_N=10_D=0.5_Error=100_MotionBlur_No.170.dat]

001 -0.417 -0.825
002 -0.877 -2.619
003 -0.161 -2.042
004 0.305 -1.151
005 0.734 -2.727
006 0.630 -3.560
007 1.984 -2.055
008 1.923 -3.020
009 3.530 -1.186
010 4.284 -1.346
011 3.501 -0.412
