# Supplementary material for: Maximum likelihood-based estimation of diffusion coefficient is quick and reliable method for analyzing estradiol actions on surface receptor movements
Source: Front Neuroinform. 2023 Mar 8;17:1005936. doi: 10.3389/fninf.2023.1005936 (PMC10031098; doi:10.3389/fninf.2023.1005936)
Supplement: Supplementary file 9 [file Data_Sheet_9.ZIP › D0.5_s100/0010/Traj_N=10_D=0.5_Error=100_MotionBlur_No.171.dat]

001 0.347 -0.734
002 -0.330 -0.996
003 -0.294 -0.794
004 -0.919 0.828
005 -2.989 -0.039
006 -2.923 2.901
007 -5.252 2.071
008 -5.915 2.564
009 -6.288 2.134
010 -5.794 3.287
011 -4.221 1.615
