# Supplementary material for: Maximum likelihood-based estimation of diffusion coefficient is quick and reliable method for analyzing estradiol actions on surface receptor movements
Source: Front Neuroinform. 2023 Mar 8;17:1005936. doi: 10.3389/fninf.2023.1005936 (PMC10031098; doi:10.3389/fninf.2023.1005936)
Supplement: Supplementary file 9 [file Data_Sheet_9.ZIP › D0.5_s100/0010/Traj_N=10_D=0.5_Error=100_MotionBlur_No.172.dat]

001 0.359 0.478
002 -0.620 1.297
003 -0.743 3.951
004 0.104 2.066
005 -0.217 1.297
006 -2.341 0.086
007 -2.485 0.741
008 -2.667 -0.384
009 -4.020 -2.895
010 -1.296 -4.934
011 -4.103 -3.810
