# Supplementary material for: Maximum likelihood-based estimation of diffusion coefficient is quick and reliable method for analyzing estradiol actions on surface receptor movements
Source: Front Neuroinform. 2023 Mar 8;17:1005936. doi: 10.3389/fninf.2023.1005936 (PMC10031098; doi:10.3389/fninf.2023.1005936)
Supplement: Supplementary file 9 [file Data_Sheet_9.ZIP › D0.5_s100/0010/Traj_N=10_D=0.5_Error=100_MotionBlur_No.173.dat]

001 1.010 -0.070
002 1.059 0.133
003 0.982 -0.479
004 -1.437 0.311
005 -1.131 -0.516
006 -1.079 -3.583
007 0.940 -5.373
008 0.055 -6.056
009 1.168 -7.190
010 2.427 -7.455
011 0.335 -4.371
