# Supplementary material for: Maximum likelihood-based estimation of diffusion coefficient is quick and reliable method for analyzing estradiol actions on surface receptor movements
Source: Front Neuroinform. 2023 Mar 8;17:1005936. doi: 10.3389/fninf.2023.1005936 (PMC10031098; doi:10.3389/fninf.2023.1005936)
Supplement: Supplementary file 9 [file Data_Sheet_9.ZIP › D0.5_s100/0010/Traj_N=10_D=0.5_Error=100_MotionBlur_No.174.dat]

001 0.219 0.302
002 1.357 -0.623
003 2.322 -0.188
004 1.270 0.618
005 0.836 -0.562
006 -0.702 0.705
007 -0.772 0.761
008 1.688 2.404
009 1.747 3.068
010 3.583 2.440
011 3.145 3.929
