# Supplementary material for: Maximum likelihood-based estimation of diffusion coefficient is quick and reliable method for analyzing estradiol actions on surface receptor movements
Source: Front Neuroinform. 2023 Mar 8;17:1005936. doi: 10.3389/fninf.2023.1005936 (PMC10031098; doi:10.3389/fninf.2023.1005936)
Supplement: Supplementary file 9 [file Data_Sheet_9.ZIP › D0.5_s100/0010/Traj_N=10_D=0.5_Error=100_MotionBlur_No.175.dat]

001 -0.724 0.208
002 0.395 0.135
003 -1.041 0.668
004 0.712 -0.875
005 2.278 -3.221
006 1.094 -3.379
007 2.145 -1.832
008 1.511 -1.275
009 3.292 -1.764
010 4.206 -1.407
011 3.650 -0.861
