# Supplementary material for: Maximum likelihood-based estimation of diffusion coefficient is quick and reliable method for analyzing estradiol actions on surface receptor movements
Source: Front Neuroinform. 2023 Mar 8;17:1005936. doi: 10.3389/fninf.2023.1005936 (PMC10031098; doi:10.3389/fninf.2023.1005936)
Supplement: Supplementary file 9 [file Data_Sheet_9.ZIP › D0.5_s100/0010/Traj_N=10_D=0.5_Error=100_MotionBlur_No.176.dat]

001 -0.159 0.751
002 -1.464 1.224
003 -0.981 1.488
004 -0.103 -0.296
005 -3.167 0.911
006 0.174 1.234
007 0.218 -0.775
008 -0.502 1.358
009 0.895 1.467
010 0.342 2.694
011 -0.598 3.467
