# Supplementary material for: Maximum likelihood-based estimation of diffusion coefficient is quick and reliable method for analyzing estradiol actions on surface receptor movements
Source: Front Neuroinform. 2023 Mar 8;17:1005936. doi: 10.3389/fninf.2023.1005936 (PMC10031098; doi:10.3389/fninf.2023.1005936)
Supplement: Supplementary file 9 [file Data_Sheet_9.ZIP › D0.5_s100/0010/Traj_N=10_D=0.5_Error=100_MotionBlur_No.177.dat]

001 0.003 -1.532
002 2.219 -2.814
003 1.384 -2.030
004 1.618 -3.613
005 0.233 -2.990
006 -1.106 -2.993
007 0.344 -4.745
008 -1.899 -6.759
009 -3.006 -7.614
010 -4.698 -10.295
011 -4.517 -9.224
