# Supplementary material for: Maximum likelihood-based estimation of diffusion coefficient is quick and reliable method for analyzing estradiol actions on surface receptor movements
Source: Front Neuroinform. 2023 Mar 8;17:1005936. doi: 10.3389/fninf.2023.1005936 (PMC10031098; doi:10.3389/fninf.2023.1005936)
Supplement: Supplementary file 9 [file Data_Sheet_9.ZIP › D0.5_s100/0010/Traj_N=10_D=0.5_Error=100_MotionBlur_No.178.dat]

001 0.512 -1.469
002 -1.070 -1.763
003 -0.006 -1.980
004 1.852 -2.563
005 3.019 -2.432
006 2.509 -1.000
007 1.865 -2.129
008 0.429 -1.098
009 0.921 -0.705
010 0.232 -1.341
011 0.916 0.286
