# Supplementary material for: Maximum likelihood-based estimation of diffusion coefficient is quick and reliable method for analyzing estradiol actions on surface receptor movements
Source: Front Neuroinform. 2023 Mar 8;17:1005936. doi: 10.3389/fninf.2023.1005936 (PMC10031098; doi:10.3389/fninf.2023.1005936)
Supplement: Supplementary file 9 [file Data_Sheet_9.ZIP › D0.5_s100/0010/Traj_N=10_D=0.5_Error=100_MotionBlur_No.179.dat]

001 0.604 0.379
002 -0.373 0.650
003 -0.562 2.194
004 -1.783 3.515
005 -3.318 4.550
006 -3.842 4.597
007 -3.325 3.708
008 -4.243 4.135
009 -4.716 1.726
010 -4.849 1.499
011 -4.597 1.777
