# Supplementary material for: Maximum likelihood-based estimation of diffusion coefficient is quick and reliable method for analyzing estradiol actions on surface receptor movements
Source: Front Neuroinform. 2023 Mar 8;17:1005936. doi: 10.3389/fninf.2023.1005936 (PMC10031098; doi:10.3389/fninf.2023.1005936)
Supplement: Supplementary file 9 [file Data_Sheet_9.ZIP › D0.5_s100/0010/Traj_N=10_D=0.5_Error=100_MotionBlur_No.180.dat]

001 1.108 0.245
002 1.234 -3.184
003 1.603 -2.170
004 1.638 -1.768
005 1.798 0.422
006 3.105 -0.173
007 4.474 -1.200
008 6.627 -1.041
009 5.663 -2.848
010 4.446 -2.573
011 4.876 -3.527
