# Supplementary material for: Maximum likelihood-based estimation of diffusion coefficient is quick and reliable method for analyzing estradiol actions on surface receptor movements
Source: Front Neuroinform. 2023 Mar 8;17:1005936. doi: 10.3389/fninf.2023.1005936 (PMC10031098; doi:10.3389/fninf.2023.1005936)
Supplement: Supplementary file 9 [file Data_Sheet_9.ZIP › D0.5_s100/0010/Traj_N=10_D=0.5_Error=100_MotionBlur_No.181.dat]

001 -0.842 -0.000
002 0.262 -0.258
003 0.062 -2.379
004 -2.151 -0.412
005 -3.243 -0.324
006 -2.861 -1.548
007 -1.470 0.586
008 -1.297 2.809
009 -0.692 2.260
010 -1.933 2.624
011 -0.663 3.081
