# Supplementary material for: Maximum likelihood-based estimation of diffusion coefficient is quick and reliable method for analyzing estradiol actions on surface receptor movements
Source: Front Neuroinform. 2023 Mar 8;17:1005936. doi: 10.3389/fninf.2023.1005936 (PMC10031098; doi:10.3389/fninf.2023.1005936)
Supplement: Supplementary file 9 [file Data_Sheet_9.ZIP › D0.5_s100/0010/Traj_N=10_D=0.5_Error=100_MotionBlur_No.182.dat]

001 0.032 -0.320
002 1.044 1.314
003 0.438 2.042
004 0.612 2.328
005 0.370 3.618
006 0.666 3.235
007 0.142 1.870
008 -1.726 4.056
009 -0.691 3.107
010 -0.172 3.196
011 -1.969 2.199
