# Supplementary material for: Maximum likelihood-based estimation of diffusion coefficient is quick and reliable method for analyzing estradiol actions on surface receptor movements
Source: Front Neuroinform. 2023 Mar 8;17:1005936. doi: 10.3389/fninf.2023.1005936 (PMC10031098; doi:10.3389/fninf.2023.1005936)
Supplement: Supplementary file 9 [file Data_Sheet_9.ZIP › D0.5_s100/0010/Traj_N=10_D=0.5_Error=100_MotionBlur_No.183.dat]

001 -0.081 -0.444
002 -1.695 -0.215
003 -3.354 2.010
004 -3.747 0.123
005 -2.854 0.161
006 -1.009 0.819
007 -2.314 1.086
008 -1.704 0.452
009 -0.614 -0.272
010 -0.216 0.745
011 1.251 -1.118
