# Supplementary material for: Maximum likelihood-based estimation of diffusion coefficient is quick and reliable method for analyzing estradiol actions on surface receptor movements
Source: Front Neuroinform. 2023 Mar 8;17:1005936. doi: 10.3389/fninf.2023.1005936 (PMC10031098; doi:10.3389/fninf.2023.1005936)
Supplement: Supplementary file 9 [file Data_Sheet_9.ZIP › D0.5_s100/0010/Traj_N=10_D=0.5_Error=100_MotionBlur_No.184.dat]

001 -1.255 0.152
002 -1.471 1.210
003 -1.911 -0.870
004 -3.319 -1.476
005 -2.293 0.641
006 -0.760 -3.556
007 -0.520 -1.531
008 -0.074 -2.116
009 -0.008 -2.723
010 1.723 -2.069
011 0.920 -3.269
