# Supplementary material for: Maximum likelihood-based estimation of diffusion coefficient is quick and reliable method for analyzing estradiol actions on surface receptor movements
Source: Front Neuroinform. 2023 Mar 8;17:1005936. doi: 10.3389/fninf.2023.1005936 (PMC10031098; doi:10.3389/fninf.2023.1005936)
Supplement: Supplementary file 9 [file Data_Sheet_9.ZIP › D0.5_s100/0010/Traj_N=10_D=0.5_Error=100_MotionBlur_No.185.dat]

001 -1.178 0.680
002 -1.513 -0.070
003 -1.472 -0.812
004 -1.189 -1.637
005 -0.827 -2.347
006 0.473 -0.966
007 0.458 -0.551
008 -1.425 -3.839
009 -0.724 -3.795
010 -1.489 -2.276
011 -4.016 -4.608
