# Supplementary material for: Maximum likelihood-based estimation of diffusion coefficient is quick and reliable method for analyzing estradiol actions on surface receptor movements
Source: Front Neuroinform. 2023 Mar 8;17:1005936. doi: 10.3389/fninf.2023.1005936 (PMC10031098; doi:10.3389/fninf.2023.1005936)
Supplement: Supplementary file 9 [file Data_Sheet_9.ZIP › D0.5_s100/0010/Traj_N=10_D=0.5_Error=100_MotionBlur_No.186.dat]

001 0.460 -0.236
002 -0.498 0.077
003 -1.782 0.916
004 -2.374 0.590
005 -2.150 1.732
006 -3.772 1.078
007 -3.773 2.359
008 -5.488 4.025
009 -4.362 5.391
010 -5.640 3.567
011 -5.874 2.683
