# Supplementary material for: Maximum likelihood-based estimation of diffusion coefficient is quick and reliable method for analyzing estradiol actions on surface receptor movements
Source: Front Neuroinform. 2023 Mar 8;17:1005936. doi: 10.3389/fninf.2023.1005936 (PMC10031098; doi:10.3389/fninf.2023.1005936)
Supplement: Supplementary file 9 [file Data_Sheet_9.ZIP › D0.5_s100/0010/Traj_N=10_D=0.5_Error=100_MotionBlur_No.187.dat]

001 0.617 0.497
002 -1.979 0.908
003 -1.399 -0.968
004 -0.804 -0.359
005 0.882 -1.408
006 -0.361 -0.586
007 3.272 -0.845
008 0.948 -2.723
009 3.605 -3.244
010 3.609 -2.904
011 2.826 -1.245
