# Supplementary material for: Maximum likelihood-based estimation of diffusion coefficient is quick and reliable method for analyzing estradiol actions on surface receptor movements
Source: Front Neuroinform. 2023 Mar 8;17:1005936. doi: 10.3389/fninf.2023.1005936 (PMC10031098; doi:10.3389/fninf.2023.1005936)
Supplement: Supplementary file 9 [file Data_Sheet_9.ZIP › D0.5_s100/0010/Traj_N=10_D=0.5_Error=100_MotionBlur_No.188.dat]

001 -1.351 -0.634
002 -0.604 -2.196
003 -1.480 -1.379
004 -1.927 -2.553
005 -1.035 -2.221
006 -2.459 -1.168
007 -3.048 -1.661
008 -2.976 -1.900
009 -3.171 0.039
010 -1.028 0.243
011 -1.422 0.637
