# Supplementary material for: Maximum likelihood-based estimation of diffusion coefficient is quick and reliable method for analyzing estradiol actions on surface receptor movements
Source: Front Neuroinform. 2023 Mar 8;17:1005936. doi: 10.3389/fninf.2023.1005936 (PMC10031098; doi:10.3389/fninf.2023.1005936)
Supplement: Supplementary file 9 [file Data_Sheet_9.ZIP › D0.5_s100/0010/Traj_N=10_D=0.5_Error=100_MotionBlur_No.189.dat]

001 1.449 -1.206
002 2.262 -0.111
003 4.049 -0.412
004 1.795 1.179
005 1.663 -1.535
006 1.080 -1.083
007 0.876 -2.255
008 2.565 -1.666
009 1.621 -2.195
010 1.762 -2.170
011 3.499 -0.008
