# Supplementary material for: Maximum likelihood-based estimation of diffusion coefficient is quick and reliable method for analyzing estradiol actions on surface receptor movements
Source: Front Neuroinform. 2023 Mar 8;17:1005936. doi: 10.3389/fninf.2023.1005936 (PMC10031098; doi:10.3389/fninf.2023.1005936)
Supplement: Supplementary file 9 [file Data_Sheet_9.ZIP › D0.5_s100/0010/Traj_N=10_D=0.5_Error=100_MotionBlur_No.190.dat]

001 0.099 0.698
002 0.840 -0.431
003 -0.203 -0.235
004 1.169 0.458
005 -0.462 2.532
006 0.307 2.688
007 1.012 3.215
008 -0.398 2.976
009 0.446 4.687
010 0.428 4.920
011 -0.284 4.753
