# Supplementary material for: Maximum likelihood-based estimation of diffusion coefficient is quick and reliable method for analyzing estradiol actions on surface receptor movements
Source: Front Neuroinform. 2023 Mar 8;17:1005936. doi: 10.3389/fninf.2023.1005936 (PMC10031098; doi:10.3389/fninf.2023.1005936)
Supplement: Supplementary file 9 [file Data_Sheet_9.ZIP › D0.5_s100/0010/Traj_N=10_D=0.5_Error=100_MotionBlur_No.191.dat]

001 -0.021 0.257
002 -0.770 2.022
003 -1.141 2.230
004 -0.980 1.561
005 -0.746 2.245
006 1.231 0.778
007 0.656 0.620
008 0.490 2.324
009 -0.286 -0.509
010 1.270 -0.605
011 1.854 1.216
