# Supplementary material for: Maximum likelihood-based estimation of diffusion coefficient is quick and reliable method for analyzing estradiol actions on surface receptor movements
Source: Front Neuroinform. 2023 Mar 8;17:1005936. doi: 10.3389/fninf.2023.1005936 (PMC10031098; doi:10.3389/fninf.2023.1005936)
Supplement: Supplementary file 9 [file Data_Sheet_9.ZIP › D0.5_s100/0010/Traj_N=10_D=0.5_Error=100_MotionBlur_No.192.dat]

001 2.279 0.817
002 4.412 2.616
003 2.535 4.496
004 0.556 2.549
005 0.378 3.546
006 0.449 5.732
007 -0.961 6.462
008 -0.126 3.541
009 1.403 4.068
010 1.763 0.731
011 2.267 3.081
