# Supplementary material for: Maximum likelihood-based estimation of diffusion coefficient is quick and reliable method for analyzing estradiol actions on surface receptor movements
Source: Front Neuroinform. 2023 Mar 8;17:1005936. doi: 10.3389/fninf.2023.1005936 (PMC10031098; doi:10.3389/fninf.2023.1005936)
Supplement: Supplementary file 9 [file Data_Sheet_9.ZIP › D0.5_s100/0010/Traj_N=10_D=0.5_Error=100_MotionBlur_No.193.dat]

001 0.018 -1.018
002 0.168 0.101
003 -0.499 1.821
004 2.277 0.934
005 2.736 2.777
006 1.422 2.311
007 1.501 1.584
008 1.332 3.980
009 0.399 3.788
010 -0.037 3.715
011 0.083 3.760
