# Supplementary material for: Maximum likelihood-based estimation of diffusion coefficient is quick and reliable method for analyzing estradiol actions on surface receptor movements
Source: Front Neuroinform. 2023 Mar 8;17:1005936. doi: 10.3389/fninf.2023.1005936 (PMC10031098; doi:10.3389/fninf.2023.1005936)
Supplement: Supplementary file 9 [file Data_Sheet_9.ZIP › D0.5_s100/0010/Traj_N=10_D=0.5_Error=100_MotionBlur_No.194.dat]

001 -0.203 -0.537
002 -1.084 0.230
003 0.938 -0.769
004 -0.972 -1.798
005 1.776 -2.448
006 1.497 -3.195
007 1.159 -4.060
008 1.320 -2.660
009 1.676 -2.330
010 2.152 -0.891
011 -0.456 -1.830
