# Supplementary material for: Maximum likelihood-based estimation of diffusion coefficient is quick and reliable method for analyzing estradiol actions on surface receptor movements
Source: Front Neuroinform. 2023 Mar 8;17:1005936. doi: 10.3389/fninf.2023.1005936 (PMC10031098; doi:10.3389/fninf.2023.1005936)
Supplement: Supplementary file 9 [file Data_Sheet_9.ZIP › D0.5_s100/0010/Traj_N=10_D=0.5_Error=100_MotionBlur_No.195.dat]

001 0.911 0.800
002 0.461 1.150
003 0.002 0.701
004 -0.796 2.242
005 -1.170 0.963
006 -0.258 -1.035
007 -0.986 -1.643
008 -0.750 -0.861
009 -1.311 0.337
010 -2.772 -0.400
011 -2.056 -0.265
