# Supplementary material for: Maximum likelihood-based estimation of diffusion coefficient is quick and reliable method for analyzing estradiol actions on surface receptor movements
Source: Front Neuroinform. 2023 Mar 8;17:1005936. doi: 10.3389/fninf.2023.1005936 (PMC10031098; doi:10.3389/fninf.2023.1005936)
Supplement: Supplementary file 9 [file Data_Sheet_9.ZIP › D0.5_s100/0010/Traj_N=10_D=0.5_Error=100_MotionBlur_No.196.dat]

001 -0.568 1.018
002 -0.241 3.050
003 -0.764 0.588
004 -1.569 0.107
005 -2.489 0.136
006 -0.882 -0.277
007 -1.157 -0.085
008 0.120 0.074
009 2.077 1.817
010 -0.031 2.896
011 -1.452 3.531
