# Supplementary material for: Maximum likelihood-based estimation of diffusion coefficient is quick and reliable method for analyzing estradiol actions on surface receptor movements
Source: Front Neuroinform. 2023 Mar 8;17:1005936. doi: 10.3389/fninf.2023.1005936 (PMC10031098; doi:10.3389/fninf.2023.1005936)
Supplement: Supplementary file 9 [file Data_Sheet_9.ZIP › D0.5_s100/0010/Traj_N=10_D=0.5_Error=100_MotionBlur_No.197.dat]

001 0.813 -0.512
002 0.214 -0.359
003 -0.504 -2.700
004 -0.334 -2.176
005 -0.959 -5.452
006 -0.826 -6.464
007 -2.029 -8.377
008 -2.726 -8.427
009 -2.174 -10.359
010 -3.637 -10.542
011 -3.441 -9.448
