# Supplementary material for: Maximum likelihood-based estimation of diffusion coefficient is quick and reliable method for analyzing estradiol actions on surface receptor movements
Source: Front Neuroinform. 2023 Mar 8;17:1005936. doi: 10.3389/fninf.2023.1005936 (PMC10031098; doi:10.3389/fninf.2023.1005936)
Supplement: Supplementary file 9 [file Data_Sheet_9.ZIP › D0.5_s100/0010/Traj_N=10_D=0.5_Error=100_MotionBlur_No.198.dat]

001 -1.090 0.552
002 -3.511 -0.262
003 -1.808 0.951
004 -0.596 3.379
005 1.546 2.839
006 1.170 2.696
007 1.260 5.105
008 1.787 4.151
009 2.520 4.002
010 4.557 4.138
011 4.146 4.708
