# Supplementary material for: Maximum likelihood-based estimation of diffusion coefficient is quick and reliable method for analyzing estradiol actions on surface receptor movements
Source: Front Neuroinform. 2023 Mar 8;17:1005936. doi: 10.3389/fninf.2023.1005936 (PMC10031098; doi:10.3389/fninf.2023.1005936)
Supplement: Supplementary file 9 [file Data_Sheet_9.ZIP › D0.5_s100/0010/Traj_N=10_D=0.5_Error=100_MotionBlur_No.199.dat]

001 -0.291 0.946
002 -0.730 2.173
003 -0.589 0.944
004 -0.062 1.400
005 0.634 0.974
006 0.165 1.839
007 -2.498 1.336
008 -3.497 1.335
009 -1.543 1.668
010 -0.131 2.461
011 0.890 3.554
