# Supplementary material for: Maximum likelihood-based estimation of diffusion coefficient is quick and reliable method for analyzing estradiol actions on surface receptor movements
Source: Front Neuroinform. 2023 Mar 8;17:1005936. doi: 10.3389/fninf.2023.1005936 (PMC10031098; doi:10.3389/fninf.2023.1005936)
Supplement: Supplementary file 11 [file Data_Sheet_11.ZIP]

Archive with 2 entries (1 files):
- Revision_RawRecording/
- Revision_RawRecording/live differentiated PC12 ATTO488 labelled GluR2-AMPA receptors_scaleb.avi
