# Supplementary material for: Maximum likelihood-based estimation of diffusion coefficient is quick and reliable method for analyzing estradiol actions on surface receptor movements
Source: Front Neuroinform. 2023 Mar 8;17:1005936. doi: 10.3389/fninf.2023.1005936 (PMC10031098; doi:10.3389/fninf.2023.1005936)
Supplement: Supplementary file 12 [file Data_Sheet_12.ZIP]

Archive with 7 entries (4 files):
- 01-simulated/
- 01-simulated/01-ShortAndSlow/
- 01-simulated/01-ShortAndSlow/Traj_N=10_D=0.01_Error=100_MotionBlur _No.0001.dat
- 01-simulated/01-ShortAndSlow/vid.avi
- 01-simulated/02-longAndFast/
- 01-simulated/02-longAndFast/Traj_N=1000_D=0.5_Error=100_MotionBlur_No.001.dat
- 01-simulated/02-longAndFast/vid.avi
