# Supplementary material for: Maximum likelihood-based estimation of diffusion coefficient is quick and reliable method for analyzing estradiol actions on surface receptor movements
Source: Front Neuroinform. 2023 Mar 8;17:1005936. doi: 10.3389/fninf.2023.1005936 (PMC10031098; doi:10.3389/fninf.2023.1005936)
Supplement: Supplementary file 12 [file Data_Sheet_12.ZIP › 01-simulated/01-ShortAndSlow/Traj_N=10_D=0.01_Error=100_MotionBlur _No.0001.dat]

0001 -0.120 0.053
0002 -0.421 0.482
0003 0.697 -0.234
0004 -0.408 -0.352
0005 -0.801 0.330
0006 -0.233 -0.889
0007 -0.651 0.465
0008 -0.954 0.211
0009 -0.700 0.027
0010 -1.574 -1.292
