# Supplementary material for: Maximum likelihood-based estimation of diffusion coefficient is quick and reliable method for analyzing estradiol actions on surface receptor movements
Source: Front Neuroinform. 2023 Mar 8;17:1005936. doi: 10.3389/fninf.2023.1005936 (PMC10031098; doi:10.3389/fninf.2023.1005936)
Supplement: Supplementary file 12 [file Data_Sheet_12.ZIP › 01-simulated/02-longAndFast/Traj_N=1000_D=0.5_Error=100_MotionBlur_No.001.dat]

0001 0.184 -0.422
0002 2.019 -0.191
0003 0.403 -0.338
0004 0.164 0.104
0005 2.725 1.971
0006 0.640 1.511
0007 0.350 4.329
0008 -0.340 3.629
0009 -0.123 5.471
0010 -0.987 4.693
0011 -1.390 4.590
0012 -1.450 6.441
0013 -1.787 7.023
0014 -0.220 6.794
0015 1.334 5.267
0016 0.933 5.019
0017 0.107 4.631
0018 1.531 4.882
0019 -1.282 6.381
0020 -0.862 6.740
0021 -0.652 7.430
0022 -0.775 7.662
0023 -1.151 7.300
0024 -1.984 8.975
0025 -2.545 8.915
0026 -3.219 9.047
0027 -1.608 10.576
0028 0.229 9.921
0029 -2.706 9.257
0030 -3.746 9.176
0031 -4.414 9.928
0032 -3.436 9.174
0033 -4.298 6.744
0034 -2.501 5.756
0035 -3.150 6.208
0036 -1.531 7.885
0037 -0.449 5.441
0038 -0.448 8.753
0039 -1.660 8.967
0040 0.404 9.397
0041 1.099 9.075
0042 2.689 8.973
0043 2.834 8.907
0044 1.525 9.546
0045 3.034 9.722
0046 3.415 10.694
0047 2.303 8.186
0048 3.537 7.968
0049 1.281 8.402
0050 2.644 6.622
0051 3.281 5.893
0052 3.905 6.866
0053 5.009 6.741
0054 4.114 4.395
0055 2.547 3.593
0056 2.364 6.913
0057 1.255 6.328
0058 1.279 8.016
0059 2.078 6.090
0060 0.706 6.757
0061 0.727 4.890
0062 -0.048 3.971
0063 1.753 3.896
0064 1.218 1.966
0065 1.569 2.599
0066 0.099 3.284
0067 -0.463 3.453
0068 0.883 2.569
0069 2.913 4.074
0070 3.545 3.959
0071 3.494 1.921
0072 2.654 4.198
0073 2.406 3.721
0074 2.593 3.266
0075 2.217 5.381
0076 5.279 4.166
0077 6.223 3.489
0078 5.458 5.652
0079 5.378 5.176
0080 4.448 6.272
0081 4.585 6.385
0082 4.541 7.115
0083 5.965 6.745
0084 3.213 8.327
0085 3.707 7.445
0086 6.442 8.436
0087 8.043 9.652
0088 7.111 8.417
0089 7.080 8.548
0090 6.753 8.505
0091 6.564 8.310
0092 3.380 8.423
0093 3.753 7.151
0094 3.518 9.679
0095 2.349 8.593
0096 1.538 7.938
0097 2.974 7.826
0098 1.984 6.053
0099 3.452 7.689
0100 2.975 6.797
0101 3.503 9.886
0102 3.322 8.524
0103 4.256 8.756
0104 4.816 9.291
0105 4.418 10.406
0106 4.321 9.648
0107 3.505 12.512
0108 6.523 10.639
0109 5.867 10.686
0110 6.803 11.075
0111 5.444 12.967
0112 5.159 12.864
0113 6.476 12.173
0114 5.701 13.047
0115 3.797 11.458
0116 1.790 11.169
0117 3.713 9.928
0118 4.352 9.600
0119 2.066 9.679
0120 3.568 9.621
0121 1.941 9.043
0122 2.206 9.598
0123 1.558 8.279
0124 1.334 10.063
0125 1.582 11.742
0126 0.797 10.710
0127 1.879 9.883
0128 0.517 10.645
0129 1.983 9.027
0130 3.003 10.197
0131 3.700 9.347
0132 1.113 9.489
0133 1.694 8.658
0134 0.352 9.556
0135 -0.342 10.943
0136 0.800 10.165
0137 1.222 9.663
0138 0.452 11.203
0139 0.922 11.034
0140 1.961 11.880
0141 5.300 13.052
0142 5.055 14.044
0143 6.139 12.891
0144 8.459 11.961
0145 8.620 13.100
0146 9.395 14.108
0147 8.941 16.266
0148 10.380 17.431
0149 10.797 16.284
0150 9.393 15.978
0151 9.938 16.513
0152 9.599 17.661
0153 11.508 18.908
0154 11.622 22.276
0155 12.609 21.277
0156 13.326 21.834
0157 13.650 23.156
0158 14.356 22.406
0159 12.752 24.493
0160 13.438 24.421
0161 12.148 24.719
0162 12.967 23.897
0163 14.532 23.396
0164 14.620 24.983
0165 14.508 25.757
0166 14.017 26.909
0167 14.378 26.537
0168 13.935 28.174
0169 16.063 27.389
0170 17.589 28.677
0171 17.550 27.298
0172 16.091 30.168
0173 17.901 28.333
0174 17.291 29.372
0175 17.679 28.167
0176 18.071 28.142
0177 17.792 25.562
0178 16.787 27.046
0179 16.031 24.689
0180 14.920 25.913
0181 14.355 26.215
0182 15.961 25.900
0183 19.391 26.218
0184 18.467 24.971
0185 18.760 24.886
0186 17.064 21.865
0187 17.329 21.106
0188 16.778 22.635
0189 15.734 22.283
0190 16.187 21.604
0191 18.265 21.364
0192 20.135 22.777
0193 19.814 24.938
0194 21.446 25.083
0195 19.105 27.764
0196 18.492 26.837
0197 14.592 28.947
0198 15.820 29.490
0199 14.543 27.054
0200 12.996 26.774
0201 12.216 26.369
0202 13.328 26.776
0203 12.038 24.544
0204 12.308 23.686
0205 13.563 23.973
0206 13.768 21.894
0207 14.922 20.682
0208 16.123 22.030
0209 16.230 22.213
0210 16.886 23.919
0211 17.945 24.014
0212 17.009 24.588
0213 15.261 25.512
0214 15.062 24.358
0215 14.265 27.173
0216 13.277 25.078
0217 14.657 25.578
0218 15.050 26.743
0219 16.549 27.026
0220 16.027 28.352
0221 16.600 27.867
0222 16.042 27.641
0223 15.966 27.701
0224 15.123 26.348
0225 13.573 26.064
0226 14.991 26.140
0227 15.442 27.335
0228 13.899 26.185
0229 13.792 24.926
0230 13.369 27.983
0231 12.895 29.606
0232 11.010 29.628
0233 12.846 30.336
0234 12.996 30.302
0235 15.130 27.777
0236 14.876 26.647
0237 17.374 27.899
0238 17.899 26.503
0239 17.913 24.483
0240 16.679 25.488
0241 17.711 24.880
0242 19.940 26.670
0243 20.771 26.893
0244 19.828 26.036
0245 19.942 26.641
0246 20.513 27.945
0247 20.637 28.252
0248 20.583 27.230
0249 19.930 26.633
0250 20.486 29.898
0251 18.417 28.189
0252 18.115 29.390
0253 17.950 30.478
0254 18.507 30.043
0255 16.755 26.049
0256 18.468 26.720
0257 19.952 28.229
0258 19.371 27.849
0259 19.608 26.887
0260 17.819 27.773
0261 18.988 27.240
0262 17.422 27.697
0263 17.650 26.739
0264 21.032 27.636
0265 19.495 27.622
0266 21.962 28.577
0267 21.612 28.943
0268 22.980 29.781
0269 23.493 31.020
0270 23.623 30.845
0271 23.529 31.289
0272 25.518 29.918
0273 25.251 32.106
0274 23.771 30.567
0275 25.618 30.618
0276 27.391 31.597
0277 27.149 32.111
0278 29.286 30.278
0279 29.143 29.477
0280 32.249 28.178
0281 33.595 28.715
0282 32.237 30.505
0283 34.600 30.366
0284 33.777 31.398
0285 34.128 30.972
0286 33.915 32.914
0287 34.985 33.733
0288 35.775 33.186
0289 33.889 35.534
0290 34.656 35.403
0291 34.133 33.643
0292 33.789 33.942
0293 31.171 32.160
0294 33.027 33.703
0295 31.489 31.580
0296 31.507 30.427
0297 32.309 29.013
0298 31.343 29.523
0299 31.761 30.438
0300 31.517 28.643
0301 29.614 27.160
0302 29.773 26.615
0303 28.859 26.744
0304 30.101 25.676
0305 30.929 26.043
0306 32.175 25.352
0307 30.164 25.765
0308 26.551 26.936
0309 25.901 26.624
0310 26.654 25.014
0311 24.744 25.576
0312 26.622 26.916
0313 27.984 26.826
0314 29.954 24.535
0315 28.836 24.960
0316 28.850 25.990
0317 28.995 25.834
0318 30.335 26.935
0319 29.699 27.778
0320 30.036 29.243
0321 30.474 29.605
0322 29.368 29.239
0323 28.269 28.434
0324 26.149 29.099
0325 26.226 29.407
0326 26.963 27.132
0327 28.823 27.768
0328 29.508 28.356
0329 28.051 28.624
0330 25.817 29.220
0331 25.696 30.981
0332 24.585 31.233
0333 24.636 30.896
0334 23.822 30.192
0335 21.431 30.874
0336 20.118 31.916
0337 20.011 32.086
0338 19.476 31.892
0339 19.821 30.282
0340 17.614 29.158
0341 17.395 31.736
0342 18.728 30.415
0343 17.814 30.239
0344 18.287 29.428
0345 18.797 31.295
0346 18.263 31.411
0347 18.769 31.315
0348 17.408 32.101
0349 15.968 31.540
0350 16.610 32.252
0351 18.084 32.283
0352 20.223 31.235
0353 17.335 32.801
0354 20.674 33.603
0355 23.283 34.350
0356 24.799 31.533
0357 26.923 32.308
0358 26.512 31.004
0359 24.628 30.137
0360 24.508 30.571
0361 22.195 30.361
0362 22.762 30.689
0363 22.153 33.181
0364 24.780 32.958
0365 23.793 33.049
0366 23.805 31.562
0367 22.042 31.947
0368 22.817 31.431
0369 23.280 31.632
0370 23.714 31.089
0371 24.102 32.179
0372 26.099 32.756
0373 27.085 34.052
0374 24.283 32.130
0375 23.176 32.706
0376 22.472 32.239
0377 25.266 32.463
0378 23.926 31.205
0379 24.235 30.907
0380 24.647 29.464
0381 23.806 30.233
0382 26.677 30.961
0383 26.759 28.204
0384 25.875 28.267
0385 27.311 27.103
0386 27.804 27.556
0387 27.360 28.570
0388 25.990 28.569
0389 27.751 28.011
0390 26.558 25.795
0391 27.084 24.307
0392 26.952 25.252
0393 27.629 24.568
0394 29.678 22.066
0395 26.472 24.272
0396 24.898 26.109
0397 25.096 26.974
0398 23.101 26.029
0399 22.887 25.345
0400 22.486 25.711
0401 21.789 26.253
0402 22.198 26.837
0403 20.000 28.498
0404 18.790 30.579
0405 18.528 30.392
0406 19.083 28.041
0407 19.372 28.124
0408 19.546 27.796
0409 16.735 27.644
0410 15.964 27.335
0411 16.736 27.068
0412 17.258 27.821
0413 19.235 28.320
0414 19.695 29.081
0415 19.136 28.207
0416 18.299 27.023
0417 19.329 29.090
0418 18.133 29.464
0419 18.728 28.525
0420 19.329 27.049
0421 19.317 25.715
0422 20.644 26.675
0423 20.369 26.166
0424 20.563 26.233
0425 21.761 24.369
0426 21.534 23.464
0427 22.660 23.209
0428 23.342 22.427
0429 21.962 24.315
0430 20.944 24.851
0431 21.630 25.314
0432 19.571 24.142
0433 20.940 23.074
0434 20.637 24.285
0435 20.558 23.310
0436 17.788 23.557
0437 17.969 24.376
0438 18.315 23.480
0439 20.020 22.539
0440 18.057 24.879
0441 18.316 24.983
0442 18.335 25.569
0443 19.433 25.532
0444 19.490 24.580
0445 22.038 25.923
0446 22.199 25.730
0447 23.019 24.768
0448 21.223 25.593
0449 22.044 22.728
0450 21.024 23.409
0451 20.822 23.692
0452 21.861 26.406
0453 22.877 28.721
0454 21.985 28.654
0455 20.311 29.173
0456 21.470 28.599
0457 20.817 28.029
0458 22.121 27.108
0459 21.494 27.354
0460 20.409 27.510
0461 20.202 28.848
0462 21.842 28.607
0463 19.907 27.120
0464 18.507 29.853
0465 17.725 28.886
0466 17.588 26.639
0467 17.915 27.485
0468 17.866 27.150
0469 18.324 27.230
0470 18.268 25.590
0471 17.770 27.695
0472 18.765 27.276
0473 18.638 29.190
0474 19.978 27.644
0475 20.412 26.603
0476 19.168 29.232
0477 18.015 28.281
0478 17.904 28.628
0479 18.961 30.137
0480 18.079 29.606
0481 19.913 30.214
0482 18.637 29.552
0483 20.076 32.155
0484 24.002 32.684
0485 24.724 34.054
0486 24.036 33.936
0487 25.770 35.878
0488 23.838 36.218
0489 23.444 35.290
0490 23.546 34.408
0491 24.406 36.197
0492 25.464 32.973
0493 27.074 36.067
0494 26.382 38.499
0495 26.368 37.502
0496 27.136 39.253
0497 26.456 37.093
0498 25.651 39.954
0499 27.009 39.004
0500 27.716 39.378
0501 28.316 37.573
0502 29.793 37.464
0503 29.217 37.313
0504 28.815 39.175
0505 31.455 36.812
0506 30.416 34.445
0507 29.447 35.741
0508 29.745 37.027
0509 29.003 33.635
0510 28.640 35.682
0511 29.241 34.380
0512 29.415 33.992
0513 29.142 34.981
0514 29.271 35.170
0515 29.987 36.401
0516 31.918 38.218
0517 32.592 37.664
0518 32.414 36.687
0519 31.233 37.070
0520 32.919 38.648
0521 32.592 40.275
0522 32.777 39.654
0523 32.834 38.794
0524 32.656 37.835
0525 33.027 36.222
0526 35.657 35.216
0527 34.504 37.659
0528 34.549 37.537
0529 34.324 37.586
0530 34.404 36.948
0531 35.106 39.288
0532 37.123 38.744
0533 37.376 37.509
0534 37.938 38.057
0535 38.774 39.082
0536 37.551 39.581
0537 37.403 37.701
0538 39.206 38.706
0539 39.038 38.316
0540 38.706 40.134
0541 37.296 38.511
0542 37.723 38.741
0543 38.017 36.277
0544 38.849 34.555
0545 39.281 35.230
0546 37.847 36.700
0547 37.358 35.558
0548 39.080 34.908
0549 38.878 33.793
0550 39.404 33.586
0551 39.113 31.972
0552 39.602 32.649
0553 39.893 34.128
0554 39.697 32.079
0555 40.434 32.178
0556 40.916 32.917
0557 41.548 33.849
0558 41.503 32.684
0559 40.963 34.575
0560 41.603 35.032
0561 41.544 35.561
0562 39.435 35.291
0563 37.122 35.099
0564 38.502 33.910
0565 37.821 35.035
0566 38.621 36.486
0567 36.517 36.942
0568 34.832 36.465
0569 34.583 35.278
0570 35.302 36.889
0571 35.340 39.002
0572 36.318 37.817
0573 36.434 37.526
0574 36.480 37.784
0575 37.135 38.381
0576 34.491 37.408
0577 35.104 37.071
0578 35.446 38.095
0579 34.827 39.477
0580 33.073 39.842
0581 32.512 41.066
0582 32.213 37.382
0583 32.879 36.783
0584 33.269 36.303
0585 34.401 36.721
0586 34.926 36.478
0587 34.342 38.522
0588 36.238 39.615
0589 35.593 39.513
0590 37.227 39.590
0591 38.494 40.947
0592 38.793 41.600
0593 39.586 39.944
0594 40.541 39.868
0595 39.674 38.949
0596 38.953 40.692
0597 40.052 40.645
0598 37.549 41.149
0599 39.487 40.714
0600 38.479 42.305
0601 37.833 40.581
0602 37.068 41.126
0603 37.480 41.096
0604 35.059 41.120
0605 36.586 41.045
0606 36.420 41.354
0607 35.718 43.524
0608 35.300 44.960
0609 33.499 42.283
0610 34.991 44.237
0611 35.231 44.211
0612 35.070 42.793
0613 37.031 44.036
0614 36.477 44.087
0615 37.611 41.552
0616 36.151 41.700
0617 36.521 40.747
0618 38.622 39.688
0619 39.475 40.928
0620 39.223 41.295
0621 39.249 40.167
0622 39.935 41.661
0623 39.051 42.288
0624 39.407 40.730
0625 39.489 42.306
0626 39.596 41.007
0627 39.445 39.732
0628 41.330 39.061
0629 41.246 37.487
0630 43.581 37.871
0631 42.356 36.825
0632 46.632 34.233
0633 45.579 33.256
0634 45.147 33.479
0635 43.442 33.015
0636 44.327 33.726
0637 43.371 32.532
0638 43.282 33.745
0639 44.068 32.834
0640 43.635 32.594
0641 43.806 30.748
0642 45.278 32.076
0643 47.144 32.066
0644 47.903 31.918
0645 47.608 30.216
0646 48.791 29.931
0647 47.851 29.324
0648 47.035 28.102
0649 47.405 26.706
0650 46.857 27.165
0651 47.324 30.155
0652 48.766 29.931
0653 49.968 30.967
0654 50.080 30.085
0655 47.670 31.536
0656 47.704 33.121
0657 46.837 32.984
0658 47.921 34.031
0659 48.166 33.524
0660 46.670 33.263
0661 48.131 33.180
0662 45.899 33.552
0663 44.844 34.106
0664 44.492 34.423
0665 43.396 35.187
0666 41.703 33.062
0667 41.227 32.661
0668 42.006 32.089
0669 40.950 32.104
0670 42.083 30.979
0671 41.445 29.058
0672 41.792 28.067
0673 42.789 29.593
0674 42.794 26.803
0675 43.880 27.939
0676 44.924 27.802
0677 45.693 26.603
0678 46.360 28.341
0679 45.554 26.566
0680 48.301 29.214
0681 48.542 28.518
0682 48.167 26.562
0683 47.948 28.199
0684 47.419 29.446
0685 47.759 30.000
0686 50.695 31.040
0687 50.559 31.640
0688 51.767 32.357
0689 53.611 31.076
0690 53.305 30.397
0691 54.607 31.020
0692 54.244 28.705
0693 55.028 29.465
0694 53.976 26.613
0695 52.301 23.761
0696 52.506 25.001
0697 51.970 23.225
0698 51.145 25.234
0699 50.024 23.464
0700 51.524 22.322
0701 53.221 23.154
0702 52.957 21.411
0703 53.234 20.283
0704 51.271 20.040
0705 50.344 20.172
0706 48.865 18.661
0707 47.198 17.003
0708 47.024 17.791
0709 47.343 18.888
0710 45.411 18.348
0711 44.930 19.136
0712 46.710 19.657
0713 45.341 18.898
0714 46.923 17.451
0715 48.985 18.180
0716 47.937 16.427
0717 44.840 17.866
0718 46.248 15.589
0719 45.884 17.666
0720 46.944 17.062
0721 47.053 14.642
0722 48.962 15.394
0723 49.021 14.910
0724 49.909 14.968
0725 49.922 12.923
0726 50.758 12.217
0727 48.808 15.381
0728 49.961 14.456
0729 49.458 15.925
0730 49.526 16.029
0731 49.503 15.138
0732 50.379 12.405
0733 52.947 11.302
0734 51.842 10.651
0735 53.383 11.064
0736 54.227 12.708
0737 53.413 13.271
0738 55.903 11.163
0739 55.439 12.062
0740 56.541 12.298
0741 53.772 10.847
0742 57.316 10.540
0743 56.351 10.779
0744 55.918 9.132
0745 54.580 11.153
0746 51.819 12.152
0747 49.535 10.093
0748 49.038 10.879
0749 49.470 11.996
0750 49.076 12.617
0751 50.072 12.402
0752 51.256 10.640
0753 51.076 13.083
0754 52.132 11.251
0755 52.103 10.672
0756 51.326 8.543
0757 51.988 11.849
0758 52.057 13.206
0759 50.918 14.025
0760 51.167 12.688
0761 51.698 12.564
0762 52.487 13.412
0763 51.804 14.060
0764 51.179 15.341
0765 49.111 17.853
0766 50.096 17.746
0767 50.412 17.629
0768 52.404 18.505
0769 50.871 17.670
0770 50.698 17.334
0771 49.927 16.443
0772 50.783 18.140
0773 52.454 19.158
0774 53.898 17.819
0775 54.302 17.693
0776 54.642 18.681
0777 52.699 18.533
0778 51.721 18.853
0779 52.398 17.236
0780 51.118 18.991
0781 52.067 20.304
0782 50.423 19.842
0783 50.010 19.276
0784 49.994 19.872
0785 49.405 20.916
0786 47.142 20.991
0787 48.809 17.504
0788 48.186 17.623
0789 48.065 17.181
0790 48.316 16.677
0791 47.116 15.460
0792 46.994 14.301
0793 48.089 13.895
0794 48.833 15.058
0795 50.274 15.347
0796 51.224 15.862
0797 51.236 14.233
0798 50.596 14.295
0799 48.822 14.441
0800 49.962 12.092
0801 50.125 10.501
0802 51.611 8.794
0803 49.628 8.389
0804 51.837 9.293
0805 51.165 9.550
0806 51.406 10.300
0807 50.788 9.526
0808 51.948 9.565
0809 53.351 10.836
0810 52.642 11.838
0811 53.024 10.423
0812 52.755 10.270
0813 52.594 7.434
0814 51.313 8.104
0815 50.296 9.464
0816 48.533 6.599
0817 49.154 7.145
0818 49.217 7.382
0819 48.537 5.010
0820 48.364 2.994
0821 49.625 2.887
0822 49.021 2.434
0823 49.132 2.402
0824 49.459 -0.010
0825 48.168 2.763
0826 50.289 1.643
0827 50.010 1.093
0828 47.503 0.506
0829 47.449 0.481
0830 48.651 -0.095
0831 50.376 1.304
0832 49.847 -0.425
0833 50.426 1.092
0834 50.888 -0.108
0835 53.233 1.453
0836 53.755 2.254
0837 53.648 -0.975
0838 54.791 -1.861
0839 53.499 -3.916
0840 52.245 -1.551
0841 52.401 -0.583
0842 53.167 -1.620
0843 54.276 -3.600
0844 55.174 -1.734
0845 54.414 -1.629
0846 53.521 -0.374
0847 55.142 1.525
0848 54.570 -1.438
0849 55.431 -0.827
0850 56.591 1.156
0851 55.046 1.005
0852 55.451 2.931
0853 53.101 3.903
0854 53.732 8.225
0855 54.139 9.772
0856 55.000 10.330
0857 52.686 10.867
0858 52.470 10.810
0859 54.839 10.038
0860 55.117 8.979
0861 55.716 10.846
0862 55.242 10.081
0863 54.952 8.820
0864 53.940 10.414
0865 54.573 12.667
0866 54.616 12.902
0867 53.842 12.205
0868 53.980 12.867
0869 57.504 12.260
0870 55.697 10.733
0871 56.248 10.207
0872 55.409 8.644
0873 55.879 9.465
0874 55.963 8.749
0875 56.777 11.865
0876 56.461 11.751
0877 57.624 12.159
0878 58.508 11.698
0879 57.648 10.933
0880 56.727 13.903
0881 56.756 11.783
0882 56.205 13.340
0883 57.396 13.190
0884 57.984 13.320
0885 59.329 14.950
0886 59.614 12.863
0887 59.533 12.694
0888 56.013 11.625
0889 57.416 10.504
0890 56.933 10.741
0891 56.412 10.769
0892 54.090 10.135
0893 55.145 10.592
0894 56.801 11.988
0895 56.374 13.722
0896 56.386 13.562
0897 55.404 12.582
0898 58.133 13.014
0899 57.875 13.969
0900 59.209 14.708
0901 57.717 13.753
0902 58.892 12.439
0903 57.825 13.280
0904 58.464 14.630
0905 58.103 16.835
0906 58.801 18.409
0907 58.107 18.583
0908 59.557 18.546
0909 58.018 18.054
0910 59.659 17.483
0911 59.250 17.136
0912 60.857 18.388
0913 60.117 18.460
0914 61.623 15.699
0915 62.802 17.661
0916 64.522 18.256
0917 66.093 17.296
0918 66.899 14.639
0919 64.517 16.047
0920 63.593 13.846
0921 61.834 13.158
0922 60.884 14.415
0923 60.320 14.859
0924 59.723 17.867
0925 61.575 19.252
0926 62.889 18.579
0927 63.001 19.146
0928 61.335 18.353
0929 60.477 17.885
0930 60.424 18.103
0931 63.322 19.767
0932 64.347 18.713
0933 65.085 20.016
0934 64.862 21.135
0935 66.553 22.938
0936 65.034 22.225
0937 63.391 22.924
0938 66.872 22.675
0939 64.347 22.126
0940 62.456 21.708
0941 61.402 22.473
0942 61.101 21.047
0943 61.683 19.339
0944 61.520 21.708
0945 58.634 21.144
0946 57.255 21.107
0947 57.761 21.173
0948 58.384 21.557
0949 57.445 20.794
0950 55.946 20.714
0951 57.021 23.185
0952 57.214 24.009
0953 56.957 24.640
0954 58.480 25.422
0955 55.167 25.104
0956 55.315 23.810
0957 56.710 25.449
0958 56.084 24.077
0959 57.934 26.269
0960 54.662 24.501
0961 54.013 22.360
0962 53.962 23.258
0963 56.097 22.254
0964 55.765 21.152
0965 55.217 19.726
0966 55.508 19.357
0967 56.621 19.464
0968 56.284 19.204
0969 57.606 15.752
0970 57.656 15.813
0971 58.771 17.934
0972 57.207 18.120
0973 55.974 16.093
0974 56.196 15.034
0975 56.569 14.896
0976 56.596 14.401
0977 55.696 15.973
0978 55.171 14.096
0979 54.049 12.522
0980 55.352 13.053
0981 53.305 13.203
0982 53.623 11.833
0983 55.615 11.605
0984 55.005 13.257
0985 54.626 14.511
0986 55.524 16.712
0987 55.959 17.603
0988 57.073 19.313
0989 57.981 17.268
0990 56.732 17.589
0991 58.570 18.959
0992 59.547 19.664
0993 61.381 21.979
0994 61.212 20.563
0995 59.948 21.787
0996 62.624 24.606
0997 61.866 26.665
0998 63.486 27.521
0999 65.990 23.801
1000 66.196 22.190
