# Supplementary material for: Maximum likelihood-based estimation of diffusion coefficient is quick and reliable method for analyzing estradiol actions on surface receptor movements
Source: Front Neuroinform. 2023 Mar 8;17:1005936. doi: 10.3389/fninf.2023.1005936 (PMC10031098; doi:10.3389/fninf.2023.1005936)
Supplement: Supplementary file 13 [file Data_Sheet_13.ZIP]

Archive with 7 entries (4 files):
- 02-measured/
- 02-measured/01-Short/
- 02-measured/01-Short/vid.avi
- 02-measured/01-Short/workstate_03_6179.dat
- 02-measured/02-Long/
- 02-measured/02-Long/vid.avi
- 02-measured/02-Long/workstate_18_0018.dat
