# Supplementary material for: Maximum likelihood-based estimation of diffusion coefficient is quick and reliable method for analyzing estradiol actions on surface receptor movements
Source: Front Neuroinform. 2023 Mar 8;17:1005936. doi: 10.3389/fninf.2023.1005936 (PMC10031098; doi:10.3389/fninf.2023.1005936)
Supplement: Supplementary file 13 [file Data_Sheet_13.ZIP › 02-measured/01-Short/workstate_03_6179.dat]

  161  279.0502 291.6480  15027     0  9465  5562
  162  278.3738 293.4624  13241  1786  8709  4532
  163  278.1180 293.4095  13081   160  7721  5360
  164  279.2077 292.0653  14813  1732  8628  6185
  165  278.8724 292.3334  14219   594 11637  2582
  166  278.5583 293.8909  13173  1046  8893  4280
  167  280.0231 292.1641  14862  1689 10985  3877
  168  278.4156 291.3573  13577  1285 10558  3019
  169  278.5061 289.7032  13852   275  9690  4162
  170  278.5019 291.9980  14858  1006  8597  6261
  171  277.9032 291.6290  12866  1992  8278  4588
  172  279.0776 292.3839  14035  1169  7862  6173
  173  278.2706 291.6057  15461  1426 10755  4706
  174  279.8657 288.7961  14476   985  8623  5853
  175  279.3917 288.0634  14197   279 10055  4142
