# Supplementary material for: Maximum likelihood-based estimation of diffusion coefficient is quick and reliable method for analyzing estradiol actions on surface receptor movements
Source: Front Neuroinform. 2023 Mar 8;17:1005936. doi: 10.3389/fninf.2023.1005936 (PMC10031098; doi:10.3389/fninf.2023.1005936)
Supplement: Supplementary file 13 [file Data_Sheet_13.ZIP › 02-measured/02-Long/workstate_18_0018.dat]

    0  140.9035 196.7510  21183     0 18459  2724
    1  141.2007 196.2785  21316   133 19167  2149
    2  141.1786 196.9878  22013   697 17952  4061
    3  140.9780 195.9398  22268   255 18184  4084
    4  140.7108 196.1057  22663   395 18779  3884
    5  140.7957 195.4859  22662     1 22242   420
    6  141.0743 195.9141  22892   230 18994  3898
    7  140.5142 196.3745  23217   325 20278  2939
    8  139.3630 196.7977  23100   117 19226  3874
    9  139.1023 196.6096  23016    84 22215   801
   10  138.9418 197.7923  23132   116 22037  1095
   11  139.1779 197.2673  23026   106 19462  3564
   12  138.9979 196.9778  23346   320 19305  4041
   13  139.8785 197.3582  22990   356 19167  3823
   14  139.9933 197.3440  22974    16 18843  4131
   15  139.4412 197.7334  22780   194 18890  3890
   16  140.2566 198.7134  22808    28 20176  2632
   17  141.5110 197.7206  22811     3 19758  3053
   18  141.1047 196.7593  22524   287 20192  2332
   19  140.6778 197.4404  22422   102 20251  2171
   20  140.4660 196.8115  22778   356 20051  2727
   21  140.9707 197.8248  22635   143 20159  2476
   22  139.9402 196.3845  22601    34 18917  3684
   23  140.7736 199.1506  22198   403 19894  2304
   24  140.1667 198.8936  22171    27 19871  2300
   25  139.4180 196.8573  22039   132 20374  1665
   26  140.4584 196.8779  22246   207 21783   463
   27  140.1071 198.6341  22121   125 19851  2270
   28  139.6259 197.2210  22134    13 20027  2107
   29  139.4879 196.9625  22043    91 20430  1613
   30  139.4671 196.0723  22185   142 20345  1840
   31  139.4551 195.7569  21806   379 21875   -69
   32  139.8134 196.6654  21860    54 19937  1923
   33  139.9126 196.5669  22141   281 18659  3482
   34  141.0367 197.8624  22429   288 17909  4520
   35  140.6596 197.1599  22058   371 18059  3999
   36  140.0508 196.3368  22122    64 18628  3494
   37  140.7882 196.8550  22269   147 19754  2515
   38  141.7025 197.2394  22247    22 19550  2697
   39  139.9004 195.2133  22134   113 18709  3425
   40  140.3441 195.7484  22438   304 21550   888
   41  140.2269 195.0851  22301   137 21839   462
   42  139.7353 194.7056  22272    29 18930  3342
   43  139.8028 195.8913  22325    53 18523  3802
   44  140.7973 196.5734  22772   447 19470  3302
   45  140.7628 196.7350  21921   851 18288  3633
   46  141.2814 196.7424  21898    23 19694  2204
   47  141.1715 196.9996  22252   354 19329  2923
   48  140.7019 196.6247  22121   131 21193   928
   49  140.3062 195.3792  21907   214 18629  3278
   50  141.2463 196.2593  22223   316 18033  4190
   51  141.0567 196.3882  22088   135 19390  2698
   52  140.2496 195.7951  21864   224 18143  3721
   53  140.1822 196.5792  22375   511 21284  1091
   54  140.2856 195.9707  22252   123 21273   979
   55  140.1385 195.6241  21744   508 18267  3477
   56  139.6308 195.0980  21949   205 19712  2237
   57  140.0701 195.7117  22405   456 21352  1053
   58  140.0976 194.5067  22269   136 22030   239
   59  140.4249 194.7559  22303    34 18055  4248
   60  140.2451 195.0196  22316    13 18101  4215
   61  140.0141 195.2749  21955   361 18075  3880
   62  140.1567 195.6508  22296   341 18076  4220
   63  140.3087 195.3948  22130   166 17907  4223
   64  140.6993 196.1593  21698   432 17585  4113
   65  140.8443 196.2905  21960   262 17941  4019
   66  140.6725 195.8129  21840   120 18055  3785
   67  140.6192 195.8860  21569   271 18913  2656
   68  140.7932 195.8675  22027   458 17842  4185
   69  142.0521 196.4961  21725   302 19151  2574
   70  140.3300 195.5652  21378   347 19128  2250
   71  141.1819 196.0554  21755   377 17685  4070
   72  140.3316 196.0316  21520   235 18872  2648
   73  141.6918 197.2206  21315   205 18974  2341
   74  141.5817 197.0775  21624   309 18697  2927
   75  140.7524 196.1420  21264   360 19114  2150
   76  142.2170 197.6102  21109   155 18499  2610
   77  141.9932 196.8919  21147    38 18938  2209
   78  142.0575 197.3939  21175    28 18564  2611
   79  140.5836 196.7457  21459   284 18963  2496
   80  139.9489 196.1591  21313   146 17821  3492
   81  141.3838 197.3839  21058   255 18887  2171
   82  141.6834 196.8513  21384   326 18771  2613
   83  141.2318 196.8044  21395    11 17571  3824
   84  141.1921 196.9974  21488    93 18888  2600
   85  141.5144 196.8939  21562    74 18695  2867
   86  141.4326 196.8857  21529    33 17521  4008
   87  141.0999 196.6622  21433    96 17491  3942
   88  142.3081 197.4536  21304   129 16953  4351
   89  141.9374 197.6691  21377    73 17097  4280
   90  142.4894 199.3830  21163   214 18470  2693
   91  142.2190 197.5502  21256    93 18968  2288
   92  141.9894 197.0828  21146   110 18480  2666
   93  141.8171 198.3111  21064    82 18338  2726
   94  142.0687 199.3562  21099    35 18548  2551
   95  139.7153 198.9613  20908   191 20077   831
   96  139.1347 198.2763  21287   379 17555  3732
   97  139.3044 196.1984  21390   103 18062  3328
   98  139.3602 195.8218  20938   452 19229  1709
   99  138.9348 196.9538  21266   328 18979  2287
  100  139.5027 197.4243  21568   302 17700  3868
  101  139.6334 196.9033  21486    82 18628  2858
  102  139.8843 197.4172  21479     7 20585   894
  103  140.4138 196.7064  21184   295 18694  2490
  104  140.5577 197.6604  21065   119 18726  2339
  105  140.2445 197.3399  20912   153 18746  2166
  106  140.0771 196.8101  20986    74 18817  2169
  107  140.7028 197.3502  20911    75 18325  2586
  108  141.1669 198.8994  21277   366 18673  2604
  109  141.8968 198.3890  21241    36 18473  2768
  110  142.4944 198.9217  20832   409 16750  4082
  111  142.0158 198.8094  20665   167 18502  2163
  112  141.6515 198.5016  20713    48 16818  3895
  113  141.7760 198.7538  21131   418 18327  2804
  114  142.2044 197.8250  21083    48 17889  3194
  115  139.9999 196.9384  20988    95 17502  3486
  116  140.4832 196.2891  20622   366 19574  1048
  117  140.0172 197.1779  20546    76 17348  3198
  118  140.5350 197.0288  20471    75 18469  2002
  119  140.6676 196.9228  20323   148 18198  2125
  120  141.4186 197.5850  20755   432 17872  2883
  121  141.9122 199.2110  20501   254 16598  3903
  122  141.3927 197.6452  20582    81 18106  2476
  123  140.0012 197.7236  20223   359 18189  2034
  124  140.5330 196.6125  20585   362 18081  2504
  125  141.3029 197.6969  20584     1 17967  2617
  126  140.5483 197.4481  20908   324 19318  1590
  127  140.8419 198.4527  20662   246 17966  2696
  128  140.2274 197.7113  20519   143 18143  2376
  129  140.8872 199.2689  20473    46 17915  2558
  130  141.9751 198.6377  20571    98 17780  2791
  131  140.7469 199.5477  20399   172 16679  3720
  132  139.1776 196.4421  20405     6 19765   640
  133  139.4470 197.5509  20103   302 19369   734
  134  139.1118 195.8083  20143    40 16933  3210
  135  139.9344 196.1405  20696   553 16879  3817
  136  139.0928 197.1370  20342   354 17012  3330
  137  139.4825 195.7818  20378    36 17145  3233
  138  138.7144 199.1548  19999   379 16471  3528
  139  139.5084 196.2504  19886   113 16510  3376
  140  139.7331 196.8317  20046   160 17964  2082
  141  140.9095 196.7925  20419   373 16474  3945
  142  140.4369 196.2664  20044   375 19384   660
  143  141.2112 196.5186  20282   238 19541   741
  144  141.0598 196.4422  19759   523 19536   223
  145  140.8332 198.5125  19835    76 17529  2306
  146  139.5530 197.9265  19590   245 16595  2995
  147  140.0526 198.7108  19505    85 17548  1957
  148  139.5468 198.7716  19488    17 17745  1743
  149  139.5259 196.0058  19572    84 16849  2723
  150  140.2139 199.0800  19497    75 17604  1893
  151  139.5938 198.8141  19310   187 16346  2964
  152  139.4999 199.4156  19316     6 16502  2814
  153  139.7352 196.5653  19433   117 16802  2631
  154  140.6799 197.5712  19706   273 16452  3254
  155  139.6259 197.8791  19580   126 17897  1683
  156  140.1885 195.3735  19128   452 16861  2267
  157  140.0869 195.2840  19089    39 16874  2215
  158  139.6798 196.6063  19065    24 16610  2455
  159  139.9688 197.4684  19280   215 16577  2703
  160  140.4159 195.7769  19292    12 16590  2702
  161  139.7552 194.6754  19047   245 17929  1118
  162  139.7734 197.3547  18914   133 16617  2297
  163  139.9131 197.1021  19075   161 17758  1317
  164  140.3636 198.8678  19177   102 17766  1411
  165  140.1973 198.2454  19448   271 16594  2854
  166  140.1108 195.3325  19024   424 16932  2092
  167  140.3326 193.8339  18883   141 16820  2063
  168  140.1417 196.2485  18893    10 19317  -424
  169  140.6060 196.0628  18916    23 16346  2570
  170  140.2030 195.8594  19190   274 16506  2684
  171  140.7431 195.5904  18863   327 17441  1422
  172  141.3224 195.0325  18628   235 16656  1972
  173  141.0000 192.0000  18493   135 16986  1507
